# Supplementary material for: Comprehensive Network Analysis of Anther-Expressed Genes in Rice by the Combination of 33 Laser Microdissection and 143 Spatiotemporal Microarrays
Source: PLoS One. 2011 Oct 26;6(10):e26162. doi: 10.1371/journal.pone.0026162 (PMC3202526; doi:10.1371/journal.pone.0026162)
Supplement: Table S1 — GEO IDs of the 176 microarray profiles in this study. (XLS) [file pone.0026162.s002.xls]

## Sheet: Sheet1
Table S1. GEO IDs of the 176 microarray profiles in this study.
GEO_ID	DATA SET ID	SAMPLE ID	CULTIVATOR	Publication
GSM534579	LeafBlade_27DAT_12:00_rep1	Leaf blade_vegetative_12:00*	Nipponbare	[7]
GSM534580	LeafBlade_27DAT_12:00_rep2		Nipponbare
GSM534581	LeafBlade_27DAT_12:00_rep3		Nipponbare
GSM534582	LeafBlade_27DAT_24:00_rep1	Leaf blade_vegetative_00:00	Nipponbare
GSM534583	LeafBlade_27DAT_24:00_rep2		Nipponbare
GSM534584	LeafBlade_27DAT_24:00_rep3		Nipponbare
GSM534585	LeafBlade_76DAT_12:00_rep1	Leaf blade_reproductive_12:00	Nipponbare
GSM534586	LeafBlade_76DAT_12:00_rep2		Nipponbare
GSM534587	LeafBlade_76DAT_12:00_rep3		Nipponbare
GSM534588	LeafBlade_76DAT_24:00_rep1	Leaf blade_reproductive_00:00	Nipponbare
GSM534589	LeafBlade_76DAT_24:00_rep2		Nipponbare
GSM534590	LeafBlade_76DAT_24:00_rep3		Nipponbare
GSM534591	LeafBlade_125DAT_12:00_rep1	Leaf blade_ripening_12:00	Nipponbare
GSM534592	LeafBlade_125DAT_12:00_rep2		Nipponbare
GSM534593	LeafBlade_125DAT_12:00_rep3		Nipponbare
GSM534594	LeafBlade_125DAT_24:00_rep1	Leaf blade_ripening_00:00	Nipponbare
GSM534595	LeafBlade_125DAT_24:00_rep2		Nipponbare
GSM534596	LeafBlade_125DAT_24:00_rep3		Nipponbare
GSM534597	LeafSheath_27DAT_12:00_rep1	Leaf sheath_vegetative_12:00*	Nipponbare
GSM534598	LeafSheath_27DAT_12:00_rep2		Nipponbare
GSM534599	LeafSheath_27DAT_12:00_rep3		Nipponbare
GSM534600	LeafSheath_27DAT_24:00_rep1	Leaf sheath_vegetative_00:00	Nipponbare
GSM534601	LeafSheath_27DAT_24:00_rep2		Nipponbare
GSM534602	LeafSheath_27DAT_24:00_rep3		Nipponbare
GSM534603	LeafSheath_76DAT_12:00_rep1	Leaf sheath_reproductive_12:00	Nipponbare
GSM534604	LeafSheath_76DAT_12:00_rep2		Nipponbare
GSM534605	LeafSheath_76DAT_12:00_rep3		Nipponbare
GSM534606	LeafSheath_76DAT_24:00_rep1	Leaf sheath_reproductive_00:00	Nipponbare
GSM534607	LeafSheath_76DAT_24:00_rep2		Nipponbare
GSM534608	LeafSheath_76DAT_24:00_rep3		Nipponbare
GSM534609	Root_27DAT_12:00_rep1	Root_vegetative_12:00*	Nipponbare
GSM534610	Root_27DAT_12:00_rep2		Nipponbare
GSM534611	Root_27DAT_12:00_rep3		Nipponbare
GSM534612	Root_27DAT_24:00_rep1	Root_vegetative_00:00	Nipponbare
GSM534613	Root_27DAT_24:00_rep2		Nipponbare
GSM534614	Root_27DAT_24:00_rep3		Nipponbare
GSM534615	Root_76DAT_12:00_rep1	Root_reproductive_12:00	Nipponbare
GSM534616	Root_76DAT_12:00_rep2		Nipponbare
GSM534617	Root_76DAT_12:00_rep3		Nipponbare
GSM534618	Root_76DAT_24:00_rep1	Root_reproductive_00:00	Nipponbare
GSM534619	Root_76DAT_24:00_rep2		Nipponbare
GSM534620	Root_76DAT_24:00_rep3		Nipponbare
GSM534621	Stem_83DAT_12:00_rep1	Stem_reproductive_12:00*	Nipponbare
GSM534622	Stem_83DAT_12:00_rep2		Nipponbare
GSM534623	Stem_83DAT_12:00_rep3		Nipponbare
GSM534624	Stem_83DAT_24:00_rep1	Stem_reproductive_00:00	Nipponbare
GSM534625	Stem_83DAT_24:00_rep2		Nipponbare
GSM534626	Stem_83DAT_24:00_rep3		Nipponbare
GSM534627	Stem_90DAT_12:00_rep1	Stem_ripening_12:00	Nipponbare
GSM534628	Stem_90DAT_12:00_rep2		Nipponbare
GSM534629	Stem_90DAT_12:00_rep3		Nipponbare
GSM534630	Stem_90DAT_24:00_rep1	Stem_ripening_00:00	Nipponbare
GSM534631	Stem_90DAT_24:00_rep2		Nipponbare
GSM534632	Stem_90DAT_24:00_rep3		Nipponbare
GSM534633	Inflorescence_0.6-1.0 mm_rep1	Inflorescence_0.6-1.0 mm*	Nipponbare
GSM534634	Inflorescence_0.6-1.0 mm_rep2		Nipponbare
GSM534635	Inflorescence_0.6-1.0 mm_rep3		Nipponbare
GSM534636	Inflorescence_3.0-4.0 mm_rep1	Inflorescence_3.0-4.0 mm	Nipponbare
GSM534637	Inflorescence_3.0-4.0 mm_rep2		Nipponbare
GSM534638	Inflorescence_3.0-4.0 mm_rep3		Nipponbare
GSM534639	Inflorescence_5.0-10 mm_rep1	Inflorescence_5.0-10.0 mm	Nipponbare
GSM534640	Inflorescence_5.0-10 mm_rep2		Nipponbare
GSM534641	Inflorescence_5.0-10 mm_rep3		Nipponbare
GSM534642	Anther_0.3-0.6 mm_rep1	Anther_0.3-0.6 mm*	Nipponbare
GSM534643	Anther_0.3-0.6 mm_rep2		Nipponbare
GSM534644	Anther_0.7-1.0 mm_rep1	Anther_0.7-1.0 mm*	Nipponbare
GSM534645	Anther_0.7-1.0 mm_rep2		Nipponbare
GSM534646	Anther_0.7-1.0 mm_rep3		Nipponbare
GSM534647	Anther_1.2-1.5 mm_rep1	Anther_1.2-1.5 mm*	Nipponbare
GSM534648	Anther_1.2-1.5 mm_rep2		Nipponbare
GSM534649	Anther_1.2-1.5 mm_rep3		Nipponbare
GSM534650	Anther_1.6-2.0 mm_rep1	Anther_1.6-2.0 mm*	Nipponbare
GSM534651	Anther_1.6-2.0 mm_rep2		Nipponbare
GSM534652	Anther_1.6-2.0 mm_rep3		Nipponbare
GSM534653	Pistil_05-10 cm inflorescence_rep1	Pistil_5-10 cm panicle*	Nipponbare
GSM534654	Pistil_05-10 cm inflorescence_rep2		Nipponbare
GSM534655	Pistil_05-10 cm inflorescence_rep3		Nipponbare
GSM534656	Pistil_10-14 cm inflorescence_rep1	Pistil_10-14 cm panicle	Nipponbare
GSM534657	Pistil_10-14 cm inflorescence_rep2		Nipponbare
GSM534658	Pistil_10-14 cm inflorescence_rep3		Nipponbare
GSM534659	Pistil_14-18 cm inflorescence_rep1	Pistil_14-18 cm panicle	Nipponbare
GSM534660	Pistil_14-18 cm inflorescence_rep2		Nipponbare
GSM534661	Pistil_14-18 cm inflorescence_rep3		Nipponbare
GSM534662	Lemma_1.5-2.0 mm floret_rep1	Lemma_1.5-2.0 mm floret*	Nipponbare
GSM534663	Lemma_1.5-2.0 mm floret_rep2		Nipponbare
GSM534664	Lemma_1.5-2.0 mm floret_rep3		Nipponbare
GSM534665	Palea_1.5-2.0 mm floret_rep1	Palea_1.5-2.0 mm floret*	Nipponbare
GSM534666	Palea_1.5-2.0 mm floret_rep2		Nipponbare
GSM534667	Palea_1.5-2.0 mm floret_rep3		Nipponbare
GSM534668	Lemma_4.0-5.0 mm floret_rep1	Lemma_4.0-5.0 mm floret	Nipponbare
GSM534669	Lemma_4.0-5.0 mm floret_rep2		Nipponbare
GSM534670	Lemma_4.0-5.0 mm floret_rep3		Nipponbare
GSM534671	Palea_4.0-5.0 mm floret_rep1	Palea_4.0-5.0 mm floret	Nipponbare
GSM534672	Palea_4.0-5.0 mm floret_rep2		Nipponbare
GSM534673	Palea_4.0-5.0 mm floret_rep3		Nipponbare
GSM534674	Lemma_7.0 mm floret_rep1	Lemma_7.0 mm floret	Nipponbare
GSM534675	Lemma_7.0 mm floret_rep2		Nipponbare
GSM534676	Lemma_7.0 mm floret_rep3		Nipponbare
GSM534677	Palea_7.0 mm floret_rep1	Palea_7.0 mm floret	Nipponbare
GSM534678	Palea_7.0 mm floret_rep2		Nipponbare
GSM534679	Palea_7.0 mm floret_rep3		Nipponbare
GSM534680	Ovary_01 DAF_rep1	Ovary_01 DAF*	Nipponbare
GSM534681	Ovary_01 DAF_rep2		Nipponbare
GSM534682	Ovary_01 DAF_rep3		Nipponbare
GSM534683	Ovary_03 DAF_rep1	Ovary_03 DAF	Nipponbare
GSM534685	Ovary_03 DAF_rep2		Nipponbare
GSM534686	Ovary_03 DAF_rep3		Nipponbare
GSM534687	Ovary_05 DAF_rep1	Ovary_05DAF	Nipponbare
GSM534688	Ovary_05 DAF_rep2		Nipponbare
GSM534689	Ovary_05 DAF_rep3		Nipponbare
GSM534690	Ovary_07 DAF_rep1	Ovary_07 DAF	Nipponbare
GSM534691	Ovary_07 DAF_rep2		Nipponbare
GSM534692	Ovary_07 DAF_rep3		Nipponbare
GSM534693	Embryo_07 DAF_rep1	Embryo_07 DAF*	Nipponbare
GSM534694	Embryo_07 DAF_rep2		Nipponbare
GSM534695	Embryo_07 DAF_rep3		Nipponbare
GSM534696	Embryo_10 DAF_rep1	Embryo_10 DAF	Nipponbare
GSM534697	Embryo_10 DAF_rep2		Nipponbare
GSM534698	Embryo_10 DAF_rep3		Nipponbare
GSM534699	Embryo_14 DAF_rep1	Embryo_14 DAF	Nipponbare
GSM534700	Embryo_14 DAF_rep2		Nipponbare
GSM534701	Embryo_14 DAF_rep3		Nipponbare
GSM534702	Embryo_28 DAF_rep1	Embryo_28 DAF	Nipponbare
GSM534703	Embryo_28 DAF_rep2		Nipponbare
GSM534704	Embryo_28 DAF_rep3		Nipponbare
GSM534705	Embryo_42 DAF_rep1	Embryo_42 DAF	Nipponbare
GSM534706	Embryo_42 DAF_rep2		Nipponbare
GSM534707	Embryo_42 DAF_rep3		Nipponbare
GSM534708	Endosperm_07 DAF_rep1	Endosperm_07 DAF*	Nipponbare
GSM534709	Endosperm_07 DAF_rep2		Nipponbare
GSM534710	Endosperm_07 DAF_rep3		Nipponbare
GSM534711	Endosperm_10 DAF_rep1	Endosperm_10 DAF	Nipponbare
GSM534712	Endosperm_10 DAF_rep2		Nipponbare
GSM534713	Endosperm_10 DAF_rep3		Nipponbare
GSM534714	Endosperm_14 DAF_rep1	Endosperm_14 DAF	Nipponbare
GSM534715	Endosperm_14 DAF_rep2		Nipponbare
GSM534716	Endosperm_14 DAF_rep3		Nipponbare
GSM534717	Endosperm_28 DAF_rep1	Endosperm_28 DAF	Nipponbare
GSM534718	Endosperm_28 DAF_rep2		Nipponbare
GSM534719	Endosperm_28 DAF_rep3		Nipponbare
GSM534720	Endosperm_42 DAF_rep1	Endosperm_42 DAF	Nipponbare
GSM534721	Endosperm_42 DAF_rep2		Nipponbare
GSM534722	Endosperm_42 DAF_rep3		Nipponbare
GSM722590	Pre_anther_rep1	Anther at premeiosis stage, LMD sample*	Nipponbare	This study
GSM722591	Pre_anther_rep2		Nipponbare
GSM722592	Pre_anther_rep3		Nipponbare
GSM722593	MEI-microspore-rep1	Microspore at meiosis stage, LMD sample*	Nipponbare	[18,19]
GSM722594	MEI-microspore-rep2		Nipponbare
GSM722595	MEI-microspore-rep3		Nipponbare
GSM722596	MEI-microspore-rep4		Nipponbare
GSM722597	TET-microspore-rep1	Microspore at tetrad stage, LMD sample*	Nipponbare
GSM722598	TET-microspore-rep2		Nipponbare
GSM722599	TET-microspore-rep3		Nipponbare
GSM722600	UN-microspore-rep1	Microspore at uninuclear stage, LMD sample*	Nipponbare
GSM722601	UN-microspore-rep2		Nipponbare
GSM722602	UN-microspore-rep3		Nipponbare
GSM722603	BC-pollen-rep1	Pollen at bicelluar stage,LMD sample*	Nipponbare
GSM722604	BC-pollen-rep2		Nipponbare
GSM722605	BC-pollen-rep3		Nipponbare
GSM722606	BC-pollen-rep4		Nipponbare
GSM722607	BC-pollen-rep5		Nipponbare
GSM722608	BC-pollen-rep6		Nipponbare
GSM722609	BC-pollen-rep7		Nipponbare
GSM722610	BC-pollen-rep8		Nipponbare
GSM722611	TC-pollen-rep1	Pollen at tricelluar stage, LMD sample*	Nipponbare
GSM722612	TC-pollen-rep2		Nipponbare
GSM722613	TC-pollen-rep3		Nipponbare
GSM722614	MEI-tapetum-rep1	Tapetum at meiosis stage, LMD sample*	Nipponbare
GSM722615	MEI-tapetum-rep2		Nipponbare
GSM722616	MEI-tapetum-rep3		Nipponbare
GSM722617	TET-tapetum-rep1	Tapetum at tetrad stage, LMD sample*	Nipponbare
GSM722618	TET-tapetum-rep2		Nipponbare
GSM722619	TET-tapetum-rep3		Nipponbare
GSM722620	UN-tapetum-rep1	Tapetum at uninuclear stage, LMD sample*	Nipponbare
GSM722621	UN-tapetum-rep2		Nipponbare
GSM722622	UN-tapetum-rep3		Nipponbare
Astarisks indicate microarray data used in Figure S1.
