# Supplementary material for: Comprehensive Network Analysis of Anther-Expressed Genes in Rice by the Combination of 33 Laser Microdissection and 143 Spatiotemporal Microarrays
Source: PLoS One. 2011 Oct 26;6(10):e26162. doi: 10.1371/journal.pone.0026162 (PMC3202526; doi:10.1371/journal.pone.0026162)
Supplement: Table S3 — Microarray data of Leaf Sheath preferentially expressed genes. (XLS) [file pone.0026162.s004.xls]

## Sheet: Sheet1
Table S3. Microarray data of Leaf Sheath preferentially expressed genes.
RAP-ID	Description_RAP-DB	Description_TIGR	Leaf blade_vegetative_12:00	Leaf blade_vegetative_12:00	Leaf blade_vegetative_12:00	Leaf blade_vegetative_00:00	Leaf blade_vegetative_00:00	Leaf blade_vegetative_00:00	Leaf blade_reproductive_12:00	Leaf blade_reproductive_12:00	Leaf blade_reproductive_12:00	Leaf blade_reproductive_00:00	Leaf blade_reproductive_00:00	Leaf blade_reproductive_00:00	Leaf blade_ripening_12:00	Leaf blade_ripening_12:00	Leaf blade_ripening_12:00	Leaf blade_ripening_00:00	Leaf blade_ripening_00:00	Leaf blade_ripening_00:00	Leaf sheath_vegetative_12:00	Leaf sheath_vegetative_12:00	Leaf sheath_vegetative_12:00	Leaf sheath_vegetative_00:00	Leaf sheath_vegetative_00:00	Leaf sheath_vegetative_00:00	Leaf sheath_reproductive_12:00	Leaf sheath_reproductive_12:00	Leaf sheath_reproductive_12:00	Leaf sheath_reproductive_00:00	Leaf sheath_reproductive_00:00	Leaf sheath_reproductive_00:00	Root_vegetative_12:00	Root_vegetative_12:00	Root_vegetative_12:00	Root_vegetative_00:00	Root_vegetative_00:00	Root_vegetative_00:00	Root_reproductive_12:00	Root_reproductive_12:00	Root_reproductive_12:00	Root_reproductive_00:00	Root_reproductive_00:00	Root_reproductive_00:00	Stem_reproductive_12:00	Stem_reproductive_12:00	Stem_reproductive_12:00	Stem_reproductive_00:00	Stem_reproductive_00:00
Os01g0108400	Basic helix-loop-helix dimerisation region bHLH domain containing protein.	helix-loop-helix DNA-binding domain containing protein, expressed	4.65741	3.62717	8.97252	7.57746	3.86524	5.70023	8.15417	5.82539	6.7965	4.80251	5.62895	5.63465	4.20063	2.00805	2.18665	6.48643	4.94219	6.50225	6.98187	6.30868	7.74562	4.98323	5.95086	3.84513	7.59345	6.82232	7.13806	9.05943	8.99864	7.69594	3.07706	3.06691	5.95091	1.30867	3.73822	2.10402	5.14609	3.1302	1.85636	2.78716	3.34088	2.63234	4.67375	4.73305	2.49328	6.39576	2.84962
Os01g0117600	Protein kinase domain containing protein.	receptor-like kinase ARK1AS, putative, expressed	7.31436	6.96005	6.22524	8.08277	7.8909	7.29577	9.72964	8.93216	8.8164	9.84512	9.13144	9.13781	8.47382	7.69851	7.80312	8.43362	8.11079	7.64868	7.53899	8.94084	8.38737	8.32608	7.33002	7.87626	10.0242	9.71863	9.6093	10.7826	10.2284	8.88216	6.34029	6.08849	6.11644	6.60683	5.53083	5.84401	7.26518	7.48206	8.03768	8.3863	7.10826	7.91638	5.79651	6.56432	6.15154	8.65251	6.35255
Os01g0121100	AR401.	methyltransferase, putative, expressed	11.6664	11.7579	11.4696	12.179	12.3169	11.7923	11.6905	11.7247	11.6109	12.7964	12.938	12.763	11.7146	12.4837	11.8894	12.4481	12.5633	12.2525	11.3288	11.2894	10.5287	11.5593	11.0937	11.1717	11.6567	11.3752	12.114	13.8835	13.2656	13.1267	10.8415	10.6995	11.1004	10.8655	10.5366	11.1014	10.2273	10.9572	11.1657	11.7354	11.368	11.3064	11.4456	11.0284	10.8648	11.1221	11.342
Os01g0124700	Conserved hypothetical protein.	No Hit	2.55891	2.15318	3.4801	1.56577	1.98326	2.24133	3.20865	1.97629	1.90477	2.10258	2.97247	4.03272	1.63383	3.27777	2.94226	3.79605	2.65327	7.31391	2.67638	3.3414	3.4425	3.79243	4.00878	1.23647	4.47005	5.88112	4.23397	4.37037	2.22716	4.44408	3.87344	4.61578	3.00022	3.48675	5.58089	3.95582	4.6788	5.2202	4.01886	3.83535	6.15706	3.88889	1.83334	2.13753	0.893354	2.24892	1.48215
Os01g0129500	Conserved hypothetical protein.	expressed protein	6.15513	6.01078	5.9029	6.47126	6.3778	6.57863	6.70214	6.80253	7.21001	8.70047	8.76099	7.55181	7.42786	7.18084	6.97885	8.80887	7.94971	7.65184	7.15889	7.63603	6.98758	8.59358	7.918	8.13277	6.74043	7.05247	6.38918	8.51586	9.52175	8.05078	7.42121	6.76634	6.58794	7.17358	6.74298	7.4075	8.80327	8.8652	8.3251	8.65702	8.59926	8.56353	7.40855	7.55538	7.76369	7.6057	7.98802
Os01g0150200	Protein tyrosine phosphatase-like protein, PTPLA family protein.	hypothetical protein	6.71061	6.56006	6.70013	7.01098	7.16318	7.03864	7.55113	7.71444	8.12424	7.85899	8.48205	8.60706	7.33178	7.70824	7.45877	7.63855	7.72954	7.75916	9.84787	9.50382	10.5469	10.4131	10.3192	10.0294	8.64016	8.14015	7.87203	9.73169	8.96605	8.59117	10.1314	9.96103	10.5134	10.0822	9.77274	9.86884	8.19492	8.55908	9.43907	8.90443	8.70661	9.39263	9.1239	9.71435	10.0873	7.39603	9.08722
Os01g0150900	Hypothetical protein.	PAS2, putative	4.9865	4.61511	4.97258	4.1306	3.1315	4.81991	7.59471	6.77562	6.4904	5.61023	5.04402	5.22495	3.61611	4.07275	4.6528	2.43886	4.18339	3.48415	7.3444	8.12062	8.03438	5.4767	5.38178	6.12001	7.02918	6.77278	7.12427	6.53481	7.66928	7.00913	1.18672	0.419312	-0.0443744	0.303499	-0.489469	-0.283839	0.551834	-0.628421	1.00934	1.22682	-0.123741	0.452483	3.034	4.73534	2.15926	7.43329	3.61242
Os01g0158600	Leucine-rich repeat, typical subtype containing protein.	verticillium wilt disease resistance protein, putative, expressed	7.07491	7.06323	6.5051	7.58629	7.7067	6.90535	7.6334	7.61344	7.35527	7.8824	7.72179	7.07789	7.52042	7.59706	7.17059	7.36405	8.02273	7.65826	7.66932	9.96835	9.00126	9.0909	7.97236	8.2328	7.64996	8.1027	7.39932	8.24441	8.23281	7.38613	8.16606	8.11452	8.48323	8.72414	7.8628	7.89851	7.84148	7.71952	8.7044	7.88939	7.79113	8.4352	5.22097	5.58197	5.22022	6.64686	5.30731
Os01g0159800	Basic helix-loop-helix dimerisation region bHLH domain containing protein.	basic helix-loop-helix, putative, expressed	6.46083	5.78139	5.68783	7.48014	7.7191	7.0371	7.81559	7.2857	7.24972	8.74348	8.84168	9.16696	8.58644	8.40563	8.11539	10.0061	9.89343	8.48952	8.26263	8.43025	7.09271	9.14955	8.51704	8.95615	10.0768	9.35363	9.58857	12.2191	11.3918	10.8603	8.84231	9.04723	9.21371	9.17668	8.48201	9.1661	9.8965	9.98572	10.6375	10.7675	10.5293	11.2351	8.83403	6.93164	8.27791	8.26789	9.59203
Os01g0172600	Peroxidase 25 precursor (EC 1.11.1.7) (Atperox P25).	peroxidase precursor, putative	8.91515	8.13847	9.56175	7.36561	7.88264	8.90851	9.80463	9.69387	9.57672	7.38495	8.3548	8.37861	7.57779	7.88145	8.58782	7.41418	7.39755	7.74665	9.47478	9.51842	8.91244	9.262	8.075	8.8777	9.47884	9.48254	10.2392	10.2619	10.6333	10.4031	7.56038	7.77926	7.88345	7.29449	7.70176	8.51927	8.53547	8.94929	9.0701	8.47574	8.47557	8.74363	4.19347	4.39978	3.22933	5.60896	4.26634
Os01g0174100	Hypothetical protein.	expressed protein	8.2635	8.27359	8.9909	8.08922	8.45881	9.14469	9.84339	9.95649	10.0092	9.18972	9.66689	9.77146	9.99302	10.296	9.70353	10.0581	9.80537	9.58392	7.92555	8.38974	7.87706	7.39855	6.76756	7.05376	10.6972	10.541	11.3903	10.4763	10.1349	10.4167	8.91884	9.17808	9.92753	7.45684	7.21014	8.21407	9.41221	9.59881	10.2089	9.50336	9.08206	9.66558	7.18652	6.37988	6.26055	9.43882	6.98721
Os01g0178500	AUX/IAA protein family protein.	OsIAA1 - Auxin-responsive Aux/IAA gene family member, expressed	9.03353	8.83482	8.74592	9.94484	9.99111	9.35226	10.2059	10.7961	10.5499	10.9647	10.9419	10.3772	9.21097	9.65469	9.42383	10.7002	11.253	10.3564	9.52714	10.863	9.94464	10.47	9.71878	9.63684	12.2361	11.3899	12.5421	13.3904	13.1793	12.9149	10.3392	10.2008	10.376	10.2152	9.98036	9.9952	10.3816	10.69	10.6768	11.0578	10.9279	10.8598	9.29144	10.1198	9.78846	11.5117	9.51886
Os01g0186000	WRKY transcription factor 10.	OsWRKY10 - Superfamily of TFs having WRKY and zinc finger domains, expressed	8.00588	7.96133	8.25855	6.85082	7.31882	6.40383	5.5048	5.86635	7.09811	6.00111	6.50103	6.7917	6.02479	6.01939	5.49324	6.15468	5.49741	6.49586	8.79449	9.33938	9.46487	7.55761	6.93664	7.72528	9.60306	9.27667	9.73303	9.05349	8.56448	8.33115	7.52782	8.15951	9.32515	7.75663	8.05558	8.92363	8.03903	7.60687	9.90325	9.51541	8.65735	9.18193	2.2844	4.91561	6.88419	7.32042	6.26304
Os01g0191900	Blind.	myb-like DNA-binding domain containing protein, putative, expressed	7.99706	7.89201	8.59651	7.09663	7.0697	7.07295	8.8762	9.27579	9.09688	9.36612	9.98463	9.50357	7.23548	7.99422	7.40312	8.63439	8.81606	7.86841	8.29814	9.23604	8.36277	8.76018	7.73294	7.91106	9.85646	9.6637	9.62789	12.1906	11.4295	11.1388	9.46698	10.261	10.4293	9.49495	9.64167	10.2972	10.5245	10.9397	10.8472	11.0577	10.9496	11.2278	6.90856	8.15527	7.18632	8.3624	7.33452
Os01g0207400	Hypothetical protein.	peptide-N4-asparagine amidase A, putative, expressed	12.4959	12.0695	12.5773	13.1118	13.1769	13.4121	10.4881	10.0789	10.19	9.46956	10.0832	10.1734	8.35175	8.81167	8.51647	9.47071	9.6179	9.67467	12.7289	12.5829	13.2094	13.749	13.7691	14.0522	10.1932	9.73495	10.4606	10.8954	12.2126	12.297	11.9594	11.8031	11.9652	11.7805	11.8156	12.1319	11.053	10.5168	11.3907	10.919	10.4534	10.8527	9.98397	12.69	12.6369	13.594	12.4984
Os01g0207600	Conserved hypothetical protein.	peptide-N4-asparagine amidase A, putative	4.25143	3.4758	6.14945	4.35297	4.61297	6.57719	1.14286	1.85662	2.6155	1.80474	2.45031	2.9004	3.38948	1.11636	2.44833	1.08349	2.3805	2.04291	7.40886	5.57332	7.98013	8.59496	10.0406	10.0954	4.00727	3.67327	2.57847	3.69034	5.97753	4.79027	7.12791	7.46431	7.05782	6.91539	7.39885	7.4202	6.33324	5.20273	5.12946	5.0859	5.40498	5.65232	5.62665	7.4938	7.3394	6.89632	7.84137
Os01g0213800	Transcription factor PCF5.	TCP family transcription factor, putative, expressed	5.97646	5.62016	5.92745	4.37262	3.99997	6.03227	6.36283	5.43262	5.42382	4.69148	4.7545	5.40151	3.61128	2.96103	3.04598	3.40789	2.46387	2.52231	12.5244	12.3723	10.3285	13.8728	13.085	12.5639	2.99181	4.22549	4.04032	2.20323	4.24083	5.20176	8.68175	8.91945	8.37069	8.82591	8.66242	8.05974	7.44827	6.56347	6.86295	6.66958	7.44427	6.25817	9.36156	8.99649	9.08788	5.80823	8.61016
Os01g0214200	Lipolytic enzyme, G-D-S-L family protein.	GDSL-like lipase/acylhydrolase, putative, expressed	7.20695	6.84893	6.06688	7.70747	7.56722	6.78594	8.40084	7.6319	7.6473	9.51569	8.40333	8.9063	9.13003	9.10892	9.20033	10.2254	9.71317	10.3014	9.04017	9.93992	8.57588	9.58465	8.5657	8.92823	12.1286	11.7894	12.5267	12.8413	10.9378	11.2533	9.85948	9.16126	9.55505	9.88968	8.49083	8.84461	8.33225	9.3472	9.80512	10.7842	9.47995	10.3074	9.60273	9.17735	9.11356	8.71474	9.46925
Os01g0217500	DJ-1 family protein.	DJ-1 family protein, putative, expressed	6.93462	7.67435	6.04092	8.56316	8.74869	7.68869	9.00088	8.04148	8.60838	9.49168	9.26335	9.18436	6.41608	7.53737	6.43225	8.89301	8.1925	6.8222	9.62681	10.4171	9.57829	9.52482	9.19334	9.40515	10.8298	10.2709	10.0574	12.2653	11.6882	9.9076	5.64903	6.57855	6.53406	6.30908	5.44062	5.34649	5.70563	5.95748	5.31448	5.27451	5.75223	5.74576	4.54125	5.6671	6.35759	7.97331	5.52466
Os01g0223500	Lipase.	GDSL-like lipase/acylhydrolase, putative, expressed	6.61588	7.03652	7.31512	6.79736	7.45097	7.04187	7.70704	8.07583	8.20645	8.4182	9.10997	9.14735	8.33277	8.17322	7.8619	8.8577	8.47105	8.76995	8.59452	9.68525	8.2456	8.96814	7.83598	8.35533	10.4414	9.50948	11.063	11.7147	10.6868	10.1003	9.36095	10.0209	10.5217	9.26574	9.10668	9.91002	10.2538	10.342	11.0856	10.2871	10.2493	11.1106	8.20206	6.81744	7.22798	8.27008	7.66148
Os01g0227500	Cytochrome P450 family protein.	cytochrome P450, putative, expressed	8.26932	7.4551	7.6153	7.3828	6.9431	6.86515	9.42463	8.84049	9.15838	7.77633	7.20367	8.13712	9.3677	9.23959	9.19387	8.00528	7.71175	7.74688	6.91576	7.59133	6.30062	6.43123	5.35696	5.28577	9.38327	9.22994	8.42058	10.0128	8.90779	9.4829	3.2856	4.0064	2.70908	3.65948	3.54639	3.25043	1.92607	4.17295	2.42006	4.95261	4.56679	3.66646	2.42969	3.30637	3.37737	4.13355	2.87853
Os01g0233000	DREPP plasma membrane polypeptide family protein.	salt stress root protein RS1, putative, expressed	11.7988	10.858	12.6109	12.0525	12.1338	13.183	12.4524	12.0626	11.8885	12.9048	12.3515	13.4215	12.2901	12.8509	12.3557	13.4018	13.0313	13.5884	11.9055	11.9519	11.5415	12.1627	11.8353	12.0231	15.0282	14.9223	15.0134	15.3736	13.9396	14.7548	13.7284	13.2619	14.3497	13.4587	12.7895	13.05	13.5332	13.7351	14.45	14.6136	13.941	14.3763	9.42092	11.8305	10.8617	13.2359	10.5063
Os01g0239700	Leucine-rich receptor-like protein kinase.	receptor-like protein kinase 5 precursor, putative, expressed	10.7991	10.5005	10.8341	11.6134	11.1263	10.8948	12.4564	12.5223	12.4712	13.0114	12.771	12.5622	10.5369	10.6421	9.95508	11.8691	11.9295	12.006	11.2726	11.5196	11.2526	11.6117	11.6387	11.6405	11.075	10.7203	11.1519	13.1686	13.008	12.3189	11.8694	11.5991	11.8115	11.8279	11.3669	11.8118	11.3879	11.3325	11.9104	11.1898	11.1191	11.6703	11.5531	11.6924	12.0857	11.898	12.2694
Os01g0242600	C2 domain containing protein.	C2 domain containing protein, putative, expressed	9.28209	9.16286	9.43459	9.74014	9.93118	10.1219	9.96049	9.74654	9.66396	10.4282	10.3975	10.3221	9.49957	9.28562	9.14858	10.7795	10.8561	10.1071	9.71721	9.89711	10.2715	10.4629	10.3542	10.7757	11.0657	10.5528	11.5767	12.033	12.3161	12.8672	10.9114	10.8405	11.2933	10.9272	10.3128	11.12	11.1915	11.6033	12.0124	12.0373	11.6288	12.0447	8.66304	10.1645	9.79779	12.0526	10.4725
Os01g0253500	(No Hit)	expressed protein	4.46277	3.94286	4.72626	4.35748	3.67572	5.16073	5.53418	4.85722	5.82535	6.399	6.33585	6.88766	3.1994	2.78721	3.52935	3.89752	3.74941	4.42342	6.79794	7.44821	7.48002	7.81872	6.75345	7.48091	8.42867	8.6577	8.36159	9.29583	8.96159	9.38811	8.13822	7.91081	7.61128	8.01807	8.13724	8.11231	7.88951	7.93198	9.26565	6.93529	7.76356	8.35446	3.32872	7.1591	7.71824	10.0225	7.34594
Os01g0259300	Non-protein coding transcript, unclassifiable transcript.	No Hit	10.3461	10.6511	10.8183	9.23323	9.75532	9.66054	11.1594	11.3503	11.4015	10.3668	11.2135	12.5522	10.0949	10.8953	10.7737	9.40016	8.95545	8.50804	10.3866	11.3278	10.3766	9.75068	8.31134	9.16498	11.9814	11.6206	10.8985	12.7951	12.0646	10.7831	9.94712	10.3155	11.2898	9.87597	10.4513	11.4443	10.1115	10.3012	10.4864	10.6713	9.83044	10.8777	3.84091	5.00692	4.77426	6.27127	4.09455
Os01g0326300	Haem peroxidase, plant/fungal/bacterial family protein.	No Hit	4.95215	4.90888	4.82489	6.4688	6.17316	6.40074	3.92408	4.47422	5.02432	5.90235	5.7791	5.24996	5.26106	5.82119	5.07302	7.27164	7.3371	7.62573	7.46932	10.8223	9.01048	11.2066	10.0369	9.41718	8.51737	8.74809	7.42319	11.5825	8.54778	6.29182	7.06076	7.01247	7.44218	6.64086	6.84567	7.6747	6.40501	5.38451	8.09922	5.85601	4.96589	7.94652	2.12949	0.194824	1.41648	7.29689	2.74791
Os01g0335700	Disease resistance protein family protein.	stripe rust resistance protein Yr10, putative, expressed	8.85349	8.7429	8.49083	9.53897	9.18642	8.75748	10.1589	10.0969	9.99215	10.915	10.6543	10.4469	9.95927	9.97477	9.6591	9.73259	9.94784	9.96311	9.65465	9.96051	9.27268	9.33143	9.32099	9.29147	9.63379	9.4119	9.55036	11.1437	11.1495	10.2198	10.6536	10.3315	10.4026	10.4915	9.69436	10.2331	9.70306	9.84479	10.5528	10.4341	9.98832	10.6355	10.4945	10.2402	10.2742	9.36699	10.5529
Os01g0346600	Conserved hypothetical protein.	expressed protein	7.44619	7.15922	7.76125	7.0687	7.17616	7.78063	7.68586	7.83085	7.97533	7.14225	7.2985	7.20278	7.82078	8.11546	8.02032	7.98559	8.11926	7.75788	8.58229	9.14002	8.34967	8.97643	7.87335	8.5179	10.1587	9.45316	10.0513	10.8156	10.3105	10.6167	9.61322	9.91934	10.1633	9.71879	9.23253	10.0378	9.99306	10.45	10.7448	10.2542	10.2975	10.7432	3.01774	6.54788	5.87064	8.78593	5.81043
Os01g0362000	Conserved hypothetical protein.	expressed protein	8.90035	9.10464	9.03854	8.84456	8.9515	8.89609	9.72552	9.99134	10.077	9.84216	10.2307	10.785	9.68942	10.1224	10.1024	10.2205	9.9457	10.0339	10.4502	10.4326	9.76893	10.4005	9.67283	9.97551	11.0674	10.8345	10.9213	11.9189	11.3782	11.6302	8.78847	8.78806	9.54262	9.033	8.77217	9.23275	8.58807	8.63441	9.32993	9.48192	8.97845	9.81457	10.5682	10.053	10.3583	10.0504	10.3019
Os01g0364800	EGF-like calcium-binding domain containing protein.	OsWAK7 - OsWAK receptor-like protein kinase	6.88451	6.87059	6.30818	7.43546	7.87408	7.01571	8.74734	8.47425	8.59844	10.0782	10.2458	10.0579	7.77137	7.68405	7.3213	9.62884	9.43685	8.86084	8.57037	10.5822	9.2887	9.53794	8.20973	8.56767	10.8098	10.8522	10.4398	11.8413	11.2669	9.73655	6.02491	5.17392	6.81637	6.54091	4.97705	7.00692	7.47424	7.8199	8.68311	8.74975	7.81151	9.34061	1.45483	1.56482	1.46927	2.8445	0.79418
Os01g0377000	Cytochrome P450 family protein.	cytochrome P450, putative, expressed	1.53761	1.094	3.87648	3.25973	3.2672	6.61453	3.46283	3.20127	3.78464	4.71403	5.20105	3.8805	2.95322	3.43935	6.97354	4.43222	4.96249	5.63047	2.59567	1.72246	2.30065	2.57629	1.42193	2.27244	5.16968	5.41275	4.91806	7.79671	6.73944	5.74922	4.34936	4.67585	4.77192	4.71405	4.25655	4.50442	3.0608	3.10626	3.88358	4.82027	4.64079	3.58199	1.39395	1.68686	2.72803	2.07957	1.86264
Os01g0382000	Pathogenesis-related protein 1 precursor (PR-1).	SCP-like extracellular protein, expressed	7.91237	11.1984	7.50087	10.7482	10.8736	8.13974	6.84799	6.68188	9.53501	8.40642	10.963	6.8187	13.0936	8.62729	7.80877	10.1778	11.7707	8.14489	10.74	10.6765	9.80092	10.026	8.50092	8.40788	5.30459	5.75527	6.62421	5.27403	7.45652	4.74957	8.43999	8.12798	9.99531	8.84004	8.27866	10.4929	5.53387	5.48771	7.20671	5.18517	5.07881	8.09065	3.75754	4.1763	3.78742	4.45885	4.09839
Os01g0389200	Protein of unknown function DUF679 family protein.	expressed protein	2.01355	3.22531	5.46595	4.24775	3.99551	5.22104	3.91456	1.6139	4.12573	5.06897	4.16735	4.17652	5.78879	4.36637	5.20326	5.70968	5.77242	4.86619	6.10808	7.43425	7.60051	5.85287	5.19648	5.68845	5.2914	6.0341	5.04312	5.95431	4.99697	4.08846	5.84338	6.06696	6.80232	6.36156	6.56324	7.33983	6.37437	5.94778	7.37869	6.1444	6.17901	7.52241	1.80745	1.34062	2.01875	4.29728	1.36293
Os01g0507300	Protein of unknown function DUF92 family protein.	transmembrane protein, putative, expressed	11.9142	11.7177	11.503	11.4143	11.4216	10.8975	12.0015	11.8216	11.3986	11.911	11.7427	11.3703	12.092	12.0903	11.705	11.7822	11.5722	11.2554	11.9072	11.8522	11.2335	11.5376	11.1854	11.1519	11.575	11.4354	11.8034	12.7671	12.1219	11.4663	11.2371	11.05	11.422	11.5985	10.8803	11.1185	10.0372	10.4505	10.881	11.6016	10.7816	11.206	11.3224	11.1314	10.6846	10.8708	11.395
Os01g0507500	Conserved hypothetical protein.	expressed protein	9.76778	9.64444	9.3483	9.93229	9.99556	9.41091	10.3746	10.365	9.83057	11.0346	11.0765	10.4668	10.067	10.5126	9.45782	10.5708	10.6286	9.8729	9.68575	9.87374	9.05406	10.192	9.58881	9.54745	10.7878	10.491	11.2601	12.1661	11.6947	10.8043	9.85912	9.54111	9.84121	9.92403	9.21371	9.83842	9.42182	10.1397	9.97543	10.8547	10.4363	10.2823	9.70868	9.98776	9.72085	9.8148	10.1812
Os01g0516400	Conserved hypothetical protein.	No Hit	5.26396	4.93033	5.7813	6.56036	5.91832	6.74159	3.34998	3.43166	4.66814	3.93199	4.30347	5.18518	3.64258	3.91458	4.40863	3.91438	4.43631	5.50336	9.53167	5.96257	11.4259	7.27042	10.5331	10.379	4.3337	5.02506	3.78005	4.90935	4.16593	4.92642	6.48694	6.20389	6.45106	6.71111	6.30889	6.49956	4.53736	4.64265	5.11677	4.28039	4.95942	4.95404	3.84793	6.96611	7.08808	5.12363	7.36407
Os01g0544200	Cytochrome P450 family protein.	cytochrome P450, putative, expressed	4.49121	3.73205	4.44315	5.37378	4.72741	5.49379	7.86128	7.8919	7.79199	7.77197	8.06358	8.11393	6.89732	7.07616	7.84391	7.03873	7.30056	6.90268	5.68823	5.92186	5.83536	7.12665	6.30163	7.53626	8.22234	7.34288	7.97904	8.64489	9.3775	9.18839	5.10133	5.8349	4.83754	4.89602	6.41275	5.52485	5.97973	6.58693	6.05028	5.15444	6.12127	5.36075	3.03824	3.39157	1.84352	3.03257	2.1784
Os01g0549500	Phox-like domain containing protein.	phox domain-containing protein, putative, expressed	7.98344	7.64613	7.19106	7.80906	7.5319	7.24976	8.65547	8.46108	8.31992	8.89908	8.59626	8.27565	8.22153	8.44743	8.31073	8.09435	8.36316	8.44179	7.4467	7.97689	7.50573	7.74326	7.41556	7.57367	8.67669	8.33188	8.98505	9.62454	9.30661	9.52306	8.13202	7.42704	7.66943	8.13958	7.09952	7.73009	7.16692	8.10789	8.07962	8.84343	8.39913	8.5132	8.54968	8.28188	8.18365	8.925	8.5753
Os01g0555800	Formylmethionine deformylase family protein.	peptide deformylase, putative, expressed	4.38552	3.96271	4.39703	7.21494	6.96675	6.85443	5.53834	5.84635	5.41845	5.85416	6.13152	5.9106	4.55407	4.50443	3.94296	6.53626	6.83079	6.31716	8.43333	6.59999	8.33986	7.56815	8.46838	8.26572	4.58191	5.12236	5.71608	5.57804	5.15362	5.0547	5.53262	5.50937	5.41237	5.68597	5.16101	4.89721	4.42022	4.57513	4.76313	5.17716	4.58151	4.98419	7.15353	7.36394	6.99642	6.75108	6.94502
Os01g0559900	Conserved hypothetical protein.	expressed protein	15.3606	15.142	15.0499	13.9015	13.7188	13.3784	15.63	15.414	15.3815	13.913	13.5911	14.3483	16.3192	16.0887	16.0443	14.4679	13.844	14.5438	16.7239	16.7185	16.3679	16.6378	16.1167	16.3892	16.9511	17.4258	18.1542	17.5036	16.4608	17.3642	14.8553	14.4884	15.1643	15.1468	14.4917	14.6348	13.052	13.1855	14.0667	13.924	13.6586	14.1479	16.8585	16.8782	17.3108	16.4197	16.4761
Os01g0564300	Peptidylprolyl isomerase, FKBP-type domain containing protein.	peptidyl-prolyl cis-trans isomerase, FKBP-type, putative, expressed	8.23999	9.04127	8.01536	8.58527	9.30189	8.0127	10.0347	10.753	11.4068	12.6636	12.503	11.3384	11.5134	11.4292	11.0853	12.9779	12.7755	11.1019	12.0457	14.5072	13.12	13.7067	12.2171	12.6634	13.9208	13.9654	13.5656	15.3668	14.1249	11.8541	11.3776	11.5593	13.1071	11.6898	11.093	12.4864	12.4508	12.0165	13.2931	13.1393	11.976	13.0258	2.85533	1.95363	2.5359	5.20419	1.95963
Os01g0567400	Conserved hypothetical protein.	expressed protein	11.5357	12.1263	11.8713	12.2668	12.8692	12.4916	12.3228	12.9696	12.8036	13.2375	13.8435	13.7164	12.7037	13.2371	12.9176	13.538	13.5798	13.6343	11.6756	13.1745	12.1368	12.1888	11.1937	11.6237	12.9938	12.8318	13.1119	14.9622	14.4286	13.5395	12.5287	12.8829	13.3631	12.2982	12.3828	13.2833	12.9593	13.343	13.7089	13.3652	13.8012	13.7442	9.07018	10.9718	10.9007	12.6218	10.4572
Os01g0580500	1-aminocyclopropane-1-carboxylate oxidase (Fragment).	1-aminocyclopropane-1-carboxylate oxidase protein, putative, expressed	8.88938	9.32043	8.18288	6.83313	7.63271	7.85192	5.35155	5.83802	5.51247	7.95354	8.01619	7.28888	5.93802	3.72465	3.27182	7.40854	6.70051	6.77513	13.1849	14.4268	12.738	12.1691	11.2412	11.2095	8.66298	9.1492	11.937	7.89222	7.93953	4.46152	10.7716	9.90361	10.1601	8.23725	8.33521	8.51081	12.513	11.575	12.1415	8.97526	8.16903	10.8	8.92581	11.423	10.8173	11.6656	9.64958
Os01g0581800	(No Hit)	expressed protein	3.36151	2.67205	1.80526	3.31051	2.56846	3.70756	2.18253	2.71009	3.46574	2.71183	1.9533	3.58601	3.07236	2.6448	3.10037	4.16037	3.04275	3.04252	2.17436	2.44655	2.33974	3.6344	2.52987	3.36619	4.65562	3.3656	5.7327	4.10913	4.36709	4.56587	3.2269	3.6559	2.35962	3.50469	4.84029	3.83545	4.47342	4.63862	3.30821	3.61096	4.55283	4.088	2.17905	2.49811	1.98519	1.79763	2.12044
Os01g0628700	Cytochrome P450.	cytochrome P450 72A1, putative, expressed	10.4934	10.9858	11.7847	10.3495	10.0283	10.5882	12.254	12.5838	12.6822	10.4246	10.068	9.61538	12.1047	12.3057	11.7802	10.5492	10.5267	10.4764	11.096	12.09	11.1332	9.83105	9.52659	9.48257	13.289	12.8857	12.8367	11.5265	10.2561	9.51922	11.3268	10.9951	11.7457	11.6796	11.3575	11.6285	9.95529	10.6095	11.135	11.0252	10.5514	11.152	8.40523	8.80969	8.48984	10.0861	9.59005
Os01g0665300	NLI interacting factor domain containing protein.	NLI interacting factor-like phosphatase, putative, expressed	11.0564	10.9507	10.7372	11.5319	11.3856	10.8904	11.5976	11.4884	11.3139	12.5411	12.6257	12.3454	11.6434	12.0653	11.4506	12.1037	12.119	11.8214	10.4303	11.2312	10.094	10.7612	10.15	9.95759	12.2125	12.0971	12.6143	13.7231	12.8417	12.3716	11.5155	11.1599	11.5783	11.3225	10.8827	11.8346	11.356	12.187	12.0505	12.9886	12.572	12.2819	10.4645	10.3817	10.0476	10.8492	10.4564
Os01g0686200	Zinc-containing alcohol dehydrogenase family protein.	limonoid UDP-glucosyltransferase, putative, expressed	8.21499	7.46522	8.81931	10.3908	10.612	10.8633	9.09717	9.0162	9.10759	10.2617	9.86749	9.69209	9.75018	10.1886	10.1141	9.86935	10.2145	11.1436	7.85294	9.5368	8.73749	9.58276	8.69812	9.59844	10.8378	9.80878	9.51235	11.4579	11.4822	10.5973	1.47143	2.16068	2.51711	2.4616	3.32989	1.48467	4.7597	3.5403	0.920622	4.12083	3.87363	1.43663	4.61424	3.96379	3.49032	4.32245	3.48091
Os01g0721000	NB-ARC domain containing protein.	expressed protein	9.07613	8.8761	8.83242	9.86409	9.85901	9.78907	10.8853	10.6525	10.5862	11.7353	11.624	12.0275	11.2022	11.178	11.4381	12.3428	12.0893	12.4223	9.83132	10.7299	10.3237	10.6562	9.64494	10.0232	11.8422	11.8622	11.3021	13.9183	12.6948	12.5713	10.4762	10.6845	11.0184	10.7665	10.693	10.9371	10.3808	10.8516	10.9121	11.5909	11.2468	11.408	9.0457	9.05857	8.90168	10.5883	9.5382
Os01g0728100	Lipolytic enzyme, G-D-S-L family protein.	GDSL-like lipase/acylhydrolase, putative, expressed	3.35617	2.70674	2.53295	2.65588	2.77773	5.32711	3.17222	2.99648	1.8527	2.91551	2.57582	3.63453	2.88767	1.75483	2.27931	3.37099	2.33224	1.88961	11.6121	9.19104	12.37	11.6708	12.51	13.09	3.38253	3.62032	5.04367	1.75044	2.28894	3.90209	2.71967	1.98284	2.98837	2.72072	1.9424	2.54576	4.0615	2.23309	3.08731	3.28206	0.633689	3.08834	2.68591	11.3153	11.544	7.48562	10.8484
Os01g0730200	Cyclin-like F-box domain containing protein.	OsFBX23 - F-box domain containing protein, expressed	7.65272	7.56322	6.9151	8.37186	8.23492	7.42458	9.11144	8.71571	9.09346	9.93034	9.21611	9.38025	9.54255	9.78536	9.85032	9.39435	9.30921	9.97685	6.49096	7.95302	7.08227	7.28111	6.1829	6.66793	9.12559	8.49994	9.34177	10.1444	9.7395	9.51521	7.5585	7.45915	7.90867	7.63133	7.14426	7.82628	9.11267	9.29931	9.24498	9.70537	9.16071	9.50301	5.54856	5.64513	5.50069	7.68335	5.64251
Os01g0737600	3'-5' exonuclease domain containing protein.	3-5 exonuclease domain-containing protein, putative	8.23634	7.28428	9.40418	8.13148	7.03965	9.07711	5.72731	6.62706	8.54695	6.26624	6.68879	8.93946	7.402	7.52627	8.66295	7.31881	6.63349	8.90877	6.9119	7.6194	7.76294	7.71339	6.55547	7.83582	11.9325	10.6267	9.86453	12.7159	6.91748	13.6048	7.75935	6.79973	7.92295	7.42598	7.37263	7.54326	7.66905	7.19537	7.57024	5.99438	6.99149	7.33346	7.02632	6.65693	8.47537	6.87305	6.70618
Os01g0738900	Hypothetical protein.	No Hit	7.16646	7.16965	6.45542	5.92184	5.34559	5.26698	8.01639	8.06273	7.63186	8.43483	8.48987	8.61444	7.34501	8.21492	8.15222	8.35394	8.63077	8.00484	6.25252	6.15264	5.68111	6.01032	5.5718	5.48769	6.74141	5.9859	5.48339	9.31693	8.98561	8.30174	6.45152	6.37558	6.2741	6.28148	6.4442	6.47439	7.5272	7.46956	6.9446	7.7111	7.66761	7.07854	5.52742	5.59664	5.43229	7.21212	5.69823
Os01g0747800	VQ domain containing protein.	VQ domain containing protein, putative, expressed	12.4531	12.3372	12.101	12.3076	11.9987	12.1952	12.0484	12.4666	12.723	12.2673	12.3865	12.2111	12.3426	12.3604	12.0108	12.0345	11.9995	12.6584	11.4246	12.349	11.3067	11.9623	11.6453	11.5479	12.0141	11.6072	11.6792	13.1054	12.7711	12.0355	12.3398	12.3401	12.4213	12.5872	12.4608	12.5086	12.1669	12.1258	12.5292	12.2964	11.9031	12.4162	10.8059	11.2523	11.6636	12.4946	11.189
Os01g0750000	Ras-related protein RIC2.	ras-related protein, putative, expressed	7.32809	6.69863	8.70311	6.29031	6.9383	7.83384	6.2559	5.39423	5.43156	5.62024	5.73977	6.48793	5.19185	5.40262	5.40915	6.1618	5.90258	6.23326	12.7123	11.2669	12.6343	12.6909	13.1034	12.8904	7.04473	8.0452	7.89174	8.02402	8.24771	9.47734	10.6146	10.6042	11.097	10.8668	10.6139	10.5637	8.25101	8.38285	9.66251	8.89208	9.24281	9.77	12.2256	12.9791	12.7468	12.5607	12.3714
Os01g0750100	WRKY transcription factor 31.	OsWRKY13 - Superfamily of TFs having WRKY and zinc finger domains, expressed	9.9036	10.488	10.9553	9.5114	10.1322	10.1917	10.8239	11.4583	11.4473	10.783	11.3578	11.8172	10.6592	11.9982	11.6971	11.1489	11.5009	11.8759	10.7678	11.4047	10.5898	10.4375	9.42236	9.516	11.0587	10.8146	10.4674	12.9259	12.1701	11.2406	10.9133	11.4118	11.7114	10.6027	11.3313	11.823	11.2389	11.7776	12.1903	12.2021	11.99	11.7977	7.85534	7.56882	7.60055	9.50924	8.11824
Os01g0766600	BSD domain containing protein.	BSD domain containing protein, expressed	11.004	11.3056	10.6375	11.2984	11.5021	11.0791	11.5556	11.8117	11.6614	11.8215	12.2545	11.8806	11.9913	12.2523	12.0774	12.0841	12.1269	12.1267	11.1301	11.6469	10.9339	11.032	10.5418	10.6962	11.9043	11.5129	12.089	12.5889	12.5889	12.0971	11.3116	11.4113	11.8257	11.2609	10.8954	11.4786	11.6494	11.6598	12.0937	11.7032	11.8762	12.0457	11.4013	11.5407	11.3518	11.8992	11.2275
Os01g0784800	Minor allergen.	NADPH-dependent FMN reductase domain containing protein, expressed	13.7068	13.5986	13.4132	14.1757	14.1703	13.619	14.6791	14.6146	14.5943	15.3716	15.3744	15.4397	15.5974	15.3211	14.9843	16.0599	15.5449	15.2476	14.7598	15.1111	15.0314	15.1583	14.6195	14.803	16.2091	16.0852	16.1553	17.3142	16.7061	16.7214	14.6449	14.3089	14.941	14.7639	14.0121	14.5466	14.1138	14.3308	15.0272	15.1738	14.8081	15.4265	11.4188	12.7084	12.3612	14.6595	12.8317
Os01g0788500	Disease resistance gene analog PIC21 (Fragment).	disease resistance protein RPS2, putative, expressed	8.49898	8.53837	8.3674	9.3687	9.30341	8.55079	9.66846	9.62891	9.7148	10.8673	10.7218	10.4564	10.9287	10.4876	9.8791	10.7243	10.814	10.6328	9.10865	9.92352	9.09661	9.65078	9.42328	9.07979	9.95146	10.0114	10.1697	11.3469	10.9959	10.2972	10.0469	9.80954	10.0697	9.84472	9.30342	9.7232	10.3506	10.2553	10.5333	9.9394	10.3269	10.7704	9.85186	9.99123	9.95529	9.3017	10.0814
Os01g0793100	Polyphenol oxidase (EC 1.10.3.1) (Fragment).	polyphenol oxidase, putative	-0.700916	1.01873	1.36044	-0.231463	1.18946	2.99666	-0.591898	1.41566	0.200847	2.9771	1.92301	3.13388	1.16483	0.993504	5.61833	1.54054	1.18238	0.049084	0.835599	0.0528053	1.39368	-0.173847	-0.448203	0.4921	5.83479	4.85086	2.0863	0.0834871	0.860503	4.14936	0.574061	0.363313	2.34565	0.0509342	-0.220712	2.25544	5.01133	1.37888	2.33803	2.28604	0.446025	2.01405	2.06236	1.57115	2.73855	1.90627	1.41884
Os01g0793300	(No Hit)	polyphenol oxidase, putative	5.76174	3.83429	7.31161	7.09392	4.94628	6.12268	4.65022	0.953306	4.10381	0.718088	2.0328	2.84543	2.13438	1.14362	1.97679	3.48505	1.4159	1.65256	4.52462	5.10592	6.43789	4.97016	4.56575	5.86086	6.03152	5.18181	6.10848	6.40918	7.43016	7.83331	1.81504	2.77399	1.23922	1.52451	3.87433	2.17038	1.40443	3.35235	2.25204	1.82166	2.83722	2.22123	0.803997	1.89177	0.992079	4.1351	1.23553
Os01g0809300	Leucine-rich repeat, plant specific containing protein.	BRASSINOSTEROID INSENSITIVE 1-associated receptor kinase 1 precursor, putative, expressed	14.6594	14.7845	14.6171	14.7885	15.0163	14.8078	14.1665	14.2498	14.0232	14.7429	15.0021	14.5615	14.5912	14.8581	14.1521	14.4953	14.6853	14.2627	14.3604	14.6785	14.2421	14.6154	14.4942	14.4722	14.1929	13.9404	14.4229	15.3556	15.3683	14.4966	14.5845	14.4935	14.9128	14.5931	14.2095	14.8446	13.9014	14.4086	14.8575	14.5938	14.6299	14.9528	13.8736	14.6558	14.5358	15.1638	14.5905
Os01g0813700	(No Hit)	Os1bglu2 - beta-glucosidase homologue, similar to G	5.72026	4.59294	7.51367	5.50259	5.30274	6.66021	4.32598	3.13775	2.15938	4.71258	4.09129	4.88339	3.69668	3.58124	4.01518	3.46771	3.95201	2.99403	8.54119	5.02432	10.7424	5.55733	8.53415	8.97067	5.62202	5.53588	5.67894	3.73538	5.34214	6.26825	4.03752	4.46778	2.98696	4.08548	5.55307	4.03515	5.56382	5.44718	3.60906	3.70753	4.75986	3.63058	4.16234	6.13983	5.86979	6.29124	5.43777
Os01g0814600	Hypothetical protein.	No Hit	2.59235	2.89593	3.59053	2.45018	2.53491	2.57523	2.29633	2.83312	2.36056	1.81151	2.26454	2.67979	3.80335	3.13918	0.905658	4.06784	2.24525	2.09994	1.69746	2.33935	1.23345	2.84493	2.04183	1.06287	4.24829	4.97149	5.09512	2.73664	2.34222	4.17354	2.11441	3.09936	1.64748	3.36651	3.61404	1.85629	3.79624	3.50246	2.27936	1.29747	2.76467	2.53687	2.19405	1.89185	2.01164	2.36144	1.81452
Os01g0823700	Plant protein of unknown function DUF641 domain containing protein.	expressed protein	6.27652	6.2307	6.34978	4.89968	4.73644	5.14891	8.16405	7.43415	7.18987	7.83107	8.36202	7.83039	7.18789	7.31254	7.31432	7.80628	8.62258	6.89545	7.22183	7.74557	7.36388	7.70298	6.7847	6.94845	9.1634	8.34403	9.472	10.5618	10.8342	10.4053	7.522	7.1925	6.98147	7.14796	6.75005	6.80458	5.61656	7.00604	7.48894	8.72817	7.40899	7.30162	6.7525	5.65252	4.84692	8.751	5.75853
Os01g0827500	Exo70 exocyst complex subunit family protein.	exo70 exocyst complex subunit domain containing protein, expressed	12.2858	12.1008	11.6726	12.2175	12.1628	11.4337	12.961	12.9623	12.6315	13.4095	13.2115	12.8283	13.6283	13.7588	13.1956	12.88	13.0179	13.4611	12.3355	12.8161	12.1056	12.0939	11.9057	11.8516	12.4005	12.2737	12.8374	14.1241	13.7665	12.951	11.569	11.1522	11.242	11.032	10.0839	10.6277	12.0332	12.1384	12.0533	12.0948	12.0108	11.9744	12.6897	12.669	12.47	11.9776	12.3748
Os01g0830500	Conserved hypothetical protein.	expressed protein	9.38311	8.7777	9.26602	9.21406	9.47552	9.09084	9.40359	9.5745	9.68958	10.5086	10.2632	10.4501	10.0664	9.95616	9.74246	10.6111	10.4922	10.7426	9.88655	10.2158	10.0597	10.6381	9.86944	9.78999	10.4005	10.0076	9.63971	13.1493	12.0689	12.4236	11.4965	11.1381	11.3047	11.6551	11.3028	11.4679	11.2446	11.5357	11.6776	11.6395	11.7146	11.9674	9.76923	9.44175	9.52134	7.82883	9.04768
Os01g0833100	NLI interacting factor domain containing protein.	NLI interacting factor-like phosphatase, putative, expressed	11.4958	11.3076	11.2484	11.5614	11.4047	11.1908	11.8124	11.5472	11.4071	12.2565	12.0698	11.6315	12.2001	12.4654	11.9293	12.2315	12.3102	12.2525	10.925	11.4809	10.9746	10.7518	10.773	10.6215	11.9568	11.4064	12.0287	13.2809	12.8243	12.3261	11.9001	11.5127	11.8169	11.6961	10.8335	11.3575	11.3251	11.744	12.1025	12.5005	11.9327	12.0438	10.7884	11.301	11.2915	11.7416	11.2598
Os01g0835700	CCT domain containing protein.	CCT motif family protein, expressed	11.2365	11.2434	10.3199	9.29529	9.23863	9.73884	8.85883	8.47421	8.60778	9.08076	8.7286	9.35129	9.18034	9.75946	9.94388	9.06892	9.12149	10.0877	10.9721	11.8295	10.4738	11.032	10.2386	10.317	8.01174	7.87098	8.58015	9.23972	9.79203	8.68937	10.8348	10.7615	10.4582	10.9781	10.6091	10.3982	9.71855	9.88097	9.35692	9.49781	9.62018	10.2927	10.0105	8.22351	8.2871	7.63393	9.89679
Os01g0837600	Uncharacterized plant-specific domain 01589 containing protein.	plant-specific domain TIGR01589 family protein, expressed	12.125	12.1855	12.5705	8.90689	9.1354	7.90246	11.5776	11.1869	11.3272	8.71406	8.661	8.8316	11.5695	12.709	12.4281	8.52811	8.81555	8.03089	13.1182	13.0717	11.8145	8.02442	6.82388	6.82606	9.92122	9.08969	9.82916	9.30964	8.1424	7.24293	2.59901	2.81533	2.29444	2.07357	3.85788	2.6424	4.12719	4.24892	2.41595	2.15395	2.52046	3.15294	7.71355	8.0621	5.44316	6.61535	5.62497
Os01g0856800	Pleckstrin-like domain containing protein.	pleckstrin homology domain-containing protein, putative, expressed	12.5804	12.8094	12.9079	12.5198	12.9547	12.8305	11.9887	12.3897	12.4175	12.2078	12.7041	12.912	12.7661	13.4006	13.1708	12.901	12.8794	13.419	12.0665	12.1215	11.8455	12.4105	12.0807	12.3838	12.5972	12.4573	12.4244	13.6278	13.255	13.0872	11.9443	12.0633	12.8964	11.936	11.9083	12.6747	11.0853	11.4608	12.1688	11.6524	11.5567	12.4182	10.4976	11.1531	11.5879	11.9091	11.5648
Os01g0866100	Actin 12.	actin, putative, expressed	10.5051	10.2823	10.5003	10.8943	10.6647	10.764	12.0014	11.807	11.8238	12.841	12.4387	12.8996	11.6368	11.858	11.8788	12.2269	11.9656	12.7606	10.6383	11.6093	10.7412	10.6485	9.67491	10.0338	13.4525	13.4002	13.68	14.8083	13.5685	13.4213	11.7397	11.0528	11.6061	11.696	10.5872	11.4406	11.6561	12.3183	12.4799	13.3493	12.404	12.6236	9.26636	9.68222	9.28456	11.4621	9.33039
Os01g0868900	Proteinase inhibitor I9, subtilisin propeptide domain containing protein.	OsSub11 - Putative Subtilisin homologue, expressed	3.95727	3.32449	5.11335	5.38642	5.54841	3.38962	2.64682	1.98845	1.05612	2.92112	2.57496	3.34522	-0.13879	-0.522201	1.67619	3.45397	4.98421	2.69702	14.0216	10.9451	15.4565	13.0472	15.062	14.8518	-2.19441	-1.0432	-1.18856	2.87935	1.91969	1.71983	7.65809	6.73633	8.30621	7.80776	7.19857	7.44958	5.92306	4.96094	5.85861	6.56873	5.57908	7.37702	11.8472	15.0523	14.3817	13.7837	14.5517
Os01g0882800	Amino acid carrier.	amino acid transporter, putative, expressed	3.20979	2.67827	4.03959	7.35255	6.18416	7.38016	8.46261	7.85037	8.01199	10.1017	8.40596	9.15003	7.51326	7.53274	7.68511	7.68803	7.62393	9.089	6.95726	8.67887	6.22198	10.0988	8.08583	8.73718	9.90394	9.28553	10.3578	12.3689	11.2239	11.4272	9.87739	9.06954	8.47227	9.5926	8.90051	8.50215	10.2548	10.2829	11.0579	9.948	9.82747	10.3266	7.58098	8.04347	8.30554	9.46283	8.60869
Os01g0894500	Conserved hypothetical protein.	selenoprotein precursor, putative, expressed	12.2946	12.6802	12.0877	12.716	12.9122	12.4067	12.5337	12.7594	12.7278	12.8523	13.1719	13.2573	12.8529	13.3059	12.9741	13.0522	12.9778	12.9131	12.8081	12.8325	11.869	12.6305	12.1085	12.2038	13.0005	12.7188	13.0469	13.6534	13.3133	12.8435	11.5752	11.5441	11.9508	11.3324	11.1538	11.6123	10.7521	11.0286	11.4621	11.4568	11.3829	11.7397	12.2099	12.3334	12.2829	11.4806	11.9375
Os01g0901600	(No Hit)	AMP-binding domain containing protein, expressed	9.79902	9.65785	10.2451	10.626	7.90115	9.03071	10.4037	9.08455	9.27679	8.64387	8.8101	8.81051	8.7497	8.39593	8.33316	7.07705	6.71038	7.5745	9.63952	10.5788	10.2183	8.55759	9.33297	9.2028	9.13592	8.00848	9.39303	9.91407	10.2517	10.7927	7.90672	7.54421	7.16213	7.88028	7.31866	7.56564	7.92715	7.91767	7.5378	8.30576	8.3385	7.98872	6.38715	5.58644	5.32114	6.94144	5.73934
Os01g0908600	Amino acid/polyamine transporter II family protein.	transmembrane amino acid transporter protein, putative, expressed	9.19845	8.94888	10.8594	5.97618	5.89337	10.0039	6.09413	5.45107	5.23788	3.22548	4.38422	4.08574	6.69709	7.53041	6.19794	7.21049	6.51452	6.44568	11.4459	10.6499	11.662	9.85771	10.7992	9.55611	5.38774	5.84619	6.53884	5.93045	7.33551	7.13736	5.94389	6.93724	6.26964	5.46737	5.9538	5.90286	5.66067	5.50995	5.76646	5.24649	5.14645	4.94667	1.62	8.93319	8.23812	11.645	7.93534
Os01g0918100	Conserved hypothetical protein.	expressed protein	9.2358	8.91801	9.34685	11.0169	10.8151	11.027	10.6397	10.011	9.91492	11.862	11.8049	12.5083	10.0074	10.0553	10.0036	12.0778	11.4971	11.6942	12.0217	11.697	11.3624	12.4199	11.9145	11.9657	12.1562	11.9141	12.2087	13.8319	13.0425	12.8782	11.647	11.1241	12.1252	11.9252	10.9349	12.0408	10.903	11.0662	11.789	12.225	11.4455	12.5766	11.9189	11.8337	12.1236	10.5853	11.8173
Os01g0918300	Ubiquitin-like protein SMT3.	ubiquitin family domain containing protein, expressed	16.2585	15.8451	15.9891	16.3566	15.9996	16.0608	15.2317	15.1617	15.2346	15.7025	15.6903	16.5542	15.633	15.9404	15.8418	15.1561	15.3089	15.4879	15.4149	15.2642	14.4341	14.9563	13.9959	14.1957	14.8852	14.9519	15.0858	16.721	16.2722	16.5443	13.8264	13.4154	14.0174	13.6719	12.9508	13.7351	13.2091	13.6394	13.7684	15.0941	13.6961	14.3197	14.1341	13.5934	13.5207	14.0106	13.6855
Os01g0920100	Conserved hypothetical protein.	expressed protein	11.7965	11.8803	11.0162	11.624	11.7209	11.0874	13.4308	13.0664	12.828	13.3196	12.9486	13.0511	13.9811	14.352	14.1095	14.1526	14.0308	13.9609	12.072	12.832	12.0385	12.2559	10.9505	11.2497	14.4704	14.1165	14.3829	14.5611	13.7668	13.4522	11.9274	11.575	12.4527	11.8894	11.108	12.0032	11.1353	11.775	12.2476	12.8451	12.2791	12.4014	8.78889	9.19819	8.75114	11.6772	9.65841
Os01g0921400	Exo70 exocyst complex subunit family protein.	exo70 exocyst complex subunit domain containing protein, expressed	9.37635	9.46971	9.22889	9.60934	9.77612	9.5351	10.0146	10.0429	9.63901	10.6559	10.5025	10.0399	9.66568	10.4789	10.0991	10.0914	10.5183	10.8112	9.88476	10.0138	9.69887	10.1234	9.98855	10.0365	10.2921	10.1144	10.5212	11.6982	10.9082	10.4568	10.2967	10.2463	10.2259	10.2821	9.98499	10.0388	9.81349	10.272	10.2275	10.7902	10.4232	10.2551	10.2695	10.6588	10.3147	10.9902	10.7873
Os01g0922600	SBP domain containing protein.	OsSPL2 - SBP-box gene family member, expressed	6.86091	5.85129	6.20786	6.44508	5.76087	6.25114	8.51489	7.92768	7.97961	8.63502	7.95212	8.49582	6.67648	6.61368	6.78072	6.75191	6.46885	6.98	9.25873	8.8945	9.99936	9.33443	9.75213	9.38855	10.258	10.0819	9.46468	10.7892	10.1433	10.2275	8.03501	7.2817	7.64416	8.89097	7.80771	8.23541	8.52202	8.40491	8.72065	9.08654	8.34835	9.04405	9.90279	9.77465	9.93372	10.0173	9.86626
Os01g0923700	Histidine kinase-like protein.	histidine kinase, putative, expressed	11.38	11.2147	11.0327	12.0662	12.1549	11.8105	12.1102	12.246	11.918	12.9522	12.8286	12.5533	11.8095	12.0893	11.874	12.6282	12.9537	13.1468	10.6224	10.8588	10.7222	11.5593	11.6623	11.4262	12.1952	11.6613	11.9095	13.1126	12.8274	12.8156	11.3817	11.327	11.5281	11.8599	11.6746	12.1462	12.2797	12.3151	12.5376	12.8564	12.7156	12.7337	11.9933	11.4463	11.4919	12.0179	11.9777
Os01g0927300	Heavy metal transport/detoxification protein domain containing protein.	expressed protein	9.41724	7.7973	11.3904	5.79923	5.64893	9.99184	7.74986	5.10407	4.35797	6.78042	6.92874	7.56518	3.94079	4.10328	4.10802	5.8811	5.7331	5.32404	9.41277	7.74924	8.97446	8.69119	8.1471	8.98569	8.66502	9.04844	9.04372	11.2599	9.88681	10.3106	6.73981	6.98841	7.74273	7.01986	6.40854	7.35923	5.59095	6.63343	6.67479	7.86725	6.47637	7.55956	7.91975	8.37207	8.6032	9.3409	8.92623
Os01g0937900	Conserved hypothetical protein.	classical arabinogalactan protein 26 precursor, putative, expressed	0.332529	3.07558	1.21343	1.87319	0.356241	2.29877	1.90506	2.00295	0.898533	1.6186	0.721439	1.92184	4.97061	0.668939	3.05257	1.46337	1.91124	2.34589	13.1525	11.8667	12.5889	13.4143	13.5267	13.3695	5.37706	6.54741	6.53502	3.29097	4.20496	6.68796	12.1613	11.4585	12.3189	11.7685	11.2362	10.8358	7.85562	8.88482	10.9057	9.89385	10.3518	11.5445	12.8953	13.5349	13.6435	6.88231	13.2996
Os01g0940700	Beta-1,3-glucanase (Fragment).	glycosyl hydrolases family 17, putative, expressed	10.0916	11.1007	8.84572	11.603	11.2463	10.2446	11.2363	11.3408	11.7236	12.5876	12.5297	11.5258	9.13705	6.74738	6.01752	7.02227	7.55859	7.04006	12.7294	13.3879	13.0058	12.6617	11.5658	12.2662	10.6916	10.6701	10.8899	10.0116	11.5918	9.3092	11.1924	10.8901	11.7315	12.019	10.5142	11.9101	7.8349	8.03169	10.21	8.14501	8.57365	9.18171	1.4348	2.40837	1.81604	4.73004	1.87396
Os01g0941400	Beta-1,3-glucanase precursor.	glycosyl hydrolases family 17, putative, expressed	5.95978	8.27756	5.70749	7.35781	8.06745	7.02356	6.94759	8.2562	8.19282	8.25941	9.44178	7.77507	6.54025	4.0267	3.8111	5.44926	5.47764	5.89783	8.83354	9.5627	9.60361	8.74885	7.8488	8.72412	7.08111	6.91379	5.76934	5.75376	8.03601	5.67184	7.62565	7.96458	9.02716	8.28273	7.68122	9.47694	8.97064	8.10089	9.09518	8.24384	8.36912	8.94372	3.64676	3.10933	2.5444	3.23559	2.23417
Os01g0944500	Glycoside hydrolase, family 17 protein.	glycosyl hydrolases family 17, putative	9.48661	11.2031	8.66948	10.9601	11.0959	10.0419	10.0597	11.0767	11.5544	11.5395	12.3403	11.4059	9.01181	6.57426	5.80558	6.97897	7.09134	6.81295	12.2847	13.1103	12.4971	12.2176	11.1707	11.6682	10.6083	10.5241	9.88285	9.29743	11.2842	8.88261	10.5051	10.7102	11.9162	11.353	10.6044	12.192	9.37655	8.39078	10.4829	10.2045	9.19528	9.56731	3.86877	3.11663	4.48441	4.00172	2.09932
Os01g0948300	Cellular retinaldehyde-binding)/triple function, C-terminal domain containing protein.	rho-GTPase-activating protein-like, putative, expressed	12.8948	12.9852	13.233	13.0079	13.4412	13.1621	13.3507	13.6406	13.4854	13.6655	14.1468	14.3716	13.7309	14.1064	13.4534	14.2364	14.0224	13.6589	13.2313	13.1637	12.3747	12.8578	12.2424	12.3384	14.5037	14.6556	15.1277	15.3962	14.7674	14.3875	11.5892	11.4953	12.3976	11.5291	11.1734	12.1406	11.9251	12.1561	12.4264	12.6442	12.1298	12.8259	12.5257	12.9114	12.8656	13.9991	13.1339
Os01g0948900	Ankyrin repeat containing protein.	BTBA3 - Bric-a-Brac,Tramtrack, Broad Complex BTB domain with Ankyrin repeat region, expressed	7.87872	7.90543	7.53536	6.84613	7.29588	6.74603	7.58076	8.38125	8.85923	7.42072	7.99847	7.67362	8.18655	8.87933	8.92532	8.04782	8.97787	8.92185	9.5012	10.5919	9.50546	10.1963	9.51899	10.1427	9.18597	8.77825	8.75808	10.6623	10.6519	9.79918	6.47607	6.5682	7.1958	6.89119	7.17627	7.32721	5.29534	6.03034	6.76692	6.21355	5.41162	6.66276	9.48429	9.6046	9.71634	6.95567	9.51231
Os01g0950300	Glutathione S-transferase GST 29 (EC 2.5.1.18).	glutathione S-transferase, putative, expressed	9.4096	9.46275	9.88578	11.5327	11.0392	10.935	11.2845	11.8345	11.9898	12.7703	13.0356	13.1481	12.4169	12.6837	12.0762	13.4573	12.7047	12.825	11.5868	13.1226	11.2306	12.6052	11.0213	10.9067	13.5611	13.2564	13.452	14.8106	13.9411	13.7233	12.3821	12.5894	12.7736	12.6899	12.7133	13.2732	13.1147	13.5878	13.753	14.0965	13.7969	14.5151	3.66459	7.48259	5.67956	10.7355	6.39894
Os01g0951900	Conserved hypothetical protein.	No Hit	4.17352	3.86051	4.24948	4.06616	2.73929	5.54335	1.71931	2.19603	3.42131	1.63783	2.09422	3.2539	2.77052	3.24105	2.26874	2.68044	2.08424	2.8402	7.67521	5.03445	8.29956	6.44916	8.2617	8.40024	4.06859	6.17382	0.546339	2.64893	2.66235	3.37104	2.69451	3.78245	3.52849	2.41242	4.62191	2.33088	5.28703	4.95411	3.21139	3.77993	4.36854	2.30058	4.01824	7.66182	6.73315	4.33292	7.44899
Os01g0952000	Rhicadhesin receptor precursor (Germin-like protein).	expressed protein	9.67272	8.18309	10.1463	8.37098	7.80569	10.8943	5.73548	4.6868	4.71621	3.94344	4.3277	5.11137	4.43381	4.04574	4.07537	3.11327	3.59476	3.54348	13.6221	10.5325	13.4871	12.6755	13.8737	13.5988	5.26455	5.66704	4.54452	4.11573	5.36852	5.87622	3.11945	2.74877	3.6632	2.86877	2.02028	3.76598	5.03648	3.09606	3.28648	4.66328	3.62983	3.53623	10.1259	13.4081	12.3591	10.3083	13.1837
Os01g0957800	Cytochrome P450 family protein.	cytochrome P450, putative, expressed	2.64137	1.46778	5.27594	2.28979	1.85216	3.42853	5.67627	4.87019	5.46573	4.96487	5.82322	5.87669	2.68283	1.658	2.42582	0.124088	2.14216	2.32027	7.18334	7.34476	7.19203	9.04128	7.78128	8.45675	10.0019	10.1795	10.2478	10.6943	11.1359	11.2423	6.12338	6.26793	6.31517	6.31583	5.72317	6.5909	7.2969	7.73066	7.84521	8.1215	7.85133	7.81312	1.57764	7.29617	4.29941	9.47008	3.6319
Os01g0961000	Conserved hypothetical protein.	expressed protein	8.03519	8.23103	8.9152	6.60584	7.1791	7.91175	8.2674	8.23242	8.53208	7.76454	8.54609	9.10937	9.79349	9.22239	9.52984	9.20332	9.19734	7.61208	10.7564	11.0726	10.1708	10.1498	9.13806	10.0641	11.8337	11.3812	11.6919	12.376	11.3763	11.1459	9.49502	9.76393	10.5379	9.26056	9.22503	9.95172	8.02784	8.86356	9.80236	9.1452	9.41455	10.0412	7.23029	8.74836	8.96608	9.43422	8.22233
Os01g0962200	Conserved hypothetical protein.	expressed protein	10.3176	10.2014	10.0452	10.6305	10.5359	10.3261	10.181	9.87952	9.59437	11.36	11.2333	11.2112	10.327	10.637	10.3782	11.1519	11.0187	10.6891	10.2931	10.7735	10.0062	10.1055	9.52917	10.0319	10.6868	10.5761	11.5781	12.9108	12.1781	11.6844	10.805	10.3232	10.9742	10.6829	9.56453	10.6274	10.2587	10.8761	10.8722	11.9303	11.0424	11.263	10.0875	10.167	9.98377	11.2219	10.5415
Os01g0974200	RicMT (Metallothionein-like protein).	metallothionein, putative, expressed	17.0657	17.237	17.5711	16.5857	16.8827	17.3125	15.9124	16.0154	16.4368	14.3478	15.2608	15.3644	13.9868	14.3073	14.0429	13.7489	13.6526	12.4889	17.0306	16.8146	17.3104	16.4669	16.1905	16.9653	17.6425	17.4543	18.7853	17.1334	16.7176	17.475	15.3551	15.6309	16.3669	15.3867	15.2161	16.562	16.1365	16.1161	16.6147	15.7047	15.4518	17.172	12.5179	16.0034	17.1754	16.6219	15.9863
Os01g0976700	Protein phosphatase 2C-like protein.	protein phosphatase 2C, putative, expressed	4.52618	4.0102	4.3302	4.38445	4.24406	4.77318	4.70643	4.79729	4.4046	4.55146	4.41237	4.36905	4.98858	5.10718	4.71227	4.70248	4.60385	5.31056	3.51549	4.28981	3.73371	4.27876	3.99601	3.03293	5.15411	6.17116	4.99442	4.33337	4.85017	4.67636	4.58957	4.83925	4.04345	4.50463	5.64956	4.32248	5.1494	5.34445	4.54735	4.53541	5.10026	4.17976	3.64962	4.20584	3.95997	4.13918	3.48692
Os02g0102200	Amino acid/polyamine transporter II family protein.	amino acid transporter, putative, expressed	12.2934	11.6375	12.2332	12.8155	12.2684	12.5929	13.8145	14.3934	14.4678	12.9143	12.8809	12.6611	12.8226	12.6502	12.9303	12.6408	12.5834	12.6058	11.694	12.4576	12.1744	13.1952	12.1097	12.7491	13.571	13.2881	13.6369	14.869	14.8606	14.9554	7.39737	7.434	6.91552	7.631	7.60842	7.40903	9.38321	11.7952	10.5323	11.9624	11.3733	11.1906	3.35666	7.81764	3.33107	12.4791	5.11588
Os02g0104200	Conserved hypothetical protein.	OsMADS60 - MADS-box family gene with MIKCc type-box, expressed	12.5711	12.5046	12.1465	12.3022	12.3028	11.9568	12.782	12.6842	12.2494	13.0043	12.9899	12.734	12.5167	12.6197	12.3086	12.8216	12.6781	12.1705	11.5311	12.1221	11.4444	11.3878	11.0884	11.1359	12.3585	11.7443	12.481	13.4696	13.1537	13.05	11.5477	11.0706	11.7656	11.474	10.511	11.6262	11.1683	11.7881	11.9583	12.9334	12.4718	12.3069	10.398	11.0702	10.7477	12.6607	11.0182
Os02g0105900	40S ribosomal protein S4.	40S ribosomal protein S4, putative, expressed	12.5843	12.9329	11.4557	12.6059	12.7763	11.741	12.0949	12.8818	12.8991	12.4995	13.0696	12.8991	12.2932	12.8278	12.8239	13.2018	13.0728	13.3052	14.6686	14.0237	12.7219	15.5004	14.8205	14.8076	12.3994	12.2833	12.7056	13.3289	13.0994	13.0125	14.0318	13.9742	14.3209	14.0975	14.0456	13.7475	11.6541	11.6335	12.425	12.0557	12.1998	12.8715	14.2807	14.1571	14.136	11.8598	13.8951
Os02g0115700	Catalase isozyme A (EC 1.11.1.6) (CAT-A).	catalase isozyme A, putative, expressed	15.5291	15.557	15.8448	14.7269	15.1348	15.5748	15.9497	16.2534	16.7908	14.7037	14.917	14.0847	15.7547	14.6227	13.9336	15.2433	15.4145	13.5267	15.7928	15.923	16.4681	15.5421	15.278	15.7204	17.3754	16.5478	16.1942	15.3252	14.5202	12.4989	15.2811	15.17	16.0131	14.9073	14.669	15.6304	13.9504	14.1032	14.7897	14.2226	14.5268	15.1293	3.19194	3.8	3.12355	6.62933	6.08782
Os02g0121700	Terpene synthase-like domain containing protein.	terpene synthase, putative, expressed	4.71476	4.14142	9.05628	6.11444	3.38391	3.85321	7.46702	5.0226	3.88153	4.1412	5.55548	5.35322	2.65536	3.10392	3.07488	3.42261	3.40743	4.16489	8.34644	7.59553	8.83234	6.73462	5.63305	7.3352	7.61915	6.41802	6.72365	6.65723	5.31303	5.43428	3.62988	4.2401	2.80348	5.14942	5.3594	5.26672	4.59219	4.2078	3.51647	4.41663	4.10461	3.67521	2.35677	2.67805	2.01916	3.39673	2.19531
Os02g0122000	P18.	histone deacetylase complex subunit SAP18, putative, expressed	10.3066	10.5021	10.0306	10.694	10.6956	10.3825	11.1489	10.756	10.5036	10.9748	10.8873	11.6248	10.1898	10.4909	10.5438	10.7206	10.3803	10.6661	11.4689	11.153	10.6284	11.3211	10.5411	11.1039	12.011	11.9098	12.4639	12.4429	11.822	11.9317	9.76569	9.70849	10.1276	10.246	9.55278	10.0203	9.35111	10.031	10.1701	10.8038	10.0293	10.6592	11.7907	11.3752	11.1965	10.9912	11.6414
Os02g0153700	Protein kinase domain containing protein.	phytosulfokine receptor precursor, putative, expressed	5.12152	7.51023	4.76408	7.17023	6.92329	6.84635	5.00121	4.84925	4.23305	8.85136	8.09952	7.12225	5.81153	5.44084	4.28223	8.90212	9.01065	8.45565	4.99152	6.97353	5.65135	6.73707	5.70443	5.63726	8.23385	7.7742	8.48944	10.0841	9.66197	8.8036	7.83448	7.38115	7.70001	7.75759	6.7019	7.43372	7.11298	7.76077	7.76601	8.88186	7.80456	8.07844	1.96683	2.19937	4.16526	4.26241	3.56946
Os02g0154000	Protein kinase domain containing protein.	phytosulfokine receptor precursor, putative, expressed	4.11054	4.74015	4.07919	5.52324	5.90601	5.68395	5.01178	4.054	3.53234	6.71688	6.66196	6.01281	5.84694	4.89779	4.5773	7.05615	7.20794	6.89145	3.29981	4.88378	4.05367	4.85796	4.2532	4.37649	6.19531	5.31843	5.87095	7.34614	7.61485	6.74008	5.28166	5.61437	5.9502	5.38349	5.27505	5.91957	6.62027	6.33457	6.35808	6.86814	6.387	6.94613	2.35244	1.78211	4.35338	3.02689	1.9793
Os02g0160500	Hypothetical protein.	No Hit	16.3815	16.6881	16.3175	13.8968	14.7746	13.8483	16.6848	17.1274	17.1197	12.6621	13.3978	14.1668	17.0985	17.524	17.2952	14.7194	14.4304	14.0019	15.8962	16.3345	15.004	13.6272	12.4457	12.0043	17.5882	17.2065	17.5515	15.0591	14.4249	14.0144	5.11299	5.62101	6.20876	5.11694	5.88247	5.93515	8.31591	9.36049	8.82878	8.16275	8.44683	9.26218	13.8955	13.1842	12.063	9.75979	10.2898
Os02g0160600	Hypothetical protein.	No Hit	9.66105	10.1998	10.543	7.72421	8.6474	8.59213	9.61639	10.4814	10.8399	6.84303	7.50074	8.80903	10.131	10.82	10.8313	8.38785	8.39932	8.41542	9.57512	9.65469	9.20553	7.28922	6.32193	6.76612	11.4805	11.2526	11.1521	8.97143	8.46396	8.27071	3.93655	3.89563	4.5801	3.61984	3.67433	4.66123	6.57724	5.34632	4.93608	5.45864	5.35904	5.04148	7.64304	7.20525	6.84654	4.98326	4.93652
Os02g0168800	Porphobilinogen deaminase (Fragment).	porphobilinogen deaminase, chloroplast precursor, putative, expressed	12.4761	12.0576	11.7194	12.5011	12.4124	11.6962	12.2438	12.8076	12.2718	12.8201	12.674	12.0859	11.6471	11.5222	11.3553	12.7402	12.9041	12.3593	13.6341	12.1155	13.5575	12.7749	13.5221	13.2009	11.5209	10.9961	11.3566	12.0638	12.1027	11.4449	10.6826	9.97075	10.3575	10.7659	9.59836	9.9536	8.68486	9.19656	9.80066	10.3159	9.50199	9.9141	12.1985	12.4735	11.9844	11.6844	12.0428
Os02g0173200	VQ domain containing protein.	VQ domain containing protein, putative, expressed	8.50925	8.04289	8.48169	9.10888	8.28187	8.9266	9.11574	8.5512	8.6802	10.6122	10.0269	10.1467	9.0436	8.73621	8.29227	9.82168	9.1659	9.47497	8.0969	9.63114	8.88997	8.56399	8.04151	8.2728	9.58082	9.45694	9.50348	11.074	10.9114	10.3579	10.0537	9.32116	9.35675	9.82625	9.15631	9.64964	9.77029	10.1827	10.4733	11.031	10.2809	10.5139	4.30712	5.22799	4.93372	8.68529	5.92235
Os02g0173400	Hypothetical protein.	No Hit	2.56261	2.73138	0.911109	2.76251	1.90249	3.60928	2.65329	2.08517	3.25109	3.85834	2.08966	2.90727	2.59635	2.27455	3.78557	3.42761	2.88582	3.22648	2.02168	2.23256	0.146014	2.97546	2.44047	0.658966	4.54139	4.26245	4.42394	2.52419	1.82736	3.31717	3.18577	3.91249	2.9198	2.7072	4.97947	3.74579	3.62196	4.37006	1.82782	2.22685	3.64923	2.64147	1.80382	1.99909	4.52393	1.46201	1.57867
Os02g0190000	Multidrug resistance p-glycoprotein; ABC transporter-like protein.	No Hit	1.44541	1.57259	5.77561	1.9989	3.37695	3.11382	1.59307	3.47646	3.85063	2.26819	2.76354	3.30992	4.28296	3.02809	0.866098	2.60333	2.86883	2.01056	2.25445	2.67753	2.25375	3.29156	2.89241	1.89221	3.67673	16.2324	4.74043	2.46793	2.61915	3.76415	2.98369	3.97694	2.4867	2.83886	5.0094	2.9947	5.03056	4.79809	2.75292	3.34375	4.19725	2.80649	3.03001	2.96342	4.72723	2.23179	2.21122
Os02g0200900	Leucine-rich repeat, cysteine-containing subtype containing protein.	OsFBL7 - F-box domain and LRR containing protein, expressed	15.2342	15.4013	15.3024	14.9763	15.1343	15.0106	14.849	15.4712	15.6844	15.3423	15.7495	15.7255	15.3556	15.8259	15.5175	14.9887	15.1759	15.7005	13.8905	14.7117	13.8269	14.4829	13.9099	13.9965	15.6955	15.7017	15.9891	16.7089	16.4174	16.4657	12.8035	13.0148	13.498	12.9478	13.054	13.4745	12.9861	12.9142	13.3958	12.8662	12.7031	13.1001	13.619	13.3747	13.4589	13.675	13.4405
Os02g0202500	Conserved hypothetical protein.	protein of unknown function domain containing protein, expressed	12.6835	12.7671	11.1482	13.0129	13.0292	11.6427	13.1579	13.203	12.8627	14.0214	13.7257	14.476	12.8738	13.4126	13.124	14.2625	13.9999	13.6136	14.4239	13.5874	12.5902	14.0062	13.5222	13.2727	14.0316	13.6987	14.745	15.0916	14.1124	14.2019	12.6043	12.2297	12.4803	12.8888	12.2394	12.3068	11.7075	12.6103	12.4414	13.7039	12.7887	13.2362	14.4163	13.1956	12.9893	11.2086	13.3806
Os02g0207500	Non-protein coding transcript, unclassifiable transcript.	expressed protein	8.9039	8.78698	9.19089	8.04742	8.43894	9.0233	10.1938	10.0294	9.77343	8.60817	8.7254	9.26932	8.34651	8.92297	8.69543	8.46335	8.10781	7.92578	9.19188	10.6559	9.48393	9.59547	8.17991	8.85908	11.0612	10.9727	12.51	10.9985	10.419	11.0917	5.49161	6.2982	6.89417	5.49724	5.20741	5.67688	5.22237	4.83189	5.15913	4.93569	4.81714	4.28095	1.62968	8.14086	0.973585	10.1233	2.13074
Os02g0223200	GTP cyclohydrolase II/3,4-dihydroxy-2-butanone-4-phosphate synthase- like protein (Fragment).	No Hit	5.02461	5.50314	5.35276	6.4191	6.47099	6.46878	6.95423	7.18416	7.13888	8.71126	9.17642	8.99425	6.611	7.20941	7.16744	8.31255	8.57427	8.48025	6.09171	6.57005	6.00919	7.80892	6.46465	6.55571	8.44184	8.09344	8.80833	11.0038	10.9302	10.7283	6.11686	6.4561	6.51707	6.60719	6.63916	7.05846	7.33089	7.66625	7.68886	8.48231	8.21375	8.54154	3.63317	5.10294	4.02242	8.65513	5.41066
Os02g0223300	Conserved hypothetical protein.	expressed protein	8.06945	8.48187	8.88358	10.3144	10.6719	10.3788	10.1663	10.45	10.4262	11.1275	11.284	11.6942	9.77185	10.6182	10.8696	11.9881	11.7521	12.3655	9.52929	8.35843	9.61129	10.2389	10.1159	10.5976	10.2645	9.65221	9.63022	12.8932	12.634	12.5168	7.61107	7.82097	8.63352	8.54795	8.61941	9.61146	9.25125	9.17049	9.58824	9.52364	9.79018	10.2301	5.3849	7.14728	6.52206	10.1737	7.23687
Os02g0223700	Conserved hypothetical protein.	expressed protein	14.2988	13.9403	13.8495	13.7542	13.5001	13.5315	14.5919	14.2131	14.2773	14.6168	14.2241	14.93	14.926	15.1495	15.3445	14.5561	14.0592	14.5647	13.0962	13.2357	13.21	13.9429	12.9742	13.4142	13.856	13.9078	14.625	16.4565	15.8489	16.9668	10.0791	9.49158	9.61935	10.1991	9.28202	10.679	9.85291	10.6449	10.7044	12.0455	11.4524	11.9505	7.82708	12.146	11.434	14.3776	11.8681
Os02g0224100	Protein phosphatase 2C-like domain containing protein.	protein phosphatase 2C, putative, expressed	11.6588	11.2657	11.8242	11.8233	11.7069	11.9978	11.8534	11.0685	11.2064	13.6913	12.9573	13.1306	11.1034	11.3178	11.1464	12.9163	12.5838	12.8083	11.3776	11.2043	11.2852	11.3797	11.111	11.4188	10.2487	10.3961	11.012	14.2777	13.6001	13.6324	12.0858	11.4588	11.6258	12.258	12.2479	12.9701	10.8453	11.5303	12.0377	13.3414	12.4116	12.0024	8.72715	9.96659	9.48424	12.9823	10.4943
Os02g0226200	HAD-superfamily subfamily IB hydrolase, hypothetical 1 protein.	phosphoethanolamine/phosphocholine phosphatase, putative, expressed	8.6925	9.13462	8.78636	5.95799	6.37468	6.80549	7.09196	8.1116	7.87701	6.52824	6.5126	6.88849	8.26329	9.70309	8.45344	8.7207	7.81517	8.97187	10.3484	11.1116	9.5922	8.92583	7.99923	7.82586	6.5762	6.94749	6.16723	5.63497	5.69319	4.63679	6.4689	7.04367	7.40097	7.58693	7.10365	8.49457	5.86383	4.80425	5.66839	6.11057	5.63397	5.69869	5.22408	6.61864	6.94452	9.21031	5.49717
Os02g0245300	Hypothetical protein.	No Hit	2.66237	1.29258	1.68686	1.65647	1.86765	1.56586	3.75498	2.57379	0.534867	3.4613	1.18267	3.18668	1.97772	2.35568	0.185236	2.51081	1.64343	3.78408	1.49941	1.81783	1.13588	2.33463	1.06746	2.17028	4.20707	7.62481	5.63781	4.13961	3.20147	3.89552	2.3736	1.42975	1.85601	2.72193	3.34476	2.52313	2.87931	1.37135	2.38498	-0.656538	1.14247	0.956534	2.69068	2.31314	2.57052	2.3421	2.57971
Os02g0247500	Hypothetical protein.	No Hit	5.06934	3.31765	4.88011	4.09326	3.54517	4.22071	4.37736	4.11081	4.2891	3.96689	4.44737	4.71733	4.27657	4.22557	4.54135	3.51493	4.11364	4.54659	4.00146	4.26924	3.31771	5.12948	4.26404	4.11325	5.70759	4.58766	4.74232	5.96954	5.5018	5.98183	2.45787	2.92962	2.79447	3.30864	4.31567	3.45869	4.08913	3.98158	2.82277	3.54207	3.98298	3.35781	3.78043	3.35133	4.07469	4.88665	3.49551
Os02g0254600	Conserved hypothetical protein.	expressed protein	14.3524	14.4609	14.0403	12.2947	12.1682	12.2174	12.3977	12.6634	12.9341	12.6138	12.7935	12.7773	13.3733	13.612	13.328	12.0101	12.1245	11.593	13.4451	13.0893	13.5658	12.7044	12.9363	12.9574	13.4264	13.2348	13.0904	14.3634	14.7154	14.4578	11.3447	11.1285	12.1984	11.5907	10.7422	10.8517	9.60552	10.1156	11.6786	11.2176	10.541	11.9037	11.5618	12.8999	12.4656	11.297	12.583
Os02g0256100	Glycoside hydrolase, family 28 protein.	polygalacturonase, putative, expressed	7.83707	7.66203	7.26879	4.81192	4.95849	3.82613	2.956	3.52104	4.40212	2.45401	1.55413	1.16083	5.95038	6.16802	6.13702	2.92096	2.73018	3.28276	11.8459	10.4382	11.9009	12.4526	12.8274	12.0861	2.49214	2.94457	2.58866	2.59744	2.53496	4.20375	8.98382	8.89105	8.43903	8.70164	8.6778	7.93301	6.23804	6.22859	6.72584	6.94265	7.17983	7.36414	11.4347	11.8119	11.5748	7.06536	11.9492
Os02g0283800	Receptor-like protein kinase.	BRASSINOSTEROID INSENSITIVE 1-associated receptor kinase 1 precursor, putative, expressed	9.61533	8.87256	8.91379	9.97474	9.57488	9.08209	10.2479	9.83907	9.73764	9.86952	9.53	8.94786	9.60332	9.62175	9.2894	9.53518	9.80264	9.83598	8.0859	8.53345	8.54091	8.77232	8.59458	8.60485	9.28266	8.558	9.23164	10.1887	10.1806	9.69531	9.53765	8.79682	9.01821	9.55898	8.52222	9.12183	8.97005	9.59979	9.84038	10.5658	9.72142	9.57361	8.14993	8.51802	8.46251	9.79962	8.2896
Os02g0288000	Cyclin-like F-box domain containing protein.	OsFBX45 - F-box domain containing protein, expressed	6.94417	6.5594	6.57116	7.17568	6.62252	6.53238	7.21129	7.24264	7.66125	8.55855	8.16457	8.47507	8.49513	8.03727	8.07373	8.1921	7.94873	8.03102	6.32102	7.23945	6.52757	6.80326	6.171	6.42101	8.41201	8.22034	7.68622	9.78113	9.08157	8.60704	6.81425	6.05402	6.64474	6.76075	5.92657	6.7486	7.60768	7.86968	8.17166	8.18268	7.66152	8.56648	7.23555	6.87896	7.24936	5.03245	7.22809
Os02g0303000	Non-protein coding transcript, unclassifiable transcript.	No Hit	3.41231	1.60033	3.31766	4.43764	1.29541	0.497554	2.23426	5.98822	3.39916	2.65792	2.88472	3.38678	3.83321	2.51088	3.00256	4.50395	2.89606	3.05016	3.54009	4.38283	2.67062	4.23292	3.27452	2.0467	5.9263	6.40507	4.8911	7.41357	5.47908	5.51867	5.33357	5.68572	6.03497	5.29454	6.03791	5.96173	5.64141	6.11851	5.93914	6.2069	5.78667	6.09826	1.83572	1.79616	1.66782	2.82431	1.72931
Os02g0306600	Non-protein coding transcript, unclassifiable transcript.	expressed protein	10.0796	10.4903	10.1784	10.9267	10.9577	10.6868	11.4943	11.3983	11.2599	12.0408	12.2382	12.1149	11.0729	11.4218	11.2726	11.5489	11.6214	11.7035	10.4366	11.2616	10.4143	10.3716	9.77128	10.0876	12.1322	11.748	12.2787	12.723	12.7425	12.5795	10.6773	10.524	10.9307	10.3994	9.71093	10.936	11.6513	11.928	11.9906	12.3922	11.9912	12.3401	11.4594	10.7957	10.9381	12.1176	11.2933
Os02g0308400	Beta-Ig-H3/fasciclin domain containing protein.	fasciclin domain containing protein, expressed	3.0827	1.75796	2.91568	2.71912	2.03255	2.1967	3.04296	2.43501	2.90234	2.91682	1.82013	2.22306	2.72545	2.31911	2.35416	2.62494	1.64908	1.6905	12.4216	9.23361	14.3781	12.4671	13.9754	14.2031	-0.854027	3.36374	3.77634	2.57816	2.15143	4.38505	1.84476	1.39612	1.37361	2.08164	0.422529	1.98211	-0.684152	-0.130294	2.22245	1.75141	2.13709	1.67921	9.09776	11.5453	11.0956	4.46911	11.5362
Os02g0323300	(No Hit)	No Hit	2.42889	2.34585	2.29888	2.9249	2.32676	3.8529	2.31993	2.39666	2.28277	2.37157	2.88029	2.88136	2.58966	2.8413	2.04539	2.37822	3.59769	1.59742	1.14332	3.02876	1.92769	3.59451	3.07304	1.35075	4.78998	5.44481	4.48411	2.78364	2.02693	2.40576	2.80345	4.22936	1.82433	3.29329	5.10895	2.5604	4.26789	4.18199	1.78839	2.30726	4.37007	2.19897	1.88446	2.28104	1.99174	2.30357	1.7464
Os02g0460200	Conserved hypothetical protein.	flowering promoting factor-like 1, putative, expressed	12.6144	13.3909	12.4016	11.258	12.2593	10.7973	14.2313	15.4222	15.5505	12.2519	12.4966	13.1242	15.2189	16.2523	15.844	14.0922	13.1682	13.0478	9.39684	8.6573	7.68602	7.24191	6.85341	6.36969	17.5132	17.0401	17.036	15.9749	15.8818	15.7557	7.50121	7.65132	8.99538	7.67749	7.30558	8.19004	8.14963	8.78956	9.2366	9.18283	9.13465	10.0189	8.63905	10.1929	9.96548	12.0139	9.91014
Os02g0502500	Protein kinase-like domain containing protein.	expressed protein	11.0067	11.2088	10.7779	11.0051	11.4045	10.7187	11.2414	11.7989	11.6298	11.5743	11.9816	11.3691	11.7791	12.1481	11.6717	11.7257	11.8757	11.9704	11.6006	11.4205	11.5567	11.587	11.653	11.5897	11.388	11.3989	11.843	13.2084	12.685	12.1522	10.8956	10.9442	11.4177	10.9472	10.5049	11.1891	10.7129	10.8909	11.4522	11.2194	11.268	11.6165	11.6941	12.314	11.8964	11.8033	11.8609
Os02g0525400	Molybdenum cofactor synthesis protein 3 (Molybdopterin synthase sulfurylase) (MPT synthase sulfurylase).	ThiF family domain containing protein, putative, expressed	10.5958	10.4799	9.57111	10.4861	10.3094	9.66417	10.8871	10.6599	10.4116	11.0351	10.9093	10.543	9.78194	10.0469	9.9389	10.3472	10.2901	10.021	10.043	10.3558	9.5722	10.4134	9.94431	10.1652	10.5658	10.3827	11.211	12.3085	11.7473	11.1824	10.1387	9.56315	9.93127	10.3933	9.18883	9.66471	9.00758	9.67657	10.0092	10.2325	10.0289	10.365	10.5721	10.1227	9.81593	10.3275	10.2242
Os02g0563800	Cyclin-like F-box domain containing protein.	OsFBX53 - F-box domain containing protein, expressed	9.27073	9.24039	8.47085	9.24691	9.28337	8.45565	9.57652	9.83923	9.49474	9.83638	9.87075	8.76974	9.79244	10.0001	9.2962	9.25444	9.77683	9.466	8.01941	9.06743	8.15498	8.42454	8.03434	7.92037	9.0205	8.79514	9.29842	10.5068	10.152	9.57614	8.31429	8.06478	7.87723	7.93864	7.1762	7.58273	8.33764	8.45077	8.40124	8.55047	8.58256	8.47757	9.4755	9.28519	9.24687	8.85304	9.13162
Os02g0568200	Non-phototropic hypocotyl 3.	BTBN2 - Bric-a-Brac, Tramtrack, Broad Complex BTB domain with non-phototropic hypocotyl 3 NPH3 and coiled-coil domains, expressed	8.01612	7.65893	7.79007	6.72954	6.99899	6.4408	10.0849	9.25012	9.60364	7.39623	7.75196	8.66331	6.49554	6.54043	6.87212	5.86443	6.82152	5.84827	9.93403	11.1431	10.3715	10.5413	9.63502	9.73225	11.9364	10.8454	11.5199	11.9105	11.8238	11.745	5.99963	5.84452	5.95308	5.66052	5.69864	5.16467	5.9603	6.47929	5.34403	6.24682	6.83574	6.80067	7.68872	8.79633	8.64851	10.7447	8.3545
Os02g0577900	(No Hit)	hypothetical protein	6.88398	7.09915	7.76925	9.60483	10.3015	10.1093	8.82825	9.52919	9.30672	11.0725	11.7266	11.8274	9.20992	9.58676	9.6352	11.8716	11.4791	11.3317	9.71425	8.66814	8.68787	10.4417	9.75701	10.1755	10.7839	10.2895	11.8077	11.73	11.8091	11.6975	7.30787	7.93385	8.54282	7.54028	7.59047	8.69696	8.58815	8.33758	9.55187	9.05427	9.06374	10.3346	10.2466	8.90469	9.05648	11.4631	10.7555
Os02g0581300	ASC1 (Alternaria stem canker resistance protein).	ASC1, putative, expressed	11.4106	11.405	11.1802	11.2425	11.3808	11.1994	11.4324	11.4848	11.1121	11.7974	11.887	11.5889	11.3242	11.8493	11.3276	11.368	11.6953	11.4442	10.9949	11.3702	10.7796	11.1394	10.7755	10.8951	11.5618	11.4892	11.7909	12.8114	12.0771	11.6632	10.8913	10.6104	11.2253	11.0592	10.1598	11.1018	9.88354	10.7029	11.1345	11.5055	10.9321	11.2165	10.8425	11.1093	10.8878	11.6685	11.141
Os02g0583000	(No Hit)	hydrophobin, putative	6.30917	6.84017	7.30142	4.15564	5.62014	5.31247	7.09309	6.95692	7.22238	6.05894	4.79066	5.28505	7.43338	6.27298	6.25853	7.3871	6.12072	5.76893	8.8835	10.703	9.91184	10.0428	8.00019	9.94557	10.0704	9.59437	9.34126	8.6538	8.94028	8.32397	1.4893	0.223797	0.0671879	2.62099	1.36744	0.957803	2.20887	1.64211	1.02784	1.9832	0.840852	0.814456	1.86039	1.19579	1.05874	2.90565	1.69196
Os02g0592500	Conserved hypothetical protein.	CRP12 - Cysteine-rich family protein precursor, expressed	9.71442	9.82934	8.88193	10.1709	10.2959	9.31707	10.3945	10.3572	10.1293	11.2134	11.1648	11.1657	10.4186	10.89	10.6733	10.8084	11.1001	10.6423	10.3873	10.6851	9.67855	10.5206	9.86947	9.99579	11.0126	10.7643	11.3498	12.1726	11.3899	11.1721	10.1284	9.77418	10.2922	10.0239	9.17632	9.82726	8.92307	9.88136	10.1667	10.7797	10.0852	10.5543	10.7328	10.1985	10.0583	9.94672	10.5715
Os02g0609000	Conserved hypothetical protein.	No Hit	9.68865	9.62342	9.74627	9.22182	9.01529	10.2014	2.45904	2.34634	2.92941	4.49531	3.39542	4.502	4.55672	4.01797	2.82811	7.89289	5.92292	6.07204	9.52713	10.2072	9.75999	8.01932	8.77548	8.96028	4.54671	4.04762	5.32015	4.60104	3.55752	4.56679	8.21618	8.16402	8.64174	8.43018	8.08277	9.08751	5.42717	5.72774	6.77927	6.76249	5.78919	7.31323	4.0346	4.26998	5.33715	4.22657	4.6602
Os02g0615400	Leucine-rich repeat, plant specific containing protein.	receptor kinase, putative	4.02995	4.64963	3.85181	3.85544	3.05636	2.55413	4.05552	3.88453	3.83579	2.9212	3.03931	3.31408	5.14765	4.27209	4.02266	3.63772	3.68769	3.39977	2.67165	2.98547	2.00791	3.25622	3.2576	1.84837	4.81458	5.67904	4.93812	3.68995	3.15952	3.29679	4.11088	4.44581	1.73151	3.77965	5.54874	4.66879	5.44701	4.93838	3.34667	3.53441	4.53975	3.82845	2.71364	2.28576	1.89965	2.49385	1.78989
Os02g0617800	Non-protein coding transcript, putative npRNA.	No Hit	12.9932	12.7987	13.4345	13.6575	14.0512	13.8855	12.0652	11.7136	11.2923	13.4495	13.742	14.5356	11.9813	12.6523	12.4337	13.5511	12.846	12.6674	14.7852	13.9449	14.2123	14.6653	14.1042	14.6992	12.7324	12.7661	14.1655	14.949	14.0443	14.4155	12.5959	12.5597	13.256	12.8845	11.8282	12.4855	11.6335	11.9973	12.3754	12.3264	11.9077	12.9527	12.2553	12.6743	12.2859	13.8018	12.9059
Os02g0623400	Ribulose bisphosphate carboxylase, large chain family protein.	DUF640 domain containing protein, putative, expressed	4.49132	4.52292	4.32	5.12561	5.83481	5.14576	4.506	4.35265	4.46163	6.11407	6.79023	6.6766	3.38743	2.28372	2.0472	2.82954	3.78495	2.0796	11.1595	11.0603	9.41374	11.7196	11.3521	11.5087	9.50165	9.20346	9.79842	11.5132	10.9982	10.5874	10.1296	9.93565	10.7102	10.4699	10.31	9.88066	9.09435	8.89381	9.70863	9.22875	9.03687	10.5173	9.56912	8.57425	8.95683	7.36765	9.80044
Os02g0626100	Phenylalanine ammonia-lyase (EC 4.3.1.5).	phenylalanine ammonia-lyase, putative, expressed	14.7511	13.326	15.8375	13.5671	13.0113	15.5171	14.8055	13.4027	13.6462	12.746	12.9242	12.5029	15.5499	14.4829	13.2364	13.4566	14.4698	13.1621	16.1596	15.8385	16.7731	15.5833	15.5136	16.4771	17.2528	17.2431	17.2957	16.2053	16.3694	17.4292	15.7735	15.4756	16.9008	15.7908	15.3136	16.7427	16.9638	15.7199	17.0252	16.0422	15.6609	17.2604	14.8042	16.0258	16.6985	16.0793	15.4641
Os02g0630300	2OG-Fe(II) oxygenase domain containing protein.	gibberellin 2-beta-dioxygenase 7, putative, expressed	11.0612	10.9402	11.2815	10.7217	10.883	10.2733	9.47308	9.45984	10.0169	10.6446	10.8034	12.3659	7.32304	9.24789	9.29017	10.0347	10.3324	10.9152	10.0693	10.9534	10.8754	10.8111	11.4003	10.7723	10.3753	9.48993	9.67312	12.8868	13.5544	11.5837	6.57517	6.96118	7.92873	8.68295	7.43811	7.4032	6.09027	6.59948	6.88021	6.85228	6.44635	6.6404	7.23763	6.20963	6.66229	6.76984	7.3111
Os02g0632700	Conserved hypothetical protein.	No Hit	3.63908	3.72218	3.54754	3.92657	3.89322	3.15375	5.37385	5.23271	5.09583	5.23992	4.74794	4.79442	4.62574	4.73043	4.70266	4.2233	4.24858	4.23626	3.41056	3.93174	3.46419	3.83449	3.19593	3.18264	5.64351	5.89986	4.81957	5.17582	4.71252	4.92949	4.32517	3.88919	3.80456	3.21178	4.08216	3.80118	4.57918	4.49573	6.95201	3.14721	4.07464	4.47299	4.04152	3.16962	3.3724	5.06504	3.3976
Os02g0638400	BRO1 domain containing protein.	vacuolar protein-sorting protein bro1, putative, expressed	9.00883	8.88029	8.39061	9.14834	9.17951	8.66468	9.51476	9.51451	9.34002	10.2308	10.3187	9.62607	9.52615	9.62086	9.28291	9.45164	9.64052	9.32533	8.87323	9.69458	8.49255	9.56972	8.72986	8.63484	10.0774	9.76442	10.5733	11.2056	10.81	10.5215	9.36069	9.02798	9.14006	9.1203	8.50445	8.76591	8.86825	9.3464	9.44606	9.72613	9.50091	9.64031	9.359	8.96429	8.62242	9.55952	8.98192
Os02g0646500	Aldehyde dehydrogenase domain containing protein.	aldehyde dehydrogenase, putative, expressed	9.01378	8.86329	9.09289	8.25871	8.43318	8.67418	10.1816	9.55112	9.48799	8.08435	8.34093	8.66328	6.10052	6.58255	6.87471	6.36935	6.37483	6.3924	10.4588	10.105	10.7924	8.718	8.85124	8.95778	9.04174	8.64503	8.89049	9.13905	9.69064	9.42652	1.06026	0.0561256	2.28772	-0.0530324	0.798147	1.68009	1.57012	0.623442	1.64946	5.04009	0.192097	1.46213	1.40443	8.78522	8.1865	7.98604	8.18392
Os02g0651200	Conserved hypothetical protein.	hypothetical protein	5.56573	5.75536	5.73817	5.65487	6.56292	6.16772	5.76773	6.27767	5.98203	7.55243	8.46882	8.62823	5.98688	6.47433	6.44231	7.93032	7.60239	7.05716	5.95699	6.5326	4.96174	6.99694	5.82045	6.05738	7.41249	7.13023	8.18389	10.1694	9.7851	9.49324	6.08667	6.95608	6.95093	6.17254	7.03753	7.49574	8.34384	8.18253	7.83003	8.70064	8.69669	8.53796	6.0332	5.14637	5.0662	8.48599	7.06994
Os02g0662100	ZmGR1a protein.	LTPL113 - Protease inhibitor/seed storage/LTP family protein precursor, expressed	2.71048	2.24463	1.69881	0.387757	2.64009	1.79865	1.04219	1.28236	1.64372	2.2184	1.93317	1.58192	1.89558	0.637749	-0.243376	1.11232	0.0817475	2.09707	14.9837	13.5093	15.9685	14.2086	15.1383	15.4053	2.8183	4.71218	4.76192	0.395307	0.982877	1.29638	1.84599	2.09803	2.02677	1.83216	2.28482	1.59158	2.78081	2.00176	3.91685	1.24335	4.3328	-0.383987	14.6887	14.3937	14.5625	8.34195	13.43
Os02g0662300	Hypothetical protein.	expressed protein	3.21668	3.00256	2.06525	2.68879	2.39951	2.36917	2.28509	2.00793	2.36187	2.44639	2.55163	0.420975	2.86241	3.24917	2.15181	2.30895	2.48689	2.03375	2.591	3.46014	1.55542	3.74524	3.59142	2.71259	4.22158	5.89294	4.32515	3.79394	3.20895	4.51493	3.87566	4.72985	1.83927	3.86627	5.83611	3.75129	4.70799	5.05799	3.02157	3.61017	5.05261	3.71835	2.25789	3.0644	1.98214	2.03887	2.06348
Os02g0694400	RWD domain containing protein.	ara54-like RING finger protein, putative, expressed	2.43933	2.09885	2.71724	3.01544	3.44335	1.88472	6.44973	3.84581	2.48031	2.44348	3.31031	3.1501	4.3722	1.97704	2.38646	2.5284	2.78419	3.25973	1.90255	3.28695	2.14676	2.49547	3.30741	1.17709	2.63832	4.11218	1.61927	3.83694	2.90826	8.04995	2.52914	3.68135	1.78159	2.12954	4.41877	1.44455	3.47224	4.24134	1.15922	1.20654	4.01308	2.7743	3.69044	3.05363	1.81247	2.26862	2.39302
Os02g0711400	Conserved hypothetical protein.	expressed protein	10.6985	10.5742	10.8654	11.4538	11.3059	11.7442	10.7136	11.2864	11.295	10.6021	11.0061	11.5175	10.5044	11.2404	11.2551	10.9826	11.0538	11.4619	11.3101	11.6513	11.3497	11.1828	10.5985	10.77	11.0666	10.9497	10.5209	11.8513	11.4227	11.5948	9.42632	9.33929	9.54831	9.0586	9.23194	9.61669	9.22586	9.64643	10.3318	8.56749	9.11768	9.49827	10.0967	9.98344	9.989	10.5079	9.39642
Os02g0728300	ASC1 (Alternaria stem canker resistance protein).	ASC1, putative, expressed	9.98227	9.14218	9.82511	10.2401	9.30628	9.4376	7.35494	7.63229	8.15416	7.77582	8.10496	8.88358	7.23906	7.82109	8.50894	7.40492	7.96106	8.44149	5.77136	7.52958	8.04075	5.74519	5.75034	7.53826	16.5444	14.9925	14.2608	12.2338	6.45797	16.2664	6.51697	5.99209	7.24796	6.16152	4.89776	6.90532	5.90436	5.80281	7.04862	6.72173	5.73594	6.82944	4.75313	6.39606	6.79946	6.89134	6.32535
Os02g0731500	ABA induced plasma membrane protein PM 19.	AWPM-19-like membrane family protein, putative, expressed	2.97055	2.05446	1.63835	2.44002	2.58741	2.03954	4.86177	4.82485	4.17012	7.8374	8.05114	7.90256	2.96138	2.60181	3.06977	4.40814	4.0039	5.0448	3.37665	3.56498	3.44233	4.2638	4.24087	3.70552	7.01365	6.3606	6.14983	10.063	7.73909	8.30748	5.56919	5.97726	6.09105	5.73395	5.98792	5.6044	5.59932	7.6215	7.16435	8.19485	7.85148	7.32175	4.92016	4.92325	4.20281	3.7046	4.54543
Os02g0735700	Ankyrin repeat containing protein.	ankyrin repeat-containing protein, putative, expressed	10.1391	10.0677	9.94056	10.8027	10.7108	10.3386	10.8982	10.9194	10.6766	11.4914	11.6143	11.3555	10.8741	11.4129	11.1822	11.1631	11.5301	11.3113	10.1993	10.8016	9.98769	10.4672	9.86567	10.0476	11.3629	10.825	11.1941	12.2394	12.1571	12.0164	10.6159	10.3706	10.8167	10.5189	9.95015	10.7849	10.6192	10.8465	11.0424	11.2168	11.2892	11.3522	10.3207	10.3387	10.1016	11.5723	10.6162
Os02g0735900	Zn-finger, RING domain containing protein.	RING zinc finger protein, putative, expressed	10.8885	10.534	10.9256	10.7008	10.7543	10.881	10.6756	10.5841	10.4096	11.121	11.1043	10.9544	11.1654	11.288	10.9624	11.3481	11.0927	11.1355	10.1299	10.5495	9.72189	10.3023	9.6109	9.7741	10.5852	10.2193	10.4982	12.3606	11.6833	11.2703	10.3583	10.2263	10.3593	10.354	9.92171	10.4537	10.3072	10.6971	10.7169	11.2811	10.756	10.7649	9.59256	9.71823	9.44582	11.2791	9.91736
Os02g0750400	TPR-like domain containing protein.	PPR repeat domain containing protein, putative, expressed	10.3301	10.6614	10.2096	11.0959	11.5848	11.1902	10.5503	11.9924	11.4479	10.5494	11.1687	10.9182	10.4099	10.5957	10.7357	11.5867	11.642	11.8683	11.8423	10.4099	11.8035	11.5815	12.0399	11.7821	10.1312	9.42403	9.96099	10.173	10.7303	10.0574	6.75723	6.83366	7.37065	7.0976	6.84512	7.30142	7.33744	7.02849	7.43138	7.01654	7.26546	7.8873	10.6074	10.1176	9.88004	10.8944	10.3866
Os02g0759800	GAMYB-binding protein (Fragment).	SKIP/SNW domain containing protein, expressed	12.812	13.0641	12.3161	12.9365	13.2081	12.6507	13.0679	13.5844	13.3445	13.6246	13.908	13.2734	13.2953	13.732	13.1504	13.1957	13.6006	13.4897	12.1072	12.679	11.8174	12.9193	12.4572	12.4809	13.8991	13.1926	14.2096	14.6951	14.5296	14.0986	12.2771	12.2056	12.4049	12.395	12.137	12.7227	13.177	13.289	13.4592	13.8354	13.6302	13.7935	13.0143	12.4594	12.333	12.9946	12.9976
Os02g0761000	MADS transcriptional factor.	OsMADS22 - MADS-box family gene with MIKCc type-box, expressed	11.955	12.219	11.8417	12.3617	12.7167	12.4495	12.2921	12.3585	12.1562	12.7655	12.983	12.531	11.2817	12.1158	12.2265	11.9048	12.5227	12.4789	12.0953	12.0998	11.7192	12.4253	12.1164	12.3173	11.9434	11.614	12.1546	13.0868	13.0522	12.8125	10.8883	11.1758	11.2979	11.0009	10.6425	10.9299	10.8238	11.5448	11.5316	11.6741	11.3836	11.9279	12.7176	12.1827	11.9584	12.7934	12.8002
Os02g0772100	Conserved hypothetical protein.	No Hit	1.04329	1.952	2.72391	4.47538	0.902102	3.13046	6.31109	2.50104	3.51714	7.40647	2.04866	0.534202	2.50955	3.0615	2.63178	0.325433	2.71569	2.21047	0.849101	0.789171	1.74706	5.38446	-0.15768	1.90751	7.3356	4.69692	3.43723	8.07715	3.66693	4.48974	0.100942	-0.234074	1.65466	0.327657	-0.892158	0.279267	1.7307	-0.90163	1.51595	2.94861	0.240709	1.02392	2.51168	0.985553	1.91597	1.15885	1.16518
Os02g0781400	20 kDa chaperonin, chloroplast precursor (Protein Cpn21) (Chloroplast protein Cpn10) (Chloroplast chaperonin 10) (Ch-CPN10) (Chaperonin 20).	chaperonin, putative, expressed	7.63088	7.33495	9.34867	6.08028	6.9272	6.74142	4.34994	4.73295	5.61327	4.75636	5.74287	4.92666	4.59563	4.25709	3.46793	5.86426	5.97213	5.137	13.5951	10.8667	13.1377	11.9911	13.2631	12.8786	5.07138	5.93988	5.42841	4.5252	5.81229	6.72029	9.55775	9.54461	9.72961	9.56414	9.26092	8.82462	6.07026	6.4475	7.572	7.10464	7.11308	7.62548	12.3271	11.9058	11.5493	10.9496	11.4333
Os02g0787100	Protein of unknown function DUF676 domain containing protein.	serine esterase family protein, putative, expressed	11.2667	10.9531	10.6118	10.6305	10.4767	10.2138	11.2947	10.7394	10.337	11.5061	11.1884	11.222	11.0907	11.2126	10.8675	11.0784	10.9681	10.564	9.3134	9.95835	9.54831	9.3368	8.97571	9.36707	10.7945	10.4921	11.0141	11.9735	11.3437	11.4723	9.69353	9.10762	9.87988	9.67518	8.69099	9.77385	9.55312	9.94741	10.0838	10.7717	10.19	10.3773	9.40889	9.20708	9.07799	10.564	9.56239
Os02g0796500	Two-component response regulator ARR11 (Receiver-like protein 3).	two-component response regulator, putative, expressed	10.1777	10.0705	9.65154	11.0328	10.8901	10.5166	11.6178	11.5432	11.375	11.7631	11.5594	10.9507	11.977	11.9031	11.769	12.6705	12.5473	12.7038	9.80473	10.4662	10.0386	10.5952	10.3098	10.3858	12.671	11.9702	12.4393	13.0838	13.3132	12.7214	10.4499	10.2951	10.6545	10.5488	10.2289	11.0577	11.7333	11.3818	11.6917	11.8323	11.7671	11.932	10.41	9.98239	10.2101	11.1927	10.9403
Os02g0798200	Zn-finger, RING domain containing protein.	zinc finger, C3HC4 type domain containing protein, expressed	11.6078	11.3202	11.5079	11.5809	11.9247	11.6777	11.8811	12.4013	11.9385	10.9159	11.7001	11.0526	11.9723	12.5995	12.1111	12.0995	12.6329	11.7169	10.4156	11.2681	10.1658	11.6078	11.0215	11.1682	12.0293	11.5581	11.2149	13.112	12.7826	12.4068	8.22454	7.99559	8.48733	8.40562	7.99252	9.44558	9.09214	9.63373	9.04971	9.57671	9.98287	10.2774	8.19382	9.20483	9.14119	9.20557	9.34351
Os02g0805600	Quinone oxidoreductase.	dehydrogenase, putative, expressed	12.5471	12.8385	12.62	13.1206	13.5766	13.218	12.7709	12.8302	12.6717	13.0152	13.3516	13.3465	12.6241	13.0872	12.7091	13.162	13.3353	12.8769	12.6766	12.9864	12.1692	12.5363	12.126	12.1998	13.0042	13.0611	13.2997	14.1461	13.5122	13.1722	11.4368	11.5528	11.9347	11.4132	11.0943	11.6261	11.3138	11.768	12.191	12.0404	11.8384	12.3591	11.8699	11.7768	11.5977	12.5932	11.9033
Os02g0808600	(No Hit)	No Hit	8.58181	8.65007	8.18549	9.89299	10.1618	9.43039	8.21269	8.7707	8.54907	9.13224	9.60952	9.72265	8.7124	9.59439	9.37293	9.74357	9.84166	9.9668	8.91153	8.87997	7.78759	8.90799	8.10583	8.33776	8.5144	7.75601	7.70414	10.62	9.85795	9.24081	7.21635	7.65817	7.72001	7.44228	7.54952	7.55172	7.93867	7.85748	8.50377	8.09221	8.44402	8.49269	9.52671	9.21188	9.01599	9.00713	8.64911
Os02g0817600	AUX/IAA protein family protein.	OsIAA10 - Auxin-responsive Aux/IAA gene family member, expressed	11.1241	11.1024	10.811	11.4849	11.6724	11.4652	12.3801	12.3147	11.9275	13.1195	12.9128	13.0639	11.4222	11.7397	11.7842	12.3352	12.4323	11.8856	11.7834	11.5517	11.5655	12.3318	11.9985	12.1759	13.3276	12.91	13.3891	14.3152	14.0555	13.9606	9.29289	9.33533	9.77111	9.65821	9.39232	9.73637	9.88298	10.1912	9.94725	11.4712	10.8029	10.8658	12.5726	12.2264	12.0625	12.2284	12.5672
Os02g0821900	Conserved hypothetical protein.	expressed protein	6.31313	5.94348	6.15656	5.79909	6.31764	5.87597	7.54711	7.42944	7.07284	6.56441	6.5117	6.37077	7.06154	7.45341	6.88635	6.45554	6.61824	6.50304	5.05489	6.08555	5.50346	5.5615	4.74146	4.93477	7.50643	7.42992	7.78726	7.92056	7.07391	6.99852	5.91038	5.4418	5.87865	5.87792	5.19922	6.13886	6.25252	6.24609	6.4839	6.9521	6.34986	6.32265	4.73779	5.47192	5.39753	6.68497	4.85133
Os02g0823000	Protease-associated PA domain containing protein.	signal peptide peptidase-like 2B, putative, expressed	12.9574	12.8711	12.5351	13.1461	13.1417	12.5547	13.1745	13.4808	13.2648	13.4825	13.7305	13.134	13.0267	13.7286	13.1283	13.221	13.6828	13.4637	11.6956	12.5604	11.7181	12.2959	11.8042	11.686	13.0601	12.7063	13.3282	14.4152	14.0546	13.5722	11.9909	11.7269	12.0557	11.9639	11.4165	12.2121	11.9042	12.4382	12.6333	12.8902	12.7313	12.8939	11.2688	11.3348	11.1702	12.6838	11.701
Os02g0826300	(No Hit)	hypothetical protein	4.01182	2.65614	5.27764	4.41006	4.10781	6.2308	5.11613	4.08468	4.89868	3.89228	3.9883	5.32024	1.84882	3.06786	3.02026	2.69518	2.80679	3.39648	7.24621	7.56078	7.22179	9.77399	8.18509	9.1912	10.6081	10.4072	11.14	9.47221	9.34673	10.7816	4.23271	4.88165	5.12388	5.15147	5.8634	5.15231	4.95768	5.19818	5.35141	4.27359	4.57967	4.20179	4.87266	7.12197	7.27085	9.32711	5.60053
Os02g0833100	Conserved hypothetical protein.	No Hit	7.40331	7.47511	7.20237	9.5662	9.73909	9.10786	8.65652	8.91477	8.21898	9.95601	9.84011	8.90713	8.1511	8.23107	8.2591	9.67661	10.3729	10.0021	9.63901	8.79317	10.0507	10.0205	10.7038	10.3706	8.10109	6.91757	8.18382	8.18518	8.26127	7.69304	7.93513	7.24433	7.62478	7.96222	6.66558	6.85776	6.91918	6.94514	7.65107	6.71103	7.46749	7.79214	9.69859	9.62859	9.11459	9.5301	9.91329
Os02g0833900	Peroxidase 64 precursor (EC 1.11.1.7) (Atperox P64) (PRXR4) (ATP17a).	peroxidase precursor, putative, expressed	2.91824	0.2143	1.88874	2.49094	3.46946	4.18365	0.880057	2.73611	3.243	2.53088	2.7316	3.11323	3.81831	2.92534	1.58667	3.72665	2.9673	2.67769	10.8074	8.66139	12.5253	10.7794	13.1728	12.7136	4.28069	4.9909	4.0422	1.87216	0.727005	3.97251	11.0721	10.9729	11.8295	10.7787	10.9171	10.2881	7.91149	8.51215	10.1012	8.83319	9.16743	10.4984	10.7534	12.466	11.8085	11.6866	12.2592
Os02g0834000	Rop4 small GTP binding protein.	ras-related protein, putative, expressed	4.53868	4.6402	4.6531	5.17296	4.80519	4.64533	6.10589	6.07912	5.88412	5.23314	5.13193	5.27503	5.62298	5.51238	5.12687	5.18146	5.55423	4.73567	5.55191	5.37154	4.67723	5.29239	4.68843	4.82734	6.82185	6.91413	7.08687	6.63056	6.03298	6.03128	3.62856	4.50846	3.57172	4.06121	5.00132	4.10838	4.43219	5.14026	3.86068	4.47573	5.16222	4.43512	4.79423	5.55325	5.47296	4.62888	4.90509
Os03g0100900	Eukaryotic protein of unknown function DUF862 family protein.	ethylene-responsive element-binding protein, putative, expressed	9.0842	8.30869	8.86933	9.40072	8.73089	9.29844	8.99974	9.14232	9.20148	10.1739	10.4066	10.0931	8.91171	9.33807	9.03527	9.34596	9.42634	9.45544	8.84173	8.67722	8.74515	9.147	8.87822	8.98766	8.30931	8.01298	8.14682	10.6279	10.4935	10.4223	9.15182	8.99108	9.01476	9.00512	8.58106	9.2653	7.75768	8.74016	9.36386	9.87053	8.92439	9.70473	9.44547	9.55145	9.36757	9.09407	9.73981
Os03g0101000	Hypothetical protein.	acyl-activating enzyme 11, putative	6.34995	6.8023	7.07452	7.92589	8.06345	7.98406	8.66943	9.47446	9.33454	10.0026	10.3932	10.1592	8.11458	8.22557	8.55601	10.0792	10.0679	10.2923	9.06964	9.24898	9.28081	9.46173	9.25297	9.24628	10.5814	9.85491	10.8292	11.0662	11.0509	10.7089	8.32669	8.61935	8.83049	8.29122	8.5101	9.17284	9.83992	10.161	10.2851	10.086	10.323	10.6687	9.43257	8.40974	8.34056	10.5912	9.5504
Os03g0101800	Uncharacterized Cys-rich domain containing protein.	uncharacterized Cys-rich domain containing protein, putative, expressed	10.3013	10.4163	10.0125	11.148	11.3888	10.6633	11.3155	11.7438	11.6364	12.1737	12.4271	12.7438	11.6241	12.0177	11.506	12.4633	12.0113	11.6778	12.1979	11.9816	11.0166	12.3025	11.7566	11.486	13.0186	12.8376	13.4728	13.791	13.2076	13.4251	11.2273	11.4664	11.5761	11.0963	11.1922	11.3958	11.0936	11.3908	11.5307	11.8517	11.5282	12.0444	13.0951	12.4846	12.5153	12.545	12.6671
Os03g0108500	Sterol desaturase family protein.	fatty acid hydroxylase, putative, expressed	3.07098	2.44072	4.36607	2.53545	2.50506	3.69048	2.65148	2.88905	3.89101	2.23117	2.91515	4.09056	4.62061	4.07096	5.06358	4.40203	4.07924	4.68062	5.49518	5.47112	6.63589	6.29852	5.63768	6.0228	7.5652	7.56631	7.3502	6.93977	7.3423	7.33792	3.36934	3.93463	2.62464	2.5698	4.96413	3.92049	4.60589	4.03949	3.34287	2.89009	3.63199	3.05393	4.10871	5.54397	4.42609	2.94307	2.8578
Os03g0109000	NAM-like protein; 48543-50167 (NAM-like protein).	no apical meristem protein, putative, expressed	2.00284	0.712003	3.35729	-0.21568	1.10496	1.14884	5.93297	5.32438	5.20891	4.43238	4.08769	5.69529	5.00918	3.96614	5.49928	4.39254	4.01913	3.37027	7.62624	8.57279	8.02102	7.58763	6.20226	6.26084	10.2266	10.2749	9.99257	10.3569	9.09666	10.2363	2.21397	0.119883	0.893194	0.653781	-0.0595724	2.10274	1.67615	-0.25228	2.40866	1.03245	0.0637013	2.74053	2.25547	0.676046	2.94382	1.65587	1.26637
Os03g0113500	GT-2 factor (Fragment).	AT-GTL1, putative, expressed	5.78661	5.68451	5.68528	8.76197	8.90599	9.13533	5.20525	4.83735	4.50226	9.34765	9.22069	8.73445	3.49568	2.73524	2.81406	6.27694	6.3901	6.61088	10.4788	8.55499	12.1652	10.8123	12.193	12.2226	5.31529	6.11425	5.9676	8.85888	9.73861	9.81175	9.8097	9.69262	10.3021	9.75046	9.81032	9.60675	7.65809	7.84415	8.9726	7.75337	8.05048	8.91461	8.69816	10.9197	10.848	10.7148	10.587
Os03g0130500	Calcium-binding EF-hand domain containing protein.	EF hand family protein, putative, expressed	9.81072	9.97872	9.23504	9.95679	10.1723	9.31049	10.8241	10.9922	10.7377	11.4313	11.462	10.8241	10.8696	10.9776	10.7769	11.0708	11.2447	11.4834	10.8624	10.4914	10.7088	11.4524	11.3855	11.3495	11.1831	11.0744	11.3527	12.5467	12.1127	11.8605	10.9416	10.7202	11.2053	11.2032	10.7111	10.8778	10.6768	10.9462	11.0942	11.3321	11.0269	11.2907	11.6102	12.1933	12.0141	12.0286	12.2131
Os03g0131000	Serine/threonine protein kinase.	protein kinase family protein, putative, expressed	6.39895	6.4705	6.80353	7.32571	7.56933	7.11024	7.44795	7.26335	7.42705	8.5825	8.72266	8.83324	7.73195	8.15833	7.84409	8.78241	8.96002	9.16696	6.9228	7.89126	7.10829	7.50683	6.70816	7.06013	9.10257	9.03031	8.47039	10.2627	9.54007	9.35557	7.22841	7.3565	7.67648	7.2738	7.19287	7.61405	7.87603	8.1684	8.45065	8.52561	8.41504	8.71693	3.74064	5.0055	4.87413	6.78711	3.96893
Os03g0138200	Cytochrome P450 family protein.	cytochrome P450, putative, expressed	11.3012	3.69242	2.55333	2.39305	1.56038	2.07434	2.07355	1.59755	2.69212	1.66182	1.83943	2.31149	0.306186	1.20285	4.73305	5.06046	4.30018	2.46898	12.1321	11.0271	10.7677	13.0814	12.998	12.3794	5.21681	3.70464	3.59633	1.22195	1.4544	1.15026	1.31931	1.39663	1.85546	2.03434	2.05485	1.32488	4.53447	2.86446	1.25812	3.46323	4.33611	0.942796	7.34631	8.74957	8.43978	2.71438	7.84507
Os03g0140300	Hypothetical protein.	No Hit	5.1106	4.70814	8.19495	5.72807	5.8285	4.63678	7.64453	7.65765	7.36996	6.86061	6.9922	6.89075	5.46423	6.19092	6.00008	5.94633	6.51476	6.70677	5.65891	6.32609	5.82792	5.78396	5.83716	5.95743	7.95969	7.18762	7.56325	8.59724	8.40594	8.37871	2.69665	1.90762	2.87748	0.76371	-0.0711732	1.70131	4.01986	0.414605	2.70268	2.87846	1.55346	2.78242	2.06907	3.20219	1.14095	5.03593	2.73222
Os03g0141800	Protein of unknown function DUF594 family protein.	expressed protein	2.77477	2.37488	3.18897	2.53229	1.70493	2.86709	1.98516	2.281	3.57917	2.2459	2.30263	3.42803	3.70485	2.45034	3.08413	4.07643	2.10753	3.11332	2.11979	3.19298	1.74214	4.05452	3.28282	1.27802	4.55339	5.80446	4.34237	3.67386	3.15006	5.04903	4.2865	5.03069	2.56547	4.22143	5.86418	4.26196	5.07807	5.54348	3.29402	3.18175	5.22104	2.90527	1.7635	2.68435	4.79635	1.28894	1.44078
Os03g0153400	Fe-S metabolism associated SufE family protein.	Fe-S metabolism associated domain containing protein, expressed	8.1046	7.4339	8.49915	7.47541	7.4318	7.49188	8.48264	8.08718	8.45947	7.37733	7.03673	7.99421	8.87676	8.90696	9.04463	9.03674	8.26529	8.44891	8.76468	8.09786	7.69685	6.66668	5.85769	6.01121	9.50124	8.80526	9.06844	9.71325	7.71654	8.64541	4.16032	4.11548	4.75407	4.35216	4.29788	4.33965	5.48905	5.58083	5.90347	6.15312	5.6869	6.25721	5.89833	5.28274	5.12596	5.9258	4.45717
Os03g0153500	Aromatic-ring hydroxylase family protein.	monooxygenase, putative, expressed	8.67997	8.84947	9.41014	8.79456	9.41291	8.61869	9.41987	8.83248	9.9315	7.34229	7.50422	8.4441	11.5214	11.1889	10.6481	10.3737	10.94	10.1251	12.4671	13.9328	13.3433	12.6386	11.7423	12.4329	12.6234	12.8818	12.0464	11.7059	10.6153	11.378	6.353	6.86433	6.88413	6.59395	7.20916	7.17694	8.85284	8.24552	9.09397	8.31361	8.50301	9.6112	5.14801	5.50345	3.07842	7.3079	3.91431
Os03g0174400	DRE binding protein 2.	AP2 domain containing protein	4.5673	3.9961	5.20473	3.32965	3.2736	3.78542	3.40173	3.53603	4.3319	2.63075	2.56543	4.36862	3.4081	3.8349	3.75582	3.12539	3.12535	3.04643	6.39765	5.31548	5.14138	7.40845	7.12173	6.43657	3.75811	4.93428	5.31053	2.61717	2.26706	4.16036	3.96529	4.41598	3.61282	3.32414	5.06463	3.18663	5.68498	5.26864	3.67321	4.39759	5.16783	3.56593	6.36818	6.35882	6.89076	2.15135	6.01931
Os03g0190500	Non-protein coding transcript, unclassifiable transcript.	No Hit	-0.62476	1.88129	2.02084	1.45864	1.59848	0.892017	2.64583	2.0912	0.55024	1.91094	1.91881	3.0633	2.37561	2.19227	-0.147371	2.38958	2.828	0.548095	-0.332139	6.42858	1.83076	-0.588706	1.07937	1.45369	5.95127	4.65947	5.22812	1.22686	0.781631	3.75163	1.35846	1.07427	1.73983	1.4354	0.439136	1.87116	4.11435	-0.14097	5.80229	1.50025	-0.136209	2.28505	3.10879	0.861508	1.68016	3.02347	1.57418
Os03g0195300	Low affinity sulphate transporter 3.	sulfate transporter, putative, expressed	10.674	9.70249	11.0244	7.80386	7.8727	8.92274	11.2861	11.3548	11.4861	9.96291	10.4412	9.76897	7.76384	7.28169	7.628	7.14222	8.01961	7.16158	11.7013	12.8644	12.0307	11.3139	11.0403	11.6993	11.142	11.0361	12.04	11.4574	13.1769	12.2773	7.54982	7.06819	7.42065	7.64919	6.49381	7.46303	7.32648	8.64358	8.64711	9.26295	8.51552	8.9674	10.2233	9.57383	9.2715	8.88963	9.51077
Os03g0211100	Zn-finger, RING domain containing protein.	RING zinc finger protein-like, putative, expressed	9.45975	9.1815	9.02796	9.88749	9.6501	9.43572	10.1032	9.76137	9.82025	10.6082	10.25	9.96802	10.1326	10.149	10.0645	9.76551	9.96156	10.0351	8.64192	8.88526	8.43438	8.51174	8.04568	8.28773	9.53185	8.96821	9.32549	10.8125	10.4148	9.90146	9.27295	8.79934	8.97522	9.04947	8.34947	9.05279	8.95089	9.53876	9.73286	10.3439	9.58462	9.79662	8.70583	8.79099	8.6231	9.76118	8.72676
Os03g0219200	Superoxide dismutase (EC 1.15.1.1).	copper/zinc superoxide dismutase, putative, expressed	12.1467	12.2285	12.2716	11.6264	11.8592	11.6562	11.6894	11.9625	11.5805	11.4008	11.6559	11.7094	10.2663	10.4427	10.51	10.5998	10.657	10.227	11.1769	11.7455	11.0728	11.412	10.5329	10.7126	12.3925	12.0303	13.4077	12.3825	11.9733	11.3746	11.5627	11.3483	11.9743	11.5119	11.0761	11.7818	10.785	11.1258	11.6436	10.7314	11.3692	11.7984	10.5284	10.9979	10.7126	12.4249	10.3785
Os03g0224200	Response regulator receiver domain containing protein.	two-component response regulator, putative, expressed	7.71078	7.50003	7.46171	7.81743	7.73187	7.45795	8.19889	8.37078	8.02372	9.25929	9.35994	8.64651	8.07415	8.57486	8.06821	7.84577	8.65357	8.70139	8.04351	8.47533	7.88782	8.31101	8.10829	7.75825	8.57887	8.13129	8.65899	10.137	9.75467	9.30662	8.97732	8.66537	8.74128	8.73282	8.04403	8.24379	8.09572	8.74076	9.14184	9.4777	9.05046	8.99316	8.53443	8.65124	8.26608	8.68298	8.32162
Os03g0225100	Protein kinase domain containing protein.	STE_MEK_ste7_MAP2K	9.0958	9.60979	9.35184	8.9334	9.03357	8.95404	10.6808	11.3952	11.558	10.8758	10.6479	10.7234	11.1492	11.4998	11.6046	10.6791	10.4727	11.3998	9.63346	10.564	11.0983	10.1943	9.29342	9.76041	11.1835	10.8588	10.9614	12.0364	11.3261	11.1097	8.00252	8.23617	8.88105	8.50857	8.86214	9.02809	8.85785	9.14799	9.22904	9.43155	9.28532	9.13724	7.64136	7.67023	7.52234	9.58392	7.88483
Os03g0232000	Cyclin-like F-box domain containing protein.	No Hit	10.4221	10.2727	10.3236	10.4711	10.5902	10.5557	10.7755	10.6748	10.7868	10.7351	10.7478	10.409	11.0314	11.6044	11.2394	10.6525	11.1029	11.5698	9.63538	10.0672	9.48323	9.86446	9.49093	9.59721	10.3439	9.95497	10.2457	11.9332	11.4474	11.0206	8.9084	8.66194	9.06279	9.16939	8.80746	9.39394	8.62578	9.1346	9.54655	9.8611	9.29991	9.80879	9.20527	8.8733	9.11418	9.52321	9.86979
Os03g0249700	Hypothetical protein.	expressed protein	13.5334	13.6964	13.9953	13.5828	13.9343	13.9407	13.8306	14.3117	14.3742	13.1433	13.7695	14.2669	14.7125	15.2227	14.8782	14.0037	14.1238	14.197	13.2432	14.2271	12.9536	13.9834	12.9274	12.5985	15.2333	14.7514	14.7738	16.0639	15.4438	15.795	12.7396	12.9634	13.1004	12.6621	12.8715	13.3524	14.1222	14.3123	14.06	13.7669	13.9531	14.3514	9.84297	12.6036	11.8846	14.7546	12.0608
Os03g0257600	Eukaryotic protein of unknown function DUF292 domain containing protein.	DUF292 domain containing protein, expressed	10.8762	11.2537	9.90952	10.0104	10.1146	9.43519	9.76364	9.77577	9.53914	11.2565	11.2875	11.8699	9.45835	9.26007	9.422	11.4367	10.9428	10.6872	8.9428	10.0965	8.93669	10.9515	9.7418	9.35689	13.5235	12.7838	12.9528	15.884	14.8619	14.776	11.3842	11.2466	11.3354	11.3739	11.1244	11.5931	12.8509	13.073	12.6789	13.2077	13.1825	12.8736	5.00424	8.01589	8.9583	9.10752	8.24249
Os03g0263800	S-ribonuclease-binding protein SBP1-like protein (Fragment).	S-RNase-binding protein, putative, expressed	11.9749	12.1518	12.0759	12.2521	12.5169	12.432	12.5947	12.6573	12.4619	12.6447	12.8104	12.8223	12.2574	12.7809	12.6447	12.4718	12.4586	12.5305	12.3326	12.228	11.8095	12.099	11.8824	12.0324	12.7152	12.5453	13.2112	13.7289	13.4185	13.2281	11.2753	11.3058	11.59	11.3126	11.0211	11.5411	11.0303	11.5892	11.7121	12.422	11.8436	12.0939	12.1868	12.0852	12.0426	12.7619	12.5163
Os03g0274800	Protein kinase APK1A (EC 2.7.1.-).	protein kinase APK1A, chloroplast precursor, putative, expressed	11.4405	11.6793	11.2407	12.303	12.7437	12.1195	11.8769	11.9141	11.9295	11.7808	11.976	12.1131	11.2669	11.5589	11.3456	12.1678	12.1071	12.2005	12.4319	12.8909	12.099	13.169	12.3962	12.6111	12.9988	12.6472	12.8044	13.972	13.4476	13.7096	12.4917	12.5459	13.0089	12.6709	12.0569	12.5469	13.3445	13.3035	13.4442	13.2251	13.1616	13.4635	11.6895	11.9774	11.8228	12.9331	12.0265
Os03g0298300	Protein of unknown function DUF588 family protein.	membrane associated DUF588 domain containing protein, putative, expressed	10.6586	10.3276	10.5674	11.2638	11.1964	11.1324	11.4196	11.386	11.3032	11.9292	12.1005	12.0295	10.7583	11.3173	10.991	12.2286	11.9722	12.2529	10.4833	10.7633	10.3319	11.8186	11.1726	11.3415	12.6728	12.148	12.9085	13.8302	13.5426	13.66	10.9416	10.4985	11.1114	11.1453	10.4311	10.9925	10.3416	10.8454	11.3177	11.7301	11.1384	11.6356	11.2866	11.5282	11.4712	12.0668	11.8268
Os03g0305100	Adenosine monophosphate binding protein 1 AMPBP1.	AMP-binding enzyme, putative, expressed	12.6731	12.9623	12.1639	13.0104	13.3357	12.9495	14.5972	14.7303	14.5972	14.7981	15.1625	14.8759	13.8529	14.0159	13.6522	14.6656	14.3087	14.4705	14.0752	15.2556	13.7645	14.3888	13.3678	13.2173	15.699	15.3453	15.963	17.5222	17.0495	16.6835	14.5578	14.6685	14.7705	14.496	14.2019	14.7122	15.8033	15.6154	16.0636	16.2884	15.9019	16.396	13.5733	12.8801	12.8171	12.601	13.4414
Os03g0305800	Galactosyl transferase family protein.	glycosyltransferase, putative, expressed	9.251	8.61678	9.57401	9.41647	9.39169	9.82876	9.54286	8.99281	9.20639	9.7478	9.2393	9.71522	9.65882	9.51365	9.79944	10.6274	10.1734	10.4047	9.24379	10.2771	10.0332	9.95915	9.28184	9.78265	9.75455	9.51384	8.98515	12.1654	11.4729	10.9252	10.6902	10.4358	10.8384	11.0446	10.6449	10.7047	9.00957	9.30785	10.1085	10.5299	9.69636	10.0172	2.53974	6.638	4.93109	11.3719	6.34692
Os03g0314500	Quinonprotein alcohol dehydrogenase-like domain containing protein.	WD40-like Beta Propeller Repeat family protein, expressed	3.62063	2.83807	6.90057	2.22686	2.84531	7.32188	2.66166	3.1842	3.31689	1.22904	2.42284	0.212849	3.85897	1.24599	0.371702	0.200096	1.95352	2.78403	9.88246	8.61668	10.8273	7.19892	8.54609	8.63847	3.49761	1.49712	4.11529	0.170467	4.2005	4.45969	8.90777	8.94354	9.24892	9.38743	9.31554	8.60691	4.85161	5.52087	7.71389	6.08362	7.19749	6.58505	2.43314	0.354511	1.41247	8.43323	1.56241
Os03g0319100	SNF1 kinase complex anchoring protein (Fragment).	SNF1-related protein kinase regulatory subunit beta-1, putative, expressed	11.4441	10.8202	10.69	12.447	11.908	11.5144	12.8111	12.2774	12.0449	13.57	13.1821	13.0446	11.9589	12.0941	11.7771	12.9404	12.5594	12.3547	11.9966	11.9256	11.3488	11.8822	11.8155	11.8411	12.6964	12.5107	13.0228	13.8557	13.3407	13.2665	12.3852	11.7803	12.148	12.2665	11.3179	11.965	11.2229	11.8598	12.1446	13.0432	12.1684	12.2496	11.5438	11.8584	11.6191	11.1273	12.0548
Os03g0323900	Plant lipid transfer/seed storage/trypsin-alpha amylase inhibitor domain containing protein.	LTPL66 - Protease inhibitor/seed storage/LTP family protein precursor, expressed	7.98289	8.07907	9.12497	7.60487	8.25489	8.5312	7.32379	8.05969	7.85943	7.36605	7.99723	7.86417	7.91616	7.94618	7.87456	8.18853	8.34658	8.35646	11.9545	9.54547	12.7008	10.8628	12.4248	12.3359	7.19461	6.67006	7.17076	7.9997	7.99731	7.72581	9.33936	9.42771	10.7417	9.41125	9.40752	9.06848	8.47703	7.94536	9.43111	8.10104	8.38131	9.13566	9.44848	11.8765	11.319	10.8603	11.1434
Os03g0329700	Protein kinase domain containing protein.	leucine-rich repeat family protein, putative, expressed	9.8355	9.00615	8.63338	10.1656	9.69121	9.31504	10.6113	10.2032	10.4014	11.3329	10.618	10.3386	10.0658	9.38583	9.51787	9.51282	9.23374	9.17596	8.60798	9.22039	8.99843	9.41275	8.91404	9.00803	9.32102	8.59297	8.1374	11.2206	11.0734	10.0613	9.48377	8.6395	8.70067	9.87017	8.37698	8.20223	8.33801	8.47349	8.9832	8.99362	8.20486	8.83798	7.68143	9.71272	10.6104	9.46165	9.8743
Os03g0342900	Dormancyauxin associated family protein.	auxin-repressed protein, putative, expressed	12.2183	11.8097	11.495	13.3421	12.9754	12.6651	16.006	16.0822	15.7756	15.7728	15.7071	16.092	13.6262	14.5679	13.907	14.92	14.7519	14.4474	14.248	14.4386	13.3666	14.5125	13.5872	13.559	16.9282	16.7673	17.4061	17.0592	16.4367	17.0062	12.8297	12.5306	12.8789	12.7325	11.9037	12.8715	13.1002	13.775	14.4793	14.8218	14.0311	14.373	14.3979	13.5449	13.521	13.4739	14.097
Os03g0345700	Hypothetical protein.	heavy metal-associated domain containing protein, expressed	7.75272	7.40078	8.31852	10.2502	10.3833	10.7141	10.2423	10.2514	10.1248	10.8738	10.7169	11.3275	7.98267	8.59599	8.84489	10.0414	10.4813	10.3799	9.90679	9.91124	9.49742	10.9799	9.62814	10.1482	11.9428	11.957	11.6949	13.1917	12.708	13.4432	10.0283	9.625	10.055	10.177	9.77877	10.2545	9.17236	10.0951	10.6343	11.2222	10.5973	10.464	8.14976	8.90918	8.88776	11.7886	9.48167
Os03g0347900	Terpenoid synthase domain containing protein.	terpene synthase family, metal binding domain containing protein, expressed	4.49033	4.17423	5.0052	5.73496	6.35662	5.83207	6.71747	7.29064	7.94604	8.3135	9.63038	7.77348	3.79719	3.72085	4.42998	3.45902	3.68498	4.07778	4.181	4.23956	3.97901	7.05334	5.63968	7.0208	9.32634	6.27222	8.44209	10.5136	11.5235	9.6256	2.71428	4.31684	3.68129	2.40658	3.1924	3.66653	6.43282	4.36171	3.83576	5.00511	4.42712	3.29422	4.89929	2.94227	3.49765	4.04056	3.59034
Os03g0351800	Zn-finger, RING domain containing protein.	zinc finger, C3HC4 type domain containing protein, expressed	12.0773	11.8606	11.5479	12.744	12.8803	12.166	12.5238	12.9077	12.6055	12.8824	13.2023	12.7767	12.5456	13.0987	12.3726	13.0406	13.25	12.6318	10.6855	11.2242	10.267	11.3268	10.494	10.5513	13.286	12.7434	13.9556	14.4574	14.0776	13.6752	11.0661	10.9753	11.5256	10.8989	10.5729	11.2217	11.3793	11.6477	12.0337	12.302	11.9392	12.1712	9.89128	10.2328	9.69261	11.726	10.669
Os03g0356400	(No Hit)	glutaredoxin, putative, expressed	8.02901	7.57794	7.67463	8.57454	8.17075	8.11834	9.61703	8.90998	8.97395	10.0111	9.55273	9.91472	8.83264	9.22283	9.30307	9.68425	9.52218	9.7592	8.55038	9.61846	8.58532	9.2141	8.0788	8.71688	10.903	10.7542	11.3849	11.8092	10.8645	11.293	8.58167	7.963	8.32654	8.51985	7.85897	8.52643	8.25246	9.12961	9.05365	10.3685	9.29672	9.31847	7.06303	7.40086	6.95798	9.93957	7.92244
Os03g0377100	Alpha-expansin OsEXPA21.	expansin precursor, putative, expressed	2.71476	2.21304	-0.372673	2.4155	1.8034	3.04495	2.48172	1.90276	2.14485	1.93548	2.38518	3.18451	3.41336	2.17891	2.1685	3.19936	2.60467	1.35479	6.29927	3.31517	7.61833	4.27949	6.50742	6.64892	5.07461	5.70313	4.27605	1.97305	2.1973	3.92403	3.21984	3.92954	1.57778	3.31703	4.98889	3.32638	3.77527	4.03642	1.74528	2.17633	4.12712	0.589042	1.95232	5.41631	4.50741	4.14795	5.90069
Os03g0382100	Naringenin-chalcone synthase family protein.	3-ketoacyl-CoA synthase, putative, expressed	6.78567	5.30716	8.1069	6.83707	6.40425	9.30188	3.6998	2.72829	3.3332	4.59689	3.17837	4.83646	3.36783	0.793108	3.03057	2.00721	3.146	3.54524	12.0152	5.31636	10.804	5.00237	9.17788	7.40455	5.35226	5.89301	3.55069	3.73171	3.96308	3.6231	3.10512	3.69999	2.22316	2.68991	4.68872	3.49669	4.05326	4.10464	2.3126	2.67711	3.88253	2.25377	1.29276	2.03197	2.35276	2.41278	1.58459
Os03g0400700	Late embryogenesis abundant protein 3 family protein.	retrotransposon protein, putative, unclassified	6.47086	7.11248	8.86286	7.20657	5.53381	8.01182	7.4062	7.09661	7.23724	5.91181	7.12506	7.35984	3.98209	4.80023	4.14025	4.4387	3.47688	4.05289	7.67616	7.32321	7.45932	5.4409	5.77703	6.20627	4.5331	4.88232	5.92006	6.02881	5.85991	6.4523	4.93569	5.2336	5.12125	5.34751	5.09278	5.5309	3.96107	4.61305	4.71592	4.70425	5.19108	4.74855	1.12283	4.15392	2.80596	7.87957	2.96398
Os03g0405200	Non-protein coding transcript, unclassifiable transcript.	expressed protein	9.56215	9.1439	9.77528	11.7868	11.8236	11.5045	11.1298	11.2159	11.186	11.9563	12.0602	12.1011	10.0827	10.4569	10.549	11.895	11.4936	11.5031	10.8394	10.175	10.2716	10.2346	10.6027	10.4396	10.9625	11.0264	11.6332	13.4505	12.7483	12.2432	9.88298	9.76001	10.3459	10.14	9.46241	9.82845	9.14733	9.61944	10.0617	9.98041	9.49598	10.6902	10.1879	9.95365	9.49925	12.2253	10.3062
Os03g0414900	Hypothetical protein.	expressed protein	2.08941	1.98583	2.16296	1.4582	2.1825	1.82704	2.02762	1.17609	1.45149	2.688	3.04689	3.25106	0.979227	1.83602	2.17669	0.198686	2.52997	1.79484	3.58337	3.3925	4.7653	4.841	4.88436	5.34971	6.17869	4.67852	7.25615	7.62198	9.65449	8.27701	0.82139	1.56048	1.63547	1.25348	2.68153	2.24337	4.57969	2.88753	2.64056	3.31805	1.80981	1.17754	2.1621	2.54217	2.48209	3.49575	2.97064
Os03g0435900	Conserved hypothetical protein.	hypothetical protein	8.19746	8.32917	7.25378	8.69428	8.60156	7.93096	8.9095	9.16815	9.08276	9.82766	10.4512	10.2242	9.25191	9.44797	9.01757	10.065	9.96126	9.20529	9.70199	9.11661	8.71514	9.64193	9.47011	9.30669	8.75563	8.08398	9.34266	10.9282	11.3686	9.95293	9.03613	9.09744	9.35941	9.02143	8.70676	8.99518	8.69581	9.0523	9.60998	9.70677	9.08684	9.87292	10.2121	10.2045	10.0779	8.65181	10.2794
Os03g0438000	Conserved hypothetical protein.	expressed protein	7.75168	7.69205	7.83726	8.27859	8.20961	7.76252	8.75969	8.78644	8.78955	8.73317	8.78284	8.4661	8.65923	8.82093	8.78122	8.11426	8.32725	8.99824	7.52713	8.07772	7.60337	8.90617	8.38006	8.46861	8.47984	8.13391	7.92152	9.48422	9.33937	8.79362	7.2556	7.06134	7.48946	7.55549	7.36456	7.32638	6.26209	7.05161	7.36328	7.2804	7.73948	7.73365	8.73074	7.86172	7.77845	7.73031	8.3615
Os03g0559700	Conserved hypothetical protein.	expressed protein	12.407	12.4822	13.0226	13.134	13.4134	13.7667	12.7299	12.6988	12.739	12.3904	12.9452	13.9243	12.9682	12.7569	12.8126	13.2858	12.7795	13.0841	13.5232	13.6715	13.2933	13.3922	12.4531	13.1101	14.7128	14.613	14.6782	15.1607	15.2673	15.06	11.9855	12.3209	12.7747	11.5549	11.8976	12.9524	12.4136	12.4304	12.9504	12.004	12.1891	13.3131	6.96947	11.0962	9.77583	14.919	10.7201
Os03g0568900	Metallophosphoesterase domain containing protein.	ATPAP18/PAP18, putative, expressed	12.5359	12.6789	12.1399	12.926	13.1097	12.571	13.0122	13.1474	13.0173	13.3221	13.4759	13.1287	13.2996	13.2267	12.8237	13.9341	13.7795	13.6423	11.967	13.0926	12.0868	12.5942	11.8961	12.0485	13.6694	13.5031	13.884	14.7233	14.2717	14.0103	12.1897	12.1036	12.5338	12.2172	11.6158	12.4924	12.4564	12.589	12.8555	12.9806	12.8779	13.1374	11.1696	11.8958	11.5846	13.4449	12.0028
Os03g0575500	Conserved hypothetical protein.	expressed protein	11.0864	10.6092	11.2219	12.6981	12.6807	12.7065	12.2427	12.2685	11.8872	12.393	12.7459	13.2525	11.0699	11.8082	11.4561	12.4531	12.3154	12.2114	12.6181	11.8046	11.8838	12.9552	12.3288	12.3895	12.8545	12.5229	13.0725	13.8095	13.2424	12.7901	10.1524	9.82594	10.5952	10.51	9.65207	10.0559	9.69425	10.1927	10.9441	11.2538	10.6659	11.5568	12.3323	12.1307	12.0396	13.1535	12.4208
Os03g0580200	Hypothetical protein.	expressed protein	10.3665	10.758	10.2704	9.30285	9.35521	8.69603	9.03969	8.92386	9.04373	9.31519	9.39222	9.60322	9.46356	9.89137	9.52124	9.29116	9.54313	9.34599	9.12761	9.52107	8.75767	9.17012	7.82011	7.84557	9.49533	9.43723	9.08262	11.3591	10.4646	10.5276	7.76381	8.3858	9.02589	8.55562	7.67603	8.7845	7.01985	8.03527	9.06398	7.77404	7.82547	8.96883	1.68694	0.33609	2.77465	4.49671	1.30052
Os03g0594400	Monosaccharide transporter 2.	transporter family protein, putative, expressed	6.20332	7.73919	6.56487	9.45376	9.63928	9.09191	10.0749	10.1334	10.1745	11.109	11.2011	10.7113	9.9836	10.2403	9.97822	11.3726	11.2696	11.3483	9.54959	10.0279	9.69	10.7369	10.2976	10.4197	11.7711	11.4106	11.8021	12.7817	12.8172	12.3676	9.64103	9.96351	10.0943	10.2707	10.1384	10.7437	9.99985	9.91602	11.055	10.5901	10.361	10.9085	6.49378	9.19229	8.72407	11.6046	9.74575
Os03g0600600	Beta-1,3-glucanase precursor.	conserved hypothetical protein	7.51206	9.26138	7.2923	9.0584	9.17331	8.24064	7.86585	9.14031	9.75923	9.49304	10.4703	9.7206	6.3974	4.42187	4.56952	4.78854	5.11558	5.05957	10.3384	11.4033	10.8855	10.4904	9.32212	10.2093	8.1739	8.52014	7.60525	7.35757	9.54513	6.99375	8.52364	8.83728	10.0176	9.32907	8.24179	10.0418	6.08571	5.96467	8.48145	4.60744	6.60399	7.37094	2.63474	2.18815	4.05301	4.004	2.59204
Os03g0603600	Glycerophosphoryl diester phosphodiesterase family protein.	glycerophosphoryl diester phosphodiesterase family protein, putative, expressed	9.77192	9.67629	10.957	8.04891	8.26872	9.68115	7.47289	6.60217	6.87517	7.0097	7.54702	7.34082	5.79836	5.32696	4.75539	6.02946	6.31302	4.98411	10.1661	10.2925	10.8784	8.02941	8.48184	8.9668	7.11286	7.87682	7.3788	7.62796	7.72735	7.26668	9.81749	9.78487	10.1155	9.21982	9.41175	10.2765	7.37526	7.3731	8.50636	7.0055	7.12139	8.16422	7.08503	7.95425	7.74745	10.3099	8.06156
Os03g0607700	Zn-finger, C2H2 type domain containing protein.	ZOS3-14 - C2H2 zinc finger protein, expressed	9.32537	9.14039	9.40846	9.87797	9.9152	10.2591	10.3382	10.3223	10.5501	10.7887	10.9246	10.7729	9.80757	10.9393	10.6874	10.1162	10.5499	10.5169	8.5475	9.73746	8.8539	9.33808	8.34894	8.40557	9.53528	9.03835	9.9004	11.3505	11.5174	11.0017	7.47511	7.44118	7.0951	6.83826	7.00558	7.46943	8.39974	9.40213	8.95371	8.83539	8.71653	9.19895	6.23251	6.82962	6.42189	9.17919	6.9063
Os03g0609800	NPH3 domain containing protein.	BTBN7 - Bric-a-Brac, Tramtrack, Broad Complex BTB domain with non-phototropic hypocotyl 3 NPH3 domain, expressed	8.40424	8.38206	7.79438	9.75088	9.84386	9.18065	9.64926	9.56278	9.28037	12.2178	12.1854	11.4545	9.05404	8.89038	8.5016	11.3586	11.5943	10.4008	9.59087	10.1535	9.50828	10.4402	10.1158	9.84504	10.5989	10.0379	10.9569	13.0899	12.701	11.5418	10.1979	9.98574	10.0856	10.3581	9.72849	9.92128	9.11151	9.62776	9.68271	10.274	9.93173	10.1271	10.7489	10.5912	10.2545	10.8025	10.368
Os03g0624300	Hypothetical protein.	expressed protein	7.35957	6.84499	7.59474	7.331	7.61801	7.43049	9.87811	10.1417	10.8933	9.72799	11.2863	11.5409	8.7287	7.93744	8.07443	11.2657	10.9023	7.37728	11.4026	12.2201	11.4181	13.6124	11.4178	11.7879	15.0313	14.085	15.0049	15.3849	15.2342	14.9426	7.95845	8.19884	9.39471	7.4722	7.1525	7.96476	5.96616	6.61246	9.51673	5.92411	7.12584	10.0078	7.30992	7.06337	7.15538	9.16907	7.70844
Os03g0626600	Ubiquitin interacting motif domain containing protein.	LIM domain-containing protein, putative, expressed	5.09209	4.80181	4.67841	4.51175	4.08097	4.25301	6.13425	5.23221	5.01115	7.18408	6.51698	6.23957	5.68092	5.16952	5.11662	5.33226	5.2289	5.01944	3.75577	5.1649	4.93273	4.19955	3.84202	6.94035	5.98049	5.66014	5.77316	7.16161	7.22485	6.68634	5.44974	4.80712	5.06909	5.62961	4.88777	5.84826	5.6845	6.29745	6.2974	6.83529	6.38522	6.48393	3.21494	4.32701	4.10457	6.12582	3.89547
Os03g0639600	Zinc-finger protein Lsd1.	LSD1 zinc finger domain containing protein, expressed	9.34203	9.15586	9.36891	10.1781	10.1573	9.98973	9.91815	10.0889	10.0176	10.6297	10.5909	10.3946	10.1153	10.0338	9.54583	10.8323	10.6775	10.8058	9.2347	9.62253	9.4667	9.94022	9.63055	9.53212	10.5671	10.0251	10.3638	11.701	11.1768	10.2314	10.3311	10.1519	10.3871	10.3018	9.87032	10.4755	10.1228	10.4886	10.8658	10.9988	10.5439	10.9385	8.59012	9.56601	9.57644	8.5073	9.38726
Os03g0666800	Hypothetical protein.	expressed protein	5.79188	5.18269	5.8189	5.77515	7.47889	5.20827	7.17121	6.45476	6.36369	6.79476	6.82286	7.65279	5.31712	5.49244	4.76438	6.07667	6.07143	5.57934	7.2435	6.17724	6.7483	7.21051	7.40416	6.81426	7.34237	6.68304	7.75003	8.80877	8.92734	8.57524	5.51637	4.94602	5.34287	5.82307	5.2949	5.74606	4.38571	4.32576	5.52105	5.89352	4.80493	6.09925	4.52687	5.98464	5.24896	8.94012	6.40499
Os03g0693800	Oxalate oxidase 1 (EC 1.2.3.4) (Germin).	Cupin domain containing protein	4.71313	4.65827	5.63936	4.61002	4.69804	5.18797	5.08808	5.16606	4.93909	4.25297	5.54691	5.10192	4.70155	4.47982	4.61797	4.88372	4.33742	4.40805	5.15365	5.51242	4.89604	5.87917	4.97999	5.26347	6.05865	5.71607	6.83038	7.05107	7.45966	6.94441	4.06198	4.38651	4.17584	4.21432	4.51858	4.06836	6.80697	5.24973	4.14319	5.47236	4.86764	3.9645	4.05082	4.32819	4.58173	5.69447	4.34902
Os03g0694000	Oxalate oxidase 1 (EC 1.2.3.4) (Germin).	Cupin domain containing protein, expressed	9.12826	8.07846	10.0333	9.32602	9.29902	9.95989	10.5395	9.99865	9.80502	9.549	10.6112	9.65519	8.58637	9.17449	8.73401	7.79065	7.18801	6.79452	9.73225	8.84071	8.41694	10.7587	9.71596	10.0952	8.62149	7.88511	9.23875	9.73011	12.4709	11.7273	2.66238	2.22723	1.75104	2.23451	2.09436	1.53911	4.03214	3.60532	2.78292	4.24958	3.01966	5.51617	1.86315	3.22193	2.53588	6.79373	3.17989
Os03g0697200	Lysine decarboxylase-like protein.	possible lysine decarboxylase domain containing protein	5.48585	5.52228	5.52613	4.95288	4.23906	5.06007	2.77405	3.26878	2.95936	3.83433	4.53099	4.97635	3.21728	3.02865	3.22152	3.27249	3.37358	3.52083	11.273	10.614	9.20721	11.6329	11.3374	11.7344	5.186	5.20511	5.4071	3.2614	4.15572	3.85721	8.02034	8.5108	8.7925	8.38208	8.50856	9.48994	7.27212	7.40011	7.50271	6.87594	7.61144	7.89294	8.65254	7.66106	7.76722	9.39885	8.80987
Os03g0702500	UDP-glucuronosyl/UDP-glucosyltransferase family protein.	glucosyltransferase, putative, expressed	3.77957	3.31192	3.99621	4.35893	4.54281	4.07558	5.77284	3.63572	3.72445	6.87661	5.70985	6.13119	1.50535	3.31613	2.9538	6.07594	3.85152	4.34267	7.41628	9.54187	7.53949	8.94026	7.33331	7.86647	9.80949	9.46459	11.3684	10.8903	8.33326	7.58149	8.34068	8.30707	8.07049	8.53502	8.33051	8.34979	9.18172	8.61417	9.08591	9.16277	8.67652	9.6437	5.06869	4.26244	4.77706	5.06844	5.38163
Os03g0738900	NPH3 domain containing protein.	BTBN9 - Bric-a-Brac, Tramtrack, Broad Complex BTB domain with non-phototropic hypocotyl 3 NPH3 and coiled-coil domains, expressed	8.5661	8.24906	8.53376	9.88549	9.99435	9.58866	7.73791	8.13549	7.63747	9.33978	9.54029	9.39	7.61625	7.69383	7.31656	9.23581	9.41518	9.20803	10.9918	9.75783	11.3856	11.1291	11.9307	11.6689	6.81033	6.36612	6.64912	9.37398	9.19312	7.79559	8.69629	8.68156	8.73882	9.22515	9.08089	8.92372	8.13614	7.94009	8.32404	8.20702	8.43323	8.85196	8.98048	10.7337	10.1536	8.946	10.3159
Os03g0743400	Histone H2A.	Core histone H2A/H2B/H3/H4 domain containing protein, putative, expressed	7.80952	7.61967	8.21551	9.10479	9.36748	8.96808	8.93311	8.82951	8.67774	7.93872	8.42508	8.4579	8.13889	8.61609	8.45167	8.86366	9.11114	9.54321	10.2169	9.55701	8.91374	10.7169	10.1527	9.98986	8.68063	8.51665	8.42775	8.50395	8.4975	8.47036	8.81448	8.8841	9.10723	9.14844	9.17465	9.0529	9.57331	8.29455	8.67179	8.77639	8.70642	8.22531	9.70596	9.63913	9.50047	8.92664	9.70279
Os03g0746700	Conserved hypothetical protein.	expressed protein	11.3707	11.1016	10.5818	12.4612	12.3902	11.7849	12.1376	11.5673	11.4037	12.405	12.4294	12.6266	10.8846	11.2695	11.1225	12.7928	12.5786	12.5338	12.1685	12.3688	11.2755	12.6282	12.2594	12.3013	12.3489	11.9681	12.3039	14.7363	14.1786	14.0088	12.9393	12.772	12.9765	12.6833	12.1578	12.3096	12.719	13.1685	13.3349	13.6696	13.4378	13.1885	12.1822	12.3408	12.1739	12.7617	12.3663
Os03g0749900	Conserved hypothetical protein.	N2, N2-dimethylguanosine tRNA methyltransferase, putative, expressed	9.48156	9.40394	9.111	9.91468	9.91444	9.49451	9.39575	9.82929	9.62829	9.19932	9.37707	9.24987	9.89475	9.9774	9.79089	10.0637	9.89218	10.0133	10.432	10.0283	9.78907	11.1255	10.8994	10.9083	8.81775	8.54628	8.52115	9.65463	9.42008	8.81527	10.3896	10.0179	10.0553	10.6279	10.1352	9.93574	8.68317	8.4399	9.16514	7.39913	9.13761	9.22821	10.6663	10.7377	10.6458	9.80329	10.7026
Os03g0760300	Cytochrome P450 family protein.	cytochrome P450 81E1, putative, expressed	2.57654	2.93726	4.80432	3.11888	0.996674	1.66951	1.15349	3.93572	2.73187	2.57217	3.74068	2.88523	6.05436	2.53434	3.32768	3.38674	2.24473	2.99215	2.54311	3.0729	3.01846	3.69786	3.17435	3.00968	4.9391	5.54787	4.65624	3.80526	3.12746	4.60668	3.25027	4.03725	3.18287	2.72324	5.09148	3.55243	3.69558	4.31656	2.58146	2.12835	3.75468	2.54636	1.24661	2.25945	1.99068	3.51541	2.54941
Os03g0765100	Conserved hypothetical protein.	expressed protein	10.4357	10.4415	9.97984	10.3538	10.3291	9.89693	10.8755	10.7811	10.5978	11.8845	11.7256	11.3188	11.4514	11.3366	10.9796	11.7599	11.5268	11.4489	9.95962	10.5081	10.1632	9.75773	9.66458	9.52681	10.5007	9.99187	10.6707	11.9364	12.1275	11.4577	10.7934	10.4561	10.5653	10.1897	9.76187	10.2877	10.2629	10.7827	11.063	11.5279	10.8739	11.041	9.66329	10.0294	9.7739	11.6971	10.2892
Os03g0773300	Protein kinase domain containing protein.	LRR receptor-like protein kinase, putative, expressed	10.1513	10.3553	10.0653	10.9889	10.9569	10.5393	10.1802	10.3824	10.4051	12.2971	12.2384	11.7983	10.4115	9.99725	9.60953	11.2634	10.9567	10.7184	9.83969	11.2457	10.5506	10.3704	9.59617	9.841	10.5273	10.4248	10.5975	12.6127	12.1962	11.5669	11.1568	10.9255	11.4424	11.0809	10.5225	10.9493	11.2892	11.2251	11.8058	11.2346	11.2076	11.6448	8.63449	8.679	8.76523	11.3543	9.25072
Os03g0785100	Conserved hypothetical protein.	No Hit	15.1944	15.3908	15.2267	14.712	14.8556	14.8199	15.2393	15.6848	15.5929	15.8429	16.2618	16.3312	15.3933	15.8872	15.5768	15.6981	15.5666	15.814	16.2295	16.2002	15.3947	15.974	15.4962	15.2539	16.4155	16.087	16.6074	17.5959	17.297	17.5598	15.2586	15.7827	15.776	15.101	15.3387	15.6046	16.0648	16.2757	16.4918	16.9512	16.3342	16.7828	16.4505	15.8317	15.976	16.97	16.1743
Os03g0794300	GCN5-related N-acetyltransferase domain containing protein.	acetyltransferase, GNAT family, putative, expressed	9.93571	9.77286	10.0103	9.2054	9.34609	9.97323	10.7107	10.7796	10.5049	10.6666	11.0732	11.7113	10.3294	10.342	9.96812	10.61	9.8925	10.0696	10.773	10.9074	10.0834	10.1886	9.19127	9.5586	11.4312	11.0398	11.5257	12.6019	12.1997	12.5307	10.622	10.9618	11.4652	10.5415	10.4044	11.3678	10.9509	10.9192	11.1954	11.3693	11.1051	11.9154	7.7463	8.50398	7.14908	10.5337	7.42391
Os03g0799500	Protein of unknown function DUF778 family protein.	green ripe-like, putative, expressed	8.93454	8.96501	8.79071	9.29615	9.3313	9.15082	9.82413	9.84705	9.85808	10.4002	10.3471	10.5361	9.70365	9.9733	10.204	6.12524	9.95536	10.2084	9.45564	9.12002	9.18531	9.42076	9.03423	9.54844	9.65004	9.48247	9.25587	10.948	10.5642	10.3378	8.49232	8.21975	8.84734	8.74094	8.25873	8.98194	8.39829	8.54824	9.1844	9.34736	8.96557	9.40447	9.28091	8.98053	9.27872	9.38006	9.39938
Os03g0804200	Plant lipid transfer protein/Par allergen family protein.	LTPL83 - Protease inhibitor/seed storage/LTP family protein precursor, putative, expressed	10.9026	10.8636	11.0914	10.7599	10.3074	10.8478	12.8369	12.5154	12.4786	10.8713	11.2136	11.3039	10.5164	10.7953	10.6718	11.2635	10.2674	11.0223	12.8876	13.9391	14.6446	13.11	13.6447	13.8811	13.1419	13.0908	13.2309	12.859	12.9823	13.1381	5.25872	5.73948	3.68816	5.41277	7.06357	6.93201	5.42715	5.76158	3.28714	3.83115	5.56473	3.22689	5.05805	10.5764	8.89952	12.524	9.97936
Os03g0804300	Huntingtin-interacting protein 14.	DHHC zinc finger domain containing protein, expressed	8.26895	7.86503	7.715	8.02355	7.69011	7.3727	9.18641	8.57829	8.42536	9.46791	8.87776	8.677	8.78532	8.76909	8.67737	8.31174	8.76388	8.77084	8.68604	8.93718	8.86802	8.89347	8.66132	8.87109	8.82347	8.52647	8.96277	9.80446	9.23582	9.11523	9.34112	8.77724	8.93397	9.26153	8.32078	8.55366	8.01762	8.75631	8.95295	9.42205	8.85821	8.95159	8.80087	9.1806	8.86398	9.68651	9.3205
Os03g0807500	Plastocyanin-like domain containing protein.	plastocyanin-like domain containing protein, putative	3.17518	2.69279	3.82814	2.6981	2.82889	2.84183	2.50124	2.70899	1.49525	2.7278	2.02304	3.24808	2.97844	2.67096	2.36673	2.54261	1.92956	3.99319	6.34525	5.13747	6.79393	6.51438	7.04915	7.02625	4.70238	4.01433	3.85847	3.36797	2.67984	6.38016	5.98531	6.43285	6.03418	6.33429	6.51929	6.01341	6.08896	5.91897	5.10831	4.97582	6.04852	4.28156	5.04578	6.82059	7.87348	3.53515	6.98696
Os03g0811600	Peptidyl-prolyl cis-trans isomerase H (EC 5.2.1.8) (PPIase H) (Rotamase H) (U-snRNP-associated cyclophilin SnuCyp-20) (USA-CYP) (Small nuclear ribonucleoprotein particle-specific cyclophilin H) (CypH).	peptidyl-prolyl cis-trans isomerase, putative, expressed	10.4133	10.375	10.0238	10.4689	10.4113	10.1814	10.4723	10.4546	10.443	10.7505	11.0083	10.6579	10.3173	10.7965	10.6423	10.5951	10.6016	10.4059	9.97357	10.3321	9.45528	10.1983	9.62861	9.79087	9.9175	9.60319	9.88382	11.024	10.982	10.6544	9.7612	9.69765	9.83147	9.81459	9.4265	9.76195	9.01544	9.39503	9.6161	9.82677	9.71617	9.79642	9.90117	10.042	9.90703	10.0161	9.78027
Os03g0823000	Resistance protein candidate (Fragment).	lectin-like receptor kinase, putative, expressed	9.06644	8.92144	9.38344	8.92834	8.68416	8.65254	10.4626	10.2449	10.6163	10.8189	10.8736	10.8846	10.5867	9.83063	9.74497	10.5129	10.2867	9.86148	9.42006	10.7731	10.1611	10.0701	9.15377	9.45062	11.2416	10.8388	10.5049	12.3012	12.2178	11.5134	9.46265	9.56763	9.50612	9.84992	9.78706	9.3086	9.39392	9.49587	10.2365	9.05112	9.17764	10.1036	5.18044	8.32036	7.08702	11.699	6.03088
Os03g0824200	Putative methylase family protein.	Methyltransferase small domain containing protein, expressed	12.0953	12.1559	11.1658	12.4684	12.3936	11.5935	12.3986	12.63	12.0777	13.2225	13.5426	12.5925	12.1347	12.3118	11.7749	12.4902	12.5937	11.8275	11.0554	11.8389	10.9613	11.3899	10.9353	10.8654	12.2624	11.8865	13.0868	13.6891	13.7202	12.9606	10.6792	10.4345	10.6641	10.7576	9.95541	10.7188	10.6419	11.0236	11.1088	11.6223	11.5363	11.4641	10.8354	10.8806	10.4311	12.397	11.4384
Os03g0828100	50S ribosomal protein L18.	ribosomal L18p/L5e family protein, putative, expressed	11.0546	11.0124	11.5535	13.6942	14.1554	13.4204	12.7287	13.611	13.17	13.3752	13.5823	13.0654	10.4026	10.724	10.802	13.9636	14.1849	14.125	14.8723	12.1928	14.6415	13.3691	14.6389	14.4225	11.2661	10.4174	11.0101	11.5314	12.2549	11.0131	8.45522	8.46221	8.72942	8.52357	8.09685	8.33746	7.60039	7.92439	8.48763	8.289	8.05795	8.40515	12.2922	12.4983	11.869	13.2328	12.6729
Os03g0833100	Glucose/ribitol dehydrogenase family protein.	sex determination protein tasselseed-2, putative, expressed	2.88322	3.09851	3.90516	4.41707	4.83692	4.44472	3.87406	3.93901	4.05545	5.39985	5.13731	5.39782	3.32431	3.85983	4.08529	6.66067	6.38318	6.57965	11.9537	8.81363	11.9162	10.4869	12.0898	12.2737	7.363	7.76685	6.97878	8.69894	7.76574	6.86511	10.6543	10.4786	10.7449	10.6923	10.3845	10.4393	8.8728	9.51677	9.96353	10.422	9.8128	9.8078	9.77458	11.4447	10.7052	9.81575	11.3769
Os03g0835200	Hypothetical protein.	No Hit	2.20521	1.68559	0.795252	2.03168	1.34788	2.28802	4.2425	2.59131	3.68326	5.28153	5.51065	4.81792	2.46406	0.506964	1.62697	3.21014	3.75953	3.0005	2.30388	2.37198	1.96426	2.12117	1.6213	2.62106	5.1187	5.35114	5.3076	5.18085	5.64336	5.87598	2.64071	3.09463	1.25314	3.0211	4.03874	3.27815	4.61659	4.38914	4.06221	4.28989	4.01452	4.17368	2.46783	2.34138	2.00948	4.78181	1.42776
Os03g0838100	Curculin-like (mannose-binding) lectin domain containing protein.	lectin protein kinase family protein, putative, expressed	11.9787	12.0344	11.7173	12.4807	12.4648	12.2223	11.7654	11.9952	11.958	12.9972	12.8894	12.5753	11.5993	12.0649	11.4596	12.4329	12.8446	12.7443	11.3108	12.0732	11.3909	11.9858	11.7463	11.521	11.4516	11.2763	11.3838	13.4631	13.1208	12.2225	12.1338	11.8716	11.9104	12.2	11.9894	12.0792	11.5839	11.9894	12.1663	12.4015	12.0171	12.1151	9.55564	10.2853	10.1716	11.1539	10.6995
Os03g0839800	Conserved hypothetical protein.	expressed protein	4.3194	3.12125	5.1431	2.53531	3.52099	4.72385	3.04938	2.93207	2.7856	3.64354	2.72624	2.45656	4.26205	2.48532	3.38907	4.00727	2.35329	2.92612	4.84095	4.79622	5.30466	6.39806	4.76793	5.09934	9.24661	8.1316	8.48979	9.12811	9.14354	9.19699	5.89738	6.01418	7.09437	6.20363	6.38018	6.52383	5.51977	6.11554	5.34931	6.10772	5.9561	5.43579	2.57173	3.64442	2.72712	3.72652	2.52633
Os03g0849100	TDRGA-1 (Fragment).	powdery mildew resistance protein PM3b, putative, expressed	7.17555	7.29475	6.0763	6.09521	6.44111	5.32739	7.38836	7.36822	7.53365	8.41452	8.18433	7.39664	7.5444	6.92986	7.41395	8.87241	8.71447	7.61215	6.78004	9.25133	8.52146	6.9191	6.09276	6.39108	9.15781	8.81149	9.82626	8.71133	7.86151	7.2362	6.0861	5.70169	6.59285	6.63629	5.71505	5.81869	6.93773	6.66974	8.66792	6.44944	6.63539	8.2032	5.26117	4.86845	4.42132	5.96521	4.78048
Os03g0856000	2OG-Fe(II) oxygenase domain containing protein.	1-aminocyclopropane-1-carboxylate oxidase 2, putative, expressed	11.0538	10.7727	11.2644	11.5106	11.8604	12.2807	11.5694	11.3401	11.3029	12.1544	12.0462	12.3504	11.5146	11.5185	11.774	12.9348	12.6249	12.7809	11.0456	12.5369	12.012	12.6109	11.6761	12.259	12.6271	12.5435	12.3482	13.7831	13.178	13.0814	11.1172	11.0169	11.3556	11.7093	11.2207	12.1543	11.6536	11.8049	12.4264	12.7757	12.4744	12.861	4.13783	9.17113	8.94088	12.4694	9.70092
Os04g0105100	Zn-finger, RING domain containing protein.	zinc finger, C3HC4 type, domain containing protein, expressed	10.4353	10.1248	9.94217	9.39026	9.04461	9.32265	10.255	9.93947	9.91676	9.23699	8.98174	8.72015	10.3994	10.1679	10.2078	9.17099	8.90497	9.43736	9.32198	10.4172	9.77178	9.86122	9.47496	9.50178	10.0641	9.87789	10.1864	11.4944	10.711	11.0451	8.40396	7.9113	7.56851	7.81387	7.44586	7.92841	9.55257	9.91382	9.63289	9.79173	9.45586	9.54678	7.14139	8.12768	8.0139	10.5076	8.48352
Os04g0107700	Peptidase C1A, papain family protein.	cysteine proteinase At4g11310 precursor, putative, expressed	2.50417	0.978102	0.530255	0.826968	1.57519	1.22502	1.37901	1.8811	0.82715	2.46078	1.47335	-0.178459	-0.166226	2.43168	3.83279	-0.286616	0.821879	-0.305239	8.9449	7.8793	7.93736	6.87648	5.64932	8.44883	9.08135	4.71895	5.43899	0.46929	0.607141	3.8433	1.38448	0.866762	0.0830432	1.13116	2.79193	1.83428	1.74033	0.0993597	0.236613	0.159043	-0.395523	2.74501	1.70351	1.44437	5.22156	2.68778	1.3627
Os04g0111300	Hypothetical protein.	No Hit	10.26	10.2357	10.4091	11.0645	11.4247	11.4823	8.66778	8.64324	8.9702	9.25479	9.90494	9.93336	8.89994	9.26017	8.81881	9.34708	9.17159	9.27443	10.7327	10.4255	10.6003	11.6902	11.5154	11.718	8.72546	8.88964	9.07752	9.77176	10.8746	10.3007	10.2581	10.2824	10.208	10.1239	10.178	10.1249	11.0957	10.124	10.0207	10.9777	10.2571	9.9171	9.99561	10.9309	10.748	11.8812	11.0476
Os04g0175900	0-methyltransferase (EC 2.1.1.6) (Fragment).	O-methyltransferase, putative, expressed	7.32614	7.29124	7.92154	7.82471	8.1069	8.37446	9.32614	9.14282	8.9834	7.27224	7.52975	7.60788	5.44011	3.9273	4.95433	6.69855	6.30663	5.32082	9.91888	10.1976	9.87298	10.0728	9.844	10.2675	11.6717	11.5243	12.2068	10.7603	10.3401	10.5031	4.87545	5.21544	5.1698	5.05102	5.31261	5.12611	3.82585	4.99166	5.73893	3.71837	4.683	5.1485	7.72417	9.25345	9.37343	7.24593	8.59158
Os04g0177000	Protein kinase domain containing protein.	No Hit	3.0446	2.0059	2.05864	2.3555	2.87753	2.39393	4.94982	4.79712	3.92619	3.32555	3.46659	5.02929	1.97569	1.89706	2.57017	2.00025	1.82931	2.5583	3.42692	3.05381	3.61405	4.01575	4.11945	3.21295	4.76735	4.49353	6.19183	5.60363	6.99976	6.41256	5.16766	5.1422	3.87564	4.68366	5.9218	5.21801	5.47316	5.89674	5.23356	4.59722	4.99194	5.04936	2.29649	2.95726	3.30138	4.14869	3.05326
Os04g0205100	(No Hit)	expressed protein	3.62129	2.67676	2.23127	3.71528	1.94017	2.57246	3.34999	2.75686	2.07806	4.57844	3.73977	4.51009	2.85944	1.46142	3.18835	4.26744	3.299	3.87622	3.5413	3.02015	1.45728	3.68648	2.65453	2.36897	3.91667	-2.85909	4.26106	6.14304	5.347	5.85189	4.06368	3.63146	2.74501	3.92968	4.59265	3.50662	3.51532	4.11466	2.63886	4.4095	4.08946	2.77626	3.11838	2.48544	5.30966	4.97907	2.69445
Os04g0206200	Conserved hypothetical protein.	No Hit	2.42093	2.2617	1.68939	1.78395	1.37611	-0.266759	1.73448	1.27926	5.08967	2.05867	0.552751	3.88777	3.44582	1.98274	1.08203	2.67227	1.42696	1.48768	1.41179	0.717854	1.55462	0.676538	-0.0243894	2.11138	3.48162	5.54812	4.93896	1.36071	1.14048	2.83357	0.854063	-0.524333	0.938085	0.172438	-0.274572	0.767365	0.209485	-1.99215	0.834139	-1.12814	-1.43814	0.423682	0.508598	0.651374	2.09313	0.0519627	1.38176
Os04g0225700	BURP domain containing protein.	BURP domain containing protein	8.03855	9.10173	6.44192	7.47191	8.00689	5.97975	7.57594	8.68328	8.91292	8.01901	9.63645	6.59772	7.2587	7.03299	6.41515	8.43959	8.71753	7.78975	10.9244	12.7938	11.5912	11.8414	10.9696	11.0351	11.5238	10.2575	11.5664	12.4115	13.7137	11.2221	4.56692	4.66722	4.87209	4.75849	4.98159	4.02893	6.2749	5.05076	3.62483	4.30721	4.70317	3.93296	4.31286	3.58135	3.41196	3.78708	4.0092
Os04g0287400	WRKY transcription factor 51.	No Hit	11.1009	11.0133	11.0959	10.9209	11.019	11.1018	11.1337	11.4664	11.761	11.3239	11.485	12.0848	11.9932	12.2908	12.2074	11.774	11.62	11.8664	10.6519	11.3475	10.2884	10.9173	10.3515	10.2932	11.8865	11.3781	10.8047	12.6593	12.194	12.0334	10.151	10.2616	10.4	10.3885	10.8523	11.0686	10.6763	11.3243	11.3401	11.4052	11.4208	11.5593	10.1276	9.15679	9.40435	9.56884	9.68963
Os04g0295000	Protein phosphatase inhibitor family protein.	protein phosphatase 1 regulatory subunit 11, putative, expressed	9.44847	9.16693	9.16466	10.1753	10.1289	9.77664	9.82976	9.64994	9.35496	9.64203	9.57945	10.0399	9.53357	10.1146	9.64539	9.86899	9.70717	9.62731	9.29525	9.74191	8.97543	9.71847	8.952	9.22777	10.4326	10.2126	10.3127	11.1676	10.225	10.2614	8.46927	8.00901	8.65948	8.81766	8.26547	8.91728	7.80542	8.25724	8.75757	9.33109	8.80763	9.00936	9.09802	9.10117	8.90147	9.31903	8.85396
Os04g0305700	UDP-glucuronosyl/UDP-glucosyltransferase family protein.	anthocyanin 3-O-beta-glucosyltransferase, putative, expressed	11.2844	10.6129	12.7694	9.6945	9.86588	12.0183	10.0782	9.62034	9.58411	8.35933	8.95438	9.29956	8.17063	8.93695	8.59975	6.76544	6.6082	7.22253	13.3239	11.9546	13.1717	11.9119	12.5126	12.153	8.21258	8.60296	7.94255	9.11204	10.0686	9.71795	6.62694	6.68303	5.12835	6.88394	5.55412	5.58918	4.82385	3.92439	5.04748	4.29582	4.30994	4.82678	9.38017	11.5071	10.8893	11.6143	10.8053
Os04g0344100	Terpene synthase-like domain containing protein.	terpene synthase family, metal binding domain containing protein, expressed	4.00472	4.38762	5.10124	4.66487	4.94152	5.02599	4.34535	4.38096	4.25828	5.75807	4.64743	5.59448	3.47944	4.04094	3.84862	4.57253	4.0382	4.17011	6.46158	7.93329	7.89019	10.4332	8.01844	10.4484	14.0483	13.0459	13.8863	12.9707	14.3551	14.395	4.30172	4.67869	3.29923	4.31446	5.02644	4.95362	6.89423	5.39752	4.28028	5.54138	5.38266	4.29228	4.57811	3.54636	3.91251	5.03573	3.87944
Os04g0353600	Male sterility protein family protein.	male sterility protein, putative, expressed	1.17093	1.90539	0.505155	0.779967	2.31419	2.60832	-0.352999	0.676561	1.48358	-1.07123	1.59431	1.63572	0.505085	2.37557	0.349683	0.262014	1.4201	0.362921	10.2826	1.89804	13.1142	2.54381	10.9866	8.72781	2.26179	4.02907	3.23335	2.3502	1.91477	3.46008	1.0732	1.31034	1.47798	0.536891	1.32444	0.557233	4.33982	2.79571	0.875397	2.7967	2.27317	2.28595	1.80638	5.21741	2.24377	2.65806	1.99729
Os04g0354600	Male sterility protein family protein.	male sterility protein, putative, expressed	2.7703	2.44364	2.80768	3.34577	3.3554	3.52038	2.45293	2.44154	3.36691	2.41629	2.47837	4.57016	4.82624	3.20222	2.74587	2.889	1.26399	2.90345	11.0813	3.52692	11.3094	4.35085	8.29025	7.59607	4.52649	3.36909	4.40844	2.24072	2.9661	3.44701	3.92352	4.49705	2.87526	3.57032	5.41229	3.74704	5.6957	5.00813	2.94733	4.12571	4.59149	3.04518	3.21311	3.10275	3.85821	1.76055	2.74335
Os04g0365100	Wall-associated kinase-like protein.	OsWAK37 - OsWAK short gene, expressed	2.16236	3.31667	3.05134	2.33419	4.26118	0.943167	5.54165	4.78503	4.57089	6.23507	5.77887	5.65736	3.48983	3.52904	2.48536	5.89364	5.06114	3.58761	5.56007	7.87277	6.73171	5.61052	4.62242	5.12675	7.91126	8.14251	7.24264	8.52314	7.54828	5.8215	6.85448	6.88322	7.17263	7.03445	6.36472	7.37898	6.83444	6.57405	7.38886	6.97629	6.42423	7.23801	1.17054	0.859906	2.29415	5.54964	1.797
Os04g0366000	EGF-like calcium-binding domain containing protein.	OsWAK38 - OsWAK receptor-like protein kinase, expressed	2.44104	1.4876	-0.0274125	2.6256	2.93599	0.279275	4.3099	4.55662	5.07715	6.09831	5.51691	5.19628	3.05787	1.32477	2.17173	2.46851	1.02884	1.52281	6.72861	8.85555	8.2259	6.17546	5.31725	6.06328	9.37728	8.38492	9.02556	8.63795	7.82953	6.61044	2.11082	1.85412	2.23915	1.91187	2.57136	1.24931	3.48329	3.59523	4.86715	2.66577	2.24243	5.21156	1.49726	3.3251	0.591781	2.26268	1.36923
Os04g0371700	Protein kinase domain containing protein.	OsWAK59 - OsWAK receptor-like cytoplasmic kinase OsWAK-RLCK	2.20532	2.32464	0.64656	2.75869	1.57762	2.21374	3.0965	3.64053	3.72065	4.24979	4.96243	4.15228	3.85631	4.13142	4.23788	5.56013	5.21481	4.74089	5.67251	8.35859	7.45349	6.91161	5.63573	6.35771	7.87032	7.84014	7.21924	9.13726	8.2312	4.74771	3.5292	4.27981	3.5217	3.53096	5.08014	3.67393	6.78903	6.48545	7.28762	6.39541	6.25318	7.97824	1.51301	2.17958	-0.379808	1.22136	2.56257
Os04g0400000	Heavy metal transport/detoxification protein domain containing protein.	basic proline-rich protein, putative, expressed	8.26891	7.26632	9.38203	8.05006	7.96316	9.70094	10.6137	9.48835	9.12424	8.55077	9.15291	9.87029	6.38557	6.34348	6.39798	7.02825	7.21237	6.77519	10.4332	10.5008	10.8985	10.5589	10.5042	11.146	10.3924	10.7874	9.90203	9.86887	11.6685	11.7836	7.84605	7.91375	7.53577	7.68123	7.98501	8.06746	8.10775	7.70818	7.53037	7.50245	7.50234	6.87632	4.85576	6.62348	5.09056	8.94709	5.05655
Os04g0405300	Stem secoisolariciresinol dehydrogenase (Fragment).	sex determination protein tasselseed-2, putative, expressed	6.08057	6.61318	7.31156	7.61056	7.68707	7.79995	10.435	10.2305	10.3988	9.85396	9.754	10.1876	8.88248	9.76452	9.7987	9.91315	9.93977	10.5902	8.61126	6.92838	8.21566	8.46702	8.56505	7.18214	11.5526	10.1664	9.86167	11.5457	10.8385	9.44215	6.92293	7.24191	8.06449	7.27464	7.81089	8.19568	8.67222	9.30071	9.30839	10.3724	10.5133	9.67913	2.78663	3.97775	2.71822	5.47738	2.77889
Os04g0407500	(No Hit)	No Hit	8.96969	9.53473	9.53074	8.8945	9.24701	9.70691	10.0367	10.6558	10.392	10.5487	11.5955	11.2103	10.3942	11.0651	10.7876	10.817	10.9809	11.2634	10.2945	10.468	9.73506	10.1552	9.82807	9.89957	9.84522	9.69882	9.98208	12.3259	12.9437	11.9206	9.70582	9.97314	9.93098	8.89174	9.13012	9.60823	11.2138	11.1252	11.2231	9.18223	11.0602	11.0639	9.82066	10.4776	10.5781	11.1998	10.5551
Os04g0407800	2OG-Fe(II) oxygenase domain containing protein.	No Hit	7.58413	8.02056	7.68787	8.67569	8.83835	8.40919	8.54071	8.77835	9.06204	9.34888	9.92194	10.1164	9.5158	9.01556	8.96422	9.47535	9.08059	8.931	7.94149	8.92104	8.23187	7.94997	7.02696	7.66402	8.83291	8.51952	8.31302	10.072	10.3064	9.52581	8.84321	8.92209	9.84569	8.53559	8.65364	9.95589	8.93043	8.89666	9.69055	9.14963	8.97284	9.7569	7.30867	6.25461	6.74711	7.98043	6.76739
Os04g0419100	Hypothetical protein.	No Hit	5.67423	4.48487	6.67193	8.28651	8.27529	8.89298	3.9965	2.0858	4.89594	6.86692	8.79748	5.69897	6.08174	6.9549	6.13608	6.83649	7.69704	8.55541	5.87656	6.77006	6.04933	10.7315	9.26493	9.12884	-0.105436	1.14912	4.20714	7.74865	7.22005	3.6544	7.91147	8.29784	8.28586	9.2666	8.07124	8.10292	7.95773	5.78812	9.42449	8.70185	9.28498	9.24543	2.49831	0.365516	2.57263	5.44847	3.94036
Os04g0423400	ABA/WDS induced protein family protein.	abscisic stress-ripening, putative, expressed	15.5467	15.4862	15.8767	13.1669	12.9578	14.1355	13.1412	12.5861	12.7404	9.45604	9.60473	9.98359	12.1421	12.2705	11.9614	11.0848	10.8818	9.98598	15.3628	15.7139	15.8637	14.4533	13.3428	14.0042	14.8129	14.0544	14.5054	8.46667	10.0833	9.46628	13.8803	13.4613	13.7965	12.4091	12.5698	13.4646	11.7332	11.9943	12.286	10.4509	10.6371	11.1943	5.60583	11.0495	11.0155	11.2993	9.55321
Os04g0431300	Conserved hypothetical protein.	expressed protein	9.40842	9.35154	9.16819	9.91562	9.7789	9.74163	9.5231	10.0089	10.0961	10.0691	10.4483	10.377	9.75045	10.2185	9.70144	10.5565	10.356	10.4017	9.32704	10.0611	8.87165	9.69677	8.7284	8.66316	10.3005	9.84526	10.5701	11.0155	10.857	10.5727	8.42185	8.43032	8.57838	8.60884	8.35765	9.0237	8.96806	9.4171	9.34066	9.66551	9.46231	9.81224	8.6042	8.43836	8.51838	9.47725	8.68293
Os04g0436100	Thioesterase superfamily domain containing protein.	thioesterase family protein, putative, expressed	11.6034	11.6479	11.245	12.0198	12.143	11.6552	11.9384	12.1608	12.1005	12.344	12.5849	12.0772	12.0474	12.4211	11.9907	12.1834	12.3496	12.2009	10.5937	11.4433	10.5891	11.3713	10.7903	10.789	11.7732	11.101	11.5359	12.4169	12.682	11.9321	10.754	10.8073	10.9432	10.7888	10.5219	10.9305	10.5455	10.8344	10.9876	11.251	11.0739	11.2398	10.1057	10.1879	9.96024	10.6435	10.2226
Os04g0438600	Conserved hypothetical protein.	GLTP domain containing protein, putative, expressed	7.37692	7.45993	6.86807	8.67843	9.05389	7.99915	9.32429	9.66444	9.35201	10.2124	10.7808	10.4921	9.08066	9.2611	8.61238	11.0921	11.1034	9.94394	8.04085	9.03853	7.88857	9.11934	8.06849	8.18171	11.2858	10.8522	10.9738	12.026	11.0652	10.5111	8.97032	9.05797	9.21793	8.69521	8.48762	9.09827	9.79754	10.2114	10.4851	10.3036	10.1119	10.3876	6.11787	6.87831	6.45499	8.60737	6.84727
Os04g0439100	T-complex 11 family protein.	T-complex protein 11, putative, expressed	6.47776	6.35807	6.88322	7.74754	7.7268	7.53602	8.52978	8.48625	8.33568	8.14728	8.01649	8.6827	8.55311	8.60535	7.92183	8.34521	8.44527	9.07072	6.66855	7.83981	7.35683	6.83459	6.62862	6.53351	8.85121	8.84117	8.84887	8.84696	8.73326	8.56266	7.46864	7.53457	7.45017	7.33008	7.1623	7.59022	8.40101	8.11156	8.56379	8.27893	8.3188	8.15324	4.58873	6.38527	5.35087	7.76383	5.22462
Os04g0446000	Protein of unknown function DUF567 family protein.	DUF567 domain containing protein, putative, expressed	3.14248	2.38043	2.03235	2.64418	2.07019	2.4506	2.04353	2.06029	3.14183	2.5348	2.29136	2.9463	2.55662	3.20106	2.59034	3.27279	3.19325	2.39096	3.71139	3.50288	2.39129	4.1598	4.05162	1.94583	3.78899	5.0876	7.05964	3.46302	3.58303	3.8165	4.33979	5.50019	2.40762	3.63209	6.33844	4.07451	4.87695	6.02707	3.99108	4.31195	5.73023	3.86925	1.56492	2.45628	1.71477	1.11475	2.15425
Os04g0451200	UDP-glucuronosyl/UDP-glucosyltransferase family protein.	cytokinin-O-glucosyltransferase 2, putative, expressed	4.74388	4.93602	7.01454	7.32386	7.4155	7.27824	7.48852	6.4369	6.5143	8.96256	9.43529	9.8037	5.77957	6.33564	6.15851	9.65808	9.68254	9.70056	8.3186	8.63076	7.83036	9.01607	8.33752	8.38285	8.10903	8.26438	8.97685	10.8061	10.0783	9.80007	8.23367	8.24447	8.42772	8.11232	7.95913	7.5193	8.79175	9.18813	9.32889	9.11033	8.82142	9.22478	7.9589	8.3859	8.8245	6.82182	9.10957
Os04g0466100	Cell division protein FtsH-like protein.	cell division protease ftsH homolog 4, putative, expressed	2.81828	0.162856	2.80175	2.16291	0.856607	2.0135	1.66508	0.926969	2.03722	1.76979	1.7389	3.25964	0.590055	1.67937	2.08366	0.733426	1.01007	1.52089	0.0309628	1.3684	2.85725	1.44813	0.49133	1.68746	4.22	4.66059	4.52188	1.27222	0.602144	3.91595	1.60943	0.878959	0.853104	0.820621	2.3464	1.66369	2.82338	0.460089	1.28905	-0.396448	0.349129	0.585895	1.67537	0.323604	1.33283	0.768342	0.697728
Os04g0469000	Heavy metal transport/detoxification protein domain containing protein.	heavy metal associated domain containing protein, expressed	11.14	11.2615	12.0225	11.6445	11.8083	12.472	12.7341	12.671	13.182	13.5496	13.7436	15.1453	12.6098	12.186	11.7803	11.9414	11.0818	11.2118	13.2254	13.8939	12.7557	11.7358	9.5495	11.2653	14.2121	14.4526	13.8183	14.6288	13.7385	13.0908	9.73277	9.666	11.492	10.5892	9.23214	10.1224	10.3088	10.6813	11.8151	10.3867	9.76542	12.1098	4.1424	4.87612	3.97684	10.6661	2.53701
Os04g0469300	(No Hit)	heavy metal transport/detoxification protein, putative, expressed	4.68701	4.5562	5.63149	5.0479	4.59291	6.20305	6.68252	5.65114	5.54069	7.12277	6.71569	8.02193	4.88957	4.38182	4.73831	5.09176	4.33134	4.65459	7.4679	8.43357	8.06724	7.47997	6.87461	7.52718	9.09419	9.46501	8.60991	9.76902	8.43782	7.82982	5.41892	5.44328	6.53254	5.32002	5.5279	6.60385	6.2897	5.67609	6.60416	5.9517	5.48218	6.08223	3.78865	4.20423	4.03664	9.25099	3.42698
Os04g0490700	Conserved hypothetical protein.	expressed protein	8.31665	8.59048	8.20716	7.81951	8.08442	7.70832	8.7697	9.3865	9.44405	9.92908	10.1956	9.82942	9.33381	9.89237	9.62759	9.48926	9.69668	9.81894	8.56885	9.07855	8.43717	8.60464	8.19364	8.26904	9.36097	8.82114	9.48447	10.7719	10.688	9.98535	8.32644	8.49112	8.64376	8.40865	8.06325	8.7414	8.21508	8.65313	8.98055	8.96803	8.97319	9.13835	8.9271	8.58989	8.4344	9.86464	8.90382
Os04g0491500	TGF-beta receptor, type I/II extracellular region family protein.	TGF-beta receptor, type I/II extracellular region, putative, expressed	1.37322	2.18899	4.16781	0.597025	2.14792	3.49312	2.51991	2.64428	1.69722	0.779678	2.55752	2.46118	1.01459	4.46245	0.848106	4.25771	1.27886	4.09818	1.29422	2.42163	2.05892	1.30487	2.09403	2.17527	5.14456	6.29119	4.84974	2.88624	1.62056	2.61341	1.80389	2.67135	3.65979	2.96848	3.31527	0.931495	2.78909	2.57774	2.83375	2.24044	0.165167	3.90942	1.35368	2.29374	-0.382865	1.96211	1.69076
Os04g0493600	Chitin-binding, type 1 domain containing protein.	HEV2 - Hevein family protein precursor, expressed	2.55122	1.45665	3.23652	1.75309	0.665179	2.8867	1.90224	1.13099	2.8131	2.03888	1.2234	3.04128	1.93304	2.47601	1.67857	2.48838	2.4636	1.89814	11.256	11.2215	8.55161	11.0183	7.91857	9.63177	9.95999	7.51809	11.7815	8.33966	10.4779	10.058	2.71913	3.48784	2.22626	1.82921	4.4154	1.50963	4.06158	3.97213	2.93008	2.21737	3.66621	2.44383	1.80297	2.02932	4.03451	5.28872	4.28713
Os04g0494100	Endochitinase A precursor (EC 3.2.1.14) (Seed chitinase A).	CHIT3 - Chitinase family protein precursor, expressed	6.29776	5.39085	7.73858	5.61204	4.97577	6.60466	10.4519	9.10162	8.98328	8.81781	8.74524	9.51106	5.79748	4.22443	3.69384	4.84264	6.79914	5.2509	11.0466	11.4982	8.19375	11.2531	8.4751	9.5776	10.7128	9.19414	11.4186	8.94904	11.0107	10.2311	6.07211	6.1537	7.13339	6.6344	6.52126	7.58136	6.09246	5.4385	5.55823	5.48377	5.62433	5.59547	2.68381	3.71345	5.2512	6.37373	5.16874
Os04g0496000	Glucose/ribitol dehydrogenase family protein.	expressed protein	9.49774	9.49103	9.6311	9.98668	10.1391	9.99292	10.4517	10.7949	10.586	11.056	11.4303	11.7122	10.745	11.0838	11.0573	12.1296	12.1193	12.3551	9.22258	10.1221	9.25313	10.2701	9.36261	9.72897	11.6959	11.653	11.9252	13.0446	12.6531	12.9373	9.82121	10.0688	10.6927	9.90618	9.52284	10.4044	10.9891	10.8917	11.3942	10.2801	10.4675	11.3538	9.82607	9.9237	10.0792	11.9349	10.2815
Os04g0503500	Leucine-rich repeat, cysteine-containing subtype containing protein.	regulatory subunit, putative, expressed	11.2014	11.0688	10.6426	12.7896	12.677	12.4287	13.4334	12.8432	12.3725	13.8325	13.6681	13.0796	11.5725	12.2862	11.6275	13.2715	13.7174	13.2866	10.9507	11.8759	11.0983	11.9173	11.418	11.3996	13.5553	12.9636	14.0186	14.6603	14.281	14.0992	12.4208	12.0944	12.4474	12.2376	11.4031	12.4188	12.1564	12.6924	13.0218	14.0202	13.0464	13.0985	11.3532	11.1349	10.3367	13.0605	11.8559
Os04g0517500	Phosphoenolpyruvate carboxylase kinase.	CAMK_CAMK_like	12.1971	12.9746	12.0786	14.0848	14.0343	13.9234	11.1877	10.7344	10.5446	15.8942	15.9554	15.8059	7.93734	8.84585	7.98339	15.1073	15.1963	14.2566	11.2174	13.0996	11.7513	12.9035	11.8771	11.6836	12.7964	12.3503	12.7307	16.634	16.9289	16.5743	11.8179	11.6779	11.8109	11.3281	11.5237	11.4728	9.07204	9.14763	10.0375	9.3036	9.66345	10.3639	11.1682	10.1449	10.089	8.77653	10.7609
Os04g0520700	Protein of unknown function DUF584 family protein.	DUF584 domain containing protein, putative, expressed	10.4955	10.5042	10.6469	11.5191	12.078	12.0723	11.5134	11.0236	11.148	11.7353	11.6974	12.4806	9.41199	10.3335	9.76952	11.8351	11.4876	11.6005	12.4571	12.7509	11.235	12.6668	11.6751	11.7069	13.0682	13.0749	13.4766	14.8917	13.8191	14.1009	9.91146	10.0169	10.4638	9.64196	9.2127	10.111	10.2554	10.8336	11.7021	10.1962	10.0433	11.4158	10.4965	10.6693	10.6609	12.5426	11.2035
Os04g0524600	Oligopeptide transporter OPT superfamily protein.	transposon protein, putative, unclassified, expressed	8.00274	8.01657	7.68966	8.51585	8.18912	7.85399	10.537	9.99767	9.87555	10.6211	9.85676	9.42822	8.71203	9.02083	9.01937	8.88502	9.67285	9.98715	7.43228	8.89173	7.80965	8.55157	7.74058	8.0422	9.36291	9.75136	9.77753	11.3209	10.3988	9.8345	10.499	9.61901	9.7427	10.3888	9.60748	10.0801	9.24473	10.032	10.4916	11.1674	9.92017	9.52268	4.72814	5.09733	4.37632	7.93052	6.183
Os04g0525100	UDP-glucuronosyl/UDP-glucosyltransferase family protein.	UDP-glucoronosyl and UDP-glucosyl transferase domain containing protein, expressed	5.23638	5.09377	6.1137	4.55396	4.09064	4.86548	7.90191	7.53875	7.89673	6.63387	6.95403	7.74176	6.47065	7.01303	6.86154	5.59691	5.86657	6.45631	7.76014	9.0188	9.0943	9.52378	8.28936	9.05771	9.06464	8.82436	9.33514	10.0851	10.1176	10.2779	8.42256	8.16758	8.7114	9.03048	8.70597	9.43036	9.10225	8.99692	10.3083	9.37631	8.72472	9.62442	5.80222	3.7438	3.43763	4.81179	5.09955
Os04g0525200	Hypothetical protein.	No Hit	2.70519	1.43254	4.33687	2.84922	1.68744	3.6525	4.17792	4.10331	4.98053	3.93981	3.97127	4.76605	7.40219	4.62758	4.47446	4.50534	2.90847	5.93294	3.93928	5.43205	6.72243	5.85712	5.49167	6.07694	5.01642	5.29572	3.75425	5.18866	7.22264	4.30108	4.59195	5.06509	5.07358	5.16852	5.68371	5.56183	4.67278	5.45821	5.52718	3.94014	5.30421	5.83357	1.80164	2.12404	2.02086	2.58453	1.96811
Os04g0528100	Conserved hypothetical protein.	expressed protein	11.8566	12.038	11.3247	11.5499	11.7533	10.914	11.8464	12.2263	11.9022	11.1439	11.4335	11.7423	11.2484	11.6904	11.4819	11.6624	11.3031	11.4306	10.5486	10.7357	10.2986	9.90843	9.6028	9.64547	12.2327	11.8574	12.6424	12.353	11.7596	11.6225	7.00994	7.07597	7.37308	7.01756	6.84983	7.13551	8.29362	8.59879	8.39898	8.80794	8.55588	8.79315	9.51626	8.57054	8.39475	9.8284	8.99785
Os04g0528300	ABC transporter related domain containing protein.	white-brown complex homolog protein 11, putative, expressed	11.1078	10.718	10.7379	10.9534	10.6831	11.1193	11.1412	10.5349	10.6928	10.6859	10.2898	10.4224	9.44119	9.38447	9.43104	10.524	10.2705	10.6122	11.5466	11.6227	12.8694	10.3548	11.5368	11.1259	11.6376	11.3359	10.9581	11.5932	11.0416	11.1327	5.33817	4.83235	4.45627	4.91012	5.48179	5.09433	4.23971	5.04222	2.84752	2.77203	4.32637	2.44974	8.08489	9.23411	9.06378	10.3164	8.70108
Os04g0537800	Protein of unknown function DUF26 domain containing protein.	cysteine-rich repeat secretory protein precursor, putative, expressed	12.8792	13.0017	12.9521	12.0217	12.3444	12.6462	11.7254	11.877	11.874	11.7682	12.543	12.8849	11.5542	11.964	11.7461	12.117	11.8031	11.5634	12.2878	13.1504	11.5898	12.8053	11.6549	11.5703	12.6334	12.6215	13.8034	14.0809	14.0249	14.5265	10.7462	10.7957	10.8135	10.5118	9.79633	10.0102	10.6792	11.3516	10.9579	10.9949	11.0945	11.4674	5.70233	9.88908	10.2598	11.3879	9.44606
Os04g0544200	Cyclin-like domain containing protein.	cyclin, putative, expressed	7.84516	7.07252	8.39773	7.60695	7.78399	9.98352	6.16868	6.65714	5.88909	6.99173	7.61481	7.24116	6.06431	6.18827	7.21837	7.06482	6.83077	6.89011	10.8397	11.3626	10.2236	8.72599	8.68874	8.6186	9.47771	9.71663	9.9232	9.87401	9.68821	9.54793	10.5171	10.9893	10.8772	10.0242	9.96718	10.1307	9.96255	10.1854	10.4592	10.0649	9.75468	10.8349	4.34692	7.8388	7.83968	10.0757	8.21465
Os04g0545600	Uclacyanin 3-like protein.	plastocyanin-like domain containing protein, putative, expressed	3.67813	2.6713	3.83212	1.82968	2.66508	5.79546	1.21297	1.57519	2.767	1.92539	1.52638	0.496235	2.84118	2.15946	2.94063	2.91649	2.38706	1.96927	12.7003	8.2893	12.3924	9.15156	12.4496	12.2082	0.732058	3.38904	6.48218	2.82367	0.964307	2.53965	9.14623	8.87801	9.04941	8.98852	8.58086	7.60668	6.62046	6.83243	8.35999	7.54782	7.27497	6.73077	3.6522	10.9998	12.0586	5.56945	10.8015
Os04g0549600	Heat shock protein DnaJ family protein.	chaperone protein dnaJ, putative, expressed	14.18	13.6377	13.7758	14.2705	14.2458	14.1854	15.9774	15.6046	15.2206	15.7886	15.5701	15.5177	14.9418	15.2571	14.8653	15.0716	15.1387	14.6705	13.4074	14.0945	13.8414	13.6011	13.141	13.3449	15.903	15.3097	16.2993	15.6524	15.9238	15.6713	11.8335	11.3672	11.8416	11.8317	11.0141	12.2724	13.1695	13.6522	13.7843	14.5584	13.5879	14.1892	13.6122	13.2211	13.2786	15.4209	13.8032
Os04g0557800	Ra.	anthocyanin regulatory Lc protein, putative, expressed	3.28849	4.20555	3.84457	3.31615	3.39518	3.49554	3.863	4.84969	3.92306	2.86341	2.6554	2.69193	4.48228	4.69236	4.74413	3.81303	3.37312	2.74744	4.86775	5.98011	5.35706	7.5715	6.61229	7.85647	2.77618	4.17432	5.44782	2.55607	3.71364	4.93909	1.97829	2.6077	2.03135	1.53404	3.48673	1.90091	4.05404	3.22931	1.70028	2.72679	3.10465	2.09146	2.73654	2.28314	2.56529	2.17793	1.946
Os04g0570500	Cytochrome P450 family protein.	cytochrome P450, putative, expressed	2.3733	2.13103	1.64171	3.15086	2.29375	3.77547	1.66361	1.60187	3.64889	1.92587	1.99202	2.80363	1.63953	2.36008	2.81801	2.19783	1.01151	1.24569	7.39532	9.09198	7.89847	7.93791	7.29984	7.92103	4.91591	5.37339	6.79933	5.46603	1.88947	4.90975	2.16544	2.4289	2.21383	1.92354	3.12803	0.73342	3.11041	2.66493	2.63053	2.90142	1.66878	1.5007	2.66224	3.77426	4.05396	2.03029	1.97704
Os04g0577500	TatD-related deoxyribonuclease family protein.	deoxyribonuclease tatD, putative, expressed	10.0785	9.66895	9.00368	10.2984	9.79421	9.30266	9.5846	9.19984	8.74936	10.1922	9.79016	9.63313	9.07522	9.12748	8.84703	9.70077	9.25529	8.73743	8.64426	8.89553	8.01233	8.5619	8.32673	8.26545	9.39047	8.79976	9.50349	10.3251	9.65515	9.9161	8.70589	8.0118	8.13352	8.6723	7.84969	7.97528	7.35864	8.13062	7.99437	8.54632	8.398	8.44286	8.42654	7.91916	7.61738	8.68998	8.22888
Os04g0580300	GRAS transcription factor domain containing protein.	GRAS family transcription factor domain containing protein, expressed	11.53	11.02	11.4864	11.3727	11.1547	10.9221	12.1783	12.2095	12.3764	12.2664	12.0123	12.1974	11.9268	12.2287	11.6727	11.7234	11.7747	12.012	11.216	11.5228	10.7935	11.071	10.8814	10.4319	11.7497	11.4453	11.3572	13.5811	12.6881	12.2579	11.5637	11.2806	11.6428	11.3815	11.1781	11.4747	11.134	11.6002	11.8207	11.8851	11.5908	11.6185	10.2381	10.3575	10.4992	11.1183	10.4628
Os04g0584800	GTP1/OBG domain containing protein.	expressed protein	9.7607	9.78034	9.06902	10.2409	10.3639	9.7399	9.94528	9.84371	9.42122	10.2579	10.2226	10.005	9.3583	10.3734	9.96501	9.66014	10.2848	9.85753	9.31791	9.53657	8.78717	9.74652	9.42614	9.41874	9.82113	9.61967	10.409	10.9597	10.1427	9.79205	9.12301	8.69613	9.18415	9.36313	8.51663	9.02516	7.73469	8.38803	8.84529	9.3932	8.90407	9.20669	9.53841	9.65055	9.36125	9.29467	9.88512
Os04g0585700	Protein of unknown function DUF581 family protein.	DUF581 domain containing protein, expressed	13.1136	11.9169	11.547	12.6799	10.2579	10.8626	10.0417	9.29167	9.0717	12.6062	11.1935	12.1952	11.7796	10.1583	10.8202	12.9908	11.4589	12.0193	11.6072	10.4049	8.40351	12.5016	11.507	9.68963	8.43875	9.21347	7.45641	14.0481	12.3607	12.6171	10.501	9.27467	8.10435	11.7594	10.5915	9.67566	9.10868	8.64193	9.07527	10.7245	9.63855	9.89402	10.7471	9.81416	7.9758	12.8642	10.9618
Os04g0587400	Protein of unknown function DUF250 domain containing protein.	purine permease, putative, expressed	6.15383	6.66823	6.64871	9.43296	9.7566	9.72147	9.09621	9.57256	9.64386	11.9695	12.2389	12.4178	9.87335	11.1443	10.5362	12.0515	12.6088	12.4175	7.52286	8.33375	6.7654	8.43919	7.5889	7.33488	10.6352	10.3638	10.7602	13.2163	12.5275	12.2623	8.90573	9.49794	9.30948	9.08924	9.08449	8.86144	8.90692	9.79138	10.1529	9.92166	9.90749	10.1933	5.73762	4.07505	5.3052	6.29997	5.56117
Os04g0593200	Myb, DNA-binding domain containing protein.	MYB family transcription factor, putative, expressed	4.02435	2.48636	1.72662	2.47859	2.18649	2.56337	2.90723	3.06321	3.06152	2.46595	0.779353	2.1874	3.68212	1.50052	2.86534	2.77804	2.61415	2.66502	2.53351	4.22477	3.50254	2.50014	0.943491	2.55872	6.36174	7.37686	5.53088	6.23527	3.3475	3.84778	5.47302	5.43536	5.57826	5.16369	4.37781	4.94038	6.19652	6.09737	6.76143	6.40401	5.62049	6.73236	1.35938	1.46615	3.73797	2.06206	2.12123
Os04g0616300	Protein kinase domain containing protein.	SHR5-receptor-like kinase, putative, expressed	6.9288	6.38444	6.25696	8.3623	7.90952	7.76179	9.0354	8.51768	8.3812	10.4257	9.72813	9.58346	7.26211	7.01681	7.34595	8.11559	8.76475	8.82549	6.37404	7.26604	7.28805	7.35803	6.99821	7.20614	9.21602	8.96538	8.79917	11.046	10.3909	10.1235	9.22054	8.63189	8.9851	9.28493	8.61449	9.40806	8.819	9.81922	10.3355	10.8047	10.1996	10.4361	5.9324	6.00938	5.92275	8.093	6.75395
Os04g0617400	(No Hit)	No Hit	5.00182	5.21668	5.0153	5.68164	6.22028	6.30603	6.75132	7.0291	6.78043	7.07952	7.1644	7.00751	5.21606	4.84023	5.08721	5.64616	5.71681	5.97465	8.20082	9.57725	7.94729	8.15797	6.75425	7.10679	8.20661	8.29328	9.14407	8.11582	9.01169	7.77352	3.83054	4.10955	4.49104	2.96808	3.8193	3.81402	5.10464	5.44205	7.21812	5.6197	5.50535	5.78348	2.60805	2.89708	2.9399	3.90097	3.46297
Os04g0623200	Conserved hypothetical protein.	expressed protein	3.07323	3.70303	3.32746	1.87989	0.602297	3.31399	5.31216	5.24643	4.5122	2.2721	2.36353	0.535198	3.61894	1.89017	2.0313	3.42821	1.77099	0.409671	5.84725	7.47356	6.19241	3.3424	2.81028	3.31805	8.73239	7.73989	7.74904	6.06783	6.27795	5.79627	0.735177	-0.582897	2.28286	-0.215376	-1.21054	-0.209576	0.771901	-2.03854	6.23864	-0.524542	-1.60897	0.339958	2.25481	1.74148	2.86618	1.90478	2.45614
Os04g0629500	Thioredoxin-like 4.	thioredoxin, putative, expressed	11.3813	11.606	11.1129	12.1052	12.4247	11.646	13.3028	13.7366	13.5115	12.2857	12.6595	12.7468	11.5842	12.5159	12.023	12.3405	12.6653	12.5006	12.5018	12.3008	12.2146	12.0861	11.9057	12.2376	14.1153	13.5713	14.4824	13.7064	13.4008	13.1069	11.7137	11.7979	12.5263	10.9503	10.6622	11.1626	11.8223	12.3323	13.0188	12.5688	12.2798	12.6393	12.6683	12.522	12.4999	10.6816	12.4228
Os04g0630400	Conserved hypothetical protein.	leucoanthocyanidin reductase, putative, expressed	9.8432	9.84313	10.7339	11.2549	10.7257	11.2156	11.4403	10.4727	10.755	10.5592	10.8107	11.194	8.73431	8.74662	8.91431	8.96375	8.64729	8.55443	10.0184	9.14449	9.0882	8.90316	8.65825	9.15105	9.1427	8.63865	8.67551	11.6805	11.6723	11.0715	4.50069	4.6332	3.78365	5.09186	5.62552	5.35171	5.03234	5.0123	5.06455	6.79916	6.54113	6.28301	3.37911	3.10163	3.40272	4.6612	2.74914
Os04g0630500	(No Hit)	transposon protein, putative, unclassified, expressed	10.3794	10.6487	11.0765	9.22061	9.13663	9.386	11.1111	11.465	11.5911	10.2115	11.1389	11.483	10.0631	10.5957	10.4557	10.3263	10.4059	10.108	10.898	10.354	10.2942	10.3148	10.0815	10.2546	11.753	11.263	11.8946	12.3945	13.0379	12.5798	8.98859	9.29398	9.55045	9.08297	8.97928	9.62162	9.82967	10.319	10.707	10.9537	10.7313	11.313	9.63755	9.45585	9.31351	12.064	10.5957
Os04g0636300	Aluminum resistance protein.	aluminum resistance protein, putative	6.76408	7.0088	5.24082	8.01258	8.44372	6.49226	7.15341	7.66266	6.9009	8.07349	8.0719	7.27697	5.65674	6.11309	6.29746	7.56202	8.59227	7.41168	8.55875	6.54544	8.9758	7.54239	8.76745	8.62264	5.97411	3.07818	5.29037	6.24854	6.86065	5.69915	4.46521	4.06986	4.54969	4.73316	4.03669	4.25134	4.63207	3.89918	3.69877	4.28146	3.90388	4.30583	7.73924	7.13495	6.34436	7.14599	7.30901
Os04g0648900	Dehydration responsive element binding protein 2F (DREB2F protein).	AP2 domain containing protein, expressed	6.67101	6.60627	7.47768	9.73027	9.90319	9.94371	8.82607	9.23605	9.35534	10.2327	10.7702	10.782	8.44773	9.19666	8.77531	10.0124	10.2163	10.4092	8.6548	8.72119	7.91767	10.1167	9.11178	9.01457	10.2503	9.58524	10.2251	10.7711	11.2874	11.2763	9.41132	9.87381	10.118	9.27601	9.78372	10.2971	9.86364	10.1829	10.8648	10.2861	10.2435	10.4347	7.13756	7.39993	8.01609	9.18488	7.95546
Os04g0655200	Conserved hypothetical protein.	No Hit	11.277	11.4087	11.67	10.1798	10.607	10.9238	11.8449	11.9613	11.8322	11.6574	12.1286	12.1458	9.68278	11.3794	11.0839	10.5788	10.9679	10.6813	11.9927	11.3726	10.9525	11.0133	10.5141	10.4425	12.3952	12.2322	12.5264	13.1886	12.4991	12.7165	10.5194	11.0342	11.6512	11.106	11.3644	11.9413	9.18243	10.171	11.1189	11.1785	10.7836	11.1637	2.3302	7.86554	5.43392	11.8433	6.96119
Os04g0659500	Protein phosphatase 2C-like domain containing protein.	protein phosphatase 2C, putative, expressed	12.2449	12.2145	12.035	12.9074	12.8494	12.6121	12.6839	12.6667	12.586	13.2968	13.4956	13.5119	13.1241	13.4517	12.8116	13.6741	13.4785	13.0696	12.3185	12.4399	11.8293	12.0119	11.6808	11.7076	13.3369	13.0029	13.5384	14.4414	13.7384	13.4895	12.4693	12.3218	12.6958	12.0646	12.0712	12.5197	12.7379	12.7131	12.8644	13.3642	12.7659	13.1862	12.3859	12.173	12.2347	12.6231	12.2183
Os04g0668600	Cyclin-like F-box domain containing protein.	OsFBX153 - F-box domain containing protein, expressed	11.7498	11.7583	11.3444	12.0606	12.211	11.7727	11.4434	11.7871	11.5835	12.7284	13.0397	12.224	11.528	11.8942	11.4566	12.3107	12.4519	12.0575	11.0693	11.3555	10.6038	11.7308	11.4237	11.3649	11.0318	10.416	11.0323	12.9386	13.4634	12.3477	10.9487	10.7242	10.9175	10.7423	10.2144	10.7099	10.4098	10.6843	11.1411	11.2672	10.9974	11.275	11.9993	11.4053	11.3441	11.8688	12.0272
Os04g0669800	5-methylthioribose kinase family protein.	methylthioribose kinase, putative, expressed	11.0961	11.2281	10.404	11.6682	11.7271	10.9896	12.0618	12.3735	12.0036	12.9305	13.0369	11.9827	12.2605	12.5037	12.2064	12.1699	13.2229	11.6822	11.4769	12.1631	11.459	11.4856	11.0877	11.1929	12.2761	11.6893	13.2364	13.1432	13.563	12.5293	10.3663	10.2684	10.2709	10.5498	10.0678	10.1908	9.3965	9.89894	10.255	10.4985	10.2243	11.0226	11.5745	11.3206	10.9755	12.2816	11.7367
Os04g0680400	Allantoinase (EC 3.5.2.5).	allantoinase, putative, expressed	9.2371	9.46976	9.62111	9.34638	9.84842	9.66996	12.6175	12.8652	12.3176	13.0272	12.7523	13.1143	12.1007	13.2189	13.0696	12.3219	12.7639	13.1692	10.4825	9.81542	10.0667	10.4238	10.5072	10.312	12.9287	13.012	12.7165	13.9302	12.7451	12.9655	9.54821	9.61088	9.93482	10.1928	9.60667	10.2047	11.6003	12.2137	11.8844	12.9953	12.4686	12.4932	11.2914	11.7306	11.5837	10.8221	12.0142
Os04g0691000	Hypothetical protein.	No Hit	4.33671	3.58942	4.6955	5.05484	4.74328	4.67794	6.53854	6.32333	6.38705	6.66892	6.67394	6.65177	5.89309	6.37585	5.8143	7.11035	6.887	7.52415	5.42373	5.69563	5.08515	6.50789	5.94207	6.16791	7.73722	7.57741	7.23519	8.4302	8.06869	7.93289	6.15246	5.98822	6.23177	6.58118	6.50906	6.94771	6.63508	7.05336	7.33252	6.94605	7.02953	7.44292	5.23943	5.52121	6.22387	7.67811	5.92751
Os05g0106200	Protein of unknown function DUF6 domain containing protein.	auxin-induced protein 5NG4, putative, expressed	5.72532	5.90915	6.24741	5.81654	6.21067	6.47124	8.13057	8.09764	8.0322	7.77338	7.89945	7.89564	7.61592	8.59942	8.70362	7.8942	8.1359	9.1598	6.0738	6.85738	7.11537	7.44584	6.36939	6.87886	7.34226	7.20191	7.16146	8.87537	9.02067	8.60235	4.78638	4.55379	4.63785	5.20041	5.42785	6.36415	4.48641	5.39641	5.80681	5.70759	5.96492	6.02735	1.01184	1.53299	2.60297	5.19505	2.23313
Os05g0113000	Amino acid-binding ACT domain containing protein.	ACT domain containing protein, expressed	11.4458	11.2191	10.9003	11.3968	11.4427	11.2513	11.9925	12.4482	11.8841	11.7501	12.0093	11.7164	10.7987	11.6589	10.9807	11.4893	12.1315	11.1742	10.055	9.59866	8.96806	10.6815	10.1291	9.96474	11.7032	11.0009	11.6845	13.0953	13.0768	12.6036	9.43933	9.02713	9.27811	9.48573	8.90679	9.78695	10.6266	11.5576	11.0249	12.2778	11.5681	11.05	9.45962	8.94027	8.56706	10.4972	9.51582
Os05g0121000	Protein of unknown function DUF1218 family protein.	expressed protein	10.5009	10.3371	10.462	11.3098	11.1916	10.9882	11.87	11.6358	11.6625	12.175	12.256	11.8752	11.5925	11.8455	11.3646	11.9231	12.0252	12.0376	10.8396	11.7329	10.8	11.185	10.6915	10.6373	12.0492	11.5026	12.2495	13.4098	12.9558	12.2753	10.3734	10.2598	10.3178	10.3748	10.3504	10.7051	10.2335	10.743	10.7703	11.1641	11.0538	10.9508	10.0617	10.3311	10.3773	11.6073	10.7915
Os05g0130400	Plant protein of unknown function family protein.	plant protein of unknown function domain containing protein, expressed	4.11271	3.29062	3.87515	3.06582	3.40707	3.31812	3.76695	2.79742	3.28947	2.96034	3.07227	2.31307	3.51135	3.16695	7.89889	3.88633	2.69757	4.30452	7.91628	5.54773	7.87732	7.26123	8.05782	8.35467	3.76857	5.74538	4.03373	3.6041	3.57556	4.22899	2.67767	3.4361	2.75492	2.64251	4.47302	2.96185	3.50066	3.82531	1.72386	1.85768	3.63964	1.74427	3.92383	6.57593	7.48849	2.12059	6.54237
Os05g0137100	ABC transporter, transmembrane region domain containing protein.	ABC transmembrane transporter domain containing protein, expressed	4.65527	3.50813	5.123	5.23797	3.86412	5.22753	4.96764	3.98626	4.85881	4.97148	3.13728	5.16169	3.66141	3.32824	4.2238	3.27665	3.30486	2.52575	1.82175	3.58293	3.68065	3.90141	3.65701	3.11628	4.88997	6.12039	3.86733	4.63833	4.58658	3.64741	3.55458	3.74701	3.07947	3.28674	4.78094	3.53282	4.6912	4.61677	4.148	3.32459	3.91152	3.3534	3.07668	3.07996	4.04568	2.38128	2.52969
Os05g0141400	tRNA/rRNA methyltransferase (SpoU) family protein.	RNA methyltransferase, TrmH family protein, putative, expressed	7.0531	7.39786	6.20861	6.91759	7.12746	6.42063	7.4721	7.7194	7.56727	7.82698	7.86748	8.09042	7.40869	7.98787	7.92585	7.85578	8.13688	8.16864	7.24398	7.41916	5.94352	7.98243	7.31571	7.28282	6.99783	18.0318	6.88381	8.11083	7.79624	7.68628	6.31724	6.03625	6.1407	6.60911	6.32618	6.48499	5.28462	5.92486	5.82392	5.97047	6.09656	6.78248	7.79227	6.86648	7.03915	6.91867	7.83566
Os05g0143700	Hypothetical protein.	No Hit	2.82257	2.57694	2.03793	2.52992	-0.17502	3.15311	1.3028	2.59715	1.45318	1.648	3.38112	2.02717	3.03333	2.19082	2.16007	2.78318	2.85085	1.61712	1.44046	1.05177	0.377505	2.82351	2.63283	2.42198	5.44315	5.79733	5.06673	2.71941	3.0097	4.20788	3.60583	3.95508	1.79844	3.04428	4.87892	4.23382	4.60979	4.07221	2.47087	2.38375	3.2145	4.33777	1.70137	2.10083	3.23183	2.11258	1.51015
Os05g0149300	1-aminocyclopropane-1-carboxylate oxidase.	1-aminocyclopropane-1-carboxylate oxidase, putative, expressed	3.92769	6.23952	4.10263	5.44302	2.85678	4.96274	4.4498	3.38793	5.23634	5.02818	4.11432	5.9646	3.73023	4.01825	5.06744	4.36412	5.63931	6.50033	4.13518	5.53762	7.22687	4.40395	4.38327	6.45502	3.52541	6.03753	5.11154	5.46832	4.3769	4.50252	2.97151	0.92809	2.04067	3.57972	1.71659	2.78592	0.834155	-0.933372	2.55644	1.88098	-1.14963	3.43836	1.272	1.95125	2.91994	2.07697	1.53058
Os05g0186900	Conserved hypothetical protein.	OsIAA16 - Auxin-responsive Aux/IAA gene family member, expressed	5.88502	5.47471	6.59637	9.0323	9.76476	9.04359	7.39726	7.43451	7.40476	9.59116	9.53785	9.27088	8.93243	8.99082	9.48507	11.323	10.7261	10.2818	8.71946	10.0085	10.4549	10.8057	9.52266	10.0295	11.8409	11.0638	11.5356	14.1924	12.6944	11.3386	9.16274	8.51942	8.73422	9.05935	9.19001	9.83443	10.5742	10.79	11.1142	10.3628	10.8445	10.3495	8.53606	5.80515	5.97548	8.39149	7.66108
Os05g0191500	Acid phosphatase (Class B) family protein.	acid phosphatase, putative, expressed	6.16456	5.51644	11.2015	10.1447	8.39775	10.1968	12.1188	10.2247	10.2836	11.5073	13.2831	13.1472	3.43454	3.63088	1.12745	6.20181	6.49883	5.95122	11.2728	8.31093	10.8957	10.4326	10.3296	10.1877	10.6778	9.61016	11.6533	11.4871	13.7465	13.319	3.92323	1.39867	1.38925	2.62505	2.652	2.53878	4.2847	2.85915	2.48591	1.63952	2.07954	1.61648	2.48763	3.6365	1.89947	11.0051	3.12607
Os05g0191700	Acid phosphatase (Class B) family protein.	HAD superfamily phosphatase, putative	3.68767	4.0653	6.02354	4.03641	3.71358	5.47323	3.25828	4.10258	4.07788	2.87937	4.2491	5.24696	4.82553	5.00575	4.6125	5.42305	4.08388	4.33317	12.7648	10.6173	12.2931	12.765	12.9993	13.3574	4.43829	5.56781	3.32452	5.08445	5.87365	2.08612	7.30527	6.83126	8.51866	7.99147	8.16665	7.04463	5.25881	5.15385	5.27346	4.96769	5.85336	6.53722	10.3062	11.901	11.9872	4.65435	10.9353
Os05g0192100	Acid phosphatase (Class B) family protein.	acid phosphatase, putative, expressed	2.66208	1.54154	5.09255	2.03154	1.70512	2.54371	2.17885	2.06133	2.4316	2.14262	1.479	1.44341	2.26984	2.82821	2.41808	0.860348	0.504251	2.44688	9.38473	7.04963	9.73339	8.49427	9.35265	9.37605	4.70833	4.77499	5.38177	3.19643	3.47349	5.64524	5.32564	6.52502	6.35011	7.42332	7.32094	8.10974	3.87843	4.31463	5.50797	6.45692	5.14333	5.63535	4.90875	6.82857	6.82872	1.02528	5.88839
Os05g0195700	Transcription factor MYBS2.	Myb transcription factor, putative, expressed	10.6866	10.7945	10.2687	9.50015	9.41674	8.57967	12.6725	12.2346	12.0603	11.1201	11.4925	11.195	11.4871	12.1	11.8432	11.332	11.488	10.6459	11.2086	12.3732	11.5541	10.766	9.86197	10.2102	13.3403	12.8719	13.3511	12.9259	13.1162	12.6514	10.8142	10.5406	10.7463	10.1508	9.56688	10.5121	11.3845	11.813	11.5107	10.7386	11.4319	11.7025	10.5941	10.0248	9.82374	9.64838	10.7992
Os05g0211100	Cytochrome P450 51 (EC 1.14.13.70) (CYPLI) (P450-LIA1) (Obtusifoliol 14-alpha demethylase).	cytochrome P450 51, putative, expressed	4.52523	5.12846	8.52559	7.28917	3.64479	6.03013	6.07868	4.51646	5.85804	2.77785	4.01537	2.53801	6.57541	7.18879	6.48237	4.59016	3.10205	4.01229	7.75468	8.06763	9.88623	6.36365	7.33793	8.50562	5.61455	3.03096	5.88245	3.50155	4.03602	5.90431	2.74629	1.09314	2.77009	4.29601	3.4153	4.57756	1.89544	-0.368336	2.46584	1.94703	-0.62814	1.26438	5.68832	4.32229	4.87896	3.8763	4.92283
Os05g0217800	BURP domain containing protein.	BURP domain containing protein, expressed	4.14029	2.47988	6.99197	2.72027	2.47706	4.53338	4.49187	2.22582	2.28987	1.61584	2.42532	2.82797	2.19065	2.5527	1.96678	2.3757	2.04691	0.782689	9.0875	8.43305	8.9849	5.18871	8.07176	8.14925	-0.989163	4.23177	3.7985	1.80563	1.37251	-0.632344	2.33568	2.31446	2.38658	3.07383	3.24915	0.708246	0.812084	2.91546	1.22607	1.69386	2.15403	0.883495	0.531609	1.39166	4.67843	1.26838	1.54043
Os05g0222100	Retrofit.	No Hit	2.58681	1.12217	2.60115	1.75767	1.99761	2.81689	1.95611	3.22055	2.62069	1.96007	2.38002	2.59486	2.50478	1.47164	1.67796	3.03772	2.27998	2.17357	0.251011	1.51061	0.540171	2.54359	1.73068	2.87368	3.95576	5.39204	4.24834	2.14206	2.61965	4.50508	2.16543	2.7841	1.54248	1.80058	3.87195	2.39244	3.70353	3.4035	1.01401	-0.112937	2.9598	1.48451	1.87488	1.68413	2.34915	1.56166	1.29835
Os05g0231700	Tonoplast membrane integral protein ZmTIP4-2.	aquaporin protein, putative, expressed	13.0936	12.62	13.3466	11.5861	11.4714	12.0406	12.6337	11.8116	11.5765	14.1043	13.8786	14.359	9.50358	10.1991	10.14	13.3723	13.1218	13.5217	13.4639	13.343	14.3106	13.4591	13.0118	13.6052	13.4158	13.2471	13.795	15.6185	15.327	14.998	9.22594	8.89654	9.64183	11.3962	11.1714	12.3593	10.0299	10.0011	10.9718	13.0644	12.3108	12.2411	9.10657	10.7125	10.1774	14.5123	12.1659
Os05g0238200	Ubiquitin ligase SINAT5 (EC 6.3.2.-) (Seven in absentia homolog 5).	seven in absentia protein family domain containing protein, expressed	11.5901	11.113	11.4051	11.422	11.1707	11.261	11.572	11.3897	11.3144	12.1631	12.0831	11.9511	11.195	11.51	11.083	11.6017	11.5863	11.3585	11.5215	11.448	11.2921	11.6198	11.6179	11.5239	11.8637	11.7128	12.0316	13.1715	12.7454	12.8119	11.2963	10.873	11.3478	11.3408	10.668	11.1702	10.3918	10.9163	11.3333	11.6277	11.0912	11.4538	10.8887	11.2094	11.0837	10.9338	11.4542
Os05g0274300	Conserved hypothetical protein.	expressed protein	9.28301	8.93806	8.73423	9.62304	9.29776	9.15017	9.70859	9.40727	9.38769	10.197	10.0672	9.89992	9.39016	9.68135	9.33612	9.53587	9.95753	9.59669	7.94655	8.85912	8.14765	7.96636	7.36358	7.7425	9.90512	9.5121	10.2117	10.6593	10.3286	10.1941	8.81177	8.26379	8.6843	8.54132	7.28162	8.50863	8.00729	9.00873	9.18664	9.73106	9.13526	9.45891	7.9216	8.53177	8.27653	8.56326	8.74665
Os05g0299500	Eukaryotic protein of unknown function DUF914 family protein.	solute carrier family 35 member F1, putative, expressed	9.06409	9.36381	8.51301	9.70088	9.92374	9.00975	8.53329	8.50901	8.72996	9.00505	8.89824	8.76709	10.7004	10.4275	10.1021	11.0354	10.6951	10.8329	9.46591	10.7291	9.30283	9.71641	8.8702	9.14738	11.0148	10.8611	11.7278	12.2319	10.6834	9.92683	9.68216	9.71662	10.2676	10.2272	9.08996	9.98472	9.51443	9.89229	10.4911	11.2097	10.3389	11.2223	7.72499	6.50867	6.88327	7.31906	7.75893
Os05g0305900	Protein kinase domain containing protein.	receptor protein kinase-like, putative, expressed	9.58467	9.48564	9.33854	9.545	9.36868	9.34714	8.81695	8.54032	8.52835	9.72555	9.61428	9.29428	9.25741	9.10804	9.04502	9.41157	9.91047	9.68227	8.08464	9.25409	8.91336	8.57107	8.30806	8.53078	8.75557	8.87073	9.20442	10.0561	9.80366	9.50194	7.481	7.23539	7.68038	8.05973	7.27854	7.91832	7.88792	8.15274	8.59758	8.72566	8.74695	9.148	7.86776	7.79837	7.85232	8.82485	8.21961
Os05g0313500	Zinc-containing alcohol dehydrogenase superfamily protein.	dehydrogenase, putative, expressed	13.3498	13.4355	13.2764	13.206	13.1919	13.061	12.666	12.9033	12.9218	13.1958	13.3006	13.5613	12.1389	12.444	12.286	13.3815	13.1505	12.803	12.7462	12.9549	12.7158	12.4578	12.0915	12.6523	13.2292	12.9605	13.3727	13.9975	13.5161	13.4932	12.0916	11.8273	12.5653	12.1145	11.2041	12.4246	11.6527	12.0759	12.6198	12.1438	12.3042	13.0991	11.7893	11.8651	11.8489	12.227	12.0231
Os05g0355400	Conserved hypothetical protein.	universal stress protein domain containing protein, putative, expressed	8.89115	9.05078	9.32055	8.51268	8.82018	9.37765	14.304	14.4365	13.6269	14.5077	14.6249	15.0291	8.51101	8.59351	8.23945	13.5341	12.9993	11.85	11.0011	12.7416	11.1666	12.3239	10.1463	10.3042	16.8342	16.4389	17.4865	15.8885	15.8334	15.644	11.9614	12.4006	12.9333	8.872	9.06428	9.79284	13.3124	13.5276	14.9199	14.389	12.9963	13.6531	4.00101	12.4927	9.5175	15.0813	6.7341
Os05g0357800	Phospholipid/glycerol acyltransferase family protein.	acyltransferase, putative, expressed	12.1058	12.4579	11.9305	12.41	12.8336	12.1554	11.9864	12.4035	12.0136	12.3181	12.8378	12.5137	11.5113	11.9666	11.6556	12.4988	12.4488	12.0714	11.9469	12.1566	11.7454	12.3651	12.1713	12.3511	12.5379	12.4582	12.8933	13.9123	13.5685	13.4238	11.9184	11.9331	12.4382	11.9484	11.6956	12.3806	11.778	11.9926	12.2706	12.2297	12.5206	12.3606	11.3198	11.7415	11.4143	12.7391	12.0457
Os05g0361000	Cytochrome P450 family protein.	cytochrome P450 71E1, putative, expressed	7.75923	7.44288	7.76825	5.34267	5.05734	6.35616	7.71389	7.51084	7.2467	7.88449	7.64899	8.42409	6.60143	7.77504	8.35045	6.60902	6.84597	7.91317	6.85426	6.52874	8.53259	5.67358	6.43102	7.50529	6.69662	6.91423	5.42943	8.78708	8.80512	9.21087	7.52954	7.1352	7.85057	7.1995	6.18453	7.02762	5.82182	6.92298	7.70885	6.29671	6.5605	7.70231	5.04786	7.87332	7.08631	8.05926	7.00274
Os05g0361900	Mitochondrial substrate carrier family protein.	mitochondrial carrier protein, putative, expressed	7.76526	8.36824	7.91761	9.94516	10.5667	9.99037	9.7578	10.1034	9.38796	10.1162	10.1461	9.89783	7.54615	8.25219	8.59673	9.63591	10.5376	10.1983	11.7744	8.88937	11.673	10.3074	11.7392	11.7682	7.7991	7.72432	8.69017	9.32339	9.47309	8.28049	7.45059	7.72145	7.70557	7.61981	7.34464	7.47443	6.28869	7.03536	7.42727	7.66541	7.21697	7.99994	9.88768	9.63587	9.16702	10.7762	10.4013
Os05g0382900	Annexin family protein.	annexin, putative, expressed	10.493	10.8074	12.1318	11.5403	11.4591	11.8748	12.8938	12.0851	12.047	9.27447	9.89408	10.298	9.70537	9.89572	10.0486	8.42327	8.07772	7.26439	12.8135	12.6235	12.5619	12.5065	12.014	12.3071	12.2311	11.6277	12.2531	11.8087	12.5505	12.3174	10.4148	10.5556	11.2446	11.4061	11.6914	11.6481	7.4161	8.28462	9.13469	9.43106	8.70751	8.35384	11.674	10.9455	11.2117	10.3023	11.7402
Os05g0409300	Cysteine protease inhibitor cystatin (Fragment).	cysteine proteinase inhibitor precursor protein, putative, expressed	13.7565	13.6808	13.7682	14.0284	14.1872	14.2777	13.7649	13.749	13.7701	14.2715	14.4314	14.8488	13.8755	14.341	14.3537	14.4541	14.3281	14.5148	13.8967	14.3294	13.7601	13.7491	13.1724	13.5501	15.2206	15.0887	15.3177	15.5417	15.0706	15.6823	13.3919	13.5399	14.112	13.4193	13.2126	13.8707	13.4536	13.7118	14.1351	14.1804	13.9077	14.4145	12.8434	13.6832	13.6949	14.752	13.7954
Os05g0417600	Hypothetical protein.	expressed protein	4.29206	3.6311	3.74998	4.10636	3.92266	3.81142	6.33185	6.55358	6.34002	6.88409	6.38212	6.48849	6.61873	6.88271	6.4883	6.78335	6.92095	7.37461	5.75527	7.5202	6.34805	5.75706	5.16431	5.01684	7.85812	7.63644	7.65622	8.73317	7.63751	6.89302	6.79647	6.80375	6.75965	6.85197	7.06614	6.93925	7.03205	7.65767	7.84371	7.76368	7.42069	7.61057	4.37584	4.88889	6.02178	6.38595	5.0698
Os05g0424300	Cytochrome P450 family protein.	cytochrome P450, putative, expressed	6.48582	7.10343	6.23213	6.16439	6.14953	5.50707	9.67739	10.2475	10.8967	10.8074	10.8952	10.9989	12.7135	12.1626	12.2439	12.9615	12.1443	11.9787	7.31313	7.45619	6.40828	6.48263	5.90101	4.97098	12.3086	11.6463	10.5734	13.7067	13.9005	13.3036	9.08666	9.23229	9.47	9.41021	10.0296	10.786	10.8466	11.1277	11.3202	11.9403	11.8413	11.936	11.4351	9.2307	9.5133	10.4785	9.79728
Os05g0429000	Serine hydroxymethyltransferase (EC 2.1.2.1) (Serine methylase) (Glycine hydroxymethyltransferase) (SHMT).	serine hydroxymethyltransferase, mitochondrial precursor, putative, expressed	11.1507	11.3977	10.4294	9.86052	10.0414	9.67875	9.85479	10.2002	10.1101	10.2441	10.5337	9.94854	10.8554	11.1975	10.702	10.0023	9.88641	9.74799	8.94952	9.92219	8.62277	9.19658	8.47187	8.435	10.5803	10.2158	10.972	12.0504	11.6603	11.0763	9.76454	9.47545	9.64326	9.72117	9.1395	9.64497	10.2668	10.5781	10.4712	11.0598	10.6464	10.6431	9.45422	8.76053	8.47542	9.56231	8.95714
Os05g0438600	Fructose-1,6-bisphosphatase, cytosolic (EC 3.1.3.11) (D-fructose-1,6- bisphosphate 1-phosphohydrolase) (FBPase) (CY-F1).	fructose-1,6-bisphosphatase, putative, expressed	9.3919	9.54592	9.05515	9.61921	10.0742	9.52725	9.56642	9.20025	8.57796	10.2142	10.476	10.3226	8.0191	8.07369	8.04499	8.84353	8.56137	7.86076	8.88148	10.2265	9.89277	9.45563	9.01801	9.6137	9.9414	9.59343	9.69898	11.5655	11.7403	10.6903	6.46915	6.26911	6.75336	6.78835	6.32378	6.08202	7.49311	7.06019	7.64871	6.4391	7.82752	8.16579	3.1782	5.26012	3.89363	8.78188	4.0689
Os05g0445500	60S acidic ribosomal protein P2B.	60S acidic ribosomal protein, putative, expressed	10.7953	11.0076	10.6019	11.0456	11.324	10.8806	11.2467	12.0223	12.004	11.5688	12.0981	12.0469	11.298	11.6423	11.0457	12.0198	11.7787	11.7726	11.423	11.1854	10.6137	12.2236	11.6243	11.6209	11.9392	11.8051	12.2971	12.7588	12.5052	12.1844	10.3847	10.4285	10.7882	10.65	10.522	10.8756	9.96703	10.4168	10.6069	10.7151	10.5735	11.0731	11.4007	11.5094	11.3405	10.275	11.1005
Os05g0448300	Phospholipid/glycerol acyltransferase family protein.	glycerol-3-phosphate acyltransferase, putative, expressed	2.36888	1.66125	3.7136	2.11871	2.44284	3.21314	2.38884	0.579312	1.06297	2.18064	1.60729	3.41881	1.263	2.34913	1.14909	0.973869	1.42785	0.997751	9.68784	7.28783	11.7263	9.13246	11.4066	11.224	5.95907	5.16715	7.00161	7.06095	8.12292	8.2651	2.33975	1.68025	2.83304	2.76164	1.61381	3.19203	3.12775	-0.342863	9.00033	3.0132	-0.597061	1.53963	3.65153	5.59979	3.0736	8.63811	5.54863
Os05g0449500	COI1.	OsFBL23 - F-box domain and LRR containing protein, expressed	12.4731	12.2668	11.7713	10.8569	11.1556	10.8551	12.6944	13.0692	13.1496	12.8749	12.9193	12.7149	13.1728	13.2337	12.8945	13.1618	12.8574	12.9452	11.753	12.4698	11.7262	12.0844	11.4399	11.5918	13.6095	13.5353	14.0352	14.6401	14.274	14.0442	11.2468	11.2692	11.7356	11.1905	11.1085	11.8272	12.1546	12.1461	12.5296	12.4373	12.3487	12.7243	11.8512	11.86	11.833	12.9945	11.9731
Os05g0458500	Laccase (EC 1.10.3.2).	laccase precursor protein, putative, expressed	3.61094	2.41081	3.08467	2.4586	2.54606	1.96489	2.63549	1.4085	1.75324	1.74804	2.07553	0.0885472	3.58335	3.33215	1.68142	1.82793	0.870287	1.91543	10.2568	5.51657	12.0057	8.83276	11.8823	11.3038	2.55556	2.63906	3.82772	1.15954	2.03786	0.509602	6.5989	6.59721	7.37929	5.55149	5.21112	3.98102	2.82043	-0.46614	1.9806	2.27696	0.366973	2.14277	6.38725	7.70431	6.66689	6.04571	7.876
Os05g0458600	Laccase (EC 1.10.3.2).	laccase precursor protein, putative, expressed	0.676811	1.66521	2.11313	0.363011	1.04014	2.07212	1.35876	0.945601	0.840566	1.93067	1.36961	1.51253	2.95049	2.1007	1.54186	-0.871025	1.29137	1.82442	9.53037	5.36963	11.3953	8.38433	11.1829	10.7337	1.88357	-0.364341	4.08464	1.15176	0.51189	1.79749	7.61298	7.55658	7.73416	6.94587	6.87373	6.21858	5.74512	3.78994	4.33084	4.31788	4.01025	4.00449	6.08189	8.17934	8.27839	8.02627	9.15995
Os05g0460200	Ubiquitin carrier protein.	ubiquitin-conjugating enzyme, putative, expressed	7.47374	7.59674	7.97863	7.47939	7.74728	7.62935	8.49762	8.88323	9.10546	8.6347	9.12388	9.05799	8.95084	9.22856	8.57168	8.57308	8.74031	8.86298	8.95882	9.28525	8.32819	9.07408	8.50513	8.23002	10.1129	9.46753	9.98837	10.3729	10.3217	10.1079	8.54216	8.72853	9.29053	8.54426	8.4209	9.00393	8.34374	8.97959	9.35323	8.78889	8.99725	9.50067	8.47639	8.87612	8.75871	9.09752	8.4268
Os05g0466700	Conserved hypothetical protein.	expressed protein	10.7545	10.3722	10.8382	10.3791	10.2775	10.4748	11.5956	11.0702	10.9867	11.8557	11.4204	12.0062	11.1844	11.4345	11.4624	11.6182	11.179	11.2606	10.1402	10.3355	10.2045	10.4524	9.71092	10.4715	11.6128	11.2232	12.1581	12.8382	12.2271	12.1414	9.34779	8.96948	9.90829	9.58749	8.55684	9.51611	8.62584	9.21478	10.159	10.7461	9.65684	10.4704	10.3952	10.5126	10.4588	11.8069	10.7372
Os05g0474900	Uncharacterized Cys-rich domain containing protein.	SAG20, putative, expressed	10.6115	10.4769	10.3433	11.0531	11.0396	10.7358	10.3716	10.3066	10.1753	11.555	11.4612	11.0983	10.2527	10.6238	10.4692	11.1684	11.3084	11.2533	9.58304	10.0002	9.42603	9.99754	9.47965	9.55392	10.2609	9.80484	10.2663	12.4451	11.8773	11.2968	9.82877	9.41942	9.97541	10.1034	9.59598	10.1378	9.11155	9.80163	9.97739	10.8916	10.1869	10.3831	8.80956	8.56508	8.4365	10.4539	9.46989
Os05g0491200	SNF1 kinase complex anchoring protein (Fragment).	SNF1-related protein kinase regulatory subunit beta-1, putative, expressed	6.47681	6.91976	6.59843	10.2325	10.2953	9.7404	9.97038	9.9217	9.58455	12.0481	12.7112	12.325	6.39847	7.31672	6.92074	10.4972	10.3412	9.68433	8.97528	9.16212	8.81827	10.5983	9.92458	10.1782	10.9517	10.4031	11.8135	12.7854	13.4387	13.3657	9.80763	9.54247	9.679	9.59304	9.2008	10.3119	10.0045	10.4367	11.6549	10.9911	11.219	11.4616	10.1009	9.27031	9.40528	10.5485	10.5233
Os05g0501400	Receptor-like protein kinase 5.	serine/threonine-protein kinase receptor precursor, putative, expressed	5.44863	5.24967	6.56373	7.3014	7.28881	6.89619	7.22111	7.08433	7.44811	7.88767	8.4166	8.57021	7.11625	7.02269	7.26098	8.94869	8.68607	8.75146	8.04302	7.82627	7.93392	9.28185	8.94531	9.40021	10.3145	9.60364	10.2532	11.3075	10.994	11.6	4.97063	5.55779	5.3081	6.14365	6.07607	6.50955	5.79864	5.77008	6.0761	7.3712	7.18712	6.61112	8.77169	8.25454	9.36214	6.75092	9.05883
Os05g0506000	MS5-like protein (Fragment).	tetratricopeptide repeat domain containing protein, expressed	10.3635	10.3912	10.5511	8.44854	8.39898	8.88757	10.9461	11.517	11.542	10.6653	11.6197	10.7738	11.7334	11.6687	11.5626	10.6576	12.1509	9.35601	10.6163	10.9004	10.3457	10.2057	9.25399	9.46109	9.66596	8.93104	10.2158	12.1956	11.8693	11.155	8.39906	8.01814	8.59875	8.14873	7.9386	9.04926	7.53562	7.72677	8.88923	7.90197	8.0575	9.10724	10.0051	9.07152	9.53657	10.1052	7.57852
Os05g0513100	PlCYC4 protein (Fragment).	TCP family transcription factor, putative, expressed	7.64428	7.53385	7.82671	8.44024	7.9186	7.88323	9.53337	8.92419	8.87015	8.41688	8.17828	8.42611	7.06186	7.4664	7.62306	7.04339	6.94002	7.13548	9.4451	8.4706	9.11898	9.80873	9.5839	9.38141	7.99845	7.68867	7.90626	8.11199	7.59134	8.87023	3.78716	3.54308	3.92928	4.33777	4.11228	4.4988	2.63667	3.85347	4.27321	5.08921	4.54842	4.67211	9.63196	8.90307	9.31343	8.15841	9.13147
Os05g0516100	Conserved hypothetical protein.	No Hit	8.89571	8.51764	9.51887	8.61231	9.03798	9.6448	9.62028	9.2371	9.43275	8.03439	8.4858	9.46018	4.47451	6.00672	5.84082	7.04254	6.80007	6.49905	10.2984	10.3245	10.3947	11.3431	10.8524	10.5896	11.8495	11.4063	12.0009	11.4031	11.0659	11.1658	8.4693	9.00003	8.61101	8.46265	8.90436	8.34398	7.9292	7.89338	8.6078	8.05321	8.07416	8.16299	8.1967	9.44119	9.46527	10.7359	9.26511
Os05g0519000	VQ domain containing protein.	VQ domain containing protein, putative, expressed	10.5571	11.713	10.5915	10.8151	10.6971	10.6854	11.2118	11.1806	11.0896	12.8498	12.5876	12.2224	11.1029	10.848	10.6842	11.837	11.9156	12.4507	10.6574	11.9225	11.2779	11.8177	11.4225	11.1417	11.6845	11.1231	11.1098	14.0104	13.7885	12.7804	11.9166	11.7163	11.8126	11.9717	11.9803	12.2526	12.295	12.3042	12.2585	13.3696	12.8337	12.6103	10.4665	10.2316	10.595	13.0809	11.2923
Os05g0541400	(No Hit)	bHelix-loop-helix transcription factor, putative, expressed	1.88881	2.10166	1.54732	2.29577	2.15141	2.48253	-0.366017	1.68632	2.21363	2.99221	0.98921	1.55123	2.43351	1.6822	1.92769	2.28662	1.82025	2.03607	6.77542	5.29956	6.67216	7.49525	7.54664	7.9057	4.14167	5.47924	3.53492	2.51749	2.83991	4.07259	5.20983	4.9445	4.69815	6.58054	6.51013	7.67546	3.0809	4.02476	5.23636	4.85278	5.18868	5.64471	3.58355	2.44145	3.11212	1.6001	4.04475
Os05g0542700	Hypothetical protein.	expressed protein	7.41929	7.58229	7.35423	8.65638	8.95327	8.7614	8.50036	8.60752	8.74892	10.0526	10.043	10.5784	9.03555	8.94372	8.84226	10.234	10.2128	9.95776	8.11512	9.70472	8.32669	8.54091	7.40278	7.69223	10.131	9.95825	10.4378	11.6907	11.4787	10.8552	9.57179	9.30038	9.83195	9.09316	8.92546	9.66333	8.51747	9.2281	10.3227	10.139	9.52064	9.70626	4.97964	6.03864	6.58995	8.41491	6.25616
Os05g0546300	Conserved hypothetical protein.	proline-rich protein, putative, expressed	12.0981	12.6033	12.6473	10.5941	10.9087	11.3852	12.7412	13.1926	13.5913	11.4561	11.9339	12.5541	12.7796	13.2498	13.1006	10.9407	10.6013	11.3975	13.0301	13.9529	14.0442	13.8443	12.1624	13.1673	14.9385	14.9107	14.1511	14.8436	13.4225	13.9327	8.1841	9.06034	9.43364	8.57172	8.68234	9.47596	10.0203	10.142	10.9172	9.52857	9.17188	10.7504	2.61436	3.57548	2.68083	8.30786	1.59232
Os05g0548900	Phosphoethanolamine methyltransferase.	CPuORF26 - conserved peptide uORF-containing transcript, expressed	15.0677	14.4685	14.203	11.8839	12.3033	11.5582	13.7095	13.319	13.4082	8.50811	10.256	8.52902	7.22271	7.38352	7.32093	7.30217	7.44439	7.04137	14.5837	15.034	14.7688	13.0234	12.2888	12.9564	13.1019	13.7109	13.0697	8.68756	11.7484	9.27821	10.9096	10.4816	11.0586	10.7593	9.72168	9.69638	6.27228	6.69875	8.03335	7.28185	8.17443	7.15154	12.4677	11.2037	11.151	8.61416	10.94
Os05g0552200	Glycosyl transferase, family 31 protein.	hypro1, putative, expressed	10.5792	10.7776	10.8327	10.2514	10.5493	11.0414	11.0054	11.2801	11.5661	10.3421	10.4447	11.3297	11.8264	11.5068	11.5007	11.8073	11.2365	11.9006	11.2136	12.4349	12.1148	11.7214	11.0517	11.3673	12.965	12.7387	11.8731	13.6525	12.9754	12.9511	12.0815	12.2536	12.8794	12.2099	12.3243	12.4814	12.479	11.8838	12.7283	11.8059	12.0105	12.6314	5.97527	6.70445	8.84134	9.37934	6.05262
Os05g0562200	Drought induced 19 family protein.	drought induced 19 protein, putative, expressed	12.5806	12.5242	12.6058	12.8355	12.9546	12.8681	13.1131	13.1634	13.043	13.8581	13.8591	14.4885	12.4802	13.1751	13.239	13.2629	13.0974	13.6383	12.7289	12.5924	12.2014	12.7429	12.0617	12.3502	13.9847	13.879	14.8029	14.8855	14.2902	14.4553	11.8053	11.3509	12.3021	11.8876	10.9469	12.1877	11.2547	12.7851	12.9666	13.7222	12.8903	13.363	11.802	11.5771	11.5974	13.8876	12.6452
Os05g0565500	6-phosphogluconate dehydrogenase, NAD-binding domain containing protein.	dehydrogenase, putative, expressed	10.1555	10.1051	10.0222	10.2671	10.4337	10.26	10.891	11.1692	11.457	11.1548	11.4583	11.7814	11.6297	12.0838	11.6936	11.7751	11.5234	12.2763	11.174	12.0703	10.7604	11.514	10.585	10.4948	12.6919	12.9798	13.1226	13.9686	13.1467	13.4427	11.8985	12.0465	12.5949	11.8074	11.6968	12.667	12.2994	12.3777	13.2457	13.0234	12.6038	13.5852	10.918	10.2097	10.5633	9.8942	10.3178
Os05g0577700	Protein kinase.	protein kinase domain containing protein, expressed	8.76445	9.3537	8.58074	11.0837	11.4307	10.8986	10.5385	11.1521	10.8484	12.6005	13.2176	12.6283	10.3518	10.3481	10.1458	12.8409	12.804	12.2979	11.3438	11.2225	10.8711	11.8313	11.4945	11.73	12.1331	11.806	12.2849	13.6881	13.8084	12.9296	11.6121	11.5818	11.9546	10.6498	10.6235	11.4928	12.122	12.0707	12.2745	12.5604	12.2816	12.0381	12.5784	12.2085	12.3812	11.1529	12.6011
Os05g0578600	Polygalacturonase PG2.	polygalacturonase, putative, expressed	5.05419	3.89284	5.70175	3.10571	3.69311	4.83657	1.74271	4.00547	3.00858	3.69842	3.53997	3.73076	4.17493	3.38318	3.58221	6.40055	3.0514	4.02008	10.8136	9.59413	11.3244	8.85136	10.1116	10.2957	5.43718	5.80438	6.41291	3.66171	3.89422	4.32478	9.73543	9.02764	10.33	9.25282	7.68952	7.62014	6.51644	6.2534	8.13115	6.50895	6.41192	8.60734	9.34613	10.1942	9.64294	7.54393	9.96627
Os05g0589000	Conserved hypothetical protein.	expressed protein	12.8219	12.8831	12.4324	12.3517	12.3692	12.1155	12.7579	12.8069	12.7146	13.3475	13.4507	12.7289	12.5581	12.7102	12.6984	12.7447	12.7984	12.7164	12.2333	12.5491	12.3282	12.5139	12.3866	12.6573	12.6379	12.2248	13.1745	13.7584	13.7137	13.3273	12.8654	12.6897	13.0291	12.7982	12.5369	12.978	12.5904	12.7378	12.6671	12.9121	12.7151	12.9902	12.8916	12.8998	12.8539	13.5109	13.3669
Os05g0589400	I-box binding factor (Fragment).	Myb transcription factor, putative, expressed	7.97884	7.52362	9.77102	9.34134	10.0073	11.306	6.19419	5.35232	5.63129	5.23534	5.48557	4.66145	5.32082	5.31332	5.21661	3.67058	3.74336	4.15034	10.7689	9.64929	11.0198	11.2611	11.4706	11.8192	7.11499	7.27533	7.28625	9.5094	8.42281	7.77716	10.4804	10.5837	10.3451	10.6382	10.5655	11.2367	9.47687	9.48915	9.94347	9.05377	9.2526	10.4518	9.47372	10.34	10.5132	11.98	11.2873
Os06g0106800	Conserved hypothetical protein.	ligA, putative, expressed	10.0658	9.5447	12.1514	11.2133	11.8815	11.9607	8.79149	8.09446	8.37944	9.51682	10.2917	8.83776	9.70651	10.4613	9.37816	11.1434	11.9912	12.9703	13.3775	12.4728	13.375	14.4915	14.218	14.3888	10.7945	11.3943	11.3251	11.4027	12.1754	10.8342	13.7717	14.149	14.3162	13.6205	13.325	13.422	12.3444	12.4356	13.328	11.9067	13.2158	12.8933	12.8881	12.7841	12.8965	12.9886	13.4192
Os06g0117000	Conserved hypothetical protein.	No Hit	1.06713	4.22069	3.07842	2.4041	2.38339	3.3988	3.28134	3.14497	2.4514	2.68204	1.86394	3.15682	3.28639	2.52671	3.63354	3.63673	3.86447	4.48832	2.13115	2.57818	2.19799	2.7195	2.40098	1.81191	3.96052	5.27474	4.23924	3.28314	2.51573	3.9507	3.63299	4.56478	2.14999	3.3043	5.29684	4.12326	5.18652	4.98583	3.1942	5.10226	4.68802	3.15388	2.72867	3.13459	1.22944	2.85527	1.78105
Os06g0118000	Peptidase aspartic family protein.	aspartic proteinase nepenthesin-2 precursor, putative, expressed	1.78126	0.749683	1.72158	1.86445	3.75209	2.32703	0.327503	2.2943	1.30594	-0.8468	2.36069	2.63594	0.810944	0.91974	0.790654	1.53088	1.45026	0.946083	8.23184	6.62605	7.7535	8.97087	9.79381	9.58692	2.58703	5.08681	3.3381	1.5542	5.27091	3.98809	2.83458	2.43592	3.39851	3.34041	2.84855	4.12511	2.28761	-0.417374	1.48721	0.345196	0.0348769	1.61171	8.67053	9.26446	8.48285	7.89832	9.68871
Os06g0119900	Hypothetical protein.	expressed protein	7.48792	6.96676	7.58701	7.32856	7.37986	8.61927	8.33429	8.09968	7.58321	8.65657	8.92099	8.60082	7.97863	8.18754	8.14974	8.24184	7.92707	8.30164	7.33171	7.34845	7.80136	8.53958	7.23381	7.10784	7.38436	6.733	7.39621	10.5675	9.81853	9.415	2.13532	3.02605	2.86939	1.44064	4.16239	2.43071	3.16581	3.45233	2.64496	0.796983	3.99222	2.35432	2.13206	3.16904	2.408	6.96757	2.17812
Os06g0123000	Hypothetical protein.	expressed protein	0.730728	1.38219	3.01391	1.37512	1.79339	1.74238	1.67211	1.89628	1.81935	2.35619	2.06786	1.52744	2.31582	1.45035	2.86524	2.05478	1.37079	2.57874	6.29255	4.01194	5.67833	5.6536	5.98006	6.5653	3.06635	5.13771	4.03302	2.58875	2.01827	3.83239	2.21924	2.83117	1.38565	2.3195	4.19874	1.99753	1.86072	3.4348	1.96582	1.72942	2.98226	2.3409	3.71512	5.61987	5.38481	4.89343	6.06987
Os06g0129200	Conserved hypothetical protein.	H-BTB4 - Bric-a-Brac, Tramtrack, Broad Complex BTB domain with H family conserved sequence, expressed	10.124	10.1212	9.80854	10.3167	10.4378	9.96329	10.0661	10.6141	10.2451	10.3033	10.6869	10.2983	9.67087	10.4284	10.0301	10.0968	10.4648	10.4639	9.92019	9.60397	9.11883	9.90787	9.72501	9.59709	9.6616	9.08897	9.52025	10.7034	10.6914	9.95061	8.41982	8.32821	8.67525	8.72758	8.16047	8.63411	7.64337	7.96881	8.40335	8.2107	8.2617	8.55196	9.89305	9.15568	9.0109	9.6385	9.54234
Os06g0129900	E-class P450, group I family protein.	cytochrome P450 86A1, putative, expressed	8.03495	7.63386	7.82096	9.67642	10.2597	9.47876	9.7998	9.67602	9.435	10.3991	10.4345	10.1193	10.1001	10.036	9.36897	10.8225	11.0597	10.8194	8.56014	9.57396	8.16662	8.85263	8.65104	8.37092	10.0048	9.90889	9.99375	11.1647	11.2417	10.4129	8.26474	8.25838	8.60976	8.08196	7.0862	7.87214	9.63184	9.64894	10.1127	9.83024	9.64693	10.2026	7.97322	7.28841	6.78066	10.1151	7.67802
Os06g0133200	Hypothetical protein.	expressed protein	13.4513	13.7327	13.6626	9.00327	10.2644	10.0684	13.1184	13.7953	13.8194	4.55506	4.35263	5.84345	13.412	14.2201	14.233	6.62406	6.20567	7.56756	13.8158	14.1035	12.3854	10.8988	9.60918	9.69767	13.9753	14.1934	13.8686	9.04593	7.06591	8.49662	9.22379	9.37767	10.3406	8.38086	7.94008	8.32111	8.92977	9.68903	9.98393	7.68857	7.48809	9.21477	10.8303	10.938	9.51803	10.6113	9.52733
Os06g0137500	Brix domain containing protein.	Brix domain containing protein, putative, expressed	4.60034	4.95146	5.2109	4.02197	3.61387	5.14555	4.266	4.90809	5.22791	4.70138	4.6855	4.15206	4.47005	4.80896	4.89185	4.11312	4.83927	5.99993	7.56959	7.09055	7.20428	6.63927	6.62756	7.02436	4.82173	4.97655	5.15333	3.96261	5.173	5.00941	2.64604	2.39656	4.29755	2.58227	2.31363	3.51545	4.72286	3.95603	3.87273	3.87432	3.60431	4.19948	7.4275	6.99907	7.40169	5.67091	7.40455
Os06g0139700	Conserved hypothetical protein.	coiled-coil domain-containing protein 97, putative, expressed	7.11968	7.12483	7.19508	6.81407	7.07332	6.99774	8.22999	8.26789	8.36508	8.43691	8.45937	8.58673	8.16556	8.28098	8.27894	7.94035	7.84832	8.22284	7.36054	7.9164	7.03267	7.49167	6.68184	7.085	7.94651	7.69344	8.17567	8.99781	9.02592	8.74344	6.57187	6.54757	6.64864	6.56153	6.49079	6.97355	6.8207	7.35927	7.38931	7.67898	7.41507	7.80104	7.90466	7.57158	7.6293	8.49128	7.85491
Os06g0140800	Protein kinase domain containing protein.	serine threonine kinase, putative, expressed	10.5013	10.3811	10.0213	9.61968	9.45007	9.21535	10.5015	9.9522	9.66084	11.4886	10.9045	10.4284	9.75316	10.0062	9.70597	9.99695	10.4914	10.1531	9.86785	9.98695	10.073	9.03912	9.27624	9.91004	10.1295	9.56646	10.628	11.2333	11.0753	10.8051	10.1179	9.69121	10.3712	9.9821	8.80364	9.80252	9.1535	9.92131	10.138	11.0037	9.95164	10.3531	8.83718	9.87486	9.64109	10.5746	10.2553
Os06g0140900	Hypothetical protein.	expressed protein	7.16235	7.18601	6.75794	8.04924	8.43177	8.58914	9.19497	8.51703	8.08436	8.88347	8.85928	10.1956	6.68252	7.53407	7.70235	8.56647	8.29666	7.88	9.72374	8.45423	8.63401	9.63806	9.06233	9.60481	11.0355	10.5874	11.8085	12.5374	11.0231	11.2102	9.19364	8.37156	10.0846	9.97382	8.49884	9.07305	7.03567	8.16382	9.15624	10.0387	8.72231	10.0346	3.37657	8.89012	8.74111	9.2905	9.63728
Os06g0147100	Conserved hypothetical protein.	expressed protein	8.8862	8.98886	9.78407	13.5162	13.5257	13.1724	13.6228	13.256	12.8107	15.2898	15.5254	15.4158	10.1664	11.072	10.103	14.6555	14.6611	13.8848	10.4114	10.831	9.9605	11.7365	10.6523	10.2666	13.824	12.7689	14.453	15.7507	15.6494	14.9831	8.69163	8.75021	8.9248	8.04393	7.92924	8.99389	10.3971	11.168	12.2261	12.6864	11.9967	12.2385	9.13588	7.83836	7.43236	12.1318	9.06984
Os06g0159600	U box domain containing protein.	U-box domain containing heat shock protein, putative, expressed	4.07358	4.42889	6.426	4.83811	5.10346	6.89072	4.96222	6.17482	6.17319	6.11373	6.47992	6.49194	6.86513	6.91744	6.4626	6.66499	6.49115	6.8533	4.64705	5.13281	4.8804	5.17462	3.94493	4.64206	5.69765	5.2085	6.73797	8.00554	8.21746	5.83028	5.68869	5.90032	6.65361	5.79582	4.84438	6.44547	6.62011	6.83448	7.44767	7.29108	6.50578	7.51819	5.77528	5.57277	5.07539	7.14973	4.99533
Os06g0168800	Protein kinase.	tyrosine protein kinase domain containing protein, putative, expressed	12.2356	12.4841	12.1091	12.7385	12.9541	12.6109	12.3581	12.4321	12.1379	12.9438	13.2466	12.8704	11.9974	12.5366	12.279	13.181	13.1907	12.8476	11.5564	12.2142	11.3902	11.5895	11.191	11.2936	11.9893	11.5608	11.9921	13.4276	13.2748	12.8089	11.4911	11.6269	11.595	11.3612	11.2415	12.1121	12.3108	12.1337	12.369	12.2405	12.4097	12.4929	11.0116	11.0827	10.9075	12.5725	11.5355
Os06g0171900	GAMYB-binding protein (Fragment).	WD-40 repeat family protein, putative, expressed	11.721	11.6675	11.8672	13.9714	14.0199	13.9152	13.7828	14.0726	13.7974	14.3982	14.7746	14.6019	12.559	13.3251	12.7921	14.3417	14.6714	14.3011	12.6542	12.6888	12.2816	12.5202	12.3079	12.4391	13.9962	13.6621	14.3854	14.6905	14.833	14.4338	12.2412	12.3466	12.6836	12.0993	11.846	12.7636	12.2861	12.7956	13.4121	13.3607	12.9549	13.0255	12.1048	11.9987	11.6637	12.1564	12.0456
Os06g0179200	Nodulin-like protein.	nodulin, putative, expressed	8.3601	8.15347	7.62391	9.26568	8.90914	8.55896	7.24322	7.18487	6.73662	9.91242	9.99285	9.50505	7.32496	7.35014	7.21487	8.91149	9.15409	8.70536	7.85869	7.71869	7.4228	8.74823	8.69851	8.47938	6.50626	6.6589	6.5752	10.1756	10.0331	9.738	8.7522	8.01638	8.43627	8.98348	7.55609	8.18136	7.26035	7.75714	7.82057	8.52389	8.07423	8.62046	9.7001	9.65403	9.66709	9.07863	10.0036
Os06g0188400	Hypothetical protein.	glutamate receptor 2	7.12726	6.40781	8.14838	7.49779	7.21213	8.53357	6.88373	6.81031	7.25054	6.43312	6.56204	8.02744	7.11328	7.40324	7.81024	7.25528	6.89738	7.15099	5.93764	6.37827	5.83387	5.52986	4.27055	5.37213	7.88161	7.60189	7.79277	7.59808	6.83045	7.41181	6.20061	5.50133	6.48096	5.77307	5.55055	6.94135	2.31714	3.60873	4.48152	3.91288	3.50695	3.55212	2.06545	2.68624	3.44764	5.44062	3.4521
Os06g0196900	20 kDa chaperonin, chloroplast precursor (Protein Cpn21) (Chloroplast protein Cpn10) (Chloroplast chaperonin 10) (Ch-CPN10) (Chaperonin 20).	chaperonin, putative, expressed	13.7704	14.0976	13.3676	14.8128	15.1798	14.1704	15.1334	15.9651	15.8229	14.4566	14.8673	14.7675	15.1715	15.1679	15.3349	15.5251	15.5578	15.5692	16.2627	15.2995	16.2519	15.2153	15.5488	15.6808	14.7582	14.3659	14.5748	14.5055	14.5222	14.0863	13.3913	13.3832	13.9307	13.2417	12.7465	13.1532	12.666	12.5961	13.3267	12.3435	12.8319	13.3732	15.4689	15.3038	15.2477	14.4218	14.419
Os06g0199400	Conserved hypothetical protein.	No Hit	3.8722	4.40551	4.75291	4.46233	4.90483	4.84878	3.96241	4.41937	4.63721	4.05193	4.79852	5.10745	4.48545	4.70013	4.1553	4.73706	4.58593	4.69138	3.93392	4.05221	2.7455	4.3443	3.68464	3.31151	4.18733	5.7129	4.53847	6.0723	5.52074	6.04919	2.1879	2.95426	2.5787	2.72258	3.69751	2.99086	3.75776	2.3578	6.86378	1.39773	3.05696	3.07781	3.77223	3.60956	3.82604	4.68527	3.33935
Os06g0205100	P-type R2R3 Myb protein (Fragment).	MYB family transcription factor, putative, expressed	10.7269	10.831	11.2482	9.16577	9.48217	10.6136	8.00607	8.46561	8.64935	6.70951	7.35277	7.19529	10.2279	10.1152	10.4917	9.34012	9.15026	9.3075	10.2219	11.556	11.4833	11.4089	10.4353	11.3316	9.1567	9.06687	8.3763	10.4407	9.83442	8.47164	2.50201	2.43391	1.80649	2.7223	2.73686	2.32367	3.3135	2.20974	1.72721	3.07447	1.77793	1.87622	2.26978	2.77544	1.69253	2.77618	1.51152
Os06g0210000	Protein of unknown function DUF6 domain containing protein.	integral membrane protein DUF6 containing protein, expressed	12.407	12.7399	11.1043	10.9443	11.4768	10.4575	11.8801	11.122	11.3443	7.26923	7.44769	7.80053	11.4423	10.7265	10.3285	11.5342	11.2977	12.1923	14.993	16.004	14.8234	14.8443	13.8166	13.3119	14.3881	14.4741	15.0151	15.874	13.504	13.0523	10.6661	9.61296	10.3061	10.3725	9.44923	10.257	13.8334	13.811	13.6245	13.0605	12.708	13.4154	6.30081	12.4449	13.388	12.7292	10.2975
Os06g0210400	Legume lectin, beta domain containing protein.	lectin-like receptor kinase, putative, expressed	3.75369	4.12487	3.67585	4.75037	4.0296	4.18404	7.25133	7.0498	6.87864	8.45037	7.77951	8.74432	7.03646	7.2803	7.34691	8.47849	8.10785	8.5088	5.9579	7.69982	6.03676	6.87842	5.64154	4.94771	8.75895	9.73918	8.08493	11.1998	9.48238	9.26507	8.10658	7.71981	7.74904	8.0243	7.91849	7.99936	9.8247	9.85704	9.61702	9.74821	9.2213	9.9011	2.35519	2.95095	3.05434	7.23186	2.09987
Os06g0218100	Hypothetical protein.	GRAM domain containing protein, expressed	13.0858	12.618	12.7078	12.921	12.7701	12.5826	12.9086	12.5056	12.3733	13.3271	13.467	13.0128	12.653	12.9737	12.484	12.8375	12.7508	12.656	12.9698	12.854	12.1495	12.9061	12.4135	12.528	12.7321	12.5509	13.4791	14.107	13.7687	13.433	12.7923	12.5106	12.793	12.7798	12.384	12.571	12.0414	12.8185	12.7901	13.3144	12.6732	13.0486	13.2376	13.0528	12.9271	13.3745	13.3356
Os06g0218300	Conserved hypothetical protein.	zinc finger, C3HC4 type domain containing protein, expressed	10.4987	10.3352	10.9848	10.33	10.3688	10.8988	11.2097	11.2365	11.6146	11.3927	11.476	11.5969	12.207	11.8838	11.5625	11.6875	11.6338	11.6559	10.6384	11.3935	10.93	10.5333	10.1222	10.5036	11.7078	11.7332	10.8263	12.7091	12.2248	11.4069	10.7707	10.8854	10.9601	11.1529	10.7233	11.1399	11.655	11.6398	11.836	11.703	11.4914	12.0134	5.4114	6.90926	8.61001	10.1071	6.90691
Os06g0220800	Thioredoxin-related domain containing protein.	OsAPRL2 adenosine 5'-phosphosulfate reductase-like OsAPRL2, expressed	9.48683	9.50433	9.09423	9.40145	9.18769	8.56887	9.99303	9.97271	10.0099	11.2596	11.0995	10.7352	10.5951	10.2924	10.1577	10.884	10.6437	10.1627	9.13596	10.277	9.44955	9.52525	8.63053	9.15106	11.2039	11.0497	12.0374	13.0027	12.1214	11.3725	9.98442	9.50527	10.1651	10.2529	9.01085	10.3264	9.89943	10.2682	10.7664	10.8925	10.7036	11.2587	8.63011	9.36202	9.26752	10.2945	9.28004
Os06g0241200	Hypothetical protein.	conserved hypothetical protein	3.93032	3.32256	4.3125	4.24934	3.06636	3.7609	4.30232	4.35227	4.5854	3.77433	3.57274	4.08928	4.64136	4.82394	4.43709	4.97247	5.19974	5.18268	2.43437	3.0896	1.74148	3.00821	2.65355	1.82869	4.36663	7.44438	4.8247	3.3284	3.17342	3.33302	3.20151	3.84267	2.41764	2.7835	4.83101	2.87755	3.76554	4.24697	2.83666	1.73342	3.68676	2.1641	2.65452	2.40769	3.14133	2.73237	2.60795
Os06g0242000	SAM dependent carboxyl methyltransferase family protein.	SAM dependent carboxyl methyltransferase, putative, expressed	0.697336	3.2055	3.29208	1.92593	2.98732	2.27225	0.897886	3.7889	1.41802	2.78602	0.795688	2.63042	3.46997	2.05754	2.69846	3.51547	2.02866	6.98789	2.24771	2.38435	3.98479	4.69017	4.09725	5.47184	8.44869	7.58545	7.46603	4.78051	6.26699	3.43246	2.14827	3.38297	2.25048	2.49739	3.90781	2.85115	5.07729	3.19156	1.91859	1.95686	3.38886	1.61656	1.74348	0.447239	2.46842	2.01834	1.51432
Os06g0244000	SAM dependent carboxyl methyltransferase family protein.	SAM dependent carboxyl methyltransferase, putative, expressed	7.96977	7.31671	8.62043	6.51854	6.5646	7.27015	9.06875	7.97407	7.82155	6.31279	6.53469	8.40137	7.43853	6.66578	7.8921	7.44539	7.33315	8.33958	11.2494	11.5343	11.9202	11.6711	10.8912	11.3206	12.9112	12.557	12.8504	13.3664	12.2105	13.0004	12.3525	12.472	13.2145	12.7804	12.0939	12.3549	11.7738	11.9564	12.7547	12.5092	11.9119	12.5298	6.18762	7.19163	6.9994	10.6031	7.75099
Os06g0260000	Conserved hypothetical protein.	No Hit	12.1914	12.2395	12.3509	12.215	12.4994	12.4542	11.797	12.0542	12.5184	12.3989	12.8049	13.304	12.817	13.0743	12.997	12.7089	12.2793	12.7351	10.7621	12.0433	11.1992	12.2443	10.9948	11.1081	12.9753	12.5948	12.4603	14.4729	13.7996	13.8292	12.2553	12.5739	12.7179	12.38	12.302	12.9731	13.0187	12.927	13.8956	13.2302	13.1257	13.9592	8.52793	7.67312	7.81806	11.1748	7.98663
Os06g0262200	Very-long-chain fatty acid condensing enzyme CUT1 (Very-long-chain fatty acid condensing enzyme (CUT1); 56079-54227).	3-ketoacyl-CoA synthase, putative, expressed	3.78939	3.75628	4.10707	3.15025	3.87017	4.28119	2.55279	1.38625	1.98995	2.46653	2.13828	2.87048	2.54715	0.716875	3.72197	3.77741	2.89875	2.68473	10.0876	11.3795	10.0382	11.5716	9.752	10.5029	10.4826	10.45	10.4895	9.83705	11.2149	11.2417	2.00278	1.31375	1.95068	1.04752	2.18111	2.90671	4.33303	2.73884	1.51744	1.91625	1.90274	2.39917	1.6655	0.708571	2.33908	1.50689	2.1889
Os06g0264500	TGF-beta receptor, type I/II extracellular region family protein.	peptide transporter PTR2, putative, expressed	7.40275	7.67592	7.16251	8.63611	8.92189	7.95421	8.0776	8.3227	8.69561	11.1173	11.3401	10.8681	9.15195	9.81542	9.48728	11.6012	11.7782	11.3436	9.2735	10.6546	9.17317	10.9314	9.72116	10.2708	11.2803	10.8022	11.3114	13.2764	13.1499	12.9325	11.3886	11.9284	12.1903	11.3289	10.9523	11.4103	9.78355	10.335	11.959	10.2111	10.2309	10.7285	9.62246	8.00748	9.23444	9.51487	10.5509
Os06g0267600	Conserved hypothetical protein.	expressed protein	9.25192	9.5438	8.97807	10.8716	10.9026	10.4665	11.1519	11.7114	11.463	11.8802	12.2301	11.1732	10.608	10.8258	10.2005	11.2906	11.9253	11.6341	9.15229	9.9963	9.56072	9.97905	10.0832	9.76566	11.0204	10.4691	11.3212	12.0093	12.3	11.6532	10.5262	10.4442	10.7562	10.5927	10.0266	10.6937	10.9264	11.2919	11.7001	11.7646	11.4356	11.9471	10.1113	10.0314	9.88578	10.9995	10.3282
Os06g0271400	Hypothetical protein.	expressed protein	0.317208	1.86731	1.89922	1.03773	3.61624	2.55555	2.66932	2.27887	0.905182	2.71402	5.61879	2.70522	2.90132	3.39988	2.72081	3.3597	1.86655	4.04503	1.43828	2.5373	2.38879	2.03236	4.86504	3.11175	4.32682	4.62947	6.84582	8.51613	8.16197	2.64255	3.2544	2.14384	1.63392	1.8249	3.06283	2.58158	4.45237	2.5704	4.49607	2.1902	3.09296	1.34639	2.05845	4.7397	1.68636	0.440905	3.75247
Os06g0277900	Protein of unknown function DUF239 domain containing protein.	No Hit	7.16868	7.10033	7.75077	6.13012	6.51818	6.11092	8.92882	9.04872	8.79644	9.46372	9.97778	9.34849	4.18296	5.1359	4.6595	4.8042	6.28195	3.76603	9.28739	10.1017	10.9189	9.46567	8.96649	10.3606	10.2345	10.3542	10.8721	8.65225	12.6974	11.9676	9.42859	8.91596	9.68998	9.05747	9.34067	10.3022	7.65129	7.26656	8.1739	8.26	8.03307	6.62686	2.32759	4.54082	2.43465	7.1234	2.18074
Os06g0280900	Conserved hypothetical protein.	expressed protein	3.02564	2.55373	3.19873	3.04047	3.42643	2.53207	2.98904	3.47904	2.9336	3.89924	4.87505	3.47124	2.42541	2.26037	3.82111	1.67781	3.1689	2.61669	2.78926	2.6082	2.9304	2.86712	3.28359	2.91673	4.62761	5.08132	4.50709	3.48014	3.1643	4.44332	3.29893	3.92621	2.86234	2.8342	4.83194	3.74986	4.54619	4.51976	3.15331	4.13562	4.44988	3.02072	4.23046	3.93401	5.0067	3.43235	3.46877
Os06g0285900	ARM repeat fold domain containing protein.	cadmium tolerance factor, putative, expressed	7.14181	6.8971	7.2835	5.85784	5.32156	6.13766	6.62422	6.54101	7.85896	6.56591	6.59478	6.66228	6.11651	7.33074	7.71895	5.07145	5.82479	6.52452	6.70048	7.63173	6.94514	7.40994	6.43498	6.77242	5.27512	5.60186	5.99877	8.13021	8.17517	7.7873	3.51594	2.2018	0.496642	3.15571	3.04021	4.12111	2.61689	1.47647	2.89055	4.5212	4.46177	6.12575	3.53126	4.2628	4.20675	5.7565	5.00448
Os06g0297700	Conserved hypothetical protein.	expressed protein	6.00682	5.74185	6.54846	5.67028	5.98738	6.3626	6.51311	6.28746	6.59475	6.50143	6.59036	6.70364	6.19619	5.93215	5.5249	6.5043	6.66591	6.60307	6.51923	6.94538	6.66889	7.09095	7.11979	7.23717	7.66603	7.25993	7.53746	8.44314	8.55847	8.76121	7.25431	6.94784	7.72859	7.61278	7.30326	7.6028	6.8069	6.48349	7.24479	7.02642	6.60458	7.13403	6.35791	6.90491	6.80136	6.35448	6.93246
Os06g0299100	Short-chain dehydrogenase/reductase SDR family protein.	oxidoreductase, short chain dehydrogenase/reductase family, putative, expressed	4.23669	4.37343	4.69841	4.0458	3.43814	3.9738	4.04938	3.60774	4.07506	3.77265	3.77498	4.60441	2.02563	3.74555	3.96133	2.37645	2.36143	3.05335	7.2025	5.7396	8.40785	4.51455	6.02541	6.1292	5.09305	5.78518	5.02133	3.89205	4.5713	4.91048	2.24245	1.86258	1.96525	1.29725	2.35711	2.8049	2.20994	1.087	1.74848	2.81224	-0.0103872	3.19409	1.15881	2.57303	3.06923	3.65925	1.50926
Os06g0299200	Short-chain dehydrogenase/reductase SDR family protein.	oxidoreductase, short chain dehydrogenase/reductase family domain containing protein, expressed	4.40482	5.0249	5.46359	6.79719	6.47237	7.09346	5.2859	5.18387	5.56472	4.71035	5.4125	6.30963	3.26589	5.07322	4.43678	6.13254	5.97578	6.67484	12.5489	11.3185	11.4481	12.5576	12.4329	12.7378	6.99978	7.45682	7.51699	5.47582	7.62718	8.12062	3.29107	4.24425	3.45638	2.49018	4.95013	3.16254	5.89701	5.28346	3.3969	3.8486	4.96459	3.2626	11.3744	11.6334	11.8153	8.38003	11.3528
Os06g0299300	Short-chain dehydrogenase/reductase SDR family protein.	oxidoreductase, short chain dehydrogenase/reductase family, putative, expressed	2.63942	2.79689	2.59075	2.97412	3.10312	3.72884	2.02782	1.97002	2.62652	1.96683	1.95918	3.34378	1.82984	2.37117	2.52527	3.37953	2.55633	3.31437	11.3452	10.2036	9.83	11.5123	11.34	11.1122	4.82399	5.06605	4.795	3.7822	3.16877	5.21622	3.15013	4.02427	2.07193	3.45604	5.13157	3.65964	3.79515	4.46712	2.51563	2.51489	4.31284	2.53344	10.3553	10.5986	10.7527	5.60968	10.2582
Os06g0314600	Floral nectary-specific protein.	SAM dependent carboxyl methyltransferase, putative, expressed	2.64716	2.11924	3.73229	2.59095	2.06954	2.07369	3.68202	2.18783	2.32661	3.56451	3.09774	3.32203	1.13938	1.58712	1.90036	3.53016	2.2955	2.78	9.91854	11.7251	11.4096	10.242	9.68224	10.6373	8.57491	8.21871	7.78014	9.73812	10.0317	8.7294	2.6801	2.97825	3.49598	4.54752	3.63432	3.84243	6.34211	5.47837	6.19985	5.50049	5.59229	7.87126	2.93848	0.693043	2.42723	3.22395	1.4674
Os06g0316800	Glycine-rich protein (Fragment).	glycine rich protein family protein, putative, expressed	3.35752	6.02334	4.34425	3.5553	3.67597	3.2087	3.48292	4.86106	5.05601	4.65419	4.44565	5.14378	3.97676	3.11754	3.66291	5.45706	5.57871	6.62282	6.43339	7.31866	7.23142	6.58759	7.1228	6.47055	5.56506	4.98321	4.93848	5.98179	7.16471	5.55261	0.810052	2.25441	1.14749	1.90741	3.4358	1.1161	4.3392	3.58236	1.27372	4.04607	2.87356	0.875648	1.37607	1.82841	3.01929	5.75631	1.14493
Os06g0317400	Glycine rich family protein.	glycine rich protein family protein, putative, expressed	1.80502	1.29513	1.89457	0.278374	1.77327	1.22592	-0.602774	1.99099	1.72529	3.63527	1.22733	1.08094	0.882588	2.27524	0.182274	1.98121	0.839479	1.89563	8.70971	4.80464	11.2415	5.09496	10.5036	8.4227	6.31357	5.49065	4.67491	2.75538	4.39899	4.55261	1.58277	1.45071	0.0579062	1.30147	3.1616	1.21457	2.45565	1.16149	3.32604	-0.206128	2.04373	2.29114	1.61192	7.10208	2.7111	7.56039	5.85169
Os06g0317600	Glycine rich family protein.	glycine rich protein family protein, putative, expressed	2.47162	2.04738	2.15333	2.92839	1.78029	4.58605	2.67246	4.07891	2.14511	3.24719	2.66284	3.39791	3.38021	1.65573	0.782765	1.92198	0.0268673	4.11683	11.3885	7.70508	12.2372	6.89536	10.6413	9.48443	5.94922	6.14465	5.16542	4.98622	7.3431	7.62982	1.79476	0.0114312	1.62982	0.894599	0.728912	2.1037	0.489629	-0.988159	1.8066	0.71385	-1.72765	1.27834	1.73241	8.30807	7.46879	10.5753	9.08226
Os06g0320500	Chlorophyll a/b-binding protein.	chlorophyll A-B binding protein, putative, expressed	17.726	17.296	18.4162	16.5	16.5157	17.1937	16.9346	17.0826	18.1231	14.4561	14.8233	13.9441	17.003	17.1033	17.7038	14.0385	14.5561	13.757	16.6897	16.2511	16.8964	14.9888	14.5511	14.7543	18.186	17.8006	17.5419	14.2351	14.5602	12.6768	3.008	2.99187	4.52586	2.76104	3.4421	5.48221	4.9196	9.69983	9.72607	6.2553	8.52739	5.43517	15.7097	15.9005	15.7916	12.7426	12.7684
Os06g0321700	Hypothetical protein.	expressed protein	9.55242	9.65626	9.41082	9.21761	9.12267	9.54499	9.4587	9.76683	9.41101	10.7635	10.8399	10.1691	7.88443	8.51438	8.05397	8.50497	8.28306	8.97272	9.3151	9.96795	8.92384	9.36348	8.79387	8.6497	8.53418	8.29149	9.55011	11.3356	10.7307	9.94481	8.85598	8.58097	8.63002	8.99096	8.37979	9.02292	8.36973	9.13369	9.51413	9.63495	9.55525	9.89705	4.60656	4.36156	4.56612	8.07237	4.87033
Os06g0329900	SAM dependent carboxyl methyltransferase family protein.	SAM dependent carboxyl methyltransferase, putative, expressed	5.10087	5.36161	5.15932	4.49509	4.54427	6.85432	7.27242	7.07188	7.16755	6.80966	6.43707	6.54039	6.1099	6.46251	6.54093	6.73596	6.59347	5.88317	7.73645	8.98098	8.27571	7.03579	5.78685	6.85194	9.30275	8.68541	9.67072	9.21963	8.2155	7.51558	6.0515	5.98881	6.48105	6.11772	4.91443	6.30863	6.78582	7.19251	7.8436	8.09237	7.20134	7.78123	1.80877	2.37932	2.19624	3.53571	3.03101
Os06g0334400	Cdk-activating kinase 1At (Cdk-activating kinase CAK1At).	cyclin-dependent kinase F-1, putative, expressed	9.59716	9.73479	9.37617	11.3746	11.4377	11.0611	11.5408	11.5607	11.3643	12.7537	12.7493	11.9725	10.4412	10.7356	10.4848	11.8846	12.0025	11.8281	10.6208	10.9959	10.4436	11.3615	10.9796	11.1474	11.794	11.1621	12.1444	12.6154	13.0278	12.5951	11.1459	10.9424	11.118	11.2516	10.7919	11.1755	10.744	11.0609	11.4129	11.9571	11.4388	11.6378	11.1082	10.9249	10.7094	12.0197	11.5547
Os06g0338900	Nucleotidyl transferase domain containing protein.	bacterial transferase hexapeptide domain containing protein, expressed	10.4134	10.4006	9.5901	10.437	10.3916	9.64025	10.0306	10.1447	9.89088	10.4739	10.6872	10.152	9.98813	10.1111	9.69306	10.4943	10.442	10.1566	9.98051	9.8304	9.21325	10.6115	10.471	10.2894	9.76964	9.28761	10.3755	11.1369	11.0176	10.1649	9.77809	9.33217	9.67661	10.1079	9.15897	9.53512	8.13943	8.59849	9.04447	9.33269	8.797	9.50701	10.2916	10.2211	10.1006	10.176	10.8539
Os06g0474300	Conserved hypothetical protein.	methyltransferase domain containing protein, expressed	2.87624	1.72798	2.92727	1.75836	1.41681	3.93464	2.76536	1.66721	2.1929	1.83019	1.84829	3.51042	2.45677	2.22062	0.948677	2.50395	2.35185	1.92293	3.44646	3.35959	4.76752	3.84335	3.52309	2.25321	4.56618	5.92988	4.88924	3.81052	2.81602	4.34659	3.39898	4.74561	3.55285	2.84934	5.56648	4.89137	4.22169	4.69442	3.49285	2.70398	3.92832	1.53967	1.85454	2.73808	2.65508	2.01184	2.70376
Os06g0506000	Conserved hypothetical protein.	expressed protein	8.13407	7.76	8.0553	9.08418	8.92645	8.93421	9.20864	8.68913	8.3695	9.59749	9.32231	9.7526	7.96268	8.39363	8.27619	8.76681	8.51957	8.75288	7.50514	6.47199	7.23551	7.02935	7.26307	7.49319	8.3047	7.8816	8.51789	9.85693	9.59902	9.26826	5.14742	4.84845	5.6074	5.72436	5.05409	5.22187	4.45846	4.79936	5.10211	5.24917	4.83024	5.64566	7.13695	6.87127	6.50513	7.91958	7.15078
Os06g0524900	Disease resistance protein family protein.	RGH1A, putative, expressed	3.27639	2.65005	2.61247	2.92174	2.15218	3.27856	1.23899	2.60715	3.35257	2.53631	2.31011	3.50596	2.36398	2.97378	5.60243	3.20986	2.85599	3.19327	2.56409	3.18815	2.60552	4.02921	3.43347	1.1439	4.50641	5.81521	4.79734	3.6362	3.2828	4.28699	4.64683	5.34228	3.63988	4.44478	6.04816	4.62294	4.58512	5.79991	3.12613	4.04633	5.30752	2.39627	1.52935	2.26369	1.42647	1.45429	1.97234
Os06g0528600	Spermidine synthase 1 (EC 2.5.1.16) (Putrescine aminopropyltransferase 1) (SPDSY 1).	spermidine synthase, putative, expressed	14.0569	13.8585	14.2552	13.9005	13.897	14.0618	13.2431	13.1731	13.1671	13.7084	14.173	13.8833	11.9751	12.7066	12.5034	12.5712	13.151	12.27	12.8231	12.2525	12.4162	12.3303	11.8869	12.2199	13.5072	13.1041	13.8886	14.326	14.3493	14.1307	10.1533	10.3493	10.7612	10.4416	9.89699	10.9062	10.2157	10.9643	11.3816	11.7731	11.2707	12.2632	10.9056	11.0066	10.5315	12.8576	11.4963
Os06g0531900	Lipolytic enzyme, G-D-S-L family protein.	GDSL-like lipase/acylhydrolase, putative, expressed	8.88653	7.24022	9.84461	8.81073	8.13049	9.59364	7.76763	6.16358	5.89276	6.95397	6.62362	6.94504	4.69056	4.20858	3.75636	4.32407	4.25883	4.16025	11.751	9.33534	12.3631	10.2904	12.0027	11.8352	4.71055	5.42866	4.25945	3.91853	5.30613	6.3237	11.4556	10.6197	11.1407	11.5119	10.5729	10.5754	7.47179	8.43668	9.59394	9.48518	8.847	9.51449	9.19054	11.6173	11.5881	10.1888	11.4718
Os06g0538400	Hypothetical protein.	expressed protein	9.6082	9.57255	9.97076	9.97227	9.82392	10.6802	10.1663	9.61022	9.35845	9.75277	10.7374	10.1544	7.34562	7.00854	8.28543	7.30408	7.19436	5.53844	11.0676	11.6962	11.4006	11.4595	10.5228	11.098	9.72793	9.31169	10.367	11.7539	11.3924	11.445	8.66325	8.14414	8.51967	9.37561	8.59949	9.41142	7.91285	7.67849	8.71265	8.18078	8.08189	8.75889	8.03204	6.79076	7.13508	9.55303	9.03763
Os06g0543400	CBL-interacting protein kinase 11 (Fragment).	CAMK_KIN1/SNF1/Nim1_like	14.7456	14.6451	14.4234	14.384	14.6842	14.8547	14.4645	14.5794	14.5383	14.2542	14.7221	14.37	13.6072	14.0607	14.1549	13.5875	13.8696	13.6346	13.5502	14.5995	13.811	14.245	13.4374	13.9223	13.6589	13.4838	13.6934	14.6834	15.0714	14.9067	12.587	12.0966	13.1073	12.2063	11.2991	11.3794	12.9729	13.2836	13.3181	12.6538	12.3619	13.46	11.8797	12.7184	12.5091	12.8361	12.2641
Os06g0551800	Protein kinase domain containing protein.	lectin protein kinase family protein, putative, expressed	2.46727	2.74977	0.753909	3.48358	4.00786	3.6225	4.14411	4.13428	3.69796	6.99868	6.85544	6.25538	3.66059	3.03189	2.17248	6.21498	7.11497	4.89928	3.03214	4.08127	3.78783	3.79059	3.27218	2.99513	5.93373	5.50585	6.00329	7.68775	7.26789	6.06119	3.27863	3.47968	3.10166	3.16569	3.83594	3.55774	4.33459	4.60896	5.66661	5.57169	4.58059	5.93277	5.21387	4.64701	3.99252	3.67053	4.37904
Os06g0564700	Cysteine synthase (EC 4.2.99.8).	cysteine synthase, putative, expressed	3.34196	2.92068	4.84267	3.39152	4.59931	4.64004	6.7789	6.06239	5.63695	5.47409	6.28747	6.56341	1.29014	3.05576	2.54318	5.52768	2.8058	3.79149	8.24156	7.71748	7.24364	7.00656	7.29945	7.76674	8.97496	8.4305	9.44451	8.19607	8.10637	8.62031	3.98026	4.94472	3.16976	3.72848	4.48604	5.35577	4.03234	3.52153	5.55828	6.42647	5.0284	5.83288	9.1649	6.93079	7.01947	8.34747	6.8551
Os06g0567900	L-ascorbate oxidase precursor (EC 1.10.3.3) (Ascorbase) (ASO).	L-ascorbate oxidase precursor, putative, expressed	7.13106	6.52139	8.20341	7.84485	7.76558	8.14075	7.54159	6.34558	5.66123	5.84498	5.61672	7.04575	6.50821	7.00081	7.47244	6.66904	7.09475	7.18993	10.4885	11.946	11.092	12.2036	11.0525	11.8405	8.52113	8.54867	9.70689	9.94247	9.77159	10.4821	4.67096	5.448	5.40297	4.08329	4.62312	4.61831	4.24757	4.54849	3.88612	4.54717	4.48394	4.41738	8.22708	5.17326	6.79318	7.07696	8.0289
Os06g0596300	Acyl-ACP thioesterase.	myristoyl-acyl carrier protein thioesterase, chloroplast precursor, putative, expressed	11.5972	11.0842	11.6823	11.4398	10.8608	10.9947	10.6399	10.5044	10.7211	10.7624	10.6898	10.4974	11.3036	10.8077	10.7759	11.2152	10.6704	11.143	12.5321	11.9439	12.5275	12.1163	12.2165	12.0492	10.4034	10.2822	10.76	11.7989	11.4478	10.5132	11.1454	10.7053	11.0792	11.5004	10.5956	10.5936	10.3211	9.92955	10.7805	10.8929	10.0518	10.8502	11.3395	11.208	10.9408	11.6266	10.8065
Os06g0599200	Cytochrome P450 family protein.	cytochrome P450, putative, expressed	3.6647	3.07754	2.00107	4.12125	4.06252	2.78596	0.300872	1.88707	5.59441	6.03605	4.30015	4.45772	7.67722	5.60299	5.04406	7.34298	7.20331	7.49949	5.34823	8.23354	6.13202	7.77607	6.46618	5.51567	8.14002	8.52997	5.79074	9.18179	7.5766	4.99912	4.40744	4.56835	4.45655	4.68475	5.61302	5.04865	6.77484	6.68185	6.72316	6.54737	6.43328	6.94003	1.65586	1.9875	2.14282	2.33317	1.07754
Os06g0606000	Serine/threonine protein kinase SOS2 (CBL-interacting protein kinase 24).	CAMK_KIN1/SNF1/Nim1_like	8.49234	8.35504	8.23614	8.87136	8.64957	8.53806	9.05271	8.63604	8.45809	9.66421	9.51792	9.60347	8.8989	8.99515	8.76024	9.22684	9.29655	9.13249	7.57198	8.1419	7.79897	7.80718	7.39903	7.77658	8.91599	8.83133	8.95533	10.8467	10.4429	10.468	8.24853	7.82945	8.31741	8.23815	7.44141	8.69177	7.6215	8.55683	8.76783	9.70663	9.08469	9.19289	6.94549	8.74366	7.58733	10.2526	8.01882
Os06g0614400	Conserved hypothetical protein.	expressed protein	13.3017	12.5681	12.8083	12.8018	12.6409	13.0806	13.4182	13.0562	12.9406	13.6621	13.744	13.5426	11.4765	12.0483	11.7693	12.2324	12.1329	11.9613	13.9928	13.7589	13.54	14.0454	13.6226	13.5528	15.2468	14.7318	15.5238	14.9029	14.6552	14.9908	11.595	11.372	11.2747	11.6941	11.3762	11.1238	10.4072	10.6965	12.286	12.215	11.5487	12.1889	13.4346	13.1953	12.9965	14.5208	13.0751
Os06g0618700	VQ domain containing protein.	VQ domain containing protein, putative, expressed	9.66866	9.84572	10.444	8.66079	9.17243	9.71035	10.9424	10.9511	10.8343	11.1945	11.2293	12.1429	8.69377	9.25527	9.51483	11.0737	10.195	10.3203	11.2419	12.3625	11.5636	10.1864	8.97936	9.68185	12.0001	12.1359	12.0789	12.6216	11.4441	9.8714	10.6504	10.6003	11.3924	10.4202	10.6396	11.4162	9.54624	9.68769	10.7966	10.4539	10.2577	10.5989	2.28696	5.69381	4.37892	8.25652	4.57512
Os06g0619000	Disease resistance protein family protein.	vrga1, putative, expressed	5.82493	5.78047	5.58298	7.13582	6.9633	6.48561	7.61169	7.04212	6.83419	9.11885	8.49967	8.131	7.13085	6.65868	6.51779	7.82894	8.19858	7.91427	6.36991	7.42369	7.02825	6.38888	6.09525	6.57171	7.91814	7.92773	8.11791	8.79743	8.80694	8.17429	7.52233	7.15938	7.35334	7.56905	6.7466	7.67548	6.58827	7.00304	7.54385	8.02952	7.31766	7.49224	5.68861	5.79018	5.36326	8.40381	6.55808
Os06g0630300	Conserved hypothetical protein.	expressed protein	9.14522	9.35339	9.07521	9.7572	9.90248	9.48527	9.69656	9.745	9.49707	10.2285	10.5709	10.6122	9.29819	9.68495	9.54892	9.75076	9.81491	9.25107	9.96937	9.88953	9.14303	9.54834	9.19407	9.15806	9.27233	9.01496	9.51668	10.8679	10.6523	10.4208	8.72096	8.64955	8.93893	8.67822	8.36174	8.94086	8.55551	8.91898	9.31254	9.69414	9.5521	9.43801	10.5984	10.387	10.154	10.6303	10.0104
Os06g0633800	Aromatic amino acid permease family protein.	amino acid transporter, putative, expressed	15.0406	14.8288	14.8271	12.9672	13.0726	13.4583	14.8891	14.8125	14.797	13.5867	13.8224	13.7466	14.425	14.6669	14.7341	13.6955	13.3521	13.173	14.1894	14.4847	14.5983	13.6423	13.5463	14.0597	15.911	15.5929	16.4095	15.2729	15.2579	15.4355	14.0843	13.7261	14.5819	13.8552	13.1517	14.0693	14.4918	14.7344	15.3245	14.8455	14.3571	14.9111	14.2097	14.6315	14.4649	15.0574	14.24
Os06g0639800	Cytochrome P450 family protein.	cytochrome P450, putative, expressed	2.23708	2.00033	3.01089	2.08619	1.8774	2.55772	2.95954	1.83777	2.43294	2.14122	2.0158	2.97267	1.93334	2.68616	2.3327	2.66879	1.6994	2.74374	11.8547	12.3441	12.0637	13.678	12.0777	13.0215	14.2176	14.2902	14.359	14.9999	14.8528	15.1533	5.86942	5.23865	5.41637	5.32314	6.40069	6.86474	5.66716	6.41154	5.48874	5.56474	6.0236	5.65381	2.81892	2.48002	1.6404	3.50195	1.20504
Os06g0640100	Cytochrome P450 family protein.	cytochrome P450, putative, expressed	9.83117	10.2614	10.3367	9.32078	9.78308	10.1879	10.1721	10.975	11.098	9.65651	10.5999	10.3906	9.01515	9.85133	9.62051	9.28781	9.23855	10.0676	9.80798	10.1437	10.1515	11.354	9.98088	10.9606	11.9539	11.8124	11.6695	12.5035	12.9756	12.7651	6.43745	7.41144	8.13672	6.25412	7.49221	8.07105	8.94452	7.77756	7.96152	7.76226	7.80323	7.86289	7.50868	7.73082	8.23382	8.09009	7.54258
Os06g0641800	Cytochrome P450 family protein.	cytochrome P450, putative, expressed	11.1602	11.0034	11.2425	12.274	12.2033	12.3115	12.0728	12.0666	11.7126	13.3906	13.1708	13.224	9.80117	10.4499	10.6206	12.8155	12.797	12.902	11.9136	11.3925	11.6637	11.2496	11.2064	11.6055	12.0349	12.1175	12.4371	13.7166	13.462	12.9812	10.0252	10.235	10.8282	9.93726	9.42718	10.314	9.96403	10.3022	11.2304	10.8002	10.6138	11.3324	9.95537	9.62235	9.59263	11.2896	10.6998
Os06g0648500	Hypothetical protein.	expressed protein	9.34791	9.06951	8.67562	9.72714	9.90169	9.48037	10.8024	10.7432	10.4333	11.014	11.4232	11.6818	9.2636	9.70365	9.56608	10.2701	10.2173	9.46784	10.718	11.4675	10.3498	11.6322	10.5134	10.7579	12.7316	12.4048	13.427	14.2685	13.4158	13.2492	11.1749	10.7158	11.4758	11.2831	10.4698	11.0341	10.837	11.2084	11.8762	11.9411	11.7783	12.0377	11.8601	11.4808	11.0633	12.154	11.2949
Os06g0648600	Conserved hypothetical protein.	No Hit	4.50606	4.57565	5.72676	5.14345	5.61668	5.52853	5.23124	5.56293	5.30895	6.91417	6.77432	7.07853	5.23076	5.97679	5.40328	6.57797	6.19675	7.02481	5.00107	5.18481	4.98158	6.29718	6.3838	6.53731	6.95444	6.40619	6.24814	7.07848	8.28839	7.66439	5.06277	6.00219	5.83241	5.07457	6.47896	5.90446	7.19275	7.04546	6.36899	6.88181	6.99738	6.33408	5.40435	5.75477	5.7016	7.4283	7.20753
Os06g0651600	Protein phosphatase type-2C.	protein phosphatase 2C, putative, expressed	11.0163	11.0398	10.9079	11.4185	11.5201	11.2211	11.0399	10.9825	10.6295	11.4366	11.608	11.6163	10.7729	11.207	11.0443	11.1807	11.2913	11.1189	11.126	11.0232	10.8424	11.0816	10.9558	11.0482	11.2605	10.9762	11.3849	12.3015	11.8627	11.8503	11.3466	11.1487	11.6664	11.384	10.7741	11.307	10.8098	11.1379	11.6062	11.5589	11.587	11.8026	10.6732	10.9587	10.665	11.526	10.9671
Os06g0656300	Protein of unknown function DUF588 family protein.	membrane associated DUF588 domain containing protein, putative, expressed	9.86365	9.55425	10.1351	10.0377	10.0638	10.5697	11.6379	11.6625	11.6456	10.5462	10.8125	11.0483	10.267	10.4051	9.86948	10.3365	9.85592	10.0986	13.2594	14.1507	13.5502	13.1347	12.6156	13.0541	14.1333	14.4272	14.2994	14.3321	14.4859	14.9517	8.88971	8.52141	8.47414	9.03698	8.11469	7.97546	9.18315	9.39554	9.47124	8.18486	8.30098	8.80343	6.2266	11.3347	11.8951	10.9421	11.4034
Os06g0676500	Conserved hypothetical protein.	No Hit	2.52424	2.73607	2.79304	1.90375	1.02375	0.684309	1.95395	2.10207	2.21125	2.44	2.27201	3.29256	2.39418	3.16273	2.272	4.39245	3.39538	1.64603	1.6804	2.98656	1.42745	3.30467	3.04442	1.83004	3.97193	4.29252	7.11599	3.34669	2.32117	4.2641	3.25942	4.26137	1.41703	3.29891	5.16483	2.57057	4.34292	5.02418	2.31883	2.16368	4.62908	1.58686	1.46521	2.21857	1.8162	1.17503	1.87594
Os06g0691600	Calcium-binding EF-hand domain containing protein.	OsCML29 - Calmodulin-related calcium sensor protein, expressed	13.8438	14.2929	13.4641	14.503	14.7496	14.2934	13.8978	14.8158	14.92	14.2949	15.2731	14.7311	14.0463	14.865	14.3462	14.5534	14.4156	13.7365	13.2688	14.546	13.377	13.8719	12.5548	12.9016	13.4405	13.3548	14.1048	15.3036	15.314	14.8292	10.676	10.6923	10.3701	11.2955	11.2274	12.2879	12.8151	13.154	13.1581	12.439	13.358	14.1017	7.62505	11.5001	11.7469	13.9919	10.5179
Os06g0699500	Macrophage migration inhibitory factor family protein.	macrophage migration inhibitory factor, putative, expressed	11.087	11.5363	11.3573	12.7108	13.3462	13.164	11.0101	11.819	11.4623	12.2958	12.7218	12.2046	11.2504	11.7375	11.8374	12.3935	12.7324	12.7282	13.8238	12.1889	13.6548	12.8926	13.7046	13.5567	9.66071	9.5003	10.1845	11.4866	12.3463	10.8123	10.2221	10.6664	10.673	10.2949	10.4526	10.0028	8.35363	8.8237	9.42904	9.01138	9.26376	9.97753	12.825	12.4706	11.9659	12.8961	13.0573
Os06g0700300	Hypothetical protein.	expressed protein	6.11517	5.69417	5.74998	6.15538	5.81745	7.67522	8.07627	7.74306	7.80337	9.63167	8.86621	9.66086	7.23544	7.10132	7.34656	8.95612	8.56039	8.60689	6.46275	7.14294	7.01655	6.56463	6.50546	7.53661	10.1646	9.5961	8.7286	11.755	9.76627	9.87335	8.18512	7.8693	8.35829	7.95641	7.32796	8.36898	7.80138	8.48814	9.31668	9.08157	9.25308	9.31314	2.71329	6.37336	6.38948	10.2151	6.46924
Os06g0702800	Cyclic nucleotide-binding domain containing protein.	expressed protein	12.0813	11.8858	11.1536	12.4779	12.3792	11.6755	12.163	12.0836	11.6588	12.8166	12.7629	12.1951	12.091	12.0039	11.4361	12.5146	12.3129	11.4733	10.7609	11.3338	10.4423	10.9168	10.4973	10.3387	11.9232	11.679	12.6631	13.4412	12.9834	12.0662	10.8707	10.3917	10.8783	10.8987	9.91671	10.7666	10.3275	11.0435	11.0853	11.7373	11.289	11.37	10.8332	10.501	10.312	10.9567	10.7643
Os06g0705300	Conserved hypothetical protein.	plant-specific domain TIGR01589 family protein, putative, expressed	11.7679	11.8036	11.2895	12.5716	12.6352	11.9468	12.4019	12.5361	12.2079	13.0749	13.2811	12.8739	12.4917	12.8087	12.3862	13.0919	13.2466	12.9414	11.0817	11.2301	11.0253	11.6785	11.4533	11.2278	12.3524	12.0035	12.4979	13.9003	13.5881	13.0879	11.4442	10.9956	11.4427	11.8147	11.1975	12.0761	11.9228	12.7181	12.2523	13.8605	13.5979	12.9849	11.9601	11.7719	11.6455	12.2331	12.1274
Os06g0708100	Esterase/lipase/thioesterase domain containing protein.	serine esterase, putative, expressed	4.20549	3.61657	4.47462	4.42221	4.22494	3.98499	4.45576	3.61695	3.78353	4.51004	4.22119	4.47983	3.68481	4.06229	3.81688	4.51232	4.4408	4.50416	3.67384	3.56694	2.74837	3.99092	3.8163	3.90736	4.67748	5.37744	4.76219	4.22649	3.71524	4.62826	3.81152	4.67306	3.19777	4.32506	5.4568	4.30356	5.07063	5.32908	3.51897	3.49415	4.81838	3.42271	3.22103	3.39698	3.03979	3.73393	4.03148
Os06g0714800	Protein of unknown function DUF581 family protein.	DUF581 domain containing protein, expressed	7.23227	6.84298	7.19165	10.5927	10.36	10.5405	7.50677	6.88226	5.92409	13.6391	14.0112	14.0277	7.52483	8.23097	8.12676	13.0985	12.7667	12.2941	9.66977	9.76231	9.66174	10.7036	10.2713	10.1046	9.66648	10.8482	11.6229	14.9811	14.6585	14.869	11.5537	11.4422	12.0351	10.4864	9.84947	10.2217	10.9749	11.5613	11.7515	12.3014	11.7582	12.3182	7.31485	11.004	11.2442	14.5906	11.5626
Os06g0727400	Probable serine/threonine-protein kinase NAK (EC 2.7.1.37).	serine/threonine-protein kinase Cx32, chloroplast precursor, putative, expressed	10.3496	10.3438	10.0326	10.4278	10.5974	10.1994	10.9011	10.9703	11.0027	11.1537	11.1468	10.9315	11.1168	10.9573	10.714	10.7944	11.0887	10.7821	8.97285	9.9919	9.28656	9.24258	8.44669	9.00979	10.5349	10.2934	10.2625	11.4923	11.2857	10.5367	9.77543	9.81105	10.2292	9.77683	9.24557	9.89111	10.3155	10.5388	10.6842	10.3473	10.1056	10.6729	6.86408	6.04051	5.82543	9.40345	6.52632
Os06g0728000	HMGd1 protein (Nucleasome/chromatin assembly factor D protein NFD101).	HMG1/2, putative, expressed	16.6179	17.2138	17.832	16.4775	16.8209	17.6312	16.1815	17.0373	17.5038	15.8184	16.6235	17.6263	16.5416	17.2033	17.7035	16.5853	16.5548	17.2737	16.6853	16.2053	16.2626	16.2106	15.964	16.656	17.8142	17.5636	17.7355	17.4845	17.0508	18.0577	15.1262	15.4863	16.4259	15.1096	15.3378	16.3314	15.3932	15.5625	16.1269	15.9728	15.6688	16.5391	16.0322	16.008	16.3161	16.2392	15.8806
Os07g0102100	K+ potassium transporter family protein.	transposon protein, putative, unclassified, expressed	11.6906	11.4422	11.604	11.8855	11.9301	12.2545	11.8486	12.1495	12.0059	12.0406	12.1825	12.1595	10.568	11.0668	10.851	11.6926	11.8771	12.3244	9.65778	10.74	10.2489	10.7793	10.6325	10.5223	11.0381	10.5558	10.7058	12.5302	12.3563	12.1616	4.61576	4.23221	3.81101	4.6898	4.88393	5.47771	3.79859	4.09465	4.44069	6.30919	4.25687	3.85105	1.7984	8.28669	4.73817	11.3992	7.35043
Os07g0111900	FAD-dependent pyridine nucleotide-disulphide oxidoreductase family protein.	flavin-containing monooxygenase family protein, putative, expressed	5.70939	5.66371	6.48957	7.81519	7.06541	7.56021	7.87131	7.39117	7.35697	7.36515	7.50442	7.53994	4.07163	5.38759	4.83727	5.44958	5.28717	5.51532	5.13012	5.34056	4.00362	4.66433	4.53719	4.51422	6.82596	6.09693	6.77716	7.80908	8.7004	8.0817	3.51194	3.95976	1.99705	3.02409	5.019	3.37624	5.14281	5.75659	5.25859	5.68299	5.8742	6.37903	1.48846	1.30243	1.64705	2.13054	1.1737
Os07g0115300	Peroxidase2 precursor (EC 1.11.1.7).	peroxidase precursor, putative, expressed	5.90352	4.90276	6.87776	3.93714	3.48229	6.02369	6.88646	7.02257	6.29209	4.38868	3.92936	4.45224	4.60331	4.18921	4.26747	2.3303	2.5948	4.10026	7.73716	6.34418	7.65539	5.76418	6.06631	5.49237	6.17057	6.36483	6.5862	5.14736	5.42487	4.03741	6.63656	6.61838	6.02942	6.38288	6.72228	6.08105	5.9756	6.52999	5.8836	4.67319	5.78258	4.35124	2.62078	5.59822	6.03474	4.50645	4.47576
Os07g0121200	Protein kinase domain containing protein.	receptor-like protein kinase precursor, putative, expressed	6.12539	5.78992	6.69701	6.13675	5.84345	6.53618	7.88031	7.64104	7.66312	9.04666	8.72695	8.51954	8.82263	8.41011	8.66515	8.68866	9.19554	9.16493	5.25865	5.67194	6.12189	5.86822	5.59738	5.7249	8.22827	7.37084	7.86297	8.74793	9.43837	9.59341	6.71268	7.07886	7.40042	7.04074	7.03292	7.78287	7.75039	7.99903	8.25553	7.40625	7.96861	9.00114	2.72387	5.89269	0.959816	8.87349	4.68115
Os07g0125000	Pathogenesis-related protein PR-1 precursor.	SCP-like extracellular protein, expressed	12.3627	12.3198	12.0902	10.9093	11.4542	11.2093	11.5196	12.106	11.9501	10.4226	10.9907	11.1624	11.8577	12.484	11.9689	11.4668	11.3406	11.2387	12.3146	11.8872	11.7482	11.5891	11.6858	11.1978	12.1545	12.0448	12.5302	12.7361	12.4782	12.6212	10.6913	10.8011	11.106	10.8728	10.8589	11.0087	10.1168	9.77132	10.1392	10.1743	10.6907	10.4657	11.352	11.2077	10.7493	12.4114	11.0812
Os07g0130100	Lectin-like receptor kinase 7;2.	lectin-like receptor kinase 7, putative, expressed	3.82295	4.10899	4.51878	3.2504	1.80369	3.55719	5.6253	5.18436	5.93092	5.07359	4.49966	5.53388	5.39558	4.69458	5.45274	5.0453	4.26279	5.24713	5.40057	7.07576	6.3873	4.51294	4.05826	3.69099	9.6647	9.01814	9.23292	7.722	7.10285	7.05443	6.51872	6.77156	6.89792	6.05222	5.54981	5.69166	8.16534	8.17876	9.08953	7.7637	7.66861	8.4889	3.13227	2.64868	2.88743	4.93263	4.71706
Os07g0133000	Legume lectin, beta domain containing protein.	legume lectins beta domain containing protein, expressed	3.57375	4.07422	3.60557	5.19291	4.90114	4.79278	6.73982	6.45087	6.43898	6.85945	6.92332	6.40403	5.26384	5.13079	5.15551	5.05291	5.32182	4.82921	6.40294	7.02806	5.37933	7.09687	7.25443	7.56627	4.88996	6.01058	6.10116	5.2829	5.55851	4.45096	3.13452	3.18092	1.67957	2.61437	4.29698	3.4808	4.86363	4.17884	4.23488	3.7937	4.06651	3.54351	7.29758	6.20408	6.11031	2.38705	6.99471
Os07g0147500	Photosystem II 10 kDa polypeptide, chloroplast precursor.	photosystem II 10 kDa polypeptide, chloroplast precursor, putative, expressed	8.87558	8.84695	7.10501	5.75418	5.87807	6.02615	16.1623	16.1519	16.9888	11.7784	11.2835	11.125	10.1906	9.52213	9.78328	8.57525	7.61839	3.66969	15.631	16.2605	16.0548	13.8187	12.6725	13.5147	19.2581	18.7292	19.0288	15.1547	15.1617	13.4346	5.24589	5.73285	5.9362	4.24935	5.21528	4.97262	6.62588	7.25681	8.98742	4.74083	5.83322	6.29366	15.4973	15.2924	14.5519	12.0128	13.0716
Os07g0148600	Sulfotransferase family protein.	flavonol sulfotransferase, putative	3.60487	6.14065	4.01197	3.27886	5.6562	3.74495	2.00449	4.11166	1.98114	0.0593632	3.01669	3.46892	3.92475	2.9626	5.28993	4.47782	2.77753	1.77287	7.61757	7.07317	9.57023	5.6262	6.40134	7.3874	5.09171	4.91577	5.1089	3.80277	3.79958	4.12659	4.10058	5.16602	4.72837	3.43323	5.64607	4.16689	5.05364	5.75451	4.41442	3.82821	5.20599	3.37307	2.05018	3.26904	2.51675	4.06942	2.94427
Os07g0152700	Glutathione S-transferase GST 20 (EC 2.5.1.18).	glutathione S-transferase, N-terminal domain containing protein, expressed	3.5211	3.7994	3.33801	4.27826	2.93473	3.74169	3.91309	3.76062	4.21575	3.68945	4.35333	4.13415	4.11978	4.40976	3.38915	3.87223	3.61984	4.18796	7.51694	7.95332	5.43437	9.40456	8.09193	8.44144	7.46496	7.9998	9.84691	8.84486	8.26515	8.52689	3.73069	5.13108	3.40762	3.6278	5.87906	4.05564	5.5414	5.845	7.19994	4.14528	5.40301	5.2053	1.96113	2.47268	4.72339	2.70693	1.45629
Os07g0159700	Protein kinase domain containing protein.	receptor protein kinase CRINKLY4 precursor, putative, expressed	5.887	5.54305	6.31609	3.19907	3.62806	5.28967	2.66727	3.22055	1.97017	3.41011	2.1166	3.34548	3.17205	2.93938	2.95792	2.49598	2.03696	2.83196	8.46362	6.28589	9.36982	7.88035	8.92674	9.38136	3.51457	4.32708	5.03153	0.399848	2.45301	4.92394	4.98183	4.69066	5.60524	5.52382	4.93974	4.86615	3.28741	3.79508	4.36731	3.99869	4.10432	5.16529	7.63095	8.51793	8.55403	6.819	8.71806
Os07g0167700	Conserved hypothetical protein.	No Hit	9.63382	9.93607	9.365	9.54363	10.1776	9.37438	10.1523	10.6848	10.2943	9.83581	10.4274	10.3603	11.291	11.7058	11.2755	11.5198	12.0096	11.3674	9.20108	10.1951	9.07779	10.0163	9.16397	8.47345	11.0419	10.361	10.5015	12.3395	12.1912	10.69	6.64362	7.76962	8.01237	7.07134	7.02015	8.25187	5.59853	5.83839	6.62938	6.67196	6.71336	6.91171	2.25536	4.40662	2.87996	7.49391	3.01926
Os07g0174600	(No Hit)	No Hit	15.4463	15.6121	15.6228	15.4293	15.6426	15.7846	15.4073	15.8281	16.1853	15.7724	15.965	16.3866	15.6424	16.1675	16.3524	16.0034	15.8244	16.8783	15.9379	15.7224	16.0611	15.8789	15.6154	16.3526	16.7857	16.6441	16.2894	17.1478	16.7808	17.0846	15.2541	15.368	16.2068	15.2718	15.2924	15.9959	15.6947	15.4537	16.0487	15.6695	15.4354	16.2658	16.0975	16.005	16.6813	16.068	15.6974
Os07g0175300	Hypothetical protein.	expressed protein	4.31951	3.96633	4.48738	4.79731	5.0884	5.82708	5.44659	4.22954	5.17413	4.56464	5.32945	5.27136	3.9054	4.01589	4.92145	3.73692	3.5755	2.56351	4.86322	5.24756	4.66486	6.27011	5.27256	5.64216	5.14579	6.81005	4.7747	6.24384	6.22709	5.44986	5.5823	5.35408	5.57354	5.64622	5.34347	5.62834	5.21117	5.82135	6.471	4.81274	5.54309	6.51434	1.56322	1.33618	5.58298	2.21672	1.25721
Os07g0181100	C4-dicarboxylate transporter/malic acid transport protein family protein.	C4-dicarboxylate transporter/malic acid transport protein, expressed	1.63578	2.17548	-0.408648	0.357928	1.25324	1.59737	2.047	1.79515	2.1104	2.73672	2.72222	1.67616	2.21953	2.71393	2.89097	2.59471	2.47614	1.8349	4.28307	7.09134	5.54565	4.27223	3.19841	3.05535	6.97665	7.53441	6.45114	8.26608	6.01401	5.30521	2.48869	3.39058	0.497863	1.79833	4.72232	2.57999	3.26405	3.93899	1.84716	1.80109	3.26747	1.98797	0.133951	2.6062	1.08579	1.80073	1.43911
Os07g0181500	Uncharacterized plant-specific protein DUF506 domain containing protein.	plant-specific domain TIGR01615 family protein, expressed	7.97426	7.82659	7.92164	11.2915	11.4731	11.1636	10.6954	10.3026	10.7225	12.4908	12.586	12.823	9.81074	9.70259	9.69547	12.4279	11.9897	11.8763	10.5643	11.5389	10.6847	12.0578	11.0814	11.3694	13.1394	12.9662	12.5896	14.3913	13.6704	13.8761	12.5922	12.2173	12.773	12.4133	11.9381	12.8559	12.3978	12.3974	12.865	12.366	12.5463	12.9531	8.55239	9.79201	10.0488	13.3998	10.799
Os07g0182400	AUX/IAA protein family protein.	OsIAA24 - Auxin-responsive Aux/IAA gene family member, expressed	9.81301	8.68687	8.87365	9.59788	9.47126	9.32782	9.80561	10.0758	9.71073	10.3963	10.2705	10.0424	9.0678	9.15099	9.11358	10.0551	10.1561	9.3212	10.4341	10.6725	10.4545	11.0758	10.9313	11.0728	12.1073	11.596	12.5261	12.9872	12.5842	12.6498	8.83197	8.48724	9.06817	9.12121	8.95082	8.83079	6.56698	6.69531	7.63003	8.26936	7.60025	8.16198	11.8423	11.3741	11.3582	10.8196	11.4513
Os07g0187700	Peptidase S9A, prolyl oligopeptidase, N-terminal beta-propeller domain containing protein.	WD domain, G-beta repeat domain containing protein, expressed	13.6405	13.5682	13.6001	13.7565	13.7128	13.6498	12.4815	12.5491	12.4503	13.2213	13.8917	12.8868	11.5054	11.6945	11.0486	12.5305	12.5169	12.0053	14.1729	14.121	13.4778	13.6247	13.2762	13.3962	13.2594	13.3437	14.3227	14.7617	14.6743	13.6289	13.498	13.1573	13.788	13.3708	12.9404	13.8849	11.36	11.6596	12.6176	12.1726	11.8975	12.5249	13.1675	12.6728	12.7126	12.6211	12.9862
Os07g0208600	Remorin, C-terminal region domain containing protein.	remorin, putative, expressed	10.7075	10.467	10.8776	11.2613	11.4231	11.5064	10.3726	10.9266	10.8453	10.7981	11.0845	11.494	9.55116	11.2857	11.0993	10.0288	11.1006	11.1801	9.9694	10.0959	9.52492	10.1823	9.43059	9.74016	9.56437	9.377	9.18007	11.6417	11.6866	11.1756	7.66033	7.26972	7.90638	8.07538	7.29365	8.20188	6.46181	7.37738	8.18471	7.60558	7.24165	7.99565	8.05056	8.90779	8.59564	10.5969	9.18156
Os07g0213500	Non-protein coding transcript, uncharacterized transcript.	expressed protein	8.24871	8.22135	8.80613	9.64884	9.64683	9.80127	9.92042	9.0286	8.86531	10.0236	9.78998	10.2965	8.19167	8.65443	8.69612	10.0918	9.77186	9.79359	8.69939	8.31119	8.75283	8.10177	8.06049	8.81013	10.6296	9.84167	10.7031	11.3318	10.3514	10.1519	8.89183	8.68141	9.4823	8.75895	7.86871	8.91659	9.28407	9.6063	10.0765	10.6301	9.91825	10.5178	8.92725	9.01979	8.81353	10.4598	9.34966
Os07g0222200	Protein of unknown function DUF594 family protein.	expressed protein	3.9051	4.15375	4.7657	3.06239	3.67687	4.77506	7.13117	4.60693	4.11633	4.1701	3.27	4.18563	3.30959	3.76781	4.04228	4.13776	3.42916	4.10242	9.31465	7.50937	8.85497	10.051	10.4945	10.2543	4.86141	-2.24964	4.34234	3.4985	3.55922	4.06241	3.8955	4.17763	4.47474	3.67566	3.98659	4.41516	4.61766	3.28534	4.30761	4.73137	4.19463	4.21742	7.57806	10.5171	9.98161	4.61213	10.3038
Os07g0242600	Cyclin-like F-box domain containing protein.	OsFBX230 - F-box domain containing protein, expressed	7.61091	7.96842	7.23365	8.21352	8.65201	7.95702	8.2891	8.69355	8.35491	9.16649	9.55372	9.06572	9.0789	9.34185	8.79765	9.46177	9.6641	9.15296	7.52014	8.26938	7.29971	8.21131	7.55285	7.40997	8.68497	8.56814	9.27688	10.7033	10.3457	9.41432	7.35279	7.41544	7.69508	7.36581	6.97562	7.76994	7.98196	8.36194	8.4435	8.7345	8.40971	8.61488	8.21895	7.69438	7.3913	7.28308	8.06073
Os07g0252000	WD40-like domain containing protein.	WD domain, G-beta repeat domain containing protein, expressed	9.06009	9.27745	9.27306	9.1561	9.15747	8.93009	9.55518	9.4736	9.66167	9.48472	9.75488	9.65913	9.13567	9.49888	9.5134	8.9769	9.2035	9.17634	9.28482	9.69389	9.23726	9.58217	9.30189	9.46315	9.95337	9.57739	9.7507	10.5403	9.98062	9.89652	10.1132	9.80344	10.1755	10.1093	9.49118	10.012	9.14575	9.56709	10.0409	9.78935	9.81809	10.0057	9.96998	9.95829	9.95764	9.73297	9.76634
Os07g0278800	Conserved hypothetical protein.	No Hit	2.3313	5.89076	3.03237	2.73274	3.13754	1.40155	3.08551	1.75798	2.03937	2.02768	1.83756	2.96371	2.72566	3.15639	2.2861	1.44294	0.989083	0.964578	2.28747	1.42409	2.2588	1.5772	2.20954	1.03289	2.97621	5.39174	5.79941	1.96273	6.41064	3.62067	1.47624	2.78491	2.15428	2.32175	4.1541	1.38558	4.61033	4.06336	1.24234	2.79513	3.54995	2.50378	2.94688	0.403	2.66942	2.84468	1.59296
Os07g0290200	Plant lipid transfer/seed storage/trypsin-alpha amylase inhibitor domain containing protein.	LTPL40 - Protease inhibitor/seed storage/LTP family protein precursor, expressed	9.65246	9.91889	9.42839	10.1489	10.8417	10.4214	9.51219	9.54635	9.91433	10.4849	11.0544	10.6803	9.44114	10.0582	10.3599	10.6573	10.6372	11.0665	9.24491	10.6596	9.38426	10.9399	9.50617	9.83351	9.06998	8.76444	10.6279	11.1614	11.5123	11.6845	8.9992	9.05088	8.92185	8.95747	8.95506	10.2636	10.4097	10.9893	11.333	11.0011	11.6821	10.8308	4.93345	4.96877	5.02265	9.65046	5.68342
Os07g0474600	Cyclopropane-fatty-acyl-phospholipid synthase family protein.	Cyclopropane-fatty-acyl-phospholipid synthase, putative, expressed	2.5521	1.27171	3.59287	3.66998	2.12167	2.6079	2.57506	1.13268	2.66737	3.30579	1.30028	3.43621	2.53771	1.33843	3.66986	2.40879	1.99115	3.26863	1.73113	1.64586	3.49277	2.06059	1.65491	2.92407	4.65732	4.68297	4.45575	2.63927	1.59732	3.27406	2.14658	2.58405	1.43408	1.88637	3.66447	1.67344	1.64418	2.53031	1.88728	0.698509	2.04417	0.915718	0.952094	2.25278	2.63228	2.2665	2.20536
Os07g0477900	(No Hit)	No Hit	4.17384	4.43432	5.10938	4.20853	3.44274	5.51238	4.01362	3.76391	3.06829	4.24124	4.46389	3.92404	5.1716	4.73831	5.11696	4.66905	4.62946	5.13305	4.0223	4.51816	3.85774	4.30433	4.27892	3.61008	5.59522	5.61821	5.8286	4.39929	4.14887	4.17171	4.2624	4.64734	2.30429	3.50805	5.32634	3.32199	4.74995	5.23073	3.5111	3.60114	4.90604	3.44183	4.4296	4.49039	4.42821	5.78466	4.4825
Os07g0481300	Disease resistance protein family protein.	disease resistant protein, identical, putative, expressed	6.13744	6.33987	5.78196	6.96736	6.8671	6.49175	7.50337	7.67466	7.15434	8.94848	9.03921	8.06319	7.69837	7.85919	7.33228	8.23257	8.79485	8.45137	5.76468	7.07335	5.8972	6.45526	6.0336	5.77128	7.87501	7.20358	8.37287	9.48294	9.43833	8.7582	7.84254	7.51947	7.67784	7.63735	6.75171	7.89532	6.56299	7.46854	7.84551	9.10257	8.27545	8.10979	5.97914	5.75629	5.66815	7.12977	6.32743
Os07g0482900	Cytochrome P450 family protein.	cytochrome P450, putative, expressed	4.78392	5.4454	6.47118	4.33368	4.95153	6.51435	5.06935	4.92156	5.87389	4.44766	4.338	4.34627	8.66346	7.78947	8.38469	8.32193	9.41687	6.44049	10.6284	11.1673	11.6656	10.5954	10.2782	11.4081	11.8389	11.665	11.1852	11.0374	11.8708	11.8794	7.47634	6.88587	7.96151	7.61066	7.47036	9.29832	9.54624	9.8441	9.86204	9.50421	9.00356	9.56611	3.30739	5.62542	2.87536	8.0606	4.19415
Os07g0484800	Adenine phosphoribosyltransferase.	phosphoribosyl transferase, putative, expressed	7.3493	7.43454	7.01312	3.66189	4.27487	5.32775	3.41143	4.33809	4.42017	2.37304	3.13534	3.7772	5.86606	6.53277	6.36118	5.75311	5.50103	4.51698	10.1962	10.7894	8.71458	9.91995	8.07907	8.00207	9.2037	8.93112	10.8073	9.75938	8.58208	6.62599	8.30171	8.20215	8.88613	7.83671	8.29272	9.39968	9.39912	10.1732	9.95423	9.38037	9.5521	10.0788	3.14759	5.55726	3.19783	9.03028	3.28568
Os07g0484900	Conserved hypothetical protein.	POEI2 - Pollen Ole e I allergen and extensin family protein precursor, putative, expressed	2.7223	3.2222	3.07962	3.57906	3.66829	4.36423	3.34613	3.50287	2.93254	5.03271	2.76419	3.82456	1.37457	2.32989	3.46999	2.79324	2.25782	2.31622	10.902	9.29048	11.9555	11.1852	11.7182	12.0055	5.15808	4.1293	4.76278	3.41209	3.70967	3.2811	2.16855	0.729552	4.42985	1.91071	-1.41951	2.52901	5.53501	4.10802	3.25966	3.30258	2.81621	3.30198	5.54645	8.42667	8.58543	5.97484	7.29567
Os07g0491800	Cytochrome P450 family protein.	hydroxylase, putative, expressed	1.49988	0.461423	2.54909	2.67551	1.99585	2.27947	5.01215	5.22686	5.17175	2.28237	3.07887	2.69538	3.52592	4.25109	3.92257	2.14823	3.24531	1.40147	2.90104	3.34873	3.24169	2.40075	2.38382	1.7081	8.65878	7.97632	7.47914	7.39294	7.22846	7.09117	1.86099	2.69956	0.0758107	0.963856	3.65467	2.62173	2.8869	2.53592	1.28932	2.98866	2.81035	1.8459	0.875251	2.03353	0.169711	2.99313	0.969981
Os07g0500300	C2 domain containing protein.	GTPase activating protein, putative, expressed	12.0365	11.9338	11.4733	12.1588	12.3049	12.028	13.5084	13.0442	12.9664	12.3973	11.8651	11.9631	12.0933	11.9884	12.1702	12.6111	12.2705	12.0549	14.6448	15.5651	15.4749	15.464	14.5329	15.4161	17.2444	16.5665	17.9732	17.1482	16.9641	17.9033	12.4137	13.1179	12.3963	12.2218	12.6418	13.5097	9.66943	10.4392	11.0484	11.478	10.1367	11.1773	12.8447	13.0036	12.6596	12.2081	12.8183
Os07g0502900	UDP-glucuronosyl/UDP-glucosyltransferase family protein.	UDP-glucoronosyl and UDP-glucosyl transferase domain containing protein, expressed	5.1423	4.81931	5.83378	3.65753	3.66852	5.70524	5.43583	5.73773	5.70348	3.17983	4.08381	4.93242	4.72976	4.84031	5.25438	5.27299	4.03026	4.69598	12.517	11.3895	12.3384	12.1371	12.3973	12.6573	8.55773	8.24082	8.52222	9.0425	9.1457	8.44871	9.44716	9.63088	10.1271	8.65409	9.43186	9.35378	8.2655	8.14698	8.98612	6.54695	7.57232	7.49442	9.99525	12.1156	11.9467	9.81767	10.7322
Os07g0503200	Conserved hypothetical protein.	No Hit	2.84337	3.5747	3.64941	3.68127	3.34844	3.19851	3.56616	3.49748	3.87702	3.4923	3.30607	3.69461	4.53819	4.60234	3.97358	5.17572	4.68143	4.77857	4.47893	5.4098	4.32126	5.21021	4.48228	4.34664	5.56339	6.02415	5.00923	6.35549	5.74824	6.18858	4.28234	4.46095	4.10418	4.4625	5.1088	3.81284	4.96153	5.24253	4.51314	4.5007	4.98376	4.98814	2.68993	3.1162	4.0853	4.99277	3.11353
Os07g0503300	UDP-glucuronosyl/UDP-glucosyltransferase family protein.	UDP-glucoronosyl and UDP-glucosyl transferase domain containing protein, expressed	10.0582	10.7524	9.85912	11.223	11.6859	11.1059	11.0722	11.7517	11.7762	11.8497	12.2982	12.2238	12.9466	13.4535	12.4981	13.8019	13.4958	13.6772	12.8357	13.2259	12.8046	12.8878	12.9501	12.5576	12.6475	12.4552	12.1268	14.2985	13.5722	13.2675	13.2289	13.4386	13.3295	13.062	13.0339	13.0519	12.9288	12.9511	13.4943	12.7631	12.8854	13.4547	8.23473	10.0878	10.374	12.0262	10.5053
Os07g0506000	Protein of unknown function family protein.	domain of unknown function domain containing protein, expressed	11.6379	11.4336	11.4659	11.6903	11.7569	11.4533	11.5796	11.501	11.5587	11.8086	12.0546	12.2489	11.56	11.5975	11.4697	12.1824	11.868	11.3964	12.3873	12.603	12.1041	12.2084	11.6971	12.087	12.3119	12.1886	12.7252	13.2838	12.9023	12.963	11.761	11.5124	12.3001	11.8806	11.1334	12.0825	11.1856	11.3603	12.1462	11.5915	11.4704	12.4043	11.6344	11.9679	11.8272	11.9803	11.9859
Os07g0510900	Multicopper oxidase, type 1 family protein.	monocopper oxidase, putative, expressed	3.1195	3.00928	4.61399	4.75153	4.44054	5.65845	4.45566	3.6284	4.04068	6.40417	5.5617	5.84999	4.33421	5.36452	5.19351	6.37139	6.20242	7.19638	11.1586	9.66325	11.3269	11.6874	12.8454	12.7735	3.46902	5.17874	3.92812	6.11046	4.58728	5.20419	10.7525	10.1524	10.1944	10.0222	9.71262	8.8192	7.11685	7.20969	7.92228	8.43693	8.70381	9.1916	11.549	11.6218	11.3668	7.60775	11.9793
Os07g0517100	Seed maturation protein PM31.	hsp20/alpha crystallin family protein, putative, expressed	11.7008	11.304	12.5147	12.2692	12.4679	12.4595	13.1773	13.189	12.6738	12.1323	12.6638	12.7341	9.1704	10.1586	9.77879	10.1701	10.221	10.0485	13.3289	12.8303	12.8951	11.721	11.61	11.555	12.6351	12.671	13.2929	13.1535	12.3881	12.1444	10.3305	10.7518	10.6294	9.81257	10.0014	10.5801	9.19315	9.62816	10.3713	8.17868	9.73771	9.71471	6.69169	10.364	8.52959	13.1277	8.99184
Os07g0518100	Cytochrome P450 family protein.	cytochrome P450, putative, expressed	3.37029	2.44559	2.46567	3.2598	2.7539	3.7102	5.43946	5.46585	6.00752	5.32331	4.90161	5.32482	6.81423	6.51521	6.10563	7.21133	6.32512	7.7128	7.9076	8.40974	7.25165	6.48106	5.62703	6.49578	8.87131	8.91218	8.78315	8.05863	6.72807	7.44161	6.75572	6.66898	7.59279	7.62384	7.43402	7.50652	6.6173	6.33355	7.32708	6.83983	6.83939	7.74106	5.3179	5.38801	5.63665	3.67066	4.75439
Os07g0518500	Cytochrome P450 family protein.	cytochrome P450 domain containing protein, expressed	6.66861	7.1856	5.87039	7.60335	8.21553	7.43725	11.1326	11.9671	11.9706	11.4346	11.807	11.2137	11.38	10.8833	10.9098	12.1543	11.9364	11.2916	10.0899	11.1507	10.9854	10.4128	9.76996	10.2072	13.441	12.887	13.226	13.4113	13.6487	12.7333	8.66739	9.06351	9.06225	8.37588	8.23733	9.4683	9.65396	9.51445	10.4121	9.86738	9.65841	10.3101	3.89082	8.62632	7.30298	9.11993	8.52589
Os07g0525300	BED finger domain containing protein.	No Hit	3.54209	3.18065	2.40691	3.01582	2.07583	2.87773	1.73507	0.846513	2.62067	2.17579	1.58554	3.01435	2.57923	1.46186	2.18914	3.1188	1.00997	2.69004	1.39691	1.97771	1.44733	2.66	2.66604	2.24118	4.30335	5.27192	4.38167	2.73965	2.17877	4.55126	3.32867	3.36291	2.32826	2.92099	4.52899	3.52977	4.44873	3.86756	2.41318	2.72308	3.62569	1.11117	2.68597	2.38194	2.41693	1.43019	1.26951
Os07g0533000	(No Hit)	aspartic proteinase nepenthesin precursor, putative	9.02112	9.08663	8.64903	8.8892	9.07752	8.72206	9.60704	9.98836	10.049	9.62064	9.79973	9.57657	9.3208	9.83815	9.13805	9.7585	9.48649	10.1277	8.65275	8.63224	7.72768	8.36429	8.06987	7.7808	10.7954	10.0998	9.91255	11.3314	11.4112	9.73665	5.40068	5.89566	5.53501	6.2278	6.81115	7.51048	8.6273	8.00425	8.53496	8.23887	7.63393	9.1932	2.52795	5.00808	1.41132	6.31215	2.1693
Os07g0540100	Receptor protein kinase.	TKL_IRAK_DUF26-lc	11.9957	11.7292	11.2574	11.6757	11.1217	10.7327	12.7469	12.2688	12.0873	12.8025	12.6196	12.6528	12.6416	12.3956	12.013	11.3664	11.501	11.0313	10.6293	11.4148	10.6862	10.856	10.2719	10.5123	11.7493	11.4594	11.7156	13.2333	13.0591	12.3728	12.4723	12.1391	12.5247	12.523	11.5214	12.0871	11.1925	11.5763	12.2414	12.0989	11.5681	12.3473	9.77858	9.79398	9.56858	11.8442	9.86962
Os07g0541700	Receptor-like protein kinase 5.	TKL_IRAK_DUF26-lc	7.70213	10.1164	6.53254	6.81304	7.5289	6.35634	7.19795	7.52089	7.22794	7.62148	7.8846	6.96539	7.93898	7.53312	7.30978	7.68513	8.3387	6.54543	8.38317	9.70486	9.65525	8.13808	7.92692	8.18786	9.15897	8.48543	8.8354	8.98788	9.20545	7.47166	4.17291	4.74491	5.31324	4.66311	3.75843	4.56457	4.38776	4.50799	5.00965	5.11162	4.77734	4.81983	2.77322	2.13162	2.63752	5.68542	1.57438
Os07g0546200	Conserved hypothetical protein.	expressed protein	10.9983	11.1869	10.8744	9.25745	9.38763	9.48234	11.7016	12.2321	12.0651	11.564	12.1042	12.1523	11.6002	12.3301	11.9397	11.2077	11.1227	10.5444	10.6263	11.4679	10.3339	9.90183	8.76392	8.90429	11.4072	11.4821	11.7013	13.3284	13.4378	12.5326	10.7487	10.9221	11.2168	10.9067	11.1613	11.6451	10.0109	10.5678	11.2727	11.7826	11.3839	11.4373	7.62331	7.8781	7.45771	10.2106	8.02021
Os07g0548800	Protein of unknown function DUF538 family protein.	expressed protein	8.06148	7.59123	7.4221	5.96443	5.93941	5.3837	7.21983	7.20096	7.28852	5.322	5.47269	5.50842	7.06149	6.87333	6.37677	5.84276	5.83754	5.54312	6.92796	7.90023	7.53505	7.23679	6.70732	7.13034	8.65079	8.48069	8.85882	8.0156	7.94094	7.98677	7.81343	7.28764	8.10363	7.90107	7.03455	7.30954	6.80828	6.95346	7.64155	6.96974	6.34813	7.24341	4.79102	6.87213	6.71254	6.27197	6.00878
Os07g0550400	Receptor-like protein kinase 5.	No Hit	6.00172	5.6948	6.89646	7.10158	7.29223	7.71557	7.82434	6.84761	6.69548	9.76245	9.96433	10.0155	4.83065	5.27756	7.5891	6.67405	7.09658	7.55496	7.61399	7.25122	7.8598	8.17013	7.51476	8.14263	7.97083	8.68655	8.5254	10.4269	10.8993	10.9978	9.08789	9.53502	9.23751	9.70006	9.04666	9.84991	9.01752	9.17616	9.46108	9.8655	9.45118	9.74868	1.52712	6.39407	5.04141	9.4472	5.88201
Os07g0550500	S-locus glycoprotein family protein.	serine/threonine-protein kinase receptor precursor, putative, expressed	1.58017	2.37463	4.65238	2.73558	3.36963	3.35481	2.84679	3.2304	3.36375	4.81636	5.47421	5.63428	1.46038	2.94193	3.14254	2.80614	2.95007	3.79537	3.23631	2.26895	2.97501	3.30539	2.53477	3.70736	2.08366	4.83968	1.41993	5.7607	6.78083	4.94682	3.83988	4.501	4.60103	4.66095	3.77437	5.43588	5.01531	4.6566	4.43815	5.48347	4.81363	4.61151	1.13048	2.2872	0.710166	4.66716	1.55317
Os07g0585000	C2 domain containing protein.	C2 domain containing protein, putative, expressed	13.1109	12.6738	12.3359	12.5886	12.4559	12.1099	12.8484	12.8104	12.9218	13.0016	12.9241	12.8073	12.7182	13.3989	13.1007	13.0691	13.3242	13.6305	12.0737	12.2548	12.3772	12.5133	12.4607	12.4925	13.1881	12.4483	12.6862	14.3846	14.1375	13.8411	12.5464	12.4856	12.6116	12.4414	12.2366	12.4896	12.3562	12.555	12.9144	12.7514	12.8732	12.9456	12.2638	12.2772	12.5101	12.9323	12.5468
Os07g0598000	NADPH HC toxin reductase (Fragment).	NAD dependent epimerase/dehydratase family protein, putative, expressed	6.07937	7.52764	6.97321	10.6016	11.0415	10.2337	9.41196	10.2448	10.1594	12.0939	12.5138	12.7333	12.2005	10.8477	10.3729	12.8118	12.5895	12.9719	12.2486	9.65163	13.39	12.1414	13.1415	13.3135	12.006	12.3831	13.2047	13.5195	14.5751	13.8949	4.20997	5.09957	4.80076	4.35377	5.37294	5.26193	6.22824	6.24951	5.17646	4.92495	5.29391	5.09082	7.576	9.83427	9.17226	13.5298	9.06742
Os07g0600100	(No Hit)	No Hit	7.77519	7.99234	8.57808	9.8034	10.161	9.95403	9.56123	9.9512	9.89636	10.7101	10.7211	11.2578	9.31521	10.0653	10.2774	11.5667	11.2169	11.8834	9.16793	7.88502	9.19549	9.7663	9.69533	10.1944	9.95205	9.25855	9.19924	12.4031	12.1359	12.0745	7.25527	7.65337	8.11464	8.11982	8.24566	9.1612	8.82755	8.82786	9.16075	9.44725	9.36506	9.75534	5.04931	6.81018	5.97591	9.79631	6.77166
Os07g0600400	WD40-like domain containing protein.	WD repeat-containing protein 12, putative, expressed	10.7257	11.0497	9.19956	10.1057	9.98114	9.29194	10.9071	11.181	11.0917	11.4682	11.4378	11.0801	11.3493	11.3594	11.1429	11.4749	11.3246	11.3891	11.0998	11.1056	10.0448	11.6766	11.1453	11.1448	11.188	11.3133	11.829	13.2405	12.5696	11.9806	11.0241	10.6931	10.652	11.575	10.7844	10.7079	10.6746	11.3435	11.2183	11.851	11.3825	11.9698	12.7463	11.6709	11.7094	9.6343	11.9482
Os07g0601600	A.thaliana gene induced upon wounding stress.	NAD dependent epimerase/dehydratase family protein, putative, expressed	2.74273	8.1084	2.83214	2.39697	3.13437	1.90961	2.91419	2.48147	3.23586	2.70186	3.60332	2.11803	3.43728	1.66355	2.58553	3.83591	2.59724	2.58088	10.1138	6.01352	11.7566	7.79602	11.5488	11.3865	4.81713	4.54033	5.13335	3.04692	2.75617	4.38469	7.97991	7.71821	8.69035	9.29974	9.05962	8.92184	5.17022	5.27133	6.01396	6.69315	4.56938	4.73882	2.1931	9.60227	9.16411	11.0853	9.80151
Os07g0605400	Conserved hypothetical protein.	EGG APPARATUS-1, putative, expressed	13.7479	14.2341	14.6267	14.5302	15.0097	13.4312	15.4123	14.8085	15.7162	15.3023	14.9683	16.0149	15.0601	15.0514	15.4835	15.0271	14.6466	15.275	14.9599	15.461	14.5109	14.6694	13.9475	14.0173	15.1771	15.2814	15.7839	17.785	17.278	17.3613	14.1686	14.5013	14.1966	14.3347	14.1507	15.0605	16.0669	15.7796	15.6714	15.7487	15.6966	16.6792	15.062	14.5296	14.0059	16.6105	13.3305
Os07g0605600	(No Hit)	expressed protein	6.49763	7.18628	6.01683	9.83282	10.4901	9.16044	10.3677	11.0054	10.5413	12.2365	12.6717	12.7797	8.27718	9.00804	8.98717	12.0761	12.0641	11.946	9.7679	9.35246	9.99757	10.2696	10.1416	10.3015	12.0173	11.3741	12.1978	12.7501	12.8767	12.6806	6.27979	6.61567	6.87895	6.41017	7.02308	7.7927	8.89961	9.5647	9.43108	9.95294	9.5343	10.0144	10.0753	8.30347	8.26383	12.3281	10.7434
Os07g0612500	Transcription factor TAFII-31 domain containing protein.	transcription initiation factor IID, putative	2.86944	2.86973	4.20506	2.54655	2.72981	3.237	2.55701	2.08084	2.66555	2.6494	2.40789	4.87672	3.03871	3.30316	3.32598	3.13147	2.34321	2.98709	2.19847	2.79903	2.51825	3.54251	3.01776	2.41704	5.27526	5.10904	4.82607	3.91414	2.74525	4.5451	4.1611	4.57834	1.71299	3.55323	5.57335	4.78221	4.55676	5.36279	3.02682	2.86346	4.80035	2.88057	2.4164	3.15124	2.09374	2.42933	1.77386
Os07g0616400	Conserved hypothetical protein.	No Hit	3.00945	5.24376	3.78605	2.18003	2.05607	3.93013	2.40881	3.01933	3.36359	2.38476	2.17088	2.2422	3.73972	3.12807	5.89351	2.254	2.21433	2.51786	7.82838	2.54044	9.02259	4.38134	8.24008	8.51341	6.31283	5.24772	5.80681	2.41734	3.32216	4.35435	2.19319	2.14814	2.50637	3.12446	3.02714	2.83117	3.27041	2.20259	2.53633	0.7951	2.01435	1.86115	2.06586	5.75037	4.21419	6.89728	5.79145
Os07g0617700	Viral coat and capsid protein family protein.	OsFBX258 - F-box domain containing protein, expressed	11.7665	11.3495	10.6504	12.6655	12.3287	11.7867	11.0662	11.9588	11.6734	9.07838	9.0758	8.66387	12.2747	12.1355	11.6126	10.9128	10.7218	11.3649	11.9022	12.4268	11.4381	12.9651	12.6663	12.4015	10.5228	13.1324	9.47337	9.80353	9.45125	8.52358	10.9322	10.6135	10.4411	11.055	10.534	10.1965	9.55607	9.49051	10.3122	10.0291	9.47567	9.84872	11.6663	11.8998	11.9238	9.29781	11.7999
Os07g0618000	Conserved hypothetical protein.	RING finger protein, putative, expressed	9.53344	8.58014	10.9179	7.60824	7.86988	9.89448	10.1505	10.5106	10.5196	8.71371	9.7327	10.4185	6.32148	7.17829	7.46934	6.99771	6.81181	6.83498	10.3638	9.0355	8.38635	8.48726	7.93877	8.11625	11.2661	11.1456	11.8154	11.3767	11.4398	11.2507	10.4897	10.7816	11.3256	10.0889	10.3532	10.4856	10.3761	9.96982	11.6761	10.352	10.3611	10.7502	4.08327	7.83083	9.27494	7.83674	7.73187
Os07g0619400	Calcium-binding EF-hand domain containing protein.	EF hand family protein, expressed	11.1758	11.6174	10.6862	11.1974	10.9883	10.7605	10.492	10.7954	10.8624	11.5389	11.545	11.031	8.84795	9.0848	7.87636	9.50471	9.47138	7.32239	8.78301	9.02111	7.6545	9.6676	8.49719	8.51594	8.30295	7.38399	9.16498	11.9889	11.8789	11.0357	4.39638	4.55238	2.54024	4.35653	5.59052	5.45751	4.79409	4.63696	3.03355	1.76029	4.04545	3.00551	2.04222	1.78673	2.04357	1.16689	1.27952
Os07g0631700	Calcium-binding EF-hand domain containing protein.	EF hand family protein, putative, expressed	8.10808	9.10382	8.70458	9.13062	8.76241	8.89292	10.6323	10.6872	10.2244	11.8945	11.8236	11.9245	10.8818	10.337	9.52862	12.3454	10.9572	11.1026	10.4506	12.0074	10.3308	9.9475	8.7659	9.20822	12.8543	12.8205	12.5171	14.4526	12.9475	11.7562	11.8655	11.8175	12.5049	11.974	11.5755	12.1078	11.8942	11.626	12.1409	12.0031	12.2874	12.8908	11.5305	11.7372	12.0231	9.22163	9.82521
Os07g0636600	Plant disease resistance response protein family protein.	dirigent, putative, expressed	0.980425	1.39211	1.13667	1.79443	2.05607	0.873247	1.77171	1.43842	1.57502	3.36352	2.36212	3.42932	-0.3094	2.1337	2.2046	2.47443	2.64736	3.34971	13.4006	12.4023	11.4073	10.5598	11.1129	11.8626	6.01391	4.43045	5.78612	3.83817	3.60427	2.14721	8.7448	7.66519	8.52687	9.51497	8.74618	8.28372	6.70871	5.89537	7.92	6.7142	6.298	6.52708	7.93634	6.32311	8.17946	7.8252	8.43644
Os07g0643500	Conserved hypothetical protein.	No Hit	4.56879	5.44947	5.27182	4.99127	4.97851	4.51698	5.12074	5.87663	6.13911	5.22227	5.34823	6.6352	6.53004	7.11918	7.30543	7.17144	6.83852	7.39407	5.36563	6.03395	5.04861	4.96618	3.82237	4.47405	6.60195	5.60544	6.126	7.82629	6.74132	7.4835	2.48229	2.46877	2.77342	2.597	2.85589	3.79825	5.71022	4.9098	6.3607	3.92071	4.77862	5.49005	5.56848	4.43974	4.06286	4.63656	4.23559
Os07g0643700	Esterase/lipase/thioesterase domain containing protein.	gibberellin receptor GID1L2, putative, expressed	4.85487	4.81902	5.78602	5.90675	6.04758	6.11819	4.69956	4.07673	4.32421	4.7832	5.25959	5.49971	5.57038	5.74598	5.78614	7.3242	7.22057	8.17479	6.51438	7.31009	7.62364	8.09575	7.2434	7.73266	6.26291	6.3834	5.59663	9.32087	8.76616	8.52335	4.88314	4.63221	4.44597	6.183	6.55228	5.68789	3.97689	3.89571	3.80002	3.86485	5.12505	3.6994	2.91107	3.34946	3.75501	5.99192	4.08609
Os07g0643800	Plant disease resistance response protein family protein.	expressed protein	5.90329	5.52213	6.63675	5.77053	5.62635	6.56206	5.24685	6.31003	7.18712	5.45519	5.42269	6.37228	5.41609	5.55441	6.05991	6.21256	5.47523	6.53611	9.63264	10.8124	10.6012	11.9366	10.3941	11.0263	10.8662	11.1033	10.6103	11.8265	10.4536	10.3318	9.36066	9.88339	9.95968	10.4456	10.1145	9.77662	10.6146	10.23	10.9613	11.0803	10.85	11.3394	4.41187	4.63932	5.22551	6.18659	4.20318
Os07g0646300	Conserved hypothetical protein.	expressed protein	7.76077	8.26726	7.595	7.92239	7.87893	7.51765	8.92163	9.13415	8.88351	9.02736	9.06592	8.44756	9.15293	8.83603	8.33707	7.98382	9.04412	9.00461	8.40335	8.74284	8.4483	8.01924	7.67185	7.49862	9.43937	9.27969	9.97706	9.50338	9.03248	8.28099	7.77307	7.47422	7.7383	7.71101	6.84246	7.49921	7.54508	7.88644	8.34461	8.49696	7.82708	8.24667	8.26226	8.75336	8.49649	7.33376	8.0262
Os07g0647800	Conserved hypothetical protein.	zinc finger, RING-type, putative, expressed	13.2371	13.4179	13.0572	12.9245	13.1838	12.691	12.5984	12.7827	12.1363	12.4632	12.6743	12.7863	12.4454	13.0048	12.6337	12.6934	12.6435	12.561	12.4088	12.5116	11.8295	11.9721	11.5632	11.497	12.9892	12.5121	13.0752	14.0191	13.1293	12.6909	10.936	10.6876	11.3529	10.993	10.266	10.9297	10.3117	10.9335	11.2935	10.9906	11.327	11.5829	11.7752	11.6054	11.0988	12.0006	11.6579
Os07g0654400	BLE2 protein.	expressed protein	10.9251	10.6613	10.5104	10.7297	10.7449	10.3723	11.0814	10.7733	10.6931	10.9306	11.0177	10.4887	11.3565	11.1199	11.1471	11.2893	11.8024	11.127	10.2617	11.8964	11.108	10.4199	9.48491	9.75997	11.6695	11.3975	11.1575	12.4887	11.8392	11.0289	9.65144	9.31465	9.58568	9.81695	9.11519	9.69117	9.30621	9.46758	10.2038	10.1119	9.83531	9.59789	6.63453	6.70448	6.46044	9.07309	6.65786
Os07g0654700	(No Hit)	conserved hypothetical protein	10.5846	10.327	10.3022	10.3813	10.4329	10.1518	10.8819	10.4518	10.4403	10.7212	10.6715	10.269	11.0915	10.9602	10.9284	11.0367	11.602	10.9284	10.0364	11.5667	10.9169	10.1674	9.21598	9.58734	11.4092	11.1785	10.8672	12.2586	11.5031	10.7585	9.35645	9.02276	9.34907	9.48041	8.88581	9.45251	9.05245	9.27193	9.9669	10.0755	9.45034	9.36189	6.40949	6.40393	6.20337	8.88966	6.64417
Os07g0657400	Protein of unknown function DUF563 family protein.	glycosyltransferase, putative, expressed	9.20347	8.81454	8.94249	9.44962	7.64303	9.3191	9.47573	9.38581	9.49409	10.1031	9.9822	10.1395	9.37511	9.74956	9.19187	9.70285	9.75214	10.3683	8.95311	9.93131	9.39976	9.57674	9.1326	8.92342	10.3663	9.9879	10.2628	11.9015	11.3592	11.5305	10.4855	10.0386	9.93015	10.0389	9.60438	9.37041	9.51071	9.93067	9.98925	10.0118	9.70146	9.66299	3.50374	9.63879	9.95639	8.36392	9.49225
Os07g0658600	Radc1.	eukaryotic aspartyl protease domain containing protein, expressed	1.62482	1.41937	5.44766	1.76974	0.536696	2.72203	1.95692	2.0474	1.75515	1.15442	1.57294	1.05464	1.09951	1.5976	1.71701	1.74473	1.80672	1.60876	13.0204	11.4543	13.7717	13.389	14.3216	14.189	-0.277671	2.28761	2.79048	2.40155	0.810794	-0.491589	9.97641	9.75679	9.22487	9.59431	9.24739	8.30974	6.21261	6.69566	6.6323	7.27778	7.02418	7.93086	12.3412	12.8988	12.8201	1.82533	12.9463
Os07g0665100	Conserved hypothetical protein.	No Hit	4.01361	4.43156	4.27609	6.44812	6.69957	5.63053	6.12572	6.31324	6.16761	8.0854	8.56416	7.80371	4.84409	5.57002	5.02742	7.29775	7.42154	7.05483	5.7755	4.10443	3.80566	5.8295	5.41212	4.9001	6.21168	4.489	6.45078	9.04693	9.23705	7.44477	4.90985	5.65108	4.8605	5.25902	5.70494	5.2016	6.35812	5.93939	5.88467	5.39411	5.80328	5.589	2.90686	3.53048	2.44534	4.96891	3.05999
Os07g0669700	Potassium transporter 4 (AtPOT4) (AtKUP3) (AtKT4).	No Hit	12.3648	12.5617	12.4326	13.4474	13.6937	13.2403	12.7745	13.124	13.0396	13.9264	14.1348	13.8226	13.5972	13.3567	13.2442	14.0017	13.9399	14.172	12.1559	13.5184	12.738	13.0462	12.4253	12.5988	14.0771	13.9822	14.6801	15.2502	14.8604	14.247	13.4396	13.5972	14.0869	13.203	12.9635	13.9034	13.8301	14.022	14.5799	14.2814	13.9807	14.572	11.5908	11.4266	11.3261	13.2269	12.1801
Os07g0670300	C2 domain containing protein.	SRC2 protein, putative, expressed	8.12323	8.5626	7.91628	8.52955	7.6455	8.94922	11.1574	11.2609	10.5874	11.0845	10.9165	10.1652	7.8104	8.98621	8.01194	7.38464	8.35929	7.84126	7.94022	9.23423	7.61263	9.34168	8.18374	8.3543	8.87182	8.03887	8.52425	11.8437	11.8087	10.3834	9.68041	9.09532	8.21313	8.93122	8.69796	8.93973	9.85255	10.5892	9.47814	11.4086	11.1326	9.73456	2.66681	4.32333	4.07994	6.7278	4.25001
Os07g0678300	OsPK4.	CAMK_KIN1/SNF1/Nim1_like	15.8659	16.0713	15.6274	13.6515	13.5377	14.3744	13.1731	13.7592	13.7611	13.7032	13.7521	13.8371	12.7564	12.6228	12.7291	13.1446	12.9638	13.3177	13.8707	14.3271	14.3667	14.5971	13.7822	13.9779	11.8693	11.7071	11.468	15.9647	15.9044	15.8723	12.5741	12.6695	12.8671	12.6292	12.9659	13.1835	12.8279	12.8186	12.4473	13.1244	12.6844	13.2734	12.941	13.331	13.0872	15.29	13.4611
Os07g0685700	Ethylene insensitive 3 family protein.	ethylene-insensitive 3, putative, expressed	10.9035	11.4445	11.3546	12.3204	13.0016	12.0839	11.5737	12.4149	12.1558	12.3944	13.0083	12.1853	11.5976	12.3336	11.502	12.4269	12.806	12.5141	10.3026	10.9567	10.9181	11.4545	11.4386	11.3616	11.2996	10.3741	11.0411	12.6059	13.4229	12.4517	9.13693	9.6846	10.0666	9.87275	10.2644	10.6336	10.0441	9.89718	10.6575	10.0391	10.1028	10.3483	11.8033	11.2668	11.2078	11.7163	12.5048
Os07g0687800	Hypothetical protein.	No Hit	3.44379	5.21199	3.8683	3.45436	4.43319	4.21035	3.01884	5.26904	3.68803	3.31726	3.73617	3.44262	4.19019	4.49593	4.68226	4.71991	3.8361	3.59725	3.91799	4.0802	2.90539	3.59898	3.32756	3.3985	4.9058	5.28324	5.81489	4.4389	4.38937	4.62928	3.78554	4.65426	2.89843	2.99095	5.33688	3.89085	5.19117	5.11302	3.63166	3.67635	4.54426	3.87655	4.41472	3.0401	3.78429	3.37436	2.63803
Os08g0103600	BTB/POZ domain containing protein.	C3-BTB1 - Bric-a-Brac, Tramtrack, Broad Complex BTB domain with C3 subfamily conserved sequence, expressed	9.91965	9.84264	9.34807	10.9442	10.91	10.3913	10.0952	9.96652	9.88604	10.9275	11.1404	10.7456	9.7354	10.1777	9.85736	10.8494	11.0264	10.5074	8.60652	9.8719	8.58225	9.62102	8.50882	8.75487	10.5445	9.96147	10.7774	11.4997	11.0528	10.7482	8.88692	8.75236	9.09966	9.06345	8.43737	9.20134	8.97739	9.34749	9.61251	10.0439	9.77164	10.0312	7.85501	7.84686	7.58343	9.7967	8.52825
Os08g0105700	E-class P450, group I family protein.	cytochrome P450, putative, expressed	3.99781	3.9816	4.52226	3.5256	3.92992	4.38598	3.24485	3.72884	3.44764	2.56031	2.9183	4.62261	3.67564	3.79807	4.05466	3.26783	3.21532	4.15535	6.38369	6.81562	6.29405	7.26544	5.81446	7.22881	7.04323	6.20472	9.01007	5.49287	5.51199	5.75796	5.41574	5.51377	6.14296	5.84664	5.22178	7.59145	6.34888	5.41301	5.89422	6.36514	6.34664	6.49453	3.01829	3.44524	3.45347	3.9223	2.75329
Os08g0110200	Rf1 (PPR protein) (Fertility restorer) (Restorer for CMS).	Rf1, mitochondrial precursor, putative, expressed	11.2737	11.6974	12.133	11.2401	12.0193	12.367	10.9207	11.8745	12.2261	10.5684	11.8088	12.0393	12.0626	12.9097	12.5444	11.1566	11.7294	12.0978	10.7695	11.0485	10.466	11.0608	10.7284	10.74	12.9053	13.0235	12.9416	12.2837	12.2109	12.795	10.2646	11.4205	11.6311	9.89923	10.6754	11.2032	11.3663	11.0975	11.5574	11.2727	10.9819	10.9554	11.1027	10.4872	10.3642	10.4385	10.6425
Os08g0113900	Conserved hypothetical protein.	expressed protein	3.1258	3.28973	3.81051	3.5675	2.2423	4.4687	3.36515	3.76445	4.39708	5.02157	5.29244	6.26691	4.36372	4.43619	4.3016	6.19623	5.14547	5.83074	2.82035	3.20502	1.62234	2.28144	1.35703	3.21245	5.38128	4.97463	5.48947	7.38185	5.15895	5.01313	2.48113	3.14947	2.79748	2.17403	4.02721	7.21112	4.81589	4.39441	3.23841	4.5662	4.46807	5.39847	1.97678	1.82667	2.37827	1.71154	1.14099
Os08g0124100	Resistance protein candidate (Fragment).	lectin-like receptor kinase 1, putative, expressed	1.71223	2.08771	2.58139	3.5639	2.67648	2.88658	4.32194	3.77523	3.60401	6.08601	6.38494	6.51402	1.93567	2.65498	1.47984	3.93033	4.17884	2.77835	5.47105	6.45591	5.48695	6.24117	5.26064	5.74125	5.9839	6.20687	6.46372	8.93126	8.27318	7.66145	6.11607	6.24535	6.7591	6.53867	6.29251	6.58693	5.75874	6.07537	6.89179	6.78223	6.22031	6.95041	3.81545	4.72631	5.63421	7.39101	4.84435
Os08g0137400	Plastocyanin-like domain containing protein.	plastocyanin-like domain containing protein, putative, expressed	6.95053	6.72021	7.72652	7.60234	7.92027	8.98698	6.48741	6.02904	5.99391	5.87859	6.08906	6.82654	1.24879	2.56459	3.63189	3.53825	3.84244	3.56407	9.42078	8.43813	10.0055	8.98252	10.0453	10.6487	7.90103	7.40138	8.63581	7.97377	7.63354	8.45721	6.93041	7.05577	7.22347	7.44256	6.81207	8.1332	4.36299	4.24789	6.56002	6.4779	6.58697	6.2752	3.08072	8.6539	9.40724	10.534	9.38412
Os08g0139000	RNA-binding glycine rich protein (RGP-2).	RNA recognition motif containing protein, putative, expressed	10.5006	10.6548	9.69796	11.3305	11.4298	10.3597	11.3701	11.3127	11.3641	12.5204	12.3464	12.7552	11.5413	11.5807	11.6637	12.3723	11.8362	11.8543	12.0784	12.0145	10.9663	11.9958	11.1216	11.6977	13.8282	13.1785	14.8998	13.6348	13.0216	13.1568	10.8792	10.7399	11.5515	11.0468	10.6252	11.2833	11.5477	11.5874	11.8578	12.6353	11.728	12.8226	13.2295	11.8806	12.0778	11.1005	12.5046
Os08g0141300	Major sperm protein domain containing protein.	MSP domain containing protein, putative, expressed	12.4957	12.2392	11.9783	12.8497	12.5925	12.1614	12.7523	12.3649	12.259	13.7731	13.6608	13.3692	12.6317	12.8434	12.3929	13.0727	13.1799	12.4483	12.0889	12.68	12.0325	12.2175	11.8006	11.8047	12.854	12.5393	13.1376	14.3758	13.7265	13.2737	12.8225	12.298	12.8851	12.8893	11.8819	12.6224	12.2316	12.6269	12.9624	13.8834	13.145	13.16	11.3049	11.6701	11.5928	12.152	11.4464
Os08g0150700	Cyclin-like F-box domain containing protein.	OsFBX261 - F-box domain containing protein, expressed	10.6449	10.3198	10.4513	10.3486	10.3191	9.90157	11.969	11.8028	11.7634	12.9382	12.3278	13.1612	13.5817	13.7222	13.1719	12.9109	12.5835	12.8722	9.54144	10.6505	9.37464	9.57111	8.78113	8.61692	13.4799	13.6616	12.9326	15.9528	14.2403	14.593	10.3799	9.86309	10.13	10.4686	10.1828	10.6676	13.748	13.8652	13.478	14.1778	13.8258	14.0225	2.6019	9.69912	4.23874	9.64925	7.27807
Os08g0156000	Conserved hypothetical protein.	expressed protein	3.39753	2.2114	3.05139	2.50275	1.02915	2.92332	3.09913	2.05868	3.0542	2.7044	1.88918	3.36186	1.80046	0.711524	2.19121	3.68266	1.85496	2.80507	1.39843	3.31801	1.56386	3.64633	3.91258	2.56165	4.63613	5.55152	5.0335	2.83926	2.01349	5.28866	4.60542	5.10302	2.29609	4.11845	6.17209	4.66508	4.77793	5.10748	3.20349	3.04481	4.39377	2.54968	1.38754	2.56104	1.68943	1.79036	1.24302
Os08g0158800	Hypothetical protein.	transferase, putative, expressed	3.3493	4.0313	3.11892	4.53659	4.79742	3.82685	4.4235	4.8748	5.61996	5.16558	5.65254	5.60237	3.37713	3.48581	3.78484	5.17321	4.89495	4.89356	3.52208	4.03014	3.28675	4.68653	4.18654	3.73641	4.94291	5.96707	5.82999	6.98777	6.38085	6.52452	4.36633	4.74582	3.64134	5.04855	5.69275	5.3784	5.40675	5.35986	4.89548	5.98257	5.81294	5.37118	4.00139	3.21891	3.09794	5.22242	3.4255
Os08g0163500	Protein of unknown function DUF1005 family protein.	stress-induced protein, putative, expressed	11.9426	12.0133	11.4546	12.0754	12.2875	11.8899	11.7926	12.3915	12.2897	12.342	12.528	12.1092	12.4671	12.6631	12.4618	12.371	12.6724	12.9326	10.9935	11.4419	11.5267	11.5811	11.4909	11.4584	11.8128	11.4486	11.4633	13.2568	13.1885	12.4524	11.8261	11.9892	12.3066	11.7957	12.0863	12.3871	12.4484	12.5178	12.7966	12.5047	12.5874	12.5505	8.09564	10.0728	9.83403	11.5378	9.71191
Os08g0168000	Terpene synthase, metal-binding domain containing protein.	terpene synthase, putative, expressed	3.36999	2.24199	6.38907	1.30068	3.11474	0.0215783	2.42107	2.38952	0.807945	1.52447	1.04046	0.0325081	1.75956	2.35987	0.799916	2.07157	0.275025	0.246996	6.67239	5.21079	8.12925	2.71625	3.63871	7.45761	6.60684	6.13556	6.87545	5.08481	4.10451	3.17241	3.05468	2.54768	1.60006	1.5794	2.87388	2.20502	2.10863	1.03255	0.358259	0.0262301	0.653746	0.68066	1.54538	0.907037	1.39537	1.68768	1.96763
Os08g0171700	Conserved hypothetical protein.	hypothetical protein	11.3553	11.2884	11.71	10.8303	10.7202	11.4148	13.002	12.8138	12.4518	11.4805	11.8667	12.1901	11.357	11.3224	11.3622	11.7527	11.4886	11.1261	11.4134	12.4999	11.3903	12.139	10.6642	10.9934	13.2344	13.1207	14.0945	14.6857	14.1059	13.9511	11.7899	11.5883	11.8725	11.6093	10.9567	12.5077	12.867	13.3371	13.0026	13.3566	13.317	14.0673	3.67431	6.40349	5.3748	9.3102	4.47952
Os08g0173600	Hypothetical protein.	expressed protein	4.21512	5.03412	4.89101	6.25559	6.48257	5.3683	6.88307	6.40316	6.93904	8.54319	8.96067	9.23871	6.66416	6.20482	4.67835	6.55991	6.25787	4.32002	4.09846	4.65465	3.67308	4.85648	3.85942	3.68973	6.24002	18.0681	3.88778	6.10682	7.22463	6.72914	8.5499	9.02299	9.61718	8.56555	8.11086	9.26796	7.4101	7.64197	9.1082	6.97248	7.27508	9.34806	2.23087	2.21873	4.70328	2.75677	1.49761
Os08g0189900	Oxalate oxidase-like protein or germin-like protein (Germin-like 8) (Germin-like 12).	Cupin domain containing protein, expressed	4.46475	4.17176	3.72711	5.56493	5.52635	5.78942	3.37401	2.98537	4.40051	7.76742	8.1041	7.45261	3.56429	3.23122	4.7686	6.63853	6.28604	6.22912	7.37011	9.72479	9.18213	9.63777	8.16223	9.5386	4.36829	5.44795	4.78724	7.12986	8.00452	5.34258	8.08483	7.83591	8.39047	7.82623	7.30811	8.63972	7.96999	7.21487	8.31882	7.48295	8.07062	9.32468	2.55642	1.03462	3.71699	1.84959	1.57459
Os08g0191000	Auxin Efflux Carrier family protein.	auxin efflux carrier component, putative, expressed	11.5467	11.6713	10.8169	10.5834	10.7769	10.1909	11.6766	11.8799	11.6075	11.4794	11.4625	10.9524	12.077	12.4888	12.0529	11.6187	11.859	12.1519	10.8262	11.77	11.1561	11.0382	10.7409	10.7811	12.22	12.0869	12.5475	13.1757	12.3971	11.8933	11.4487	10.9728	11.5903	11.388	10.3408	10.9406	10.3806	10.7333	11.3455	10.9251	11.043	11.3121	10.255	11.1242	10.9344	10.7812	10.7721
Os08g0198900	DNA-binding WRKY domain containing protein.	transposon protein, putative, unclassified, expressed	6.62494	6.5122	6.05466	6.25583	6.21626	6.21525	7.79833	7.33312	7.87543	9.07349	8.56437	8.72212	6.73881	5.091	5.67948	6.94674	6.78755	6.35622	7.04293	8.45624	7.68612	8.91512	7.5036	8.21888	9.71547	9.93714	9.76003	11.5562	10.6362	10.3272	9.48285	8.74269	9.71412	9.84803	8.20788	9.58204	8.94343	9.79389	10.6314	10.1284	9.60858	11.2207	6.95026	6.83037	6.79641	8.98784	7.35775
Os08g0200600	No apical meristem (NAM) protein domain containing protein.	no apical meristem protein, putative, expressed	9.12603	8.9772	7.37738	10.3573	10.3241	8.46534	12.3948	10.8644	10.447	11.3584	10.1055	9.92633	8.72383	8.31328	8.39144	10.705	10.2586	8.90903	8.76959	10.8222	9.72273	9.94012	8.92841	9.07298	11.8629	11.1312	11.5848	12.3088	11.5664	11.6738	9.66386	9.47309	9.54766	8.99337	8.97093	8.94499	7.15405	7.99364	8.26465	8.53499	7.55006	7.60929	2.71915	2.82477	2.73948	5.97233	1.84274
Os08g0203400	Protein kinase domain containing protein.	SHR5-receptor-like kinase, putative, expressed	3.82789	3.44825	2.67199	2.74152	2.22068	3.33665	2.75804	0.81267	2.59948	7.26709	7.06995	6.44137	3.62555	2.68809	1.43984	6.66171	4.05814	3.3515	9.3416	11.7952	10.9112	9.9893	8.98497	10.0432	11.6058	11.8796	12.4716	11.208	10.7695	10.0362	9.91083	8.63287	8.86032	9.85639	7.20567	8.05258	8.8181	9.18883	11.0723	9.86157	8.60693	10.8436	2.41827	5.52308	4.17195	10.3067	4.02559
Os08g0220100	Hypothetical protein.	No Hit	3.18841	3.01192	3.44429	3.5952	1.64483	3.02588	2.581	2.96934	2.26351	2.24885	2.5066	5.1155	2.84316	3.6622	3.41709	3.57209	2.98299	3.55487	3.44065	3.85792	5.28629	4.57853	4.39384	1.18402	4.7738	5.16195	4.56976	4.23806	5.12513	4.92676	4.23204	5.8008	3.50254	3.78453	6.47179	3.99203	5.23137	6.27511	2.61932	3.7648	5.62171	2.53087	1.4185	2.60445	9.18139	1.80801	2.03867
Os08g0230800	(No Hit)	S-domain receptor-like protein kinase, putative	7.07417	7.63619	7.16565	6.53173	6.12102	5.30616	8.36386	8.75221	9.3604	7.05879	7.08372	7.29797	9.73201	9.05875	8.40638	9.14528	8.49408	8.29216	6.51612	6.70568	5.94103	5.68773	5.3774	4.48352	8.63177	7.99346	7.61779	10.4816	9.7384	7.76237	7.37202	7.60131	7.61741	7.87344	7.63265	8.09745	9.1752	8.69945	8.52579	9.32402	8.73606	9.25175	2.59411	6.94877	5.49033	8.42666	5.69845
Os08g0231400	Germin family protein.	cupin domain containing protein, expressed	6.49915	6.59177	6.07311	3.71479	4.09945	3.50395	2.88327	2.88435	3.52839	9.95571	9.57215	10.4178	4.17219	3.39998	1.71896	6.11938	5.61102	4.09498	11.3169	14.0474	11.9039	13.5144	12.08	12.4536	12.5173	12.6872	12.8456	12.8356	11.6395	10.2046	9.13964	8.18379	9.24006	8.74524	8.49689	8.64676	9.46868	9.10363	11.0727	9.95674	8.97078	11.2184	2.25924	2.11307	4.79503	9.30612	1.51141
Os08g0239300	Endo-1,3;1,4-beta-D-glucanase precursor (EC 3.2.1.-).	retrotransposon protein, putative, Ty1-copia subclass, expressed	3.03787	2.51112	3.17432	2.33983	1.3937	2.65525	1.49929	2.08097	1.77358	1.95725	1.01277	1.98851	2.52262	2.03553	2.95475	3.50633	1.60554	2.30894	3.0971	3.9746	4.54468	4.72201	3.23821	5.35321	5.26794	5.38694	4.83283	2.52512	2.56556	3.79657	3.882	3.69519	4.43796	4.76617	4.13817	4.66277	3.28985	2.92142	3.41239	2.77457	1.6534	3.58907	1.21641	2.00388	2.39752	2.40884	1.61759
Os08g0240000	STF-1 (Fragment).	flavonol sulfotransferase, putative, expressed	3.47701	2.94235	5.74715	5.25924	5.03325	6.56234	7.10003	1.03985	2.49125	3.40188	2.59396	3.20317	-0.308558	2.1574	1.76167	1.90461	3.41523	2.94627	7.91395	2.02186	6.98075	0.475122	5.95981	3.94529	4.06678	2.7075	2.98434	2.59584	1.99394	0.328193	2.25398	2.3109	3.30852	1.51413	0.921746	0.974627	-0.837355	1.09017	-0.0770409	-0.854528	-0.605119	1.75111	0.287637	0.475965	1.33341	1.25425	1.41206
Os08g0262500	Cytochrome P450 family protein.	cytochrome P450 protein, putative, expressed	2.51059	1.21126	4.27194	1.61768	2.16729	3.63196	1.47119	3.21109	1.08336	1.21612	1.97459	2.12172	1.309	-0.000643591	3.16051	3.17152	2.14689	3.50054	10.294	2.01364	13.4427	3.16507	11.4964	7.73483	1.03726	5.13799	3.82975	4.38003	2.84875	4.86815	2.20365	3.1052	2.1511	1.85526	4.50752	2.92621	3.28764	3.94442	-0.0787617	4.03621	3.28694	4.35762	0.681097	4.59432	1.45883	2.44856	1.10281
Os08g0263000	Phytochrome P450-like protein.	cytochrome P450 protein, putative	3.70774	5.40068	4.6092	3.49609	3.87081	4.15049	2.68469	3.82036	4.22179	2.96393	3.49882	4.19281	4.45348	3.74955	3.05116	4.17319	3.33088	3.48898	6.95826	3.71618	10.26	3.99618	8.37669	5.00312	3.55794	4.91921	4.16807	4.08765	4.49381	4.43399	3.87025	4.378	3.60637	3.4271	5.05372	3.51752	6.68694	5.16334	3.65794	3.7028	4.85665	3.90184	4.24106	4.0594	5.47809	3.68429	3.48836
Os08g0271600	Conserved hypothetical protein.	hypothetical protein	2.83721	2.44714	3.05639	1.81147	1.9919	3.00432	1.11376	2.62381	1.96067	1.54718	1.50318	1.97698	2.49666	3.05091	0.599851	3.38328	1.87717	0.534958	1.78796	3.18308	0.520971	3.57924	3.11384	0.0271503	4.3916	5.51126	3.98114	3.71814	2.46635	0.775238	3.36384	4.5078	1.67396	3.09257	5.63438	3.34602	4.37892	5.05329	2.38886	3.21897	5.12552	1.90543	1.66824	2.55357	2.49669	1.21589	1.35537
Os08g0290500	Conserved hypothetical protein.	expressed protein	6.68338	6.52192	5.10463	6.4638	6.19731	5.4608	5.52353	5.61395	5.50573	7.84171	7.61937	6.97542	4.83077	5.87399	5.86196	6.59329	7.14152	7.08872	4.61008	4.39908	3.79079	6.92156	6.18793	6.18822	5.15034	5.46538	5.31098	7.40371	8.06455	7.5868	4.84263	4.11277	4.01718	5.14482	4.50438	4.53496	2.21814	1.76095	4.26316	5.26374	4.42492	4.89169	5.55792	4.19046	4.48453	6.0334	6.8195
Os08g0321400	Conserved hypothetical protein.	No Hit	3.02929	2.36684	3.08185	2.27935	4.8794	1.64574	1.6113	1.43019	3.13078	2.1678	2.44023	2.85708	2.41364	3.31408	2.25739	1.99029	2.03116	1.74637	1.6722	2.82924	2.07693	3.23634	3.0324	3.41385	4.76867	5.01495	4.45896	2.78846	1.64093	5.00887	3.6182	4.40702	2.75166	3.4111	5.38479	3.74475	4.06575	4.60598	2.42489	2.7534	4.25294	2.32247	1.9325	2.01403	1.56505	1.84062	1.79789
Os08g0395700	Conserved hypothetical protein.	hypothetical protein	3.03718	3.01368	3.32337	2.74215	2.87304	2.60984	3.29881	3.48904	4.04929	3.57936	3.94788	3.91417	3.60271	3.72723	1.68254	4.08461	3.46676	2.56675	2.7751	3.2419	2.06591	4.43573	3.63639	3.66055	5.28369	5.81554	5.3187	4.29402	3.8756	4.84389	4.2672	4.55008	4.07986	4.63645	5.64855	5.36773	5.02491	5.0017	4.13888	3.87963	4.69708	4.37398	2.18021	2.79192	2.43644	3.82106	1.90715
Os08g0397900	Conserved hypothetical protein.	holocarboxylase synthetase, putative, expressed	11.3723	11.1195	10.9458	11.432	11.1986	10.976	11.5293	11.4654	11.1658	12.3204	12.4662	12.0573	10.3103	10.8225	10.5872	10.9392	11.1446	10.6272	9.7864	10.3917	10.0851	9.92716	9.96285	10.0088	12.0325	11.3582	12.0173	12.4988	12.4736	12.5806	8.99609	8.75821	9.00448	8.87115	8.32496	9.0884	9.48943	9.6964	9.53216	9.77704	9.86291	9.95519	9.6452	9.82183	9.38189	11.0313	10.064
Os08g0403300	Heavy metal transport/detoxification protein domain containing protein.	heavy metal-associated domain containing protein, expressed	8.36162	8.28849	8.90115	5.22121	5.08662	5.53259	6.54432	5.60115	5.4198	3.71587	4.76212	3.83182	10.111	9.79442	10.0234	4.91966	5.09967	6.98537	11.1083	11.717	10.9905	10.9621	10.6471	10.5408	8.48107	8.29871	8.07303	9.60701	8.95631	7.10774	2.58286	2.9593	2.19854	3.2198	2.80364	1.37023	3.82363	2.66103	3.48808	3.67222	3.34954	3.80538	1.77851	7.87644	7.12658	9.21443	8.66216
Os08g0406900	Conserved hypothetical protein.	No Hit	0.702938	2.60923	3.04204	2.01202	1.16376	3.9866	4.04737	3.6959	0.628109	3.7904	2.85927	2.58158	1.2204	2.32929	2.8968	1.73793	2.91318	2.33168	3.09829	1.66484	0.776856	2.70571	2.30102	0.685051	6.1972	5.03305	3.80104	2.52531	1.3385	2.39286	3.00475	3.95535	3.05612	2.53687	4.83243	3.42037	3.39077	3.34338	0.843878	4.42052	3.28376	0.97501	1.50862	1.72658	1.9677	1.06956	3.39995
Os08g0428400	ZIM domain containing protein.	ZIM motif family protein, expressed	9.45684	9.69623	9.8556	10.2015	10.3304	10.0614	10.4767	10.5252	10.4994	10.0413	10.1853	9.83841	9.85352	10.2664	9.98567	10.2399	10.4438	10.4801	10.2464	10.7924	10.8879	11.6112	10.8672	11.3196	11.6366	10.966	11.9711	11.7672	11.8958	11.9325	10.9059	10.7535	11.1092	11.3117	10.9686	11.3938	10.7098	10.8474	11.1683	11.3358	10.7201	11.1031	10.6332	10.0136	10.0232	11.2254	10.5835
Os08g0433600	Protein of unknown function DUF962 family protein.	YGL010w, putative, expressed	12.3914	12.3806	12.216	12.1693	12.4135	11.8229	12.9805	12.9898	12.6698	12.8492	12.8537	13.0653	13.1209	13.0158	12.7693	13.1786	12.6456	12.6117	11.5446	11.9149	11.3338	11.6987	11.3717	11.1634	12.8597	12.1157	12.2713	13.4301	13.4713	13.1421	9.26978	9.38321	9.85792	10.1331	9.87432	10.2094	10.1909	9.90573	10.1337	11.154	10.973	10.8633	11.9036	11.2957	11.2126	11.2569	11.5333
Os08g0438100	ZF-HD homeobox protein.	No Hit	2.64817	0.706469	6.11217	1.97656	1.42304	4.14412	-0.049721	1.23518	1.80287	-0.497526	2.24524	1.23447	1.93736	2.52396	1.55995	1.38923	1.28135	1.33006	7.60625	6.43057	7.99428	8.00057	7.87179	7.70714	6.22184	6.21559	5.48423	5.82276	6.22009	6.99497	1.16605	0.561824	0.312548	0.892407	0.452871	1.7585	2.07079	-0.833327	2.60577	5.62285	-0.710246	1.47284	2.14487	4.78294	4.62139	2.78289	3.43
Os08g0445000	Zn-finger, RING domain containing protein.	RING-H2 finger protein, putative, expressed	6.48465	4.51543	9.52851	5.01178	4.78121	7.74713	5.08368	3.41499	3.66258	5.18559	4.77884	5.30294	3.9261	3.34991	2.94916	4.84734	4.409	6.16922	10.5865	9.05844	11.2396	10.24	10.9444	11.4145	5.51336	5.31768	4.31383	5.50365	6.10246	5.63397	7.31708	7.76537	7.29157	7.8667	7.7498	7.13643	6.06416	6.22611	7.86567	6.71632	6.40011	6.13189	9.99779	11.0283	10.986	10.7324	10.5726
Os08g0451200	Protein of unknown function DUF581 family protein.	DUF581 domain containing protein, expressed	15.8006	15.8487	15.2292	15.2663	15.077	14.374	15.3148	15.3382	15.3914	16.2905	16.4711	16.5341	14.8455	15.2569	15.1537	15.2958	15.3256	14.7972	13.6505	14.6426	13.5551	15.0774	13.4607	14.0581	16.5462	16.3895	16.9634	17.5283	17.1014	18.3373	11.5037	11.0238	11.7898	12.0803	11.0796	11.8451	11.1433	11.7656	12.1769	12.8207	12.8823	12.8017	12.8515	12.5486	12.2674	14.6856	13.4221
Os08g0455700	Exo70 exocyst complex subunit family protein.	exo70 exocyst complex subunit, putative, expressed	9.18848	9.35747	9.35607	9.55842	9.90564	10.0509	9.7199	10.1341	10.2058	10.4407	10.6836	10.2693	10.2402	10.0992	9.77222	10.4212	10.2314	10.474	9.5083	10.196	9.57071	9.91216	9.49489	9.80478	10.4738	10.2383	10.3244	12.3925	12.0927	11.4436	11.2762	11.1561	11.3829	10.93	10.7601	11.3121	10.6508	10.535	11.0813	10.9363	10.7472	10.5489	10.5065	10.8678	11.202	10.1796	10.2894
Os08g0460000	Germin-like protein 5 (Germin-like protein 1).	Cupin domain containing protein, expressed	3.20003	0.871697	7.07954	2.76563	2.9407	3.56892	3.48414	2.07337	1.16995	3.16766	2.52468	2.8322	0.744974	0.964584	0.685738	1.19738	1.9991	1.93653	15.4068	12.2025	16.5984	14.8177	15.536	16.4919	3.43791	3.65222	3.02257	5.30858	2.75321	4.26703	3.14781	4.27995	-0.0299489	3.13139	4.83865	3.18495	4.65146	4.44153	2.09825	0.928891	4.76316	1.35976	13.0861	14.958	14.7934	7.03169	14.3999
Os08g0480800	TaWIN2.	14-3-3 protein, putative, expressed	15.0746	15.1628	15.099	15.5771	15.777	15.7112	13.9043	15.0002	14.9957	15.2262	15.8024	15.7577	14.98	15.5127	15.1795	15.5139	15.2422	15.3266	15.2917	14.7249	14.0226	15.1878	14.8117	14.9757	14.7547	14.387	15.4351	16.2788	16.1733	15.8769	14.1644	14.3096	14.7073	14.3966	14.3799	14.7395	13.4436	13.8119	14.5811	14.8793	14.5957	15.0127	15.2831	15.0504	15.1711	14.456	14.9913
Os08g0481400	Homeobox domain containing protein.	homeobox associated leucine zipper, putative, expressed	11.8813	11.3412	10.8625	12.7964	12.536	12.2951	11.2382	10.6311	10.6768	13.2	12.8557	12.9476	10.5999	11.0731	11.4031	12.693	12.9904	12.6503	11.6082	12.0228	11.1772	12.4087	11.903	12.1524	12.0555	11.3522	11.5234	13.8505	13.5099	13.5726	10.8742	10.3777	10.5374	11.3502	10.5365	11.1892	10.3151	10.7143	10.6701	11.9516	11.4722	11.9395	12.3103	11.5808	11.5007	12.8696	12.6189
Os08g0485800	(No Hit)	beta-expansin precursor, putative, expressed	4.18422	6.12369	3.98925	5.77186	6.02328	5.0094	8.11298	7.84757	9.24486	7.92327	8.82963	7.89733	3.32102	4.41411	3.12631	5.06522	3.9967	3.20595	10.1385	11.5443	10.2474	10.0436	8.91236	8.65443	11.9198	11.0527	12.8816	10.9988	12.0242	10.2893	3.77214	4.84884	1.54831	2.9344	5.65366	3.74049	5.59793	5.49252	3.04399	4.09049	5.01492	2.98894	3.00719	2.44724	0.977183	4.45953	0.944219
Os08g0487900	Esterase/lipase/thioesterase domain containing protein.	abhydrolase domain-containing protein FAM108C1, putative, expressed	8.64602	8.16205	8.81592	7.74773	7.63866	7.92518	10.1909	9.65097	9.95957	9.17045	9.12696	9.70919	8.63022	8.57563	8.34799	8.27576	8.3473	7.91172	9.51732	9.90032	9.03878	8.84019	8.29914	8.5288	11.159	10.9072	10.5722	11.0781	9.66369	10.1217	7.32124	7.11723	7.61505	7.46537	7.24695	7.61637	6.75273	7.15349	7.62323	6.78937	6.7508	7.94239	7.28361	8.31117	8.39822	6.43862	7.17545
Os08g0504700	Multiple stress-responsive zinc-finger protein (Multiple stress- associated zinc-finger protein).	AN1-like zinc finger domain containing protein, expressed	13.6704	13.1189	12.9273	13.5318	13.2833	12.9912	13.2492	12.7782	12.6598	14.177	13.6085	13.8794	12.307	13.1355	12.8978	13.4295	13.3193	13.338	12.6435	13.0347	12.7139	12.4163	11.4465	11.8545	12.5824	12.654	13.3368	14.8409	14.0055	13.441	12.4526	11.7167	12.3181	12.2513	11.3158	11.8244	11.1027	11.6483	12.4581	13.3699	11.7042	12.2283	9.86821	11.0422	10.7457	13.3532	11.1368
Os08g0509400	Glycoside hydrolase, family 1 protein.	Os8bglu28 - beta-glucosidase homologue, similar to Os4bglu12 exoglucanase, expressed	8.61725	8.15815	9.23942	8.03069	8.2017	9.40646	7.84438	6.58476	6.36491	6.22859	5.66026	5.69186	3.72517	3.02705	3.42537	4.4882	4.65459	3.5846	11.3312	10.4852	11.2751	10.2643	10.9034	10.9475	7.46323	7.49182	8.05667	7.67048	8.63564	8.88171	10.6523	10.2863	10.9184	10.9343	10.0425	9.97617	8.20063	8.57314	9.81373	9.17012	8.29422	9.62067	7.72403	9.86331	9.6621	10.4797	9.59883
Os08g0512900	Conserved hypothetical protein.	expressed protein	10.458	10.7946	10.4656	10.3831	10.7098	10.4462	10.3438	10.9479	10.9593	10.8102	11.576	11.8905	9.9937	11.0339	10.8783	10.4556	11.0762	10.7227	10.0745	10.2683	9.59803	9.93955	9.43404	9.47433	10.8721	10.5261	10.9738	11.6463	11.645	11.1015	9.14807	9.04859	9.71566	9.23098	9.00087	9.64219	8.26054	9.44679	10.1962	10.1121	9.64051	10.1698	9.91727	9.87069	9.72714	10.6863	9.87312
Os08g0517000	(No Hit)	No Hit	3.1892	2.84327	1.8813	2.68703	1.7143	3.3578	2.6437	2.25625	2.15214	1.31403	1.81362	2.41126	2.89097	2.78351	2.45604	2.81034	2.3051	2.01654	2.64229	1.64712	1.15718	2.31734	2.4759	1.843	5.26968	5.68463	3.80037	3.11905	1.63943	3.11591	1.85668	2.98609	3.94537	1.30552	4.15076	1.53016	3.84548	4.2633	1.87701	7.15437	3.53132	1.69802	1.78966	2.10148	1.88216	1.74728	1.95023
Os08g0523600	CTV.22.	expressed protein	6.33692	5.69179	5.54345	7.06703	6.12263	5.87147	7.69461	6.71776	6.98188	7.71775	7.02669	7.88256	6.42295	7.12027	6.90981	7.67262	7.47993	7.31853	6.27233	7.16658	6.29735	6.61694	5.93121	6.38888	8.28772	8.15306	8.16677	8.29334	7.52718	8.05432	7.97887	6.6586	7.82444	8.1426	6.21505	7.44945	5.29008	6.58117	7.52697	8.31257	6.89	7.78703	6.08308	6.27028	6.33772	7.29177	6.49922
Os08g0526400	Nitrate-induced NOI family protein.	proteophosphoglycan ppg4, putative, expressed	8.5918	8.44751	8.77993	9.75438	9.82652	9.73133	10.161	9.8165	9.96708	12.0223	11.8301	11.8683	9.75481	10.0754	9.7768	10.644	10.9308	11.2648	9.31801	10.1593	9.57008	9.66734	8.83189	9.26491	11.2039	11.0556	10.9167	12.9511	12.0405	11.6499	10.9224	10.7703	11.2619	11.1963	10.748	10.904	10.2067	10.6388	11.4043	11.3808	10.7158	11.2669	2.66741	7.29138	6.38589	10.8328	7.09541
Os08g0543100	Disease resistance protein family protein.	disease resistance RPP13-like protein 1, putative, expressed	5.92246	5.75702	4.92917	5.52278	5.38342	4.35404	7.35728	7.0629	6.92234	7.60164	6.94187	6.73809	7.3034	7.24176	6.7773	6.88774	7.05624	7.1253	5.36132	6.88001	5.53356	6.20694	4.94771	4.8365	7.6339	7.60839	7.8097	9.60552	8.74869	8.04065	6.41096	6.16643	6.04534	6.16022	5.32587	5.94991	7.06279	7.87847	7.43648	8.45667	7.80927	7.71413	1.77467	3.83771	3.79823	6.24439	4.25238
Os08g0546700	Rhomboid-like protein family protein.	OsRhmbd14 - Putative Rhomboid homologue, expressed	9.98954	10.0224	10.0929	9.10218	9.47107	8.91958	9.91351	10.003	9.38569	10.2655	10.7849	10.2518	9.47543	9.49551	9.28049	9.48403	10.0229	9.55047	13.0941	11.6511	13.9098	12.7802	13.9329	13.9868	9.57374	9.56817	9.64127	11.4526	11.4002	11.0347	10.4779	10.552	10.9315	10.7551	10.1059	10.3022	10.1191	10.048	10.3483	9.36829	10.1463	10.3317	11.6133	13.2409	12.9967	10.4808	12.8216
Os08g0548200	ER lumen protein retaining receptor-like protein.	ER lumen protein retaining receptor, putative, expressed	11.5615	11.9646	11.0688	11.9506	12.3427	11.3734	12.0982	12.428	12.0984	12.5869	12.7325	12.6349	12.6811	13.0619	12.5501	12.8316	12.8151	12.5717	12.4611	12.6824	11.555	12.7954	12.1102	12.0272	12.8124	12.8751	13.2231	14.3239	13.389	13.2939	12.647	12.5723	12.8409	12.2891	12.0572	12.5039	12.0173	12.3468	12.5945	12.6289	12.4803	12.6164	12.2325	12.1523	12.0241	12.4767	12.309
Os08g0549600	(No Hit)	bZIP transcription factor domain containing protein, expressed	3.53394	3.18772	5.35203	2.72641	3.13393	4.01859	1.74755	2.61735	2.81284	1.99086	2.64371	2.94117	2.70262	2.7093	1.78673	2.52788	2.50518	2.3669	10.0699	8.4028	8.63056	10.2023	9.73559	9.37237	2.49643	3.01958	3.91811	2.99266	1.92986	0.906483	3.32658	3.27158	3.4181	4.47591	4.09273	3.92236	2.72636	2.53657	3.52499	3.57405	2.76178	2.21575	7.06948	7.95895	8.99934	4.72437	8.32766
Os08g0559400	Peptidyl-prolyl cis-trans isomerase like 1 (EC 5.2.1.8) (PPIase) (Rotamase).	peptidyl-prolyl cis-trans isomerase, putative, expressed	10.102	10.2111	10.0026	9.74784	9.89352	9.66037	10.0936	10.099	9.85885	10.4476	10.6644	10.8387	10.2218	10.5805	10.2647	10.008	9.7129	9.5918	10.2011	10.4455	8.96771	9.84064	9.03915	9.20902	10.6452	10.4149	11.6575	11.6853	10.991	10.7366	8.49427	8.33658	8.53777	8.61513	8.0661	8.63174	7.88701	8.59906	8.74137	9.17167	8.95627	9.18188	10.7986	9.85895	9.81694	9.8343	10.1743
Os08g0566900	Mpv17/PMP22 family protein.	Mpv17 / PMP22 family domain containing protein, expressed	9.42326	9.766	10.0354	9.89114	10.3003	10.4675	10.3731	10.2819	10.2486	11.1529	11.4988	11.8055	10.0551	10.9066	10.182	11.0394	11.3295	10.7954	10.9847	10.8696	10.4315	10.9168	10.7728	10.8302	11.4481	11.1859	11.3493	12.2289	11.4379	11.2486	11.0284	11.0393	11.7089	11.2775	10.8181	11.5492	10.1309	10.8631	11.4073	11.4539	11.0378	11.9146	10.1298	10.7123	10.6421	11.4173	10.8427
Os09g0103100	AB-hydrolase associated lipase region domain containing protein.	triacylglycerol lipase 1 precursor, putative, expressed	10.526	10.7067	10.5867	10.4058	10.6626	10.3605	10.8425	10.9698	10.8123	11.1687	11.5331	11.1747	11.115	11.1073	11.0548	11.3259	11.3798	10.9371	10.0558	10.9207	10.409	9.98385	9.50371	9.96995	11.57	11.2704	11.8347	12.6203	12.2497	12.0214	9.86494	9.83576	10.514	9.86472	9.08605	10.2356	10.2535	10.0879	10.7741	7.76458	10.5361	11.0555	9.26088	9.82649	9.73619	11.4095	9.98454
Os09g0110300	Putative cyclase family protein.	cyclase family protein, putative, expressed	2.4813	1.20337	3.50987	1.94023	1.35857	0.885971	4.43958	3.99812	4.66658	3.58059	3.49806	4.27448	4.89486	5.18256	5.63636	5.84221	5.45211	6.54387	4.35974	4.68139	4.10724	4.66605	3.64519	4.41185	7.70755	7.24403	7.08998	9.06075	7.61738	8.20504	4.39539	4.28492	4.97687	5.6308	4.69081	6.46547	3.02938	4.65529	3.89307	6.11606	5.65804	5.43112	0.0198411	2.69334	3.07246	5.98663	3.79885
Os09g0241200	Conserved hypothetical protein.	expressed protein	7.53996	7.6738	7.17285	8.77304	8.86818	8.35995	8.42861	8.41387	8.22452	8.75341	9.10944	9.65289	7.44581	7.95812	8.08231	8.22794	8.13492	8.34971	7.80644	7.70313	7.41726	7.88849	7.58197	7.81638	8.43028	8.30385	8.73468	10.2143	9.76374	9.48732	4.83657	5.58948	5.82914	5.37841	5.46448	5.90002	6.15535	6.44215	6.42009	6.97713	6.51686	7.2563	6.39234	6.27814	5.94021	8.74269	6.63924
Os09g0264400	E-class P450, group I family protein.	cytochrome P450, putative, expressed	3.79593	2.55578	4.93494	2.8023	4.02939	3.83942	6.29785	3.53806	3.37672	3.40512	2.56162	2.95036	2.67259	2.40935	2.76937	2.54049	3.139	2.4252	9.06398	9.26569	10.3013	7.28865	8.6529	9.41568	6.90906	9.63361	7.64605	5.04773	6.92683	7.3883	2.8559	3.31759	2.74476	3.23488	3.54706	3.44921	5.23991	3.60587	2.24469	4.85754	3.64439	3.12426	2.92443	4.26189	3.88058	6.30533	3.27932
Os09g0276600	Non-protein coding transcript, uncharacterized transcript.	No Hit	5.29041	5.67409	5.31771	8.42186	8.69138	7.92659	8.81279	9.36297	8.84404	9.69164	9.81498	9.26011	7.57642	7.62883	7.258	9.31652	9.59003	9.41191	8.30173	7.91529	8.53069	7.77386	7.69984	7.60097	8.88462	8.5242	9.61272	9.96972	10.3417	9.51634	5.88886	5.9852	5.91248	5.3992	5.45472	5.00368	6.39431	6.54538	6.48829	7.14642	6.89172	6.99087	9.17143	8.61299	8.11254	9.09972	8.34112
Os09g0287000	Pathogenesis-related transcriptional factor and ERF domain containing protein.	AP2 domain containing protein, expressed	10.8172	10.71	9.85345	5.00012	5.26784	4.95675	11.0795	11.1659	10.9077	6.10066	5.74161	5.55239	10.852	12.1757	11.6659	7.07996	7.40537	7.47757	9.59893	11.4817	10.1372	4.28051	3.80507	3.76564	11.9708	12.1971	14.6073	6.39102	5.53472	4.42687	11.5828	11.7671	11.7241	5.21951	5.77027	5.32671	12.1113	12.6956	13.5105	9.16719	8.63558	9.41601	4.27367	5.0979	4.06394	3.51046	2.97314
Os09g0299200	Transfactor-like protein.	Myb-like DNA-binding domain containing protein, putative, expressed	11.9952	11.9991	11.5407	12.0349	12.1587	11.845	11.5642	11.4148	11.3131	12.3034	12.336	11.4315	11.4211	11.7749	11.2526	11.6567	11.9938	11.8075	10.5864	11.1062	10.7238	11.4503	11.044	11.0444	11.3058	10.574	11.3725	12.2699	12.4349	12.0911	10.6533	10.575	10.6237	10.5828	10.5217	11.0887	10.7716	11.4344	11.0806	11.853	11.4772	11.3472	9.9742	10.0328	9.87268	11.5851	10.7306
Os09g0304400	Conserved hypothetical protein.	expressed protein	1.10596	1.72289	-0.110576	1.54061	1.67546	3.31156	2.49303	2.93717	2.4315	2.82934	2.02742	1.23179	2.61108	2.70623	3.87192	2.8248	2.78329	2.48922	2.04928	2.07219	2.99234	2.21088	1.81384	2.13535	5.75219	6.30066	5.51706	4.85669	3.84863	3.88287	5.07604	4.88787	5.84239	5.51177	3.98784	4.0355	3.25761	5.46197	5.73221	5.41811	4.0597	5.98212	1.67948	1.76932	1.87893	0.564764	1.24299
Os09g0315600	Protein kinase family protein.	legume lectins beta domain containing protein, putative, expressed	3.60537	2.83266	3.09675	3.03583	2.80218	1.39669	2.76294	2.83583	3.08781	2.14447	2.22047	3.32829	2.72061	2.12392	2.80598	3.33772	2.55036	3.84607	3.38575	3.19579	2.38098	3.47304	3.08897	1.92954	4.08654	5.40639	6.06508	2.9722	3.01104	4.62066	3.55267	4.32541	2.38685	3.23405	5.25384	3.40414	4.94509	5.19573	2.13888	3.52229	4.43126	2.79507	2.63115	2.44593	2.4298	2.07235	1.97357
Os09g0332700	PDR-type ABC transporter 2 (Fragment).	pleiotropic drug resistance protein, putative, expressed	10.0664	9.92837	9.73347	11.094	11.035	10.7978	12.2657	12.0453	11.3491	12.256	12.432	11.327	10.1137	10.3915	10.0829	12.0196	12.4849	11.7959	9.31147	8.7919	9.28435	9.15016	9.52911	9.61734	10.7875	10.2437	11.2636	12.7566	13.2318	12.3355	9.42408	8.78921	9.77566	9.89776	8.63724	9.79805	8.34805	8.53492	9.00472	9.64121	9.35827	9.57867	10.1876	11.0746	10.6438	10.7658	11.1768
Os09g0344500	O-methyltransferase ZRP4 (EC 2.1.1.-) (OMT).	O-methyltransferase, putative, expressed	2.40988	2.00151	3.44516	1.32674	2.25593	1.61658	9.94676	10.7833	12.0452	7.85991	9.04182	8.61833	8.54488	8.58959	9.19643	8.4754	7.43693	7.01533	9.29095	7.45382	8.57842	10.3656	8.3913	7.21706	14.6488	13.7	13.5555	12.5958	13.8481	12.276	1.18617	3.19216	1.39131	1.81918	3.60098	1.51582	4.41575	4.92817	2.87954	2.96151	5.67407	2.06061	2.18657	1.98413	1.95253	2.35222	1.27107
Os09g0349900	(No Hit)	No Hit	2.44034	2.61523	4.82508	2.16605	2.28107	2.97058	2.10018	1.87352	2.97839	2.48891	1.46915	1.3122	2.50352	3.12805	6.64332	3.89804	1.48485	2.37872	3.74022	5.3265	4.2875	4.78849	3.44507	4.06148	4.84281	5.8386	5.73401	5.52276	4.54579	4.37107	1.94836	2.70443	1.59173	2.8069	3.41037	2.31753	3.13462	3.66163	2.55491	3.34705	2.79094	1.68826	2.09609	2.514	1.87715	1.7243	1.77778
Os09g0350900	Protein kinase domain containing protein.	light repressible receptor protein kinase, putative, expressed	2.59462	3.07927	1.84222	3.43955	3.61062	1.47181	3.08945	3.08411	2.98209	6.51074	5.86479	5.74025	3.53741	2.63646	1.98248	5.84046	5.71545	5.91231	5.0083	6.75735	6.9242	6.50422	5.25138	6.72282	7.66444	7.45829	7.4231	7.27842	6.72784	5.50152	2.28273	2.32301	1.74645	2.65634	3.54978	1.56202	3.31205	2.32872	1.64892	2.00675	3.23847	1.78829	1.76406	1.62936	2.18766	5.09547	1.29512
Os09g0365000	(No Hit)	NBS-LRR resistance-like protein B8, putative, expressed	8.29093	8.39937	7.74463	8.89636	8.71259	8.03425	8.843	8.7807	8.3977	9.24318	9.2795	8.54117	8.57768	9.01663	8.38379	8.77235	9.52696	8.78428	6.59155	7.35046	6.7848	7.09013	6.86533	6.36177	7.32025	7.40455	7.47609	9.776	9.57393	9.3633	7.18769	6.99348	6.76719	7.10109	6.84141	6.86617	6.69389	7.39681	7.1516	7.62728	7.48969	7.34867	5.81633	7.07094	6.40884	8.6723	6.75177
Os09g0365100	Non-protein coding transcript, unclassifiable transcript.	expressed protein	10.4881	10.3629	10.7678	10.5147	10.5554	10.8609	10.8209	10.8199	10.5559	10.7053	10.626	10.7322	10.0323	10.7672	10.7281	10.5018	10.6559	10.7743	10.3435	9.41395	9.59432	9.58059	9.80377	9.5907	10.7478	10.3855	11.4204	11.3208	10.5202	10.1777	7.19553	7.04139	7.71462	7.92492	7.27023	7.90663	6.4642	7.3737	8.52064	8.15607	7.62139	8.66889	9.70262	9.09529	8.55444	10.7456	9.12679
Os09g0382400	Conserved hypothetical protein.	expressed protein	8.50837	8.9794	7.04818	10.43	11.0734	8.83216	9.83669	11.4438	11.2751	10.4344	10.6826	10.6652	10.1895	10.2397	10.3801	11.8997	12.0712	12.0032	12.5406	10.8675	12.2526	12.0136	12.3113	11.8928	8.68816	8.20229	8.67528	9.60593	9.96101	8.96888	5.89114	6.05532	6.22896	6.27224	6.20433	5.76452	6.35093	4.97107	5.54625	5.3176	5.22499	5.82767	11.4834	10.6674	10.5335	10.0638	10.6452
Os09g0392100	Lipase, class 3 family protein.	lipase, putative, expressed	11.1902	11.173	10.5724	11.1524	11.2026	10.4491	11.3432	11.776	11.5066	11.7424	11.9358	11.0781	11.4482	11.6379	11.2689	11.2482	11.8048	11.6419	9.95056	10.665	10.232	10.5796	10.4123	10.3708	10.8839	10.0632	10.5941	11.773	11.9312	11.2446	10.203	10.1894	10.3382	10.4603	10.041	10.4197	10.0377	10.0949	10.4719	10.1957	10.4352	10.6258	10.4808	10.1968	9.85328	11.586	10.4546
Os09g0414500	ZF-HD homeobox protein.	ZF-HD protein dimerisation region containing protein, expressed	2.23987	0.793401	3.16051	1.45624	1.50724	3.15133	2.89219	2.6825	3.38594	2.68333	2.90661	2.09687	2.98479	2.58561	2.80606	3.59333	1.88799	2.16189	6.98212	5.0635	7.0771	6.6237	7.07184	7.62706	3.77467	3.82716	4.187	2.33752	3.75631	5.55332	1.48653	0.0160263	2.88069	1.43758	0.422692	2.02665	2.93736	-1.67215	3.2064	0.411514	-0.907989	1.72035	5.45632	6.53889	6.68708	2.32321	5.92449
Os09g0429600	Hypothetical protein.	expressed protein	5.99516	5.90995	6.10474	5.03701	5.68109	5.62184	5.1605	6.12668	5.83146	5.59547	6.3575	6.0872	6.16	6.32572	6.37048	6.28325	6.05613	6.04181	5.39507	5.28839	5.32127	5.092	5.22171	4.88281	8.74145	6.11944	5.96936	6.33393	6.21783	5.57501	5.11234	5.52512	4.73591	4.85539	5.97424	5.79222	6.61622	6.03023	4.89604	5.34156	5.68291	4.9131	5.22481	5.18632	4.75249	5.3673	5.30784
Os09g0433800	Protein of unknown function DUF581 family protein.	DUF581 domain containing protein, expressed	14.4747	14.5107	13.9203	12.156	12.1051	12.364	14.0649	14.3272	14.2178	11.5316	11.6759	12.3563	13.3498	13.3556	13.5849	11.497	11.1931	10.0614	13.6622	15.4099	14.2396	13.4146	11.7183	12.6099	14.833	14.3653	14.8585	14.2484	13.8684	14.0113	10.8577	10.3851	10.4991	9.71264	9.56997	10.8021	12.2673	12.7815	12.5585	12.5869	12.3162	12.5686	5.50451	9.66976	6.21612	11.5338	4.56102
Os09g0434500	Ethylene response factor 2.	AP2 domain containing protein, expressed	17.371	17.1885	16.9918	16.0066	16.1874	16.4053	16.734	16.8804	16.5279	15.92	16.0196	15.9587	15.1612	15.816	15.3278	15.3483	15.4656	15.2303	16.565	16.824	16.629	16.506	16.0351	16.2844	17.0707	17.2731	17.7385	16.8932	16.7592	16.4939	15.9614	16.021	16.4648	15.9174	15.6931	16.6814	16.8809	16.2944	17.151	16.7668	16.2362	17.3131	15.4448	15.5134	15.2374	15.1022	15.2528
Os09g0436500	Ketol-acid reductoisomerase, chloroplast precursor (EC 1.1.1.86) (Acetohydroxy-acid reductoisomerase) (Alpha-keto-beta-hydroxylacil reductoisomerase).	No Hit	8.95776	8.86562	8.74313	9.00123	8.79602	8.74317	9.68955	9.71841	10.1729	10.6678	10.8646	10.627	9.58285	9.98112	9.77766	10.2074	10.6812	10.7351	9.76597	10.0292	9.55157	9.55039	9.20555	8.98037	10.0008	9.97356	10.419	12.057	11.6421	10.7235	10.0517	10.2425	10.4766	9.59348	9.32104	9.91273	9.45436	10.6032	10.8052	10.7943	10.4944	10.9775	10.6332	10.3799	10.1358	10.2807	10.169
Os09g0439400	Glycoside hydrolase, family 28 protein.	polygalacturonase, putative, expressed	9.82428	9.83742	9.73235	10.5644	10.5279	10.3351	10.2738	10.039	9.91121	10.9534	10.8702	10.332	10.2447	10.5201	10.48	10.283	10.7491	10.7489	10.8921	10.1852	11.8065	10.914	11.6915	12.031	9.66257	9.45584	9.97638	10.5922	10.4847	9.79431	11.0657	10.9212	11.2132	11.1781	10.8955	11.0092	9.86948	10.3021	10.8468	10.8256	10.6467	10.8569	10.2925	11.4432	11.1493	11.9637	11.3875
Os09g0441000	Proteinase inhibitor I9, subtilisin propeptide domain containing protein.	OsSub57 - Putative Subtilisin homologue, expressed	9.68288	9.21841	10.1269	7.13998	7.27957	9.59067	6.92423	6.27835	5.97372	4.16881	5.10874	5.74346	7.83352	8.12033	8.50043	5.78927	5.51958	7.30963	10.0917	9.54217	9.90883	10.8763	11.0993	10.69	3.38362	5.12737	4.62314	7.63077	8.72806	9.09458	9.85421	9.8709	9.38485	9.76432	9.99045	9.42635	8.55044	8.11009	8.10075	7.4283	7.88577	7.87874	11.0768	10.2429	11.1678	10.5059	11.5794
Os09g0441600	E-class P450, group I family protein.	retrotransposon protein, putative, unclassified	2.00194	1.77663	4.06889	1.70874	2.74524	2.43932	2.19091	1.68466	2.71167	2.67503	2.19819	2.65464	3.64716	2.94911	3.81536	3.08997	2.8799	2.40382	2.02451	2.1896	2.19778	2.36092	2.62876	1.81737	6.33412	4.69397	4.35001	4.12013	2.3907	3.27454	3.08456	3.66611	2.20839	2.69951	4.79354	3.27722	3.80506	3.28336	1.84033	1.65598	2.98532	2.05054	1.95292	2.4458	1.88614	1.94568	1.57973
Os09g0444200	Lecithin:cholesterol acyltransferase family protein.	lecithine cholesterol acyltransferase, putative, expressed	9.39619	8.96089	9.41196	8.8256	8.63748	8.94847	10.4654	10.0621	10.2046	10.2399	9.71779	10.0869	9.30758	9.29895	9.79418	9.93347	9.78434	10.2192	9.82994	9.87953	9.91325	9.8758	9.50136	9.8169	10.6925	10.5776	10.7173	11.5012	10.749	11.1664	9.75123	9.0584	9.65578	9.97915	8.9311	9.34614	8.62805	9.0873	9.53042	9.93618	9.20142	9.73724	10.0681	10.0683	10.273	10.7475	10.3464
Os09g0455900	Esterase/lipase/thioesterase domain containing protein.	gibberellin receptor GID1L2, putative, expressed	9.28114	8.78011	9.6861	9.07466	9.17634	9.52441	9.76042	9.57058	9.54474	8.23924	8.49036	9.18556	8.43478	9.2032	9.09358	8.30221	8.50394	8.87435	10.3027	9.60074	10.7032	10.1059	10.2601	10.4082	10.7896	10.2912	11.6343	11.2649	11.4946	11.7784	10.1908	10.0126	10.6178	10.2441	10.2021	10.3436	8.55885	9.10818	9.7596	10.1332	9.39532	9.88679	4.66062	7.1501	6.81523	9.11924	7.27298
Os09g0458800	(No Hit)	EF hand family protein, putative, expressed	6.46564	6.93037	7.47926	6.26702	5.71385	7.5929	9.38562	10.4101	10.1332	10.0867	11.1174	10.8751	6.54044	6.95825	5.67335	6.24534	5.88412	3.8804	3.06929	3.78109	3.25335	4.05726	2.82766	3.90475	8.15296	8.81955	9.48016	10.8125	10.481	11.7892	3.41699	4.12016	2.79205	4.3063	4.86778	4.4988	6.28433	7.02782	6.13344	7.60213	7.7258	7.83966	2.39669	2.18996	1.91436	2.38463	1.53244
Os09g0471600	Protein kinase domain containing protein.	OsWAK84 - OsWAK receptor-like protein OsWAK-RLP, expressed	2.6424	0.445576	0.847947	0.446958	2.25024	0.325254	1.84072	1.68166	2.25489	1.67338	1.38984	2.47081	1.89528	0.374626	3.04539	1.7681	0.976349	4.50255	6.04346	7.66063	7.4819	7.10727	5.36656	7.45931	6.77536	7.24072	6.60188	5.96166	6.1119	5.14101	1.29186	0.755254	1.96944	1.73029	1.81351	1.93326	2.76555	-0.408364	2.46743	1.84811	-0.278368	1.17909	2.09042	0.581652	1.75291	0.612064	0.73627
Os09g0472100	ABC transporter.	white-brown complex homolog protein 11, putative, expressed	4.19359	3.37687	4.79356	4.46639	3.19729	4.66795	5.29308	4.86629	6.12931	6.86691	6.4494	6.98154	7.79565	6.88508	6.9694	7.88364	7.75886	8.05607	6.27927	7.49384	7.08156	6.94839	5.44944	6.09654	10.2629	9.39644	9.22163	11.105	9.10198	7.96745	8.53482	7.59414	8.20877	8.60734	7.48183	8.62408	8.586	8.9817	9.42329	10.085	9.40518	9.34232	1.66931	1.51792	3.46792	3.11362	1.62015
Os09g0472900	Expansin-related protein 2 precursor (AtEXPR2) (Ath-ExpGamma-1.1).	beta-expansin precursor, putative, expressed	6.15906	7.57883	5.02885	7.3941	7.92596	5.07909	5.41246	4.79027	6.94538	3.87296	4.94389	3.986	3.20602	0.549532	1.59755	2.91611	1.88833	2.25893	11.992	12.6694	12.05	11.7177	11.0772	11.1657	8.67226	7.20359	9.87604	8.92954	9.9566	6.43201	7.60909	7.57732	9.46472	9.93196	7.9508	10.4407	4.65311	4.21709	5.63016	4.53139	5.01058	7.12672	1.93292	2.17116	-0.0628952	1.53452	0.899426
Os09g0473600	Conserved hypothetical protein.	No Hit	1.25925	3.62756	0.232088	1.908	1.28012	1.19675	2.67043	0.524293	1.58062	3.23185	1.31287	2.95198	0.0992202	2.75779	3.25828	-0.632595	1.24681	2.80306	3.66721	2.67046	5.34875	4.15209	5.27043	5.54387	4.7724	0.493434	1.99964	2.32309	-0.115745	3.52918	3.59831	4.05668	4.28211	3.67566	4.58696	3.61693	-0.210313	3.58282	3.85862	2.25344	3.96499	3.84213	2.28559	4.71842	3.65665	1.4072	3.66379
Os09g0481300	Conserved hypothetical protein.	expressed protein	7.25416	7.24243	7.16144	8.13564	8.17554	8.13847	8.3308	8.2843	8.15229	9.39642	9.17117	8.84917	7.817	8.61987	8.33797	8.53674	8.96707	9.3125	8.32859	8.54875	7.90191	9.01851	8.59832	8.69723	8.56103	8.47668	8.5254	9.81754	9.40033	9.16864	8.7767	8.41452	8.81893	8.95475	8.45046	8.76448	7.34659	8.05702	8.62099	9.17368	8.67238	8.92055	8.67512	8.90793	8.87712	8.95119	9.40343
Os09g0485500	Hypothetical protein.	ZOS9-16 - C2H2 zinc finger protein, expressed	3.924	4.08696	4.47944	3.52985	3.74946	4.47397	3.20706	2.91033	4.27409	3.20108	3.46369	3.42266	3.85202	3.67856	2.64299	3.5598	3.00786	2.65573	5.07469	6.2692	6.36005	6.44691	6.11409	6.54032	6.32824	6.70227	5.60381	7.15629	7.50337	6.58297	3.40525	3.52992	3.24045	2.98793	3.88152	3.85557	4.07695	4.51311	4.37611	2.86964	4.05542	2.90118	3.11843	3.75998	3.37947	2.79976	3.29012
Os09g0485600	Zinc finger-like protein (WIP2 protein).	No Hit	6.33989	6.02834	6.59383	5.50948	5.97004	6.06666	4.94717	4.99981	5.4544	3.77722	4.24857	4.81875	4.80437	4.35216	3.83908	4.83703	4.28863	3.74989	8.85515	9.38938	8.61022	9.25744	8.54755	8.83133	9.66535	9.34575	9.39324	10.1898	9.90559	9.84365	5.47583	4.83841	5.78767	5.17002	4.72519	4.44493	4.03487	3.48282	4.13448	2.51981	3.02501	3.6172	5.32254	5.16658	5.4299	5.95779	5.72982
Os09g0493700	No apical meristem (NAM) protein domain containing protein.	no apical meristem protein, putative, expressed	8.86775	8.82781	8.70473	9.46539	9.3696	8.97761	10.0143	9.67559	9.77943	10.6112	10.3405	9.73674	10.0903	9.71961	9.41612	9.61308	9.74514	9.45133	8.4739	9.0656	8.6651	8.56963	8.16188	8.49992	9.85577	9.57827	9.71369	10.7865	10.1449	9.9453	9.44958	9.036	9.61893	9.66736	8.9364	9.72851	8.9977	9.54724	9.93702	9.85176	9.48435	10.0203	8.28846	8.22105	8.30643	9.77121	8.73656
Os09g0494600	Protein of unknown function DUF599 family protein.	expressed protein	10.993	11.0934	9.8363	8.73267	9.28916	8.09526	10.824	10.891	11.7375	5.92361	7.49635	6.3838	12.3037	12.4374	12.0541	11.2189	11.4879	11.8838	11.7797	13.2835	12.1146	11.2573	10.7763	10.0384	10.7719	9.44995	10.3908	11.5345	10.5674	9.15992	10.4958	10.737	10.3929	10.3432	10.3162	11.0869	10.8048	10.0821	10.2503	9.25518	9.53343	10.2754	5.53716	7.27677	8.68713	9.62447	7.68779
Os09g0496100	Hypothetical protein.	No Hit	11.8895	11.6749	11.0658	12.0099	12.1463	11.6317	12.6172	12.5601	12.2917	13.193	13.2328	13.0074	11.5384	11.5382	11.1764	12.1966	12.0942	11.3738	12.6359	12.4572	12.0434	12.9765	12.6721	12.5444	13.1638	12.7073	13.439	14.341	13.8966	14	12.2293	12.1491	12.1125	12.0674	12.0076	12.2676	11.8788	12.329	12.7095	13.1098	12.7962	13.0073	13.0044	12.9563	12.7871	13.7569	13.3597
Os09g0508300	Zn-finger, DHHC type domain containing protein.	zinc finger DHHC domain-containing protein, putative, expressed	11.3394	11.4599	11.4784	11.6827	11.8791	11.8416	11.6426	11.7506	11.6135	12.3831	12.5464	12.154	12.1546	12.3734	12.1171	12.6458	12.5327	12.8724	11.865	11.9291	11.7758	12.1918	12.0801	12.3773	12.073	11.9201	12.3482	13.7823	13.3798	12.8217	12.1696	12.0521	12.6419	12.2833	11.8816	12.5819	12.5328	12.3512	12.7478	12.7	12.6527	12.9175	12.126	12.6454	12.769	12.9499	12.9243
Os09g0525300	Cyclin-like F-box domain containing protein.	OsFBX339 - F-box domain containing protein, expressed	11.4928	11.6832	11.0589	10.8556	11.1988	10.7368	11.0536	11.7125	11.6199	11.8126	12.3759	12.0397	11.9135	12.3785	11.7518	11.9893	12.3145	11.8129	10.2467	10.7168	9.93022	10.4718	9.95957	9.80851	11.5522	11.3212	11.6599	12.816	12.3618	11.9178	10.266	10.3877	10.8677	10.2291	10.0228	10.6322	10.9251	11.1648	11.3333	11.2297	11.1695	11.4182	9.5525	10.0938	9.91369	11.1236	9.85041
Os09g0527600	GTP-binding protein (Fragment).	ras-related protein, putative, expressed	7.44243	7.24074	7.84998	8.45113	8.54795	8.9953	7.02884	6.65819	6.91433	8.28797	8.33046	8.9663	7.19228	7.23076	7.68678	7.79149	7.09994	7.62169	8.71683	8.64414	8.61915	8.38859	7.87898	8.59648	9.06657	9.32915	8.82076	10.1109	9.34428	9.18295	8.8306	8.58115	9.38995	8.91492	8.13958	8.68309	7.78735	8.07171	9.19389	8.64928	8.54174	9.24689	7.81407	7.29532	7.96749	8.81928	7.79916
Os09g0528200	Homeodomain leucine zipper protein (Fragment).	homeobox associated leucine zipper, putative, expressed	10.8232	10.8412	11.4729	11.6693	12.1752	12.4	11.568	11.9822	11.9907	11.204	11.8452	12.2437	10.9103	11.615	11.5947	12.288	12.1013	12.3591	11.1723	11.6876	10.8959	12.0898	11.0882	11.5932	13.0747	12.5467	12.9763	13.4701	13.014	13.4778	12.0819	12.278	13.1811	12.2753	11.7173	12.2672	11.8393	12.1398	13.0246	11.9131	12.1149	12.751	9.09141	10.1735	10.1295	11.7574	9.853
Os09g0537700	Ribonuclease T2 family protein.	ribonuclease T2 family domain containing protein, expressed	15.467	16.4546	14.2061	16.269	16.4441	15.3788	10.3634	10.8418	12.7395	9.41104	12.8318	10.326	4.59373	2.88973	4.0202	2.97381	2.09216	2.38927	16.3044	15.7601	16.8815	15.6229	15.5243	16.7287	12.685	12.9022	13.5402	6.81373	11.6912	8.12764	1.82903	3.1583	2.42733	2.50031	3.17727	2.0998	3.59728	4.08331	5.81401	2.37842	6.36866	4.65626	3.69261	2.21692	3.6473	1.21967	2.31502
Os09g0538900	Conserved hypothetical protein.	No Hit	3.33482	3.86354	3.67093	6.03048	5.98278	6.29125	6.2826	5.72355	5.22171	8.2076	8.01299	7.65819	3.94273	3.84157	4.94587	7.35208	7.339	6.07092	5.67694	5.71473	6.11988	7.25677	7.29429	7.7322	6.76268	6.26784	6.42426	8.5799	8.91961	8.62876	7.13662	6.71808	7.15708	6.94094	5.89046	7.08137	6.31581	6.98684	7.73377	8.65359	8.21952	8.14995	5.20934	5.15235	5.13302	7.92935	6.27223
Os09g0542600	RNF6 protein.	RING-H2 finger protein ATL2B, putative, expressed	2.90153	3.12062	2.5241	2.84977	2.24848	3.38787	3.6113	2.14496	2.80443	1.74646	1.76792	2.669	2.44284	1.59394	4.42332	1.85371	2.21312	2.93818	5.64687	6.64368	10.3811	4.69393	8.30797	6.77176	3.09743	5.35132	4.46514	3.94212	3.99716	5.18363	3.3715	3.81219	3.58902	3.19975	4.79312	2.8069	3.63401	4.56719	3.19004	3.29994	4.19032	3.05841	2.9116	3.46177	3.96439	6.63174	5.12926
Os09g0547500	Lysine decarboxylase-like protein.	uncharacterized protein PA4923, putative, expressed	6.65828	7.11574	6.23222	8.00559	8.18494	6.78606	8.56709	9.09649	8.69379	10.8803	11.414	11.6405	7.2017	7.08174	6.52222	9.09952	8.9605	7.70882	10.5345	11.0875	10.0455	11.7816	10.0434	10.3771	13.3307	13.0283	12.7095	14.3979	13.3838	13.1523	8.38744	8.63846	9.30525	9.33023	8.73847	10.2061	10.6994	10.6923	11.757	10.5219	10.5583	12.075	1.18467	1.25016	1.98686	7.16878	1.79131
Os09g0564000	Peptidase C1A, papain family protein.	vignain precursor, putative, expressed	5.77257	5.0025	6.52553	5.99359	5.26805	6.18044	7.72931	7.32521	7.16031	7.0037	7.78052	7.11404	5.18449	4.92315	4.57325	4.90357	4.93342	4.55398	5.63848	4.77915	3.81946	5.14271	3.99663	4.12498	6.43913	6.40975	7.02194	8.14136	9.19894	8.642	3.65635	4.75623	1.69152	3.89931	5.30539	3.96399	4.28957	4.74613	2.58055	3.46029	4.26808	3.18787	2.04922	4.24599	2.40181	7.80102	3.19289
Os09g0567600	Hypothetical protein.	No Hit	4.69364	4.94179	5.67506	4.32249	4.448	5.32405	4.7014	4.59448	5.24133	4.94256	4.60507	5.46538	5.09285	4.83042	5.19949	4.9812	5.37976	5.24928	5.2748	5.92637	5.28344	5.56739	5.14212	5.58776	10.8486	9.23069	9.76256	7.83658	5.25181	8.02945	4.86285	6.18975	5.05527	5.31444	5.43108	5.53453	8.66121	6.57275	7.33115	10.3026	8.73573	6.66274	5.34152	5.39873	5.22515	4.74273	5.00281
Os10g0102400	Conserved hypothetical protein.	PHLOEM 2-LIKE A10, putative, expressed	9.1393	9.36094	8.74908	9.37626	9.6769	9.05026	9.21384	9.62206	9.29647	10.2515	10.2411	9.56526	9.57689	9.84707	9.4051	9.59586	10.2534	10.4212	8.31196	9.28151	8.6573	9.055	9.05484	8.72731	9.3506	8.37543	8.79346	10.7278	10.1533	9.62731	9.29191	9.29984	9.00529	9.19915	9.16101	9.13419	9.72128	10.0817	9.73066	10.3575	10.2212	9.79805	10.1348	9.60562	9.19875	9.83227	9.97262
Os10g0103700	Leucine zipper, homeobox-associated domain containing protein.	homeobox associated leucine zipper, putative, expressed	10.7553	10.7796	10.5788	11.5508	11.6423	11.7717	11.1292	11.099	10.837	12.1172	12.2618	12.1742	10.6163	11.1151	10.3661	11.5532	11.7058	11.4448	9.68159	9.36598	8.99608	9.6352	8.88065	9.20161	11.175	10.9656	11.4523	12.8827	12.1321	11.5826	9.61876	9.3665	10.0954	9.94199	8.63413	9.94684	9.28014	9.98512	10.3223	10.6181	9.93201	10.6326	5.62452	8.94216	8.95341	10.9133	9.76964
Os10g0108700	Transferase family protein.	transferase family protein, putative, expressed	3.50753	2.01414	3.94643	2.20687	1.12022	4.50597	3.54787	2.18645	2.99818	2.7811	1.85016	2.14666	3.41325	2.65282	2.10487	3.86431	2.23693	2.917	8.27494	5.32522	9.50087	5.99703	7.59394	6.93751	4.33668	5.52987	5.04345	3.61921	2.58774	3.84784	5.63236	5.27346	6.35717	7.8851	6.82557	5.20479	4.39825	5.03662	5.43214	5.01556	5.61812	5.51323	0.90001	2.49742	2.62529	2.35614	1.58955
Os10g0109300	Peroxidase (EC 1.11.1.7).	peroxidase precursor, putative, expressed	10.6859	6.96342	12.3516	7.5252	6.40031	12.0837	9.23942	5.31382	4.47172	7.04075	6.9604	7.59743	3.56114	2.63957	1.91881	3.34887	0.917559	1.38945	13.3858	11.1873	13.738	12.2693	13.2471	13.5969	6.98217	6.95909	8.09548	8.21853	11.0803	8.5898	12.0668	11.3557	12.2622	11.938	11.9409	11.5912	8.78276	8.52238	9.7099	9.76637	9.53775	10.0317	7.59029	9.94382	11.1831	10.7562	10.8718
Os10g0150700	Protein of unknown function DUF1210 family protein.	POEI14 - Pollen Ole e I allergen and extensin family protein precursor, expressed	0.534236	2.03078	2.78541	0.397472	0.740381	1.87295	1.92067	-0.516155	1.29585	2.70722	0.808681	3.06382	1.67725	1.90631	2.35776	1.71395	1.03964	1.87812	6.52191	4.08669	7.88619	6.48353	8.02469	8.47779	3.56655	6.41984	3.34103	1.10566	1.947	3.65645	2.17288	2.28587	0.553078	1.0461	3.6363	1.30232	2.53746	2.22777	2.57911	4.22649	2.31363	1.06494	1.40943	6.12463	6.34484	1.77581	5.72283
Os10g0159800	Zinc-containing alcohol dehydrogenase superfamily protein.	dehydrogenase, putative, expressed	9.39621	8.36203	9.51797	7.05412	6.43091	7.10974	8.92714	7.64856	8.31203	8.37051	7.59238	8.75935	7.35522	8.08694	8.89507	7.59065	7.83219	8.55218	9.49671	9.75437	10.4219	8.59138	7.86536	9.07059	9.45113	9.32389	8.69783	9.92952	9.52911	9.61914	8.50467	7.77839	8.29465	8.35517	7.66638	8.33174	5.95906	7.16485	8.00464	7.84693	7.98661	8.35297	2.33061	5.69931	4.35149	7.19423	5.46848
Os10g0194200	Zinc-containing alcohol dehydrogenase superfamily protein.	dehydrogenase, putative, expressed	11.9616	11.7129	11.348	12.2368	12.1952	11.5475	12.3196	11.9004	11.6194	12.0061	11.6432	11.8029	12.0603	12.4155	12.1053	12.6331	12.4153	12.3402	11.132	11.8456	11.242	11.4749	10.9442	11.2907	12.6185	12.5583	12.9758	12.9813	12.5938	12.0123	11.1557	10.7193	11.0061	11.0295	10.0977	10.8863	10.2145	10.6742	11.4486	11.7226	11.0207	11.4992	10.7754	11.0961	10.705	11.7459	11.1803
Os10g0322200	UDP-glucuronosyl/UDP-glucosyltransferase family protein.	UDP-glucoronosyl and UDP-glucosyl transferase domain containing protein, expressed	7.11996	7.07343	6.93057	8.15249	8.43013	7.97317	7.6158	7.5082	7.78002	9.38938	9.12657	9.1728	8.61079	9.02482	8.37699	9.45415	9.56704	9.76689	8.60596	9.31509	8.36378	9.37879	8.56616	8.81755	10.4495	10.2955	10.7512	11.9709	10.5243	9.82456	7.70594	7.62908	7.8183	8.4994	7.76594	8.6998	8.0242	8.34276	9.08966	9.32051	9.50126	9.30545	6.36738	7.22115	7.2586	8.36538	7.3778
Os10g0330000	Conserved hypothetical protein.	expressed protein	16.1338	15.8145	16.1568	14.0424	13.9231	14.5557	16.3036	16.3176	16.6562	13.0692	13.2981	13.377	14.6601	15.5637	15.3767	11.9858	12.107	11.5416	15.5851	15.6661	15.4613	13.6894	12.8962	13.4495	17.7984	17.3533	17.7023	13.4742	13.8906	14.158	13.8608	13.6123	14.218	12.6965	12.8132	13.5221	13.3472	14.2571	14.2097	13.428	13.1599	13.1393	12.6733	13.635	12.452	13.7008	10.9981
Os10g0337700	MFP1 attachment factor 1.	vegetative cell wall protein gp1 precursor, putative, expressed	5.30628	5.18051	5.14536	7.27919	6.83306	7.08812	6.8775	6.91449	6.71866	7.612	7.30818	7.39585	6.72527	6.51176	6.54677	7.45233	7.61726	7.61091	8.5655	7.91193	8.5651	9.09377	9.01186	8.95554	6.30596	5.6629	4.85055	7.19709	7.13139	5.90285	8.94909	8.47068	9.20941	9.17519	8.4316	8.64349	6.25619	7.2905	8.84045	8.25142	7.61675	8.75518	8.8423	9.0475	8.56097	4.98876	8.37492
Os10g0349900	Plant lipid transfer/seed storage/trypsin-alpha amylase inhibitor domain containing protein.	LTPL137 - Protease inhibitor/seed storage/LTP family protein precursor, expressed	3.67301	3.00469	4.51271	5.7994	5.39034	6.83133	5.7524	5.97368	6.46997	4.91437	5.44137	5.78493	1.67534	1.71968	2.40995	3.74572	3.0509	4.59967	8.85726	6.16394	9.82123	7.1427	9.13697	9.67664	3.17727	3.90974	3.8538	3.99908	3.31018	4.46244	1.25516	-0.127611	0.905409	-0.250143	-0.624154	0.987724	4.2512	-0.609258	1.75422	1.48398	-0.843357	2.05024	2.09164	6.19841	6.33268	2.01565	5.30979
Os10g0363600	Cyclin-like F-box domain containing protein.	OsFBK21 - F-box domain and kelch repeat containing protein, expressed	12.1167	11.8096	11.5184	11.1357	11.083	10.5055	12.09	12.0399	11.5835	12.1539	12.0993	11.6697	10.6205	11.4592	11.0786	10.8732	11.4955	10.8809	10.0832	10.3206	9.69367	9.7286	9.48311	9.30413	10.9769	10.802	11.411	12.6855	12.2464	11.3605	9.00015	8.58316	8.99284	9.07958	7.98871	8.66793	8.30735	8.75294	9.51015	8.91392	8.91167	9.36236	8.22985	8.52209	7.96752	10.3979	8.93859
Os10g0370500	Glycoside hydrolase, family 5 protein.	cellulase, putative, expressed	8.46069	7.6886	9.36008	10.1325	9.61964	10.6215	7.79515	8.16045	8.13152	10.6085	10.4995	9.43463	7.23266	6.69835	6.09272	9.97879	9.96426	10.6441	12.3421	11.8033	12.4255	11.997	12.6728	13.5541	10.2338	10.2045	11.493	10.1964	11.0915	10.9122	11.5454	11.0006	12.0441	11.572	10.5197	11.1008	9.75091	9.53393	11.595	12.0885	10.885	11.2385	11.0976	11.2265	11.6097	10.8775	12.2674
Os10g0370600	Hypothetical protein.	No Hit	3.0204	3.26672	3.22865	3.48927	2.74224	3.24027	3.0742	2.73897	3.0647	2.05128	3.16203	3.25536	2.52357	2.22106	1.96412	3.04066	2.25992	2.54953	7.21434	5.36684	7.3356	6.18691	7.05721	7.59007	4.37533	5.04185	5.47223	4.47784	4.23377	3.50077	4.8258	4.84489	4.97422	3.67856	4.85029	4.47084	6.08837	5.20738	4.75922	5.99772	5.08616	3.91917	5.58337	6.554	6.96444	3.02367	6.25593
Os10g0389000	Centrin.	OsCML8 - Calmodulin-related calcium sensor protein, expressed	10.9488	10.6379	10.5625	12.4277	12.0794	12.1844	10.4586	9.91731	9.89941	12.3409	12.2493	12.4215	11.1608	11.2917	11.0035	12.4752	12.386	12.2634	9.82282	11.037	10.2171	11.0904	10.237	10.408	11.2705	10.8521	11.205	12.6638	12.4998	12.1883	10.8134	10.415	10.7964	10.7362	9.99664	10.8887	11.0617	11.5039	11.7754	11.7284	11.5429	12.0598	6.52275	8.6091	7.31356	11.1906	8.07123
Os10g0393800	Lipolytic enzyme, G-D-S-L family protein.	GDSL-like lipase/acylhydrolase, putative, expressed	6.99258	6.61933	8.62368	7.6261	7.0123	8.09309	6.25712	5.56864	6.56297	6.44532	5.85869	6.80937	7.61935	8.8027	8.33521	7.68716	7.67963	8.91579	10.9776	11.8267	11.9184	11.8916	10.8227	11.1076	10.024	9.66722	8.3729	10.2386	9.26232	9.08309	7.86317	8.23409	8.63043	9.83729	10.2158	11.1086	10.0135	9.49454	10.2365	9.4833	9.51003	10.9003	4.95225	5.13502	5.30779	10.0702	5.41022
Os10g0395400	Glutathione S-transferase, N-terminal domain containing protein.	glutathione S-transferase, putative, expressed	4.28476	4.4892	4.81747	6.35876	6.6311	6.50962	4.68737	4.91398	4.53209	7.50844	7.2534	8.05984	5.56069	5.67014	6.43213	8.24688	7.84931	8.46153	6.40034	5.79311	5.63223	7.09851	6.45094	6.74921	6.74835	6.90921	7.34195	8.82327	8.82926	8.18365	5.62618	5.9247	5.88848	5.74735	5.96299	5.72415	5.93781	5.37132	4.97593	4.67763	4.99199	5.04481	5.14112	4.36758	4.15285	3.04889	4.48578
Os10g0409400	BURP domain containing protein.	BURP domain containing protein, expressed	1.40333	3.34968	2.78183	1.9212	6.0436	1.91849	1.44727	2.79418	2.46087	1.36941	3.26147	2.11719	3.27709	1.78095	3.68353	-0.374066	1.37054	3.20092	4.91108	8.55905	5.90668	9.31341	7.32082	8.58371	4.42147	-0.0796278	5.09006	1.29527	2.69765	-0.346769	0.300486	-0.524717	1.97779	2.16707	-0.92087	1.78013	4.09557	-1.43318	2.51609	3.16982	1.46895	1.64802	2.11464	1.08397	2.93814	1.89728	1.41698
Os10g0409900	Cyclin-like F-box domain containing protein.	OsFBK23 - F-box domain and kelch repeat containing protein, expressed	12.283	12.1368	11.7488	11.9875	11.9935	11.3742	12.168	12.3711	12.2987	12.4203	12.362	11.9537	12.2829	12.6351	12.2935	12.0293	12.2553	12.2977	11.1189	11.393	10.8895	11.4001	11.0704	11.0908	12.0139	11.5035	12.0255	12.9813	12.6209	12.2117	10.5478	10.4085	10.719	10.6217	10.0831	10.655	10.6386	10.8942	11.1387	11.0653	10.8753	11.4516	11.8194	11.1863	11.1716	11.4061	11.6925
Os10g0417800	Uncharacterized plant-specific protein DUF506 domain containing protein.	plant-specific domain TIGR01615 family protein, expressed	11.4074	11.2647	11.0981	13.077	12.8923	13.4264	12.3109	12.3896	12.3675	13.4578	13.8886	13.3082	11.254	11.1537	11.346	13.1157	12.5899	12.9965	11.3295	11.9078	11.3926	12.4464	11.7919	12.115	13.062	12.7406	12.9504	14.2349	14.3046	13.8011	12.114	11.8259	12.2008	11.831	11.3577	12.1907	12.2001	12.4482	12.6284	12.2486	11.9429	12.5493	11.1063	11.5608	11.6716	13.6507	12.0363
Os10g0425400	BTB/POZ domain containing protein.	BTB6 - Bric-a-Brac, Tramtrack, Broad Complex BTB domain, expressed	5.62825	6.42882	5.03806	5.02266	4.83532	5.64703	4.68239	4.55132	5.05631	4.53012	5.84881	4.67729	5.02808	5.40369	5.15656	4.55757	4.7225	4.38457	8.69355	8.90425	8.13241	8.14926	7.83595	7.93224	4.41851	5.14095	4.72375	6.03679	6.97423	5.2686	7.17166	7.37335	7.23303	6.39765	6.47362	6.61659	7.91156	8.01845	7.41142	6.36557	6.91731	7.91612	8.52381	7.54373	7.75974	6.99143	8.69584
Os10g0447400	Conserved hypothetical protein.	No Hit	10.1027	10.1547	9.1889	9.18948	9.26793	8.51608	10.0428	10.4899	9.96717	10.4839	11.0031	10.2939	9.16679	9.75364	9.44998	9.98895	10.2266	9.56771	8.85276	9.3034	8.70511	9.48688	8.88686	9.08727	9.40686	8.58797	9.78256	11.2574	11.391	10.235	9.16041	9.17699	9.4016	9.27488	8.90181	9.38406	9.00409	9.35776	9.36554	9.79292	9.79216	9.87562	9.21775	9.00588	8.61341	10.0316	9.46463
Os10g0456000	Conserved hypothetical protein.	No Hit	4.25415	3.76318	3.45684	4.3089	4.19568	3.37796	5.46934	5.0243	5.29268	6.33997	5.70611	5.71851	5.194	5.49639	4.56288	6.82248	6.54728	6.4944	5.01994	6.6241	5.09746	6.31992	5.12906	5.42683	7.54721	6.95843	7.58848	9.11483	7.32478	6.16928	5.01112	5.09296	4.73278	5.25925	5.68316	5.27145	5.9212	6.4267	6.04347	6.48998	6.40253	5.86407	3.8764	4.25018	3.46171	4.96512	3.62506
Os10g0456100	Brn1-like protein.	oxidoreductase, short chain dehydrogenase/reductase family domain containing protein, expressed	7.45447	8.63506	7.18904	9.61129	9.81298	8.87914	10.2171	11.3268	11.4827	13.4888	13.1074	13.0616	13.4463	14.5557	13.8091	14.9647	14.4534	14.6525	13.558	15.2817	13.469	14.7913	13.1585	14.0028	16.6026	15.7306	16.9989	17.5573	15.7066	13.7706	10.6542	10.9231	11.3655	10.9609	11.1812	12.4864	12.6752	12.6881	13.171	13.889	13.7431	13.8467	4.5507	3.52722	3.8864	6.36126	4.3726
Os10g0456800	CHY zinc finger domain containing protein.	RING finger and CHY zinc finger domain-containing protein 1, putative, expressed	5.79875	5.97365	5.37602	7.18263	7.48252	6.56051	7.50812	7.22921	6.98795	7.10304	7.45514	7.8042	6.32009	7.08722	7.10076	7.22323	7.55408	6.37498	7.41832	7.33234	6.35752	7.8651	7.267	7.42724	10.5134	9.93972	11.7522	10.9781	9.8278	10.4192	8.70548	8.16305	8.68844	7.69108	6.80978	7.47082	9.05517	10.3972	10.3851	10.979	10.1301	10.5201	8.38914	7.97441	8.03631	8.66468	7.88307
Os10g0462100	Hypothetical protein.	No Hit	12.0563	12.5497	12.0467	12.8511	13.2511	12.8182	12.7282	12.9786	12.8701	13.6991	13.9491	13.9744	12.9791	13.384	13.0542	13.8961	13.9131	13.5828	13.1527	12.9457	12.8326	13.1939	12.9957	13.2416	13.144	12.937	13.3562	14.8235	14.1333	13.5554	12.4068	12.5867	13.0999	12.4832	12.4709	12.9045	12.1785	12.3795	12.8031	12.9097	12.6565	13.1141	13.14	13.4295	13.3197	13.9804	13.64
Os10g0462200	Conserved hypothetical protein.	expressed protein	10.2416	10.7618	10.4843	10.8183	11.5436	11.4959	10.8433	11.2681	11.3003	12.6026	13.4426	13.1605	10.7149	11.8922	11.2545	12.162	12.3487	11.8095	11.3231	11.5123	10.8111	11.6611	10.7421	11.5223	12.2629	11.7043	13.6277	14.5872	14.3033	13.8695	10.9968	11.2144	11.9481	11.041	11.0573	11.8518	11.0213	11.5966	11.8598	12.1971	12.097	12.591	11.1722	11.1316	11.4881	12.7251	11.7182
Os10g0478000	(No Hit)	DUF640 domain containing protein, putative, expressed	5.02628	5.46033	3.96793	3.22245	3.79309	3.9478	2.98346	3.4829	3.39609	3.45546	2.97792	4.13953	3.71885	2.36852	4.20843	3.69786	1.79016	2.93642	9.46734	11.1884	10.1441	10.1723	9.13633	9.89685	10.4549	9.62835	11.33	10.9754	10.1363	8.42995	8.84509	9.08464	9.42248	8.70073	8.83318	8.6546	9.15505	8.92132	9.42281	8.68392	8.4398	9.59109	3.0189	3.06904	3.27076	3.51245	3.70592
Os10g0478300	Myb, DNA-binding domain containing protein.	myb-related protein Myb4, putative, expressed	7.84871	8.62661	8.76956	4.82041	5.06186	6.06682	6.26852	6.27032	6.33249	6.32381	6.32988	6.76376	4.89894	5.32186	5.35086	5.16254	4.58798	4.85879	7.76158	9.26285	8.80931	6.22494	5.39584	6.01049	4.78198	5.11803	5.80245	6.08278	5.38446	5.31345	7.71181	7.81891	8.36176	8.35694	8.11187	8.62834	5.86736	6.2809	7.15122	6.91859	6.5339	6.8473	2.52934	2.41918	2.49106	3.57035	2.47991
Os10g0482600	(No Hit)	No Hit	12.7819	12.3561	12.1866	12.2712	12.0821	11.8997	13.1395	12.657	12.861	13.2414	13.0542	12.7251	12.0187	12.0632	11.9514	12.3353	12.5481	11.9646	12.0734	12.47	11.9879	12.0176	11.8468	11.5795	13.3581	12.5915	13.3367	14.0272	13.5475	13.1399	10.6397	10.4118	10.4216	10.3832	10.0405	10.103	10.4324	10.5962	11.4732	11.0832	10.9245	10.9928	11.593	11.3854	11.1694	12.5263	11.5717
Os10g0504900	Lipid transfer protein.	LTPL157 - Protease inhibitor/seed storage/LTP family protein precursor, expressed	-0.378845	2.56293	0.172038	1.83566	3.4346	2.16843	3.50817	2.60791	1.60577	3.05875	1.3196	1.87548	1.87596	1.59536	-1.00941	-0.375803	2.03109	2.43731	6.67606	8.73042	7.58995	8.62472	5.9474	8.73973	8.30215	6.58911	6.91566	6.984	5.53114	5.16828	1.60978	2.73052	1.9536	2.13729	3.89161	1.5644	1.63197	2.80705	0.707181	-0.154239	2.6753	1.92668	0.301312	1.34156	0.594166	1.91115	1.20532
Os10g0505500	Plant lipid transfer/seed storage/trypsin-alpha amylase inhibitor domain containing protein.	LTPL159 - Protease inhibitor/seed storage/LTP family protein precursor, expressed	0.0437591	1.23398	0.0799254	-0.112887	2.1048	1.00193	0.762187	2.109	1.34703	1.54261	1.40756	3.3036	2.19549	1.22436	0.554718	-0.00586984	2.03023	2.30019	10.6314	9.48557	9.30626	10.5326	9.92985	10.4331	5.07933	3.71404	7.11975	5.09497	4.69746	5.34314	0.85392	0.867051	1.59458	0.654087	1.34734	2.31887	3.1568	-0.853305	0.933995	0.816283	0.23262	1.15102	7.94402	8.28115	8.60549	1.60068	8.0433
Os10g0505700	Nonspecific lipid-transfer protein 2 (nsLTP2) (7 kDa lipid transfer protein).	LTPL160 - Protease inhibitor/seed storage/LTP family protein precursor, expressed	7.90503	6.52908	9.24692	6.75509	6.26465	9.02425	8.35475	6.62342	6.8011	6.31547	6.49568	8.46448	4.73641	3.28499	4.58209	3.8532	3.87632	4.02842	12.9657	13.6472	13.3707	12.8449	11.9524	13.6275	12.0796	11.5928	13.4166	12.4683	13.6143	14.7878	2.83979	1.31125	1.83633	0.941701	1.55204	3.46245	2.80339	1.45043	3.15531	0.157244	1.38926	1.35748	6.05204	9.5319	9.82475	10.5366	9.19943
Os10g0508700	Plant invertase/pectin methylesterase inhibitor domain containing protein.	invertase/pectin methylesterase inhibitor family protein, putative, expressed	5.56558	4.40932	6.43282	4.98586	4.55403	4.94332	2.12192	2.42925	2.37685	2.45675	1.88455	2.3079	2.15535	1.49916	3.21907	2.3429	1.54745	1.51128	5.40347	5.49574	5.82908	4.89997	4.72991	5.96778	-0.0973195	-0.434799	2.76813	2.77322	1.37714	2.64981	4.9664	4.72825	5.34912	6.05166	5.10914	4.83181	3.51025	2.36963	3.53086	3.33755	2.91115	3.406	2.17104	1.94687	2.73402	2.40381	3.12431
Os10g0513300	Conserved hypothetical protein.	DUF677 domain containing protein, putative, expressed	9.37273	9.19487	9.23266	9.18492	9.23307	9.18845	9.64869	9.8382	9.68806	9.53366	9.70808	9.75977	9.39207	10.1012	9.88337	9.29747	9.62589	9.88472	9.07962	9.45868	8.87701	8.67666	8.2293	8.34187	9.40929	9.46874	9.59034	10.618	10.2091	9.77222	9.15174	9.008	9.31567	8.992	8.47234	8.97214	8.57469	9.05578	9.45757	9.27822	9.17062	9.33586	8.25693	8.45411	8.25431	9.09694	8.45318
Os10g0513900	E-class P450, group I family protein.	transposon protein, putative, unclassified, expressed	7.607	8.32156	7.44904	8.52161	8.98293	8.2589	6.77386	7.60689	8.10422	8.53974	7.89949	8.46686	10.9241	10.5594	10.3415	10.6975	10.26	10.9391	8.99307	10.0947	8.89965	9.96659	8.93411	8.97926	9.99157	9.86482	9.13626	12.3659	11.195	10.398	9.68334	9.94631	10.1359	9.53762	9.36572	9.21974	10.5513	10.1745	10.3311	9.81228	9.97261	10.9266	5.9475	5.66106	6.14668	7.62462	5.40616
Os10g0521600	Zn-finger, RING domain containing protein.	pollen ankyrin, putative, expressed	8.05556	8.5291	7.45648	8.1771	8.71444	7.51145	8.86057	9.2569	8.54616	9.10666	9.60448	8.46074	8.11917	8.87139	8.41306	7.78309	9.12065	8.39536	7.69557	8.28895	7.88158	7.55667	7.64733	7.76551	7.31211	8.34099	6.73426	10.192	10.1515	8.26444	8.13579	8.0497	8.60298	7.87089	6.93199	7.95974	8.91837	9.12547	8.79622	9.25578	9.32627	8.68849	8.06842	8.58655	8.0431	9.39077	8.88428
Os10g0522800	Conserved hypothetical protein.	hypothetical protein	4.96027	5.40592	6.03716	5.40805	5.75966	6.11793	7.11591	6.9305	7.08443	6.40734	7.69691	7.42042	3.66909	3.78839	2.71167	4.69044	4.39551	2.93413	8.71157	8.17108	8.0063	8.75102	8.27553	8.63462	9.76107	9.16695	10.5482	10.6721	10.646	10.3588	8.62289	8.83421	9.46583	8.97094	8.75643	9.11141	8.40009	9.12656	9.66181	10.054	9.42836	9.58114	8.78998	8.591	9.07791	6.9343	9.12855
Os10g0525500	Glutathione S-transferase.	glutathione S-transferase, N-terminal domain containing protein, expressed	9.49447	9.98301	9.68614	8.20401	8.59321	8.54214	10.0554	10.2031	10.4016	9.67235	9.91919	10.0247	10.5177	10.7167	10.567	9.66118	9.51331	9.75635	8.88087	9.16479	8.80811	8.06171	7.65386	7.88257	9.81966	9.19455	9.54198	11.648	11.5988	11.0419	8.54567	9.06119	8.97357	8.28307	7.82638	8.3844	10.0174	10.1249	10.5388	10.5722	9.87389	10.6909	4.36106	7.89156	4.76562	10.5477	5.25217
Os10g0529300	Tau class GST protein 3.	glutathione S-transferase, putative, expressed	11.4005	11.1962	12.2983	9.72156	10.5143	11.6634	10.4564	9.36537	9.4675	6.71033	7.0821	8.39658	7.55907	8.76076	9.03785	7.34168	6.80993	6.57209	13.8196	10.7035	13.8965	11.4023	12.7982	13.0693	8.17961	8.70908	8.51284	8.04247	8.13656	9.81436	8.67471	8.5347	9.82125	8.6091	8.55911	8.54353	6.62564	6.99023	8.28857	6.39368	7.22248	7.95868	8.84011	12.4078	11.9919	12.1178	12.0001
Os10g0533800	Protein kinase family protein.	lectin-like receptor kinase, putative	1.016	3.25969	4.16952	3.14301	3.65012	3.98577	7.06107	8.02788	7.07943	7.2055	6.89219	7.30153	5.73505	6.23657	6.29276	7.20592	6.8269	8.04279	6.94467	7.35654	6.36683	8.34406	6.67736	6.37403	10.3158	10.6868	9.06186	10.5302	10.3827	8.45131	2.60731	2.90037	3.2755	1.79825	3.1426	2.62469	6.38808	4.00614	3.41178	3.5841	4.23035	3.46728	3.25709	3.2896	4.02247	3.27462	2.30138
Os10g0551700	Plant lipid transfer/seed storage/trypsin-alpha amylase inhibitor domain containing protein.	LTPL138 - Protease inhibitor/seed storage/LTP family protein precursor, expressed	3.68854	2.21425	4.5982	1.14236	2.28097	1.34791	2.72961	3.23006	3.89778	2.10601	0.573992	1.62518	4.09178	4.75448	3.45659	0.503507	1.28845	8.6926	12.9754	10.3178	13.7843	12.466	13.7441	13.5063	3.35288	-2.15565	3.50982	1.45041	1.88976	3.44101	7.32807	6.8863	8.17103	7.18695	6.93903	6.53356	4.86777	4.248	6.66273	4.82702	5.99837	6.42777	11.9288	12.9841	13.2129	11.724	12.8573
Os10g0554200	Nitrate transporter.	peptide transporter PTR2, putative, expressed	9.3839	9.36031	10.1834	10.2922	10.7964	11.3132	9.26235	9.70421	9.46982	11.1101	11.4044	11.0528	10.2932	10.5315	9.99099	10.6316	11.4999	10.9492	9.22091	9.61836	9.75826	10.9693	11.2709	11.1669	11.3073	10.2135	11.8656	12.2564	13.2339	12.3861	8.50887	8.79785	8.94778	8.17922	8.40486	8.27619	7.13328	6.68327	7.71223	6.69545	7.11843	7.89179	10.8942	10.1823	10.2468	9.0846	11.0725
Os10g0558900	2OG-Fe(II) oxygenase domain containing protein.	oxidoreductase, 2OG-Fe oxygenase family protein, putative, expressed	7.2584	7.01937	7.76662	6.39842	6.15195	6.74363	8.0866	7.17634	7.70515	6.16987	5.90266	7.39897	5.68827	5.53237	5.50868	6.03049	6.17167	5.88909	8.08554	9.17791	8.7568	9.59825	8.01486	9.01083	9.58829	9.09482	9.6715	8.9556	9.08143	8.37003	4.26217	4.60101	4.75402	4.28467	4.72207	5.14846	5.23219	6.28685	5.96409	7.215	6.35938	7.96448	1.7437	2.31291	0.803061	5.47214	2.05944
Os10g0560000	Plant protein of unknown function DUF828 family protein.	expressed protein	8.2198	7.43925	7.08468	5.5849	5.6993	5.75852	9.13443	7.74331	7.45599	7.95497	7.13418	7.3624	6.86809	6.65537	7.07059	7.88006	7.71948	7.09483	9.27962	10.7929	10.0563	8.90015	8.14778	8.64408	11.5308	10.7975	12.3131	12.0396	11.13	11.1304	9.07636	9.09699	9.04685	9.32042	8.29021	8.69317	8.6846	8.97291	9.82276	10.4	9.72237	9.62215	7.06306	7.86201	7.75613	6.90882	7.96899
Os10g0561400	Myb, DNA-binding domain containing protein.	MYB family transcription factor, putative, expressed	13.4513	13.4459	13.0515	13.7333	13.8213	13.6215	13.7483	13.5113	13.3113	14.1321	13.8295	13.1543	13.3751	13.7503	13.3797	13.6868	13.7508	13.8093	11.5923	12.3637	11.8386	11.8823	11.4131	11.6065	12.5958	11.9875	12.7739	13.9978	13.8683	13.3903	11.5236	11.4931	11.5565	11.3156	11.1879	11.7147	11.7179	12.1362	12.0667	13.0133	12.5156	12.1202	11.0562	10.4837	10.3332	12.1274	11.0246
Os10g0562200	Lipase-like protein.	triacylglycerol lipase like protein, putative	3.55432	4.2038	4.7393	4.70362	4.63642	7.13388	7.29114	8.70715	8.42225	6.99411	7.82888	7.18794	7.50456	7.58221	7.1953	8.41618	8.28606	8.18659	4.8128	5.97041	5.23527	6.33434	4.94327	5.00539	6.40913	6.01589	6.0769	8.4064	9.06675	7.63408	7.02116	7.49483	7.45043	6.8908	7.44364	7.57898	6.99735	6.68778	6.78462	6.31746	6.20355	6.6524	3.65921	6.36292	6.27271	7.89969	6.05065
Os10g0564000	KH, type 1 domain containing protein.	KH domain containing protein, putative, expressed	10.4093	10.0806	9.90672	10.4116	10.2879	10.1059	10.6309	10.2765	10.1437	10.7731	10.3358	10.2867	9.908	10.2844	10.3111	10.0708	10.1022	10.6463	10.7224	10.535	10.0989	11.251	10.8839	11.1028	10.2169	9.96476	10.3997	11.2902	11.0345	10.6986	10.1585	9.89764	10.0462	10.6502	10.1792	10.4098	9.34842	9.76901	10.103	10.7323	10.0966	10.3089	10.9111	10.659	10.5254	10.6117	10.9147
Os10g0566700	Chaperonin Cpn10 family protein.	chaperonin, putative, expressed	11.6666	11.6484	10.7422	12.4414	12.5781	11.4873	12.2703	12.9356	12.636	12.1013	12.2311	11.4441	12.6852	12.5598	12.2584	12.2195	12.6818	12.0452	13.5645	12.4661	13.4616	12.5287	13.2815	12.7922	10.8372	10.2214	10.4222	10.3796	10.8843	9.93025	10.882	10.7051	10.6771	10.3292	9.62328	9.36633	8.95982	9.50356	9.95446	9.27915	9.2069	9.80705	13.0412	12.7278	12.3531	11.5939	11.9876
Os10g0572300	Leucine-rich repeat, typical subtype containing protein.	leucine rich repeat containing protein, expressed	7.33133	7.2039	6.92037	8.98936	8.8901	8.56917	9.19017	8.86202	8.31915	11.5236	10.9501	10.8348	9.08025	9.20206	9.02384	10.7071	10.639	10.4804	8.68977	9.03232	8.32223	8.76005	7.82326	8.15842	10.4659	10.3383	11.4202	13.0321	11.8062	11.6561	10.758	10.286	10.6755	9.90506	9.20406	10.1002	9.71577	10.7859	11.0291	12.0143	11.0196	11.2212	8.61278	8.30597	8.08035	9.14818	8.70058
Os11g0102700	Peptidase C48, SUMO/Sentrin/Ubl1 family protein.	ulp1 protease family protein, putative, expressed	11.9139	11.9019	11.3286	12.2679	12.0967	11.6146	12.1269	12.1858	12.0276	13.1292	13.0515	12.2062	12.5614	12.4691	11.8666	12.6938	12.8074	12.7369	10.4376	11.9092	10.8922	11.3908	10.8283	10.5164	12.0072	11.1169	11.5647	13.4854	13.6087	12.7007	11.8116	11.5961	11.5737	11.5457	11.3431	11.827	12.0776	12.5244	12.2815	13.0914	12.574	12.4425	10.761	10.1019	9.89452	12.3003	10.5929
Os11g0111700	Hypothetical protein.	No Hit	2.32953	1.65779	2.0898	1.48299	0.757171	0.899707	0.82506	0.773514	2.14699	-0.37841	1.98227	3.11244	-0.488344	1.88573	1.11357	2.02508	1.43909	0.170017	8.6034	6.81253	7.42067	8.00063	8.21552	8.94447	3.79197	5.85258	2.26078	2.33559	-0.937931	7.19316	7.22328	7.08275	8.28695	7.19768	6.64871	6.79795	6.19444	6.66913	7.57976	6.37175	6.38075	6.79662	8.49874	7.69502	7.81361	0.321407	8.67398
Os11g0111800	Hypothetical protein.	ACT domain containing protein, expressed	3.03922	2.71194	4.54041	3.54559	3.80519	4.7579	3.13999	2.7423	3.93336	4.13906	3.00311	5.17667	1.41052	0.484974	2.47484	3.7862	2.54501	3.97874	8.48499	6.55201	7.52288	7.78423	8.08665	9.02119	3.86143	4.65233	5.03264	2.94589	3.29359	6.27858	7.07375	6.94401	8.04316	7.14963	6.62893	7.01952	6.21811	6.37993	7.32292	6.56643	6.16357	6.88484	8.47993	7.33211	7.78102	2.66957	8.26788
Os11g0116000	Plant lipid transfer protein/Par allergen family protein.	LTPL8 - Protease inhibitor/seed storage/LTP family protein precursor, expressed	13.453	13.5949	13.5796	12.2971	13.0183	13.2934	13.4772	13.8338	13.661	11.8665	12.8466	13.6136	11.1528	11.6641	11.1373	11.3366	11.4823	11.7219	13.6136	14.7343	13.8417	13.5635	12.6907	13.4503	14.5381	14.2837	14.2565	13.9549	13.997	14.5299	0.702538	1.33553	2.37258	0.942803	1.17063	1.60041	3.96212	4.79708	1.97569	1.24349	3.50732	1.90759	3.02089	8.32455	5.4496	10.4767	4.13738
Os11g0116400	Elongation factor P (EF-P).	elongation factor P, putative, expressed	10.1139	10.0055	9.34031	11.5337	11.7518	11.1048	10.3206	10.715	10.3864	10.7689	10.703	9.98319	8.93987	8.8695	9.57515	10.8361	11.3874	10.5983	12.4895	9.83537	12.7206	10.9161	12.4377	12.4492	7.78178	7.13517	7.11753	7.52015	8.49524	7.38245	7.15392	6.81333	6.83761	7.3931	6.88536	6.20366	5.31197	5.94723	5.88351	5.68898	5.80308	6.55501	10.695	10.3225	9.98193	10.4371	10.6022
Os11g0117600	WRKY transcription factor 50 (Fragment).	No Hit	3.75677	2.7582	9.04923	7.2826	3.53299	5.40635	8.3357	5.6716	7.13765	3.13391	6.52075	6.8279	3.14993	2.34962	1.82574	1.61447	2.32748	1.84011	8.25218	8.81004	8.52891	6.30813	5.45035	5.66715	9.78633	9.10088	10.6859	11.2137	12.0013	11.3385	3.51308	4.34986	4.31495	3.57141	3.87896	4.06134	6.35121	5.84853	5.96116	6.57343	5.56338	6.46693	7.70615	6.86728	6.37191	8.10701	5.42631
Os11g0125900	Nucleoside phosphatase GDA1/CD39 family protein.	nucleoside-triphosphatase, putative, expressed	8.72401	8.39285	9.32936	9.50605	8.90928	10.7119	12.1251	11.2063	11.3523	10.1941	10.2306	10.0486	5.85684	5.97993	5.73041	6.89453	6.30773	5.56854	11.869	12.1229	10.9628	11.9301	10.8621	11.911	11.5961	11.2815	12.818	10.8169	12.8494	12.8216	3.62281	4.14034	2.42858	4.34294	5.2365	3.77975	5.53009	5.40174	4.60528	5.41675	6.04546	5.75184	10.8264	9.77013	9.61587	12.7341	10.9162
Os11g0136500	4'-phosphopantetheinyl transferase domain containing protein.	dehydrogenase-phosphopantetheinyltransferase, putative	3.09974	3.82891	4.04382	3.16684	3.2392	3.89697	4.72301	3.15118	3.07872	2.91202	3.34141	3.78456	3.31554	3.49656	4.27119	3.54506	3.4152	3.49312	3.38404	3.11625	2.98972	3.44633	3.02855	1.82579	4.777	5.29366	5.01713	3.99151	3.23396	5.00836	4.22515	4.16202	3.82551	4.36173	5.19024	5.14164	4.58449	4.9028	4.23496	5.1709	4.48187	3.88205	1.91267	2.16337	1.98822	3.0897	2.0979
Os11g0150700	Protein kinase family protein.	AGC_PVPK_like_kin82y	6.26408	6.92438	5.27592	6.85323	7.45513	6.33613	6.4343	7.72891	8.46008	4.62331	5.8016	5.91767	7.5286	6.89127	7.06415	6.56577	6.1442	4.906	9.0615	10.7464	10.1302	10.6177	9.8263	9.8092	10.7461	9.87025	9.17639	10.3862	10.8985	9.07428	9.48484	9.48332	9.87889	9.59554	9.45374	9.45695	7.79834	7.57346	8.48294	7.55375	7.61196	8.11163	7.73246	6.73659	6.933	4.0332	6.73402
Os11g0152900	Hypothetical protein.	No Hit	1.97036	4.92391	2.99849	2.85193	1.49638	2.77996	2.10249	0.745774	3.17469	3.56219	3.547	4.22707	2.46011	2.98308	2.42399	4.36126	3.0663	3.42043	2.31017	2.56855	2.50364	3.45222	2.89886	3.10046	4.45039	5.05439	3.70266	2.23551	3.03447	4.12899	3.50908	4.39652	2.64007	3.02138	5.14805	3.63878	4.12628	4.74996	2.63145	2.08349	4.28073	3.25545	1.90118	2.30722	2.70431	1.84276	2.27804
Os11g0155100	Cyclin-like F-box domain containing protein.	OsFBX396 - F-box domain containing protein, expressed	8.90218	7.84835	10.069	9.93393	9.84785	11.1968	8.56089	7.87114	7.98187	9.0181	8.66011	9.26155	8.13622	8.50071	8.06302	9.33111	9.60466	9.53384	10.6962	9.95897	10.7836	10.2976	9.92874	10.4519	8.61616	8.24845	8.68034	11.0229	10.7929	10.4751	9.7964	9.38363	9.55095	10.352	9.82524	10.0212	8.54613	9.0335	10.2314	10.0014	9.29039	10.2595	2.08124	6.96222	6.94748	10.9421	8.45802
Os11g0156700	Hypothetical protein.	expressed protein	7.96893	7.64976	8.34071	8.95202	9.01683	8.92035	9.54049	9.21492	9.2291	9.98659	9.96659	10.6237	9.51911	9.78519	9.82016	11.2903	10.4753	10.8876	7.48272	7.6562	7.14466	8.90499	7.80062	7.96326	9.31604	8.94069	8.58498	12.4462	11.0284	10.7552	8.28942	8.05607	8.72187	8.89042	8.3404	9.00618	8.69526	8.95822	9.75786	9.55008	9.71596	10.0108	5.64315	4.48126	5.46369	6.31752	5.18025
Os11g0167800	Anth (Pollen-specific desiccation-associated LLA23 protein).	abscisic stress-ripening, putative, expressed	17.4786	17.13	18.369	17.0601	16.938	18.0667	16.7399	16.917	17.9854	16.1208	16.691	17.3064	15.8393	16.3926	16.2504	16.5701	16.3856	16.1042	16.7679	16.4717	17.08	16.2814	16.1221	17.0711	18.9264	18.2797	18.5623	15.7312	16.8144	17.7775	16.0211	15.9192	17.2944	15.9771	15.7335	17.0315	15.143	15.4204	16.987	16.3462	15.7403	17.1921	16.3367	16.4605	17.2054	11.3164	15.9583
Os11g0170900	Conserved hypothetical protein.	BURP domain containing protein, expressed	11.7059	12.7131	9.7838	11.1615	11.5852	9.33255	11.3533	12.1851	12.7207	11.632	13.214	10.6828	10.4199	10.4628	9.92222	11.8605	12.2387	11.4058	14.4707	16.1028	15.1992	15.4262	14.5437	14.6407	15.8661	15.0899	16.6436	16.5631	16.8055	15.6844	7.79941	7.4792	8.20797	7.79934	6.80653	6.49859	4.45153	6.37901	5.78777	4.85823	6.6528	6.716	7.13168	5.0947	5.67007	6.50457	6.21444
Os11g0173300	Protein kinase domain containing protein.	No Hit	3.73933	4.36316	3.36847	3.97887	4.19717	3.66547	5.15772	4.53342	3.74887	2.56249	2.06564	3.21523	3.45722	2.25482	3.62865	2.71675	1.30205	0.100951	7.7699	10.3255	9.20971	9.0371	7.61676	8.14143	9.3944	9.58954	9.44325	9.55413	8.40761	5.64289	6.32136	5.1118	6.26825	5.43819	3.4601	5.15557	8.11869	8.14628	8.56004	6.28276	6.22377	8.40937	1.68238	5.72581	5.83705	6.8638	5.59495
Os11g0177200	(No Hit)	expressed protein	11.9828	11.8923	11.292	11.3013	11.5643	11.2531	11.5768	11.8118	11.6805	10.92	11.104	11.5894	10.8502	11.6175	11.3649	10.8827	10.8962	11.3453	10.6725	11.3772	9.86109	11.7238	10.0359	10.4207	12.0334	11.7675	11.9465	13.771	12.5304	11.5155	8.37118	8.16082	9.11131	9.32384	9.44929	9.86891	7.60399	8.13382	8.51711	9.5028	9.32972	9.94069	7.28254	7.69981	6.90581	10.1515	8.30815
Os11g0189600	Cycloartenol synthase.	cycloartenol synthase, putative, expressed	4.23115	4.37259	4.33577	4.63186	4.82215	3.91941	6.86004	7.224	7.18487	7.45709	7.89653	8.09808	5.38986	5.78447	5.67968	7.33684	6.78088	7.05697	11.0355	12.1948	12.586	11.2572	11.1433	12.1509	12.2364	12.2802	12.5435	12.0722	12.3827	12.2639	2.64752	0.933462	2.75064	2.14105	1.53049	1.73496	4.20994	2.00424	1.83297	2.05125	3.16785	2.17062	3.08964	8.44689	7.11864	7.57036	7.15478
Os11g0194900	Protein kinase domain containing protein.	protein kinase family protein, putative, expressed	8.67035	9.0813	9.99162	8.21469	8.78101	9.33603	9.33056	9.47159	9.9124	8.55082	9.30608	9.48617	8.58354	9.20156	9.68291	8.31625	8.85058	9.06724	8.874	9.22832	9.89952	8.60221	8.36775	9.59498	9.18521	8.93763	8.98056	10.0031	10.0297	10.2499	9.30849	9.27682	10.1582	9.14758	9.03571	10.1825	8.38759	9.15536	10.0602	8.93629	9.15682	9.94714	9.27503	9.07574	9.37508	9.25289	9.23286
Os11g0197600	Transcriptional factor B3 family protein.	B3 DNA binding domain containing protein, expressed	3.35416	4.67563	3.51616	2.18716	2.226	3.25869	4.06805	4.91259	4.17115	3.14599	3.59683	2.81927	5.2495	5.06085	4.67718	5.89381	4.01289	4.24082	4.07153	4.38087	3.59882	3.85534	4.17266	3.7273	5.476	4.8188	6.0874	4.94297	3.96371	3.48682	3.31591	3.62938	3.63902	2.44659	4.37263	3.20065	4.53753	4.51662	2.71272	3.2754	4.3198	3.14638	4.41917	4.23438	4.38541	3.61182	4.63457
Os11g0214800	Hypothetical protein.	No Hit	6.65842	6.63551	8.24471	5.50586	5.8604	7.0316	7.51596	8.06191	9.00542	4.23974	5.47463	5.34681	6.92274	6.41704	6.32297	5.40692	4.45786	5.01556	8.52756	9.05399	8.94697	8.17931	7.28054	8.09854	8.75965	7.89361	7.66882	6.85003	7.30621	6.14954	3.96461	4.72784	5.50831	5.25709	5.26315	5.75795	6.38678	4.82361	4.57517	4.75398	4.65737	4.315	4.73078	4.41488	4.57372	4.8412	4.34843
Os11g0242100	Protein of unknown function DUF608 domain containing protein.	non-lysosomal glucosylceramidase, putative, expressed	10.7361	10.1764	10.5251	10.7726	10.3539	10.6067	10.3145	9.17369	9.4038	10.8718	10.1372	10.2425	9.7212	9.666	9.86596	9.7718	10.2324	9.98881	9.52906	9.84574	10.2033	9.76097	9.84693	10.502	9.47172	9.40346	9.03584	10.8409	10.6405	10.6524	10.6464	9.80433	10.6782	10.9847	9.49094	10.2882	8.39707	8.96817	10.0306	9.97202	9.16517	10.3848	9.24573	9.31809	9.33266	10.3955	9.62436
Os11g0246200	Cyclin-like F-box domain containing protein.	OsFBK25 - F-box domain and kelch repeat containing protein, expressed	10.965	11.1918	10.9159	13.1522	13.408	13.1252	13.0018	12.5995	13.1479	15.1189	15.3803	15.3636	12.3368	12.7419	12.6327	13.5507	13.5436	13.3898	12.7081	12.8074	12.611	13.6362	12.8489	13.3716	13.447	13.2013	14.1947	16.0154	16.1491	15.8471	13.93	14.0196	14.1499	12.7217	12.7384	13.5771	14.6561	14.8189	15.3055	14.7179	14.5246	14.8045	12.7551	13.0473	13.0699	15.3718	13.3668
Os11g0246900	Ankyrin repeat containing protein.	expressed protein	12.7567	12.0957	12.0609	12.687	12.4004	12.3301	12.2751	12.2707	12.2613	12.8841	12.9134	12.3611	12.6472	12.851	12.5208	12.551	12.6419	12.6168	11.8889	12.1909	11.755	12.3823	11.9279	11.9621	12.6565	12.4605	12.9437	14.1138	13.9289	13.6676	12.4863	11.8601	12.308	12.4191	11.7649	12.2313	13.056	13.1404	12.5838	13.1793	12.7402	13.0714	12.2785	12.6076	12.3792	13.5457	12.5558
Os11g0256900	Hypothetical protein.	S-adenosyl-L-methionine:benzoic acid/salicylic acid carboxyl methyltransferase, putative, expressed	4.20572	3.84998	4.53095	3.99404	3.832	4.2523	5.01366	3.85383	5.53896	5.22296	5.14539	4.23433	5.88287	4.86926	6.50243	7.75866	6.94549	5.60417	4.47536	7.20826	7.23741	5.57479	4.59359	5.27705	8.57826	6.94277	8.72744	7.45311	6.86491	7.13513	4.53146	4.61818	5.8104	3.32396	4.83454	4.4764	5.50185	5.157	6.87483	5.23083	5.15511	6.2052	2.82524	2.17895	1.59958	2.07928	1.59079
Os11g0260100	SAM dependent carboxyl methyltransferase family protein.	SAM dependent carboxyl methyltransferase family protein, putative, expressed	4.26561	2.59521	2.51352	3.59435	2.72199	4.80962	2.92942	2.8001	3.81406	4.25983	3.93976	4.46345	5.68901	5.49559	6.40496	6.26357	6.25264	6.01563	5.78056	6.85603	6.85346	6.27314	5.78043	6.32054	10.1846	9.28372	10.059	9.66786	8.85625	7.3443	3.86898	4.86065	2.33784	4.12549	5.65302	4.36428	5.78484	6.04054	5.03272	6.48912	6.0906	4.56305	2.3475	2.67693	2.03429	2.41195	1.83048
Os11g0264000	Multicopper oxidase, type 1 domain containing protein.	laccase precursor protein, putative, expressed	0.607718	0.994309	1.62011	1.32335	0.0447815	2.57943	1.83275	0.0191933	1.95282	2.14851	-0.0121578	0.521542	2.69659	2.43824	1.95335	1.90654	2.07141	3.17292	0.514115	-0.260167	2.97194	0.71116	0.0321745	1.07549	4.36901	4.92862	3.98194	1.37539	-0.157564	4.2876	2.22022	0.840604	2.15726	1.46621	-0.00862092	2.08192	0.316239	0.0265868	3.51834	2.67644	-0.255269	3.70395	0.496205	0.987109	1.95483	0.642505	0.683352
Os11g0275400	Protein prenyltransferase domain containing protein.	pentatricopeptide, putative, expressed	10.1244	10.5275	9.87933	10.3242	10.6566	10.1466	9.78768	10.5029	10.0849	10.6908	11.4226	10.7712	9.82314	10.3704	9.58934	10.0218	10.3543	9.98187	9.65438	9.81644	9.33406	10.039	9.9665	9.58278	9.6986	9.31728	9.85195	11.3725	11.592	10.7338	9.01574	9.10866	9.24157	9.11255	8.90268	9.3501	8.67416	9.40132	9.4695	9.83487	9.57684	9.78741	9.92682	9.54654	9.38087	10.3796	9.70594
Os11g0278300	Plant protein of unknown function family protein.	plant protein of unknown function domain containing protein, expressed	4.92544	6.28075	5.33068	5.60782	6.81114	6.06112	5.85681	6.39424	6.21124	6.33607	6.79404	6.43443	5.1423	5.1738	4.91176	7.96493	7.47229	5.5322	9.20534	11.3365	9.73263	9.55899	8.23575	9.07772	8.86517	9.08732	9.44177	9.94629	9.42567	8.30124	7.23455	7.98149	7.94801	7.59735	7.47347	7.54778	6.76863	6.1297	7.66786	7.08111	7.13491	7.09927	3.27011	2.94892	2.84633	3.23642	2.29905
Os11g0286800	Terpene synthase family protein.	cycloartenol synthase, putative, expressed	4.97087	4.37376	6.18833	4.93074	4.84206	6.03589	4.18769	0.612508	2.71602	0.566206	1.61344	2.20898	2.16177	1.23592	3.75656	1.74177	1.6845	1.83675	7.57572	9.01174	8.97845	7.24562	6.88182	7.40002	9.42058	8.70795	8.81849	8.16505	9.12783	8.8056	3.49856	2.67976	3.45172	3.43298	2.08488	3.44052	-0.855011	1.22559	1.70597	-1.08183	0.863291	1.38183	0.440751	1.77982	2.94156	4.44776	4.28817
Os11g0289700	E-class P450, group I family protein.	cytochrome P450, putative, expressed	7.24283	6.70534	8.68838	5.98693	6.89315	8.57359	6.5763	5.36848	6.07206	3.35914	4.02656	4.84198	3.99219	3.57555	3.57387	4.35409	2.93243	4.14537	13.6977	13.7219	14.2884	13.3895	12.9845	13.8905	15.5457	15.6377	15.8363	15.0829	15.4774	15.4794	5.03545	4.20937	5.85062	5.38069	3.88351	4.82806	4.82496	5.22011	5.38235	7.11165	5.65066	6.80617	3.97869	8.2993	4.51249	10.9824	6.58257
Os11g0294600	Zn-finger, RING domain containing protein.	zinc finger, C3HC4 type domain containing protein, expressed	11.2279	10.7348	10.204	10.9227	10.5372	9.86162	11.142	10.6134	10.1299	10.9163	10.4946	10.0535	10.9428	10.8472	10.3413	10.7773	10.7144	10.4676	9.72027	10.5195	9.64728	9.88937	9.52099	9.56567	10.8809	10.7105	11.1913	12.0409	10.9676	10.754	10.7616	9.92098	10.5247	10.8549	9.42127	10.3847	10.2325	10.5511	10.8817	11.4333	10.9815	11.2197	9.94394	9.77844	9.50341	10.2474	9.95937
Os11g0294800	Resistance protein candidate (Fragment).	conserved hypothetical protein	10.0298	9.63533	9.57104	10.0988	10.0776	9.78225	10.706	10.8318	10.6273	10.8537	10.6425	10.8781	10.7774	11.1659	10.7014	11.3706	11.1245	11.4392	9.69369	9.92816	9.30641	10.6785	9.68535	9.92944	11.1547	10.7545	10.771	12.1583	11.7288	11.5694	9.75861	9.79315	9.84799	10.2355	10.0358	10.4183	10.5938	10.6013	10.7568	11.269	10.8617	11.4408	9.79168	8.63447	8.64901	10.65	9.96604
Os11g0295000	Histidine triad (HIT) protein family protein.	histidine triad family protein, putative, expressed	11.2524	11.169	11.1662	11.6542	11.8857	11.3438	11.2084	11.4895	11.1734	11.5137	11.9862	11.5659	11.0288	11.1586	11.0143	11.468	11.4355	10.747	10.6967	10.5421	10.1474	10.3923	10.0743	10.3872	11.4538	11.4508	12.0602	12.6276	12.2454	11.7902	9.7099	9.60762	10.3978	9.75885	9.1402	10.0114	9.71221	9.75503	10.1652	10.0579	10.0563	10.6196	10.6264	10.7419	10.3708	11.2013	10.8487
Os11g0433300	(No Hit)	MBTB61 - Bric-a-Brac, Tramtrack, Broad Complex BTB domain with Meprin and TRAF Homology MATH domain, expressed	3.18808	4.11571	5.15944	3.23035	4.74957	3.38193	6.13446	7.60297	8.27364	7.97375	9.12528	9.13191	6.53773	6.7515	6.99202	7.79959	7.99521	7.84297	5.2269	5.62379	5.89726	6.5237	5.3117	5.792	7.93993	8.34712	7.34197	10.2768	9.38162	8.29655	4.78689	4.75463	4.45863	4.60342	5.02012	5.2949	6.04734	6.0964	6.21653	5.57237	5.60363	7.25901	1.12836	2.4453	3.92141	2.02638	1.58905
Os11g0437600	(No Hit)	plant-specific domain TIGR01615 family protein, expressed	2.99118	3.299	4.116	2.42659	1.39751	3.99108	3.03861	2.99488	4.40677	2.90215	5.45314	2.15158	9.26181	4.79592	5.57941	5.41287	6.06522	2.12205	2.02327	4.07953	3.50559	4.91904	2.92942	2.71929	6.75506	6.98324	6.99279	7.22224	6.35396	4.90132	4.73232	4.99377	4.33001	6.08818	5.4707	4.58916	4.41779	4.98322	4.7979	3.65602	4.22203	3.40949	2.47771	5.40253	4.17095	1.84734	1.69959
Os11g0438700	Glucose/ribitol dehydrogenase family protein.	No Hit	8.0348	7.65963	8.05506	8.75459	8.35371	8.12315	10.4685	9.86886	9.36223	9.82656	10.0683	8.86677	8.12545	8.12452	7.93864	9.01684	9.06187	8.32971	10.5103	11.9192	10.7122	10.1416	9.0772	10.0153	11.5213	11.3525	12.2802	12.3651	11.6518	10.94	6.0081	6.41769	7.00493	6.26065	5.24933	6.00753	7.12606	7.11327	7.50333	7.24543	6.67379	7.096	9.21562	9.13163	9.67953	10.1996	9.5923
Os11g0439600	Nod factor binding lectin-nucleotide phosphohydrolase.	nucleoside-triphosphatase, putative, expressed	9.9167	9.88555	10.2589	9.7155	9.25902	11.0121	11.3226	11.0211	10.7956	8.94029	9.79966	9.71292	6.08656	7.59491	6.94798	5.1225	5.26295	5.50433	13.1882	12.2047	12.7066	13.1048	13.4431	13.6623	11.7271	11.1546	11.9653	10.6332	12.1745	11.5779	6.30226	7.60282	6.47103	6.88702	7.02802	5.89031	4.19096	4.18916	4.40847	4.28075	3.47653	3.77702	9.79202	10.9647	10.7458	10.251	10.6961
Os11g0440200	Nod factor binding lectin-nucleotide phosphohydrolase.	nucleoside-triphosphatase, putative, expressed	8.31324	8.753	9.36581	7.98045	8.0307	9.85356	9.56698	9.85773	9.72716	7.09482	8.55911	8.4423	4.84377	6.42028	5.38788	3.90587	4.37485	4.47264	11.6094	10.4245	11.8099	11.1241	11.9385	12.6953	9.48952	8.87948	8.58057	8.22651	10.6459	9.14243	4.58179	6.30542	5.66632	5.34792	5.33381	5.25888	5.18042	3.89316	4.32353	3.89003	3.66545	4.09604	7.60623	9.46366	9.64322	8.8826	9.25196
Os11g0442400	(No Hit)	No Hit	9.47709	9.71179	9.89166	9.36489	9.40678	9.43573	10.976	11.0141	10.9679	10.1849	10.4242	10.857	9.94056	10.7614	10.7434	10.4438	10.3999	10.6505	9.64736	9.3405	9.11149	9.82564	9.31972	9.68346	10.3229	9.92206	10.1252	11.5192	11.6749	11.4846	8.05765	8.20237	8.29111	8.44584	8.49804	8.83361	8.47364	8.66118	8.98774	9.21611	9.01648	9.39715	10.1896	9.7813	9.8805	11.0176	10.5089
Os11g0450400	Sulfotransferase family protein.	sulfotransferase domain containing protein, expressed	2.47673	2.61148	2.25873	1.81018	2.72109	-0.259657	2.27101	2.38925	2.17714	-0.0597988	2.28137	-0.151363	3.10949	2.95644	-0.0263715	5.37993	2.36605	0.351103	10.4579	8.45718	9.53278	8.39899	8.47898	8.8787	4.29309	0.806418	6.85614	1.99104	1.41869	4.77715	7.87035	7.72403	8.80437	8.3008	7.20991	7.7379	5.68477	5.25143	7.13391	6.16985	6.19262	7.18098	2.67883	5.45627	4.16001	4.70383	4.57692
Os11g0460800	Peptidase S10, serine carboxypeptidase family protein.	OsSCP60 - Putative Serine Carboxypeptidase homologue, expressed	4.6323	3.99557	6.28165	4.4969	4.5658	6.01482	3.11639	2.63351	2.90532	3.4845	3.19587	4.34869	3.28059	3.17537	3.97541	3.35913	3.32289	3.49513	10.0465	6.37191	11.2673	6.44186	9.64125	9.85091	4.03058	2.04694	4.56639	3.61199	4.34341	3.29677	3.10742	3.58173	2.73019	3.25117	4.58273	3.48452	5.69371	4.64084	3.0761	4.14874	4.32445	3.19585	3.55264	3.08768	3.53441	4.18324	3.22889
Os11g0481500	Hypothetical protein.	expressed protein	7.1017	6.17313	6.91408	8.93496	8.42986	8.57826	9.45135	8.80928	9.00231	10.4839	9.91606	10.1522	6.76135	7.51539	7.51558	9.52043	9.20243	9.53167	8.63947	7.47526	8.06159	8.09083	7.77589	7.90425	9.13506	8.83003	8.55897	11.0437	10.5156	9.58003	6.94674	6.78747	6.59414	6.90961	6.51434	6.80918	7.0059	7.12816	8.38199	8.34135	7.46711	7.91665	9.08427	8.56352	8.52773	9.67228	8.70473
Os11g0503900	Sulfotransferase family protein.	sulfotransferase domain containing protein, expressed	3.20092	4.08673	3.89438	3.53467	3.58634	3.3435	3.217	3.90712	5.57283	4.58829	4.60024	4.96663	4.19545	3.95797	3.55213	4.49223	4.49077	4.54712	9.91738	7.66388	10.3283	8.28341	8.47371	8.85122	5.31161	4.38232	5.02715	3.56247	4.06225	4.50612	8.85603	8.0567	8.82912	9.3578	9.22039	8.95749	5.12814	5.9708	7.01022	5.94391	5.84731	7.14551	6.26706	6.09187	5.59021	6.79032	6.6225
Os11g0523700	Basic helix-loop-helix dimerisation region bHLH domain containing protein.	inducer of CBF expression 1, putative, expressed	4.59908	5.76289	4.81576	5.10675	5.47932	5.41402	1.5544	3.0737	3.37811	3.56038	4.3369	2.37051	2.4026	1.48724	1.85144	3.6528	2.61411	2.43301	12.2704	11.6583	11.1196	13.3428	12.9921	12.292	5.39137	5.39315	6.0619	5.33375	6.53481	6.03528	3.21983	4.06685	3.63041	4.58887	4.55609	4.54011	5.96017	5.8311	4.67779	4.75938	5.30647	5.2244	11.8299	11.7799	11.9259	1.91751	12.0732
Os11g0535600	C2 domain containing protein.	retrotransposon protein, putative, unclassified, expressed	9.10082	9.2015	9.06682	9.16051	9.0644	9.56403	10.1272	9.95257	10.3222	10.9088	10.6289	10.4819	10.8249	10.8745	10.9347	11.2904	10.8201	11.5185	9.39847	10.3577	10.122	10.3854	9.70646	10.3162	11.0319	10.1781	10.5704	12.7064	12.5064	11.8125	11.8926	11.8882	11.8931	11.5078	11.3319	11.9602	11.5385	11.8569	12.2908	12.6652	12.0414	12.1952	8.66346	9.46683	9.45781	11.7429	10.0091
Os11g0541600	Plant protein of unknown function family protein.	plant protein of unknown function domain containing protein, expressed	1.48938	0.562567	1.90988	0.87881	0.370494	2.08	4.28418	4.93787	5.21468	4.65132	4.48901	4.43533	3.99869	2.41863	3.83151	2.05213	3.08266	1.67025	5.058	7.12456	7.45473	5.28056	3.9688	5.37169	8.88402	8.61972	8.88273	8.90764	8.19928	6.83199	3.37764	3.03746	4.48191	3.12324	2.61906	3.64836	4.96009	4.61525	6.0586	4.83704	4.41004	5.6433	0.937997	1.14045	-0.125376	0.709319	0.383226
Os11g0556400	Protein kinase domain containing protein.	protein kinase domain containing protein, expressed	2.09347	3.32665	2.85992	3.01615	2.33614	3.65274	0.6606	2.29991	1.97655	3.64338	3.15227	3.89982	2.96579	3.03001	3.28257	6.26266	2.62481	3.25875	4.03191	5.99841	5.00109	4.76759	4.98147	4.95855	6.31474	6.06112	5.18508	6.78394	5.30761	4.98404	4.30903	4.40134	2.91649	3.79502	5.45664	5.16856	6.02142	4.77185	4.89787	4.73259	4.94496	4.21396	2.88246	2.66261	0.873068	3.33463	1.0021
Os11g0558900	Leucine-rich repeat, plant specific containing protein.	leucine-rich repeat receptor protein kinase EXS precursor, putative, expressed	3.25089	2.03805	2.38987	5.03755	5.00319	4.82199	5.53776	5.32959	5.10892	10.1035	9.35946	8.60496	5.95821	5.91637	5.32867	10.5675	10.4928	9.78147	6.43653	8.49503	7.05212	8.65873	7.3989	7.61807	8.76504	9.36288	8.67034	12.1049	10.9467	9.94614	6.28559	5.88185	5.96413	7.31093	6.09584	7.05927	7.1403	6.87518	7.54206	8.35645	7.57248	8.29505	4.0455	5.74438	3.78408	9.42763	5.33134
Os11g0561100	(No Hit)	leucine-rich repeat receptor protein kinase EXS precursor, putative	3.54602	3.63689	2.36878	5.85587	5.76532	5.30518	6.31118	6.17759	6.41183	10.2252	9.62032	9.64388	6.64554	6.44542	6.36514	10.75	10.7757	10.4496	6.78892	8.40047	7.79983	8.73114	7.729	8.32925	9.47558	9.83777	8.78666	11.9341	10.378	10.476	6.57175	6.47366	6.64645	7.40358	6.90675	7.83146	7.7282	7.03415	8.15123	8.11024	7.54047	9.31022	3.53165	5.9305	4.27088	8.99131	5.37123
Os11g0564800	Hypothetical protein.	No Hit	5.83177	5.60363	5.99682	5.44128	6.00651	5.82123	4.85557	5.81667	5.48542	4.72907	5.47106	7.1271	5.75017	5.98274	5.80047	5.73263	5.3746	6.07276	5.81441	8.02911	6.81535	7.20113	5.8318	5.49685	9.38074	8.46001	8.16257	9.81993	6.2647	9.13215	4.97206	5.28129	7.48298	4.80778	5.68993	5.25501	6.61392	5.91842	5.74196	6.00209	5.88255	5.65574	5.69346	5.91202	5.22692	6.20407	4.97063
Os11g0577800	Glycoside hydrolase, family 17 protein.	glucan endo-1,3-beta-glucosidase precursor, putative, expressed	2.65652	2.28367	2.13768	0.453014	0.436168	2.85393	1.51326	2.37519	2.4269	1.6826	1.24821	2.06733	2.13377	1.87407	1.84916	2.56394	1.76369	1.30179	2.55068	2.35389	0.758873	3.24572	2.858	1.38575	5.09074	5.05737	4.57637	2.28046	2.13775	4.30837	2.34396	3.90453	1.01492	1.96256	4.90086	1.5839	3.62693	4.4976	2.53993	2.04496	4.21637	1.46106	1.01482	1.99957	2.11746	1.79385	1.31851
Os11g0591600	ThiJ/PfpI domain containing protein.	DJ-1 family protein, putative, expressed	6.17953	6.03477	7.24979	5.39494	6.2045	7.53457	5.71201	5.59015	5.97968	5.07439	5.71974	6.35792	5.0124	4.1193	5.02626	6.57787	6.85904	6.33529	8.76213	9.23348	9.16728	8.41497	7.54542	8.17922	8.412	8.44192	7.98739	9.74017	9.51722	9.62101	6.42837	6.74624	7.06061	6.51294	6.43709	7.10734	6.10794	6.51245	7.20969	6.63555	6.61209	7.21137	1.92468	5.53515	2.68924	8.40439	2.37727
Os11g0623700	Conserved hypothetical protein.	expressed protein	4.87192	5.31964	4.56379	6.17431	6.45441	6.15565	6.4845	6.9856	6.7191	8.17802	8.43367	7.83536	5.94175	5.90333	6.23482	6.97181	7.36424	7.41301	6.05894	6.16553	7.10921	7.121	6.75042	6.85329	6.97705	6.04534	7.26028	7.99201	8.58936	8.27035	6.45016	6.69784	6.63897	6.7039	6.68167	7.14434	8.15033	7.78682	8.10561	8.11301	8.05761	7.95816	6.48275	6.1541	5.80177	8.60078	6.8901
Os11g0634200	Hypothetical protein.	expressed protein	12.2975	11.9539	11.02	10.0869	9.92399	9.40965	12.6408	12.3908	12.0348	12.1927	11.6452	12.3434	12.1472	13.3557	13.1046	12.2238	13.0447	13.2525	10.6588	10.9763	10.5446	10.6384	10.0268	9.94702	13.2473	12.7887	13.5773	13.8609	12.8858	12.7043	10.6769	10.7085	11.1943	10.8647	10.7408	10.9798	10.1305	10.821	11.3725	11.7945	11.2779	11.1548	9.94519	10.9808	10.788	11.0408	10.8024
Os11g0641800	Multicopper oxidase, type 1 domain containing protein.	laccase precursor protein, putative, expressed	5.49155	3.85303	9.06319	2.95892	3.00928	8.20187	2.84243	2.93341	0.600299	2.68398	1.89916	3.17211	2.7818	3.43688	0.653582	2.7004	1.92101	0.944464	9.3287	2.51526	12.2532	3.70823	9.69554	3.82512	0.967646	4.15515	4.28981	3.24742	2.87501	4.5062	5.66494	5.85103	6.16885	6.14978	6.20353	5.25438	6.04388	5.75063	4.75104	4.71931	5.24302	3.38552	2.62889	8.45639	2.58883	9.45401	2.89254
Os11g0649900	Exo70 exocyst complex subunit family protein.	exo70 exocyst complex subunit, putative, expressed	5.24659	4.76072	8.16079	5.42291	5.30165	9.08429	5.2715	4.55127	4.27273	3.75381	4.25346	5.94606	4.3206	4.22346	4.2123	4.55469	4.12228	5.01871	7.56381	6.59919	8.39608	6.38848	6.36695	7.99591	9.02828	9.3398	8.91266	5.18871	6.4059	8.95302	6.01969	5.91886	6.71416	6.13061	6.42251	6.19063	8.18502	6.67106	7.05373	8.10129	7.38947	8.20642	4.16035	3.52158	3.86812	6.22594	3.33491
Os11g0650700	(No Hit)	No Hit	5.13737	4.70605	8.12842	5.44084	5.313	9.07646	4.84275	3.90318	4.68647	4.01071	4.35988	5.57528	4.37781	4.19563	3.92999	4.30757	4.29243	4.5567	8.32837	6.72547	8.28667	6.3873	6.25122	7.89472	8.79765	9.19329	8.89564	5.02012	6.35774	8.91826	5.9609	5.91884	6.60197	5.9929	6.37644	6.19041	8.01378	6.66386	6.99308	8.05075	7.25649	8.16263	3.92392	4.42252	3.66032	6.00405	3.45629
Os11g0655900	Glutaredoxin domain containing protein.	OsGrx_C17 - glutaredoxin subgroup III, expressed	4.19483	5.03384	4.27945	6.70743	6.49127	6.60868	5.44369	5.87023	4.88172	6.04948	7.7876	6.32114	3.57615	3.18697	0.745892	6.68316	6.29269	3.33563	8.90305	10.3043	8.78926	10.6525	9.32157	9.6746	5.42495	5.91717	8.63375	7.87021	9.69418	8.89361	3.03002	4.60822	2.38124	2.68766	4.40499	2.62613	5.68126	3.99496	5.43849	3.2236	3.55994	2.53891	2.22113	7.57953	6.91344	7.23591	3.68739
Os11g0660500	Translationally controlled tumor protein family protein.	translationally-controlled tumor protein, putative, expressed	16.7285	16.8195	16.3827	15.8845	16.0375	15.6977	16.3534	16.7954	17.1388	16.4424	16.6924	17.8312	16.2896	16.7996	16.514	17.0626	16.597	16.6336	16.8992	16.5763	16.4646	16.3719	16.1615	16.7284	19.3859	19.5191	19.2902	17.879	17.3444	19.2425	15.6834	15.5765	16.3303	15.6764	15.5417	16.2999	16.0468	16.0195	16.7823	16.6007	16.0344	17.2249	16.565	16.5039	17.0055	15.8811	16.0522
Os11g0661800	Hypothetical protein.	expressed protein	2.8815	3.49409	3.20659	2.72567	4.29181	3.33271	2.45021	3.48001	2.97066	3.86425	4.07693	4.94176	4.53045	2.88225	3.17396	4.3418	4.22718	3.58719	2.06024	2.98407	1.93843	2.74315	2.1946	2.99741	5.43661	5.44194	5.08653	4.82105	4.60033	3.2698	2.25571	3.32825	1.75008	2.281	3.92463	2.97018	5.06459	4.65147	4.22962	4.19633	4.44546	3.5617	2.21944	2.69062	2.35825	2.69576	2.68016
Os11g0665600	Helix-turn-helix, Fis-type domain containing protein.	expressed protein	3.25988	2.47407	3.89414	4.06373	3.8337	5.36767	4.4354	3.48146	3.70216	5.75334	4.36968	4.71837	4.17292	3.73464	2.99218	4.47484	3.89964	3.32793	3.05103	4.19655	3.40909	3.12477	2.88658	2.70198	5.70643	6.20175	5.8404	4.82778	3.58227	4.57346	4.44015	4.43597	3.53167	4.77494	4.91526	3.94156	3.86044	4.75136	3.92118	4.86749	4.24781	4.29254	1.51004	1.36903	2.22977	2.67147	1.80815
Os11g0670900	Hypothetical protein.	expressed protein	12.0416	12.0161	12.2347	8.20438	8.15303	9.08177	11.2726	10.7797	10.8782	7.37033	7.51768	9.70662	12.2376	12.1677	12.3161	8.42648	8.25559	8.33157	14.1459	15.3696	14.0481	13.5969	12.0976	12.7071	13.8135	13.6684	14.5244	12.0445	10.8971	12.8363	11.2964	11.4991	12.2019	10.1014	9.53451	10.0902	11.5317	11.5311	11.8147	10.6733	10.5339	11.7734	9.24711	12.0647	11.728	11.5965	9.49591
Os11g0671000	Dormancy-associated protein.	auxin-repressed protein, putative, expressed	9.70895	9.87181	9.88687	14.5946	14.8131	13.9302	14.8299	15.1462	14.7586	15.3592	16.0504	17.0481	10.6585	11.7533	11.3601	15.8285	15.618	15.6221	13.4307	14.451	12.8129	15.286	14.3471	14.918	17.3599	16.8118	17.5872	16.7722	16.4472	17.9656	13.6175	13.8357	14.5611	13.6164	13.1706	14.3828	13.8264	14.3529	15.5209	14.7409	14.488	15.4127	12.8408	11.9135	11.8226	14.9696	13.9258
Os11g0684000	Myb, DNA-binding domain containing protein.	MYB family transcription factor, putative, expressed	4.23214	3.59822	5.63027	5.42089	6.41344	5.36135	5.69233	5.45575	6.07094	6.14104	6.07852	7.42055	4.14832	5.30385	5.1923	5.7953	5.4291	6.88215	6.05326	5.68848	7.76608	6.05327	5.54515	6.00042	7.91207	7.88906	8.33359	9.46729	7.99422	8.4747	5.4275	5.46915	6.25819	5.84903	5.87525	6.79508	5.84894	5.74018	6.91558	6.27404	6.21468	6.22074	2.84822	2.11835	2.58871	5.48064	2.24912
Os11g0702300	(No Hit)	No Hit	2.21285	4.32299	3.31456	3.38596	2.77376	1.52507	5.6175	4.43342	4.13232	3.43171	3.06644	4.71741	4.43093	3.98136	4.21667	3.6886	2.98858	2.09721	1.42721	3.86787	1.03039	3.03458	2.41212	2.2363	5.76375	5.98208	6.13913	5.26485	3.19976	5.82236	3.76666	3.91271	2.9001	3.81677	4.8341	3.79204	5.7302	4.87929	5.28094	4.56133	4.42001	5.47989	1.41855	1.87417	2.13449	2.00531	2.29856
Os11g0703900	Heat shock protein 70.	No Hit	15.1149	15.2573	13.9978	15.0502	14.8666	13.7655	16.141	16.55	17.1934	16.1583	16.3762	16.7046	16.528	16.5197	16.399	16.3099	15.9277	16.2718	16.3825	16.3086	16.3672	15.9902	15.6848	16.2618	18.87	18.4157	18.5661	17.456	17.0581	18.7225	15.6312	15.5129	16.3083	15.5355	15.3521	16.1383	16.5767	15.7935	16.9188	16.0991	15.8685	17.137	16.138	16.0889	16.7996	16.1198	15.7853
Os11g0704500	Metallothionein-like protein type 1.	No Hit	13.824	13.9049	13.6546	13.7449	13.8775	13.7459	14.415	14.1354	14.5158	15.2499	15.0396	15.3981	15.6575	15.8732	15.5039	16.2069	15.9763	16.3465	14.3857	15.1589	14.3989	14.8135	13.7174	13.9096	16.5129	16.3433	16.341	16.819	15.9326	15.7739	15.181	15.0309	16.4244	15.0745	14.8111	16.3559	15.3576	15.0466	16.3517	15.4578	15.2586	16.5887	5.64253	6.21625	6.18718	9.96846	6.83147
Os12g0102300	WRKY transcription factor 57.	OsWRKY57v2 - Superfamily of TFs having WRKY and zinc finger domains, expressed	10.9659	10.6811	10.2495	11.2488	10.8728	10.5053	11.3906	10.993	10.9346	12.3611	11.8807	11.2435	11.2951	11.3836	10.938	11.531	11.6642	11.8686	9.34938	10.7469	9.99793	10.3016	9.7131	9.66293	10.8764	10.0781	10.5171	12.5187	12.4802	11.6467	10.8638	10.4188	10.3884	10.5446	10.299	10.656	10.8774	11.4615	11.0577	12.319	11.46	11.2621	9.5525	8.93221	8.71032	11.513	9.65087
Os12g0110400	Conserved hypothetical protein.	expressed protein	9.30221	9.7746	8.42604	10.1808	10.773	9.9572	10.8277	11.5543	11.2558	10.624	10.775	10.5517	9.99762	10.386	10.7875	10.8394	11.2939	11.3492	11.3832	10.3626	11.4403	11.0346	11.53	11.5222	9.30072	8.85801	8.9843	9.59046	9.57208	8.99302	7.46646	7.69314	7.85333	7.79936	7.68309	8.15602	7.32821	8.1037	8.48087	8.56719	8.32326	8.76433	11.4113	10.265	10.154	10.1055	10.4002
Os12g0111400	Hypothetical protein.	conserved hypothetical protein	3.23712	2.88858	3.69354	1.29353	1.31835	3.0873	2.98032	2.31015	1.81756	1.93717	2.33844	1.20392	2.21215	1.59423	2.02626	3.28848	1.79817	2.43762	7.29808	5.20286	5.99773	7.12291	7.20975	7.81589	4.74725	4.40368	4.48654	3.03801	2.42312	3.54041	6.13798	6.22889	7.47574	6.36105	5.33864	5.16266	5.00146	4.90627	6.59394	3.69092	4.56869	4.68139	7.04476	7.48404	7.41195	2.55478	7.88231
Os12g0115500	Nonspecific lipid-transfer protein 3 precursor (LTP 3) (CW20) (CW-20) (CW-19).	LTPL14 - Protease inhibitor/seed storage/LTP family protein precursor, expressed	16.4133	16.5009	16.9795	15.5358	16.0092	16.6626	16.6604	16.7792	16.8857	15.2805	16.101	16.7433	14.26	14.5835	14.5173	14.6718	14.4031	14.3384	16.7501	17.3808	17.3759	16.2979	15.7664	16.6723	17.3047	17.0925	17.0265	15.8762	17.1545	17.0982	8.99401	9.03493	11.0172	8.77985	8.37974	9.00355	7.34557	7.88387	8.68902	8.03837	8.25194	9.80104	9.67258	12.8554	12.8539	13.468	11.6659
Os12g0115900	Elongation factor P/YeiP family protein.	elongation factor P, putative, expressed	9.76432	9.90583	9.31739	10.9715	11.48	10.7242	9.26676	10.5387	10.1362	9.85546	10.6184	9.60237	8.95036	8.6835	9.08422	10.839	11.167	9.92851	12.1376	9.28496	12.1153	10.465	12.228	11.8899	8.1114	7.09284	7.73972	7.50879	8.41716	7.72792	6.76423	6.86003	7.11022	6.96944	6.6214	6.53226	6.60103	5.8063	6.21331	6.48486	5.95393	6.56583	10.5254	10.4075	9.89477	9.924	10.2029
Os12g0118700	Zn-finger, RING domain containing protein.	zinc finger, C3HC4 type domain containing protein, expressed	9.17004	8.9312	8.66115	9.97578	9.68219	9.39328	9.74533	9.81925	9.64043	9.92586	9.7832	9.39949	9.57831	9.92498	9.58733	9.93975	10.228	10.414	8.56712	9.12822	8.53213	9.03567	8.71146	8.78607	9.77463	9.23017	9.77445	10.7672	10.3591	9.85265	8.87667	8.52213	8.84344	8.85441	7.94258	8.79334	8.27876	8.59725	8.9158	9.15301	8.95719	9.08704	9.07624	8.7293	8.63676	9.45032	9.05419
Os12g0120900	(No Hit)	No Hit	5.13912	5.03351	4.69677	4.91065	4.5805	4.03507	5.79181	5.48155	5.78255	6.07495	5.86405	5.65587	5.86662	5.90868	6.01895	5.73904	5.493	5.95431	4.35246	5.39213	3.95312	5.49228	5.10256	3.69822	6.5215	5.5864	5.78931	7.2826	7.0781	6.71603	5.91644	6.2915	4.91142	5.48172	6.73482	5.33462	7.05008	7.44276	6.27442	6.63169	7.03776	6.31083	4.4367	4.2208	5.20636	5.63819	4.24125
Os12g0123500	Apyrase precursor (EC 3.6.1.5) (ATP-diphosphatase) (Adenosine diphosphatase) (ADPase) (ATP-diphosphohydrolase).	nucleoside-triphosphatase, putative, expressed	7.00126	6.60589	7.61424	7.37621	7.17623	8.7404	10.6253	9.98052	9.90736	8.42442	8.76173	8.49838	6.16774	6.21799	6.27122	5.65921	5.18917	4.66242	10.6393	11.4131	9.959	11.1347	9.83551	10.4977	11.1494	10.9737	12.385	10.4691	12.1445	12.1278	1.68912	2.53414	2.01384	2.84476	3.38644	1.77332	5.07404	4.37912	3.37931	4.92276	4.99373	4.33479	9.11086	8.9649	8.38571	11.4176	9.24082
Os12g0157200	TLDc domain containing protein.	TLD family protein, putative, expressed	10.7197	10.8845	10.4242	10.954	10.9886	10.5318	10.8514	10.3672	10.1801	11.8615	11.6324	11.7202	10.981	11.2452	11.0585	11.2289	11.0112	10.6274	10.1009	10.538	9.90581	10.2315	9.86646	10.1875	11.1719	10.9322	11.4329	12.4282	11.8618	11.407	9.74495	9.07327	10.1328	10.0589	8.69096	9.70878	8.12278	9.1505	9.53961	10.214	9.48113	10.2291	9.91456	10.3481	10.2403	11.3204	10.8836
Os12g0165700	Transcription factors TFIIS, elongin A, CRSP70, conserved domain containing protein.	transcription elongation factor protein, putative, expressed	12.0859	12.1484	11.6034	12.4688	12.7973	12.3831	12.4778	12.6058	12.1974	12.5593	13.1482	12.1283	11.1097	11.9077	11.2342	12.0342	12.7008	11.5629	12.0665	13.1132	11.9602	12.8372	12.0178	12.1312	13.0593	12.5651	13.8694	13.4635	13.5728	12.7093	11.5633	11.3938	11.8816	11.5737	10.8943	11.759	11.1195	11.8314	11.9806	12.3864	12.0235	12.3398	11.6192	11.6346	11.4808	12.8554	12.1069
Os12g0177500	Peptidase A1, pepsin family protein.	eukaryotic aspartyl protease domain containing protein, expressed	11.1944	11.0601	10.9885	10.1277	10.1221	10.2498	10.9629	10.8914	10.8607	10.502	10.8006	10.4621	10.3666	9.85215	9.85945	9.48758	9.59921	9.23901	10.1449	10.6451	10.5348	9.55628	9.44221	9.79186	10.8345	10.3493	10.8267	11.5082	11.31	11.1387	9.99185	9.79711	10.332	9.90129	9.11126	10.1311	10.0157	10.1896	10.5078	11.0786	10.3715	10.6017	9.43885	10.05	10.2463	10.5729	10.0679
Os12g0198000	Protein of unknown function DUF538 family protein.	expressed protein	9.33326	9.09464	9.53042	9.03612	9.02681	9.75524	8.61204	8.3426	8.60275	9.06103	8.9205	9.19792	9.07734	8.87111	8.57098	10.6453	10.1666	10.2256	10.0847	10.9249	9.87909	9.51558	8.93359	8.93795	10.2284	9.8762	9.94723	11.8761	10.7888	10.2628	9.36744	9.29068	9.70543	9.45656	9.20946	9.56646	7.95823	8.35288	9.10102	9.52593	8.72181	9.55342	7.97461	7.86211	8.12136	8.38531	7.76036
Os12g0203200	Hypothetical protein.	expressed protein	4.78537	4.14583	5.21163	3.84828	4.02514	4.9875	3.40942	4.07934	3.21565	3.69374	3.50676	3.95978	3.8621	3.25288	4.12597	2.6806	3.28391	3.61704	9.31317	10.1678	10.0801	11.0981	9.05438	10.0903	6.19928	6.00351	4.93816	5.10149	3.99938	4.13497	7.42358	7.95738	7.91648	6.62676	6.71409	7.48043	7.26845	6.69458	7.94283	7.8061	7.47359	7.5501	5.53003	6.10633	5.65076	4.33187	5.09428
Os12g0212400	Conserved hypothetical protein.	No Hit	5.69879	5.62181	4.79982	5.89251	5.6669	4.82814	6.53777	6.37156	6.12272	7.12783	7.06467	6.76727	6.90419	6.79611	6.63819	6.97671	7.1141	6.18159	6.06939	7.01591	6.06101	5.47057	4.58671	4.99338	7.81965	7.59182	8.0791	8.6923	7.93415	7.01247	5.38662	4.81773	7.29315	6.11494	4.15114	5.08955	5.79487	5.31459	6.05204	5.58999	5.66589	6.21864	6.45228	5.7922	5.70483	6.41798	5.97564
Os12g0217800	Non-protein coding transcript, unclassifiable transcript.	hypothetical protein	5.0299	6.25628	4.95648	6.68316	6.89144	5.72458	7.53695	8.21955	9.09568	10.3044	10.1507	10.214	10.2491	8.59156	7.77148	11.3273	9.92675	9.27009	8.4093	8.76787	7.15302	9.01648	6.42233	8.0556	10.9544	10.5509	9.74664	12.9834	12.2914	10.2536	7.15872	7.05115	8.14512	8.2509	7.83061	8.7877	8.89847	8.41527	8.97486	8.72297	8.38257	10.0845	3.21547	3.14008	1.36088	3.86092	1.38911
Os12g0218100	Non-protein coding transcript, unclassifiable transcript.	hypothetical protein	5.09146	6.84588	5.41758	6.60084	6.80165	4.15512	7.79224	7.92283	7.7559	7.8177	8.71444	8.5016	6.83373	5.96762	3.98463	9.88603	7.20992	6.25423	7.78137	7.93148	5.26106	8.41702	4.37951	7.57176	11.267	10.5734	13.0202	11.7489	11.7773	10.3507	5.57051	5.25586	6.33103	6.64259	5.65478	7.35263	6.63236	6.09262	7.37043	6.93377	6.58014	9.0894	2.06409	2.40662	2.89997	4.84521	2.27318
Os12g0218300	Hypothetical protein.	RALFL45 - Rapid ALkalinization Factor RALF family protein precursor, expressed	7.21241	6.95058	6.65712	9.06453	9.30005	8.73157	9.0782	8.99871	8.76341	9.92581	10.1983	10.1417	10	10.2886	9.94098	10.6781	10.6461	10.5683	8.07043	8.54762	7.27755	10.1955	8.73772	8.27783	9.64441	9.49761	10.4774	12.2505	11.8806	11.5359	7.85779	8.02154	7.63372	6.83861	7.33099	8.38472	10.0217	10.4743	9.46709	10.9055	10.2253	10.3884	2.3951	2.2301	1.13784	6.77892	1.55259
Os12g0221400	Hypothetical protein.	hypothetical protein	5.03033	5.56606	4.31764	5.34843	5.23303	4.26248	6.69171	6.29819	6.46083	7.59323	7.82503	8.09109	7.49884	6.20235	4.96587	9.03263	6.61294	6.02099	6.32288	6.99026	4.39508	6.28537	3.9016	5.38042	9.34068	9.64136	11.2016	10.7751	9.91706	8.58637	6.24069	6.25057	7.23438	7.33934	6.00495	6.88978	7.41789	7.59684	8.21698	8.74684	7.58456	9.53862	1.56841	1.57079	2.0429	3.32316	1.6773
Os12g0221600	Hypothetical protein.	RALFL46 - Rapid ALkalinization Factor RALF family protein precursor, expressed	9.76396	9.79051	9.62256	11.437	11.6737	11.3042	11.4667	11.6385	11.6152	11.9983	12.6086	12.6071	12.2024	12.6544	12.4794	12.8849	12.6857	12.9344	10.364	11.1806	10.1357	12.7228	11.0713	11.0364	12.7373	12.5533	13.3276	14.6026	14.2945	14.6599	10.0517	10.1209	10.2003	8.84964	9.10823	10.7099	11.9423	12.1569	11.6776	11.8036	12.0863	12.5488	4.739	4.28277	6.92247	6.8131	3.9977
Os12g0256300	Schizosaccharomyces pombe (Fragment).	nucampholin, putative, expressed	10.7154	10.5641	9.85539	10.3018	10.2119	9.56589	11.1315	11.3392	11.1631	11.7451	11.6922	11.1647	10.9881	11.1285	10.6426	10.123	11.1678	11.1306	9.82092	10.3408	9.7353	10.7981	10.3986	10.1803	11.3772	10.7943	11.4819	12.3707	12.2307	11.9484	10.2974	9.87226	10.1115	10.6351	9.93982	10.3948	10.0624	10.4724	10.6017	11.0462	10.697	10.9117	10.9544	10.2253	10.3046	10.8576	10.7141
Os12g0277500	RuBisCO subunit binding-protein alpha subunit, chloroplast precursor (60 kDa chaperonin alpha subunit) (CPN-60 alpha) (Fragment).	T-complex protein, putative, expressed	13.0568	12.861	11.9018	14.1349	13.9527	13.1545	13.539	14.0452	13.9513	13.5088	13.134	12.7274	13.1588	13.1144	13.4306	13.6223	14.1364	14.3056	14.3839	12.96	14.9279	12.8184	13.9311	13.9315	11.7451	11.2673	11.392	11.1478	11.6021	10.6302	9.3813	8.89515	9.90024	9.37275	8.21971	8.71152	8.7285	9.1594	9.17327	9.90553	8.8755	9.31793	12.917	12.9172	12.4331	12.9466	12.3995
Os12g0409900	(No Hit)	white-brown complex homolog protein 11, putative, expressed	4.32982	4.21073	4.31673	4.306	4.10685	4.81457	5.63552	5.25657	5.29954	4.97106	5.18322	5.47682	2.22243	4.13733	4.58305	4.30149	3.72415	3.84797	6.02955	4.71533	5.61203	3.80936	4.00744	2.26543	5.9624	5.98423	5.69919	6.97832	6.47738	5.25651	2.79619	3.7164	1.57475	2.21922	4.84973	3.06195	4.23736	4.49535	2.48331	2.32855	3.76078	1.2599	1.75297	3.06885	2.86207	4.94153	1.65973
Os12g0411700	ABC transporter related domain containing protein.	white-brown complex homolog protein 11, putative, expressed	7.36054	6.34046	7.83974	6.75276	6.81838	8.09019	6.71737	6.01864	5.62925	5.53387	5.60097	5.90507	4.20457	4.60851	4.29903	5.35879	4.97334	5.23815	8.21051	7.5403	7.99825	7.75733	7.85851	8.67786	6.69182	7.07828	7.6019	7.29003	7.34958	7.54529	4.08856	4.29719	3.17529	4.52013	5.08763	3.06914	4.39655	5.02608	3.31372	2.58352	4.51908	1.56624	4.59987	5.02882	5.09272	5.25716	5.43535
Os12g0441300	O-methyltransferase, family 2 protein.	O-methyltransferase, putative, expressed	2.60738	2.58904	1.90145	2.35659	2.7838	2.37162	2.57111	2.808	3.23135	2.35161	2.79329	2.83625	4.0931	3.17037	4.39392	3.68699	2.41722	3.63297	11.2233	9.32471	3.64229	10.0593	7.65489	8.7588	2.58764	2.33657	6.05225	2.90002	3.04142	2.38017	3.63537	4.17482	3.51891	3.40995	4.51799	3.82238	3.42601	2.89449	4.19695	2.28929	2.97672	3.91308	2.30814	2.12714	2.59732	2.05483	1.89766
Os12g0445300	O-methyltransferase ZRP4 (EC 2.1.1.-) (OMT).	O-methyltransferase, putative	3.77056	3.11304	4.68262	4.23839	2.93298	5.17161	3.71319	2.88786	4.80714	3.15751	2.31471	3.99649	1.80211	2.66019	3.55285	1.89078	2.75412	3.41123	7.19876	5.48942	3.98848	6.07131	4.25928	5.6367	2.51437	4.50455	4.43034	3.12131	3.27558	3.1493	3.32344	3.59169	1.59141	2.75156	4.49455	3.14748	5.24442	4.37693	2.29257	3.25771	3.73928	1.91032	2.79745	1.85556	0.883064	1.8245	2.20826
Os12g0466200	Hypothetical protein.	expressed protein	13.175	12.8631	12.9996	12.702	12.3738	13.0717	13.3052	13.3901	13.3089	15.1043	15.0322	15.1781	12.3438	12.6659	12.6183	14.3947	13.815	13.4531	12.0828	12.4306	11.8187	12.2121	11.5506	11.8836	15.2917	14.7578	15.629	16.2393	15.9338	15.845	12.5274	12.2119	12.6992	12.006	11.5666	12.5921	12.9355	13.2875	14.1661	14.881	14.0572	14.5175	11.8368	11.6785	11.7831	13.8403	12.6101
Os12g0466800	Hypothetical protein.	expressed protein	2.30472	1.10565	1.7623	2.8878	2.38211	1.71225	2.99446	2.22521	2.8	3.23834	2.10356	3.34491	1.99854	2.13863	1.23005	1.85718	2.33245	1.86382	0.669315	1.16535	1.68539	2.09589	1.64847	2.29407	4.21343	4.68043	3.53409	2.07189	1.19069	4.15321	2.03604	1.87651	2.00633	2.50175	3.16851	2.23199	3.5973	1.58531	1.95046	2.48625	0.872034	1.71192	1.84751	2.50296	1.43702	2.80411	2.44418
Os12g0468600	Metallo-dependent hydrolase, composite domain containing protein.	amidohydrolase, putative, expressed	8.75831	8.45393	8.84433	9.49089	9.67142	9.72211	9.80247	9.28926	9.50907	9.77544	9.82087	9.96319	9.56057	9.8634	10.091	10.2221	9.98197	9.94203	10.2849	10.2307	10.3294	10.0547	9.93262	10.5541	11.4042	11.1795	11.7468	11.2595	10.708	11.4428	10.1478	9.93197	10.7563	10.2062	9.49612	10.1313	9.579	9.44423	10.4576	9.86845	9.39569	10.505	10.3389	10.5923	10.6992	10.528	10.6929
Os12g0476200	MtN3 protein precursor.	nodulin MtN3 family protein, putative, expressed	13.0287	13.0646	13.198	13.1166	12.8592	13.2201	13.9262	14.1063	13.44	13.3796	13.8513	13.3648	14.8277	14.8476	14.4909	13.9064	14.1354	13.9227	13.0276	14.4176	13.54	15.0085	14.0977	14.1768	13.3539	13.217	13.7366	16.121	16.0512	15.6405	11.6688	11.6083	11.5785	11.7811	10.1181	10.7258	11.3933	12.5512	12.4415	12.062	12.6644	13.0436	7.63261	10.5439	10.4126	13.2654	11.2272
Os12g0477400	No apical meristem (NAM) protein domain containing protein.	no apical meristem protein, putative, expressed	8.92421	8.90346	9.29214	8.64988	9.22157	9.4912	9.01352	9.89776	9.76069	9.76845	10.3023	10.4324	9.70341	9.89665	9.67273	9.96266	9.63573	10.209	9.48644	9.55079	9.17493	9.35029	9.18391	9.27259	10.1458	10.174	9.73607	11.3739	10.461	10.1143	9.9232	10.4173	10.959	10.2136	10.4097	10.8866	10.321	10.3661	11.1029	10.5348	10.3603	10.9638	8.4396	8.19069	8.28653	8.76243	8.37039
Os12g0490000	Mitochodrial transcription termination factor-related family protein.	expressed protein	7.73433	7.83873	6.55973	7.21905	6.79569	5.8605	7.83368	7.51009	7.38089	7.67101	7.64376	7.0051	7.10925	6.95989	6.8908	7.36799	7.66537	6.51527	7.49747	8.64014	7.12409	7.15663	7.04882	6.87585	9.4738	8.16977	9.65447	8.14604	7.11037	6.58436	8.03932	7.79189	8.22931	7.94739	7.19957	8.33967	7.35743	7.99461	7.82644	8.73065	8.35519	8.51421	8.10117	7.26327	7.05848	7.58523	8.07564
Os12g0501900	Hypothetical protein.	expressed protein	3.38223	6.57002	3.72227	6.76549	6.84499	6.50742	5.03119	5.43054	5.17144	5.96249	6.30684	6.39537	3.06822	3.49734	2.94277	5.97603	5.94328	5.22894	6.52456	4.05943	6.64418	6.08058	7.20841	7.57261	3.63028	5.29193	3.59887	5.15298	5.79199	5.34889	2.97422	3.70931	4.34508	2.7848	4.84733	2.90288	3.93854	4.38031	3.35889	2.38698	3.93948	2.88216	4.26267	4.18869	4.24703	5.72731	5.49175
Os12g0503600	Conserved hypothetical protein.	No Hit	2.06807	2.23667	3.5882	1.57873	1.27176	4.63467	2.05862	2.44463	3.1184	2.33906	2.11392	2.6294	2.70762	2.77985	3.17944	2.73931	1.95945	3.65669	3.13716	2.6279	4.19794	3.51988	3.17034	2.46896	6.23987	4.90858	4.27637	3.48108	2.63422	4.96532	3.97013	4.62188	2.56584	3.68066	5.51661	5.60245	3.70248	5.15227	3.16307	3.68535	4.48681	3.09658	1.85251	3.07616	2.53287	2.05018	0.88091
Os12g0510200	Hypothetical protein.	expressed protein	11.0387	11.0918	11.4046	10.3647	10.3736	10.7596	11.0344	11.0624	11.1632	10.7995	10.7653	11.3908	11.2519	11.7373	11.6306	10.8399	10.7249	11.0622	10.3548	10.4256	10.5784	8.78884	8.54411	9.03336	11.926	11.5328	11.5078	11.4712	11.0944	11.1267	10.2719	10.1729	10.9091	9.67214	9.11528	10.1436	9.55202	9.94911	10.7092	10.4194	9.78357	10.7472	8.88264	9.65865	9.83358	10.3862	8.58627
Os12g0541600	Non-protein coding transcript, uncharacterized transcript.	OsAPRL6 adenosine 5'-phosphosulfate reductase-like OsAPRL6, expressed	9.43855	8.69834	9.0303	8.30409	8.19938	8.16759	8.93323	8.49213	8.80448	8.45945	8.28148	8.22382	9.59102	9.28074	8.60687	8.69464	8.50702	8.19522	8.29397	8.75326	8.15701	8.43682	8.15575	8.21323	9.57273	9.3696	9.1384	10.1148	9.46645	9.45413	9.00805	8.42448	8.82578	9.03267	8.24313	8.66402	7.96874	8.32968	8.74471	8.69723	8.33269	8.68337	7.71728	8.23823	8.23249	9.32315	8.37258
Os12g0548800	ARM repeat fold domain containing protein.	expressed protein	5.70679	6.50637	6.35423	7.36616	7.72388	7.3107	7.45916	8.00379	8.05925	8.35233	8.81529	8.90428	6.48734	6.68287	6.85696	7.44148	7.89819	8.23738	6.18306	7.74212	6.74556	7.1802	6.31063	6.79037	8.50198	8.40397	8.19767	9.5555	9.18704	8.86584	6.5026	6.81605	7.13487	6.56628	6.44908	7.28614	8.08388	8.05184	8.60115	6.86281	7.91557	8.51723	6.64756	6.13833	6.34948	7.96365	6.78201
Os12g0561900	Conserved hypothetical protein.	UDP-glucoronosyl and UDP-glucosyl transferase domain containing protein, expressed	7.51341	7.37678	7.67603	6.76725	6.59366	7.47079	7.17143	6.44437	6.42123	5.6399	5.36571	5.85919	4.4145	4.3266	3.90682	4.63247	3.39015	3.53195	14.217	13.4303	14.5423	13.768	13.702	14.3263	7.95855	8.82674	8.81458	8.00564	10.4647	8.86132	4.79064	5.61558	5.47987	4.52024	4.93982	5.77492	8.158	7.13284	6.16788	6.4907	6.577	6.56601	11.3475	13.1514	13.3584	11.668	12.5535
Os12g0569000	Conserved hypothetical protein.	conserved hypothetical protein	8.00108	7.48144	7.50324	8.55652	8.22678	8.01362	8.6848	8.61339	8.46224	9.64856	9.34604	9.5209	8.09051	8.51707	8.41474	9.79241	9.61183	9.91019	8.98916	9.14274	8.84342	9.90438	9.27901	9.53221	9.20404	8.67703	9.06009	10.8702	10.7945	10.451	7.97148	7.5752	7.86914	8.33994	7.58373	7.93118	7.70392	8.08151	8.00827	8.76799	8.20256	8.60373	8.30169	8.00095	7.86659	10.4266	8.55101
Os12g0570400	Hypothetical protein.	expressed protein	5.93039	5.51834	6.31847	8.69978	8.67331	9.13572	7.3015	7.55321	7.53354	9.15787	9.75774	9.98838	5.88663	5.80082	5.67439	8.82679	8.41549	8.23828	7.40549	7.98041	6.63521	9.20416	8.02547	8.65394	8.07389	7.74073	7.95161	11.102	10.8772	9.51666	8.65845	8.69619	8.77059	8.90116	8.94459	10.1048	9.38807	9.96503	10.1057	10.5416	10.6714	10.2717	3.5767	3.81271	2.86298	8.65054	4.92403
Os12g0570700	Metallothionein-like protein.	metallothionein, putative, expressed	13.3638	13.0719	13.8824	11.8551	11.9124	13.147	12.9557	12.321	12.8301	10.6421	11.0926	12.3126	12.1162	11.9411	11.9467	11.7985	11.015	10.7927	12.6017	13.0709	12.7507	11.1766	10.7911	11.1771	14.9786	14.1726	14.6104	12.9972	12.0236	11.9036	12.9342	12.7776	14.8426	13.4765	12.0198	13.8241	14.0601	13.6154	15.0239	14.2119	13.5269	15.9676	1.92262	6.28552	5.59946	8.85975	5.74058
Os12g0573200	GRAS transcription factor domain containing protein.	SCARECROW, putative, expressed	11.1203	11.1236	10.8067	11.9515	11.8244	11.3989	11.8977	12.2091	12.2505	12.9961	12.7618	12.7654	12.3103	12.4331	12.2132	12.8199	12.512	13.3878	10.9191	11.9073	11.4059	11.3732	11.0425	11.1035	12.6577	12.353	11.9914	13.7858	13.1432	12.689	11.7738	11.5467	12.0878	11.8247	11.4838	12.1487	12.6153	12.5649	12.9042	12.5434	12.8335	13.3942	11.1144	10.7972	11.0165	11.7892	11.2552
Os12g0581700	Conserved hypothetical protein.	seed maturation protein PM23, putative, expressed	13.3587	12.6811	12.0656	12.3762	11.8895	11.5267	13.294	12.7173	12.4462	13.3775	12.7632	12.7882	12.2187	12.2914	12.2214	12.5885	12.3548	11.9891	11.7449	13.0468	12.1212	12.9561	11.9918	12.2155	14.7028	14.1168	15.485	14.2075	14.0366	14.2915	11.3319	10.3736	11.1704	11.3526	10.0727	11.0469	11.6985	12.1392	12.2485	12.9316	12.405	12.7312	11.0844	11.2172	11.0985	12.5868	11.4086
Os12g0583900	Permease.	nucleobase-ascorbate transporter, putative, expressed	9.75786	9.58376	9.42675	11.1401	11.1577	10.5794	10.8198	10.5867	10.1836	11.6628	11.6095	11.3604	10.3775	10.3287	10.3027	11.3383	11.4642	11.7734	10.1123	10.2283	10.2416	10.8253	10.8675	10.9652	9.60216	9.46193	9.99066	11.8032	11.7096	11.4793	10.2654	10.0474	10.6112	10.4603	9.75938	10.0227	9.67854	9.57697	10.2976	9.93851	10.1232	10.4132	9.99777	11.0028	10.6737	9.95503	10.1742
Os12g0611100	SRKb.	Protein kinase domain containing protein, expressed	6.39676	6.55196	5.99793	7.25708	7.34525	6.98112	8.44751	8.21947	7.8375	9.97228	9.6934	9.30046	8.02255	8.02896	7.58545	9.75551	9.95558	8.43783	6.69294	7.45375	6.93963	7.29212	6.87562	7.05707	8.83847	8.08344	7.85353	9.6832	9.67905	9.80957	8.37643	8.08319	8.41956	8.52522	7.7237	8.92176	7.69107	8.45599	8.73597	9.61778	8.90159	9.18563	3.30903	5.90656	5.23023	8.37981	6.48442
Os12g0623500	Cationic amino acid transporter-like protein.	amino acid permease, putative, expressed	12.5153	12.4901	12.5282	12.3224	12.4869	12.5877	12.5944	12.1601	12.4452	13.6982	13.6642	13.1799	12.8519	12.918	12.4306	13.9699	13.7249	13.746	12.4538	13.3898	12.7049	13.0457	12.1491	12.7009	13.9927	13.7394	14.8256	15.2141	14.5463	14.1037	13.0847	12.7641	13.6318	13.3785	12.5495	13.5844	13.3877	13.6558	14.0708	14.2926	13.4358	14.2567	10.2668	11.3032	11.3953	13.2665	11.6633
Os12g0628600	Thaumatin-like protein precursor.	thaumatin, putative, expressed	5.47803	8.46453	5.65013	7.69346	8.4618	7.97883	5.70051	7.038	8.58798	6.60506	8.76266	7.37832	7.86274	4.38762	4.02475	5.66654	6.2355	3.50018	8.55639	8.90666	8.79962	8.34986	7.429	8.35215	6.24574	6.26352	5.09557	5.70361	7.56297	5.66442	6.93059	7.35244	8.99071	7.1903	7.17158	8.74202	4.78374	5.00981	6.42021	3.34145	4.88786	6.86335	2.08875	2.51172	1.36599	1.4242	1.54407
Os12g0634600	Hypothetical protein.	expressed protein	7.0784	7.50624	7.42857	7.45592	7.86373	7.6196	7.98528	8.26091	8.21065	8.54368	9.30056	8.99208	8.02413	8.66794	8.11629	9.025	8.65108	8.40732	8.09635	9.68154	7.88238	8.26979	7.06622	7.22586	8.1847	7.81056	8.83622	9.61729	9.78115	9.49185	6.76929	7.47241	6.98329	6.37887	6.28652	7.13117	9.38689	9.48503	8.98353	8.44426	8.62782	9.0614	3.01698	6.1435	5.94809	8.4751	5.39017
Os12g0637800	Nodulin-like domain containing protein.	nodulin, putative, expressed	1.1593	1.35387	2.78325	2.39629	1.09893	3.27593	2.96467	3.4961	3.88529	7.27487	7.45953	6.34318	3.84355	3.67026	2.96786	9.44038	9.48033	7.07746	5.74976	6.28154	5.0862	7.54215	7.12588	6.53658	6.80775	6.46514	7.19389	10.502	9.82039	7.80872	8.87385	8.66262	9.12708	9.42528	8.4282	8.85208	7.52523	8.11256	9.41743	9.41256	8.87094	9.38532	5.0503	4.51437	5.19954	3.05326	5.98987
Os12g0639100	Nodulin-like domain containing protein.	nodulin, putative, expressed	3.05165	3.1759	3.89531	2.8963	2.68577	2.87425	2.7436	2.43891	4.15119	2.33471	2.35508	2.59966	3.49434	3.49306	2.62998	3.28451	2.79591	4.83303	2.33632	3.09964	2.46207	3.302	3.68487	2.0611	5.11138	5.03924	4.92852	3.17954	3.65877	4.01963	4.26293	5.09095	2.36558	3.92169	5.81983	4.73623	5.22753	5.46205	2.73711	3.50372	4.91213	3.05617	2.34007	2.41625	1.59542	1.75529	1.72421
osa-miR398a	miRNA	No Hit	4.06546	5.97351	3.50691	3.34621	5.57741	2.77001	2.24507	3.70011	5.47659	3.59195	6.15133	3.44905	7.25075	5.38132	5.63431	5.71632	6.34744	3.19018	3.20657	4.74938	1.39083	4.4839	3.53947	1.35675	6.43772	6.29773	5.98205	7.00447	5.69709	4.09904	4.25347	4.86089	3.05797	4.10057	5.97167	4.90427	5.18627	5.71666	3.77991	3.28975	4.99872	2.68653	2.32699	2.99263	0.853633	2.60174	1.71927
[truncated: 129 more columns]
