# Supplementary material for: Comprehensive Network Analysis of Anther-Expressed Genes in Rice by the Combination of 33 Laser Microdissection and 143 Spatiotemporal Microarrays
Source: PLoS One. 2011 Oct 26;6(10):e26162. doi: 10.1371/journal.pone.0026162 (PMC3202526; doi:10.1371/journal.pone.0026162)
Supplement: Table S4 — Microarray data of Root preferentially expressed genes. (XLS) [file pone.0026162.s005.xls]

## Sheet: Sheet1
Table S4. Microarray data of Root preferentially expressed genes.
RAP-ID	Description_RAP-DB	Description_TIGR	Leaf blade_vegetative_12:00	Leaf blade_vegetative_12:00	Leaf blade_vegetative_12:00	Leaf blade_vegetative_00:00	Leaf blade_vegetative_00:00	Leaf blade_vegetative_00:00	Leaf blade_reproductive_12:00	Leaf blade_reproductive_12:00	Leaf blade_reproductive_12:00	Leaf blade_reproductive_00:00	Leaf blade_reproductive_00:00	Leaf blade_reproductive_00:00	Leaf blade_ripening_12:00	Leaf blade_ripening_12:00	Leaf blade_ripening_12:00	Leaf blade_ripening_00:00	Leaf blade_ripening_00:00	Leaf blade_ripening_00:00	Leaf sheath_vegetative_12:00	Leaf sheath_vegetative_12:00	Leaf sheath_vegetative_12:00	Leaf sheath_vegetative_00:00	Leaf sheath_vegetative_00:00	Leaf sheath_vegetative_00:00	Leaf sheath_reproductive_12:00	Leaf sheath_reproductive_12:00	Leaf sheath_reproductive_12:00	Leaf sheath_reproductive_00:00	Leaf sheath_reproductive_00:00	Leaf sheath_reproductive_00:00	Root_vegetative_12:00	Root_vegetative_12:00	Root_vegetative_12:00	Root_vegetative_00:00	Root_vegetative_00:00	Root_vegetative_00:00	Root_reproductive_12:00	Root_reproductive_12:00	Root_reproductive_12:00	Root_reproductive_00:00	Root_reproductive_00:00	Root_reproductive_00:00	Stem_reproductive_12:00	Stem_reproductive_12:00	Stem_reproductive_12:00	Stem_reproductive_00:00	Stem_reproductive_00:00
Os01g0103600	Emopamil-binding family protein.	3-beta-hydroxysteroid-Delta-isomerase, putative, expressed	10.1254	10.1288	10.025	11.1224	11.1931	10.662	10.7972	10.9369	11.0771	11.411	11.3028	11.1536	10.8151	10.5879	10.4543	11.6161	11.6211	11.7498	11.6445	11.1848	11.5701	12.0929	12.1076	12.273	10.7063	10.4737	10.4029	11.5351	11.4877	11.0455	12.4362	12.2429	12.839	12.5279	12.2536	12.5507	10.4715	10.8822	11.8405	11.5104	11.0886	11.8602	11.7512	11.8205	11.9974	11.2189	11.8935
Os01g0104200	NAC-domain protein 5-8.	No apical meristem protein, putative, expressed	3.78845	1.97592	8.66871	3.2291	3.19008	3.5434	4.50697	4.20292	4.71632	5.16661	4.91227	5.17232	4.4861	4.63024	3.65819	4.98751	4.88907	4.9687	2.9046	4.03524	2.21854	3.94731	2.82988	2.57908	4.61974	4.94854	4.78739	3.8283	4.26049	3.85577	8.43622	8.4215	8.55536	7.88092	8.00423	8.33516	9.37557	9.07457	9.24031	9.83878	9.28921	9.27535	2.06669	2.51055	1.09215	2.09158	1.938
Os01g0108700	Hypothetical protein.	expressed protein	3.26177	3.75178	4.05987	3.01455	2.13107	4.60882	7.07378	2.14006	3.52473	2.51134	2.05821	4.78338	3.13259	3.43779	4.26397	3.52355	2.50904	4.5383	2.94232	3.8585	3.10839	4.73802	4.91789	3.52828	5.41928	6.06328	2.81758	3.70928	3.0375	5.03851	5.75143	6.28527	3.82016	5.48047	7.17468	6.50201	6.14697	6.3303	4.49804	2.28275	5.80374	4.15213	2.24976	2.94073	2.44706	1.84736	1.9417
Os01g0111500	Basic helix-loop-helix dimerisation region bHLH domain containing protein.	helix-loop-helix DNA-binding domain containing protein, expressed	2.31239	1.77001	0.722809	1.67917	0.888032	1.65442	7.03402	1.26164	1.98232	1.02392	1.15385	5.55983	1.56059	1.30007	2.06485	1.64511	1.47284	1.74862	0.420722	1.31305	2.29547	0.599112	1.7888	0.703861	3.05852	4.73836	2.37467	2.82412	3.2631	3.89775	6.85904	6.68074	7.77326	7.04865	7.11452	6.90957	3.64394	4.25041	6.60263	3.08711	5.19639	5.32348	1.37914	1.58101	1.47537	1.61781	1.14869
Os01g0112800	NBS-LRR disease resistance protein homologue (Fragment).	RGA-1, putative	3.59644	3.89182	3.1631	2.97552	1.09983	3.59595	2.45192	2.29023	3.32776	2.61545	2.14328	3.36923	2.67752	3.0816	3.50921	3.82056	2.22802	3.15021	3.29477	4.07777	2.37103	4.62468	4.42312	2.22358	4.80954	5.10913	4.13372	4.20473	3.5748	4.5697	5.10983	5.92246	3.10351	4.63634	6.81087	5.14546	5.59662	6.40353	3.44596	3.93414	5.93033	3.88656	2.83774	2.62563	2.42183	2.70488	2.00096
Os01g0113100	Peptidase C48, SUMO/Sentrin/Ubl1 family protein.	Leucine Rich Repeat family protein	3.28114	3.55064	3.14689	2.77841	2.42185	3.73339	0.134759	2.46001	2.78182	1.22499	3.44383	3.93857	2.91225	4.03486	2.99897	3.68413	3.40206	3.54444	3.8396	4.16378	1.59193	4.7416	4.5807	3.05915	5.33868	5.0562	4.89036	4.05866	3.42272	4.84212	5.09757	6.05846	2.67186	4.95654	6.89943	5.26663	5.70204	6.49391	3.71159	4.04404	6.09268	3.53958	2.73597	3.58147	2.34554	2.55317	2.13358
Os01g0118400	HGA6.	glycosyltransferase, putative, expressed	8.19025	7.18642	9.93126	7.42425	7.41527	9.32943	7.18453	6.8525	7.08352	8.88868	8.51514	8.2408	6.65921	6.39996	6.13846	4.86406	5.70262	5.17995	9.30966	9.69525	10.2967	8.71224	8.72447	9.60546	6.52853	6.95165	6.13335	7.95839	7.73422	7.11205	10.7735	10.4203	11.1442	10.7142	10.0776	10.2264	7.78231	8.88237	9.89598	9.73846	8.5151	9.73703	2.0345	5.05258	4.12376	9.15619	4.07398
Os01g0124600	(No Hit)	BBTI6 - Bowman-Birk type bran trypsin inhibitor precursor, putative, expressed	2.90555	2.29882	3.76709	2.89989	1.28112	3.86554	1.1839	3.08846	2.60724	0.157865	1.37468	3.21084	-0.748053	2.34674	2.01273	2.02399	2.0917	3.39018	1.9641	1.27335	1.91972	0.679015	0.674726	2.52474	3.33878	4.13554	5.07418	1.49735	2.22272	0.120211	4.2108	5.44807	4.33275	3.99798	4.19745	4.39159	8.24701	8.72405	7.75333	8.47805	8.70419	6.85908	2.16144	1.69316	0.275822	2.12074	3.49946
Os01g0126100	Calycin family protein.	multicopper oxidase domain containing protein, expressed	4.82587	4.85847	4.59041	4.8921	5.16619	5.26392	3.99728	4.62913	4.06655	5.07169	5.51375	5.18971	4.20532	4.74187	4.46142	4.38995	5.10579	4.84919	4.19298	3.80471	3.50446	3.84519	5.38485	5.78448	4.25434	3.1033	4.08204	3.47564	4.01902	3.52208	8.65515	8.76499	8.37851	8.57907	7.64901	7.67557	8.36389	7.68235	8.04873	7.50319	7.57913	8.21905	7.18441	5.2441	6.21117	9.06638	8.08092
Os01g0127000	Multicopper oxidase, type 1 domain containing protein.	multicopper oxidase domain containing protein, expressed	6.13631	6.15399	8.25234	6.08969	6.22696	8.27636	5.68152	6.35726	6.5158	5.60536	6.39951	7.5234	5.29187	5.42842	8.36346	5.57052	6.38211	8.14923	5.41099	5.2282	7.15959	6.98921	8.65245	6.66195	4.5297	4.47327	5.42259	4.29469	6.3436	5.04227	16.2389	16.3649	16.9998	16.078	16.1775	16.8116	14.5366	13.814	14.9164	13.752	13.4557	14.2397	4.18373	4.44817	5.75809	5.36717	4.58655
Os01g0127200	(No Hit)	multicopper oxidase domain containing protein, expressed	3.55844	2.83275	4.22907	3.29322	3.61831	4.12995	3.31539	2.15166	5.36645	3.26001	2.43764	3.57979	0.916952	3.81378	3.12614	1.66159	1.83156	2.66235	8.38556	10.1015	9.0824	10.0945	9.78693	9.24324	6.39041	6.53872	7.56402	4.97907	6.09967	3.59827	16.7801	16.7552	17.6211	16.6896	16.4615	17.0989	14.7484	15.0119	16.1494	14.8954	14.6248	15.3024	5.29253	4.34603	4.62278	3.17373	5.41157
Os01g0128000	Myb, DNA-binding domain containing protein.	MYB family transcription factor, putative, expressed	1.79257	3.29635	4.16282	3.29997	5.09922	3.38967	1.89483	2.83523	2.40366	2.84025	1.43751	0.736335	4.70437	4.73264	3.65742	5.63712	4.82511	6.29806	3.38115	4.32438	3.50077	5.23216	4.63475	3.15081	4.45257	0.514357	5.52157	8.29041	5.60893	3.81422	8.05803	7.87867	8.29485	7.54393	7.40917	8.44533	8.60303	8.85271	8.46473	8.265	8.50851	7.66236	2.63845	4.15102	2.95252	4.68772	2.27343
Os01g0129100	(No Hit)	No Hit	8.61708	8.67625	8.29262	9.10518	8.88909	8.5078	9.26818	8.64787	8.37898	9.55088	9.2906	8.95328	7.97328	7.56264	7.86938	7.83028	8.43245	7.18961	6.93547	7.51662	7.99769	7.43097	7.82393	7.7817	7.141	6.74597	7.83286	7.51667	8.15268	8.00103	9.62044	9.41074	9.63233	9.65969	8.81557	9.54421	10.4599	10.3605	10.3607	10.999	10.0108	10.4965	9.2035	9.09754	8.9276	9.81278	9.36146
Os01g0129600	Protein of unknown function DUF260 domain containing protein.	DUF260 domain containing protein, putative, expressed	4.34897	3.90273	3.95189	4.18781	4.35568	4.73222	3.29573	2.78522	3.3038	5.27154	3.50974	5.22096	4.26792	5.33055	4.09999	3.57484	3.20574	5.01401	5.45455	7.0197	5.56165	5.33049	5.21882	4.14049	5.0831	5.35729	5.61702	4.86425	5.34596	4.65458	12.3399	12.332	12.8538	11.3905	11.3443	12.0595	12.6317	12.2162	13.1463	12.0372	12.0811	12.9212	3.38871	3.31635	3.25488	5.58611	5.27516
Os01g0138400	Receptor protein kinase-like protein.	Ser/Thr protein kinase, putative, expressed	4.66921	4.74065	4.61525	4.42613	4.18181	4.38583	5.87151	5.9748	6.27911	5.69939	5.43851	5.2184	8.43338	8.57204	8.49592	7.03708	6.63268	6.12704	7.79175	9.64045	8.37174	7.20209	6.54672	6.12243	10.1999	10.0776	9.50862	10.1014	9.06221	7.15673	10.3639	10.2563	10.4605	10.1224	10.0302	10.5843	10.8802	10.9159	11.3771	10.5577	10.6173	11.0023	1.6016	1.42781	-0.160635	6.67396	1.4117
Os01g0139200	Octicosapeptide/Phox/Bem1p domain containing protein.	PB1 domain containing protein, expressed	12.8894	12.516	11.9848	12.0077	11.6142	11.424	13.2479	13.0553	13.1368	13.2071	12.892	12.5302	13.808	13.317	13.1466	12.9437	12.8716	13.4411	11.3024	12.3742	12.4001	11.9793	11.8879	12.2371	12.9424	12.456	12.8294	13.245	13.2294	12.5514	13.9083	13.1352	13.8808	13.8539	12.7273	13.5409	13.6069	13.3174	14.1709	13.7611	13.4228	14.169	12.2823	12.7202	13.0065	13.047	12.4307
Os01g0139700	(No Hit)	expressed protein	9.1332	9.56336	8.9111	9.21088	8.75867	9.13054	9.98504	9.95052	9.34504	8.97188	8.91902	8.94081	8.51265	9.05403	8.30207	9.23254	9.07608	8.17552	7.52074	8.29096	6.4193	6.83166	6.57109	6.04188	5.71239	5.67203	5.65386	4.63629	4.59808	5.11032	8.18793	8.57499	8.41694	8.74989	8.68873	8.94617	9.57284	9.73618	9.053	10.0091	10.0236	9.60178	7.57714	7.33272	7.92914	10.3128	8.25783
Os01g0149700	Protein kinase domain containing protein.	receptor-like protein kinase 5 precursor, putative, expressed	3.03544	2.61736	2.32307	1.30155	3.85673	3.0273	1.80619	3.88457	2.47445	1.58055	2.90493	2.67312	3.83509	3.06093	6.76253	2.92511	2.51322	2.3373	3.16997	4.55994	3.62578	3.73087	3.74256	2.69603	4.30878	4.12184	4.76248	2.93207	3.12687	2.32647	4.96516	5.50904	5.86528	5.19579	5.03074	5.36593	6.51262	5.81011	6.26969	5.27289	5.24688	6.52041	2.28651	2.49982	2.18492	2.91035	1.52593
Os01g0155000	Esterase/lipase/thioesterase domain containing protein.	gibberellin receptor GID1L2, putative, expressed	5.21807	5.13134	5.48602	5.44111	4.92203	4.70418	4.18336	5.00571	5.42158	5.4647	4.97435	5.14164	7.40876	7.2829	6.47549	7.15062	6.01909	5.74477	5.66725	6.70589	5.05726	6.1446	5.71513	4.13147	6.3713	7.24139	5.4904	7.6878	5.66922	4.16354	12.2909	12.1199	12.135	12.0373	12.0634	12.0703	11.9783	12.303	12.3996	13.1274	12.8421	12.7395	0.0017928	2.96087	1.87949	2.57953	1.21946
Os01g0176000	UDP-glucuronosyl/UDP-glucosyltransferase family protein.	flavonol-3-O-glycoside-7-O-glucosyltransferase 1, putative, expressed	4.70386	5.84603	5.0654	5.89456	6.52608	5.23129	6.45222	6.57528	7.22603	8.72301	8.953	8.0163	9.08803	9.14595	8.1042	8.7936	8.40224	8.29108	6.10082	7.30817	6.21941	5.52477	5.48733	4.65761	7.56381	7.72192	7.00969	9.3503	8.47986	6.88718	8.49149	8.44451	8.9376	8.47326	7.98475	8.77721	8.71279	8.99186	9.34604	9.37693	8.95385	9.81694	2.90215	2.96141	2.04229	4.68651	1.80963
Os01g0176400	Photoreceptor-interacting protein-like.	phototropic-responsive NPH3 family protein, putative	4.22786	3.16525	3.5032	4.56776	2.08014	5.69875	4.6416	3.48784	3.0506	0.993891	1.11548	4.76092	1.71668	2.87265	2.19863	0.378686	2.00978	3.05642	8.00495	5.14203	9.35888	6.69498	7.737	7.28048	4.99866	4.70539	3.2007	3.15117	2.41463	3.27403	8.4923	8.24946	9.17633	8.49147	7.97582	7.98827	6.62344	7.48902	8.43832	7.7399	6.87032	8.78988	6.47708	7.73644	7.57868	3.25319	7.1018
Os01g0176800	(No Hit)	expressed protein	6.42515	6.59738	7.47138	6.91589	6.84798	8.00632	5.68826	5.83719	7.27089	6.82113	7.00416	8.93626	6.64386	6.17638	7.58869	7.27789	6.88205	8.1217	5.22793	5.57661	6.13146	6.07252	6.38517	6.27823	7.20614	7.05793	6.05009	6.00734	6.35518	7.17921	9.30917	9.48821	9.48791	9.14903	9.30226	9.64442	9.2864	8.19319	8.29433	7.51173	8.26501	8.3707	6.63259	5.88642	6.84167	5.60319	6.07947
Os01g0179000	Transferase family protein.	transferase family protein, putative, expressed	5.42448	4.97051	8.82871	7.62818	6.58739	8.11687	5.91947	4.77759	4.52418	7.62614	7.92151	7.94427	4.6462	4.01832	4.64473	7.67414	7.81936	8.44785	10.9955	10.6581	11.7194	10.3765	10.9004	10.4171	8.78979	9.57149	8.55911	11.0825	9.68987	8.71658	13.357	12.8642	13.2442	14.4904	14.1715	13.8794	12.4925	11.6867	13.9031	12.8764	13.1897	12.866	8.03307	9.27658	10.1987	11.2039	10.7692
Os01g0183300	Endonuclease/exonuclease/phosphatase family protein.	endonuclease/exonuclease/phosphatase family domain containing protein, expressed	5.4445	6.38037	6.70957	6.66232	6.97031	6.45131	8.23578	8.27533	8.65769	7.06704	7.7366	7.30887	7.86643	8.57377	8.40187	7.87973	8.02001	8.32162	8.53988	7.08145	8.3184	8.32992	8.65622	9.30677	7.43382	6.1881	6.93209	8.76796	9.21847	8.74	10.0552	10.5973	10.9251	10.1703	10.597	11.1635	10.613	10.5815	10.7927	10.835	10.5626	11.0764	7.65281	7.35187	7.34915	8.88538	8.55931
Os01g0185500	RmlC-like cupin family protein.	2-aminoethanethiol dioxygenase, putative, expressed	9.55186	9.6262	8.9814	9.14054	9.20633	8.66097	9.61286	9.34815	8.96839	8.94289	9.13841	8.70199	8.32137	8.31189	8.32082	7.72733	8.40205	7.29866	10.004	9.94118	9.05858	9.59889	9.48032	9.12078	7.87806	7.96292	8.31821	8.05457	7.60905	7.50345	14.5533	14.5788	14.8528	12.9412	12.731	13.0807	12.9146	13.218	13.2078	13.3218	12.5301	12.8102	11.9027	11.4048	10.8372	12.6529	10.2413
Os01g0185900	WRKY transcription factor 1 (WRKY DNA-binding protein 1) (Zinc- dependent activator protein 1) (Transcription factor ZAP1).	WRKY DNA-binding domain containing protein, expressed	4.01638	3.64556	4.03211	4.5069	4.93179	4.72763	4.55643	4.35431	4.81832	6.56373	5.66399	6.28174	4.84099	4.55575	4.72461	7.98079	7.62114	7.48025	7.1246	8.6797	8.02316	8.04627	7.55179	7.24479	8.47124	8.95996	8.34394	9.55016	8.15838	7.43945	12.0422	11.6781	11.8175	11.789	11.6641	12.0701	11.6252	11.9851	12.0273	12.7562	12.4188	11.8272	2.23145	4.81178	3.86045	6.63818	3.57217
Os01g0187200	Hypothetical protein.	No Hit	2.29543	2.40195	1.9586	1.88491	2.64949	3.08616	2.11971	2.17494	3.28103	2.42626	3.10808	1.40709	0.66592	2.60328	2.33294	2.01982	2.36691	3.06774	1.74933	1.61553	1.01631	0.80259	2.10027	2.34547	-0.173658	3.66877	4.02401	3.45874	1.67227	3.36462	6.95801	6.42732	7.03138	7.02618	6.03533	7.98266	7.8079	9.3307	8.45229	9.28553	8.93981	8.64718	2.28429	1.68093	1.32714	2.61186	1.81192
Os01g0187600	Cytokinin dehydrogenase 1 precursor (EC 1.5.99.12) (Cytokinin oxidase 1) (CKO 1).	cytokinin dehydrogenase precursor, putative, expressed	5.21688	4.87311	5.75992	4.75163	4.88562	6.45216	7.00381	6.07548	5.82503	4.13435	4.22229	5.76827	4.48684	4.83984	4.94965	5.80196	4.87264	5.78258	4.87195	4.92559	5.71126	5.18501	5.40744	4.70516	5.35681	4.43856	3.78327	5.25011	5.01778	4.28526	11.2054	11.3336	11.8667	10.4208	10.8622	11.6292	10.8648	10.3646	10.8261	9.67893	9.77356	10.669	4.41062	4.75234	3.93129	4.47348	3.78537
Os01g0194600	Glutaredoxin domain containing protein.	OsGrx_A2 - glutaredoxin subgroup III, expressed	13.0808	13.1504	12.4365	9.79245	10.2298	9.90938	12.849	13.1033	13.1057	10.723	9.93877	11.5707	13.7302	13.9429	13.9561	10.1142	9.94496	10.2456	11.9974	13.4496	11.5218	11.6624	10.8086	10.6483	13.2297	13.039	13.5279	14.6439	13.2025	13.6975	13.8037	13.8232	13.9537	13.2005	13.3233	13.9277	14.3836	14.5981	14.5714	15.061	14.7718	14.3983	7.48083	9.36287	9.48682	11.1803	9.50739
Os01g0196300	Basic helix-loop-helix dimerisation region bHLH domain containing protein.	helix-loop-helix DNA-binding domain containing protein, expressed	2.6084	3.75825	2.18915	3.48793	2.63315	2.81426	3.43582	4.44829	4.64039	6.53175	6.73293	5.52795	5.39862	4.12252	4.54872	5.44904	5.55167	5.47566	3.75827	2.60473	2.90057	2.29661	2.67415	1.35873	4.31455	4.99025	3.4021	4.70165	4.47466	3.64404	8.93513	8.32914	9.39588	9.58834	8.15107	9.42988	8.34666	9.47855	9.68571	9.61739	9.35821	9.67502	1.74345	2.36158	3.29316	2.71828	1.68026
Os01g0197700	Cytokinin dehydrogenase 1 precursor (EC 1.5.99.12) (Cytokinin oxidase 1) (CKO 1).	cytokinin dehydrogenase precursor, putative, expressed	5.28332	4.92263	5.76634	1.60688	2.77923	3.38219	3.18983	4.85821	4.26083	3.79797	4.75088	4.88928	5.94079	5.531	5.92225	5.19641	5.58075	4.98189	5.04263	5.00177	5.3178	2.85969	2.90514	4.13317	4.04576	3.34006	2.0924	4.14861	5.93053	2.46363	4.56306	4.55073	3.85514	3.37474	4.54986	3.75212	7.55122	6.91528	6.22642	5.3803	6.00031	5.60458	2.31184	3.06619	2.96259	3.34835	3.49781
Os01g0200300	Hypothetical protein.	class III HD-Zip protein 8, putative, expressed	6.01914	5.52558	6.82466	4.86185	5.45722	5.85488	5.20743	4.33276	4.58001	2.89474	3.19976	4.44975	4.01691	4.71389	5.35225	5.03653	4.99985	4.53789	5.45373	4.9864	6.04229	4.82948	5.2064	5.1876	2.79989	4.70863	1.51058	2.16359	-0.418518	4.39305	8.54742	8.2648	8.13361	8.11778	7.69983	7.97365	8.42235	8.66038	8.15729	8.55493	8.78993	8.44969	6.92609	6.49749	5.38641	7.75913	6.1212
Os01g0205600	Enoyl-CoA hydratase/isomerase domain containing protein.	carnitine racemase like protein, putative, expressed	10.5569	10.9162	10.7309	10.9875	11.4417	11.1303	11.0372	11.5772	11.4762	10.943	11.5899	11.5603	11.7164	11.986	11.712	11.7945	11.5454	11.7309	11.2724	11.6435	10.4151	11.3431	10.4733	10.4048	11.5519	10.8895	11.077	12.6378	12.1503	12.1028	11.9806	12.454	12.5948	12.0175	12.4339	12.6146	12.5059	12.4406	13.2052	9.29483	12.9156	13.3129	12.1202	10.9	11.0404	11.6392	11.2211
Os01g0208400	Conserved hypothetical protein.	peptide-N4-asparagine amidase A, putative, expressed	0.313727	0.972885	0.947846	2.29456	1.84496	3.24346	1.95391	1.77422	2.06976	2.10477	2.35246	1.75321	0.70602	0.527203	0.485974	0.239573	1.49854	1.57973	8.33223	6.88252	9.01251	8.9705	9.53626	9.04723	3.32938	3.48701	-1.83396	2.99522	3.55261	3.43017	10.8426	11.3027	11.0666	11.0058	10.3982	10.8337	10.0575	9.41694	11.2439	9.35834	9.90539	10.2349	6.77418	8.75971	12.387	10.6072	10.9446
Os01g0211200	Cytochrome P450 family protein.	cytochrome P450, putative, expressed	4.82277	4.97778	5.79967	4.56255	4.92145	5.62887	5.28488	5.77601	6.25631	5.92979	6.22558	6.33209	6.25987	5.95454	6.17436	6.05742	5.8872	6.55107	9.18784	9.08308	9.57953	9.39947	9.14564	9.20623	6.28957	6.12589	5.77147	6.72068	6.94083	5.88699	10.8729	11.215	11.7197	10.1896	10.3442	10.2648	9.93464	9.32169	10.3881	9.47135	9.26705	9.95838	8.84122	9.52399	9.72199	5.95543	8.37433
Os01g0211600	Cytochrome P450 family protein.	cytochrome P450, putative, expressed	7.43898	7.433	7.94574	7.83474	7.8145	8.23581	9.15922	9.02367	9.25174	9.97382	9.31707	9.30535	9.58417	9.33953	9.36021	9.3778	9.21841	9.80569	12.4315	12.03	12.7594	12.0702	12.165	12.3473	10.1373	9.86446	9.55171	10.2512	9.98306	9.05438	14.3787	14.3171	14.4104	13.5408	13.3445	12.9227	12.6709	12.521	13.2801	13.1414	12.5519	13.1818	12.1832	12.6965	12.6167	9.66976	11.8345
Os01g0212400	Calcium-binding EF-hand domain containing protein.	sodium/calcium exchanger protein, putative, expressed	11.8988	11.9566	11.6239	11.6965	11.9107	11.8107	11.405	11.9232	11.5589	12.1553	12.4029	11.5395	10.702	10.5791	10.4969	11.7722	12.1862	11.9487	11.5263	11.874	11.306	12.9753	12.9024	12.7901	10.6366	9.65186	10.6661	12.8086	13.14	12.6076	13.9893	13.6515	14.0424	13.9764	13.5613	13.6455	12.8545	12.8164	13.8242	13.205	13.6265	13.7285	13.2205	13.4032	13.1817	13.1589	13.6576
Os01g0213400	Zn-finger, RING domain containing protein.	RING-H2 finger protein, putative, expressed	6.43923	6.71474	6.73696	5.54817	5.92619	6.45824	8.15689	8.09265	8.23446	9.52128	8.90739	9.23723	8.54408	8.5812	8.22998	8.4254	8.74469	8.22387	7.64719	9.64396	8.68629	6.36589	6.06226	6.22109	9.48843	9.58326	9.53079	9.03913	8.19803	6.9643	9.11023	8.95317	9.34658	8.70665	8.67572	9.03599	8.9756	9.58407	10.4871	10.0033	9.44806	10.0247	2.82839	2.29447	2.90758	6.16433	1.82944
Os01g0215000	Lipolytic enzyme, G-D-S-L family protein.	GDSL-like lipase/acylhydrolase, putative, expressed	9.27187	8.89793	8.43696	9.45897	8.89298	9.65542	6.34467	5.5952	6.45217	9.39765	9.4738	8.24828	7.31279	6.84371	6.63059	7.69484	7.09302	6.94895	7.97941	8.72685	7.95392	9.10223	8.43593	8.61037	7.77847	7.1963	7.88384	9.00612	10.1642	8.28886	11.5599	11.2941	11.0711	11.0244	10.7543	11.4674	11.2253	11.6258	11.1456	11.9859	11.4331	11.3901	8.41572	8.84584	8.70316	7.85398	8.64718
Os01g0216000	Lipolytic enzyme, G-D-S-L family protein.	GDSL-like lipase/acylhydrolase, putative, expressed	2.8202	3.82884	5.09952	2.42584	4.31667	4.12271	3.57057	4.90574	4.29533	3.08578	2.92683	3.56357	3.47261	3.49889	3.05272	3.19079	3.73124	3.7344	12.2857	13.4832	12.9506	14.346	12.4589	13.1	7.18272	7.27678	6.57741	5.85687	7.39611	5.91486	14.4673	13.7179	14.502	14.5545	13.6298	12.5492	10.2901	10.668	13.6738	11.6898	12.7458	11.2376	3.84031	3.54757	3.93989	3.40942	3.1781
Os01g0216900	(No Hit)	GDSL-like lipase/acylhydrolase, putative, expressed	3.32574	2.1521	5.33609	2.28616	1.68372	3.2629	2.34437	2.34454	2.93849	2.34769	2.90276	3.48912	2.86267	2.98827	2.45464	2.52919	2.58338	1.40051	2.18941	2.41599	3.27933	2.49754	3.95468	2.84808	3.63863	4.35735	2.90096	2.01678	1.38399	0.661379	8.83866	9.30567	8.74391	8.94685	9.49017	9.42309	7.94823	7.8153	8.56267	7.91875	8.24959	7.71963	2.0694	2.08393	0.345049	2.14149	2.18318
Os01g0217000	Protein of unknown function DUF231 domain containing protein.	powdery mildew resistant protein 5, putative, expressed	2.64341	1.75536	5.11874	3.11666	2.43761	7.37015	4.11426	2.60658	2.91389	3.62951	3.01768	3.99365	1.81498	2.02005	0.152287	3.0665	2.41877	2.99417	4.37422	4.18491	6.27819	4.75753	6.00538	6.83508	4.78782	5.2945	4.74448	4.78963	4.68728	5.58559	7.57416	6.50887	6.72564	7.33364	6.35099	6.47778	5.07681	5.9136	6.36778	5.33372	5.52396	5.65007	2.9221	4.80609	7.30624	4.31588	4.88474
Os01g0217200	Peptidase C1A, papain family protein.	oryzain alpha chain precursor, putative, expressed	0.952842	2.17812	1.08341	2.10559	2.29067	0.686566	2.25398	2.33316	3.27218	1.63558	2.64389	2.92454	3.29536	2.86483	5.17133	3.69509	2.36228	1.81108	3.29258	4.23001	3.51028	3.86533	3.11237	2.6236	4.20926	9.2929	4.17654	1.52153	3.28663	3.22435	9.87085	10.4011	10.1968	9.31417	10.4417	10.9469	8.28331	7.07129	8.59008	7.03834	6.76196	6.59973	1.58178	1.78341	2.03406	2.29697	2.93094
Os01g0217300	Peptidase C1A, papain family protein.	xylem cysteine proteinase 2 precursor, putative, expressed	8.95294	8.88926	10.1045	8.42401	8.65022	9.722	7.76957	8.69443	9.1537	7.11397	7.99071	8.50913	8.02063	8.40825	8.59277	8.35851	8.2756	8.78023	8.53445	8.11201	8.77934	7.12814	7.41563	7.83239	8.16509	8.44641	7.12417	7.48294	7.63313	7.69395	12.4999	12.4146	12.4809	12.1343	12.5452	13.1684	10.8213	9.53205	10.6634	9.72534	9.17082	8.80881	7.10595	8.11252	8.22865	8.97027	7.41821
Os01g0218600	Hypothetical protein.	No Hit	4.50973	4.09335	3.88165	3.85706	4.77966	2.43846	3.49931	3.87531	3.92615	3.7148	3.39801	3.4044	4.58684	4.48945	4.09886	4.23671	3.94417	2.35189	4.70957	5.55091	2.94243	5.23634	4.54476	2.87681	3.77973	5.4631	4.12904	4.10075	3.96792	4.13969	2.88326	3.60269	2.72909	3.4032	3.74921	2.16353	7.16051	5.47434	3.50745	6.25171	6.09071	3.36965	4.06622	4.81217	3.44966	5.11321	3.96837
Os01g0220400	Hypothetical protein.	expressed protein	12.9723	13.1479	12.9496	12.5467	12.8386	12.7639	13.7293	13.993	14.0966	13.3858	13.5921	14.0407	14.517	15.0224	14.8119	14.5767	14.3933	14.1782	13.4384	14.7987	13.5327	13.3994	12.283	12.4746	14.4918	14.3566	14.6469	15.027	14.6664	14.7931	13.8879	13.9848	14.5148	13.2887	13.3113	14.1912	15.0035	14.7881	15.3931	14.6348	14.9031	15.7861	10.2409	11.4544	10.516	13.9614	11.0289
Os01g0222800	Curculin-like (mannose-binding) lectin domain containing protein.	S-locus lectin protein kinase family protein, putative	5.39478	5.65336	4.66196	6.8788	6.59252	5.94404	5.9492	5.70118	5.69216	8.47881	8.1057	7.30102	5.46472	5.46475	5.92404	7.69726	7.9511	7.84128	5.2469	5.88384	6.12972	5.61221	5.88647	6.48861	4.86919	5.63461	5.40894	6.32712	6.93524	6.49464	6.16725	6.05979	6.20532	7.88829	7.22354	8.80369	6.69845	6.47199	6.56337	8.68405	8.04748	8.70835	7.42356	6.61908	6.43777	6.45547	7.08003
Os01g0225700	(No Hit)	No Hit	5.44882	4.19647	4.91117	4.11234	3.72033	3.89752	4.45729	3.21693	4.2559	3.52062	1.84975	3.94591	3.84344	4.17926	3.67406	4.24301	2.78273	3.65863	3.13523	4.19891	5.50978	4.68598	4.45799	2.77801	4.28324	5.48312	5.50594	4.39529	3.0455	5.10661	5.03949	5.67499	2.57656	5.0155	6.52942	5.57159	5.82016	5.64228	4.07815	4.05408	5.54676	3.59088	3.37723	3.39136	3.29561	2.80234	2.53043
Os01g0235300	SOUL heme-binding protein family protein.	SOUL heme-binding protein, putative, expressed	8.62183	8.26153	9.01009	9.29756	9.40127	9.62869	9.45356	9.27602	9.28871	10.3007	10.4987	9.97925	9.5004	9.41617	8.88128	10.3476	10.1895	9.66829	9.57848	9.97023	9.40064	9.66078	9.0339	9.44179	10.6146	10.2197	10.5197	11.3482	11.2051	10.9819	11.3922	11.5417	11.8343	11.3493	10.9922	11.392	10.9192	10.9767	11.7169	11.6471	11.0734	11.5021	9.11336	9.98872	9.75522	9.89228	9.80605
Os01g0237000	Protein of unknown function DUF588 family protein.	membrane associated DUF588 domain containing protein, putative, expressed	4.41715	3.06402	3.29921	1.72431	1.86875	0.808955	3.07637	2.52348	2.35367	2.3023	1.25587	1.49602	2.62735	1.32808	3.31925	0.94291	1.77112	2.64117	1.0772	1.65761	1.76201	0.97105	2.29713	1.93158	7.13624	2.40904	7.49218	2.17705	1.30386	3.49176	9.58926	9.01491	9.75661	9.61833	9.7973	10.8021	5.45442	6.11011	6.97896	9.81103	8.01334	5.63847	0.541099	0.588438	2.07474	0.819676	1.32606
Os01g0237500	Hypothetical protein.	isoflavone reductase homolog IRL, putative, expressed	5.17639	5.05746	4.81846	6.57148	5.95123	5.04652	5.50663	4.34516	6.63241	8.03371	7.14733	6.58572	10.7737	8.57895	8.57468	12.2344	11.5513	10.3895	4.75333	4.83027	4.46777	5.28177	7.67813	5.36946	6.54793	9.30296	4.76928	9.42202	6.16472	5.61214	13.657	14.2419	14.7105	13.4741	14.0612	15.0583	15.9896	15.4108	15.7482	15.0301	15.406	16.0424	5.69802	4.75748	6.23006	4.75258	5.00867
Os01g0242200	Zn-finger, C2H2 type domain containing protein.	ZOS1-05 - C2H2 zinc finger protein, expressed	3.58241	3.41043	5.06468	4.25659	3.64287	4.21451	3.12523	4.59163	3.83531	4.15392	4.60607	4.86502	2.54691	4.05978	5.84087	2.75846	2.87386	3.916	5.99569	5.30219	5.17685	6.43436	6.4275	6.23281	5.42997	5.83393	3.70922	4.29839	3.95593	4.69255	9.34488	9.36734	9.54057	9.44787	9.15039	9.46352	7.96162	8.02743	8.22462	6.90724	8.39843	8.05289	6.31307	5.14397	5.15692	2.51428	5.80274
Os01g0247700	(No Hit)	C4-dicarboxylate transporter/malic acid transport protein domain containing protein, expressed	3.1153	3.73409	3.67402	3.18427	2.77264	3.258	1.61085	3.14248	3.17535	3.40173	3.06373	1.70785	3.54039	3.80998	3.23187	4.15777	2.49012	4.0818	3.81271	5.0106	4.85443	3.68502	3.37407	2.44658	4.95907	3.59886	4.55334	3.85509	2.57464	4.21266	9.87573	9.77537	9.13111	8.86311	9.07147	9.5119	9.42508	8.94515	9.16946	8.73848	9.16785	7.88042	2.46446	2.25326	3.57309	3.03731	2.38614
Os01g0248000	Stigma-specific protein Stig1 family protein.	STIGL1 - Stigma-specific Stig1 family protein precursor, expressed	1.84255	-0.0798131	-1.03015	1.75681	0.882028	0.308674	2.10502	1.52398	1.10072	0.662909	0.95414	1.43668	2.58684	1.18018	2.43348	0.974432	1.66245	1.01416	0.727247	0.269932	0.040805	0.355931	1.06222	1.17624	3.5508	-1.59313	2.55395	0.634768	-0.230222	-0.219358	7.24016	7.063	7.44825	7.52173	6.8723	7.12744	2.70919	3.71468	4.76358	5.66374	5.06154	5.10086	1.32847	1.83814	0.56459	1.08365	1.16683
Os01g0248900	Expansin EXPA5.	expansin precursor, putative, expressed	3.33322	3.95529	4.35107	3.86037	3.67724	4.00182	2.91305	3.3936	3.43458	2.72527	3.37719	3.81142	3.07837	4.13667	3.93253	4.07098	3.77173	3.9895	3.50189	3.99587	2.88942	4.48023	5.73232	2.54329	3.95371	4.8143	3.56709	4.1757	3.95306	4.81179	10.4681	11.0773	11.6553	10.5938	11.3429	11.3477	8.55143	8.30414	9.51982	8.65612	8.61751	9.15399	3.34254	3.81374	2.93572	3.1868	3.14115
Os01g0249100	Expansin Os-EXPA3.	expansin precursor, putative, expressed	4.58784	4.01892	6.15997	3.00793	3.26739	4.08258	4.51503	4.01074	3.87057	3.30659	1.68153	3.64389	3.5387	3.63939	2.57466	3.22673	3.01287	3.09914	6.37334	6.96684	5.88567	5.73408	5.03435	5.7714	6.50807	7.7181	6.82676	5.20865	4.4782	5.21765	9.23958	10.3559	10.6081	9.11297	9.78171	9.37573	8.27238	8.79411	8.64494	7.53152	8.30755	7.76644	3.63218	3.25827	5.02253	5.96152	2.2796
Os01g0253800	(No Hit)	GCRP6 - Glycine and cysteine rich family protein precursor, putative, expressed	2.96124	6.51899	1.01602	2.19327	2.80019	0.427888	1.68288	6.27294	2.81025	2.66588	0.802886	3.75868	1.86268	4.57304	5.49278	5.42846	5.36655	5.16349	7.61496	7.38402	7.01185	7.68754	6.92763	5.93967	7.3415	7.69316	4.61697	8.51065	6.02333	6.16562	8.45084	8.40501	9.33886	8.76604	8.06044	8.58372	7.32453	7.01785	8.53537	7.66852	7.79532	8.17163	1.13559	3.43518	2.15605	5.82478	3.11177
Os01g0256300	Protein kinase-like domain containing protein.	expressed protein	3.76263	4.19407	4.36677	4.51361	3.58193	3.88697	4.63921	4.70302	4.71116	5.75726	5.60855	5.68724	5.53427	5.65917	5.80271	6.22145	5.82204	5.98628	3.9805	4.36473	2.92082	4.91779	4.68881	2.44937	5.8548	5.85589	4.6676	7.01842	6.41332	4.95324	5.6314	6.05431	4.75903	5.39802	6.92719	6.45119	6.31198	6.81318	5.23361	5.96012	6.55001	5.37615	2.38351	2.78256	2.62549	2.9146	2.29798
Os01g0257300	Conserved hypothetical protein.	flowering promoting factor-like 1, putative, expressed	2.17063	5.39256	4.16125	3.14094	2.63288	3.07551	3.89171	2.76042	3.46186	3.28525	4.34093	3.79656	1.44974	3.23685	1.53672	3.08249	2.93302	3.69831	3.3271	2.83402	3.72656	3.2601	4.14425	2.77411	4.87369	4.34688	4.69838	5.54138	5.24954	4.61056	10.494	9.89112	9.26542	9.41996	9.2556	9.8938	10.1334	10.4854	10.1349	10.4856	10.3438	8.90108	1.8866	4.19556	2.82406	6.45916	2.26886
Os01g0261600	Transferase family protein.	transferase family protein, putative	3.48073	3.47879	4.0052	2.98824	2.71061	3.91831	2.08556	2.84851	2.51001	2.27756	3.28885	3.29308	2.29572	3.50274	3.71629	2.32245	2.23475	2.87545	3.97004	2.85428	2.75023	3.04644	2.66681	2.61749	2.15246	0.868987	1.16115	2.74744	2.57082	4.33526	9.88713	10.9771	10.4391	9.11228	9.31386	9.02486	8.84506	8.44236	8.789	8.70536	6.71086	9.24922	3.02917	3.04349	2.46362	3.43381	1.64128
Os01g0263000	Peroxidase 9 precursor (EC 1.11.1.7) (Atperox P9) (ATP18a).	peroxidase precursor, putative, expressed	0.914694	1.78895	1.16015	1.50567	2.04627	0.382914	1.81909	0.288833	1.56827	2.12547	1.73854	1.24477	2.58661	1.95919	1.88555	0.645149	1.88123	1.69976	1.76117	2.01994	2.6532	2.88535	3.03803	3.15257	3.29049	5.3902	2.08213	1.97149	2.24036	4.1071	9.40695	9.45687	9.48	9.58047	9.80797	9.33428	7.69524	7.46985	7.97961	8.12368	7.66894	7.80037	1.48587	1.93422	5.73264	1.66571	2.24834
Os01g0269800	Disease resistance protein family protein.	NB-ARC domain containing protein, expressed	3.1907	3.35375	3.10486	2.53958	2.91789	2.70952	2.57163	2.98693	2.91062	1.11483	2.0393	3.45175	3.72642	3.66731	4.10517	4.17752	3.7003	3.68713	7.75832	5.72494	7.46628	6.99181	7.99006	8.14367	3.89275	5.56173	3.89642	4.60822	4.04326	4.53662	8.63085	8.58495	9.03805	8.53864	8.54445	8.50356	9.22683	8.33097	8.61487	7.89915	8.1681	7.93854	4.10025	8.48605	9.19034	5.23838	8.1786
Os01g0270300	Cationic peroxidase isozyme 40K precursor.	peroxidase precursor, putative, expressed	8.50732	8.08167	9.18878	4.83147	6.05049	7.87562	5.00453	4.91005	5.25297	4.46143	4.80107	5.18465	6.78328	6.31644	7.27272	5.30526	4.63743	6.41164	10.5455	10.409	10.3185	11.333	11.2873	11.7102	11.0955	10.8133	10.4449	9.77048	11.1316	12.2023	14.0231	13.8729	14.7445	13.948	13.8966	13.9827	11.6561	11.7522	13.5474	11.8493	12.5448	13.6515	12.7978	12.4791	12.9341	10.3538	12.6499
Os01g0279000	Zn-finger, DHHC type domain containing protein.	No Hit	6.24891	5.92386	5.42139	5.06103	5.07445	4.63589	6.71633	6.53349	6.91933	3.34319	4.06559	3.29464	6.80936	7.23528	6.54047	3.72088	5.13627	4.16513	4.12241	3.47412	4.06475	4.20811	5.40925	5.40261	4.76571	3.75843	3.57823	3.36273	2.23151	4.08792	10.3248	9.29466	11.1575	10.478	9.70693	9.87569	7.466	8.44662	9.65837	7.83898	7.4978	8.90904	7.56195	7.59472	7.65386	8.18457	7.43372
Os01g0280200	(No Hit)	expressed protein	3.21396	3.49227	3.46953	3.16897	1.96304	6.1745	3.66499	2.87376	3.39308	3.85963	2.09218	4.3113	1.74352	3.51188	3.99975	4.42558	2.94448	3.47111	5.31265	3.22069	4.88844	4.6755	5.32821	5.11864	4.69332	5.49826	4.67312	4.2188	3.34392	4.96088	6.71045	6.30089	5.58791	6.38015	7.16936	7.83723	5.79807	5.51516	4.87203	3.56085	4.93531	4.57144	4.55342	5.05298	5.33326	5.73092	5.62531
Os01g0284500	Nectarin 1 precursor (EC 1.15.1.1) (Superoxide dismutase [Mn]).	Cupin domain containing protein, expressed	3.93847	3.67071	2.96641	4.16527	4.46851	4.14536	6.02829	5.9426	5.07061	3.37738	3.00486	3.99723	4.42988	3.63522	4.01113	5.74221	2.56874	1.62567	11.6459	10.0637	11.9783	11.559	12.0693	11.8289	0.210766	4.41059	3.62334	4.35569	5.5762	7.29192	14.2952	14.2695	14.7321	14.6553	15.1997	14.8908	11.1679	11.1374	12.163	12.7795	12.6596	12.4579	7.77986	9.59003	10.1819	7.94527	9.47342
Os01g0284900	Conserved hypothetical protein.	expressed protein	9.31996	9.59926	9.73067	8.51451	8.52838	8.94627	8.35789	8.53107	8.18025	7.01585	6.58875	7.17734	9.1102	9.27019	9.13271	9.05784	8.62993	9.41419	7.92196	8.92097	8.84481	7.09318	7.26217	7.57698	7.85652	6.92819	5.92574	8.59391	7.89182	7.49339	9.60736	9.62715	10.135	9.43564	9.58695	10.4388	9.67095	9.39762	9.851	10.046	9.82086	10.0613	2.31736	6.19867	6.86481	7.69391	6.83329
Os01g0287600	Chitinase (Class II) (EC 3.2.1.14).	CHIT10 - Chitinase family protein precursor, expressed	8.54741	8.48062	8.44365	9.79799	9.55233	10.4784	8.33426	8.89547	9.23525	9.74021	9.35639	8.79308	9.00747	8.97416	8.66084	9.27566	9.01098	9.65389	8.0107	9.64929	7.87333	7.77988	8.70847	7.25059	7.51486	7.4943	7.73913	8.40961	8.15998	7.9941	11.2087	11.41	11.2302	11.7288	11.2782	11.212	8.76718	8.84373	9.69497	9.40958	9.72592	9.09026	4.58107	6.44994	7.27936	8.86231	8.09944
Os01g0288200	Conserved hypothetical protein.	expressed protein	2.92106	2.54327	3.158	2.45716	2.07409	3.29493	1.77654	2.32259	2.37322	2.47921	2.24773	2.3289	3.34428	3.21452	1.8538	3.34288	2.36406	2.67083	7.74203	5.98069	6.50088	7.94477	8.053	7.74756	0.867271	5.35309	2.42325	3.51886	2.79573	4.84475	7.88968	8.03716	8.34093	7.83305	8.09838	7.92432	5.44107	6.19571	6.50402	5.84061	6.56029	6.96016	7.28944	8.1758	8.65011	4.52373	8.55094
Os01g0289900	(No Hit)	transferase family protein, putative	9.73194	9.14423	8.938	9.25726	9.12486	8.79739	5.72077	5.67516	6.09352	5.89731	6.58188	5.30599	6.87998	7.01648	7.36833	6.05122	6.6803	5.80883	6.10186	6.42003	5.84893	5.73667	4.80124	5.63191	6.39762	5.82572	6.51177	7.63977	7.86055	7.16193	9.66403	9.45893	9.71523	9.46426	9.46496	8.96875	6.84454	7.71146	7.7582	8.28532	7.34591	8.82141	5.01231	4.49046	4.35205	4.93562	4.34721
Os01g0290300	BED finger domain containing protein.	No Hit	2.1334	3.62457	3.13193	2.22383	2.02494	5.40825	2.3982	2.02878	2.89933	2.54576	2.52288	3.96612	1.67216	2.29719	3.24244	3.18781	3.0017	3.06198	2.79833	2.63021	1.54652	3.40392	3.41025	2.24188	3.77872	5.21537	3.9844	2.60346	2.42274	3.6533	4.3494	4.76528	2.73213	4.35069	5.83387	5.32855	5.35601	4.72727	3.92551	4.04957	4.35254	2.48053	2.41941	2.21123	2.44302	2.21675	1.84955
Os01g0290600	Conserved hypothetical protein.	aminotransferase, putative, expressed	7.43926	7.41491	7.17705	6.62411	7.20409	7.03571	8.50003	9.10633	8.93218	8.64195	9.01356	9.21226	9.37183	9.18501	9.11761	10.2056	10.179	10.2249	10.0566	10.5467	9.90899	10.7698	10.2154	10.1359	11.339	11.224	11.46	12.2026	11.8387	12.0829	12.8297	12.7281	12.8768	12.5851	12.777	13.1173	12.8365	12.7205	12.7866	12.617	12.4725	12.7245	10.1588	10.622	10.4585	11.0341	10.4153
Os01g0294700	Haem peroxidase, plant/fungal/bacterial family protein.	peroxidase precursor, putative, expressed	11.7119	10.0847	13.7978	9.85054	9.95956	12.8787	9.34331	6.13196	5.81852	5.1552	4.84106	6.69436	1.47956	2.03862	1.11737	1.86629	1.62254	2.41811	12.6992	10.1676	12.8731	10.5002	12.1682	12.5202	4.51818	5.89797	4.66544	2.46448	5.31366	5.93997	14.4402	14.3115	14.927	14.4021	14.279	14.4022	12.3931	12.5168	13.7087	13.2048	12.8616	13.2371	2.80468	10.8558	9.48472	12.5953	9.3562
Os01g0297200	AAA ATPase, central region domain containing protein.	ATPase, putative, expressed	5.14492	5.21507	4.89735	4.98342	5.06736	5.31837	7.01559	7.75666	8.35581	8.10374	8.03703	7.29007	9.13986	8.45156	7.8501	7.43848	7.53769	7.42013	8.45887	9.1209	7.75956	7.91459	7.04417	6.74371	8.79742	9.74419	7.48355	10.2065	8.43261	6.28003	12.6859	12.3292	12.5481	12.3994	12.2369	13.0522	12.528	12.6981	12.7988	12.3387	12.1971	12.5931	3.12552	6.05571	5.10689	6.95265	6.53467
Os01g0308300	(No Hit)	CC-NBS-LRR, putative	2.82332	2.88734	1.10312	3.16533	4.1031	2.40085	4.36785	4.87302	4.43212	4.57719	5.15917	5.06796	5.41807	5.51179	5.07489	6.07081	6.423	5.61468	1.42084	1.41158	9.14792	1.64336	1.25145	1.43223	5.09389	4.92213	5.21713	4.95221	4.8357	4.54137	6.14983	6.04124	6.48455	6.02837	5.74931	6.81857	5.77774	6.596	6.14112	7.39057	6.83804	5.92647	1.68265	0.891853	1.76203	1.98874	1.53361
Os01g0311600	Sulfotransferase family protein.	sulfotransferase domain containing protein, expressed	5.17421	4.76066	5.26241	5.36121	5.22495	5.66929	3.3626	3.56603	4.673	3.85215	4.09426	5.41334	6.15413	5.64753	5.93502	5.79539	5.72028	7.91207	4.87396	5.01391	4.41505	5.23265	5.7984	4.20093	5.44867	4.49973	4.95842	4.88852	4.54755	5.06458	7.07567	7.32281	5.50388	6.96833	7.97142	8.02872	7.88757	7.08435	5.67734	6.5689	6.5924	5.49972	4.73433	4.05473	1.10567	4.87902	3.19148
Os01g0311800	Pectin methylesterase isoform alpha (EC 3.1.1.11) (Fragment).	pectinesterase, putative, expressed	1.0131	2.1756	4.164	3.63921	2.40331	4.59255	2.5154	0.686566	2.77549	3.28275	3.6912	3.16329	2.99007	3.978	2.426	2.07392	2.96823	5.44099	7.34335	4.48201	7.98917	5.97877	7.14733	7.2151	3.45306	3.08292	2.10896	5.76822	3.05012	4.28083	12.1466	11.5638	10.9734	10.047	9.68821	9.60929	10.2934	10.1917	10.6647	10.6125	10.077	8.28574	1.79782	6.53685	6.92562	7.47571	5.93717
Os01g0316100	FAD-dependent pyridine nucleotide-disulphide oxidoreductase domain containing protein.	FAD dependent oxidoreductase domain containing protein, expressed	4.61077	4.96328	6.25542	4.16415	3.73164	4.83655	3.97643	4.72398	5.4658	3.78312	3.90374	5.02542	4.80585	4.81456	5.97698	4.96863	3.86998	4.88779	5.09768	5.66351	6.54964	4.41391	4.73433	4.72538	6.13944	6.50711	4.95067	4.93413	4.72022	4.96496	8.90304	9.53783	9.80396	8.03892	8.28938	9.03107	8.18253	7.72742	7.97429	8.04177	7.1076	8.70849	4.02543	4.77957	4.91552	5.43929	5.17409
Os01g0319200	Plant protein of unknown function family protein.	plant protein of unknown function domain containing protein, expressed	2.59789	1.4823	3.30025	3.0634	2.5414	3.3819	4.51766	2.52017	1.74671	3.17883	2.57702	2.99539	0.921748	2.21032	2.35084	0.578013	1.12874	2.56341	2.67684	1.60905	3.01265	1.37598	2.86001	1.42716	2.96159	2.42813	3.37265	2.14017	0.901792	2.72735	6.34668	7.30065	7.3787	5.70455	6.08342	6.3723	8.15791	7.56487	8.39358	6.63245	6.6547	7.8378	2.24517	1.22951	2.89423	2.07127	1.59375
Os01g0327000	Conserved hypothetical protein.	peroxidase precursor, putative, expressed	1.99753	2.50137	4.15142	3.33022	3.446	8.35265	2.36369	2.56474	2.93071	3.23766	3.1764	2.32442	4.51444	3.58623	2.82956	5.47761	5.71686	4.90281	8.38825	6.76514	6.55452	8.10073	8.23451	8.53062	4.30716	4.95693	4.78817	5.43043	5.97692	6.17795	11.4348	11.4677	11.6573	11.6194	11.4484	11.2664	8.27404	8.69672	10.2635	9.47646	9.94667	10.968	10.1232	9.6959	9.9299	5.91947	9.74467
Os01g0327400	Peroxidase 1.	peroxidase precursor, putative, expressed	10.1986	9.83696	11.5787	11.0759	11.0084	12.2346	10.7053	10.4369	10.6832	12.3287	12.2901	12.2745	10.9807	10.1927	9.38832	12.2966	12.3551	11.5107	14.1639	13.7015	13.8872	14.152	13.9703	14.112	12.9715	13.1179	13.1829	14.0713	13.8916	13.7246	15.258	15.1998	15.0588	15.085	15.2534	15.2282	13.9072	13.8397	14.5705	13.9395	13.7841	14.2986	10.903	11.025	8.21568	14.3079	10.0924
Os01g0330200	Peptidase C1A, papain family protein.	fruit bromelain precursor, putative, expressed	2.8683	2.89775	1.26911	3.25696	2.26178	4.07036	1.98055	2.79659	3.39122	2.1692	2.17296	3.17381	0.728935	2.97387	3.14257	3.12036	2.79484	4.43199	3.35852	4.82569	4.73231	4.86807	4.62744	3.7781	5.50857	5.32629	4.93084	4.12044	2.62415	4.93669	6.18611	6.12913	5.81026	7.02334	7.57249	8.64023	5.55237	6.56279	5.59492	7.3988	6.20515	4.4184	1.74759	2.35824	2.15538	1.42517	1.13032
Os01g0330600	General substrate transporter family protein.	organic cation transporter-related, putative, expressed	4.79654	4.84414	5.65612	4.75118	4.55487	5.91225	4.09727	4.76014	3.98432	4.61005	5.1625	5.89307	4.76846	4.53916	4.62197	5.0977	4.41311	4.95407	4.58256	4.4444	3.82691	5.09483	4.85245	5.4404	5.84467	6.28131	4.65238	5.11459	5.64913	4.95186	5.4374	6.07882	4.46583	5.46524	6.62447	6.5613	7.34477	6.92716	6.31027	7.7192	7.2414	7.72642	4.80386	4.40056	4.29903	4.47883	4.4068
Os01g0342700	PDR-like ABC transporter (PDR4 ABC transporter).	pleiotropic drug resistance protein, putative, expressed	4.15592	4.6762	4.14588	5.3355	4.74387	4.39629	5.23565	4.81872	4.92948	4.92061	5.18596	6.3382	4.55668	3.81743	3.08953	4.90994	5.25663	5.47925	3.92273	3.14493	3.47238	3.45271	4.2557	4.19384	3.53752	4.46177	4.80988	3.58408	2.91076	3.90817	5.9934	5.62475	6.14195	6.51281	5.89089	6.49346	8.12732	8.13346	8.04099	8.05149	8.52763	8.96118	5.82928	4.55345	4.59098	3.07002	5.01398
Os01g0342900	Adenosine monophosphate binding protein 1 AMPBP1.	AMP-binding enzyme, putative, expressed	2.78027	0.773198	2.85225	2.18961	1.70365	4.50968	2.68782	2.61015	3.26308	2.62337	2.0602	2.26427	3.51562	3.66985	3.28166	4.07077	3.45915	7.23744	3.74072	2.83931	8.24148	3.72742	4.4685	4.08017	4.75226	5.85393	5.58827	2.82794	1.33441	4.28061	6.77047	6.94999	5.90503	4.76248	4.9741	4.0113	8.19323	8.96905	8.69757	7.8169	7.65992	6.54959	4.97122	5.93368	6.10723	8.66438	6.0865
Os01g0343100	(No Hit)	expressed protein	2.53257	0.784875	4.51804	2.81699	1.98936	2.59125	3.13606	2.38298	3.76142	2.94258	1.69474	1.18802	3.34485	2.41969	2.11518	1.13413	2.83408	1.2514	2.37636	-0.151299	1.72663	-0.766974	0.601366	2.31316	4.67087	4.201	2.69605	1.52203	2.00412	1.3941	6.92325	7.31985	7.10881	7.10778	7.15177	7.44496	5.67289	6.20622	5.78613	6.33052	4.56918	6.1889	4.12327	0.10176	2.23973	1.23418	1.61802
Os01g0346400	Conserved hypothetical protein.	No Hit	7.21891	6.71372	7.03931	6.5207	6.4448	6.41574	10.1937	10.1182	10.2032	9.87754	9.61612	9.38343	9.4975	9.63639	9.62706	9.72579	9.39435	9.68715	8.91788	9.91065	9.62354	9.65146	8.51751	9.38593	10.9118	10.6185	10.5164	11.6395	11.4759	11.0483	11.6515	11.4577	11.9865	11.4742	10.743	11.2057	11.3311	11.8824	12.6358	11.876	11.2165	12.2193	1.83635	4.93661	2.43322	9.08307	3.88925
Os01g0347200	Hypothetical protein.	expressed protein	7.00097	7.49115	7.02402	7.06156	7.43828	7.16867	6.3532	6.33162	6.52805	7.63835	7.48906	6.53001	7.67737	7.90291	7.17044	8.86303	8.53423	8.83577	6.27035	7.82338	6.6163	6.77539	6.24984	6.18443	6.08733	6.52162	6.62029	8.48538	8.23235	7.14688	9.1717	9.25305	9.36663	9.54764	9.09406	9.76294	10.2908	10.4649	10.1787	10.027	9.77349	10.5181	0.851453	1.52767	2.30163	5.80862	3.32861
Os01g0347300	(No Hit)	hypothetical protein	5.66986	5.65455	6.5873	4.85689	4.63235	5.38861	4.43482	5.04936	4.78565	3.52847	3.83638	4.02321	4.37578	4.53459	4.56444	4.14885	3.57917	4.38113	4.20181	4.80894	4.28093	3.95274	3.66422	3.37556	5.07652	5.8674	2.28284	6.18143	5.09917	4.64434	7.55783	7.97263	8.48326	8.05877	6.91653	8.22494	8.51011	8.77369	9.22253	8.50194	7.90641	9.46622	2.36994	2.97233	2.51437	3.78221	2.20587
Os01g0347500	Peptidase C1A, papain family protein.	fruit bromelain precursor, putative, expressed	2.81924	2.71164	6.48234	1.9999	3.29344	3.59287	2.6089	2.92728	3.08734	2.91019	2.48743	2.51935	1.91263	2.40124	2.78861	2.54328	2.51845	3.63994	6.17769	8.31921	8.10416	7.64544	6.3472	6.5368	1.17054	4.37881	3.12252	2.84397	3.6919	5.85526	14.7376	14.7355	15.0126	14.381	14.7281	15.3963	12.4618	11.485	13.2474	11.3664	10.9667	11.147	2.59744	2.46639	2.21068	3.63237	2.68115
Os01g0347600	Ervatamin B (EC 3.4.22.-) (ERV-B).	fruit bromelain precursor, putative, expressed	1.34256	1.59764	5.40629	2.39398	2.69545	3.10474	1.05537	1.72577	2.33635	2.46129	2.3854	3.88434	2.39831	2.48019	2.15822	2.48598	2.43244	2.79571	7.32059	9.58625	8.42813	9.07922	7.6743	7.0191	3.19789	5.48958	3.57852	5.04054	4.31343	4.42128	15.4282	14.9493	15.0852	15.1087	15.0974	15.616	13.1554	12.0874	13.7475	12.1667	11.6037	11.8494	2.85886	2.68572	3.93951	4.67293	3.41331
Os01g0348000	Peptidase C1A, papain family protein.	fruit bromelain precursor, putative, expressed	0.727747	1.70806	2.56644	3.69084	3.8514	2.74152	0.513887	2.56929	1.38914	5.84142	3.18111	2.68615	7.05478	2.23008	2.32263	0.615327	1.81842	1.80003	5.2878	7.23205	7.06048	6.67715	5.46581	5.19634	2.40973	4.49253	-1.51003	3.79712	4.27076	1.57725	14.9223	14.8815	15.0658	14.4524	14.9378	15.5636	12.2376	11.1153	12.8611	10.5057	10.9813	10.6438	3.28858	2.27523	1.05126	3.03483	1.74478
Os01g0348900	Jacalin-related lectin domain containing protein.	jacalin-like lectin domain containing protein, expressed	7.2412	5.69787	9.09302	4.673	4.94846	7.1545	5.39003	3.0848	4.90215	2.58977	4.0788	4.23547	2.15831	2.00233	2.93322	3.44438	3.42301	0.399556	11.7834	10.6975	11.6936	10.1215	10.5095	11.4349	8.94902	9.20213	9.80603	6.35086	10.0621	10.1675	10.4219	10.9616	11.9845	11.7772	10.5757	10.4175	12.5924	11.9376	13.4734	13.7396	12.7654	13.3715	4.70123	7.15304	7.04451	9.28979	5.8938
Os01g0355100	TPR-like domain containing protein.	pentatricopeptide repeat protein PPR986-12, putative, expressed	2.68287	2.55908	3.59866	2.38903	2.50975	3.99643	2.63247	2.63909	2.67221	2.26959	1.30513	3.16945	2.64877	2.97514	3.67846	2.6019	2.62942	2.93065	2.44086	3.15703	2.27616	3.68946	4.03397	1.2782	3.35132	5.09137	2.08898	2.20283	2.60217	4.52698	4.96482	5.37824	2.80015	4.5201	6.3227	5.82651	5.22649	5.60654	3.59728	3.05938	4.97869	3.0086	1.96311	2.65997	-0.178513	1.19321	1.52665
Os01g0358100	Rapid ALkalinization Factor family protein.	RALFL7 - Rapid ALkalinization Factor RALF family protein precursor, expressed	4.73237	4.23613	5.8787	4.26177	4.30439	4.60342	3.84551	4.01945	3.11896	4.25887	4.19652	4.11908	4.14506	3.45434	3.29897	4.32137	4.08995	4.21724	10.1006	8.21873	10.727	8.79191	10.0704	10.3553	7.45597	7.70745	7.31533	8.40254	7.27623	7.20363	12.6474	12.3363	12.7385	12.2936	12.437	12.7782	10.8138	10.7752	11.5772	11.5523	10.9032	10.883	5.14925	9.26474	8.89927	8.89998	8.86977
Os01g0358700	Powdery mildew resistance protein PM3b.	NB-ARC domain containing protein, expressed	3.27528	2.97248	3.78448	2.41359	2.57272	6.82865	4.01483	3.12094	0.823412	2.97337	2.22629	3.5082	2.94116	2.50786	3.5592	2.91655	2.21308	1.95427	2.29278	2.10028	6.20957	2.38274	2.56143	1.25015	3.48949	3.84419	4.64662	3.40383	3.12445	3.21814	5.22432	5.37825	5.07463	5.31385	5.33737	5.20652	7.72851	7.59766	6.09605	8.22376	7.58731	5.86273	2.63068	3.13866	2.66959	3.31921	2.81661
Os01g0364100	Hypothetical protein.	OsWAK5 - OsWAK receptor-like protein kinase, expressed	2.41049	3.71589	3.44553	3.28322	3.5919	3.99711	3.10687	3.2944	3.74444	3.63061	3.58729	4.38231	4.15767	3.81329	4.06464	4.40329	4.61055	3.65124	2.3747	2.59447	2.21507	2.63168	3.08926	3.10851	4.37727	5.20628	2.93081	3.9315	3.14093	4.01537	3.02792	3.58646	3.0297	2.82111	4.75064	3.21258	5.60735	4.70095	3.74412	3.53578	4.26692	3.47319	2.99494	3.6834	3.83501	2.14135	2.30797
Os01g0366300	ARK3 product/receptor-like serine/threonine protein kinase ARK3.	TKL_IRAK_DUF26-lh	3.15724	3.58957	3.03879	4.20164	4.51139	3.70075	4.59074	3.92004	4.58189	6.08642	5.66959	5.76025	5.39446	5.43839	5.74039	6.20042	6.56627	5.90249	3.51706	4.59736	3.86225	4.55116	4.08987	2.71188	5.96886	5.91111	4.84596	7.31927	6.36798	4.34039	5.08605	5.29256	4.46361	5.31907	5.81258	5.55636	6.2999	6.94458	6.71724	7.49332	6.76243	7.4997	2.31281	1.96697	2.23151	2.77975	1.87782
Os01g0371500	Glutathione-S-transferase 19E50.	glutathione S-transferase, putative, expressed	2.98223	2.62782	3.43797	2.80009	3.27712	4.28391	3.98522	3.79572	3.60912	4.04172	4.13639	4.59573	4.99725	5.73785	5.0133	6.07437	5.63631	5.91786	4.75218	2.22417	3.13867	2.64591	3.23314	2.98996	4.37908	6.07805	4.35507	6.14472	5.01362	4.97925	7.8995	7.49015	8.78615	9.47758	8.96233	8.32481	6.7083	6.31679	7.8056	7.56844	7.52679	8.5347	4.2182	2.178	1.62106	2.07988	1.87289
Os01g0373800	Conserved hypothetical protein.	No Hit	2.13906	3.63284	3.39731	3.44896	3.42138	3.56656	2.61799	3.3504	1.84056	3.01874	3.71163	3.97403	4.17247	3.63213	3.61724	5.02364	3.63669	5.50552	3.54988	4.2124	3.22894	4.44457	4.26114	3.0454	4.17039	5.73355	3.78918	4.95772	3.93452	4.00313	6.15147	6.26266	6.88612	6.24396	6.9712	6.86052	6.72306	7.00475	6.98925	7.29853	7.36314	8.0596	2.12706	2.45908	3.1653	3.34419	1.54348
Os01g0374600	Multicopper oxidase, type 1 domain containing protein.	laccase precursor protein, putative, expressed	3.60784	2.97402	6.09578	3.11754	3.31964	4.45507	3.84175	2.6958	3.22902	2.55834	1.8367	3.72357	3.04442	1.92846	2.90516	2.74455	2.56468	2.9734	3.62351	2.54573	4.84226	2.69651	3.02039	3.13799	4.06723	2.47119	3.79669	2.64703	3.03797	0.55108	6.364	6.27465	6.40163	6.95182	6.28518	7.10855	6.70676	5.45812	4.92358	5.51381	5.48582	4.72049	3.58764	2.95286	3.46542	3.44621	2.6632
Os01g0509800	Lipolytic enzyme, G-D-S-L family protein.	retrotransposon protein, putative, unclassified	3.56496	3.10632	5.18538	3.091	2.85037	3.41668	3.17582	3.7807	2.3374	3.71268	3.5056	3.14091	3.59212	3.45547	5.69364	4.02455	2.65785	2.58225	2.28611	3.15382	1.7359	3.63293	3.92233	1.95475	5.05486	4.95743	3.41078	3.4428	2.69508	4.54557	5.43233	5.51346	4.1583	5.37146	6.3317	6.8312	5.6355	5.03326	3.75091	3.38009	4.77751	2.94535	2.43294	3.0567	2.68394	2.69099	1.90559
Os01g0510200	Conserved hypothetical protein.	expressed protein	6.86895	6.58123	6.61497	8.18818	7.17719	7.3455	5.54731	4.74809	5.0341	7.15146	7.61524	7.9611	7.2424	6.78881	6.0453	6.65679	5.95763	5.80639	7.69363	6.9246	7.91336	7.64622	8.56528	8.09018	6.09715	5.73097	8.44048	7.07502	8.06661	6.48059	10.8438	11.3677	11.2232	12.2044	12.1604	11.3453	10.1353	10.432	11.1322	11.8715	10.8497	11.4271	6.72409	8.22176	7.75054	8.88787	7.49466
Os01g0521600	Disease resistance protein family protein.	disease resistance protein RPM1, putative, expressed	3.29923	2.38704	2.322	2.58046	2.2949	2.29446	2.2413	2.40547	3.30886	2.29239	1.50308	2.31201	1.40136	1.43387	3.21812	2.31317	1.48991	1.75266	2.53561	2.70655	1.40057	3.51785	3.03672	1.42687	2.56343	4.95488	3.7603	3.90592	2.93457	2.60146	9.84107	9.49196	10.1918	9.16365	8.36747	9.75498	8.85036	9.33799	9.49419	10.0423	9.09235	8.80251	1.89144	1.86863	-0.378067	1.88677	1.71645
Os01g0522100	Hypothetical protein.	expressed protein	2.44098	2.23477	1.50506	3.12617	2.91433	3.06743	2.56197	1.60405	2.07125	2.90807	2.05797	2.41352	2.13718	2.09328	2.1604	2.41226	2.29021	1.95268	2.45896	2.42391	1.94661	3.43657	3.98338	0.875541	4.49379	3.67133	4.58057	2.19988	1.10196	2.34395	8.37324	7.81356	8.18655	8.34289	6.98086	7.83099	6.35181	8.08106	8.62137	8.4222	6.99505	8.75604	1.58274	1.20402	0.405912	2.38691	1.66924
Os01g0522400	ARM repeat fold domain containing protein.	No Hit	4.31164	3.95879	3.82879	3.54911	3.23639	3.7956	2.89215	3.12605	3.56021	3.1179	3.45659	3.79472	3.56937	4.00131	3.49834	3.96704	3.15274	3.64966	3.27649	4.49268	1.798	4.6863	4.5232	2.54091	4.98476	5.83164	5.00441	4.39425	4.00598	5.37492	4.9601	5.65237	2.77716	4.61754	6.65357	4.85197	5.52521	6.31235	3.6172	4.07181	5.88317	3.341	2.66627	3.40275	2.88436	1.38207	2.70141
Os01g0533900	Multidrug resistance protein 1 homolog.	MDR-like ABC transporter, putative, expressed	5.16741	5.30645	4.73962	5.77047	5.61741	5.0338	6.27716	5.1693	5.70044	5.15586	5.16894	5.55758	4.70064	4.45667	4.15435	4.9395	3.88082	4.06882	5.92409	5.92914	6.53604	6.06608	6.82414	6.86515	5.34707	3.75415	5.33976	4.94708	4.83253	5.40047	10.1843	10.2158	10.5095	10.4622	10.3471	10.2864	9.06467	9.20306	9.60593	9.2903	8.74335	9.43333	8.96732	7.74786	8.12279	5.77667	8.13566
Os01g0536400	Isopenicillin N synthase family protein.	1-aminocyclopropane-1-carboxylate oxidase homolog 1, putative, expressed	6.936	6.44825	6.77102	6.49507	6.13954	6.06855	8.04828	7.0534	7.39435	7.57006	7.34844	7.79526	7.50187	7.27632	7.65212	7.85458	7.83969	7.73118	7.03364	8.02295	6.56887	7.09485	5.58957	5.81504	8.55905	7.83297	7.87373	8.44782	8.7779	8.67967	11.4397	10.8003	10.7773	10.6228	10.787	11.5797	10.6068	10.9056	10.937	12.1426	11.6422	10.4993	4.83832	6.31073	3.87374	9.18641	4.87985
Os01g0546100	(No Hit)	auxin-induced protein 5NG4, putative, expressed	3.06935	3.91565	4.43995	3.09163	3.37693	4.03846	2.77525	3.72548	3.89694	3.04027	2.71928	4.50729	4.05591	2.94021	4.20468	4.43887	3.08649	3.44456	3.74518	3.3087	4.09843	4.07198	3.76868	2.52781	3.64455	4.29282	4.79983	3.61374	3.15485	3.81871	9.96582	9.73839	9.72616	9.13228	8.85987	10.338	8.18783	8.22427	7.08568	7.92508	7.9771	6.1989	3.07076	3.30781	3.32424	3.04221	2.29714
Os01g0550800	Protein of unknown function DUF239 domain containing protein.	carboxyl-terminal peptidase, putative, expressed	0.345444	1.10029	1.54816	2.07737	1.99161	1.53235	2.11701	1.4577	1.12383	2.33412	1.46456	2.61957	1.8946	0.943151	2.82449	2.58887	2.02232	2.29196	1.44743	2.46054	3.10744	2.41962	4.26108	1.73153	4.13686	4.36523	4.30416	1.11117	2.99053	3.96372	12.9055	12.1309	12.8219	12.4236	12.8451	13.3644	10.3283	10.5319	11.4051	12.021	11.0502	10.0185	1.74346	0.289448	2.7127	4.46731	1.69893
Os01g0551800	Conserved hypothetical protein.	ABIL2, putative, expressed	2.61484	1.64562	3.29351	3.07111	2.49152	1.72482	2.81967	1.94208	2.24325	2.36603	0.971653	2.38202	2.4156	2.60015	6.3209	1.17112	2.78154	1.79537	6.69689	5.46982	5.47683	6.77469	6.86432	7.29985	3.92584	5.23794	3.07716	1.23152	1.83862	3.15075	9.45341	9.19922	9.68266	9.52662	9.46218	10.1209	8.23211	8.04756	8.94083	9.25487	8.5062	8.45855	9.36542	8.1232	8.33796	3.59008	8.70819
Os01g0555600	Dynein light chain, type 1 family protein.	dynein light chain type 1 domain containing protein, expressed	5.32114	5.77145	5.65646	8.0079	8.36791	7.76523	7.41412	7.61103	6.67905	7.7761	7.79668	7.50344	5.78635	5.41459	5.88491	7.85647	7.93317	6.77682	7.70949	6.10954	8.04717	6.98154	7.84769	7.74651	5.74498	5.37645	6.57277	6.70496	6.41041	4.23429	10.0539	10.2327	10.6469	9.77308	9.72462	9.81991	8.14685	8.16368	9.53516	8.78719	8.87805	9.25661	8.67415	8.28444	7.92139	8.00563	8.41032
Os01g0561600	Cytochrome P450 family protein.	cytochrome P450, putative, expressed	4.85008	6.51159	3.08285	8.12551	8.2712	5.25615	4.34058	4.99311	5.49079	7.69988	7.25905	7.0232	5.80709	6.71757	5.65013	8.95406	8.37705	8.92258	3.29872	2.99404	2.81419	3.01819	4.1512	1.5627	6.43782	6.11871	4.12648	8.68132	8.28539	5.16898	7.15692	6.84673	7.26926	7.35894	7.66334	8.0252	11.691	11.405	10.2909	7.86449	11.7499	11.4078	1.35121	0.0345982	2.24433	1.82789	0.780125
Os01g0575200	Rb (Fragment).	helix-loop-helix DNA-binding domain containing protein, expressed	8.35024	8.16366	8.23287	8.97474	9.10419	8.77419	9.34026	9.61794	9.89769	11.201	11.075	10.818	10.8052	9.95293	9.74509	11.7349	11.3199	11.1354	9.1586	10.3082	9.77697	9.11313	8.91603	8.90413	10.0267	10.5997	9.23764	12.5468	11.5471	9.63063	11.4491	11.3361	12.1916	11.8488	11.5594	12.5898	11.6862	11.5201	12.3062	12.5529	12.0674	12.7231	5.55868	8.66551	8.88615	8.96791	8.47991
Os01g0584300	Hypothetical protein.	No Hit	5.12859	5.40238	6.16156	4.92357	3.77777	5.37039	3.83258	3.77441	4.37916	3.65547	4.20125	5.73677	4.21947	4.87855	5.10404	4.60071	3.88986	4.70703	5.04714	5.13931	4.78824	5.90916	6.23733	3.68841	6.69774	6.18855	4.73153	5.08885	4.57926	5.48042	7.28406	7.74187	5.54078	7.04223	8.51132	7.94591	7.1317	7.51158	5.78156	5.47232	7.23884	5.45744	3.64769	4.79237	4.20952	3.82496	3.90274
Os01g0585200	Conserved hypothetical protein.	expressed protein	2.78097	4.42517	5.826	3.96641	6.03141	4.10909	5.71801	5.92438	6.22193	5.9205	5.98507	5.79572	6.2293	6.47505	5.72784	6.68707	5.87974	4.59966	3.99887	4.47698	4.84825	3.77762	3.67373	3.52694	5.5831	7.50815	6.16745	8.49125	5.94574	4.06443	8.30249	7.8761	8.89133	8.49584	8.25042	9.02076	10.0417	9.72091	10.0165	9.80782	9.72517	11.1098	2.49441	1.85569	2.51032	5.72482	1.43691
Os01g0588400	Band 7 protein family protein.	hypersensitive-induced response protein, putative, expressed	3.90574	4.29022	4.44831	7.26009	7.75791	7.08983	5.88604	5.62168	5.5302	9.25434	9.2045	9.19161	5.82769	6.53116	6.76673	9.10379	8.99195	9.68211	6.13916	6.60678	5.96463	7.4086	7.24651	6.39172	8.21519	7.96657	6.83226	10.3187	9.29282	8.71706	10.1943	10.7084	10.8913	10.4963	10.9501	11.4746	12.1044	12.2775	12.2103	12.38	12.6555	12.5597	5.81151	5.49255	5.32457	8.672	5.76853
Os01g0589200	Conserved hypothetical protein.	methyltransferase, putative, expressed	6.78981	6.48333	6.52306	7.83033	7.65596	7.42395	7.49558	6.26669	6.11788	7.79969	7.12986	7.45376	6.43795	6.8484	6.80957	8.3633	8.17513	7.54499	6.75768	6.94553	6.69018	6.82369	6.90396	7.33457	7.88417	7.96601	7.76426	10.1609	8.43708	7.98023	9.75897	9.47574	9.79953	9.59287	9.11712	9.33065	8.94617	9.92505	10.2802	10.8044	10.1876	10.5175	7.78829	7.99679	8.66634	10.0357	9.20704
Os01g0594300	Extensin-like protein.	retrotransposon protein, putative, Ty3-gypsy subclass, expressed	2.95666	2.41306	3.13245	2.46445	2.53977	1.12448	2.40029	2.05526	2.59705	2.71557	2.00107	2.78545	2.53663	2.32219	2.75941	2.51329	1.73847	3.12828	4.32081	3.0201	4.87113	4.37612	5.40514	5.566	2.47463	4.70142	2.237	1.94415	2.36852	4.26688	9.80136	9.34118	9.86939	9.86779	9.50056	9.2245	7.23029	6.95416	8.45131	7.9415	7.43137	8.1576	5.32595	7.24209	6.89769	3.24825	6.60211
Os01g0595100	Heavy metal transport/detoxification protein domain containing protein.	glycine-rich protein, putative, expressed	1.85238	1.63693	1.70943	2.45477	1.33062	-1.10964	2.16372	2.19068	2.61981	2.12077	3.07391	2.56637	1.80925	3.85696	2.45832	3.16635	2.6545	2.1583	7.30642	4.59018	7.6243	4.25339	6.42074	7.3807	4.89307	6.56788	2.87666	4.31956	3.02578	1.94319	8.4771	8.17124	9.35361	8.6241	7.50031	8.16543	7.29271	7.14957	8.79015	7.69121	7.1335	8.42355	1.86041	9.06955	10.2285	4.37836	9.21048
Os01g0595400	Protein of unknown function DUF538 family protein.	DUF538 domain containing protein, putative, expressed	12.819	12.9073	12.7007	12.3505	12.5588	12.2313	12.5578	12.8412	12.8637	12.3725	12.737	12.5074	13.5143	13.6687	12.9305	13.0756	13.3242	12.9547	12.4492	13.4317	12.4794	12.5324	11.9396	11.6567	13.4791	12.8292	13.2589	13.5704	13.4965	13.0085	13.063	13.0686	13.0857	12.4251	12.7365	13.127	13.4108	13.6021	13.3574	13.5603	13.4955	13.1712	11.0081	11.3463	11.2832	12.3799	11.0799
Os01g0603100	Disease resistance protein family protein.	MLA1, putative, expressed	3.79975	3.85264	8.57669	5.25688	5.48223	7.05314	2.59937	2.71183	4.07134	2.2615	3.46791	3.64923	7.45382	3.79334	3.55007	4.79733	4.22131	4.49563	5.1451	4.41663	4.36488	4.63371	4.64493	4.66447	5.00796	5.82717	4.42994	4.85118	4.22167	4.16539	6.97922	7.85525	7.6452	6.49166	6.61033	6.83837	6.85967	5.99699	6.2297	6.13685	6.34129	6.10965	4.3516	2.21172	4.75442	3.68348	4.15622
Os01g0608300	Peptidase A1, pepsin family protein.	aspartic proteinase nepenthesin-2 precursor, putative	8.09768	8.57985	9.18318	5.79866	6.83776	7.53953	6.85109	8.36923	8.90517	4.50223	5.57396	6.05755	7.53613	7.74254	8.41185	5.35357	5.75979	6.05261	7.03387	6.1118	7.81547	6.55186	7.75686	8.48185	6.14973	5.18344	5.96634	4.28001	4.79685	4.67196	9.08736	9.57415	9.67763	8.57677	9.1073	10.1919	9.12895	9.55291	9.64812	9.67878	9.66823	9.00133	7.31068	8.45677	9.30221	6.52305	8.55286
Os01g0609900	PDR-like ABC transporter (PDR4 ABC transporter).	pleiotropic drug resistance protein, putative, expressed	5.02603	5.44697	6.27011	7.72829	7.26626	6.70523	6.26834	5.37187	6.25912	8.82424	8.82855	7.57143	8.05733	6.5681	5.98525	8.46562	9.43567	7.97246	7.20177	8.65134	8.20153	7.50401	7.79417	7.66482	8.60458	8.80921	7.92916	9.44131	8.25624	7.36134	12.1956	11.564	12.4398	12.8129	11.5234	12.0537	11.1267	11.5509	12.5007	12.2174	11.767	12.7308	7.51405	7.25481	7.06532	9.13377	8.16356
Os01g0618300	(No Hit)	expressed protein	3.08039	3.57732	2.23472	1.9244	3.33783	1.74382	1.81265	2.66389	0.39235	2.31365	1.8155	2.75121	3.63071	2.51742	1.41297	2.97716	1.08844	0.290663	2.03478	2.30531	1.97743	2.63225	3.80067	2.57403	5.25577	5.16853	5.90098	5.06929	4.71291	5.16418	10.5567	10.4266	10.4549	10.8479	9.39556	9.61882	11.6618	11.5603	11.5822	10.9838	10.3966	11.5423	2.42354	2.36847	4.62917	2.91188	2.16239
Os01g0620800	UDP-glucuronosyl/UDP-glucosyltransferase family protein.	hydroquinone glucosyltransferase, putative, expressed	2.53626	2.02851	3.01175	1.41897	2.51792	2.68975	1.40647	2.17253	3.3375	1.75673	2.40919	3.64184	3.62571	2.9482	2.11103	4.18067	1.61477	2.02017	3.84021	3.39632	2.72961	4.33072	4.00036	3.73387	3.97591	4.45223	4.69047	3.46443	2.00834	2.94462	4.91407	5.07269	3.85313	5.54504	6.43036	5.34749	4.12166	5.00608	3.10328	3.30114	4.62811	2.64362	4.57029	4.87253	5.00833	3.18906	5.33427
Os01g0627600	Cytochrome P450 monooxygenase CYP72A5 (Fragment).	cytochrome P450 72A1, putative, expressed	2.85901	2.61726	1.34824	2.73935	1.57983	3.5834	2.85384	2.01213	2.88803	2.39825	2.08989	2.56023	4.40482	3.31322	3.85475	4.463	3.04193	3.09674	2.6249	2.35061	2.29867	2.12955	3.66512	1.97001	4.33311	5.7419	4.6362	3.59822	2.12345	4.54278	4.08742	4.3069	4.38637	4.90529	5.42455	5.71102	6.22086	6.42854	5.68286	6.14824	7.11042	6.86153	4.24163	1.32138	3.00198	4.0461	2.7007
Os01g0629000	Conserved hypothetical protein.	No Hit	2.8638	2.96562	4.0756	3.46841	3.20845	2.01274	2.23317	2.89929	2.22937	1.74312	3.27299	3.93523	4.16076	3.66673	3.85672	3.21383	2.66218	4.48286	5.4744	4.89702	4.14683	6.04959	5.99606	5.77402	5.82294	5.32304	2.92382	4.90642	2.76683	4.09642	7.15428	7.03861	6.08969	7.00772	7.5914	8.39737	5.95091	5.68996	4.91304	3.83505	5.31244	4.68843	5.4661	4.798	5.23799	3.68737	5.42498
Os01g0638600	UDP-glucuronosyl/UDP-glucosyltransferase family protein.	anthocyanin 3-O-beta-glucosyltransferase, putative, expressed	11.2313	11.3616	11.0365	9.90153	10.5213	10.5071	10.5406	11.3	11.2403	9.39726	10.2398	10.6693	11.1591	11.1783	11.0814	10.938	10.0653	10.028	8.54633	8.84346	8.0146	8.12281	7.66358	7.30952	8.39595	8.49494	7.78239	8.74648	9.89308	9.02697	12.0291	12.6282	12.2589	11.6599	12.0634	12.7146	12.8763	12.8098	12.443	11.4538	12.1471	12.6946	6.33672	6.90222	7.26233	7.40907	6.72046
Os01g0641800	AAA ATPase, central region domain containing protein.	AAA family ATPase, putative, expressed	7.50544	7.56454	7.62474	7.20109	7.32742	7.21829	8.12945	8.76721	8.61165	7.64081	8.3608	7.82636	8.14965	8.05653	8.11007	7.21829	7.13192	7.20357	8.83126	8.63911	9.21458	8.51235	8.77776	9.33063	8.32621	8.6827	7.45779	8.57391	9.40327	8.44484	11.7954	11.6494	11.8966	11.4873	11.215	11.6032	11.3971	11.3077	11.554	11.1254	11.1352	11.5214	6.24513	8.87827	8.03217	10.0467	8.21981
Os01g0644600	Multihaem cytochrome domain containing protein.	expressed protein	6.80834	7.06041	8.02571	6.06513	6.74169	7.48348	6.61071	6.89283	6.35202	4.11975	4.93549	5.40899	6.70997	7.54969	7.37243	5.74259	6.13451	6.59081	11.1374	8.90534	11.2263	10.0528	10.7454	11.1384	7.72671	8.03446	8.26954	8.00786	7.69549	8.50129	11.83	12.0238	12.9548	11.8411	12.1023	12.1509	9.3144	10.0057	11.3383	10.4888	10.0116	11.5555	6.91256	11.669	11.3922	9.3349	11.0761
Os01g0644900	Conserved hypothetical protein.	expressed protein	4.24402	3.89692	4.2504	3.69569	3.19277	3.97312	3.93457	3.70451	3.06285	2.48452	2.33522	3.66681	3.34581	1.7158	1.75643	3.5603	2.28535	3.0946	6.74678	8.55523	7.93481	8.09274	6.87565	7.89591	6.09627	6.84122	5.7873	6.73466	5.9084	3.80785	9.89898	10.1355	10.8953	10.7381	11.1572	11.3023	9.00737	9.12919	10.3571	9.83589	9.10556	9.72572	2.79955	3.21463	4.58002	6.54687	4.03256
Os01g0648000	Potassium channel.	potassium channel AKT1, putative, expressed	9.37049	9.41681	9.03043	9.74151	9.76032	9.43046	10.2101	10.2792	10.2079	10.4129	10.8934	10.1034	10.289	10.3881	10.1895	9.11917	9.5113	9.25796	9.84597	11.4931	10.3871	11.4438	10.505	10.6247	11.7372	11.1726	11.3754	12.4935	11.6738	11.0668	13.9873	13.5282	14.09	14.2983	13.9587	14.7477	12.2408	12.6986	13.6187	13.6074	13.8292	13.1695	9.53872	9.38051	9.21639	9.22711	8.90469
Os01g0652300	Hypothetical protein.	lipase class 3 family protein, putative, expressed	8.81532	7.60472	9.63765	7.5846	7.36436	8.58277	6.58484	6.03327	5.49112	4.74306	4.85309	6.28274	5.77856	5.33884	6.68616	5.91576	6.55407	7.89547	9.51909	8.85941	9.93343	8.58325	9.61806	9.67423	10.8099	10.133	10.5801	10.6392	10.6892	11.3158	12.5133	12.4493	13.0673	12.5966	12.7592	13.1607	11.173	11.2791	12.3565	12.2884	12.1507	12.0078	7.06672	8.7244	8.55849	9.45161	7.85792
Os01g0653100	Protein of unknown function DUF231 domain containing protein.	leaf senescence related protein, putative, expressed	3.82249	4.47902	4.29846	4.26856	2.83094	4.96401	3.45782	2.50707	3.87157	3.42782	3.78354	4.72754	3.7123	3.44271	7.1587	3.95337	3.09357	4.37637	3.69669	5.45637	3.22182	4.79694	4.86852	2.9637	5.78663	4.58399	5.10046	3.43586	3.21231	4.03775	9.33318	9.36879	9.42901	9.22805	9.13648	9.07731	7.53235	7.14391	7.60167	6.72671	7.40445	8.08174	4.64186	4.44445	4.10361	3.11475	3.34656
Os01g0664600	Hypothetical protein.	No Hit	1.35819	2.98214	2.26169	2.64178	0.679692	2.54906	2.26316	1.48964	1.75631	1.5765	2.7393	2.88299	1.50242	2.32854	2.45602	3.06134	2.31373	2.66807	1.85474	3.20238	1.91204	3.85463	3.64701	0.912799	-0.60016	4.91924	3.24466	3.3098	2.41818	3.64165	4.31525	4.96139	2.58402	3.86124	5.95456	3.93771	5.26748	5.62811	2.78768	3.97007	5.27096	2.18547	1.9153	2.87935	0.56231	3.95866	1.62259
Os01g0666000	Lipid phosphate phosphatase 2 (EC 3.1.3.-) (AtLPP2) (Phosphatidic acid phosphatase 2) (AtPAP2) (Prenyl diphosphate phosphatase).	lipid phosphatase protein, putative, expressed	5.57236	5.80326	4.85129	6.20598	7.40764	5.54998	5.00391	5.1839	4.45989	5.24272	5.31784	6.40201	4.16829	3.37797	3.68049	4.45951	4.31021	3.81527	5.85734	7.75254	7.20574	9.11584	7.59455	7.43137	5.8551	6.45415	5.7373	6.41826	7.63373	7.75949	8.19938	8.85658	9.20247	8.71302	9.02091	9.28018	9.03998	8.95603	9.31331	8.45514	8.44458	9.19737	1.54029	2.07631	1.78803	5.83109	0.878699
Os01g0666700	Cytochrome b561 / ferric reductase transmembrane domain containing protein.	expressed protein	6.31276	2.72275	1.61985	2.57974	2.59182	2.56836	3.60166	2.16324	2.54678	1.6128	1.95009	2.10447	3.44685	2.43613	3.19088	3.20479	2.31139	2.85671	5.94008	3.67258	5.67252	4.88662	5.84142	6.35766	4.56182	4.9094	4.51914	3.62403	2.22087	3.62649	9.61929	8.84371	9.00294	9.96122	8.13928	8.11932	7.45374	7.3753	8.69191	7.80701	7.8564	8.36753	7.08841	8.27354	8.20814	8.0345	8.56099
Os01g0667200	Glyoxalase II.	metallo-beta-lactamase family protein, putative, expressed	10.7918	10.3817	10.5894	11.362	11.5719	11.4909	9.98605	9.70069	9.82978	11.1506	10.7575	10.3459	10.9582	10.3472	10.869	10.4066	10.6202	11.1833	10.5798	10.7173	11.29	10.4768	10.5788	10.8885	9.26043	8.73829	9.02907	10.2323	10.6603	10.5614	13.5237	13.2863	13.5985	13.036	12.7908	13.1433	13.019	12.5963	13.9711	13.0319	12.9632	13.2134	11.2645	11.4603	11.5323	12.4845	11.3366
Os01g0668600	Resistance protein candidate (Fragment).	S-locus-like receptor protein kinase, putative, expressed	3.82645	4.11797	3.98588	5.2394	4.98093	4.61305	6.79936	6.6196	6.73797	8.39591	8.52258	7.84398	5.80106	5.22877	5.17247	6.41873	6.1514	5.90794	5.05337	6.87706	6.06932	6.06025	5.1418	5.64705	8.01163	7.71327	8.13748	8.05239	8.71943	7.82716	9.06498	8.88872	9.21733	8.96531	8.08466	8.43596	9.30272	8.85892	9.45354	8.78744	8.25867	9.33356	2.71615	6.0001	6.64417	8.35226	6.19654
Os01g0670600	Protein kinase domain containing protein.	S-locus-like receptor protein kinase, putative, expressed	2.78152	2.61314	3.44203	3.07202	3.01759	3.58802	4.60116	2.97997	2.7013	2.93117	2.11285	2.75183	2.67437	2.36153	3.47254	2.87403	3.05255	2.74139	2.75447	3.39432	0.474373	3.78022	4.13845	2.12901	4.12072	5.04184	3.51739	3.70812	3.03728	3.98543	5.79893	5.92593	5.79049	5.8007	6.48469	5.80284	5.03506	5.87442	5.03758	4.65718	5.38365	4.77463	1.33593	2.44596	1.62574	2.73384	1.81061
Os01g0676900	Conserved hypothetical protein.	expressed protein	2.24831	3.59909	3.6882	2.95589	3.26838	4.63105	2.17703	2.12943	3.15494	2.57193	2.95518	3.64081	4.19136	2.9599	2.48038	4.07683	2.80576	2.25061	3.36846	3.31612	3.45464	3.57757	3.38579	3.64666	4.70418	5.02553	5.42316	4.34594	3.64521	4.27008	7.84121	7.99337	8.88161	8.37641	8.1774	8.73389	8.2844	7.83077	8.63713	8.29598	8.41781	7.60218	3.52187	2.98507	2.27484	4.49105	3.17693
Os01g0678800	Heavy metal transport/detoxification protein domain containing protein.	heavy metal-associated domain containing protein, expressed	4.29687	4.87172	4.78317	4.9619	4.92233	4.81731	4.82485	5.58508	5.75214	5.32982	5.80996	5.77753	6.1729	5.69323	5.88165	5.88422	5.61795	5.81246	8.14332	8.07638	8.75769	6.9278	7.71852	8.24809	6.07789	8.26539	6.47811	6.60824	6.2696	4.57661	12.5508	12.5354	13.2122	12.3778	12.6551	13.1276	12.2728	12.1522	13.0355	12.2633	11.3317	13.1971	6.15544	6.6477	7.80702	6.79219	6.56531
Os01g0681700	Conserved hypothetical protein.	hypothetical protein	2.82004	1.37755	-0.637601	4.54707	2.94772	2.3145	0.623459	1.28782	3.03483	4.48243	3.2391	3.01301	-0.443731	2.59849	1.22012	2.56629	2.4115	2.27841	2.65024	2.91145	0.742198	3.67706	3.59933	0.134199	3.52301	3.54048	2.6685	2.93522	0.841066	3.83025	4.51344	5.35093	2.07151	4.45768	6.31991	4.8431	5.79613	5.91515	3.97184	4.58389	5.73408	2.58065	2.87322	2.30436	2.31119	1.34955	2.48596
Os01g0687400	Chitinase (EC 3.2.1.14).	glycosyl hydrolase, putative, expressed	10.0888	10.5518	10.2884	10.5453	10.9595	10.292	9.71999	9.83128	9.9706	9.0922	11.2346	9.39808	7.87615	7.69412	6.62581	7.52073	7.72376	5.99281	9.93818	11.85	10.8097	11.3814	9.98813	10.4331	9.22199	9.74442	9.06463	10.1077	10.7007	7.66426	10.6139	10.849	11.1528	10.6345	10.2053	10.7997	9.56139	10.1078	11.1901	9.20739	9.36939	11.0518	2.26932	4.82229	3.685	9.48929	3.22538
Os01g0690800	Protein kinase domain containing protein.	Protein kinase domain containing protein, expressed	4.96414	4.70978	5.93002	6.34022	6.00023	5.6178	6.4665	6.22908	6.32276	6.89387	6.9951	6.26917	6.47481	6.15547	5.34714	6.54071	6.89386	6.42253	3.54596	4.94344	4.24017	4.31646	3.49136	3.26254	5.35517	5.38728	5.08797	5.39832	5.7301	4.72106	6.46518	6.49554	6.7988	6.4377	6.198	6.56499	7.19522	6.61855	7.34874	6.79532	6.09338	6.563	2.51065	2.8552	2.50881	4.30993	2.44294
Os01g0696900	Conserved hypothetical protein.	No Hit	3.71318	3.21766	3.99744	3.69144	6.85022	4.47535	2.89466	3.2263	3.71556	3.19727	3.18135	4.04656	4.16368	3.90489	3.59417	4.22313	3.48141	4.17307	3.66665	3.49889	3.41649	4.36951	4.39535	3.57654	4.63318	5.36615	4.64436	3.60966	4.02927	4.38304	5.80229	6.17246	4.20508	5.70598	6.92668	6.82901	5.72569	6.16157	4.5152	3.98679	5.92457	4.51119	2.23201	3.38954	3.52166	2.84921	3.01102
Os01g0698800	Conserved hypothetical protein.	expressed protein	1.1513	2.87158	5.44421	3.03774	3.04492	2.89341	2.65008	1.16103	2.39286	1.29408	2.62285	-0.223746	3.22929	2.31166	2.90088	-0.0785304	1.26918	2.83243	4.31481	0.122001	2.33582	0.0700054	0.967248	1.13867	-0.67631	1.68844	3.35935	0.68075	0.884077	0.171616	6.65092	7.7926	8.26098	7.1406	6.9934	7.89853	4.5889	6.21146	6.07497	6.85071	-0.671315	5.89962	1.44822	1.60406	0.189927	0.507889	1.42042
Os01g0700900	Cytochrome P450 family protein.	cytochrome P450 monooxygenase CYP711A12, putative	3.28223	3.70894	4.00808	3.84735	4.36094	5.40644	5.40471	5.84563	5.10581	2.73345	3.76991	5.82117	3.23156	2.9708	3.63511	4.19964	3.84047	3.47446	7.23646	6.25673	7.87789	7.00523	7.68133	7.39638	6.50472	5.40333	7.54209	6.49895	6.96555	7.92643	12.2582	11.9453	13.282	11.894	11.4405	11.7803	8.59404	9.79802	11.4526	10.7897	10.5799	13.5271	3.07982	4.89315	4.36283	4.93731	5.1372
Os01g0701400	Cytochrome P450 family protein.	cytochrome P450 monooxygenase CYP711A12, putative	1.60582	2.53038	4.06218	2.70342	2.11419	3.81199	3.02773	3.42148	3.34299	2.75583	2.74261	4.04895	3.04837	2.70082	1.07709	2.4659	2.57552	2.95784	4.64509	4.03335	5.23497	4.7393	5.15309	5.02675	5.36313	4.95965	3.77067	4.0183	4.64685	5.38348	9.60071	9.58247	10.856	9.2792	9.1108	9.46228	6.98554	7.79578	9.17048	8.8682	8.32256	11.0767	1.83937	2.80925	3.70045	2.9603	2.8594
Os01g0701500	Cytochrome P450 family protein.	cytochrome P450, putative	3.01585	5.52529	6.35222	3.01464	4.05416	6.95109	1.1349	2.69047	4.07066	4.44541	3.62196	4.53445	-0.314446	2.60487	3.97333	2.54684	2.62045	2.74046	1.91531	3.14043	3.9417	5.2176	2.94459	3.80885	4.88197	3.63727	4.05916	3.66246	2.76885	4.08275	6.36791	6.5089	6.89572	6.33381	6.22861	6.20151	6.73239	6.70368	6.78687	6.90414	6.63268	6.77656	3.10298	2.51084	3.49732	3.0444	2.31991
Os01g0701700	SAM dependent carboxyl methyltransferase family protein.	SAM dependent carboxyl methyltransferase, putative, expressed	4.84911	4.82983	5.54004	6.73844	6.13934	6.63128	8.21217	7.25289	6.69106	9.48916	7.77226	7.79185	6.71485	7.61599	7.39069	7.72577	8.59404	8.40383	3.96412	4.30402	5.01459	3.68432	3.58519	3.05983	5.00013	4.42014	4.50685	7.38798	6.77165	6.07688	8.69387	8.22668	7.92704	8.58636	8.59798	9.37491	7.33518	8.65051	7.46821	7.71827	7.74996	6.98895	1.9551	3.28901	4.24968	8.11405	5.02441
Os01g0704100	Membrane transporter.	transporter, major facilitator family, putative, expressed	9.32235	9.44119	9.78398	8.48654	8.89813	9.52345	9.15818	9.95288	9.90586	9.76406	10.0455	9.28723	10.5324	11.3416	10.8864	10.4768	10.3362	10.3947	8.85937	10.6613	8.99687	10.1519	9.08618	8.49273	10.5716	10.2975	9.46204	12.0397	11.1669	10.3683	11.6829	11.6781	12.2866	12.0936	12.8058	12.9316	12.3599	12.7677	11.7995	12.7334	12.6093	12.2199	6.06748	9.74812	11.2041	11.0745	9.23381
Os01g0712700	Cytidine/deoxycytidylate deaminase, zinc-binding region domain containing protein.	cytidine/deoxycytidylate deaminase, putative, expressed	10.4114	9.6805	10.0007	12.8932	12.6788	12.2197	9.47953	8.44388	8.26433	8.99151	8.5488	8.26394	10.9142	11.2261	10.7653	10.4738	10.3869	11.23	11.2372	11.1902	11.1186	11.0632	10.9218	11.164	8.79468	9.00093	9.35079	10.9554	9.84389	10.0747	13.271	12.7555	12.9901	13.1586	12.4132	13.0566	12.9158	13.3692	13.3114	13.3687	12.999	13.088	10.4419	11.5288	11.7002	11.9052	11.244
Os01g0713200	Beta-1,3-glucanase precursor.	glycosyl hydrolases family 17, putative, expressed	10.853	11.1448	10.8822	12.288	12.7532	12.1703	12.5068	12.0423	11.8012	12.8128	13.0208	12.1576	7.76386	5.56344	5.24709	5.83694	6.17581	6.16537	12.1725	12.987	12.4498	11.612	10.4969	11.8199	10.1223	10.0192	10.3151	8.93084	11.4185	9.79548	14.664	14.8104	15.5001	14.7894	14.117	14.0408	11.978	12.0479	14.2978	13.0157	11.7344	13.3491	2.08571	4.1399	4.07178	8.76461	2.91001
Os01g0718500	Hypothetical protein.	expressed protein	4.18576	0.919774	4.05284	4.19107	1.66541	4.28837	4.07209	4.03671	4.22834	6.02964	2.59548	2.96296	4.88748	6.15459	5.79446	2.50944	3.40945	4.78409	5.85959	4.22376	6.07123	4.29909	5.82999	6.01355	3.61107	3.01982	3.38079	4.24956	3.34962	3.19289	8.83691	9.27423	9.64057	7.90484	7.86321	7.79919	7.19389	7.53106	8.07293	7.74509	7.67811	7.43126	6.16385	7.22443	8.42817	4.73617	7.33249
Os01g0719600	Heavy metal transport/detoxification protein domain containing protein.	heavy metal-associated domain containing protein, expressed	9.79787	9.54018	9.8067	9.85242	10.098	10.1828	7.97946	7.62067	7.24915	8.38248	9.41428	9.74556	8.52773	8.57701	8.24288	8.76263	8.60493	7.32498	10.3546	9.50388	8.80676	10.5222	9.66525	9.98888	7.2366	7.6486	7.4774	10.53	10.0013	9.73017	11.0639	10.9967	12.1304	11.0573	10.8741	11.5439	10.001	10.3004	10.5891	10.7809	10.47	10.8629	11.2922	11.2293	11.0382	9.84471	10.446
Os01g0720700	Serine acetyltransferase.	serine acetyltransferase protein, putative, expressed	13.1842	13.3607	13.0383	13.4066	13.6674	13.1886	13.2291	14.0227	14.0911	12.7296	13.5218	12.7075	13.2497	13.6495	13.0834	11.9176	12.1027	11.8669	11.3462	12.6498	11.7771	11.7352	10.8624	10.6851	12.8118	11.8012	12.3004	13.3913	13.9421	12.884	14.5016	14.768	14.3586	13.1785	13.9994	13.9766	15.5327	15.3404	15.2142	14.9267	14.5903	14.0394	11.4336	10.4451	10.044	11.6838	10.2529
Os01g0722300	Typical P-type R2R3 Myb protein (Fragment).	myb-like DNA-binding domain containing protein, putative, expressed	1.98665	3.65029	0.545377	2.02854	2.19745	3.09619	1.16943	2.88637	1.90054	0.824088	1.40101	0.42353	2.07944	2.58473	5.30208	3.25843	1.56911	2.40025	2.74135	3.65599	3.6734	3.23717	2.80744	2.85301	5.0865	4.88556	5.49062	3.15118	1.87674	3.04758	8.53214	7.72598	8.3866	8.0777	7.54608	8.60804	5.92439	5.76652	6.93289	6.63008	5.52668	5.86315	1.51021	1.87421	0.0394488	2.50348	3.24533
Os01g0723400	Malic oxidoreductase family protein.	NADP-dependent malic enzyme, putative, expressed	13.5379	13.7838	13.7651	14.6084	14.4085	14.6745	13.7545	13.4186	13.5044	13.1912	12.8366	12.5066	13.2155	13.1721	13.1961	13.1095	12.8876	12.97	13.5422	14.0662	14.0384	13.8947	13.1803	13.9671	14.8273	14.4797	14.6596	14.2615	13.9624	13.5334	14.6474	14.2744	15.1226	14.7585	13.9961	14.674	13.6045	13.4951	14.5977	13.7631	13.1947	14.4898	11.6064	11.4492	11.27	13.2513	11.9204
Os01g0727600	(No Hit)	expressed protein	1.92055	1.95081	2.21744	4.0043	4.00892	4.04327	3.50599	3.78167	3.29277	5.25793	5.31652	5.51414	4.59495	4.87924	5.11321	5.99619	5.57965	5.76669	2.24471	3.61908	2.43986	3.60881	2.49791	2.43092	5.96915	6.10961	5.60827	7.84389	5.58713	4.90775	6.2066	6.42014	6.8881	5.90745	5.8815	6.49125	7.31299	7.40249	7.83618	8.96181	7.78299	7.93949	2.02205	1.52744	2.25133	1.72727	1.35211
Os01g0730700	WRKY transcription factor 49.	OsWRKY14 - Superfamily of TFs having WRKY and zinc finger domains, expressed	4.88877	4.71827	4.13107	3.99591	4.17265	4.29633	3.41245	3.04347	3.89485	3.75768	3.79496	3.45737	5.77989	5.60008	4.84036	5.95747	5.81903	5.67827	3.54194	4.39931	3.76311	4.71695	4.28654	4.53619	5.71396	5.68014	4.6286	5.47802	3.80091	4.67874	7.87014	7.56225	8.09263	7.83575	7.80049	8.37979	7.47999	7.79317	7.85119	8.29725	7.91578	7.84159	2.25758	3.06505	2.80536	4.48902	2.71663
Os01g0734000	WRKY DNA binding protein.	OsWRKY23 - Superfamily of TFs having WRKY and zinc finger domains, expressed	5.5807	5.75281	5.63056	4.3158	5.36038	4.81331	2.91123	3.26182	4.24413	2.81267	3.52069	4.15204	5.76539	5.75517	5.88739	4.68373	5.37911	5.40118	7.00951	6.2718	6.64442	5.58976	6.0623	6.13672	5.77532	5.45921	5.39314	4.67579	4.33431	5.28597	9.82013	10.2017	10.6109	9.0729	9.52343	10.1145	8.75902	8.50782	9.33349	9.24008	9.08027	8.56727	2.41878	6.58865	6.88129	3.4577	6.7312
Os01g0736500	Harpin-induced 1 domain containing protein.	harpin-induced protein 1 domain containing protein, expressed	5.70128	5.40455	4.71156	5.158	4.51784	5.47548	5.86876	6.09855	6.50905	7.01505	6.70206	7.21261	6.55671	6.47039	6.32641	5.31017	5.69898	6.75167	4.68705	5.53741	4.235	4.14943	4.09032	3.71628	4.38403	4.9919	4.43288	6.7769	5.8895	5.60575	7.42877	7.19452	7.1284	6.66896	7.29096	7.44101	6.87882	7.64172	7.21434	8.63438	7.86843	6.8035	2.32847	2.83348	5.31208	5.37297	3.48554
Os01g0738800	Hypothetical protein.	6-phosphofructokinase, putative, expressed	10.0889	10.1387	9.92003	10.0795	10.1919	9.64118	10.1498	10.2147	9.62699	9.67862	9.85526	9.15367	10.2167	10.5719	10.3747	10.2232	10.4803	9.96191	11.3343	11.0613	10.9426	10.9599	11.2195	11.2695	9.60727	9.19825	10.0494	10.0969	9.80997	9.82856	12.7444	12.6541	12.7311	11.9787	11.5754	11.68	11.9078	11.8881	11.4603	11.0519	11.484	11.49	12.0732	12.7942	12.4036	12.2579	12.0096
Os01g0740300	Hypothetical protein.	expressed protein	6.00249	6.23612	6.16966	7.59454	6.93745	6.72075	6.86352	7.60507	7.21789	7.76578	8.69101	7.28362	6.43997	7.09132	6.45032	7.17148	7.83476	7.1282	4.70029	4.73114	5.00935	7.50904	7.12713	7.48458	7.60171	7.04063	8.70784	7.2929	9.17749	8.72344	5.12179	6.17114	6.55485	6.91215	6.81058	7.90882	8.79704	8.29237	9.66659	8.383	8.14014	9.42791	5.61229	3.69579	4.34306	6.17119	4.26232
Os01g0740500	Transferrin receptor-like dimerisation region domain containing protein.	glutamate carboxypeptidase 2, putative, expressed	7.73118	8.10523	7.46016	7.84365	8.22229	7.46904	9.63744	9.57327	9.34359	9.33079	8.89473	8.2534	9.71944	9.80021	9.70894	10.4494	10.8517	10.7834	6.97836	8.27438	7.82622	8.30631	7.61351	8.06547	11.5541	10.7478	10.6561	12.3406	11.2118	11.3014	11.0003	10.5227	11.1126	10.9221	10.0859	10.9445	10.8308	11.3171	11.4787	12.2419	11.6239	11.3326	6.36913	6.15723	6.63392	6.83041	6.57487
Os01g0750600	Protein kinase domain containing protein.	retrotransposon protein, putative, unclassified, expressed	8.21704	7.82151	8.34989	8.205	8.02871	8.00928	7.73671	8.01331	8.08482	8.89316	9.05339	8.25954	7.23896	7.52586	7.14269	8.09202	8.02162	8.36379	7.19413	7.65435	8.06679	7.71707	8.03917	8.05271	6.82992	6.69494	5.91381	7.38142	8.07822	7.40746	13.192	12.8045	13.5166	12.5706	12.5437	12.9061	11.5494	11.2124	12.1751	11.4322	11.1401	11.5456	7.94889	8.22329	9.00049	8.70653	8.50488
Os01g0754800	Conserved hypothetical protein.	hypothetical protein	1.88019	1.00111	2.18758	1.33755	1.53228	2.49	2.53359	3.80836	2.55229	4.02977	2.04338	2.62234	-0.562831	1.58569	2.16204	1.40717	1.56534	1.56883	2.66827	2.78214	2.22962	2.9823	3.22674	4.77199	4.4576	5.40658	3.48129	3.05336	2.95217	2.8598	9.44283	8.80033	9.87503	10.2395	9.20709	9.17771	5.81215	6.25576	7.80971	6.74335	6.79357	9.04479	2.22403	3.87404	4.34724	3.1429	3.59087
Os01g0755700	Zn-finger, RING domain containing protein.	RING-H2 finger protein, putative, expressed	10.942	11.2196	10.0722	12.8679	12.7582	12.4297	11.1753	10.919	10.7218	13.7314	13.399	12.8758	8.13783	7.6408	8.28997	10.4169	10.1961	9.62653	11.9377	12.3442	11.4801	11.9616	11.0961	11.24	10.8524	11.1183	11.4086	13.3494	13.9064	13.3258	13.1387	12.5494	12.6464	13.2117	12.82	13.7065	13.0584	13.5423	13.7699	14.1365	13.8614	14.1328	11.5789	11.7293	11.5584	13.8897	11.7075
Os01g0758000	Heavy metal transport/detoxification protein domain containing protein.	heavy metal-associated domain containing protein	4.47122	5.1093	5.12744	4.62636	4.12415	5.14846	3.40015	3.54804	4.87733	2.80983	3.1608	4.28483	3.9882	4.1646	3.79943	6.96912	4.03214	4.00602	4.80237	4.13218	5.02254	3.88791	4.24236	4.0139	3.8968	4.21805	3.5522	3.47953	3.46046	4.68202	6.9782	7.60124	7.83574	7.73564	8.05628	7.85122	6.67982	5.93445	5.21854	5.82828	6.1334	6.02915	2.98182	3.83883	4.15072	3.93598	3.2905
Os01g0765600	Calcium-binding EF-hand domain containing protein.	EF hand family protein, putative, expressed	2.55583	4.15315	1.12498	2.18261	3.55894	0.832213	1.50242	1.28958	2.61229	1.97167	1.56941	2.67334	2.97762	2.1559	3.12817	3.48017	1.92966	1.96712	9.87477	8.98947	7.62883	9.48284	8.93123	8.3555	3.90227	4.88721	4.67598	2.66387	3.52442	3.88982	14.1063	13.5549	13.8037	12.4668	13.2116	13.8398	14.0624	13.9541	14.4897	13.9003	13.9493	12.7025	9.16585	8.9583	9.01266	3.28292	7.65384
Os01g0772500	Glycosyl transferase, family 14 protein.	xylosyltransferase, putative, expressed	4.47059	4.10244	4.68805	4.62029	4.53364	4.77684	4.7088	3.03966	3.06171	3.7728	2.91163	3.26848	2.62857	4.0637	3.24558	2.36237	3.50087	3.42399	5.20664	4.5465	4.93589	4.59176	4.85011	4.53025	4.05713	4.71623	3.4658	4.50158	3.62296	3.49048	9.5755	8.96861	9.67516	10.1639	9.62503	9.26416	9.1438	8.91546	9.60292	8.37355	8.58159	9.36147	3.89963	6.30957	7.09702	6.37733	6.20946
Os01g0781100	Rust resistance-like protein RP1.	disease resistance RPP13-like protein 1, putative, expressed	6.0367	5.91217	6.19798	5.98008	6.30115	5.6562	6.2475	6.35841	6.35313	5.46189	5.92274	5.80162	5.96512	6.14953	6.74849	5.88914	6.30227	5.56152	5.21118	5.42417	5.16722	5.14143	5.27039	5.30192	5.91671	5.88517	6.43055	5.66356	5.1801	5.20972	8.45709	8.70382	8.57227	8.68432	8.61435	9.81087	9.63322	9.88193	10.1702	10.1691	10.1227	10.4421	4.97506	4.71996	5.8033	5.04328	5.00194
Os01g0782100	(No Hit)	rp1, putative, expressed	6.78684	7.59754	6.4316	6.79791	7.52995	5.66583	8.11268	9.11263	8.55761	8.25734	8.55013	7.31733	9.09875	9.37304	8.73959	8.00379	9.09927	8.76395	6.20621	7.66487	7.25807	6.24143	5.95821	6.41283	8.04112	7.60069	7.64848	8.25883	8.87783	7.16529	8.62938	9.11643	9.36007	8.68342	7.75334	8.8419	9.88721	9.83024	9.97366	9.51058	9.55925	9.76884	7.37286	7.04546	6.65701	6.60692	6.65162
Os01g0784200	S-locus glycoprotein family protein.	receptor protein kinase, putative, expressed	2.27099	2.80839	1.94196	3.41449	2.21935	5.0019	3.94981	2.69642	2.99968	5.89909	5.692	5.52787	2.76806	2.40637	1.34284	6.65293	4.51385	4.86997	2.61119	2.90859	1.44603	3.14449	3.47983	2.77148	5.77926	5.84959	2.7784	5.58936	5.03044	4.62667	8.2853	8.49039	8.75062	7.87648	7.86362	8.40722	9.14261	9.14229	9.32163	9.00765	8.77156	8.7385	1.79112	2.1096	2.17285	5.67361	2.29367
Os01g0786700	Conserved hypothetical protein.	membrane protein, putative, expressed	3.1402	0.536779	3.40697	4.44315	5.06146	4.81618	5.95825	6.61063	6.1848	6.54275	6.36909	6.2712	4.40403	4.68703	4.21938	4.17631	4.7196	4.16112	5.30665	5.17387	4.86171	6.58851	6.10456	5.2093	5.15325	4.22512	3.91813	4.93661	4.16592	4.77611	8.24184	7.83924	8.12835	8.46569	8.90858	9.2375	6.4481	6.58391	6.26471	7.45719	6.93039	5.73846	2.49553	3.50208	2.74321	1.7254	2.31921
Os01g0787600	Ethylene-induced esterase.	OsPOP4 - Putative Prolyl Oligopeptidase homologue, expressed	5.68297	6.82388	6.50745	5.50943	5.84966	5.77286	5.81273	5.31519	5.75242	7.19119	7.04147	6.88449	5.10167	5.33886	4.85082	7.52746	6.80894	7.18805	11.6158	12.5097	11.0078	11.898	10.7289	11.0384	10.971	11.4388	12.3832	11.756	10.4139	10.206	12.4841	12.2756	12.5326	12.6346	12.178	12.9642	13.3544	13.0684	14.2946	13.6919	13.3745	14.5153	10.9787	11.4097	11.2178	10.3872	10.7535
Os01g0788400	Pectinesterase (EC 3.1.1.11) (Pectin methylesterase) (PE).	pectinesterase, putative, expressed	5.05402	5.31809	4.68844	5.46463	5.46116	5.21525	3.58339	3.17458	3.15682	3.37891	2.89075	3.32047	7.39129	6.81817	6.6341	6.26384	5.98335	6.32228	6.09235	4.96305	6.46463	5.86877	7.49378	7.3837	5.41272	5.79184	5.01857	4.86067	3.90999	5.20508	8.28825	8.5975	8.53856	7.84604	8.36608	8.46908	8.18927	8.10476	8.03784	8.20581	7.81243	7.68951	3.32043	5.76221	5.46942	3.72369	5.80502
Os01g0794800	Subtilase.	OsSub6 - Putative Subtilisin homologue, expressed	5.44433	5.77874	6.71739	7.1816	7.46264	7.41731	4.79747	5.48266	6.38979	6.70154	6.99834	6.8791	7.28962	6.85564	6.64354	8.55879	8.53417	8.31017	4.10998	4.93483	5.15739	5.70996	5.37364	5.04899	6.1199	6.63264	5.35755	7.61428	6.68388	5.03337	7.02365	7.08104	7.50662	7.48254	7.52326	8.80421	8.92646	8.64242	8.2835	8.86154	8.68921	8.91305	5.24595	4.25949	4.71572	6.02686	4.44368
Os01g0795000	Subtilisin-like secreted protease.	No Hit	5.2474	4.52321	3.36345	5.86218	6.20556	5.0538	4.71539	4.10221	4.14662	6.71327	6.6774	6.15907	5.41876	5.47362	4.68662	6.95816	7.14217	6.02763	2.93775	4.4165	4.56382	4.60177	4.06659	4.04069	5.43595	7.70658	4.91067	5.66081	4.9564	4.2468	7.24291	7.94623	7.50885	7.57322	7.24302	7.56166	7.57353	7.65124	8.36964	7.21981	7.19027	7.52079	1.96978	2.3112	3.3923	4.21451	3.177
Os01g0795100	Peptidase S8 and S53, subtilisin, kexin, sedolisin domain containing protein.	OsSub7 - Putative Subtilisin homologue	3.47235	3.10103	2.56972	2.98788	3.02503	3.26903	2.79762	3.06152	3.23821	2.85091	2.78372	3.22547	3.44278	2.96737	3.1688	3.83852	2.89783	2.88735	2.82321	3.71667	3.56965	4.19411	3.81077	2.45742	5.4086	5.22997	4.43589	3.8843	3.15661	3.73602	5.17484	5.77153	3.47679	5.12339	6.4003	6.77915	5.82043	6.08743	4.23952	5.50187	5.35729	4.05794	2.60153	2.17581	2.36487	2.05718	1.83017
Os01g0795400	Subtilase.	OsSub9 - Putative Subtilisin homologue, expressed	7.34579	7.42286	6.89468	7.36759	7.09603	6.9676	5.81276	4.43016	5.1919	8.73344	8.53839	7.45251	7.78556	5.17049	4.61788	8.30723	8.21833	7.05405	9.7428	11.1935	10.1886	10.4861	8.74392	10.0546	8.51344	9.32224	11.0018	7.97467	7.72045	6.09433	12.0295	11.6387	12.6755	12.6148	10.6021	11.7822	10.2409	10.4745	12.2955	10.928	9.56002	11.8905	2.77	4.6791	3.83259	9.3033	3.2813
Os01g0795700	Hypothetical protein.	expressed protein	4.10239	4.38477	3.65838	5.63484	5.30795	6.30563	3.33327	2.63853	4.03855	5.18998	4.97867	6.03646	5.50863	5.20915	4.30243	7.2474	6.53835	6.34651	5.10456	5.51407	4.64892	5.89379	5.44764	5.42281	6.15776	6.84233	5.52477	8.23744	6.61418	5.70124	6.5115	6.57153	7.58787	6.87382	7.42472	7.65141	6.67957	6.85871	7.31941	8.14327	7.47622	8.60559	3.27242	3.30323	3.10592	1.65533	4.20916
Os01g0798800	Protein of unknown function DUF594 family protein.	expressed protein	6.86185	6.5288	5.92692	7.52928	7.43708	6.10013	7.79546	7.96056	8.02248	9.19975	9.05515	8.30512	7.90614	6.97016	6.18	7.03462	7.44579	6.99086	6.19565	7.13104	6.45138	6.71224	6.72617	6.30035	6.6692	6.85883	6.2099	8.13236	8.33818	6.89609	9.17718	9.2056	9.29145	9.18086	8.4509	8.61654	8.59468	8.68599	9.37388	8.66935	8.20153	8.87971	5.57161	5.61604	5.18601	6.44757	4.9611
Os01g0802100	4-diphosphocytidyl-2-C-methyl-D-erythritol kinase, chloroplast precursor (EC 2.7.1.148) (CMK) (4-(cytidine-5'-diphospho)-2-C-methyl- D-erythritol kinase) (CDPMEK).	GHMP kinases ATP-binding protein, putative, expressed	8.73169	8.72916	8.95451	9.54074	9.56814	9.26316	10.083	9.75806	9.62285	10.5326	10.4836	10.6368	8.76224	8.40284	8.59098	9.86285	10.044	9.10182	10.4704	9.29848	10.8396	9.23958	10.0009	10.1085	9.34015	9.25587	9.0777	10.3894	10.02	9.30765	9.44273	9.16569	9.91428	9.9117	9.00837	9.85921	9.97851	10.4276	10.5121	10.9846	10.3589	11.0094	8.6973	8.45517	7.89283	8.9248	8.12332
Os01g0802700	Auxin Efflux Carrier family protein.	auxin efflux carrier component, putative, expressed	2.51878	2.71666	3.03668	2.9054	2.58109	3.20799	1.80944	3.37896	2.64779	3.81318	1.72772	3.11392	2.79019	1.23017	2.52805	3.10455	1.77064	2.15178	7.18945	8.29787	7.03505	3.745	4.65191	3.76392	6.34371	5.60058	7.35417	2.88205	2.04767	4.62177	12.1117	11.6581	11.0332	10.7783	10.2753	10.4527	10.7703	11.095	10.554	10.4973	10.4977	9.53986	4.4023	4.59671	5.91004	3.98044	4.63747
Os01g0802900	Conserved hypothetical protein.	No Hit	3.73863	2.96109	3.23961	3.05359	2.78761	3.12689	2.955	2.41904	1.80572	1.41581	2.7889	3.20495	2.90653	3.35144	3.5921	3.59028	3.3111	3.6523	3.16852	3.77436	1.91286	4.29376	4.36856	2.3191	4.65184	2.74678	-0.157933	3.7431	3.8214	4.52926	4.90444	5.94509	3.21811	4.67131	6.73816	5.2255	6.40465	6.60931	3.7475	4.43961	6.17651	3.29233	3.56854	3.20799	1.91464	2.79569	2.28677
Os01g0803600	(No Hit)	cytochrome P450, putative, expressed	4.35545	4.81341	5.24133	4.9941	5.3816	5.92546	5.61745	6.20099	6.43279	4.60296	5.71591	5.98075	5.83188	6.11618	5.29861	6.0793	5.68721	6.4795	6.26398	7.15279	6.15426	7.30194	6.4585	5.58073	5.42913	5.84157	6.3977	6.6233	6.9419	6.16897	13.4611	13.8636	13.4481	11.2026	12.4476	12.3919	12.9236	12.2593	12.9131	12.1838	12.4957	12.0707	5.53803	5.81795	5.6516	2.98692	4.92825
Os01g0803800	Cytochrome P450 family protein.	cytochrome P450, putative, expressed	3.40761	3.58489	4.15263	4.80319	4.79193	4.78631	5.08647	5.35046	5.34402	4.10077	4.59806	5.03764	5.09449	5.3424	4.85115	6.44725	5.06309	5.73587	5.3644	6.45481	5.28032	6.67594	5.69606	5.10671	4.89194	5.47217	5.46208	6.18471	6.10024	5.87927	12.7761	12.8465	12.375	10.4117	11.4028	11.289	11.9142	11.4271	11.9892	11.698	11.6557	11.1877	4.66355	5.18003	5.36206	3.46197	4.36706
Os01g0803900	(No Hit)	cytochrome P450, putative, expressed	4.72665	4.16881	4.77796	4.07143	3.9925	5.31115	3.59968	3.6943	4.29785	3.18694	3.37385	4.61344	3.99928	3.76497	3.22648	4.11833	3.2553	3.79321	3.58416	3.05772	2.99973	3.24971	3.08196	3.24316	4.03022	5.41139	4.71234	3.84904	3.23702	4.42633	10.2096	10.5224	10.5076	9.48951	10.9997	11.1478	7.94363	7.28095	7.88446	8.70557	8.95754	7.95262	4.04366	3.53739	3.08825	3.73708	2.99417
Os01g0810600	Protein kinase domain containing protein.	protein kinase domain containing protein	3.57398	2.84715	3.89223	3.02114	2.82421	4.07521	2.42068	2.80973	3.65039	3.1672	2.51213	3.60624	3.406	3.31453	2.87885	2.89407	2.68703	2.90041	2.84262	3.92145	1.63828	4.42671	4.23419	2.6308	3.83442	5.69654	2.30515	3.90313	2.85392	4.84124	4.73992	5.62085	2.63324	4.46004	6.47107	4.83384	5.58228	6.14444	3.24296	4.22411	5.63079	3.39957	2.63877	4.02255	3.78573	2.01712	1.71474
Os01g0810900	Protein kinase domain containing protein.	retrotransposon protein, putative, unclassified	2.02533	1.81938	2.7223	2.92396	1.49041	0.738322	5.39805	1.68491	2.4851	3.40146	2.28362	2.41065	1.33977	4.74198	2.97873	2.18513	1.08309	2.28645	1.06945	1.96953	3.68476	1.72119	1.47824	1.40537	0.817354	1.1154	2.20441	2.73758	2.10417	4.2988	6.99436	5.04554	6.92199	5.26088	5.30434	5.9051	5.55767	4.64771	5.23952	4.8646	5.30771	4.28339	3.61156	2.85039	1.91702	2.19455	1.46732
Os01g0813800	Glycoside hydrolase, family 1 protein.	Os1bglu3 - beta-glucosidase homologue, similar to G	1.77878	2.18345	3.49181	3.56382	2.62311	3.25744	1.8543	2.16301	3.1101	3.0744	2.41103	3.6628	2.13855	2.77114	2.70511	2.61469	2.66399	2.08589	2.83879	2.93339	3.44798	3.25315	3.96334	3.26832	3.21763	3.14571	-1.2063	2.80959	2.71238	3.12485	3.01037	4.08553	2.58848	2.86614	5.34815	3.57264	4.80228	5.16874	2.17072	2.86097	4.55112	1.9953	1.97112	2.33789	7.22847	3.84207	1.4188
Os01g0816600	Protein kinase domain containing protein.	leucine-rich repeat family protein, putative, expressed	2.81402	2.28235	2.41169	3.11182	2.05404	2.63504	2.16677	2.11885	3.22532	2.52719	2.46015	2.8742	2.01016	2.72413	3.46317	1.5701	2.21294	1.16803	2.84709	2.70686	2.57303	3.21497	2.85863	2.07328	3.393	4.39953	4.70072	3.16539	2.54023	4.10224	4.33034	4.83815	4.1806	4.58825	5.49277	4.93684	4.6025	5.37151	5.41535	5.6506	5.54178	5.07571	2.5212	3.27216	1.50127	1.44273	2.23222
Os01g0823900	U box domain containing protein.	spotted leaf 11, putative, expressed	10.2001	10.2386	10.7723	10.3288	10.745	10.5624	10.2113	10.6317	11.4432	11.4017	11.8497	10.9693	11.5385	11.6603	11.6581	11.34	11.4115	11.6284	11.5494	11.1936	12.4593	11.4666	11.9155	11.9727	10.5469	10.4892	11.0386	13.1904	13.2414	11.9678	12.7535	12.7872	13.1505	12.3804	12.3635	12.4869	11.9036	12.1023	13.1213	12.8392	12.2904	12.6495	10.3139	11.3783	11.2761	12.7586	11.3679
Os01g0824800	Conserved hypothetical protein.	expressed protein	7.6748	8.51526	6.9857	8.76787	8.98762	7.59464	9.9984	10.0729	10.2416	11.0199	10.9433	10.9903	10.9213	10.9374	10.6351	11.4	11.0509	11.1639	7.88362	9.55419	7.98355	9.11492	7.68959	7.71706	10.1542	10.1575	9.39069	12.1129	11.0261	9.89633	11.0299	11.364	11.3442	10.9275	11.2861	11.665	12.471	12.2596	12.275	12.3732	12.1313	12.2709	4.18212	2.75887	3.35078	8.69675	4.06762
Os01g0825900	Uncharacterized Cys-rich domain containing protein.	SAG20, putative, expressed	3.75586	2.80806	3.75771	3.56401	2.66472	3.9406	3.55473	3.12551	3.90343	2.90569	2.75811	8.75457	3.65446	3.26133	3.81873	4.20174	3.45567	4.13387	3.65673	4.07122	2.65255	4.78384	4.71931	2.35143	4.58798	5.72338	4.73317	4.20475	3.44498	4.88493	5.19821	6.05958	2.96761	4.87835	6.92246	5.09017	5.66922	6.48205	3.97741	3.79336	6.11282	3.85633	2.21587	3.08482	2.48729	1.77718	2.25646
Os01g0826800	Conserved hypothetical protein.	No Hit	5.59085	4.76003	5.21751	6.32995	5.7282	5.99713	6.42759	6.41148	5.82376	7.27517	7.78477	7.14621	4.85221	4.81609	4.08428	5.01239	4.57634	3.92803	6.62396	7.0321	5.8192	7.01584	6.32189	6.31804	4.12339	6.10686	5.57776	7.50464	7.79809	7.34519	8.43703	8.4535	8.55285	8.42997	8.09926	7.8454	6.64419	7.19757	7.6363	7.41528	7.3387	8.35147	5.57581	8.05952	8.00845	8.45245	7.26759
Os01g0827300	Laccase precursor (EC 1.10.3.2).	laccase precursor protein, putative, expressed	3.82588	0.582879	1.44425	2.86243	2.3858	3.93894	2.28074	1.65708	3.44591	3.14247	2.18155	0.93714	1.98239	1.80144	3.37947	3.17473	4.58489	4.50151	8.53871	7.71858	9.33545	7.82957	8.93941	9.30183	5.24107	5.71835	4.77162	5.87833	4.63446	4.81054	12.303	11.3402	11.5319	11.9336	10.8138	10.5524	9.76767	9.50922	10.5371	10.5199	9.16947	9.75074	3.07337	8.58875	10.1541	5.09213	9.6777
Os01g0827600	Exo70 exocyst complex subunit family protein.	exo70 exocyst complex subunit, putative, expressed	4.7469	4.30527	4.98333	5.03673	4.62955	4.54819	5.78129	5.77029	5.45963	6.47175	6.32301	5.84309	5.01391	4.94898	4.57887	5.23719	5.99182	5.2269	4.65568	4.9101	5.3194	4.52227	4.66311	5.11954	5.91816	4.64998	5.58314	5.28045	5.31308	4.36983	5.72191	5.42965	5.67688	5.80573	4.97889	5.84038	5.70608	6.11982	6.53099	6.69117	6.04929	6.73606	2.60093	4.23114	4.66926	7.00981	5.05106
Os01g0831900	Ammonium transporter 2 (AtAMT2).	ammonium transporter protein, putative, expressed	-0.572612	-1.31137	1.55588	1.36003	-1.02359	2.06269	1.82647	1.94736	2.6107	5.47751	2.12511	2.59637	1.43063	1.83183	4.83136	1.00981	0.857578	1.32563	1.13277	1.68802	1.45572	1.90284	1.9253	1.39934	2.90769	4.92022	0.374699	1.98299	0.619536	4.48085	6.32935	6.17504	5.70179	6.05196	6.35241	6.19751	3.6571	4.32569	4.26388	4.15733	5.09544	3.74014	0.541811	0.912845	4.14868	0.782847	1.05141
Os01g0833400	Conserved hypothetical protein.	expressed protein	9.31874	9.39048	9.34597	10.0819	10.2685	10.0192	9.17736	9.20654	9.24249	10.2598	10.4531	10.4091	10.5434	10.3858	10.1607	10.834	10.5203	10.8729	8.3581	9.91006	8.99998	9.62238	8.78116	8.93849	9.53954	9.14415	9.80297	11.7748	11.5631	11.377	9.24321	9.47645	9.78809	9.85282	9.8071	10.4347	10.8279	10.8599	11.2626	12.0436	11.7827	11.7735	7.44029	8.24052	8.87533	9.81839	8.6257
Os01g0833500	Serine carboxypeptidase II chains A and B (EC 3.4.16.6) (Carboxypeptidase D) (CPDW-II) (CP-WII).	OsSCP5 - Putative Serine Carboxypeptidase homologue, expressed	2.37858	3.03082	2.74419	2.03242	2.25004	3.79991	3.39616	0.856703	2.43193	-0.75084	2.3568	2.54761	2.36406	1.01	3.3288	0.606463	1.11909	1.18996	5.84837	5.18536	5.15144	6.60752	7.04543	7.01931	3.02491	3.8921	3.11687	1.28753	1.71907	2.86555	8.82486	8.21198	8.90995	9.09217	7.98026	8.24143	5.54502	5.80118	7.175	6.39326	6.35423	6.63922	8.17621	8.10706	7.58363	3.24614	8.19792
Os01g0838200	Conserved hypothetical protein.	expressed protein	4.28976	4.6626	6.81104	4.54581	4.92589	7.15476	3.10108	3.79654	4.2934	3.12915	3.39356	3.9137	3.50324	3.39576	3.92638	3.22608	3.1935	2.9476	5.93179	4.15462	6.90852	6.04443	8.38218	5.42487	3.31981	3.24453	2.98382	3.65808	4.16882	3.83938	13.7618	13.973	14.5457	13.7874	14.0222	13.8581	10.9047	11.327	12.4823	11.7915	12.4126	13.0946	5.80407	7.70112	6.68041	4.68881	7.64113
Os01g0838600	Zn-finger, C2H2 type domain containing protein.	ZOS1-14 - C2H2 zinc finger protein, expressed	9.41496	9.52854	10.5281	9.67773	9.71121	10.3362	10.6677	10.5872	10.7709	10.0723	10.6131	11.6443	9.97745	10.2713	10.1716	10.0623	9.59535	10.0111	8.27396	7.76215	8.02487	6.55163	7.44247	7.92028	8.33824	8.10231	7.59283	9.9017	10.0755	7.66742	9.40305	9.90404	10.3764	9.17116	9.29902	9.88931	11.4633	11.4486	11.6106	11.3874	11.5937	12.1043	2.3512	4.49494	2.08238	8.54787	4.16718
Os01g0840800	Hypothetical protein.	expressed protein	6.15091	6.0574	5.62842	8.82753	8.83862	8.99444	8.83205	8.59131	8.2131	11.4686	11.0298	10.9085	6.50744	7.33295	7.78204	9.35113	9.98154	8.70404	7.75941	7.84064	8.01015	8.71491	8.74133	9.35249	8.47257	7.08049	8.68425	10.7051	10.2438	9.92676	9.89509	9.85601	9.86346	9.99313	10.0703	10.5936	9.96623	10.6135	10.4736	11.6685	11.3774	10.9059	10.4867	9.65416	9.66515	9.41124	10.5408
Os01g0843900	Laccase (EC 1.10.3.2).	No Hit	4.00538	3.43512	4.55384	4.31637	4.41478	5.25464	3.01549	3.52737	3.8029	3.18916	4.67003	5.15745	3.88334	4.08504	3.89333	4.24738	3.87595	4.35819	5.70333	3.8073	7.24055	4.89238	6.67545	6.78812	6.08541	6.84922	5.27998	4.50013	3.9806	4.50509	7.91812	8.50704	8.52203	8.14587	7.73071	8.07905	7.87553	6.84067	7.98702	6.58035	6.8285	6.62905	4.28153	7.49955	8.59915	6.66044	7.79713
Os01g0847100	Hypothetical protein.	expressed protein	5.6682	5.95201	4.9292	9.37693	9.67168	7.71917	9.16103	8.99832	9.0692	11.9646	12.5053	12.6933	7.21918	7.42787	6.95657	11.5177	10.8546	10.4228	8.6982	11.0148	8.92844	10.8938	9.26349	9.11644	10.9872	11.7012	11.4814	13.8181	12.7759	12.0654	11.5336	11.798	11.9818	10.1776	10.1771	10.9699	13.6008	13.5831	13.5434	13.0957	12.5593	13.6782	2.45572	4.27421	2.16544	9.66304	1.83023
Os01g0850700	Multicopper oxidase, type 1 domain containing protein.	laccase precursor protein, putative, expressed	6.55193	5.13696	9.7424	4.40944	5.03224	11.0423	8.61016	7.4929	6.57102	7.53791	8.55939	8.43149	2.04661	1.67149	1.80316	3.11871	1.6034	3.02563	11.7468	8.63296	8.77192	7.97948	9.1858	8.8018	8.11393	7.86825	9.468	5.93315	8.61968	8.77437	11.0936	11.1292	11.502	10.8584	10.3578	10.0217	9.32707	9.78174	11.4196	10.2874	9.71906	10.4933	2.60924	4.85429	5.01071	7.16742	5.39311
Os01g0850800	Multicopper oxidase, type 1 domain containing protein.	laccase precursor protein, putative, expressed	3.04732	1.53109	3.51148	2.69276	2.22178	3.12618	2.3341	1.99594	1.97617	2.2091	1.9122	6.04691	3.01437	3.33602	2.81591	3.09769	1.85784	2.19158	5.39762	7.77055	6.41348	8.11458	7.04541	7.11106	5.07874	5.59488	3.65136	5.72824	2.33348	3.76546	10.043	9.48084	9.90912	10.0962	10.1	11.1007	8.544	9.20965	9.01795	9.97047	9.18843	9.0716	1.97694	3.66732	3.30069	2.98938	4.12904
Os01g0855600	Hs1pro-1 protein.	hs1, putative, expressed	5.55345	5.48837	5.43666	7.35942	7.70655	7.2521	5.54888	6.02625	6.08314	8.35383	8.41745	8.15765	5.52473	5.41733	4.83417	7.23468	6.82257	7.32575	6.46455	7.60471	6.5074	7.06385	6.4608	6.84123	5.5675	6.64447	5.89381	7.51176	8.26569	6.16208	10.1742	9.67657	10.1659	8.88156	8.76131	10.0547	9.53713	9.5044	10.7522	10.8872	10.1849	8.98573	6.8669	6.92277	7.22977	5.50382	6.85978
Os01g0865700	U box domain containing protein.	U-box domain-containing protein, putative, expressed	8.51476	8.50497	8.77377	6.60572	6.97995	7.22325	7.12327	7.50668	7.91593	5.6591	6.41469	6.87273	7.34581	7.79277	7.97121	7.4332	7.17731	8.09102	7.0689	7.22546	7.55541	6.91888	6.41066	6.67645	5.9642	6.16785	5.3879	7.52677	7.60841	6.33294	10.1788	10.4452	10.355	8.97798	9.78468	9.64985	9.06617	8.4453	8.80919	8.17597	8.06495	8.28581	5.40049	5.59083	5.53192	5.59965	4.59486
Os01g0868600	(No Hit)	aspartic proteinase nepenthesin-1 precursor, putative, expressed	0.517059	2.46349	0.94146	1.07563	4.21523	-1.01984	1.2558	1.05192	0.592447	0.720874	1.32796	0.935504	-0.350555	1.67825	3.53076	3.47363	0.529709	0.248553	1.47968	0.601381	2.45395	3.86321	2.80333	0.281805	1.7323	4.64247	3.9587	1.55838	1.44411	4.53138	10.936	10.4738	10.6494	10.8033	10.278	10.6829	8.19692	8.5911	9.32078	8.94605	8.80984	8.68246	1.37135	-0.0287544	0.820873	0.364071	0.682126
Os01g0869200	Mg2+ transporter protein, CorA-like family protein.	CorA-like magnesium transporter protein, putative, expressed	9.47305	9.29507	8.91505	9.3628	9.55249	9.18049	10.3824	10.6542	10.8875	9.85224	10.1186	10.1704	10.8667	11.0096	10.7781	10.6312	10.4331	10.8462	8.47187	9.46819	8.81227	8.64029	8.05717	8.30188	10.8743	10.4769	10.5539	11.2918	10.6343	9.87186	10.5761	10.3866	10.3788	10.192	10.2474	10.7518	10.9926	11.2697	11.322	11.5637	11.1434	11.2489	6.86001	7.1708	7.12216	7.80317	7.02649
Os01g0871900	TGF-beta receptor, type I/II extracellular region family protein.	peptide transporter PTR2, putative, expressed	4.39051	2.67766	3.73063	4.4906	3.99934	4.42282	2.48903	1.80521	2.82177	5.10162	4.79949	5.32095	3.13521	3.33756	4.30437	3.79547	4.31595	3.89082	2.46078	3.50233	3.07095	4.64602	4.30559	3.97661	4.70105	3.51677	3.72459	4.37572	4.83578	4.79048	5.46346	5.65756	5.19606	5.74161	6.41105	5.96109	6.64059	6.62998	6.67723	6.52133	6.89457	6.95416	2.31416	2.33924	5.34083	3.15589	2.51213
Os01g0874700	Cellular retinaldehyde-binding/triple function, N-terminal domain containing protein.	patellin protein, putative, expressed	9.89738	9.47368	10.6285	9.92657	9.99338	10.1518	10.2369	10.7906	10.7818	10.9721	11.1561	10.7914	11.4036	11.5017	10.9405	11.3297	11.6606	11.215	12.5075	11.8215	12.2613	12.389	12.6708	12.7336	11.7215	11.4762	12.1212	12.4357	12.0265	11.5236	14.4216	13.9491	14.7783	14.3563	13.9505	13.9938	13.8992	14.0334	14.6805	14.5395	14.1472	14.478	13.0629	13.6866	13.6013	9.70979	12.9762
Os01g0881300	MtN3 and saliva related transmembrane protein family protein.	nodulin MtN3 family protein, putative, expressed	13.2986	12.9671	13.7621	14.0584	14.3488	14.6058	13.3451	13.5421	13.4245	13.3009	13.6662	13.5551	11.6431	12.7079	12.7622	13.2353	13.4828	13.5649	14.1239	12.8929	14.0733	13.9174	14.6329	14.7469	13.0112	12.4301	13.9251	13.4605	14.3911	13.7749	14.7965	14.4932	15.8804	14.6721	13.4354	13.1377	11.7495	12.5085	14.8096	12.7659	12.3444	14.3247	13.2151	13.5669	13.7472	13.2984	13.6437
Os01g0885700	Curculin-like (mannose-binding) lectin domain containing protein.	S-locus-like receptor protein kinase, putative, expressed	3.64178	3.57622	2.00273	3.04114	2.81783	0.921059	5.37915	5.50729	5.81214	4.21948	3.84894	3.81109	5.15416	5.55351	5.2581	4.52001	4.7186	5.08557	1.65609	2.16426	2.18474	0.810964	1.66455	0.910469	4.03166	3.87479	3.63972	3.44193	1.47147	4.49448	5.63779	5.47857	5.23818	5.1012	5.55661	5.54785	7.73192	7.71166	7.4629	8.14456	7.72102	7.71248	1.24181	1.53889	-0.22562	1.25558	1.29293
Os01g0888900	Hypothetical protein.	No Hit	5.11135	5.54129	5.90902	8.63098	9.20595	9.65533	8.67783	6.63291	7.0732	10.289	10.4029	10.9489	4.45068	5.94711	5.66935	6.73223	7.05483	7.65625	9.91137	11.3751	10.7441	9.9151	8.79553	8.79794	11.3935	11.0881	11.9937	12.7175	12.3713	11.477	13.3113	13.2314	13.2332	11.7194	11.7945	12.2924	12.9922	13.7458	14.3816	14.1545	13.0051	13.6444	3.41297	6.15401	3.84927	11.576	5.83978
Os01g0893700	Family 9 carbohydrate-binding module/cellobiose dehydrogenase, cytochrome domain containing protein.	expressed protein	4.12267	4.55703	5.74716	3.10249	3.3981	4.40675	3.15606	3.34522	3.25128	2.70243	3.41735	4.22911	3.14479	3.33658	3.49656	2.76021	3.04894	3.74459	4.59015	3.84303	5.94494	7.4367	5.14108	5.37608	3.14331	5.30689	4.58994	3.91108	4.37728	4.03804	14.5159	14.7628	14.1732	13.8789	14.8118	14.5832	13.6631	13.4737	14.2448	13.9778	13.7614	14.0411	3.70732	3.08819	3.3607	3.1938	2.71108
Os01g0895200	Family 9 carbohydrate-binding module/cellobiose dehydrogenase, cytochrome domain containing protein.	expressed protein	-0.201516	2.49536	-0.792187	2.6245	1.19795	2.59013	1.893	2.19119	1.12659	2.26601	1.92053	-0.921415	1.75562	3.28522	2.27977	3.0101	1.69768	2.38326	2.71407	1.88938	2.39705	3.18715	2.57604	2.53526	4.58732	6.3058	-0.835466	4.27533	2.83929	-2.1552	11.7238	10.9283	11.0042	11.1216	10.8719	11.0572	10.2007	10.7278	11.1972	11.4678	10.5063	10.7787	1.46741	2.35457	2.34894	7.96103	2.00532
Os01g0895300	Conserved hypothetical protein.	auxin-responsive protein, putative, expressed	10.3081	10.3202	11.9556	10.2462	10.5131	11.9068	9.94916	10.2987	10.7885	8.03601	9.41127	10.0633	7.82982	8.67802	9.12961	8.80158	9.39662	9.14579	12.6826	12.5575	12.7512	12.1618	12.0859	12.9875	10.0275	9.38671	9.65748	7.34817	10.1456	9.37603	15.0871	15.1485	15.2514	14.601	14.9953	15.1422	15.119	14.7881	15.2807	15.0362	14.7739	15.0034	11.1087	12.4062	12.3374	12.7595	12.1968
Os01g0904700	Two-component response regulator ARR1. Splice isoform 2.	two-component response regulator, putative, expressed	9.98577	9.59405	9.1889	10.326	9.80676	9.55254	9.74422	9.54892	9.11301	11.0415	11.0568	9.84961	9.34476	9.4391	8.93097	9.71716	9.9891	9.43803	8.46376	9.15447	8.23828	8.77343	8.63046	8.31185	8.45048	7.66674	9.10431	10.2854	10.7357	10.0995	10.2995	9.40121	9.31836	9.9625	8.90933	9.69613	10.1206	10.6854	9.97553	11.2147	10.7247	10.2429	7.7368	8.70065	8.79741	10.8914	9.25008
Os01g0908300	Hypothetical protein.	No Hit	4.20831	3.81694	3.67555	3.40202	3.38526	3.18252	3.57716	4.30648	4.11072	2.42828	2.84882	3.65999	4.8121	4.56561	4.68785	4.00452	3.73016	3.67917	3.57216	4.06482	2.48599	4.51602	4.23857	1.7651	4.56887	5.86059	4.51708	3.61367	3.14414	4.40642	4.69113	5.5798	2.93074	4.61502	6.49245	4.99318	5.63037	5.89661	3.82629	3.74022	5.53699	3.48548	2.62458	3.1744	2.73544	2.82294	1.7935
Os01g0915900	(No Hit)	keratin, type I cytoskeletal 9, putative, expressed	7.27725	7.59908	7.41875	8.65824	8.59573	6.97511	11.4518	11.549	11.4563	9.87198	10.014	9.99542	11.6964	12.0466	11.4696	10.975	10.4491	10.0757	7.41945	10.4044	8.69294	9.62448	8.15376	7.88777	10.1407	10.5221	8.32384	12.1911	9.95614	7.88664	14.2441	13.9257	14.3849	13.3662	13.3285	14.3131	14.4066	14.5297	14.8194	15.2572	14.7368	14.2024	2.74832	5.30562	6.00953	2.8854	4.20484
Os01g0916000	Conserved hypothetical protein.	RNA-binding protein FUS, putative, expressed	1.30751	2.67288	3.7936	1.67975	3.53716	3.46467	4.24258	4.60288	4.07668	3.85804	3.75051	4.26936	2.66138	3.50253	2.73028	4.18159	4.00752	3.99745	4.7415	7.35084	5.85191	6.19554	5.76248	5.03326	6.00334	6.56215	4.63536	9.19738	5.82198	4.58108	12.2958	11.9998	12.1619	11.8976	11.5175	12.1449	11.9901	12.4873	12.7942	13.5874	13.0071	12.4182	2.82199	3.23669	3.04537	2.71376	3.02255
Os01g0916100	Conserved hypothetical protein.	keratin, type I cytoskeletal 9, putative, expressed	3.51553	4.10332	3.49856	4.89994	5.33921	3.72723	7.87012	7.81919	7.3764	6.98714	6.87864	7.33101	6.11052	7.48922	7.16476	7.48392	7.20854	6.4886	5.95696	8.09204	6.93771	7.5069	6.64239	7.00502	6.51826	7.31054	5.15196	10.5378	8.99873	7.42661	10.6885	10.5456	10.9105	10.3667	10.3467	11.4283	10.362	10.3064	11.4021	12.6295	11.7642	11.4453	2.29372	2.45878	1.86435	3.13125	1.77251
Os01g0920500	Hypothetical protein.	regulatory protein, putative, expressed	1.3916	2.35543	3.03971	3.32869	3.577	4.4315	3.14097	2.00572	3.37449	5.35217	5.57877	6.3894	2.78864	1.91401	1.91531	6.53008	5.65768	6.01203	8.39403	9.80563	8.56219	8.91016	7.94988	8.09101	9.01618	9.21219	7.21173	9.83584	8.89088	7.89996	11.5773	11.6866	12.0399	11.4954	11.8564	12.2983	11.4727	11.569	12.3566	11.9239	11.6298	12.8575	2.40507	1.62828	4.61526	2.06444	1.84684
Os01g0921000	Conserved hypothetical protein.	regulatory protein, putative, expressed	2.75082	1.8615	3.95865	2.9472	2.11427	3.46226	2.42975	2.19906	2.53005	4.35813	4.83579	7.67422	3.80628	3.95751	6.95542	6.43429	5.72187	5.85647	2.40154	3.6341	3.44244	3.96877	3.97681	2.79964	5.88825	5.69912	4.49603	5.39335	5.50146	5.53447	7.36725	7.15159	6.69509	7.51523	7.53938	8.27115	8.3751	9.06711	9.25467	9.9877	9.78053	9.39864	2.13759	2.48275	2.96432	3.19258	1.26977
Os01g0921100	Conserved hypothetical protein.	regulatory protein, putative, expressed	8.18029	7.98424	8.54851	8.63685	9.00848	9.38832	8.13075	7.11138	7.03434	6.44152	6.26641	7.00967	4.81284	4.60229	5.2717	7.18584	6.85975	6.83598	7.57283	7.70736	8.49128	9.37666	8.64531	9.57117	6.28485	7.14777	6.60122	9.47475	9.79128	9.48076	10.3072	10.2664	10.742	10.4935	10.4195	11.4395	7.47655	7.80963	8.87565	9.22379	8.72893	9.51297	2.72774	5.01057	6.02149	6.98397	6.17384
Os01g0923800	Heat shock protein DnaJ family protein.	dnaJ domain containing protein, expressed	4.01176	3.39624	3.42873	3.47202	3.30229	2.86352	2.25236	3.69829	4.10564	1.63192	3.12253	3.21319	4.60441	3.99646	4.64746	4.80091	4.16009	3.08865	3.22633	3.92015	2.46776	4.80372	4.735	2.54178	4.6867	4.91909	5.15658	4.44077	3.28424	5.29026	5.81543	6.2714	2.88799	5.39318	7.11106	6.14382	6.13752	6.43379	4.35524	4.18473	5.89361	3.52648	3.10046	2.90863	1.68087	2.68439	2.38081
Os01g0928600	Serine palmitoyltransferase.	serine palmitoyltransferase 2, putative, expressed	2.62827	3.81595	3.39431	3.47236	3.68355	4.28119	2.09262	1.59177	3.21785	2.29026	2.16171	2.54837	2.41631	2.15392	1.00411	2.40355	1.83556	1.10794	2.04071	1.60579	1.52982	0.847212	1.53951	1.98183	3.90669	4.92303	3.8637	3.37456	2.19703	3.56808	4.28027	4.50482	4.05099	3.59403	4.97191	4.25192	5.90339	5.08126	4.7347	5.1059	4.63352	4.16067	2.88761	2.05266	2.62272	2.8915	1.63818
Os01g0931100	Conserved hypothetical protein.	heparan-alpha-glucosaminide N-acetyltransferase, putative, expressed	8.49676	8.24339	7.52895	7.32971	7.4556	7.04326	9.9043	9.15505	8.89655	8.41237	8.19046	8.06746	8.49398	8.84492	8.86338	8.05174	8.37514	7.50001	7.80865	8.46254	8.22186	7.44349	7.62656	7.93759	9.0838	8.46914	9.69115	9.59987	8.75242	8.83397	9.65825	8.9297	9.78803	9.75855	7.93019	8.49712	6.61396	7.92019	9.24138	8.70688	8.07805	8.57096	7.21512	7.66713	7.62245	6.56213	7.50631
Os01g0935800	Protein kinase domain containing protein.	protein kinase, putative, expressed	2.52897	4.26712	3.50094	3.40432	3.4947	3.72891	1.57473	1.05197	1.61143	1.29324	1.90651	1.36592	2.78915	2.70677	3.47791	3.9236	2.16236	0.669282	9.44338	8.75091	9.26528	9.04689	9.19288	9.59627	7.74822	4.19159	3.44627	2.04443	2.56964	3.47293	11.0637	10.2021	11.7483	10.9076	9.57003	9.5967	6.08121	7.71611	10.1831	8.03618	7.64809	9.95805	10.3299	10.4971	10.7935	1.99353	9.88102
Os01g0937000	Peptidase aspartic family protein.	xylanase inhibitor, putative, expressed	1.26758	1.66419	-0.0253536	2.23536	2.32936	2.24318	2.04841	1.75981	2.85174	2.05945	0.112267	1.05468	2.12162	0.505347	0.390754	0.262891	0.915716	1.26839	-0.258768	0.546389	1.98133	1.72134	5.05998	1.12942	2.89692	3.48405	4.31065	1.22763	0.565122	1.50892	11.4893	11.2651	10.1207	10.8426	11.3572	11.2634	7.64468	8.6376	7.42845	9.23902	7.51168	8.20003	1.93958	1.23641	3.15044	0.942424	0.79374
Os01g0937200	Peptidase aspartic family protein.	basic 7S globulin 2 precursor, putative, expressed	9.47215	9.39508	8.9481	9.55963	9.4387	9.0253	9.59632	9.51033	9.31052	9.56888	9.245	7.93028	8.76941	8.84595	8.44931	8.03596	8.89648	8.50194	7.83596	8.5817	8.40268	8.51914	8.33752	8.2235	6.59591	6.56676	6.7976	7.70461	8.75496	7.92871	11.3593	11.2058	10.8946	11.0893	11.0999	11.3486	10.6874	10.9741	10.5255	10.9197	10.4518	10.6034	6.33641	8.28626	8.40095	11.3009	8.88731
Os01g0937400	Disease resistance protein family protein.	NBS-LRR disease resistance protein, putative, expressed	3.90408	4.7647	3.66029	3.66457	3.68037	3.64953	3.16451	3.52775	3.91163	4.07637	3.90406	3.49502	4.40288	3.70874	4.33132	3.83238	3.77048	3.37843	3.67026	3.9421	4.14086	4.66879	4.89709	4.30579	4.74793	4.64395	4.6726	3.93826	4.70749	3.30739	5.553	5.93551	3.98321	5.30479	6.80732	6.73366	5.4315	5.85936	4.07928	3.36166	5.15661	3.63642	3.40266	3.8076	3.2202	3.87337	3.59846
Os01g0937500	Peptidase aspartic family protein.	xylanase inhibitor 725OS, putative, expressed	3.29391	1.86575	2.83943	1.77481	0.636418	2.90531	1.55263	2.51406	3.00003	2.25208	2.46235	2.99577	2.67476	0.904725	2.6462	2.64197	1.35412	2.17423	1.45326	1.99536	2.50307	2.0997	2.38819	1.49257	4.1259	-2.79447	3.81092	1.62015	2.46252	4.47155	9.04633	9.25357	8.10306	6.92214	6.56422	6.29258	6.79762	6.50946	5.882	8.41552	5.84206	6.03878	6.86196	5.97218	6.35891	1.25184	6.94237
Os01g0937600	Peptidase aspartic family protein.	xylanase inhibitor, putative, expressed	3.66513	2.36972	1.2894	1.50065	2.35128	2.1307	0.484018	3.65827	3.93777	1.30119	1.5873	2.62061	3.25789	3.59259	1.44954	2.24303	2.04165	0.306731	2.3237	1.76844	1.56895	3.30885	2.87608	1.27543	2.52247	4.23535	2.16386	2.39945	2.11537	4.69985	9.9147	10.3156	9.10321	7.5321	7.83431	7.30293	6.33513	5.72843	5.54408	5.63302	5.35867	6.58783	4.90057	5.55272	5.78014	2.9111	5.91078
Os01g0937800	(No Hit)	xylanase inhibitor, putative, expressed	2.08245	1.76832	0.243976	1.65118	1.66855	1.991	2.24125	0.196288	3.16021	1.37211	2.05831	1.75397	1.37413	1.9007	0.404305	1.63889	1.08806	1.75556	3.33296	2.37165	2.9955	4.06559	3.92373	3.47577	2.75627	4.04161	4.65035	3.21206	2.157	3.04571	8.32182	7.85437	7.05427	6.08888	6.10777	5.33623	3.66933	3.67306	4.06685	5.01466	3.82545	4.91385	5.95017	5.34577	5.6412	1.85598	5.78691
Os01g0940800	Beta-1,3-glucanase precursor.	glycosyl hydrolases family 17, putative, expressed	5.70784	5.51501	6.84208	7.86811	7.70676	8.22821	6.34319	6.36767	7.71569	8.12304	8.10724	6.6984	8.39971	5.49314	5.03692	7.72936	8.039	8.97221	7.05653	8.92713	7.39868	9.8608	8.152	8.86537	6.26342	6.30706	6.51314	8.61535	7.30407	6.75714	9.87244	9.39721	9.58395	10.1352	9.96581	11.117	11.6763	11.3971	12.1557	10.8236	11.6973	12.4983	1.86608	2.09383	2.58975	3.25642	1.28374
Os01g0941200	Beta-1,3-glucanase precursor.	glycosyl hydrolases family 17, putative, expressed	1.65388	0.789301	3.54197	0.0322814	1.44037	1.5369	0.555179	1.68513	3.13969	2.18088	1.75917	0.986231	1.36492	1.9389	2.93563	2.14838	0.631362	3.28847	0.811605	0.264439	0.360817	-0.791148	-0.243902	0.450872	-0.45432	5.96175	4.18083	-0.707153	0.577574	6.7051	10.5549	10.0581	10.7484	10.1969	10.3284	10.5324	5.89414	5.46437	8.02591	6.58449	6.51874	8.08221	0.483673	2.4803	-0.769981	1.86985	2.17485
Os01g0943700	Hypothetical protein.	No Hit	4.07795	6.3317	6.59468	4.59172	6.08082	7.09704	3.63737	5.30358	4.3521	3.49066	5.31009	5.55777	4.6918	3.81878	3.86858	4.54275	3.0936	5.17676	3.55564	3.34082	4.49689	3.37608	5.14022	4.24774	3.98013	5.14067	4.26104	4.22159	6.34945	4.59892	4.6159	5.57181	5.2434	4.16132	5.74501	5.92824	7.23987	6.75359	6.56741	6.18944	6.28024	6.13129	4.40574	3.92004	4.64047	4.14462	3.69085
Os01g0945100	Amino acid/polyamine transporter I family protein.	amino acid permease family protein, putative, expressed	2.94756	2.72592	2.82859	3.36149	3.8417	2.35256	3.26547	3.51294	4.23962	6.36974	6.07996	5.9186	6.32803	5.63446	5.48033	7.77887	7.48008	7.32269	3.42115	3.20797	1.5751	3.01131	2.34855	2.40239	4.44357	5.96603	5.43654	7.80614	5.80396	1.36117	7.26771	7.42217	7.69493	7.23512	7.15894	7.98067	8.39022	8.79056	8.18674	9.15124	8.71344	9.17099	1.28033	1.59865	2.46594	1.64001	1.41424
Os01g0945600	Amino acid/polyamine transporter I family protein.	amino acid permease family protein, putative, expressed	4.72167	4.70678	4.12138	4.61992	4.99032	5.07399	7.21994	6.50688	7.01758	5.6569	5.33598	5.96412	8.00302	7.96138	7.86519	8.91047	8.48898	8.02607	5.5212	6.80737	5.58052	6.859	6.13863	6.33644	6.54883	6.78748	5.92632	9.21289	8.04486	5.44526	6.9231	7.4848	7.92513	7.61491	7.67016	8.30729	9.00691	8.62506	9.0271	9.02905	9.01648	9.10299	7.10656	7.22973	7.0557	6.012	7.30755
Os01g0946500	Glucan endo-1,3-beta-glucosidase GV (EC 3.2.1.39) ((1->3)-beta-glucan endohydrolase GV) ((1->3)-beta-glucanase isoenzyme GV) (Beta-1,3- endoglucanase GV).	glycosyl hydrolases family 17, putative, expressed	4.97556	4.42695	7.19422	4.08203	4.29978	6.01481	8.46414	7.77206	8.57803	7.42387	6.73497	8.69043	3.20346	4.00708	2.76473	3.94931	3.22079	4.28863	11.6244	10.0868	10.6171	11.0801	11.4995	11.5203	8.19492	8.08056	8.23092	6.98046	7.83595	6.61275	11.6802	12.0552	13.0044	11.7068	11.7417	12.6723	11.7382	10.9154	12.9908	11.7122	11.642	12.8352	9.31007	10.559	10.8469	12.1278	10.6932
Os01g0946700	Glucan endo-1,3-beta-glucosidase GV (EC 3.2.1.39) ((1->3)-beta-glucan endohydrolase GV) ((1->3)-beta-glucanase isoenzyme GV) (Beta-1,3- endoglucanase GV).	glycosyl hydrolases family 17, putative, expressed	3.45425	1.94555	3.81646	1.89366	2.08223	2.90366	4.21034	3.60886	2.95376	1.32675	1.93736	2.94147	2.8882	2.94342	0.383237	2.37339	1.41045	1.43246	5.74959	7.36869	6.62779	6.55903	5.88546	6.48083	5.71634	6.57604	6.44036	4.87927	4.96961	5.27215	10.7046	10.3961	11.4512	10.8347	10.276	11.1463	9.39181	8.88868	11.1139	9.46953	9.96383	10.8663	1.90303	2.17092	2.99622	5.4675	2.61114
Os01g0947000	Beta-1,3-glucanase precursor.	glycosyl hydrolases family 17, putative, expressed	2.1969	3.3994	1.61952	0.16498	2.86539	1.45591	0.214872	2.67591	1.81421	2.75091	3.36303	1.12251	0.774779	2.01174	2.08646	3.53691	1.91184	1.43911	1.97854	3.80321	2.51801	3.18366	2.74034	3.73815	4.29245	4.1146	2.93537	3.47405	1.18906	3.719	8.50915	7.95798	8.63557	8.46667	8.14198	8.38307	5.2478	5.14981	7.34197	8.04662	5.36957	7.01563	1.35058	1.42343	1.81271	0.720244	1.09202
Os01g0947700	Beta-1,3-glucanase.	glycosyl hydrolases family 17 protein, expressed	6.54698	7.03982	6.35949	6.09548	6.36496	5.31594	6.75646	7.13215	7.06443	7.3729	7.74925	6.52908	6.62076	6.9545	6.62585	6.38616	7.63595	6.39074	5.44324	6.7549	6.12914	5.17907	5.17037	4.98839	5.74354	5.36613	6.73226	6.23417	6.15677	5.60741	7.61798	7.45509	8.11112	7.28854	6.65628	7.50571	7.82496	8.12026	8.45772	8.19529	8.2565	8.52796	7.00521	6.19325	5.88355	6.6789	6.99307
Os01g0949800	Glutathione S-transferase GST 28 (EC 2.5.1.18) (Fragment).	glutathione S-transferase, putative, expressed	2.45436	3.15155	4.09968	3.37185	2.54928	1.48074	1.69865	2.63511	2.4872	3.92032	2.8796	3.9874	3.6233	3.28337	4.08741	3.87952	2.70879	3.7158	2.79705	3.45596	1.70575	3.92207	3.52511	2.78373	5.06379	4.9538	5.08877	4.28616	1.92988	4.1136	8.56569	7.64279	8.53615	8.02865	7.61287	9.05292	5.70206	6.2898	7.54798	7.20019	7.96127	8.19005	1.97574	2.33015	2.17306	4.08692	1.80712
Os01g0949900	GST7 protein (EC 2.5.1.18).	glutathione S-transferase, putative, expressed	7.13715	8.21606	6.75717	8.99395	8.9044	8.20657	5.06172	4.95965	6.02202	6.63366	6.51065	7.38942	7.7892	6.66889	6.33612	8.99015	7.53623	6.86137	5.71997	6.72968	5.84059	5.57792	5.52281	4.9789	5.69792	6.32538	5.44717	7.328	6.8302	4.9631	9.37329	9.51322	10.0333	9.08187	9.39145	10.315	12.3292	11.8173	11.4626	12.0813	12.029	12.9683	3.57811	4.04321	4.26852	4.47334	4.03668
Os01g0950000	Glutathione S-transferase, C-terminal domain containing protein.	glutathione S-transferase, putative, expressed	3.53022	4.21416	3.18393	4.52437	4.21657	4.30884	0.698513	2.32585	3.03145	2.79878	2.6528	4.11513	1.88554	3.35815	2.48772	4.85007	4.3842	4.31971	1.88707	3.31705	2.52655	3.35556	2.85488	2.12815	6.23874	4.21973	4.83499	2.59861	3.09504	3.99863	5.30462	5.41979	5.19017	5.46878	5.5662	6.18691	2.98773	4.21148	4.12735	3.52698	4.31646	4.60003	1.38956	1.13828	1.09499	1.49142	0.740607
Os01g0957600	Elicitor-inducible cytochrome P450.	cytochrome P450, putative, expressed	2.73674	0.891991	2.15349	1.48467	2.23559	1.78805	2.60882	0.89757	2.08488	2.52912	2.13151	1.73884	2.38687	1.62636	2.79783	1.5897	1.8543	2.41318	2.94412	2.45085	2.89528	1.64968	1.11126	1.96986	4.21679	4.23718	3.60336	3.26611	2.97775	3.53998	6.49368	6.10173	5.93825	6.97687	6.34739	6.36364	4.80472	5.54145	5.956	6.64859	5.68857	6.07199	1.04217	1.34489	2.00186	1.79341	1.47655
Os01g0958500	RNA binding protein-like.	RNA recognition motif containing protein, putative, expressed	8.5579	8.75397	7.92891	7.86013	8.02161	7.43019	8.12229	8.48263	8.41335	8.22325	8.20051	7.17316	8.63912	8.6703	8.43092	8.24024	8.31088	8.64542	8.04689	8.48122	8.52443	9.00118	9.19233	9.25518	7.08843	7.25017	7.76743	8.78338	8.83631	8.07177	10.6082	10.0039	10.3959	10.942	10.1836	11.0836	10.4004	10.5246	10.9543	11.4534	11.0953	11.0244	9.41689	10.4936	10.0212	10.0474	10.3927
Os01g0962700	Peroxidase 12 precursor (EC 1.11.1.7) (Atperox P12) (PRXR6) (ATP4a).	peroxidase precursor, putative, expressed	11.5999	11.8506	12.0716	12.0238	12.5375	12.7713	8.57523	8.61146	9.3697	11.042	11.0424	10.8538	9.0306	9.17541	7.97364	11.2342	10.7603	10.5651	13.7251	15.1533	14.3584	14.7391	13.4961	14.1443	12.9862	12.4685	12.6598	13.7348	13.5714	12.5161	14.3333	14.2923	15.009	14.6206	13.537	13.3526	11.6393	11.4732	14.277	12.2441	11.2003	14.4214	3.45736	8.21786	7.15995	11.0357	8.18495
Os01g0962900	Peroxidase (EC 1.11.1.7) (Fragment).	peroxidase precursor, putative, expressed	2.77513	4.05422	3.17261	2.47729	3.13593	3.11182	1.96083	2.29226	2.28237	0.820404	3.20755	3.78977	3.79959	3.07539	3.10452	4.05115	2.69587	3.49792	3.46528	3.15701	2.56609	4.02951	4.17313	1.66788	4.56884	5.34949	5.23909	3.63495	2.93787	4.25126	10.5305	10.8223	10.7453	9.34956	10.6958	9.81532	8.24861	7.78766	10.0213	7.35802	7.8122	9.37202	2.63572	2.30833	1.92728	3.19938	2.30527
Os01g0963000	Peroxidase BP 1 precursor.	peroxidase precursor, putative, expressed	10.6011	9.41379	10.8425	10.7632	10.3921	10.6203	7.93097	7.49977	7.53107	9.88321	9.4825	7.62313	7.47665	6.60267	6.43971	8.8438	9.48542	8.0496	9.14322	11.2272	10.5935	10.219	9.10209	8.7713	6.65927	6.65262	7.02473	6.82612	7.55403	4.7843	11.0952	10.1067	10.6056	10.942	9.14379	10.117	7.35728	7.56787	9.17971	8.41244	7.18985	9.12595	0.575381	1.81787	2.02737	3.09152	2.05918
Os01g0965300	Hypothetical protein.	No Hit	4.48519	3.89353	4.21428	3.66858	4.14299	3.97575	3.69729	3.16995	3.35935	3.03531	3.38199	4.70194	3.90886	3.7799	3.7445	3.59745	3.33006	4.55036	3.40338	3.98126	2.88826	4.76129	5.23655	3.05401	5.28016	-0.823924	4.63943	4.30328	3.86205	3.98567	6.61697	6.86596	4.70071	6.52297	7.70115	7.60729	7.15265	6.66049	4.62978	5.6998	6.28578	4.22958	3.60507	3.5473	2.8823	3.35188	2.42416
Os01g0968100	Late embryogenesis abundant protein.	RCLEA2 - Root cap and Late embryogenesis related family protein precursor, putative, expressed	1.90903	1.05412	2.77356	2.43214	1.71103	2.06553	3.1258	0.110342	1.64322	2.18926	2.00928	2.60028	2.62464	1.45971	3.09134	2.80012	2.00959	0.834807	1.26309	2.35291	2.72712	2.52139	1.82656	2.79629	3.96911	4.13348	3.98346	3.4214	-0.121001	3.44142	10.852	9.80524	10.3825	10.4533	9.76333	10.0986	6.38882	6.14552	6.99103	7.47146	6.64289	7.77333	1.59212	1.80677	0.816201	1.25001	1.21641
Os01g0968200	Root cap family protein.	RCLEA3 - Root cap and Late embryogenesis related family protein precursor, putative	3.95294	3.04135	4.49476	3.81734	3.58041	4.84909	1.49984	1.25379	2.51018	8.1298	2.69385	3.60071	1.83123	3.8436	3.36725	3.2893	4.39375	3.09275	2.79778	3.46963	2.29621	4.1896	3.89467	2.67625	5.15792	5.22495	-0.315525	3.93556	3.06055	3.58732	10.002	10.3161	10.3852	9.88836	10.1006	10.417	8.94223	7.54004	7.96667	7.67907	8.05882	8.10516	3.60125	2.61199	2.80931	2.0482	2.88977
Os01g0968300	Root cap family protein.	RCLEA4 - Root cap and Late embryogenesis related family protein precursor, expressed	4.23756	4.84489	5.91692	4.51055	5.03748	5.96234	4.20342	5.46508	6.14268	4.83809	5.76864	6.79494	5.34402	5.9145	6.17533	5.74098	5.53075	7.06903	5.40382	5.49081	5.97916	6.15485	5.72916	6.61553	5.99269	6.19609	4.69433	7.25628	7.07091	6.83258	9.75017	9.70343	9.81209	9.87526	9.66073	9.86586	8.31602	7.3894	8.17489	7.79383	8.17731	8.45149	6.73431	6.38657	7.20938	7.00674	6.64586
Os01g0968400	Root cap family protein.	RCLEA5 - Root cap and Late embryogenesis related family protein precursor, expressed	1.82474	1.9187	1.90482	2.67172	1.97486	1.18349	2.75138	2.27989	2.34562	2.71023	2.37505	2.77875	3.02885	2.82809	0.575878	2.64174	1.53929	1.94557	1.73973	2.15147	2.07101	2.75593	3.30197	2.14657	4.34636	4.61937	3.82919	2.94045	2.75109	-2.54221	9.40981	10.0477	9.86962	9.64166	9.42442	9.6685	7.12755	6.66166	7.50054	7.35193	7.76582	7.32425	1.65817	2.34758	1.16569	2.68833	1.74614
Os01g0972200	Zinc transporter 2 precursor (ZRT/IRT-like protein 2).	metal cation transporter, putative, expressed	4.42324	3.96462	4.63588	3.47408	3.26345	5.0309	7.1658	6.76148	7.50616	7.2513	8.3034	7.91128	7.0421	5.8959	5.37312	7.60264	6.75153	5.89661	6.35628	7.5937	6.98917	7.37881	7.2867	7.36015	8.28278	8.21857	7.56952	9.28144	9.48841	8.91286	11.4172	10.8545	11.432	11.3808	11.6225	11.8692	9.86543	9.64339	11.6145	10.7553	10.5535	12.0557	5.03564	6.49759	6.76001	9.61685	7.1369
Os01g0975300	Myb-related protein Atmyb5 (Myb-related protein 5) (MYB transcription factor).	MYB family transcription factor, putative, expressed	3.34087	4.23694	2.69282	5.04533	5.45981	4.45423	9.65546	9.96283	9.61892	10.5534	10.1368	9.49581	8.76771	9.00756	9.19096	9.84199	10.7756	9.08544	4.2077	6.02282	4.87258	5.6421	5.88408	5.15666	10.0084	9.41893	11.3536	11.3138	10.6991	10.2961	9.47417	9.2639	9.53635	9.99431	9.23587	10.0623	12.2303	13.0611	12.6963	13.5534	13.3534	13.0661	6.51723	5.90374	6.12317	8.90557	8.20201
Os01g0976300	Heavy metal transport/detoxification protein domain containing protein.	heavy metal-associated domain containing protein, expressed	6.66455	7.00757	6.53736	6.07842	6.47839	5.86464	5.91404	6.61725	6.43041	5.54523	6.5591	5.96388	6.28094	7.14016	6.57096	5.62538	5.86596	5.92214	6.68111	7.34497	6.30126	7.1539	6.71587	6.38549	5.72762	5.72439	6.04739	6.77307	6.61995	7.14956	8.18369	8.41027	8.35665	7.66008	7.87714	8.28455	7.7735	8.47571	8.8064	8.52353	8.56341	8.55361	4.6924	6.24771	6.73495	8.05395	6.53593
Os02g0102300	Rhodanese-like domain containing protein.	rhodanese-like domain containing protein, putative, expressed	8.79944	7.26883	9.46916	7.39437	7.10559	9.08521	9.70932	9.6876	10.2491	7.83909	9.11152	6.66878	8.28159	5.63308	6.46019	7.07992	9.09439	4.31004	9.39733	10.1885	9.43288	9.89128	8.93826	9.17291	7.51796	6.45584	8.27994	8.44655	9.39526	6.98498	11.8288	11.6313	11.9612	11.9704	11.9365	11.8571	11.2074	11.548	12.8587	12.2603	12.4654	12.4272	2.4362	8.02103	7.61819	11.6891	6.99881
Os02g0103500	Protein of unknown function DUF6 domain containing protein.	No Hit	3.99577	4.09957	7.70979	3.83434	3.43949	10.4633	3.04	3.07783	2.94431	2.76796	2.97921	2.47504	4.05791	3.32421	3.3404	3.53911	2.81299	2.89842	5.19447	5.49643	5.0971	7.02518	6.35843	7.15005	5.6461	3.81888	4.03788	4.34988	3.79072	-2.39967	6.7397	7.00509	7.18064	7.44953	7.03566	7.936	7.52826	8.03848	8.01534	8.25778	7.89585	9.07784	2.61953	4.87586	5.76093	7.59603	6.12505
Os02g0104400	Hypothetical protein.	No Hit	3.76403	3.30823	4.29028	3.16888	3.40525	3.54112	3.39261	3.24665	3.46405	2.96429	3.00995	3.6053	4.00091	3.65948	7.63921	4.30367	3.156	6.37646	3.89324	3.71099	3.31502	4.94203	4.92732	3.80588	5.52815	6.03835	4.00492	4.41984	3.46817	4.24467	5.93305	6.06975	4.22898	5.75092	6.84826	7.55777	5.79552	5.79454	4.90455	3.84202	5.46252	4.80317	4.40341	3.79901	4.13333	3.25828	3.67038
Os02g0105400	L-lactate dehydrogenase A (EC 1.1.1.27) (LDH-A).	lactate/malate dehydrogenase, putative, expressed	9.2805	9.21169	9.02521	12.048	11.6638	11.17	10.4624	10.328	9.93453	12.1777	11.9942	11.5368	9.67266	10.277	9.458	11.1946	11.4046	11.066	9.77351	10.1553	8.32393	10.7196	10.3228	10.1996	9.12451	8.69697	8.81534	11.1678	11.0951	9.772	13.1273	12.9598	12.9636	12.4942	12.0996	12.1461	12.247	12.0421	11.9882	11.9127	12.1657	12.3244	11.4327	10.9777	10.5235	10.6665	11.3384
Os02g0108800	Conserved hypothetical protein.	cytochrome P450, putative, expressed	4.66966	2.25649	4.94343	5.76514	4.77343	5.74553	5.99072	4.60809	4.86512	6.66567	5.64183	6.3782	4.56437	4.35202	4.27876	6.11701	6.80124	7.4377	4.36542	3.90301	5.80566	4.88265	4.69374	4.47968	4.9429	5.36332	5.80876	6.71595	6.37589	6.15384	7.51039	5.99925	6.27784	7.85425	6.48378	7.51355	4.32451	5.64151	6.41858	7.67123	7.19428	6.28076	4.22511	5.45092	2.38309	6.76612	3.68093
Os02g0110700	Conserved hypothetical protein.	SNF2 family N-terminal domain containing protein, expressed	6.72254	7.0276	5.78129	6.86007	6.59247	5.54676	7.99179	8.10314	7.67371	8.53925	8.07752	6.75825	8.16081	7.44599	7.11685	7.19472	7.66994	7.57033	5.83483	6.48062	6.17442	5.59381	5.83141	5.74486	6.57412	6.2387	6.79929	7.15495	8.13111	7.32602	7.07537	6.99925	6.62378	6.7126	6.56904	6.56616	8.26355	8.36551	7.93162	9.21343	8.38754	7.98824	7.5863	7.12198	6.57633	8.09725	7.33996
Os02g0111800	Protein kinase domain containing protein.	receptor protein kinase CLAVATA1 precursor, putative, expressed	3.10621	3.35196	3.17322	2.59989	1.98633	0.264601	2.05836	2.89316	3.28418	2.40687	2.45117	2.65353	2.39926	2.37545	3.78224	1.75996	2.85916	1.82151	3.11214	3.01045	2.82841	3.59281	3.95867	3.85887	3.81957	4.89326	5.31671	3.52932	2.34929	4.43861	8.59761	8.505	8.955	8.57508	8.56808	8.61615	6.20888	6.71321	7.93086	6.33976	7.13411	7.93512	4.25143	6.66613	7.03184	0.879141	6.28108
Os02g0112000	(No Hit)	expressed protein	1.59694	3.12735	2.97113	1.15982	2.50796	2.39826	1.69795	1.95244	0.289868	1.46508	2.01193	2.78571	2.78387	1.19735	2.41022	3.10255	2.45012	2.71764	2.33621	2.01202	1.19293	2.88557	2.1493	1.29537	3.66439	4.54485	0.162632	1.50989	2.29403	1.01086	8.68374	8.91135	10.4727	8.53944	8.95129	9.0383	7.12181	6.9315	9.73825	7.82001	8.13102	9.44269	1.33709	2.12973	1.11701	2.57677	1.63059
Os02g0112100	BCH2.	transporter, major facilitator family, putative, expressed	3.20544	3.18797	3.03467	2.83048	3.61244	2.76475	2.44424	2.91846	3.4189	3.68437	3.07237	3.05574	4.63085	4.13486	3.60977	5.84087	3.92556	4.00407	2.80125	3.72964	2.2561	4.18436	4.12991	2.17365	6.65898	6.67384	4.21436	4.97627	4.40754	4.65845	5.41496	5.77626	4.5358	6.59104	7.15334	6.6475	5.18563	6.47719	3.51797	4.96301	6.26814	3.80072	2.45979	2.94502	1.33728	2.89026	1.96163
Os02g0112600	Membrane transporter.	transporter, major facilitator family, putative, expressed	-0.77459	-0.442056	1.13072	0.512915	0.593546	-0.595854	0.542395	1.32838	2.80937	1.17008	1.31921	1.67487	2.59701	-0.316968	2.40991	1.91268	1.90339	0.7872	2.00615	0.538766	1.97749	-0.405099	0.529223	1.32597	4.31327	4.27866	-0.44727	1.98652	2.19918	-1.70843	5.98282	6.34049	6.52437	7.08221	7.52873	8.4423	4.06286	6.04347	2.76594	5.57014	6.07866	2.37495	1.35578	3.60205	2.25124	2.7517	2.20416
Os02g0112900	Aminotransferase-like protein.	aminotransferase, putative, expressed	2.47615	3.02849	1.96021	2.01904	3.06666	1.63527	2.60447	2.53932	2.30559	1.88398	2.58046	2.28204	2.7009	3.1451	3.05875	2.13801	5.00151	1.74015	2.27675	2.47002	2.56359	2.20674	6.92724	2.01589	0.612725	5.92526	4.45351	4.01438	3.63691	1.04771	7.8432	6.31258	8.26365	6.77109	5.66959	6.35767	12.1214	11.3859	12.5351	12.8479	11.4721	12.9723	2.62774	1.76195	1.5814	2.25389	2.99959
Os02g0113200	Cytochrome P450 51 (EC 1.14.13.70) (CYPLI) (P450-LIA1) (Obtusifoliol 14-alpha demethylase).	cytochrome P450, putative	6.32565	4.76144	7.95802	6.1739	5.68891	7.93982	4.63311	4.97967	5.61309	5.36519	5.82581	6.68664	3.57538	4.299	5.56691	5.26954	5.36626	5.47209	4.91839	4.35091	4.86059	4.62797	5.99045	4.63396	4.81872	5.91907	4.13229	5.02225	5.22508	4.97095	3.7157	4.82568	3.30296	3.37275	5.64627	3.3507	7.87295	7.71027	7.82658	7.765	7.5563	8.78294	2.38276	3.01126	2.09423	2.12869	1.41459
Os02g0119600	Conserved hypothetical protein.	expressed protein	7.32788	6.98469	6.86642	7.42649	7.5364	6.9101	7.67064	7.46893	7.57525	8.63117	8.23716	7.85619	9.47014	9.42308	8.92087	8.17183	8.63215	9.31725	7.51135	8.35513	8.17253	7.3069	7.24205	7.11806	7.28544	6.96544	6.94387	7.63801	7.54077	6.62543	10.3114	10.0223	10.0152	9.88136	9.60823	9.44233	8.48208	8.91483	9.77675	9.3816	8.70558	8.79384	8.57631	8.90196	8.75826	9.54131	8.7363
Os02g0125200	HMG-I and HMG-Y, DNA-binding domain containing protein.	AT hook motif domain containing protein, expressed	3.65074	5.99616	4.28046	3.78531	3.74829	4.323	3.87777	3.80661	3.89458	3.94841	3.75652	4.55279	3.88227	3.78327	3.24474	3.69068	3.79867	4.33181	4.32935	4.70662	4.93796	4.55569	4.70941	4.7855	4.59819	3.80164	4.14543	4.13376	3.91287	3.92183	9.05608	9.00426	9.58453	8.8079	8.94355	9.27137	8.24261	8.20747	8.88731	8.70231	8.34956	8.62988	5.10938	5.80429	5.83104	6.34252	5.21517
Os02g0131400	Beta-D-glucan exohydrolase, isoenzyme ExoII (EC 3.2.1.58).	periplasmic beta-glucosidase precursor, putative, expressed	4.04073	2.48664	3.39234	3.06803	3.64663	3.56851	4.21732	3.31023	3.11169	3.74782	1.89698	2.77935	3.71536	3.35479	3.21975	2.648	2.91044	3.29962	3.27538	3.19343	5.72925	4.69151	8.39846	4.52562	5.34199	4.13969	4.42056	3.41958	3.23333	4.81601	12.289	12.5935	12.2829	12.6165	12.6331	12.5901	8.42691	8.80227	10.663	8.45228	9.46522	8.76038	3.50141	2.71653	1.95081	2.48453	2.99436
Os02g0131800	Root-specific metal transporter.	metal transporter Nramp6, putative, expressed	2.79437	1.75008	2.36312	3.26102	3.45988	1.17238	3.33266	1.096	2.28994	2.91072	2.66393	2.82765	2.52225	2.36765	2.89825	2.14747	3.23014	3.08486	2.24229	2.75925	2.35799	3.53082	3.5721	1.00526	4.18441	3.67721	3.43196	1.76234	1.95698	1.70327	8.31507	7.90844	8.36319	8.76251	8.26716	7.98301	5.06689	6.00727	6.19975	7.14022	6.76759	6.41642	2.93538	3.29872	1.47374	3.03042	1.9338
Os02g0135500	Protein of unknown function DUF563 family protein.	glycosyltransferase, putative, expressed	11.1523	10.853	11.6645	11.0106	11.0799	11.3643	10.7501	10.8827	10.8498	11.6649	11.6997	11.355	11.719	11.6526	11.3871	11.5529	11.8571	11.6834	12.4639	12.826	12.9321	11.8789	12.1348	12.1855	11.7881	11.4387	11.7019	13.1148	12.6947	12.3461	13.9346	13.7268	14.3828	13.7657	13.3167	13.6096	12.5545	12.7189	13.5519	12.8727	12.7749	13.6382	11.1563	12.603	12.4617	12.8769	12.0464
Os02g0136000	Plant regulator RWP-RK domain containing protein.	NIN-like protein 2, putative, expressed	8.21424	8.49258	7.94829	7.85918	7.43544	8.06833	3.90756	2.60142	3.26226	3.75737	3.628	3.71225	3.60757	3.61691	2.92278	4.59129	4.48777	4.14195	8.67559	10.184	9.20829	7.82036	7.48969	7.98869	3.23206	5.13145	5.51412	4.01276	4.1048	3.87214	9.65058	9.60062	9.74604	9.43968	8.84311	9.45294	5.8566	6.03466	7.32898	5.79938	6.0322	7.09622	6.72129	7.41274	6.93274	7.07027	7.20361
Os02g0136900	Protein kinase domain containing protein.	STRUBBELIG-RECEPTOR FAMILY 1 precursor, putative, expressed	4.97246	2.83661	3.42359	3.12	2.9187	3.47907	2.58933	3.6978	2.98128	2.46924	2.83511	3.67107	4.05409	3.6607	3.62363	2.78242	3.30548	3.57502	4.5294	4.03852	5.31896	4.70592	5.56527	5.29888	5.21961	4.4347	5.06667	4.7084	3.50906	4.28795	6.62628	6.58813	6.30265	7.04553	7.16227	7.12274	5.61718	6.10528	5.73896	4.14584	6.19451	5.35812	2.89632	5.2859	5.43994	4.48387	6.54511
Os02g0138800	Hypothetical protein.	No Hit	2.91476	3.27028	1.88012	2.50949	2.05695	2.47948	0.749289	2.21461	3.65025	0.416644	1.54442	2.93881	3.35541	1.83415	2.78023	2.81009	1.78879	1.73732	2.42812	3.29003	4.63632	3.9509	3.59496	2.68077	3.24153	4.81002	4.66666	2.28449	2.39458	4.98317	4.03564	5.14641	2.11365	3.95406	5.95768	4.42155	4.94384	5.52414	3.13779	3.2682	5.16834	2.56657	2.41658	2.9909	2.22619	1.57621	2.09361
Os02g0139000	Phosphate starvation regulator protein (Regulatory protein of P- starvation acclimation response Psr1).	Myb-like DNA-binding domain containing protein, putative, expressed	9.39011	9.5117	8.30585	10.5888	10.5003	9.9867	10.4092	9.71143	9.50041	11.4811	11.6723	11.4709	10.1404	10.2021	9.89009	11.3371	11.4425	10.4337	8.88915	9.42922	8.57675	9.28285	8.65869	8.75635	10.9776	9.9498	10.7807	11.0335	11.1818	11.052	8.62365	8.66949	9.32882	8.83416	7.89414	8.94894	10.5506	10.8615	11.0464	11.9706	11.2429	11.8265	7.81255	6.70802	6.5469	9.33886	7.89192
Os02g0144900	Hypothetical protein.	No Hit	6.99266	6.2455	7.38477	6.9614	6.3895	7.99584	5.81947	5.64412	6.25499	5.91445	5.94219	7.89732	6.16362	6.00965	7.17754	6.63212	5.73601	7.03391	5.78713	6.20005	5.75142	6.86867	7.55752	5.66733	7.96255	7.56295	6.96584	6.11744	6.03408	6.7296	8.63913	8.97708	6.56207	8.42638	9.65286	9.57154	9.3221	8.7184	7.31498	8.13119	8.3559	7.08276	6.00891	5.75058	5.76231	5.24201	5.11645
Os02g0151100	Protein kinase domain containing protein.	protein kinase domain containing protein, expressed	6.62165	7.30023	6.08091	8.12492	8.38214	6.43137	7.73873	7.19758	7.0751	8.36318	8.33257	7.85823	7.81605	7.52863	8.08114	8.08204	8.96362	7.52954	6.06388	6.94594	6.7999	6.23079	6.6465	6.92501	7.16168	5.91071	7.25895	7.92245	7.84041	7.52642	7.42985	7.05298	7.74307	7.81832	6.98247	7.72862	8.63396	9.19584	9.11505	9.62874	8.89379	9.84723	8.69768	7.3441	7.04135	6.1283	7.7049
Os02g0153500	(No Hit)	phytosulfokine receptor precursor, putative, expressed	3.26199	3.48058	3.8563	4.00454	3.09954	4.29859	3.1472	2.56806	3.10223	4.4926	3.40801	4.49047	1.99578	3.82478	5.36805	3.66906	3.78656	4.28432	4.01242	5.39417	4.31608	5.91119	5.20833	4.67734	5.43139	5.79813	5.66019	5.63878	5.18948	6.14412	7.09238	6.93591	6.98434	7.14042	7.42141	7.17492	6.59553	6.92021	6.48528	6.47029	7.08074	6.55911	2.83612	2.48173	0.720652	2.65606	1.81058
Os02g0154200	Protein kinase domain containing protein.	phytosulfokine receptor precursor, putative, expressed	8.35514	8.03468	8.16891	8.36096	8.29765	8.76697	8.34405	8.04201	7.95933	8.67654	8.327	7.87954	8.42236	7.93445	7.53724	6.89251	7.46422	7.54074	7.31457	8.74	8.21597	7.87217	7.34138	7.79368	8.04602	7.2781	8.18765	8.51643	8.50559	8.12575	9.02006	8.78511	9.21018	9.17271	8.14239	9.06104	8.87863	9.04842	9.53585	9.52582	9.16845	9.30094	1.55202	4.90238	3.91514	8.0285	4.38934
Os02g0156400	Leucine-rich repeat, plant specific containing protein.	phytosulfokine receptor precursor, putative, expressed	3.77367	3.17288	2.81248	3.12502	2.29326	2.36754	3.08737	2.81755	1.51855	3.71692	3.23278	3.79301	4.22103	3.56862	3.29493	4.49251	4.26842	3.43613	2.68013	3.03691	1.59972	3.33054	2.87668	2.5327	3.89551	4.74388	4.33627	4.52932	4.41607	4.10129	4.37879	4.55638	3.70626	4.19407	4.98348	3.92496	5.46258	5.72763	4.53824	5.86403	5.27543	5.26322	1.81431	1.65584	2.35776	2.32162	2.12851
Os02g0157600	Rhodanese-like domain containing protein.	rhodanese-like domain containing protein, putative, expressed	8.39591	8.0722	9.32274	7.36177	7.76043	8.14949	8.69247	8.55532	8.73932	8.65322	9.55715	9.82418	7.23324	7.33343	7.11148	7.98241	7.28393	7.0802	9.56037	8.2756	8.88719	7.23195	7.78854	7.47202	8.12176	8.35607	8.34519	8.10567	8.55291	7.83047	12.9022	12.9337	13.8187	12.8382	12.919	14.0413	10.7346	11.2027	11.9991	12.8059	12.3041	11.6738	3.34062	5.50989	6.4343	8.19761	6.38932
Os02g0173800	Eukaryotic protein of unknown function DUF284 family protein.	cell cycle control protein, putative, expressed	8.12741	8.09722	7.93217	7.91524	7.74199	7.35805	8.79095	8.47598	8.36071	9.18933	8.97096	8.73759	9.27434	9.2711	8.91023	8.45742	8.94699	8.52675	8.01235	8.86494	8.69541	7.59424	7.49423	7.78498	9.55614	9.19515	9.41518	9.49137	8.97067	8.66315	9.708	9.03833	9.91872	9.66937	8.43868	9.41043	8.48884	9.07189	9.8774	9.72067	9.378	9.80977	7.48148	8.30021	8.28803	8.70786	8.20968
Os02g0176100	Protein kinase domain containing protein.	STRUBBELIG-RECEPTOR FAMILY 3 precursor, putative, expressed	4.26315	3.65372	4.18293	4.04538	5.51786	4.36748	3.56812	3.04847	4.39568	3.18948	3.33349	4.07009	4.88919	4.23846	3.09827	4.9816	3.46579	3.45775	3.79007	3.8988	3.80942	4.67408	4.87858	2.71747	5.37149	6.06164	5.03915	4.19734	3.70588	5.37811	5.89785	6.16133	3.74871	5.59651	7.07183	6.36122	5.95369	6.15673	4.25113	4.29937	5.54081	3.84129	3.80601	4.09119	3.12797	3.49175	3.49692
Os02g0183000	Zinc-binding protein.	zinc-binding protein, putative, expressed	2.54224	1.68101	4.4908	1.98021	1.80835	4.43251	1.46425	0.27857	1.65319	2.63606	1.29902	4.21347	1.84848	2.08468	4.77607	2.665	2.42127	3.85397	3.9904	2.52891	4.64188	3.6429	3.3558	2.89213	2.84267	4.48493	2.6475	2.59248	1.06097	4.29083	8.12527	8.22465	7.97241	7.87716	7.62655	6.97065	5.28332	5.70198	5.87439	4.53214	5.76679	6.66678	2.37142	2.73056	2.50337	5.99639	1.58928
Os02g0189200	Conserved hypothetical protein.	GDSL-like lipase/acylhydrolase, putative, expressed	3.19689	1.28285	2.58204	1.81172	2.63125	1.85849	5.00052	3.04194	3.79418	2.82531	1.70918	2.51546	3.85834	4.05415	5.10974	2.91336	3.23612	2.40901	8.24994	6.7827	8.4889	6.38164	7.34433	7.61168	6.02816	5.82455	5.20675	5.60556	4.06788	4.7038	10.1567	9.5746	10.4548	10.1518	9.35876	9.60755	8.48893	8.23372	9.63481	8.35894	8.57565	9.06169	3.62647	9.66112	10.1935	5.96118	9.64246
Os02g0189800	ABC transporter related domain containing protein.	No Hit	5.47265	6.28941	5.16463	5.01717	5.88112	4.90756	6.15559	6.52657	6.20466	6.03805	5.44279	5.22491	5.9771	6.87331	6.40718	6.29953	7.06523	7.30606	3.82587	4.98437	4.09942	4.30103	4.28696	3.26308	4.51269	2.61984	4.66693	5.44547	5.81984	4.66843	6.88975	7.44306	7.00097	6.578	7.42559	7.7218	7.44597	7.30529	7.12656	7.11812	7.0851	6.68075	4.03722	4.73484	4.2696	5.91128	4.6156
Os02g0190300	P-glycoprotein homologue.	multidrug resistance protein, putative, expressed	7.59895	8.04245	6.80484	7.12798	7.48654	6.24124	8.18154	8.09596	7.60283	8.37075	7.35755	6.99462	7.8521	8.76956	8.28676	8.45752	8.93979	9.30696	5.4657	6.96544	5.62431	5.35335	5.19036	4.90298	6.62454	5.99142	6.22509	7.98834	7.65732	5.93035	9.00858	9.034	8.64008	8.74349	8.98132	9.38305	8.66311	8.91533	8.96723	9.17609	8.90998	8.56767	5.21383	6.53513	5.79606	8.17908	6.60789
Os02g0201300	Conserved hypothetical protein.	expressed protein	8.94209	8.99319	9.43799	9.46708	9.32086	9.70426	9.29052	9.20954	9.22982	10.3329	10.0799	10.2907	9.21095	9.22272	8.83506	10.2812	9.76579	9.56284	9.68933	9.86688	9.96501	10.1178	9.9772	9.77055	10.183	10.1691	10.1749	12.1829	11.2766	10.9097	12.4489	12.4844	12.7239	12.5353	12.5245	12.8889	11.8376	12.1465	12.4666	12.5067	11.9784	12.3763	7.83802	8.75718	8.25545	10.357	8.73952
Os02g0206400	UDP-glucuronosyl/UDP-glucosyltransferase family protein.	cytokinin-O-glucosyltransferase 3, putative, expressed	4.02926	3.5647	3.96982	3.19726	3.00518	6.39543	3.08106	3.58806	2.85876	3.17442	3.20829	3.13231	4.86361	4.78154	4.88656	4.14417	4.09532	4.11706	3.68563	3.87766	2.737	4.33741	4.46478	1.15422	5.13958	5.10603	4.88066	3.8924	3.41916	5.00681	5.05073	5.80146	3.05371	4.7722	6.61912	5.39924	5.46043	6.16232	3.89408	3.91157	5.72059	3.83229	2.34712	2.91321	3.69444	1.75536	1.59336
Os02g0209400	Conserved hypothetical protein.	expressed protein	5.56522	5.36292	6.6464	4.20428	4.61332	5.26309	6.78579	6.46921	7.11946	7.14511	6.90177	7.84284	9.10469	9.24187	8.7274	8.04039	7.58788	8.11553	6.72143	7.20241	7.10017	4.61281	4.02343	4.59377	8.21591	8.4172	7.05338	9.14297	7.51858	6.30785	7.7632	7.71035	8.40705	7.14462	6.91991	7.84405	9.70574	10.2744	10.5652	10.0609	10.7442	10.5949	3.15247	5.33722	4.77119	7.68445	3.85143
Os02g0211200	Protein kinase domain containing protein.	receptor-like protein kinase precursor, putative, expressed	3.7508	4.72424	4.38378	3.87196	3.67498	4.44405	2.90951	3.46936	3.3951	2.5849	3.09731	2.64353	2.9973	2.72047	2.57964	1.17921	3.0122	3.715	3.70687	4.45774	3.40295	2.74879	3.25797	2.06414	4.22953	4.25747	4.04731	3.39907	3.41729	4.39635	6.28266	6.90985	6.78774	5.57462	6.17921	6.72577	6.96408	6.11793	5.65707	6.27806	6.13189	5.29264	2.8585	3.00628	3.0522	5.36497	2.80344
Os02g0212300	Hypothetical protein.	hypothetical protein	5.4523	5.22715	6.39413	4.92791	4.7965	5.67187	5.41397	5.61745	6.48357	4.91441	5.28683	5.92112	5.37438	5.49088	6.56816	6.67713	5.61378	6.60915	5.03888	5.50627	4.87399	5.11968	4.71684	4.26638	6.76533	6.18402	5.60471	6.72593	5.98053	4.9714	6.02732	6.37354	6.89438	5.8935	6.23568	6.427	7.724	7.65978	8.34299	7.17049	7.00593	8.48557	3.8068	3.80824	3.5523	4.90311	3.42528
Os02g0212500	Conserved hypothetical protein.	hypothetical protein	5.57405	6.28962	6.08727	5.97489	6.11594	6.14924	6.6187	6.51127	7.22266	5.99566	6.29545	7.82972	6.12545	6.64578	6.40181	6.99479	6.37621	7.13718	5.45479	5.66156	5.24466	5.02317	4.32003	4.36356	7.1652	6.72417	6.04213	7.20126	6.35495	4.27238	5.28115	5.6015	6.66184	4.88939	5.0265	5.99458	7.16626	7.13361	7.50969	6.38885	6.75628	8.10544	2.58884	2.62628	1.02136	5.97737	1.5092
Os02g0215500	Protein kinase domain containing protein.	receptor-like protein kinase precursor, putative, expressed	3.39673	4.29142	3.95082	4.46911	4.22389	3.81044	3.97396	5.09844	4.44545	3.36801	3.61975	3.19938	4.97968	4.31953	3.22923	3.81334	4.56977	2.98091	3.43799	4.8414	3.45608	5.26135	3.76285	5.18112	2.48764	4.80008	5.5988	4.83262	3.97956	3.32813	8.18033	8.08509	8.38673	8.41555	7.27646	8.23039	8.74808	9.03381	9.46683	9.69798	9.27576	9.51714	4.48945	4.43065	4.9659	5.39781	5.1864
Os02g0218700	Allene oxide synthase (EC 4.2.1.92).	cytochrome P450, putative, expressed	2.39693	3.85556	4.65482	2.2663	3.67853	4.07511	3.56089	3.92479	3.88648	3.04766	2.91658	3.67078	4.25084	3.84208	2.92896	5.62103	5.75823	6.85976	3.72397	3.2211	3.24299	3.76292	4.03056	3.77755	3.87645	4.99288	3.79221	3.64303	3.37849	2.3987	7.3206	8.56981	8.0034	6.87033	7.291	7.40758	11.1914	11.0202	11.0682	10.912	11.3502	11.5881	3.83666	3.80112	3.67483	3.65015	3.52104
Os02g0218800	Allene oxide synthase (EC 4.2.1.92).	cytochrome P450, putative, expressed	3.13385	1.3966	4.60412	2.69727	2.72353	2.73	2.65243	2.00165	1.50652	2.0519	3.13673	2.81146	3.07822	1.91568	1.64508	2.5647	2.87001	3.64003	7.03533	6.41619	4.41779	5.89267	5.94113	5.4485	4.67156	4.72107	3.97185	2.35468	2.13519	3.99884	10.5062	10.2064	10.9849	11.9852	12.3026	12.3424	5.38132	7.39229	7.8142	9.61319	8.22899	6.54221	1.37764	2.24379	4.21513	2.74988	0.901188
Os02g0230200	Conserved hypothetical protein.	expressed protein	7.92127	7.76988	7.38389	8.73537	8.39013	7.93462	8.73772	8.44032	8.48993	9.09429	8.7985	8.65284	8.61389	8.92079	8.49206	8.69707	9.04955	8.92282	8.95563	9.04313	8.60784	8.81521	8.6716	8.56361	8.52726	8.16451	8.48811	9.76121	9.25494	8.55422	10.325	9.86653	9.95156	10.6065	10.1752	9.91192	8.20602	8.67001	9.35129	8.86627	8.97317	9.2363	8.79666	8.81544	8.70448	8.70301	8.6349
Os02g0236600	Peroxidase P7 (EC 1.11.1.7) (TP7).	peroxidase precursor, putative, expressed	3.42954	2.81566	5.85134	1.5506	2.98072	3.75655	2.09747	2.7912	1.40412	1.39793	1.70934	1.0076	1.61408	3.30557	1.40733	1.83018	2.73104	1.14391	11.4629	9.13538	10.2029	11.6056	11.7493	11.8861	7.57416	8.36657	8.08254	6.42114	7.03324	8.40954	13.6717	12.9586	13.9237	13.3947	12.8002	12.5594	9.63526	10.9046	12.7854	12.0879	11.4389	13.0587	10.5212	11.5153	12.1663	7.51175	11.24
Os02g0240100	Peroxidase (EC 1.11.1.7).	peroxidase precursor, putative, expressed	3.31549	3.13657	5.17388	8.27361	7.72837	8.90576	3.09374	2.02505	3.51482	6.67862	7.0145	5.93934	3.08509	3.27781	5.31512	3.99562	3.74077	2.46995	3.84713	3.90114	3.10182	7.32766	6.46759	6.08761	4.48495	4.95336	5.80187	4.59992	5.39654	4.32732	8.64996	9.15597	9.045	9.18004	8.97597	8.43938	7.40295	7.08638	8.36396	7.4866	8.31473	7.64336	2.56998	2.35009	3.30554	3.3424	2.60064
Os02g0241100	Protein kinase domain containing protein.	receptor-like kinase, putative, expressed	7.93665	7.89565	8.00054	8.30964	8.18279	8.11056	10.1081	10.5516	10.7142	10.8015	10.936	11.0739	10.823	10.861	10.5979	10.6323	10.6175	10.7219	8.70121	9.41298	9.11558	8.7688	8.32566	8.53284	10.8298	10.9213	10.446	11.9468	11.4111	10.4279	10.8497	10.9102	11.4517	10.9358	10.377	11.0454	11.6467	11.4906	12.0196	11.2303	10.7742	11.958	5.17728	8.19107	6.7882	10.246	6.93523
Os02g0247100	Basic-leucine zipper (bZIP) transcription factor domain containing protein.	bZIP transcription factor family protein, putative, expressed	6.31299	4.10864	5.19974	5.76787	4.48688	5.85014	5.80279	2.37774	3.89177	5.14297	4.15939	4.46267	4.40097	2.39631	4.38304	2.58552	2.75767	4.51095	10.8362	9.91299	10.7153	11.6921	11.9642	11.5904	5.42985	4.53506	4.99758	4.39253	5.79064	6.74345	12.0639	11.6263	12.1736	11.9168	11.8107	11.5443	9.62368	9.39769	10.9905	9.2147	10.1319	10.4952	11.2606	12.2842	12.2887	7.05881	11.5033
Os02g0252200	No apical meristem (NAM) protein domain containing protein.	no apical meristem protein, putative, expressed	3.10368	2.2237	5.04292	1.40483	1.90321	0.730879	1.78537	1.45249	1.89298	2.2464	1.16281	0.753803	2.7844	2.26883	6.02106	1.88765	0.779552	1.03373	1.23113	0.469593	0.141127	1.63678	1.2599	0.585831	0.505723	2.14579	3.85522	0.167357	0.2484	3.62014	6.36846	7.06829	7.11227	6.9241	6.45045	5.86805	4.06926	4.87229	5.10731	5.31884	5.86468	4.6663	2.26049	1.11384	1.69476	1.69445	1.66047
Os02g0253000	Conserved hypothetical protein.	retrotransposon protein, putative, unclassified, expressed	4.43408	3.87851	3.29947	5.70357	4.80074	5.16044	3.86671	3.06309	4.04665	4.3705	3.89191	3.78345	3.18853	3.37285	3.88179	4.14611	3.50136	2.663	3.06924	3.94994	2.34639	4.53686	4.4146	1.95201	4.53181	5.89243	3.54901	3.58914	3.21903	4.40247	5.08191	5.89802	2.05626	4.75873	6.76539	5.32119	5.81736	6.15285	3.48198	4.01559	5.48944	3.27471	2.16986	2.78134	0.715816	1.46095	1.85824
Os02g0253700	Conserved hypothetical protein.	expressed protein	3.73769	3.05248	4.06908	2.97581	2.17719	2.95083	3.50011	3.96322	6.02847	5.00632	3.49498	3.67744	3.95523	3.4182	5.19323	4.13313	2.32311	3.86988	3.48674	3.39245	3.28766	3.51707	1.94061	3.26059	5.13466	6.19821	4.7669	6.15185	4.1327	5.36077	7.67867	8.02032	8.28734	8.63043	7.61606	9.08299	10.019	10.9246	10.8714	11.6426	10.8413	11.4002	1.63343	3.09709	6.0154	6.1538	1.42979
Os02g0256200	Conserved hypothetical protein.	expressed protein	7.18897	7.41949	7.88781	7.84825	8.27589	8.94912	6.49007	6.69737	7.03269	7.77338	7.89715	8.36572	9.38957	9.11768	8.6637	9.2552	9.18202	9.60408	9.19928	9.07153	8.58562	8.94382	9.07815	8.6761	9.22398	8.8564	7.18378	10.243	9.51364	7.42144	15.3173	15.3122	15.6525	15.0976	15.3669	15.5718	15.1256	14.7505	15.3841	15.004	15.1347	15.3625	4.56288	7.68062	4.87473	11.299	5.83536
Os02g0261400	Hypothetical protein.	RGA-1, putative, expressed	3.39666	3.55351	3.39499	3.97356	3.61519	3.96307	3.25508	3.24954	3.26907	3.92304	4.23979	3.22319	3.92318	3.69952	3.43833	4.64493	5.08242	4.09246	2.50645	3.66823	3.31311	4.06726	4.02407	2.05301	4.0288	4.91774	4.36243	4.16883	3.88905	3.81126	4.82883	5.10874	3.41954	4.36486	6.08047	5.0541	5.43234	5.78636	4.35724	4.69156	5.56736	4.46984	2.79789	2.28418	2.62247	3.18678	1.96185
Os02g0261600	RNA-directed DNA polymerase (Reverse transcriptase) domain containing protein.	No Hit	2.82262	2.47761	3.19057	2.664	2.92902	3.54599	2.45239	2.37418	2.77187	2.32405	1.83605	3.5564	2.36651	2.76107	2.99086	3.14267	2.48321	2.89298	2.85187	3.56007	2.07217	4.61764	4.21524	2.26401	5.24421	5.07178	0.908925	3.65354	2.43872	3.54863	4.72294	5.55297	2.95972	4.98736	6.54878	4.86455	5.65927	6.08026	3.67904	3.77677	5.704	2.89081	2.30402	2.31922	1.82744	1.75545	1.74177
Os02g0262800	NBS-LRR protein (Fragment).	xa1, putative, expressed	10.0522	10.2736	9.55472	7.63682	7.78409	6.87922	10.306	9.97226	9.99624	7.08263	6.30201	6.04684	10.0493	9.72314	9.83921	7.16278	7.60326	7.52655	7.58935	9.17769	8.35848	6.35329	6.57632	6.44808	8.31749	7.56453	6.95355	7.84627	6.83819	6.5739	9.55262	8.9372	9.10959	8.71211	8.03589	8.4911	10.7827	10.6954	10.5389	10.6372	9.86662	10.2014	2.07712	5.62439	3.76498	7.87153	3.44118
Os02g0263300	NBS-LRR protein (Fragment).	xa1, putative	2.19672	2.84293	3.16371	2.82168	1.78543	4.03821	2.97901	2.47986	2.13932	-0.682331	2.88989	3.71629	1.4485	2.80755	3.44665	1.91338	2.03548	3.92283	3.22011	3.1306	3.78937	4.14802	3.97389	1.11344	0.653151	3.75111	1.81981	3.93717	2.19466	3.95574	4.93824	5.42223	3.76475	4.0893	6.10905	4.43862	5.89898	6.17026	3.72348	3.60735	5.59433	2.81286	2.83337	2.78022	-0.728677	2.62753	1.73908
Os02g0265200	WRKY transcription factor 39.	OsWRKY39v2 - Superfamily of TFs having WRKY and zinc finger domains, expressed	8.03488	8.0093	7.37932	7.93486	8.26885	7.98966	6.49161	6.83973	7.10419	7.14647	7.28713	7.20026	6.23662	6.53633	6.66458	7.44193	7.48868	7.77854	7.52781	8.3874	7.23838	8.78847	7.96724	7.95251	7.76553	7.63538	7.29819	9.47555	9.34318	8.31901	8.06009	8.32773	8.12481	7.79987	8.57612	8.67541	8.55152	8.51048	8.53836	9.41784	9.23485	8.64776	8.06618	7.31775	7.26017	7.10071	7.67978
Os02g0269600	Subtilase.	OsSub13 - Putative Subtilisin homologue, expressed	3.48425	4.37469	2.68622	4.24766	4.31484	2.62047	1.75354	2.06422	4.32905	4.14658	3.66323	2.64152	10.2268	7.57665	6.5034	10.4407	10.8645	8.49612	3.99941	4.76699	3.79929	4.49249	5.40724	3.37398	4.42287	5.4669	4.5384	5.56348	3.33855	4.83337	6.81586	6.35752	6.72131	6.48995	6.1267	6.4683	10.7011	10.2381	9.87669	10.3853	10.3873	11.0439	1.76591	1.89866	3.96559	2.39988	1.59852
Os02g0270200	Peptidase S8 and S53, subtilisin, kexin, sedolisin domain containing protein.	OsSub14 - Putative Subtilisin homologue, expressed	3.86206	3.66429	3.94955	3.69865	2.9463	4.02217	3.08852	2.16306	2.57887	2.70664	2.94173	3.74201	3.15755	4.01463	3.15183	4.14662	4.19466	4.09114	3.5149	4.82494	4.02843	4.90241	4.35952	3.78492	6.13072	4.53084	3.10252	3.90731	3.73173	2.96548	5.27117	5.80817	5.58813	5.04781	6.51667	5.75308	7.02319	6.9409	6.42495	5.64653	7.01747	7.33237	2.96458	3.31642	4.0587	2.70945	1.89546
Os02g0271600	Peptidase S8 and S53, subtilisin, kexin, sedolisin domain containing protein.	OsSub18 - Putative Subtilisin homologue, expressed	2.79087	2.64268	3.2932	3.27939	3.59945	3.67836	2.4885	3.61831	3.37235	3.51466	4.24993	2.45926	3.57609	3.36547	3.27175	5.66991	4.95531	3.8294	2.76522	2.94134	3.59861	2.6938	3.83407	2.86093	4.33567	4.81915	6.14349	4.09182	3.45803	5.95771	8.82993	8.95627	8.98863	9.91496	8.58573	8.30556	8.0665	8.33994	9.30386	8.74922	8.58282	8.9319	2.96183	1.65403	1.90499	1.24228	2.68513
Os02g0280300	Xyloglucan endotransglycosylase (Fragment).	glycosyl hydrolases family 16, putative, expressed	3.19641	2.18902	4.72655	2.2855	1.89803	2.87578	2.07668	1.81388	0.458562	1.81259	2.0606	2.49467	2.69041	2.43331	5.88022	2.59047	1.44623	2.34174	2.47349	2.84415	2.79361	3.32885	2.94113	1.58167	3.90492	4.66072	4.20279	2.68436	3.22089	4.71712	10.3998	10.2587	10.6947	9.20527	9.4526	10.6842	9.35795	10.0564	9.73291	9.73665	9.33791	8.28339	2.16753	1.6014	3.63831	1.62296	1.48536
Os02g0282500	NBS-LRR protein (Fragment).	NBS type disease resistance protein, putative, expressed	4.20741	5.16312	6.55127	4.5869	4.51861	3.79689	4.11216	3.87954	2.98022	5.89006	2.64406	5.54291	5.91418	3.08971	3.32508	2.63016	3.60476	3.11723	1.54921	1.92429	1.67213	1.33166	1.61952	2.66806	4.88659	5.12943	1.78946	1.92384	1.51353	3.93089	3.13865	3.02291	2.72123	2.99064	4.1491	3.36864	6.37805	6.31257	6.47733	5.2235	5.90805	6.54481	1.43426	0.431756	1.80472	2.05719	2.67139
Os02g0291000	Calcineurin B (Fragment).	calcineurin B, putative, expressed	4.11985	3.82709	4.26823	4.19655	3.96714	4.53851	5.68316	4.22387	4.31785	7.18819	6.40664	7.29709	0.852844	3.44915	3.39741	4.4923	4.63563	4.81368	6.81668	6.37158	8.06985	7.15708	7.78507	7.12779	7.14295	7.27652	7.78036	9.08805	8.71322	8.94231	8.049	7.72899	8.18886	9.15971	8.76191	9.38456	6.72228	7.29637	7.53212	8.50258	8.33689	8.47782	6.46303	7.31468	7.10625	7.14156	5.75957
Os02g0291600	Lipolytic enzyme, G-D-S-L family protein.	GDSL-like lipase/acylhydrolase, putative, expressed	2.78967	2.06992	2.66424	2.51286	2.45282	1.5882	2.60929	2.262	1.83773	2.6718	1.68971	2.36705	2.2772	4.83325	4.95074	0.165251	2.53336	1.79178	0.802203	2.79818	1.79461	3.16895	4.02424	1.34779	4.27422	4.69539	4.10295	1.74397	2.40149	2.16573	7.79454	8.43421	8.22718	8.33819	8.05957	7.95423	5.68362	5.7501	5.70362	6.01224	6.8665	5.27813	2.59008	1.17121	2.51565	1.28263	1.3079
Os02g0297600	Protein of unknown function DUF707 family protein.	lysine ketoglutarate reductase trans-splicing related 1, putative, expressed	6.68732	5.9832	6.24176	6.80254	6.49062	6.4174	7.12924	6.67255	6.77699	7.35281	7.05999	7.02076	6.68664	7.06221	7.26177	6.73565	7.37355	7.35398	6.91787	7.01612	7.27317	7.52365	7.40874	7.65894	6.86609	6.48434	6.60686	7.54838	7.26391	6.88242	8.10479	7.45959	8.16506	8.2266	7.59134	7.53539	7.11545	7.09805	7.45966	7.94926	7.34436	7.34982	7.43886	7.57926	7.6454	7.56569	7.75571
Os02g0307600	(No Hit)	No Hit	9.20501	9.08991	8.636	9.52721	9.35347	8.73034	9.67395	9.2603	8.76182	9.86455	9.63594	9.23591	8.30483	7.99908	8.31827	8.14142	8.75455	7.56022	7.24626	8.07525	8.37107	7.78122	8.21405	8.24619	7.61646	7.23468	8.15527	7.94014	8.5065	8.36572	10.0979	9.72308	9.99602	10.113	9.12617	9.8639	10.9275	10.5954	10.6968	10.9861	10.5694	10.8507	9.53468	9.65596	9.27514	10.0661	9.63525
Os02g0312600	Small GTP-binding protein (Fragment).	ras-related protein, putative, expressed	6.20433	5.94775	7.04349	7.24086	7.47141	7.00572	7.91894	7.89362	7.52133	7.33621	7.5668	7.88909	7.21273	7.83661	7.45745	8.49141	8.45587	8.47809	11.5154	8.67163	11.1977	10.2335	11.0981	10.9828	8.37063	8.16435	8.99169	8.30033	8.3771	8.64435	12.5016	12.3148	13.1051	12.5369	11.6174	11.5598	10.1173	10.4679	11.9987	10.8972	11.087	11.1291	8.90928	12.1393	12.5142	10.4707	11.8331
Os02g0317000	Hypothetical protein.	No Hit	2.90842	3.44439	3.87592	2.92634	1.88475	4.34461	2.49523	2.37935	2.22968	1.53928	2.88698	3.94136	3.85348	3.47259	3.24154	3.57354	2.547	3.29464	2.84433	3.42305	0.989297	3.78738	4.3264	2.07873	4.16895	1.9243	4.56899	3.44496	3.50254	3.95713	4.96697	5.44439	4.75223	4.63834	6.44919	5.66338	5.84032	5.83659	3.66796	3.69096	5.45094	4.25027	3.37146	2.8286	2.8833	2.97216	2.43074
Os02g0318100	Alternative oxidase 1a (Fragment).	transposon protein, putative, unclassified, expressed	7.41838	7.63393	6.5486	6.31533	7.52978	6.75815	5.84317	5.05892	5.57072	3.80699	3.69176	4.76597	6.34462	6.65528	6.95534	5.48852	4.19208	4.90486	5.5812	6.01253	5.45879	4.73118	4.99012	4.45557	7.29154	7.35478	7.31571	5.34223	4.34377	5.25249	13.2817	12.8646	12.2767	12.0193	12.0388	12.0691	12.1034	11.3461	12.4366	12.3308	12.7599	11.3718	4.45214	5.74278	5.57166	5.19148	4.40207
Os02g0327000	C2 domain containing protein.	expressed protein	12.6718	12.8252	12.6352	12.8298	12.6956	12.9107	12.67	12.2353	11.9915	13.3247	12.7787	12.884	12.3934	12.4387	12.3058	13.8102	13.3096	13.2743	12.886	13.3548	13.1041	12.3152	12.0503	12.4672	13.0372	12.9117	13.3316	13.8862	13.3539	12.7792	13.2764	13.3586	13.7936	13.2306	12.7917	13.3986	13.209	13.2945	13.5958	14.0432	13.3042	13.8819	12.9166	13.2621	13.2691	13.1913	13.0293
Os02g0327700	Protein of unknown function DUF563 family protein.	glycosyltransferase, putative, expressed	10.1049	10.0876	9.46142	10.3833	10.2253	9.80132	10.4158	10.2427	9.87724	10.4365	10.3703	9.65251	10.1451	10.3568	9.9379	9.89816	10.3988	9.90936	10.5969	10.4456	10.2862	10.6535	10.789	10.7133	9.97593	9.39748	10.5869	10.5507	10.9022	10.3751	12.2757	11.8697	11.9819	12.2171	11.481	11.3494	10.6522	11.0138	11.6057	11.5451	11.2416	11.6428	10.9746	12.0605	11.5984	10.8197	11.698
Os02g0447300	En/Spm-like transposon proteins family protein.	No Hit	1.89866	1.87492	2.18305	2.00486	2.57404	2.27543	0.920329	2.77804	2.28882	2.62009	1.88317	1.80774	3.52407	2.91474	2.34484	3.59479	2.59318	3.10344	2.84596	3.37239	2.1614	3.70852	3.40977	1.63519	4.34737	1.92339	3.18415	1.99113	2.90116	1.96388	4.32208	5.27304	2.74811	4.39817	5.99766	4.67178	5.02726	5.49522	2.99312	2.59459	5.37158	2.55448	2.42377	2.76208	2.23006	2.21388	2.06596
Os02g0448000	Protein of unknown function DUF296 domain containing protein.	DNA binding protein, putative, expressed	5.43886	5.40076	5.68793	4.82231	4.12071	5.15125	4.14636	4.74272	4.3292	3.6051	3.64141	4.24429	7.34122	8.20738	7.76864	5.57355	5.77976	7.27012	5.53507	4.22423	7.40484	6.05499	8.05863	7.0786	4.10825	4.9687	4.78602	1.65038	2.14711	1.02246	12.0755	12.0376	12.1161	11.7504	11.8475	11.6332	10.3126	10.371	11.1031	10.8221	10.8235	10.8819	3.4303	5.35125	4.90325	5.15469	4.61807
Os02g0454500	Membrane bound O-acyl transferase, MBOAT family protein.	O-acyltransferase, putative	2.80667	1.78091	3.18315	1.51003	2.8241	2.82441	1.78324	2.17623	3.05242	2.88817	1.90922	2.31608	2.26812	3.03945	1.64644	3.62394	2.70825	2.20291	1.59585	2.96398	3.27916	2.85284	3.20659	2.48581	2.25541	5.65096	3.70945	1.70582	2.66291	2.27931	6.28341	6.59157	6.64503	6.08382	6.25014	5.81146	5.23618	4.98643	5.2578	5.18839	5.00799	4.97127	2.99732	2.86583	2.39047	1.87727	2.4159
Os02g0455400	Protein of unknown function DUF1442 family protein.	expressed protein	9.09257	8.48365	8.92324	9.02014	8.70863	8.73611	9.0795	8.9765	9.05256	9.83237	9.45218	9.96795	10.2108	10.198	9.81665	10.1497	9.87667	9.92624	9.89089	11.1121	9.32817	9.7507	8.70218	8.50673	10.5115	10.8129	10.8751	12.5745	11.5523	11.2993	10.8566	10.5397	10.5356	10.2732	10.4281	10.7296	10.8821	11.0744	11.5395	12.3845	11.5004	11.5687	7.9425	8.15531	7.55284	10.1028	8.40614
Os02g0471300	Aromatic-ring hydroxylase family protein.	expressed protein	3.5419	4.02644	4.65947	5.48162	5.2855	5.41097	7.70791	7.62503	7.4572	7.08583	7.40482	7.04017	6.04691	6.82292	6.32433	6.88511	6.92961	6.19714	3.57825	3.71229	4.07604	3.13652	3.59381	2.62714	4.54444	5.25141	2.96207	4.21903	4.70275	4.92595	10.6201	10.7944	10.8653	10.2704	9.66724	10.134	9.58731	9.63055	10.4118	9.6666	9.38906	10.6664	5.75131	4.96366	4.69456	4.22762	4.90013
Os02g0485800	Transferase family protein.	transferase family protein, putative	4.31872	3.98946	4.63264	2.74741	2.38095	4.17778	2.34443	3.21811	3.67971	2.40582	2.79828	4.71298	4.3887	4.1953	4.57622	4.59963	3.15685	4.04791	4.03013	4.02418	2.94742	4.55016	4.48599	2.51935	5.27508	5.02206	4.84522	4.50106	4.00297	4.33075	5.56017	6.41205	4.96698	4.95683	6.82937	5.60704	6.17147	6.8346	5.19312	4.64773	6.37203	3.85353	3.29946	3.71422	3.35498	1.83179	2.53665
Os02g0490500	UDP-glucuronosyl/UDP-glucosyltransferase family protein.	cytokinin-O-glucosyltransferase 2, putative, expressed	9.06845	9.23976	9.56989	9.62659	9.76296	9.94633	8.75943	9.5571	9.4929	8.83634	9.57329	8.76997	8.69667	9.04432	9.07239	9.51092	9.38332	10.3885	10.7214	9.6944	11.1912	10.4813	10.6529	11.0118	8.42065	7.7444	8.29358	9.53899	10.0562	8.72514	10.5879	10.3411	11.1429	10.9286	10.5123	11.2723	10.7431	10.8829	10.9847	10.2741	10.203	10.945	6.06898	10.3304	10.8121	10.9278	9.92128
Os02g0491600	Germin family protein.	Cupin domain containing protein	3.29606	2.95151	3.92248	2.96185	1.79344	3.07668	3.45852	1.57126	2.94662	4.50023	2.60234	3.08799	1.28972	2.95925	2.85414	2.77583	2.18997	2.89024	2.573	3.35645	1.79436	3.83655	3.53501	2.4778	1.88817	4.31224	2.56295	3.91146	3.42628	4.11169	5.12913	5.93491	5.40081	5.20071	6.32304	5.84568	5.79071	5.97644	4.38381	4.4335	5.85248	3.9691	2.04444	2.36308	1.52734	2.54164	1.75126
Os02g0504700	(No Hit)	conserved hypothetical protein	1.1596	4.66538	5.11186	1.65817	1.94184	2.46573	2.85409	1.48863	3.14158	3.56254	3.9288	3.44013	2.47978	2.46258	3.33801	3.88277	3.78072	2.82305	3.70463	3.41911	3.56156	4.09759	2.95549	4.11534	3.99368	3.20835	4.19741	4.47293	4.21853	4.7887	7.68393	7.14937	7.87069	7.66889	7.41147	8.60202	6.58078	7.0988	7.11154	8.40676	7.69842	6.72456	0.999721	0.704804	2.0716	1.36578	0.863639
Os02g0512000	Auxin responsive SAUR protein family protein.	OsSAUR10 - Auxin-responsive SAUR gene family member, expressed	2.70224	3.40624	3.51114	2.75688	3.8602	3.38921	2.69983	4.31415	1.3384	2.41018	1.94051	2.11959	4.70632	3.85998	3.36269	5.46307	4.69866	6.78119	7.06624	9.25542	7.66215	8.27744	7.35008	6.76074	6.78836	7.65271	6.74139	7.1344	4.59242	4.15326	14.0967	13.8141	13.7256	13.363	13.4803	13.9043	13.0779	13.3261	13.3711	14.2062	13.7482	12.4832	2.84111	7.46271	5.65714	7.44116	4.29399
Os02g0517700	Hypothetical protein.	expressed protein	0.719719	1.41379	1.20787	1.96761	1.57315	3.46221	1.32164	0.76901	2.42416	0.618706	2.0792	2.25235	2.74931	0.826581	2.12078	3.37262	2.35303	2.72397	1.89522	2.44583	2.46067	3.11583	2.32776	1.6924	4.76342	4.70279	3.73075	2.9064	2.56655	3.87287	7.58534	8.63301	9.12047	8.08439	7.94803	7.3334	6.13206	5.99101	6.78324	5.82315	7.46243	6.02701	0.662008	3.62837	3.18632	2.38054	3.6657
Os02g0519700	Hypothetical protein.	expressed protein	10.043	9.98396	10.5049	10.0097	10.4223	10.0751	10.0346	10.4269	9.91971	9.19191	9.34903	9.35113	11.5224	11.7217	11.5805	11.2858	11.094	11.3344	9.53319	9.48718	9.66691	9.2377	9.75509	7.99122	10.7514	9.47764	9.43403	9.48201	8.92034	8.45958	16.0661	16.0787	15.9294	15.9847	15.9875	16.4043	16.712	16.8454	17.1236	17.3384	17.2095	16.9192	7.8688	8.10567	7.78259	7.41926	6.80573
Os02g0522000	Retrotransposon gag protein family protein.	retrotransposon protein, putative, unclassified, expressed	3.92398	3.20245	3.20177	3.46273	2.90972	4.38623	1.86427	2.82176	3.45442	2.86385	3.69632	3.58922	3.48179	3.51842	4.90208	3.15077	2.75033	3.54079	2.8349	4.49167	4.67336	4.88182	4.79358	3.46003	4.79823	5.65609	3.95238	3.7251	3.16444	4.85769	5.17582	5.95111	3.72143	4.93714	6.86875	5.22156	6.21559	6.41263	4.59151	4.59622	6.26554	4.09048	3.85383	4.40779	4.85434	2.67108	3.84934
Os02g0525900	AMP-dependent synthetase and ligase domain containing protein.	AMP-binding enzyme, putative, expressed	10.2286	10.4007	10.8002	9.90364	10.0091	10.2197	8.09084	7.52216	8.00172	9.19274	9.13986	8.94386	8.22713	7.93112	7.93985	9.39149	9.21066	9.60354	12.6414	12.0774	12.5978	12.1641	12.4982	13.0161	11.0143	10.8917	10.8354	10.9764	10.1447	9.67753	13.5431	12.9708	13.6803	13.707	12.7967	13.353	12.1471	12.2006	13.4166	12.8696	12.38	13.2962	12.9054	13.4053	13.6245	12.0198	13.269
Os02g0527900	Curculin-like (mannose-binding) lectin domain containing protein.	PAN domain-containing protein At5g03700 precursor, putative, expressed	7.95387	8.5058	8.24155	6.91682	7.32146	7.43045	7.5627	8.66994	8.77723	7.96988	8.63353	8.44945	4.23661	9.02628	9.11554	8.49	8.19137	8.8835	6.6758	7.58908	7.30262	6.85046	6.72131	7.38597	6.65907	7.01459	5.66372	7.99988	8.13422	5.65843	9.28213	9.41109	9.56871	9.10461	9.58729	10.1852	10.6244	10.128	10.5162	10.7758	10.2686	9.83639	6.2034	5.40523	5.56768	5.34026	5.25866
Os02g0529800	Cytochrome P450 family protein.	cytochrome P450, putative, expressed	2.14431	3.09238	2.73383	2.99333	3.01147	3.11624	2.20276	2.32353	2.90441	3.66022	4.31912	2.99349	3.14452	2.76443	1.93609	3.99981	3.47601	2.44254	1.96466	2.91221	2.01177	3.38322	2.92693	1.46664	1.32056	4.83681	4.95808	4.31313	3.16588	4.20561	9.33855	7.94778	8.61005	9.14642	8.44812	10.1672	9.7854	8.96823	8.94743	10.1029	9.1479	8.28622	2.4348	2.16264	1.63609	1.64148	1.69037
Os02g0531600	(No Hit)	RCN2 Centroradialis-like1 homologous to TFL1 gene; contains Pfam profile PF01161: Phosphatidylethanolamine-binding protein, expressed	0.388916	0.255496	2.51319	1.64721	1.03523	3.1127	1.51437	1.45878	2.21942	2.13358	1.75389	1.60074	4.12321	4.17123	4.23688	4.4689	4.88075	4.0029	2.34981	-0.382435	2.34098	-0.179484	2.61107	1.38926	-2.48974	-3.07434	2.8148	1.76323	1.98525	-1.07723	7.22441	8.50265	7.55881	6.19857	8.32393	8.31921	7.30642	8.70197	6.43945	6.68924	6.86117	6.53376	2.04262	2.04881	2.81002	2.01237	1.47618
Os02g0542500	Hypothetical protein.	serine-aspartate repeat-containing protein I precursor, putative, expressed	5.2946	5.13406	5.12227	4.40157	4.75466	4.7299	4.06549	4.11861	4.17753	3.9809	4.32023	4.93301	4.24193	4.16788	3.51038	4.61257	4.1768	3.58556	6.95921	6.26428	6.34814	7.54576	7.18644	7.53937	5.58348	5.93588	6.47488	5.84706	5.91771	6.50266	9.12087	8.60138	9.91433	9.72496	9.34286	9.5151	8.10062	8.04964	9.18627	8.33904	8.0629	9.00134	8.54635	8.74091	8.72213	6.89424	8.43925
Os02g0547100	SWIM Zn-finger domain containing protein.	transposon protein, putative, unclassified	4.56441	7.02137	3.44743	4.01786	3.85771	4.52611	2.9619	4.05233	3.77387	2.64262	3.79584	4.75731	4.16598	4.33252	4.67066	4.46477	3.56217	5.14437	4.243	4.79115	3.4408	5.10569	5.35661	3.54964	5.43883	5.62435	5.33847	4.65005	4.59579	4.48509	6.18464	6.84021	4.24863	5.97166	7.53454	6.85964	6.76987	6.99404	4.78591	4.66205	6.42489	4.74423	3.58769	3.82438	0.127262	3.37445	3.17133
Os02g0551700	Protein of unknown function DUF668 family protein.	expressed protein	5.80928	5.40546	5.44976	7.13527	6.45168	6.79579	6.62048	6.34057	6.57773	8.24474	7.53949	7.10204	6.8164	6.53125	6.14224	7.60334	7.58995	7.33891	6.42778	6.57174	6.3253	6.39495	6.41221	6.33781	6.33245	6.19825	6.37783	7.26304	7.37231	6.32733	9.46745	8.54832	8.82407	9.42528	8.99734	9.43144	7.40401	8.47006	8.64848	9.98924	8.88777	8.49406	6.08205	6.31744	6.36368	8.82885	7.14338
Os02g0554900	Protein disulfide-isomerase precursor (EC 5.3.4.1) (PDI).	OsPDIL1-3 protein disulfide isomerase PDIL1-3, expressed	2.29178	2.59169	3.57713	3.0814	3.88362	4.06592	3.03219	3.94439	3.86827	4.68442	5.05705	4.81696	4.0551	4.54926	4.12059	6.08346	6.19393	5.73192	5.74672	5.49825	4.63232	6.43329	5.9837	5.27956	6.55766	6.37846	6.02247	7.00571	6.11311	6.22852	10.0164	10.4052	9.54055	9.77617	10.6298	10.03	9.07728	8.9585	9.19116	8.9208	9.50734	9.18819	6.20023	5.36019	5.56965	3.7277	5.13587
Os02g0556000	Glycosyl transferase, family 8 protein.	glycosyl transferase, putative, expressed	2.95137	3.38908	3.85297	3.78397	2.98746	3.23161	5.11263	4.53763	4.31247	4.54973	2.64269	2.69389	6.36047	5.5009	5.52842	6.72725	6.1918	6.62182	8.27353	7.60391	8.93142	8.59177	9.55357	9.41713	6.7345	7.09655	5.79181	7.63717	6.86356	5.72425	10.4731	10.3729	10.6692	10.6951	10.3317	10.773	10.3075	9.88642	10.8242	10.776	10.3045	11.1158	7.11134	9.33006	11.8995	11.1519	10.9642
Os02g0558100	Chloride channel (Fragment).	chloride channel protein, putative, expressed	10.2969	10.0675	10.04	9.38496	9.33066	9.1047	10.195	10.1835	10.137	9.9529	9.82564	9.559	10.1881	9.95058	9.61299	9.5693	9.59422	9.30801	9.05385	9.76161	9.3538	8.88427	8.58699	8.93247	9.87994	9.67506	10.2343	10.7575	10.4828	10.6322	11.7569	10.8762	12.0433	11.8876	10.6044	11.3622	10.0029	10.3851	11.3414	11.1952	10.3314	11.3288	8.98032	8.86754	8.92784	6.64237	8.83469
Os02g0562600	Mlo-related protein family protein.	MLO domain containing protein, putative, expressed	4.60546	4.74463	4.37596	5.65877	5.18719	4.88853	5.87122	5.67555	5.57482	6.69282	6.29098	6.15989	5.60854	4.53284	3.92228	6.98602	6.36463	5.98471	5.61535	6.27633	5.70179	6.31364	5.55172	5.82282	6.65414	6.82013	6.20452	6.94912	5.95431	5.15095	10.6979	10.003	11.461	11.1591	9.81024	10.9855	9.40816	9.58356	10.8161	10.417	9.54307	10.7488	4.32594	4.75339	5.22936	6.01219	4.83118
Os02g0565600	Homeodomain leucine zipper protein (Fragment).	homeobox associated leucine zipper, putative, expressed	8.99789	9.78418	8.02361	9.44326	9.66939	8.49016	8.93856	9.07097	8.68875	9.10353	9.00737	7.91643	8.78074	8.76109	8.6464	8.11234	9.65692	7.98889	7.4807	8.37939	7.98181	8.30261	8.23687	8.32655	7.32101	6.57876	7.60048	7.2992	7.32422	8.08702	10.2119	10.1708	10.2454	10.4349	10.2686	11.3321	9.71842	10.4898	10.512	11.3028	11.139	9.92544	9.40429	8.68996	8.45311	9.39754	9.36828
Os02g0569000	Cytochrome P450 family protein.	cytochrome P450, putative, expressed	6.69256	7.30351	6.61612	7.96952	7.87762	7.66655	8.13763	8.81495	8.65804	7.97431	8.506	8.11946	8.47643	8.76751	8.15307	9.46235	8.41235	8.59213	4.84583	3.75121	5.159	2.45798	6.18633	4.49896	6.1712	6.77675	6.35205	8.05907	7.9791	6.16668	8.20351	8.71327	9.48638	9.53196	9.30947	9.79102	11.902	11.5969	10.8983	11.4215	11.9871	12.0176	7.14962	6.31297	5.75429	7.38659	6.24075
Os02g0569900	Cytochrome P450 family protein.	cytochrome P450, putative, expressed	6.77248	7.80651	5.82681	10.2643	9.87289	9.06862	7.0413	8.05246	8.611	10.4088	10.5899	10.6157	9.44472	8.35854	7.88324	11.6528	11.0848	11.1295	7.88868	8.31058	7.49262	10.2248	9.36957	7.25835	6.94186	8.22336	5.39802	10.2588	9.6646	6.57679	9.99603	10.2307	11.048	10.8956	10.6976	11.2906	12.1195	12.1521	11.4606	11.7273	12.3774	12.4785	2.44736	2.85436	4.04463	2.4977	2.87515
Os02g0570400	Terpene synthase, metal-binding domain containing protein.	terpene synthase, putative, expressed	3.41682	3.30482	4.15924	3.99067	3.49865	3.99818	2.60984	2.69202	4.93641	3.56767	3.65744	3.8957	6.45343	4.17114	3.99981	6.51603	5.7081	5.64165	4.04273	3.91136	2.207	4.41126	3.85232	2.48537	3.62877	6.5272	5.62554	5.76782	3.67739	5.09251	7.41623	7.04796	8.01301	7.98913	7.34398	7.89969	9.55371	9.59082	9.65671	9.22103	9.23747	10.1027	2.69056	3.17937	2.13826	2.63054	2.30019
Os02g0570700	Cytochrome P450 family protein.	cytochrome P450, putative, expressed	5.3382	6.01385	3.84295	7.21661	6.73421	5.02829	6.81754	6.78752	7.00912	8.69068	8.3037	7.62852	9.96521	8.68405	7.93048	10.4576	10.0244	9.62663	4.52307	5.12625	3.83773	5.29927	4.32624	3.82619	6.25658	8.43569	6.00483	9.11395	8.18287	5.64632	10.6178	9.86217	10.5676	11.1022	9.83636	10.4882	11.6107	11.8623	11.8577	12.2856	12.0221	12.6274	1.98845	2.18202	1.52713	2.38717	1.33494
Os02g0571100	Terpene synthase, metal-binding domain containing protein.	ent-kaurene synthase, chloroplast precursor, putative, expressed	10.5586	10.1286	10.0594	10.5053	9.85953	10.4056	12.0681	11.3638	11.7527	11.8261	11.547	11.45	9.54102	10.0627	10.2234	9.95553	9.4859	9.98405	5.88388	4.1985	3.27914	2.91648	4.85119	3.67127	8.30063	7.7005	6.78688	8.80262	9.90618	7.0551	9.33732	8.84782	9.83505	10.0037	8.7248	9.88793	11.5757	11.8392	11.315	11.9823	11.8217	12.0135	1.58027	1.97262	1.59977	3.18479	1.60345
Os02g0571900	Cytochrome P450 family protein.	cytochrome P450, putative, expressed	6.72984	6.78226	5.56931	6.71769	6.54134	5.38153	6.65031	6.85814	7.42427	6.38247	6.08283	6.3016	11.3106	9.34135	8.79819	10.1006	9.64011	9.24804	7.27973	6.63658	5.60488	7.39219	6.26132	5.69665	5.90753	8.28244	4.95646	8.93507	6.36336	5.19563	9.97488	9.44138	9.80715	9.88692	9.23218	9.99882	11.2779	11.268	11.2248	10.9547	11.4881	12.0814	2.24128	1.98491	2.92239	2.85309	1.64159
Os02g0572600	Protein kinase PKN/PRK1, effector domain containing protein.	expressed protein	3.66864	2.78627	4.99473	3.96717	4.16715	5.2994	1.02749	1.60502	5.92084	1.6837	1.00129	2.12105	1.33559	1.14693	3.44062	3.90708	4.03761	3.51921	3.21163	3.76827	5.46215	5.99574	5.82065	5.62191	5.04079	6.03234	5.50557	5.64326	6.79295	7.36563	13.4509	13.2746	13.439	13.5547	13.9274	14.7571	13.1003	13.3125	13.6288	14.5493	14.551	13.2976	4.11345	5.9641	5.57444	6.21205	4.26604
Os02g0573500	Monosaccharide transporter 1.	transporter family protein, putative, expressed	7.29312	7.63001	6.83878	9.94187	10.2119	9.87897	8.2423	8.91433	9.11265	10.2964	10.2091	9.78578	10.4019	10.7108	10.3906	12.0144	11.4275	11.9019	7.76256	8.2329	7.91081	9.3899	9.26513	9.06631	8.64723	8.72616	7.36722	10.766	10.9104	9.72945	11.708	11.8168	12.1652	11.4555	11.821	12.4434	11.9813	11.7927	12.0743	12.3725	12.2607	12.1673	2.65914	4.61326	4.86552	3.94417	4.0557
Os02g0574000	Monosaccharide transporter 1.	transporter family protein, putative, expressed	1.38137	1.69576	1.99989	1.8775	2.31815	1.45387	1.26236	1.87127	1.01622	0.425808	0.996601	1.53458	3.25346	-0.286164	0.745086	4.26006	1.5716	0.983371	0.837806	0.591947	1.7116	0.697457	0.979979	1.24558	-1.46572	0.838952	3.64044	-0.51104	1.11668	0.945568	9.13457	9.3524	9.6769	8.85869	9.30695	9.52211	6.70602	5.68941	7.39361	6.65256	6.01306	6.67543	1.61672	0.819332	5.28464	0.295144	0.667226
Os02g0575900	Exo70 exocyst complex subunit family protein.	exo70 exocyst complex subunit, putative, expressed	4.61977	5.01985	3.68021	4.37811	4.52213	4.31155	6.10766	6.73987	6.54669	5.84539	7.54306	5.87585	8.09493	8.30943	7.76661	8.18097	8.04865	7.46696	6.77007	8.55943	7.00735	7.69393	6.61251	6.12409	9.29023	9.34818	9.47396	10.5747	10.2225	8.38297	9.50522	9.71834	10.1158	9.22623	8.62456	10.3903	10.6885	11.3222	11.7217	11.7443	11.4531	11.9754	3.76592	3.85695	4.95916	4.72003	3.77179
Os02g0577300	Glycosyl transferase, family 31 protein.	galactosyltransferase family protein, putative, expressed	2.7685	3.13457	3.80451	4.64606	4.36187	5.03597	4.36416	4.15264	3.96925	5.05048	4.92076	5.19523	3.17233	3.76746	2.56737	3.59069	3.74019	5.68989	2.23465	2.71712	0.0591332	3.15475	2.4457	2.0832	3.84409	3.69885	2.0434	3.29396	3.18547	4.2043	3.79693	4.4792	3.94123	3.45221	4.96137	3.8368	6.0128	6.26929	5.12998	5.72778	5.59928	5.58615	2.41746	2.67421	2.45604	1.85279	1.37977
Os02g0578300	Glucosyltransferase (Fragment).	cytokinin-O-glucosyltransferase 2, putative, expressed	6.99866	6.58584	6.88227	6.24954	6.2614	7.87373	7.85618	7.34629	7.14793	8.49491	8.09536	8.29015	8.71835	8.41203	8.27773	9.28361	9.01696	9.60835	7.1066	8.06884	6.83578	6.98394	6.51677	7.09755	8.50021	8.26122	7.23333	9.54659	9.48905	8.98798	8.11804	8.54062	8.688	8.25529	8.4892	9.17241	8.60317	8.79547	8.94508	9.71746	9.40694	9.36442	3.74865	4.9185	5.50178	6.43621	5.44649
Os02g0579000	No apical meristem (NAM) protein domain containing protein.	No apical meristem protein, putative, expressed	8.66444	9.44314	9.04875	6.66723	6.93219	6.8464	7.04682	6.65536	7.25013	6.17199	5.83735	5.7858	11.0582	11.4011	11.6763	10.1733	10.2969	10.7532	8.48463	9.44069	9.23081	8.13067	8.09227	8.41605	9.5325	8.52162	7.67745	8.78131	8.13745	7.12361	10.8867	11.1737	11.5339	10.6244	10.0845	10.8963	10.7817	11.3877	12.2947	11.7975	11.0915	12.0586	8.11624	6.89611	7.17136	7.67149	8.27933
Os02g0581800	(No Hit)	expressed protein	2.75971	0.257116	2.18645	2.53969	2.46457	2.47473	2.18756	2.8226	3.31575	2.92008	3.0657	3.34057	4.14469	3.04035	2.97091	4.63005	4.228	3.71389	2.38797	2.48807	2.01614	3.55354	4.25203	1.23019	4.3455	5.50241	4.75956	3.4707	2.81333	4.17087	9.61592	9.70858	10.3029	9.66827	9.50035	9.3597	6.24728	6.6031	8.07654	7.04767	7.10505	9.09234	2.90876	1.90723	4.22997	1.42954	3.21336
Os02g0582600	Heavy metal transport/detoxification protein domain containing protein.	heavy metal transport/detoxification protein, putative, expressed	3.81285	4.49888	2.41909	4.33315	4.22239	5.04834	4.64382	5.47247	6.0766	8.35217	7.67762	7.11924	7.88706	7.34857	7.20536	9.94576	10.1183	9.05054	6.84198	8.76243	7.52914	6.81239	6.6614	6.54426	9.78357	9.62929	9.14092	11.4889	10.7871	8.65409	11.3346	11.5812	11.4527	10.7207	11.1216	11.968	11.9881	12.435	12.9652	13.2522	12.9508	12.7147	1.9856	5.30189	-0.90125	9.47968	3.12883
Os02g0582900	Conotoxin family protein.	expressed protein	2.38486	1.66646	-0.0826314	2.0058	1.27974	3.59727	1.87172	2.12485	1.68459	4.82396	2.17549	3.49149	-0.177349	-0.0452113	3.30522	0.451043	2.20623	1.72572	10.7672	12.7926	11.5594	13.0922	11.5765	12.0178	12.543	13.8497	12.0762	12.747	10.1454	9.16355	11.4627	11.1091	12.0899	11.8562	11.5879	13.2638	12.4109	12.3462	13.3559	13.259	12.3149	13.6405	1.42488	0.326558	2.29368	3.68067	0.611008
Os02g0583300	En/Spm-like transposon proteins family protein.	transposon protein, putative, CACTA, En/Spm sub-class	3.67894	2.41473	3.40163	2.75178	1.74912	2.11316	1.59255	2.7336	2.69066	1.9451	2.22177	2.53002	3.27794	2.74031	2.63948	3.02177	2.84561	2.40825	2.33855	3.00113	2.32699	3.45236	3.53145	3.19197	4.34706	4.3817	3.91372	2.80859	2.68234	3.97999	4.26557	5.07603	2.63401	4.21289	5.94582	4.90638	4.97425	5.08554	3.03793	3.50967	5.00376	2.75928	2.22443	2.31324	2.5714	2.08997	1.69528
Os02g0583500	Conserved hypothetical protein.	hypothetical protein	4.88221	3.33353	4.26861	3.83307	3.12666	4.22384	3.36029	3.17307	3.29259	3.79631	2.74267	4.25866	3.52205	3.64804	2.61813	4.15446	3.16391	4.50215	3.46971	4.06276	3.54329	4.73136	4.62836	2.22698	3.96013	5.18837	3.95737	4.49948	3.76841	5.04192	5.94178	6.35517	3.8339	5.71649	7.16345	6.9972	5.8975	6.29584	4.28161	3.64446	5.77239	3.90372	4.15205	3.06644	2.05266	2.27997	3.23332
Os02g0583700	Conserved hypothetical protein.	hypothetical protein	3.39725	4.4317	4.10537	4.10398	3.8739	4.26984	3.76495	4.2727	6.47359	3.07639	4.08072	3.68428	4.61018	4.14844	3.65847	4.96613	4.20999	4.11972	5.59318	6.67957	5.63727	5.88455	8.69675	6.19486	5.02172	8.64499	4.55837	9.64812	5.38342	1.73197	12.529	13.0426	13.3336	12.2577	12.6786	14.4967	12.9282	13.0104	13.9679	15.3888	14.4943	14.5635	4.35196	3.95262	3.71888	3.93684	3.2595
Os02g0584200	Conserved hypothetical protein.	hypothetical protein	2.75701	1.86256	2.60045	2.81046	11.2241	2.21262	2.37307	1.16961	3.35021	2.48942	1.75454	3.61006	3.38983	3.23543	3.54006	3.49506	2.73744	2.7662	3.2793	4.5659	3.36056	3.82437	6.30262	2.31305	3.37781	7.67654	4.68599	8.05878	3.31333	2.76373	8.84555	9.45821	10.0422	9.03659	8.97651	11.1406	8.88173	9.57932	9.68158	11.2942	9.80653	10.0222	2.91952	1.91299	2.19366	2.54474	1.42736
Os02g0585700	(No Hit)	expressed protein	3.43608	4.20058	4.47766	2.65903	3.98584	4.21584	5.27211	4.01663	3.76407	0.962812	2.70704	3.88221	2.84683	3.61426	2.25421	3.25621	3.53553	2.75112	3.77186	5.19247	6.29548	4.50609	4.02544	3.2996	4.06779	2.48268	-1.96219	3.14783	3.3901	3.17141	12.5715	13.4787	13.2609	12.1099	13.1394	13.683	13.2922	14.4661	13.7672	14.4763	14.8664	13.6905	3.81263	3.4934	3.3597	3.57343	2.76899
Os02g0586000	Conserved hypothetical protein.	expressed protein	3.83681	3.9849	4.95029	3.27062	4.05711	4.3831	3.76538	4.16256	4.39921	3.78659	3.34574	4.50301	3.86686	3.99522	6.60745	3.24359	3.42216	3.59869	3.97479	5.4644	5.20624	3.65544	4.08698	3.81281	4.93883	5.35227	4.61685	4.01416	3.75964	4.70687	11.0291	11.9361	11.5725	10.4443	11.9232	11.7798	13.1944	13.9691	13.3555	14.091	14.2297	12.8119	4.1907	3.74406	4.09539	4.39583	3.38197
Os02g0587300	Hypothetical protein.	expressed protein	10.0147	10.3543	10.5352	8.83359	9.75023	9.52287	8.39871	10.1419	10.1771	7.11884	8.62001	7.7637	10.546	11.0593	10.7984	9.1995	10.7608	9.30096	7.72947	8.21143	8.15339	7.55091	7.56191	7.76964	5.08344	3.36299	4.70616	6.2649	7.25975	4.77217	13.531	13.5502	14.0024	13.0769	13.856	14.8725	12.3957	13.3809	13.7996	14.2401	13.421	12.8983	6.84754	6.26882	6.71803	6.27074	5.59326
Os02g0587600	Conserved hypothetical protein.	RNA-binding protein FUS, putative	2.87697	2.71764	3.86488	2.9746	2.55305	4.01471	2.65423	2.94533	3.35326	2.8926	3.33194	4.16664	3.70511	3.11936	3.96748	4.01293	3.10614	3.44122	2.06586	3.90591	4.87691	3.62796	3.83916	3.57161	2.39949	5.63542	3.40954	3.47551	3.59164	4.89724	10.8751	11.4173	12.1753	10.2786	11.1969	12.7417	9.78538	11.0282	10.5087	11.3975	11.0483	10.4453	2.90783	2.68916	2.86156	2.25242	2.57759
Os02g0587800	(No Hit)	expressed protein	3.16417	2.80486	2.99262	2.8289	2.33709	2.28862	2.1117	2.88309	2.30477	2.72603	1.95251	3.04062	2.91502	3.39149	3.35783	3.75958	2.18686	2.47909	2.4132	3.52319	3.25313	4.08578	3.71881	2.17499	4.91601	5.19586	3.14216	3.5236	3.36363	4.88555	9.28086	10.0813	10.1198	8.83889	9.37007	11.2012	7.06822	8.52281	8.16679	8.67851	9.08547	7.55307	1.87535	2.25425	2.67861	2.88253	1.95256
Os02g0593100	Copper amine oxidase family protein.	histamine oxidase, putative	3.30055	1.87593	2.84136	2.7354	2.30873	2.38893	1.61066	2.56274	3.43862	3.60146	3.33488	3.15885	4.42521	5.54346	3.4275	4.02251	3.34674	3.00461	3.24981	3.94764	2.33221	4.31956	5.09204	2.15694	4.52215	5.40343	4.10163	3.28408	2.64451	3.2469	5.61624	6.11376	2.88149	5.38092	7.16515	5.92479	5.87694	6.0708	3.58421	3.89509	5.81695	3.47737	2.3552	3.29684	2.91306	1.73512	2.69446
Os02g0595900	Conserved hypothetical protein.	high affinity nitrate transporter, putative, expressed	4.09158	3.11875	3.16904	3.0999	3.3354	2.92898	2.99963	5.28041	1.71402	0.504578	2.2107	1.26278	-0.259833	1.55569	1.92878	3.83223	4.38621	4.69795	6.47986	7.99516	5.3912	7.54801	7.33473	6.39907	8.32828	8.10729	5.51805	7.33195	4.05756	4.06596	9.31628	8.67751	9.64955	10.36	10.6336	11.1322	6.67244	9.11301	7.22415	9.13461	9.7171	7.22149	0.832411	4.77891	5.68726	6.84207	5.53335
Os02g0603600	MYC1.	helix-loop-helix DNA-binding domain containing protein, expressed	10.3923	10.6195	10.3113	10.9663	11.2633	11.2421	9.72755	10.1186	10.0344	10.9228	11.1444	10.8739	9.19465	9.56219	9.52405	10.5958	10.4242	9.89828	11.4333	12.3354	11.3182	11.4116	10.6295	10.4615	9.18178	9.20749	10.1952	11.5012	10.6451	8.87177	13.2605	13.3155	13.5997	12.7705	12.6937	13.2014	13.3156	13.6348	13.7269	13.6727	13.2855	13.757	4.41938	5.38657	6.94769	8.6081	5.71266
Os02g0604000	Lipolytic enzyme, G-D-S-L family protein.	GDSL-like lipase/acylhydrolase, putative	4.51237	4.58365	4.79373	4.28825	4.34308	4.86407	3.63045	4.4353	4.24177	3.89512	4.87532	4.69836	4.14792	4.4338	4.77143	3.98507	4.28223	4.38057	6.88041	5.9864	7.29506	6.466	6.96283	7.7649	5.05241	5.56777	4.43921	4.89972	4.94029	4.54946	8.01386	7.76585	8.93802	7.35454	7.37094	7.86299	6.78582	6.52443	7.48783	6.4053	6.21284	6.64079	7.36399	7.7538	8.28264	4.06584	8.15376
Os02g0606800	Isochorismatase hydrolase family protein.	isochorismatase family protein, putative, expressed	9.33078	9.4406	10.0275	9.07587	9.20816	9.59608	9.31843	9.30838	9.16364	9.75522	9.89093	10.147	9.33155	9.46761	9.144	9.67343	9.61126	9.32633	9.47957	10.4974	9.40968	9.15789	8.27057	8.5741	10.4513	10.5038	10.5704	12.1533	10.6056	9.85142	10.0255	9.93745	10.3896	10.0901	9.67747	10.488	9.99748	10.4661	11.0089	11.1869	10.5963	10.9276	8.35745	8.05587	7.95353	9.75071	8.26829
Os02g0609200	ATOZI1 protein (Stress-induced protein OZI1) (AT0ZI1 protein).	ATOZI1, putative, expressed	2.17327	2.70819	2.91225	2.196	2.22327	2.06927	2.18864	2.5332	3.08777	2.45303	1.7892	2.03085	3.101	1.87616	2.59949	3.80034	2.13058	1.85156	2.89919	2.69445	4.56552	4.48835	4.2874	2.34928	2.00735	5.30688	2.63666	1.34754	2.58909	4.48325	11.9262	12.3649	12.5873	11.2672	11.97	12.4005	10.6886	10.3847	11.1644	10.7586	10.3817	10.5556	2.62798	1.54682	2.00137	1.25509	2.17534
Os02g0612200	NB-ARC domain containing protein.	expressed protein	5.57976	6.0531	5.44176	7.05832	7.60548	6.38471	7.72044	8.13589	8.14509	9.08605	9.17634	9.15883	9.6334	9.45226	8.94777	10.1286	9.7045	9.41423	8.40051	10.4593	8.20604	7.68276	6.48791	6.29397	10.2814	10.4338	9.67914	11.686	10.4834	9.63809	10.0151	9.83771	10.0642	8.54971	8.84701	9.5321	10.9847	11.3158	11.1099	11.0767	11.0092	11.1831	4.80125	5.25647	4.93241	6.41163	4.58114
Os02g0620500	High affinity ammonium transporter.	ammonium transporter protein, putative, expressed	4.19944	4.91961	5.41746	4.28961	4.45461	4.92401	3.73324	4.10379	4.20427	3.88155	4.18768	5.75987	4.48735	4.25168	4.49849	4.97332	4.25977	4.65859	5.74463	4.60321	5.75659	5.94393	5.75473	5.95905	6.24332	6.39193	6.07436	5.81847	5.66494	6.29558	10.6072	10.7032	10.5295	9.67786	11.1359	10.9581	12.6692	12.1395	11.8223	12.453	12.0644	10.6064	5.94564	4.67767	6.3867	4.7405	5.89698
Os02g0620600	Rh-like protein/ammonium transporter family protein.	ammonium transporter protein, putative, expressed	7.5736	7.09503	7.27075	6.71009	6.70036	7.14891	10.2102	9.87626	10.2127	8.20754	7.8668	8.6588	8.68065	8.80789	8.73607	8.63927	8.68077	9.13215	6.19081	7.79172	6.56042	9.39698	7.89297	7.74548	8.85252	8.67838	8.07512	9.80842	8.43076	5.70872	10.9002	10.9872	10.7321	11.1052	11.2622	11.7827	9.19631	10.2291	9.27431	10.3099	9.91432	8.57096	2.13405	1.78209	4.51902	2.45064	1.55884
Os02g0623300	Conserved hypothetical protein.	no apical meristem protein, putative	5.60935	5.0507	6.73419	3.1916	3.41758	4.79391	4.85559	3.41604	4.0474	2.48739	2.02985	3.83197	1.92394	1.8128	3.33054	2.05805	1.9478	2.08018	9.17577	8.2124	9.00112	8.18959	8.74068	9.70149	7.23848	7.51376	7.99326	5.52891	6.59579	7.82294	12.3854	11.7341	12.8577	12.4239	10.7747	10.9671	9.1309	10.0481	10.9104	10.4515	10.1518	10.8688	9.09217	6.26586	7.15742	9.13667	9.11065
Os02g0623600	Protein kinase domain containing protein.	OsWAK12 - OsWAK receptor-like cytoplasmic kinase OsWAK-RLCK, expressed	4.57623	3.28821	4.01513	4.68886	3.0644	4.05837	4.95703	2.85332	3.53865	5.48105	4.03574	5.0802	3.99564	3.66632	4.78903	4.76119	4.09433	4.01773	5.96767	6.80737	6.18715	5.83011	5.67999	5.41419	6.31471	7.41862	6.83713	8.37355	7.50043	7.04933	8.19299	8.21833	7.53677	8.15696	8.1439	8.50998	9.73034	9.73448	9.6404	9.91931	9.86585	9.95064	3.11823	7.15755	5.79081	9.62162	6.4781
Os02g0624300	MYB1 protein.	MYB family transcription factor, putative, expressed	3.81001	5.10096	6.47229	4.83733	3.52657	5.86727	3.10404	3.90979	4.25006	7.14124	6.90642	6.22734	7.84823	7.37089	7.53235	7.4683	7.16151	7.40561	6.54618	7.76161	7.90784	5.63487	5.56819	5.10334	5.13751	5.3105	3.92744	5.50436	5.2702	4.96883	9.96269	10.1535	10.718	10.1621	9.94695	9.84526	8.65546	8.97283	9.89627	9.44551	8.92349	9.53418	7.97219	5.48234	4.89896	5.56918	5.55743
Os02g0626600	Phenylalanine ammonia-lyase.	phenylalanine ammonia-lyase, putative, expressed	3.10735	2.05112	5.98678	4.55122	1.54966	2.73488	3.26691	1.13834	2.80004	2.89575	3.00015	1.01183	3.67824	3.27752	3.17112	2.51668	2.61239	3.29497	3.34028	4.09049	4.19591	3.18923	2.44971	1.76879	3.86678	4.30579	2.74963	4.73854	2.72044	2.51975	8.91485	7.80027	7.89897	9.21594	7.9363	7.70382	5.79791	6.83812	7.65771	7.96852	5.79517	6.98521	1.30901	2.44256	4.7875	4.14611	1.76552
Os02g0636700	GRAM domain containing protein.	GEM, putative, expressed	12.817	13.2185	12.3641	10.7545	10.9879	10.7794	12.6813	13.0571	13.0546	12.349	12.6215	12.5794	13.4394	13.6869	13.3038	12.8527	12.6228	12.6246	12.6561	13.0704	11.9232	11.3157	10.5081	10.5737	12.6687	12.6586	13.297	13.8771	13.1304	12.5985	13.4519	13.372	13.7284	13.244	13.2351	13.8224	13.2358	13.6721	13.968	14.0939	13.8987	14.0421	9.33595	11.5909	11.5043	12.6997	11.1609
Os02g0637000	Barwin-related endoglucanase domain containing protein.	RIPER1 - Ripening-related family protein precursor, expressed	7.34037	7.58536	8.54455	6.58248	6.98838	7.65849	9.13674	9.89483	10.4169	7.01411	8.3871	8.44277	7.79298	8.74155	8.63366	6.26836	6.11497	6.03428	8.90566	8.7686	9.25755	8.62533	7.34944	8.8948	9.60859	9.24826	8.94232	7.34484	8.92056	8.5441	10.4751	11.2358	12.6736	11.2585	10.6932	12.4031	8.00615	8.21239	10.6232	7.05708	8.06336	9.53874	4.12192	4.57926	4.71768	5.61084	3.92976
Os02g0640500	Resistance protein candidate (Fragment).	lectin receptor-type protein kinase, putative, expressed	3.00127	3.17138	0.682556	3.33189	2.00752	3.37237	1.96195	1.72593	3.47005	2.37768	2.17096	2.89311	3.12171	1.67228	2.01238	3.50025	2.1847	2.67826	4.0282	3.85904	2.90425	4.23536	4.50104	3.27044	5.50386	5.44298	5.09738	6.80378	4.98949	4.3141	7.98656	7.8677	7.77762	8.0868	7.4178	7.54005	7.36827	7.72038	8.2402	8.12398	7.77862	7.84526	2.61183	2.67125	2.81327	3.93243	2.43071
Os02g0648100	Protein kinase domain containing protein.	protein kinase domain containing protein, expressed	6.25472	6.45321	7.41078	6.51075	6.76602	7.35328	6.39837	6.2713	6.13905	6.54274	6.78368	7.68811	6.18761	5.63983	5.84253	6.97844	6.57795	6.95713	9.03805	9.34052	9.27088	9.09126	8.82982	8.73159	7.99912	8.14913	7.38452	9.53893	9.22121	8.6157	11.1716	11.1881	11.7285	11.1851	11.0481	11.4578	10.4831	10.5686	11.0659	10.6432	10.628	11.2459	8.23763	8.37339	8.4255	9.84272	8.3853
Os02g0649800	Cytochrome b5 isoform 1.	cytochrome b5-like Heme/Steroid binding domain containing protein, expressed	12.6992	12.6778	12.6645	13.0594	13.0749	13.1025	13.2531	13.0052	13.1387	13.6853	13.8454	14.1205	12.5521	12.8905	12.7842	13.248	12.9832	12.7233	11.7864	11.9269	11.3762	11.2211	10.7285	10.6295	12.6278	12.815	12.9234	13.2709	12.9927	11.6738	15.2991	15.2961	15.5562	14.2377	14.3238	14.8001	15.8229	15.4518	15.8414	15.7265	15.22	15.9067	7.55476	10.8383	10.3593	13.7542	8.65992
Os02g0650300	Oligopeptide transporter OPT superfamily protein.	transposon protein, putative, unclassified, expressed	2.61416	3.11144	3.18996	2.94826	2.92614	3.06405	4.71488	3.74339	2.64771	6.83542	2.50816	2.6836	0.960004	2.31507	2.637	1.28316	2.27179	2.44386	2.73915	2.11307	3.52274	2.86703	1.98468	3.05277	-1.49719	5.12596	3.38853	2.57252	2.66226	3.83624	7.6922	7.22591	9.70526	8.12161	7.27174	8.38967	6.09733	3.48025	5.48468	4.30448	5.19964	6.36661	3.49123	2.86663	2.7771	3.54878	2.73775
Os02g0653200	Cupredoxin domain containing protein.	plastocyanin-like domain containing protein, putative, expressed	3.76775	3.03581	4.17581	3.24525	3.73255	4.47088	3.76906	3.55645	4.90358	4.32913	3.68964	4.30662	4.21136	5.05217	5.29351	5.60144	6.06916	5.94686	11.5546	9.6483	11.1874	10.2241	10.9893	11.0981	8.51799	8.60136	7.24753	8.1064	6.84849	6.67553	14.2192	14.1296	14.7674	14.3822	14.4235	14.386	12.6083	12.1438	13.5492	12.5228	12.2885	13.1487	3.87424	12.062	13.6271	6.55576	11.959
Os02g0654700	Ethylene-responsive element binding protein.	ethylene-responsive transcription factor, putative, expressed	5.9203	6.11281	8.42561	7.17684	6.17743	6.89416	9.25037	8.75569	8.25837	11.0098	10.4937	10.5198	9.5757	8.61738	7.87675	11.3116	10.0791	10.0151	9.58622	10.9446	11.1546	8.96186	7.80636	8.1803	10.4807	9.82647	10.621	11.7892	11.0697	9.68553	9.87797	9.36181	10.4497	10.4277	10.057	10.4436	11.0026	10.9793	12.092	11.7808	11.1789	11.7559	7.60442	5.47176	5.6836	6.99677	6.17703
Os02g0658100	Aquaporin TIP2.1 (Tonoplast intrinsic protein 2.1) (Delta-tonoplast intrinsic protein) (Delta-TIP).	aquaporin protein, putative, expressed	5.35916	5.4925	5.6086	6.92835	7.21237	7.3377	5.98526	6.28502	6.30774	7.70824	7.66576	7.28419	6.64817	6.85194	6.84506	8.06649	8.03995	8.65521	4.8491	6.89999	7.16501	5.08732	5.27159	4.08514	4.98659	5.60425	3.73045	5.40584	5.44595	3.68237	14.3194	14.3477	15.2536	13.8946	13.7857	13.807	10.3474	10.4588	13.3938	10.9886	9.74295	13.3648	2.20469	2.22789	2.82523	2.37571	2.12652
Os02g0662000	RCc3 protein.	LTPL112 - Protease inhibitor/seed storage/LTP family protein precursor, expressed	2.09383	3.37814	4.09013	2.21532	3.11569	4.03629	4.89088	2.84081	2.82683	3.34529	1.50395	2.77517	1.33065	1.79885	2.0046	-0.921278	1.33726	2.22912	5.77672	4.02225	4.35804	3.91474	8.28354	5.64252	3.86516	-1.33504	2.67149	4.15614	5.65691	1.38764	16.1013	16.2306	17.37	16.0576	15.9735	16.0188	12.7959	13.305	16.5687	13.7781	14.2941	16.6048	7.5809	7.57885	7.21685	3.00511	6.21938
Os02g0665500	Protein kinase domain containing protein.	No Hit	9.67482	9.60817	9.55116	10.5875	10.5298	10.0779	9.47147	9.69464	9.45301	10.9747	10.9661	9.97525	8.5219	8.19025	8.16854	10.1912	11.1044	9.41281	9.13301	10.2731	10.0148	9.29631	9.36227	9.43438	9.49148	8.60414	8.40887	9.81693	10.3007	9.10398	11.7329	11.5453	12.0236	11.8101	11.6903	12.2436	10.7207	10.4677	11.4691	10.8362	10.7379	11.1756	7.4637	5.91712	6.20546	8.88184	7.01099
Os02g0665800	Protein kinase domain containing protein.	protein kinase, putative, expressed	3.63325	4.37832	3.76468	3.78831	4.55977	4.80131	4.82465	5.08179	5.30308	6.02033	5.25918	5.11894	5.09712	5.16135	5.20146	5.64192	5.85437	4.91909	4.36661	5.54128	5.78956	5.48218	5.17673	5.67906	5.40388	5.85183	2.14367	6.34637	5.49455	4.8076	9.89935	9.7657	10.2214	9.49286	9.69543	10.4743	9.94066	9.53059	9.61491	10.51	9.76305	9.66918	3.71232	4.33417	3.30716	4.2042	3.9716
Os02g0666700	Permease for cytosine/purines, uracil, thiamine, allantoin family protein.	allantoin permease, putative, expressed	3.2963	2.60032	4.07866	4.86237	4.2289	4.86092	4.45	4.15622	4.40451	4.81422	3.71175	6.38738	2.83879	3.35992	4.24125	4.88603	5.14532	6.78354	4.23883	3.64334	5.33233	5.53546	5.71102	6.03854	5.44191	5.65489	4.7921	5.60543	4.54141	5.56524	6.07091	5.92964	6.05086	6.53071	6.70893	6.68489	5.31236	5.63765	5.86432	4.49671	6.00855	6.02261	4.13862	4.13881	5.1668	4.50378	4.67756
Os02g0667500	Hypothetical protein.	tetracycline transporter protein, putative, expressed	9.51306	9.23012	9.58369	9.34568	9.60231	9.08371	8.89431	8.23816	8.21232	7.52121	7.35015	8.105	9.67727	9.33978	9.48845	9.05515	8.56381	7.69185	9.89469	10.0051	10.2473	8.62337	8.65247	9.6045	11.4772	11.6745	11.1517	10.8078	10.0093	10.9229	11.7721	11.786	12.649	11.9441	10.9733	11.2855	10.588	10.8015	11.5809	10.9597	11.2017	10.3468	7.35303	8.02903	9.155	9.82658	8.57042
Os02g0668200	FAR1 domain containing protein.	No Hit	3.9228	3.78351	3.99315	3.36996	1.98039	3.4816	2.53649	2.24023	3.45388	2.66896	2.87045	3.56419	3.96504	3.51438	3.22144	3.83613	2.84811	3.47055	3.20565	3.89262	2.18533	4.7578	4.68396	1.5336	4.42967	5.09307	4.17023	4.0632	3.02149	4.76294	5.53471	6.18733	3.04587	5.27481	7.07272	6.0832	5.76421	6.2998	3.89756	3.93515	6.10184	3.52448	2.60525	3.18671	2.53835	2.44251	2.3362
Os02g0682500	TRANSPARENT TESTA GLABRA 1 protein (TTG1 protein).	WD domain, G-beta repeat domain containing protein, expressed	9.85169	10.168	9.99623	10.2898	10.4529	10.189	10.2328	10.6357	10.5647	11.0111	11.0002	10.4451	11.21	11.1234	10.7624	10.7384	11.0016	11.6387	9.79922	10.5493	10.3636	10.063	10.0355	10.1174	10.0985	9.57025	9.7512	11.0654	11.0763	9.87519	11.1299	11.3781	11.3398	11.0356	11.0188	11.4005	11.5737	11.5723	11.7366	11.9441	11.6223	11.703	10.2513	10.2451	10.0032	11.0466	10.3478
Os02g0684100	Sulfotransferase family protein.	sulfotransferase domain containing protein, expressed	3.24309	3.11994	4.00128	3.63128	4.54659	3.95959	1.69402	3.5519	3.8908	1.80854	4.66982	3.81133	3.66638	3.77223	3.22258	4.18505	3.4895	4.17258	2.86402	2.55563	2.86377	3.32697	3.95412	3.04747	4.04359	4.67396	4.24799	3.49937	3.28699	3.58119	10.5865	10.3969	11.6204	11.1006	11.0462	11.7838	8.78685	8.28791	10.0274	8.99854	8.852	9.08671	3.10277	2.44691	4.40377	2.54387	2.67769
Os02g0684200	Hypothetical protein.	No Hit	4.16321	3.35195	3.27358	3.31406	2.05984	3.57003	3.92816	2.90294	4.27555	2.67872	2.11729	3.56872	3.65156	4.25635	3.85358	3.28551	3.1779	3.00251	2.96211	3.69759	4.29635	4.27488	4.92045	2.56077	5.81036	5.87951	5.3669	3.39662	3.25997	4.69535	6.22943	6.51321	4.12985	5.99706	7.30953	7.25027	6.13798	6.24322	4.64634	3.84095	5.69513	3.80685	1.68191	3.13976	2.70021	2.80667	3.76987
Os02g0690600	U box domain containing protein.	U-box, putative, expressed	4.44045	5.06885	5.41733	2.62599	2.76542	3.76568	2.4862	1.24696	1.32505	0.982227	1.31588	1.20954	2.77739	3.4784	1.48289	2.12801	2.40194	2.49334	1.88331	3.30082	2.33911	3.69362	3.43842	1.53178	2.90423	4.04388	-1.92859	3.4176	1.07206	3.94605	7.37609	7.58823	7.435	7.12292	8.00952	7.18941	6.80336	6.99698	6.41675	6.24442	6.64681	6.27217	1.84858	2.4932	1.64786	2.19198	1.57609
Os02g0699000	TGF-beta receptor, type I/II extracellular region family protein.	peptide transporter PTR2, putative, expressed	4.34615	2.7021	4.84482	3.16069	2.08897	3.50469	4.15428	2.31296	3.21406	3.93015	2.94185	1.36421	3.55703	3.13019	3.21981	1.91568	2.80452	3.48625	4.53872	6.08971	6.06258	4.74281	4.13307	4.06408	5.65649	4.80845	5.0453	4.88779	4.08188	3.39096	11.1616	11.3082	11.3659	9.98466	9.55326	9.85237	10.0402	9.35332	10.4406	8.54406	8.44025	9.08418	2.62848	5.30112	2.88155	8.00509	2.74751
Os02g0706900	Alpha/beta hydrolase family protein.	hydrolase, alpha/beta fold family domain containing protein, expressed	2.85429	2.11142	0.865545	2.80495	3.83171	2.81335	3.51014	2.69037	4.6534	3.85135	2.13973	3.51561	6.13196	5.96421	6.28737	6.29042	6.99614	6.34059	9.67867	9.15243	9.32629	8.94465	9.57432	9.37718	8.61821	9.13425	5.78527	8.2885	6.97648	6.23356	12.7484	13.1024	13.2621	12.5845	12.915	12.6732	11.5508	11.0193	12.3618	11.3701	11.0171	11.4825	2.14694	10.2628	11.024	4.49499	10.138
Os02g0712600	Legume lectin, beta domain containing protein.	lectin-like protein kinase, putative, expressed	2.79764	3.11336	3.80214	2.79601	2.79391	3.04932	3.0382	2.75459	2.92613	3.95097	3.58206	3.93543	3.12786	2.93263	2.43021	2.9967	3.25659	1.92824	6.01048	7.2334	6.46361	5.05017	5.2381	4.43964	3.61665	5.0411	3.99303	5.23009	3.75734	4.35572	8.01836	8.1132	8.61266	8.62603	9.1057	8.62122	6.78838	6.68677	7.82013	7.12182	6.8021	6.9625	3.47339	3.48418	5.68102	6.83672	5.02964
Os02g0712700	Legume lectin, beta domain containing protein.	lectin-like protein kinase, putative, expressed	2.59645	1.74695	4.4466	4.28048	3.89435	5.05571	4.43725	2.31631	2.027	5.22495	4.47881	5.14788	4.20301	4.34513	3.42152	5.1108	5.3979	5.41927	5.578	7.45114	6.47831	6.96198	6.11923	5.93485	6.18113	7.72599	6.53616	8.6657	7.6569	7.55213	9.48412	9.20209	9.42205	10.1654	10.3315	10.1279	9.43377	9.23746	9.72594	9.05881	9.57064	9.74059	5.33276	5.36102	4.91163	8.53207	5.11315
Os02g0717600	Conserved hypothetical protein.	expressed protein	11.4767	11.0998	11.4852	13.7923	13.6182	13.6116	12.3483	12.5873	12.6852	14.0852	14.3096	13.8754	13.5502	13.7348	13.1072	14.0851	14.2469	13.8898	10.4588	11.6367	10.6273	11.4821	10.7309	10.5695	12.8788	12.6417	11.8395	14.3285	14.0652	12.7221	12.6288	12.3891	12.5378	12.5055	12.6481	12.8954	13.9306	14.0195	14.1019	14.7836	14.3563	13.9254	9.98275	10.0616	10.1199	11.5318	10.257
Os02g0720600	Peptidase A1, pepsin family protein.	aspartic proteinase nepenthesin-2 precursor, putative, expressed	6.94684	5.9643	8.41352	7.32539	6.00872	7.43562	7.56533	6.59527	7.2691	7.75294	7.35835	7.41317	5.26586	4.79177	4.32632	4.69202	3.82671	4.67693	10.2015	10.3089	10.528	9.35584	8.98496	10.14	9.20036	9.6951	9.29816	9.00989	9.09858	9.64443	12.2444	11.5015	12.6008	12.4973	10.998	11.986	8.4454	9.57882	11.4372	10.4439	9.71505	11.1573	4.78582	7.42984	7.99451	10.2712	7.33384
Os02g0734300	NUDIX hydrolase domain containing protein.	hydrolase, NUDIX family, domain containing protein, expressed	9.21087	9.47231	9.95672	10.4615	10.6114	10.6801	10.2906	10.4431	10.5201	10.1781	10.2217	10.5172	9.95961	10.3186	10.282	10.6037	10.6913	10.9279	8.85926	9.60689	9.24917	9.40128	8.73212	9.27909	9.54286	9.78435	9.89659	10.2422	10.2547	9.3932	10.3456	10.5383	10.7521	10.4163	10.524	11.2999	10.6962	10.9659	11.6542	10.9813	10.746	11.4573	8.15028	8.15008	7.5513	8.77275	7.13235
Os02g0736300	Membrane attack complex component/perforin/complement C9 family protein.	membrane attack complex component/perforin/complement C9, putative, expressed	3.52167	7.62363	5.48109	3.75331	2.29627	3.62807	3.13309	2.35982	2.67289	3.92446	3.3201	4.52777	4.2573	4.17397	3.92274	5.39864	5.58229	5.25455	4.19411	4.0459	4.11724	4.60206	4.72216	4.34956	5.94713	5.44158	4.64062	5.7231	5.188	5.66242	7.00618	6.72218	6.3498	6.24739	7.02544	6.70611	7.07938	7.48598	7.03402	7.24586	7.15776	6.86585	3.39243	3.44578	5.23858	6.61745	4.96264
Os02g0738100	(No Hit)	hypothetical protein	3.54109	4.60095	2.30396	4.30011	4.64797	4.15522	4.97301	4.83908	5.35045	6.69767	6.76499	6.46574	5.49326	5.458	5.33794	6.12181	5.29831	4.03941	2.38303	3.44377	3.39824	2.37972	1.95822	2.37675	4.59274	5.60651	4.17577	5.50729	4.88416	2.67671	5.11546	4.75148	5.99205	4.96379	4.5153	5.16291	8.00226	7.20093	7.57262	7.88933	6.9746	9.16543	1.76574	2.06995	0.41641	4.3219	1.60475
Os02g0738200	U box domain containing protein.	immediate-early fungal elicitor protein CMPG1, putative, expressed	6.91409	6.82418	6.18615	7.86641	7.77538	7.46663	8.35283	8.48686	9.15494	10.5509	10.365	10.3171	10.2115	9.39631	9.11593	10.0213	9.66031	9.0508	6.5968	7.61861	5.96682	6.66916	5.11893	5.57778	8.26217	8.85516	6.94131	10.2685	9.19931	8.22451	10.237	9.94706	10.4396	10.0439	9.5773	9.97882	10.5993	10.4131	11.0217	10.0787	9.85521	11.2063	1.7035	2.97777	2.7044	7.71287	2.89841
Os02g0738300	Conserved hypothetical protein.	expressed protein	7.88896	7.92203	7.24477	9.26963	9.66533	8.85629	7.84838	8.59949	9.07812	10.2214	10.4897	10.0072	9.0826	8.89755	8.63963	9.46046	9.70371	8.78679	5.97588	6.886	6.03495	6.54734	6.19621	6.70723	7.16325	7.32139	5.81345	8.69933	8.52546	7.21365	9.52297	9.59769	10.0509	9.69895	9.25853	9.99248	10.5267	10.5022	11.0228	10.6103	10.2976	11.069	5.10434	4.56142	6.05431	6.99397	6.57739
Os02g0741700	Conserved hypothetical protein.	expressed protein	9.65532	9.24331	10.2168	7.75247	7.77479	8.09192	7.23618	7.11904	6.75089	6.54754	6.88054	7.3996	4.96923	4.93954	5.3127	6.14571	5.934	7.8424	11.8363	9.72605	12.2886	10.318	11.6122	11.7748	9.44543	9.44203	9.07579	9.68318	9.29474	9.29305	11.3303	11.2106	12.0456	11.0733	10.8574	11.0026	8.85492	8.82573	10.3471	7.66789	9.04529	10.1628	9.97388	10.4197	9.50311	10.1799	10.7392
Os02g0744500	Cellulose synthase-like A2.	No Hit	3.66168	3.1053	3.94876	3.3323	3.95065	4.01436	3.04074	2.78918	3.72561	2.91093	2.44221	4.00329	3.17715	3.64462	3.36008	3.64245	3.20357	3.72023	3.29667	3.58508	1.37843	4.52914	4.84049	1.16361	4.7307	4.79263	3.19368	3.67986	3.70249	4.26012	6.06001	6.43491	3.07565	5.83299	7.2337	6.96583	6.09729	6.28667	4.13485	3.7303	5.81551	3.37079	2.04617	3.13483	2.24672	3.16304	2.45889
Os02g0745100	NOD26-like membrane integral protein ZmNIP2-1.	aquaporin protein, putative, expressed	10.9349	11.8854	10.6523	10.6875	11.6323	10.5768	9.46695	10.3149	10.2546	6.4339	8.63007	6.32007	12.1973	12.5276	11.8007	8.5829	8.79311	8.05056	9.51386	11.0571	9.87967	10.3099	9.29311	9.00272	7.46607	8.04043	8.2423	7.79599	9.44115	7.49734	13.6075	14.1257	14.269	13.2821	14.8502	15.4592	14.7177	14.6874	14.7247	15.4451	15.3341	14.1113	4.92813	5.39251	4.39123	7.9947	4.78347
Os02g0748300	VMP3 protein.	OsFBK10 - F-box domain and kelch repeat containing protein, expressed	10.0993	10.2729	10.5705	9.48864	9.81991	9.70065	9.29237	9.67676	9.9433	9.362	9.47831	9.1552	10.471	10.423	10.155	9.5651	9.70825	9.8371	10.5038	10.55	10.8007	10.2853	10.3461	10.5153	8.66877	7.98257	8.58571	9.39276	9.2993	8.48459	12.2182	12.1569	12.6089	11.7066	11.789	12.5133	11.0945	11.2526	11.4949	11.6593	11.3421	11.2979	9.77321	10.1713	10.46	10.2678	10.2379
Os02g0753400	Conserved hypothetical protein.	expressed protein	0.768151	-0.191591	2.55502	2.0684	0.186238	2.62031	1.99094	-0.188421	0.988099	2.66736	0.90951	2.78847	0.0386647	0.257898	2.19272	0.716736	2.14707	2.58252	9.0614	7.03683	9.56297	9.38478	9.65133	10.0583	2.5128	-2.39961	2.82317	2.15197	2.04078	3.51168	10.8638	10.6766	11.4416	11.1191	11.0118	10.9544	8.6878	8.9393	10.327	9.84605	9.49046	10.4376	8.54821	9.12554	9.06563	4.03499	9.0812
Os02g0753700	VQ domain containing protein.	VQ domain containing protein, putative, expressed	5.90959	6.02478	6.11623	5.50127	5.8274	5.58427	6.81917	6.78168	7.04625	6.25299	6.07878	6.6137	7.49414	7.67689	7.81423	7.60482	7.49881	8.10025	7.78514	6.80161	7.96866	6.38229	7.17967	7.77058	8.82847	8.59682	8.69193	10.1288	7.97795	8.58568	8.63649	8.95784	8.92017	9.07916	8.72751	8.99137	9.11588	9.53288	9.89143	10.3275	9.89107	9.94577	5.85987	8.70465	9.30336	6.98902	9.09867
Os02g0754400	Myb, DNA-binding domain containing protein.	MYB family transcription factor, putative	1.8831	2.4896	0.0458643	2.68235	1.38691	2.43931	3.07222	1.46714	1.01871	2.26763	2.17145	3.45765	2.18043	2.976	2.32685	2.80072	2.29727	3.64881	5.6752	3.04497	5.86088	4.09872	5.67327	6.21852	5.05034	4.27652	4.67969	2.87868	2.82734	1.47678	9.94586	9.44459	10.0414	9.62208	8.77838	9.22904	8.57081	8.36631	9.10969	8.61405	7.9677	8.87871	2.22703	6.97194	7.91719	3.8277	7.33636
Os02g0762900	(No Hit)	EF hand family protein, putative, expressed	3.41045	3.15994	0.969188	7.53701	4.19854	3.27659	3.41795	3.60301	3.69424	3.45014	3.73829	3.34509	4.04964	4.784	4.07928	3.14608	3.15897	4.24621	4.30388	2.92203	4.55399	4.36875	4.54685	4.74873	4.55682	4.33509	2.33102	4.09825	2.51213	4.50541	7.82774	8.67481	7.85928	6.85791	7.41872	7.35083	8.48937	9.09079	8.53434	9.37516	9.06453	8.05851	3.88501	6.19586	5.70545	5.75588	5.64687
Os02g0763000	Uncharacterized Cys-rich domain containing protein.	uncharacterized Cys-rich domain containing protein, putative, expressed	7.76808	7.63194	7.28318	7.55225	7.76439	7.46661	7.2481	7.01353	7.08347	8.10102	7.99953	7.69028	7.46047	7.68472	7.51545	7.28942	7.39412	6.69875	10.9545	10.4512	10.6256	10.5074	10.7299	11.1647	8.13012	8.27492	9.23118	9.56768	8.96409	8.09816	12.335	12.239	12.6437	12.2472	11.8795	11.7031	10.3874	10.7555	12.1161	11.6191	10.8456	12.1089	9.59638	10.568	10.6372	11.3371	11.2377
Os02g0763200	Galactoside 2-alpha-L-fucosyltransferase (EC 2.4.1.69) (Xyloglucan alpha-(1,2)-fucosyltransferase) (AtFUT1).	xyloglucan fucosyltransferase, putative, expressed	7.69482	6.71403	8.23785	7.79976	7.00817	8.23031	7.26494	6.60021	7.27003	7.72414	7.01802	7.50328	7.09009	7.3678	7.5613	6.79321	7.38929	7.84454	7.15324	7.61797	7.50386	6.99925	6.53045	7.19547	7.88486	7.73376	7.06422	8.34805	7.42597	8.18977	9.35512	8.32826	9.02766	9.48774	8.36618	8.71355	6.67056	7.51974	8.66656	8.16301	7.65891	8.37528	2.95225	4.8916	4.9787	6.75208	4.57977
Os02g0764200	Galactoside 2-alpha-L-fucosyltransferase (EC 2.4.1.69) (Xyloglucan alpha-(1,2)-fucosyltransferase) (AtFUT1).	xyloglucan fucosyltransferase, putative, expressed	2.7723	3.29339	3.73265	2.69899	2.56927	4.86335	0.605078	2.57946	2.33792	3.02316	2.30933	4.48455	3.03369	2.7026	2.54613	3.29862	2.81995	3.37108	3.45243	3.99842	2.91465	4.65227	4.7155	2.15216	4.54413	5.50825	4.22415	3.9188	3.48729	3.91731	7.33358	7.19976	6.51782	7.3223	7.68644	7.0583	5.83878	6.37489	5.2014	4.39212	6.40863	4.90712	1.73342	2.74207	2.93601	2.34181	2.34136
Os02g0766900	Glycoside hydrolase, family 5 protein.	OsMan03 - Endo-Beta-Mannanase, expressed	4.82088	4.30087	3.02145	3.97087	3.44923	4.13757	1.2902	3.17442	4.05777	2.21455	4.02224	3.63376	6.36135	3.88033	2.34553	4.40407	3.13883	3.20531	3.6242	3.07442	1.70437	3.88652	4.78225	2.02173	4.4049	3.1167	4.97662	3.52098	3.63505	0.672702	6.28905	6.0644	3.28611	5.80415	6.70892	6.89105	6.0763	5.92649	3.87669	4.30163	5.39181	3.05422	3.0744	3.39854	2.14182	2.70568	2.5841
Os02g0767200	Lipase, class 3 family protein.	No Hit	3.54588	3.84826	4.37666	2.53565	2.90673	4.06405	2.5303	3.03367	2.47171	2.87949	2.19303	3.12704	3.3745	3.26917	2.1133	3.5663	2.82431	2.92043	4.46313	4.20286	4.84931	4.1931	4.36122	4.16075	4.11133	5.85137	5.58482	4.86329	2.98723	4.92034	7.44061	6.9912	7.50328	6.94714	7.45127	7.91757	5.51287	6.08079	6.52711	6.78573	6.41949	5.39758	3.21165	4.08037	5.1128	4.49022	4.66344
Os02g0767400	Curculin-like (mannose-binding) lectin domain containing protein.	receptor-like protein kinase like protein, putative, expressed	2.98276	2.72378	3.29157	3.08229	3.77351	4.22824	0.543443	1.82289	2.41632	3.2333	2.50325	3.17594	0.505913	1.85127	3.87729	1.70328	4.08401	4.11608	4.21331	5.11274	5.30859	4.93529	4.75154	4.17274	5.14145	5.39066	4.38879	6.5526	5.45477	4.41458	9.78646	9.98889	9.96166	9.54417	10.135	10.0044	9.66387	9.69871	10.0151	9.50562	9.59174	9.49708	3.44138	3.94021	5.53259	5.54672	3.41327
Os02g0768300	Protein of unknown function DUF6 domain containing protein.	integral membrane protein DUF6 containing protein, expressed	5.50489	4.29369	6.46313	2.48864	2.07726	3.51985	9.29494	8.55774	8.33293	4.35595	3.89459	6.05056	7.32297	8.05094	9.07472	6.57358	6.29846	8.08868	6.56585	4.26565	7.49305	4.60905	6.98697	7.1836	5.17226	5.50613	4.26478	3.36669	4.63588	4.163	12.6237	12.2207	11.9908	12.8175	12.4586	13.3483	12.0549	12.7701	12.2908	12.2583	12.6257	12.0521	6.12553	6.08666	7.60413	7.44026	6.90413
Os02g0770500	WRKY transcription factor 32.	OsWRKY32 - Superfamily of TFs having WRKY and zinc finger domains, expressed	4.56746	3.12377	3.47555	3.77505	3.57657	3.99566	3.28043	3.91887	3.39296	3.97818	4.1498	4.66655	5.39799	4.63944	4.65511	5.62207	5.67991	4.70084	4.10152	4.51759	3.67149	5.06936	5.42596	3.17289	6.25948	5.50622	3.72598	5.57353	4.51003	1.12016	9.95686	9.71648	9.96424	9.55698	9.69517	10.0774	9.07101	9.11401	9.26933	10.049	9.16739	8.91535	3.04141	3.48513	2.23738	3.7964	2.30603
Os02g0779300	Conserved hypothetical protein.	expressed protein	7.73359	8.17612	8.18966	8.13208	8.46196	8.06232	8.62635	9.04481	8.87104	9.06232	9.6049	9.97652	9.8926	9.87537	9.8818	9.77892	9.76303	9.90326	6.62195	6.21191	6.51484	6.70262	6.09324	6.55861	7.22294	6.747	7.22354	8.32368	8.65356	7.60258	9.61149	9.74057	9.81384	9.57248	9.85527	10.3814	8.87812	9.28332	10.017	9.84587	10.1006	9.58176	7.80231	7.22106	7.01048	5.38186	8.1336
Os02g0782900	Conserved hypothetical protein.	expressed protein	3.48317	2.58154	1.94242	2.09377	2.92719	2.1148	-0.149521	2.73251	3.52972	1.097	2.00347	1.65184	3.29029	1.4217	1.80817	4.25821	2.73855	1.16126	6.88405	8.49209	5.91572	8.81008	7.26147	7.54063	7.52771	6.8114	8.24295	10.0168	5.67646	6.18236	9.78308	10.0293	10.5912	9.71399	9.50543	10.4427	8.18099	8.42362	9.32028	9.33034	8.94754	10.2076	5.42313	3.99766	5.69628	7.15151	7.89734
Os02g0785000	Conserved hypothetical protein.	hypro1, putative, expressed	2.52876	2.15121	1.42578	1.02032	1.88776	2.01877	2.53304	1.93337	1.67064	2.78416	2.07263	2.8593	3.02394	2.10995	2.271	2.73938	1.26029	2.5437	1.51052	0.306789	1.72285	0.789938	1.34558	3.18649	3.52296	4.72232	-1.28175	1.76897	1.42657	3.1011	6.80717	7.59867	7.51079	7.77006	7.55615	7.32497	4.66438	4.69702	5.39228	5.64749	5.72846	4.97392	1.15015	0.550332	2.69087	1.33336	1.11573
Os02g0787000	Allergen V5/Tpx-1 related family protein.	SCP-like extracellular protein, expressed	4.29252	3.90266	5.4916	3.43245	3.4715	4.69395	2.66251	3.97297	3.69544	2.94004	3.12488	4.11719	4.1546	3.50882	4.34395	4.70884	3.44806	4.49125	3.09137	3.22018	4.77515	4.29987	4.87318	3.585	3.97271	3.52397	3.32993	4.07932	3.57444	4.6073	10.183	10.6524	10.5729	9.89217	10.5872	10.408	8.77037	8.24705	9.02237	8.38097	8.55186	8.97302	4.30565	3.24466	4.20057	2.87156	3.38186
Os02g0789100	Cyclic nucleotide-binding domain containing protein.	cyclic nucleotide-gated ion channel 14, putative, expressed	7.58581	7.91812	7.33282	8.79406	8.4822	7.56219	7.46214	7.21116	6.9112	8.8874	8.7409	7.94225	7.66246	7.54927	7.17531	7.638	8.34234	7.11666	7.49507	8.06439	7.38727	7.76318	7.36102	7.33674	7.05393	6.85066	7.16685	8.66882	8.53328	7.04058	8.45446	8.49927	8.76222	8.64412	8.09566	8.29117	8.20739	8.55137	8.51671	9.15446	8.53218	8.58694	8.38843	8.49266	7.81598	8.78862	8.75702
Os02g0791400	Cytochrome oxidase c, subunit VIb family protein.	No Hit	2.16425	1.65058	2.87894	2.15367	2.00563	2.06107	2.02339	1.67552	1.3381	0.937142	1.51974	2.2896	1.73192	2.20518	1.98969	0.320961	1.55155	2.3635	2.94075	4.33111	3.57298	3.23252	2.16044	1.09682	2.68525	4.5962	-1.71267	1.44808	0.304831	4.47477	10.9843	11.4495	12.0064	9.84601	10.5991	11.2963	9.7451	9.97111	10.506	10.6244	10.084	9.76925	2.13828	1.44197	2.41101	2.28772	1.05185
Os02g0802200	Glycoside hydrolase, family 79, N-terminal domain containing protein.	heparanase-like protein precursor, putative, expressed	10.7968	9.99933	10.3338	10.029	9.76035	10.134	9.59228	8.3533	7.50094	7.36285	7.50311	7.275	6.83584	7.53543	7.55223	7.08571	7.06817	7.0978	10.0792	8.11578	10.7971	9.46739	10.8484	11.22	5.18332	5.62916	4.12795	5.51424	6.07434	5.99119	11.6996	10.5356	11.4578	12.0243	10.4984	10.6923	8.55705	8.66073	10.2315	9.06843	9.27789	10.4465	9.25722	11.397	11.274	11.3949	11.2648
Os02g0802500	H(+)-translocating (Pyrophosphate-ENERGIZED) inorganic pyrophosphatase beta-1 polypeptide (EC 3.6.1.1) (Fragment).	inorganic H+ pyrophosphatase, putative, expressed	4.30535	4.52536	3.1915	7.18016	8.16106	7.16375	4.77671	5.42558	5.48068	10.9583	11.2011	10.4793	7.65615	7.95395	7.34114	12.0925	12.0005	12.0507	11.1666	12.791	11.031	11.7197	10.3254	9.87562	10.2282	10.7525	12.7465	11.0873	9.78148	9.03685	16.0001	15.9935	16.9344	15.7914	15.7282	16.9616	16.1026	15.7886	15.7593	16.3809	15.55	14.6433	9.99069	8.83536	8.45017	10.0033	9.63792
Os02g0806500	(No Hit)	expressed protein	2.65507	3.44405	3.51002	2.67264	1.17905	1.79059	-0.542208	1.92504	3.40916	3.06735	2.13113	4.05599	2.16149	2.90233	1.92026	0.551173	1.87349	1.55678	2.24666	3.0712	2.20354	3.90635	5.05143	3.44263	4.55361	5.27142	3.39489	2.37831	2.45485	3.81067	10.1091	10.1735	10.0068	10.6764	10.1114	9.85754	8.03077	7.73395	7.78608	8.13849	8.52245	7.45787	2.00604	2.0865	6.4202	4.84862	6.91194
Os02g0807200	EGF-like calcium-binding domain containing protein.	No Hit	3.31635	3.4869	4.83935	3.48072	3.65632	3.51976	4.65615	2.93446	2.43315	3.8916	3.65868	4.18253	3.50298	3.34866	5.36458	3.84133	3.67912	3.80554	4.789	4.51891	4.33366	5.09294	4.80676	4.72554	5.11244	6.24722	4.77599	4.77314	4.29172	4.40414	11.0373	10.5368	10.5496	10.9874	11.1464	11.9717	10.8685	11.3489	10.4285	11.6626	11.2946	9.22925	3.13896	4.35237	4.84755	7.56677	3.92344
Os02g0807800	(No Hit)	OsWAK20 - OsWAK receptor-like protein kinase, expressed	5.8114	6.34538	6.34282	7.0143	7.65985	6.91294	5.72983	6.37017	6.35818	7.89506	6.92194	6.00026	6.97948	6.80637	5.96017	7.43412	7.80477	6.95485	4.98045	6.53927	5.99876	4.96018	5.47345	4.54486	4.8726	6.01934	2.6642	5.85131	4.6736	3.93762	9.06319	9.37157	9.64911	9.98518	9.88957	9.89067	7.48801	7.79465	8.30219	8.08106	7.59315	7.27255	2.37393	1.38533	2.24935	4.31634	1.84417
Os02g0808800	Cinnamoyl CoA reductase (EC 1.2.1.44).	dehydrogenase, putative, expressed	5.95793	6.26301	5.52192	2.71051	2.67806	4.4911	1.7924	1.27744	0.444675	2.0703	1.90752	1.85987	2.16379	2.54613	2.35513	2.34429	1.71833	2.54321	3.04169	4.93137	3.75136	0.44834	0.269088	1.01553	1.52226	-1.24312	3.71804	0.225554	1.84539	3.71509	7.3652	6.17888	5.91924	4.35198	3.99115	4.15249	6.74439	7.8477	7.2101	8.58577	6.50512	4.25325	1.55941	1.01593	2.25845	1.48896	1.46335
Os02g0809800	SPX, N-terminal domain containing protein.	phosphate transporter 1, putative, expressed	8.82324	8.31123	8.76504	6.22866	6.31846	7.23506	9.12099	9.17235	8.96604	5.91216	5.52846	5.19961	10.2434	10.2225	9.76592	9.15565	9.83192	9.97254	10.7821	12.2005	11.2532	10.9869	10.7067	10.2885	10.7749	10.2654	11.1781	11.7787	10.7816	9.20518	13.4302	13.2198	12.6662	13.1448	12.6696	12.9982	12.8526	13.2363	12.3809	12.5091	12.4743	12.1017	10.1451	10.1361	10.0568	6.84502	9.43052
Os02g0811200	EGF-like calcium-binding domain containing protein.	OsWAK24 - OsWAK receptor-like protein kinase	2.81279	2.84539	1.67805	2.61861	2.51514	3.02033	1.57979	1.76455	3.78718	2.15589	1.4091	1.3354	3.92477	2.00399	1.36311	4.64506	3.40977	2.80932	0.976496	2.26827	4.25745	2.89748	2.80456	1.97859	4.99065	5.25111	4.54953	3.15056	2.08398	3.88356	3.43295	4.10348	2.08451	3.4676	4.77265	3.08612	6.13468	6.25575	5.94331	6.16713	5.96705	6.70528	1.71373	1.68661	1.8151	2.05474	1.10686
Os02g0811800	Conserved hypothetical protein.	dehydrogenase, putative, expressed	3.68016	5.4536	3.79959	3.15464	3.40833	5.3862	3.09496	3.29702	2.70105	1.9874	2.92729	3.53022	3.17819	4.47254	3.62433	4.35961	2.25027	3.54747	3.47553	4.32799	2.6413	4.81612	4.70802	2.10361	4.97264	5.47506	3.69846	4.70493	3.93922	4.41738	5.25433	6.16935	3.67737	5.02327	6.98759	5.17926	7.79797	7.89777	6.56139	5.92987	6.68392	5.04418	1.88685	3.64233	1.50347	3.06665	3.70557
Os02g0814500	Phosphate starvation regulator protein (Regulatory protein of P- starvation acclimation response Psr1).	No Hit	4.88268	5.11391	4.43075	4.80866	4.81434	4.36529	5.29378	4.60654	5.03371	4.41737	4.48499	3.84299	4.80239	4.82048	4.84923	4.00534	4.92871	3.39027	4.40899	4.48662	4.76607	4.50156	5.27988	5.4155	4.54153	5.25923	5.82702	3.18675	3.15057	4.96785	8.69881	8.65593	9.06872	8.57146	8.2279	9.17778	7.74999	8.24022	8.17241	8.56268	8.05422	7.69316	7.4525	6.58857	6.33694	5.83795	6.82237
Os02g0819900	Protein kinase domain containing protein.	LYK8, putative, expressed	7.79261	7.924	7.76812	7.31498	7.29107	7.46775	7.51061	7.97428	8.09855	8.18131	8.40485	8.23991	8.39911	8.40327	8.37282	8.02407	7.97505	8.89398	7.63592	7.89936	7.80697	8.02295	8.01196	7.96173	7.27557	7.38068	6.92513	8.50513	8.90723	7.63611	8.37454	8.65457	8.84557	8.2705	8.73355	8.87553	9.26191	8.65696	9.27431	8.85329	8.69294	8.82023	7.88779	8.2375	8.51874	8.26285	8.19712
Os02g0820500	LATERAL ORGAN BOUNDARIES protein.	DUF260 domain containing protein, putative, expressed	0.825762	0.451795	3.79415	6.19248	2.57439	0.204831	2.19367	3.00279	3.53811	0.289218	0.78738	2.30522	0.782572	2.69007	1.81681	2.92834	1.64336	3.31289	4.45226	1.89077	2.44173	1.91541	1.0645	0.709444	5.08649	4.92192	3.83843	3.22199	6.31693	4.24621	6.22224	5.72241	5.98377	6.43617	5.47785	5.25241	4.4824	4.46969	5.14592	4.79392	4.80524	4.72682	0.827288	1.37247	0.520338	1.24703	2.17367
Os02g0821400	Protein kinase domain containing protein.	tyrosine protein kinase domain containing protein, putative, expressed	9.7052	9.65018	10.1089	11.0145	11.468	11.2474	11.1743	11.1083	11.1851	13.0583	13.2854	13.6011	10.4381	10.6528	10.6593	13.0495	12.9037	12.2801	10.7191	11.9433	10.8941	11.8477	10.8113	11.0643	12.4419	12.2963	11.9817	14.7061	14.0683	13.8346	13.8395	13.6419	13.9561	13.8068	14.0755	14.7826	13.53	13.5227	13.6272	14.426	14.3829	13.4966	3.32003	8.40943	4.85399	12.555	6.54991
Os02g0822900	Protein kinase domain containing protein.	protein kinase, putative, expressed	3.34203	3.50974	4.04592	5.85663	5.54889	6.01103	2.02539	2.28742	2.73138	5.17258	4.30149	3.8203	3.07354	3.13303	2.76382	5.24715	4.98292	5.40771	3.38071	4.6951	4.49017	3.6361	3.9991	4.05414	4.08647	5.84302	4.62693	4.64667	3.84792	5.20363	7.90101	7.40236	7.62804	7.64056	7.62668	8.59518	5.37917	5.34445	5.73704	5.60448	5.64627	5.07608	2.29608	2.502	2.3008	3.82826	1.86576
Os03g0101500	Hypothetical protein.	phosphoglycerate mutase, putative, expressed	6.93781	6.64609	7.38489	6.52977	6.84678	7.07876	6.87267	7.37764	6.80189	7.03089	7.44895	7.14306	7.5245	7.27557	7.02812	7.47404	7.17228	7.28552	7.3354	7.41731	7.12252	7.29923	6.82469	6.89412	6.91896	6.70558	7.2365	8.28318	7.90937	7.98842	9.08088	9.05272	9.31257	8.82009	8.96629	9.24531	8.03141	8.13687	8.5831	8.12919	8.56881	8.2969	7.94555	7.78832	7.61025	8.47798	7.93859
Os03g0102700	Beta-expansin precursor.	expansin precursor, putative, expressed	8.2675	7.23913	10.0677	3.39111	4.02403	6.44208	7.33937	6.08964	5.81781	2.65245	1.11269	4.2728	2.52335	3.10806	4.27566	3.88043	3.20671	5.52242	11.868	11.7893	11.9142	10.9245	10.9922	11.2297	11.9354	12.3744	11.8104	7.72727	6.03822	6.47412	14.8836	14.9548	15.8177	14.6611	14.3086	14.6005	13.1814	13.8207	14.5942	12.7274	13.5615	13.8111	12.288	11.2688	11.1943	11.3283	11.5227
Os03g0103100	Physical impedance induced protein.	LTPL114 - Protease inhibitor/seed storage/LTP family protein precursor, expressed	3.33567	0.513281	3.35572	2.40184	1.76951	2.41735	4.12539	1.86765	2.60336	2.41476	2.73923	3.11257	1.19454	1.97687	0.843059	1.47933	1.89424	2.14782	2.80586	4.58604	2.97232	3.17673	9.31604	2.77135	4.78685	5.2883	4.57722	3.94163	5.2188	4.3891	15.2237	15.2078	16.4432	15.2206	14.9323	15.8666	13.4477	14.2371	15.7453	13.6381	14.4052	14.3744	1.73755	3.56104	3.19665	6.04288	3.29206
Os03g0103200	Physical impedance induced protein.	No Hit	11.1827	9.84653	10.6561	11.0505	9.82408	10.4983	11.1144	8.86836	10.7096	9.64964	8.82841	8.68365	12.1472	11.1248	10.8114	11.5784	13.2853	9.88496	10.7742	9.40489	11.1915	9.74057	10.0132	9.76323	10.6775	9.6533	9.414	10.3748	10.6569	9.51484	13.3587	13.4323	14.358	13.5225	13.2366	14.1624	9.11476	10.3928	12.2	9.05102	9.79974	10.4784	9.75823	10.7417	11.6056	9.93848	10.6313
Os03g0107100	(No Hit)	retrotransposon protein, putative, unclassified	8.71905	8.60372	8.22074	9.03523	8.84347	8.49379	9.4972	8.61155	8.38046	9.64527	9.23606	8.95548	7.96527	7.51427	7.97638	7.75836	8.34487	7.26669	7.00437	7.47794	7.93393	7.4042	7.78265	7.92316	7.49726	6.89221	7.76399	7.37559	8.08605	7.9304	9.64836	9.26159	9.54496	9.60467	8.72988	9.44878	10.4647	10.2693	10.2693	11.0435	10.0606	10.3956	9.22538	9.16773	8.90316	9.95093	9.45891
Os03g0107300	Conserved hypothetical protein.	expressed protein	2.63472	2.49427	1.27363	1.2969	2.17107	0.701901	1.61504	2.2402	2.3315	1.6111	2.50491	3.3162	0.172675	2.28357	1.0055	3.16991	0.720107	3.99523	1.68613	1.71281	2.87527	-0.0943974	0.876218	1.34675	1.67436	4.84051	-0.777231	1.93811	0.227225	0.0700153	10.4509	10.2887	10.4536	10.7477	11.3525	12.4373	10.9898	10.6445	11.1815	12.4813	12.2099	10.8757	1.02421	1.27733	2.28458	1.99286	1.37573
Os03g0114400	AAA ATPase, central region domain containing protein.	AAA-type ATPase family protein, putative, expressed	9.79917	9.12096	8.67704	9.79184	9.20642	9.15572	10.6794	10.1031	9.92443	11.4548	10.2462	10.5328	10.7468	10.4116	10.1682	10.9816	10.4429	10.7639	8.96023	9.89021	9.16374	8.58049	8.55885	8.44005	8.77643	8.95486	8.44854	10.5256	10.0276	8.58911	9.47001	8.64826	8.8616	9.14979	8.49712	8.58637	10.6254	11.0877	10.6401	11.9363	11.1447	11.0408	6.6566	8.17865	7.97702	7.64083	7.5244
Os03g0115000	Plastocyanin-like domain containing protein.	plastocyanin-like domain containing protein, putative, expressed	3.99068	2.20084	6.08944	2.8624	2.24836	6.11403	3.69765	2.6432	2.28307	3.18676	2.5691	3.33476	-0.32371	2.21396	3.33374	4.45995	3.10744	3.01481	11.551	10.6041	9.93839	10.8498	10.4021	10.6062	4.95678	5.13018	4.82916	3.98709	3.20317	4.93401	11.6508	11.5621	11.8635	11.2186	11.1084	10.6953	7.88963	8.85293	10.2093	9.66682	9.64444	10.3581	11.7597	11.3361	11.5365	6.37214	11.4415
Os03g0116400	Membrane protein.	OsRhmbd7 - Putative Rhomboid homologue, expressed	7.33482	7.35663	8.47589	6.81321	7.08853	7.43444	7.49565	8.06121	7.84503	7.48243	7.79667	7.3738	8.54977	8.54695	8.25585	7.98661	8.29796	8.44746	10.0307	9.76833	10.5451	9.33478	9.98059	10.0901	8.15013	8.06271	8.34268	9.72033	9.40241	8.37701	13.7388	13.7989	14.7298	13.5343	13.7098	13.6654	12.2663	11.9339	13.2456	12.2027	12.2524	13.1771	9.23257	10.8086	10.9985	9.72222	9.99902
Os03g0121300	Peroxidase 1.	peroxidase precursor, putative, expressed	-1.01639	-0.316224	2.68389	2.23024	1.84836	0.978626	2.56904	1.03371	0.303462	2.67949	1.67999	-1.06957	1.44918	2.31423	2.38633	1.04825	1.7915	1.81101	5.97955	4.68506	5.77608	5.92217	7.30668	6.90143	3.57481	3.7996	5.03727	2.98718	3.22488	4.67636	13.0696	12.9558	13.0192	12.7071	12.6275	12.5988	9.42793	10.7268	11.9395	10.9871	11.2583	12.5168	5.9975	7.43199	7.32818	4.72773	6.93436
Os03g0123800	Conserved hypothetical protein.	hydrolase, alpha/beta fold family protein, putative, expressed	9.36629	9.92456	10.2912	8.87226	9.13488	9.21657	10.0429	10.5132	11.1336	9.71917	10.0796	10.0492	11.7249	11.2376	10.9753	9.87416	9.63768	9.81351	9.71775	10.8132	10.7451	8.70921	8.25395	8.34327	10.8918	10.8779	10.812	10.3044	9.90575	9.46954	10.7008	11.082	11.358	9.88292	10.1567	10.6247	11.7108	11.7951	12.3212	11.151	11.195	11.7079	7.06407	7.78381	7.01499	10.2784	6.96261
Os03g0124200	Pto-like serine/threonine kinase.	TKL_IRAK_CrRLK1L-1	9.56135	9.46287	9.07498	9.11699	8.83593	8.49247	9.94257	10.2548	10.0581	9.95507	10.0576	9.45725	10.0881	10.3786	10.0423	9.60758	9.74803	10.283	8.81754	10.0232	9.39394	9.28811	8.67793	8.71931	8.82844	8.81669	8.45147	9.95657	10.4472	9.05434	10.8623	10.6791	10.9296	10.7248	10.2924	10.5747	10.7361	10.3404	10.4696	9.95782	9.83442	10.1462	6.455	8.21478	8.41768	10.6429	8.13231
Os03g0124500	Hypothetical protein.	expressed protein	10.2397	9.59557	9.86972	10.503	10.348	9.89853	12.1983	11.7829	11.3343	11.5488	11.6826	11.3286	9.82913	10.1833	9.62289	9.60732	9.70239	8.7269	9.96532	10.7586	10.1515	10.5772	10.4682	9.728	10.1572	9.42598	9.36932	9.64956	9.98027	9.97331	12.0884	12.2898	12.3247	11.0436	11.605	11.8733	10.4217	10.1548	10.6653	10.5105	10.3851	9.72332	10.8681	11.5779	11.0887	11.3794	11.2545
Os03g0124800	Non-protein coding transcript, uncharacterized transcript.	expressed protein	-0.349243	0.357579	-0.577999	1.38287	-0.63403	2.22009	2.61603	-0.0459491	-1.46273	1.02714	2.81043	1.39537	1.10754	2.10252	2.63074	-0.974015	2.20002	-0.374672	3.22643	4.9872	4.01828	0.622947	1.9064	1.90153	6.01231	6.73638	4.34502	-1.17812	2.44956	2.85918	6.7867	7.7846	7.79143	5.77651	5.99355	6.54304	7.2324	7.59465	7.51481	7.99743	6.36585	6.05901	4.92604	5.15665	5.46557	5.6544	5.14927
Os03g0130100	AMP-binding protein (Adenosine monophosphate binding protein 5 AMPBP5).	AMP-binding domain containing protein, expressed	8.95042	8.48944	10.3015	9.08393	7.47617	6.88162	10.4987	10.1193	10.2974	6.42563	7.65706	7.46557	5.36459	5.36438	4.66498	5.80458	4.74977	5.39887	11.0403	10.9114	10.7696	7.96966	8.84793	8.61972	9.69654	9.25193	10.0321	8.48409	8.88166	7.25088	10.7747	11.1717	10.7945	9.98424	10.6755	10.5625	10.982	10.729	10.2847	10.5735	9.71454	9.86466	1.96821	6.68551	2.11723	8.26707	3.02513
Os03g0132000	4-coumarate-CoA ligase-like protein.	AMP-binding domain containing protein, expressed	10.4786	10.523	10.4749	11.2994	11.3381	10.9874	10.7741	11.0914	10.9588	11.3501	11.7064	10.854	11.0185	11.2928	10.5941	11.006	11.449	10.9291	10.5334	11.3299	10.6382	10.8474	10.434	10.3594	10.9961	10.3462	10.9644	11.9413	11.9822	11.1366	12.3232	12.1135	12.5884	12.1718	11.6135	11.8919	10.9165	11.3095	11.9384	11.5432	11.2282	11.7757	10.7828	11.5575	11.3817	9.87558	11.0115
Os03g0134500	Cytochrome p450 (CYP78A9).	cytochrome P450, putative	10.9546	12.3474	9.96803	6.60894	6.93134	6.79082	4.66759	5.02888	5.38469	3.77808	5.15232	5.5285	5.29254	5.376	5.46151	5.52171	5.35616	5.15165	8.70225	10.8283	8.21458	5.58408	7.91137	5.47481	6.62637	5.1363	5.54495	6.05931	4.52717	4.77905	14.4641	14.1747	14.3305	14.0391	13.7763	14.9675	14.9128	14.8906	14.601	12.7424	13.2774	14.5433	3.25781	4.52696	3.90538	5.50561	3.32055
Os03g0135700	Transcriptional activator Rb homolog (Fragment).	BHLH transcription factor, putative, expressed	4.40868	4.25607	6.51282	3.50388	3.64499	5.35845	3.83514	3.4183	3.60969	3.38946	3.93439	4.92453	3.91613	3.34466	2.01988	4.13179	2.75674	3.88869	9.7878	8.73847	8.75137	8.4783	8.95047	9.82572	8.05747	8.40755	7.85371	7.12539	7.62186	8.66492	12.0196	11.8937	13.0707	12.0076	11.6017	11.8702	9.83714	10.0703	11.8559	10.3665	10.419	11.5028	10.5367	8.78309	9.44122	8.37221	9.58032
Os03g0143200	Non-protein coding transcript, uncharacterized transcript.	No Hit	4.66309	5.03065	5.44031	3.60363	4.21912	4.27823	2.94979	3.50954	3.39108	4.24842	5.37529	4.75227	4.53513	4.93587	4.26771	4.41834	5.00998	4.88966	7.55532	7.55927	5.93924	7.81141	7.06748	7.39976	6.34544	5.96806	7.20031	5.84851	5.06363	5.61593	10.6446	11.0978	11.4115	10.1701	13.2398	10.7898	8.74355	9.53021	9.50641	9.34189	8.98434	10.2061	5.94233	7.04817	6.4464	6.37705	6.1237
Os03g0144300	Exostosin-like family protein.	exostosin family domain containing protein, expressed	0.834395	5.53162	2.35085	2.40033	2.88122	3.15698	2.50723	1.92817	2.5363	2.13353	2.67635	2.38666	2.71387	1.45064	0.194389	1.05819	1.60741	2.12256	2.03195	2.58567	1.62266	2.70178	3.90752	2.53047	3.14104	3.35939	2.55988	1.83982	2.33778	-0.204368	6.92256	7.53302	7.20803	7.44481	7.59644	7.4839	6.00234	6.09645	6.86504	5.77951	6.30775	4.98785	2.3648	1.97373	2.71606	1.15309	1.96903
Os03g0144500	Xyloglucan galactosyltransferase.	exostosin family domain containing protein, expressed	2.25968	2.15736	4.0965	2.22955	0.845986	-0.98161	0.481347	1.63018	1.69128	0.815393	1.58932	2.40652	0.754925	1.53115	0.374441	0.159148	3.94102	3.36366	1.7187	0.422029	2.1974	2.36638	4.54853	2.66173	2.49837	4.74584	2.51736	-0.207598	1.9112	0.912381	9.34714	10.2185	9.48594	9.88046	10.3056	9.56162	7.77392	7.32991	7.39645	7.34471	8.1354	7.63218	2.63155	0.71067	2.68899	1.71378	2.13917
Os03g0149000	Protein of unknown function DUF260 domain containing protein.	DUF260 domain containing protein, putative, expressed	2.04551	5.01078	4.0547	2.1654	2.37198	3.71306	1.71283	0.592287	2.12567	1.77668	1.36314	4.32811	0.875104	2.49286	2.30728	2.74967	1.09945	3.40602	4.28764	2.59289	5.40519	4.00789	4.80234	4.85482	0.590049	-1.89283	3.02286	2.45968	2.37606	2.64976	11.618	11.396	12.9827	11.9809	12.1866	12.2834	9.49754	9.19837	11.2526	10.1852	8.96924	11.8108	3.77376	7.03562	5.71613	7.94973	6.20288
Os03g0150800	High affinity phosphate transporter 2 (Phosphate transporter).	inorganic phosphate transporter, putative, expressed	4.50971	5.1888	5.61625	6.22726	6.63771	6.60538	4.18269	4.24038	4.0913	4.46824	4.52269	4.4894	3.78693	4.04334	4.50518	5.59732	6.24637	6.1508	4.55691	7.28438	7.22884	5.8782	6.57648	5.3955	4.90301	5.04593	3.28275	2.53144	4.14273	4.61101	14.6472	14.7018	15.2009	14.3049	14.8052	15.8323	12.2685	11.9992	12.9085	13.0208	12.6013	11.9789	3.56373	3.61608	4.18401	4.22034	4.38254
Os03g0155300	Expansin/Lol pI family protein.	expansin precursor, putative, expressed	2.89673	2.2718	3.22917	3.1848	2.58285	4.07696	3.60296	2.00214	2.40936	2.27064	2.27305	2.72389	0.900457	1.4913	2.68112	2.91741	2.53524	4.47104	6.58537	5.30483	6.21629	7.87497	8.03663	7.1825	3.86968	4.59835	4.09607	3.25129	2.81915	2.45636	11.9122	12.2929	11.9701	10.8187	11.4536	11.1316	9.61265	9.33654	10.0973	9.12126	9.97833	9.99937	7.0458	6.75343	7.1928	1.82219	6.91073
Os03g0155900	Alpha-expansin OsEXPA18.	expansin precursor, putative, expressed	2.33028	4.21459	4.8666	1.51461	4.22537	1.34623	2.91398	0.919268	0.863237	1.70633	2.66688	1.46217	2.39737	2.28638	0.932309	6.05249	1.73505	2.29969	2.26398	0.348386	2.47419	2.10436	0.0440403	1.07892	2.06787	3.07613	3.6652	1.60883	1.93926	2.50727	11.5862	11.4829	12.1338	11.2181	11.3443	11.0027	8.98093	9.34937	10.6962	9.48284	9.50452	10.1781	1.89598	4.67797	4.96968	2.26708	2.70802
Os03g0156000	Alpha-expansin OsEXPA19.	expansin precursor, putative, expressed	3.87272	4.13305	4.73397	3.29605	3.67969	5.49064	3.80414	2.79479	3.62599	4.65688	3.76416	4.91366	3.59282	3.94174	4.13695	3.24808	3.406	4.35071	7.06865	6.4409	6.81522	6.05806	6.44478	6.87137	6.77069	6.87372	5.48982	5.27949	6.60876	6.96594	8.88708	9.0635	10.2785	8.50403	8.80486	8.89679	7.61837	6.94495	8.47761	6.95904	7.09244	7.99146	6.09453	6.7814	7.08897	5.66974	7.10902
Os03g0156300	Alpha-expansin OsEXPA20.	expansin precursor, putative, expressed	3.11784	2.87991	3.26179	3.21315	1.0088	3.21455	2.29014	2.24392	1.99832	2.57917	2.37185	3.78427	3.58613	3.04631	2.97994	2.22869	2.58782	3.39596	2.31341	1.91637	0.957639	2.54199	2.18235	1.83802	4.69591	5.47219	6.83368	2.91953	0.994376	3.01346	6.91114	6.80135	8.57192	6.79652	6.56628	6.69418	6.28216	5.68159	6.44584	4.74889	5.60874	5.79553	3.0426	2.85553	3.03031	0.955816	1.40329
Os03g0169200	Homeodomain-like containing protein.	No Hit	3.34544	1.69302	2.23443	2.61941	1.99046	2.10142	1.39215	2.13996	3.05141	1.47322	2.18061	1.05253	2.98587	3.54887	3.06596	3.62141	3.28446	2.23775	3.37653	3.95513	0.718433	4.39947	4.51321	1.0229	4.33602	4.90591	2.10481	4.11399	0.994048	4.87182	4.76516	5.93207	2.57205	4.64885	6.70756	4.8178	5.40032	5.96036	3.4638	3.8977	5.77873	3.22819	2.54583	4.14826	4.64889	2.84068	2.20685
Os03g0172400	Proteinase inhibitor I25A and I25B, type 2 and phytocystatins family protein.	conserved hypothetical protein	3.74015	3.59784	4.40749	2.75517	3.4684	4.01779	2.66135	3.64205	3.15367	3.31833	2.37062	3.35608	3.4595	3.19752	4.03663	3.86782	3.41289	3.07141	2.36951	2.6884	3.2876	2.48982	2.70509	2.85493	4.10159	3.21909	4.45105	3.26007	3.03174	1.67989	6.76737	7.37798	6.81835	5.73584	6.62593	7.45968	6.29665	6.65521	5.41967	6.05241	4.94594	5.74045	2.74029	3.05854	3.55595	3.15877	2.50486
Os03g0182800	Ethylene responsive element binding factor3 (OsERF3).	AP2 domain containing protein, expressed	5.32923	5.26086	5.61046	7.68077	7.61393	7.09045	5.78493	5.38016	6.15027	8.60685	8.02772	8.0073	7.54765	7.51628	7.25889	9.88811	9.83847	9.87001	8.76307	10.5043	9.05678	9.13152	7.7731	7.93437	10.1409	10.0401	10.7382	11.5762	9.95483	9.22567	11.633	11.1153	11.5407	11.0449	10.2126	11.5635	11.0171	11.6186	11.7469	12.1869	11.738	11.9633	2.05157	8.90583	3.99077	12.8047	3.85412
Os03g0182900	Non-protein coding transcript, putative npRNA.	No Hit	4.20857	4.50267	3.63931	3.38978	3.59181	3.69455	4.12941	3.06172	2.99083	4.1357	3.59124	3.8815	3.11538	3.13471	1.27783	5.53505	4.77675	3.90319	7.6849	8.8477	7.01792	4.70915	3.41091	4.85827	6.31475	6.63771	8.30311	4.03154	2.9687	2.79669	10.3031	9.95748	11.1158	9.10825	8.16931	9.59786	9.87516	10.508	10.0129	10.6773	9.82367	10.6501	2.1108	8.79457	2.85257	12.4655	1.77423
Os03g0183000	AP2 domain containing protein RAP2.6 (Fragment).	AP2 domain containing protein, expressed	7.02959	7.45146	5.69362	6.85842	7.59515	6.29392	4.31927	5.46862	5.39889	5.16202	5.55371	5.27628	4.77091	5.85794	4.75718	6.54862	6.61028	6.42564	7.3696	8.59209	7.81001	8.8478	8.24407	8.06309	8.18321	8.34131	8.29435	7.15197	5.76332	4.96032	11.8106	11.7782	12.0955	11.8771	11.8363	11.8334	10.1838	10.3392	11.1934	10.0236	10.41	10.4593	1.82414	5.64167	4.13074	8.7707	5.33423
Os03g0185700	Transferase family protein.	transferase family protein, putative, expressed	2.00079	1.64511	0.577944	2.6366	2.53567	2.52734	2.72376	2.35393	3.85063	2.76923	1.95628	-0.0683706	4.27886	4.56915	4.11761	3.66198	3.11374	3.36321	2.04318	2.47659	1.4949	2.50593	2.92603	1.05937	3.20499	0.647738	3.75583	3.21189	1.93231	3.64715	6.1178	5.45661	5.38436	6.98373	6.5219	7.65558	4.66972	4.35851	5.25074	5.31801	4.90021	4.34464	2.05989	1.36774	-0.393205	1.77572	1.70327
Os03g0187800	Protein of unknown function DUF250 domain containing protein.	purine permease, putative, expressed	3.67791	-0.645893	9.12578	2.08162	1.6765	0.383462	2.3424	0.410545	1.25782	3.17454	1.17472	2.44648	3.04155	2.17806	1.84872	3.21863	3.54655	2.55875	3.31297	6.04746	5.13896	5.20056	4.67525	2.70238	5.5033	6.55784	4.77978	7.62396	3.58713	3.97882	11.2322	10.9531	11.4358	11.7467	10.9058	11.0741	8.49977	9.91095	11.0174	10.636	8.83846	10.7148	5.07058	1.52377	2.45293	5.3994	4.29281
Os03g0188200	Zn-finger, RING domain containing protein.	Zinc finger, C3HC4 type domain containing protein, expressed	6.0774	6.57142	5.72168	5.5026	5.63084	5.87812	4.64016	4.49946	5.05661	3.29583	4.18147	4.77786	5.75096	6.15694	6.25817	4.97852	4.49842	5.99235	5.58902	7.16633	5.84305	7.43959	6.24338	5.91543	6.86887	6.6142	6.42956	7.65609	6.92788	7.01363	9.86759	10.0343	9.97514	9.32714	10.078	10.4174	8.89173	9.11133	9.09279	8.95958	9.46499	8.97892	4.95751	4.13358	4.28059	4.89171	3.81493
Os03g0188400	Basic helix-loop-helix dimerisation region bHLH domain containing protein.	helix-loop-helix DNA-binding protein, putative, expressed	4.55675	4.28634	5.06071	4.38561	4.55421	5.08283	3.25931	3.29769	3.57601	3.3918	2.76181	4.11109	3.04565	3.27205	2.87535	3.75015	3.22971	3.74425	10.9702	11.0716	9.77712	9.34268	9.03948	9.75085	7.74911	8.04188	8.4252	7.05249	6.0067	6.35255	12.2898	12.6198	13.3132	11.4779	11.116	11.5289	10.6177	10.6579	10.8584	9.75104	9.62667	10.7764	11.9589	9.60602	10.4564	10.1727	10.6011
Os03g0189900	Hypothetical protein.	No Hit	6.70824	4.34132	4.7908	4.44126	4.09582	5.22065	4.29409	4.69731	4.59875	4.63926	5.07613	4.54469	4.71147	4.03452	4.55334	4.74364	4.98806	5.34408	3.86926	4.01316	4.83146	4.66111	5.23855	4.55224	5.29842	3.65453	4.44004	3.70561	5.22636	4.07355	5.68128	5.73855	5.26422	5.33181	5.92422	5.1633	6.70062	5.8656	5.64552	5.41659	5.72621	5.13864	4.79681	5.10585	5.06898	6.15111	5.14911
Os03g0194900	Protein of unknown function DUF568 domain containing protein.	membrane protein, putative, expressed	4.29473	4.79269	4.40304	5.8377	5.55478	5.10313	7.0062	6.63324	7.02606	8.47952	8.20117	7.91569	6.74133	5.91885	5.57919	8.64033	7.62685	8.22356	5.98731	7.12961	6.81872	6.86693	6.23986	5.85004	7.18888	8.09572	7.68629	9.95166	8.98031	6.69175	8.82125	8.30603	8.67198	9.09704	8.62012	8.89137	7.87799	8.38055	9.46215	8.31624	8.06598	9.42459	4.62565	6.71828	6.02672	9.4181	6.12814
Os03g0195800	High affinity sulphate transporter.	sulfate transporter, putative, expressed	2.11001	1.68931	2.27765	1.57253	1.86374	2.70742	1.97276	2.33095	2.79122	2.40062	1.60279	3.25869	3.35017	1.49603	3.36181	1.15183	2.80388	2.80194	2.07606	2.35392	2.90387	4.27273	3.61245	3.9685	-1.38562	3.14421	3.14819	3.66323	3.08145	4.23426	8.61364	8.43809	9.01529	8.50462	8.66713	10.0325	6.33712	6.14155	7.08585	6.62625	6.21919	6.71931	2.18998	1.88386	2.57515	2.25067	2.33468
Os03g0196000	Sulfate transporter ST1.	sulfate transporter, putative, expressed	2.13048	1.93144	-0.384177	2.35475	2.38819	0.00329638	2.20371	2.79463	0.982462	2.00601	1.44253	-0.566308	2.52693	2.78229	1.92636	1.67452	1.30748	1.37637	2.54102	1.4408	0.441342	0.742363	1.02436	4.63167	2.77199	0.239673	4.43235	2.58376	0.859265	-1.42446	7.18898	7.1081	7.7433	7.72268	7.27836	8.19845	0.60836	3.49179	5.48323	4.7271	4.17157	4.69415	3.59401	5.76878	6.75104	5.55653	6.04761
Os03g0201500	(No Hit)	glycosyl hydrolase family 10 protein, putative, expressed	0.801054	1.39297	2.28933	1.78121	2.18803	2.68438	1.92808	2.4014	2.47729	2.25561	1.86689	2.51922	1.88318	2.07542	3.27439	1.6425	1.72688	2.48622	2.96587	3.52174	4.43249	2.72295	3.87671	3.42982	3.64202	4.9754	4.11622	2.18336	0.238976	3.03372	8.36321	8.71334	9.22873	8.49127	8.34566	8.47054	7.17489	7.32974	7.89862	5.83266	7.35887	6.43053	2.58044	2.56008	3.23589	2.99954	3.04019
Os03g0212800	Beta-glucosidase.	Os3bglu6 - beta-glucosidase/beta-fucosidase/beta-galactosidase, expressed	7.32467	7.29413	7.65594	7.03253	7.3745	7.82077	5.58038	4.35456	4.47137	4.54703	5.19348	4.86684	3.44175	3.82144	3.50079	4.97652	4.98758	4.65873	10.6676	8.69121	11.0741	8.85065	9.96265	10.0703	7.34713	8.14806	8.24505	6.81719	7.99126	8.08174	12.5597	11.7412	13.27	12.4985	11.2722	11.2674	9.88397	9.95821	12.0183	10.6672	9.81601	11.5712	9.01041	10.5704	10.7258	8.81522	10.3765
Os03g0215000	Conserved hypothetical protein.	integral membrane protein, putative, expressed	9.50766	8.9529	9.64597	9.0795	8.95215	9.13648	9.01112	8.86703	8.83424	8.86938	8.45705	8.2244	10.013	9.38797	8.87057	8.99956	8.90995	9.158	9.93535	10.9294	10.5481	9.70802	9.51827	9.66227	10.9721	10.7302	10.5544	10.4368	9.71249	9.31652	11.4985	11.3922	11.8037	11.7052	11.4097	11.6168	10.5727	10.4324	11.1459	8.96392	10.6204	10.8744	8.52786	9.10748	8.72377	8.48512	8.6144
Os03g0223400	Glutamine synthetase root isozyme (EC 6.3.1.2) (Glutamate--ammonia ligase) (Clone lambda-GS8).	glutamine synthetase, catalytic domain containing protein, expressed	13.5095	14.065	13.367	12.0565	12.5653	12.3619	12.1176	12.9075	12.6056	11.4121	12.4099	11.7079	13.2033	13.7013	12.766	13.1153	12.8785	12.8913	12.9593	13.6525	12.5136	12.9127	12.3963	12.0242	10.225	10.242	10.6922	11.4664	12.0151	9.61909	15.6263	16.0215	16.4345	15.4748	16.3923	16.986	14.4841	14.4091	14.5718	14.7389	14.3025	13.4924	7.27329	10.4408	12.1229	12.7804	11.2407
Os03g0225700	Protein kinase domain containing protein.	OsWAK25 - OsWAK receptor-like protein kinase, expressed	7.79815	7.45187	7.09723	10.0321	9.96819	8.94196	9.40273	9.36937	9.52445	10.7808	10.6655	9.8802	10.0278	9.91438	8.99417	10.579	10.9255	10.261	8.96529	9.4735	8.63495	9.83601	9.41972	9.11919	9.85389	9.54467	9.20137	11.0794	10.6534	9.31006	11.6593	11.4585	11.4215	11.4626	11.3623	11.458	11.0115	11.2573	11.2966	11.9329	11.2473	10.7597	7.17598	7.6782	7.69328	9.25575	7.51359
Os03g0225900	Allene oxide synthase (EC 4.2.1.92).	cytochrome P450, putative, expressed	4.40622	4.10093	4.99283	5.05494	4.5466	6.03602	3.83879	3.37926	2.65167	3.57307	4.07517	3.5849	6.3015	3.7818	4.5339	6.80763	6.04178	6.67502	8.18626	9.05139	9.03904	9.71398	8.69843	8.94506	8.66113	7.64602	6.37913	10.4246	8.80227	6.15215	8.54587	8.4841	9.16088	9.10476	8.78465	9.30635	10.8764	9.99974	10.8264	11.1191	10.7299	11.3421	2.25577	5.39687	5.66565	4.70899	4.95238
Os03g0230000	Hypothetical protein.	No Hit	5.10812	4.577	5.187	5.17497	4.04119	5.55076	3.47306	3.37743	4.07519	3.71266	3.72742	6.0346	4.13837	4.57608	4.48113	4.72407	4.23893	4.67775	4.27705	5.15689	3.69491	5.65461	5.98098	5.8296	6.33277	5.39123	4.30126	5.1008	4.73298	5.07376	6.94902	7.73853	4.38287	6.63075	8.34524	7.57627	7.53345	7.7367	5.67909	5.63918	7.26603	5.20304	4.50009	4.58937	2.86884	3.87425	3.20126
Os03g0231700	Squalene monooxygenase 2 (EC 1.14.99.7).	squalene monooxygenase, putative, expressed	7.10378	7.24893	6.5459	5.42651	5.02796	5.26239	7.45514	7.2609	7.20285	6.07968	6.55859	5.82095	5.92199	6.0004	6.64324	6.56792	6.00608	5.10601	7.9988	8.46662	7.07499	9.2832	8.67064	8.50991	6.49138	5.21181	5.95576	5.31294	5.2994	6.20007	10.6258	10.5654	10.9117	9.80966	9.37421	9.22828	8.41897	8.25261	9.32562	8.37816	8.54219	9.3623	9.09585	8.64865	8.4998	6.87394	7.99216
Os03g0233900	Non-symbiotic hemoglobin 1 (rHb1) (ORYsa GLB1a).	non-symbiotic hemoglobin 2, putative, expressed	3.8256	4.24972	4.60691	4.26918	4.31195	4.77056	1.60135	2.87487	2.75472	3.24604	3.72261	4.42549	3.52582	3.62723	4.41363	3.93012	3.64647	4.40088	5.4672	6.5813	4.96851	5.60678	5.03665	4.21827	5.79732	6.11043	6.29387	6.34176	2.54815	4.24953	11.5472	11.7677	13.3781	10.9634	11.2731	12.0054	8.65734	8.21112	9.03266	8.31566	7.69366	9.60284	3.11606	4.88848	4.57014	9.54955	3.06017
Os03g0234000	Non-symbiotic hemoglobin 3 (rHb3) (ORYsa GLB1c).	non-symbiotic hemoglobin 2, putative	3.4415	4.12694	3.88739	3.10294	3.21724	4.08471	3.28695	2.72496	0.747354	4.55944	3.10542	3.79053	3.37661	3.34854	2.93372	3.13387	2.93647	3.37794	3.47708	3.96493	3.21807	3.71699	3.63989	1.97203	4.89786	4.97603	4.60495	4.30902	3.1096	4.43639	10.0617	10.4192	11.8709	9.09978	9.75614	10.5765	6.94416	7.125	9.62644	6.13249	6.54001	9.39483	3.37482	3.23804	3.23589	6.87913	2.98225
Os03g0234100	Non-symbiotic hemoglobin 4 (rHb4) (ORYsa GLB1d).	non-symbiotic hemoglobin 2, putative, expressed	2.5357	2.08772	2.94824	2.65959	2.63747	3.72594	1.86014	2.72514	2.62261	2.04539	1.76008	3.38611	3.29867	1.97443	1.82262	3.02075	2.11816	2.24448	3.06202	2.44061	2.09951	2.66246	2.05547	0.984615	2.64223	2.76928	0.77705	2.73578	2.0384	2.81064	10.1101	9.82651	10.6349	9.11483	9.72247	9.83806	4.75095	7.28005	9.96578	5.19383	6.35988	9.54855	2.2084	2.43193	2.21763	1.41088	2.34275
Os03g0235000	Peroxidase (EC 1.11.1.7).	peroxidase precursor, putative, expressed	3.19823	2.5614	4.1114	4.85051	3.68412	5.54782	2.75874	2.63514	2.58544	7.85928	6.3174	5.05319	3.98974	2.6749	2.68667	8.52988	8.00127	7.19159	5.02004	5.5301	5.0163	8.41188	6.18678	7.01593	4.87158	6.11081	7.27843	9.99537	8.81635	5.8608	7.91122	7.6213	6.89243	8.45184	8.46929	8.4182	8.49872	8.62327	9.62978	8.58819	8.99086	8.67092	3.03734	3.87507	4.48466	2.56054	3.92307
Os03g0235800	(No Hit)	No Hit	8.95525	9.23071	8.5378	9.20993	9.06619	8.61999	9.63396	8.82742	8.67013	9.78018	9.58521	9.12851	8.21117	7.87733	8.18377	7.99946	8.71675	7.4946	7.25978	7.73826	8.19927	7.61624	8.04273	8.09482	7.71811	7.04892	8.44341	7.73943	8.30707	8.15832	9.85006	9.49385	9.7948	9.81598	9.05917	9.6769	10.6595	10.5304	10.5407	11.0241	10.1018	10.6641	9.2876	9.24874	9.10952	10.0858	9.60427
Os03g0236200	Glutamate decarboxylase isozyme 3 (EC 4.1.1.15).	glutamate decarboxylase, putative, expressed	8.41497	8.64689	7.9515	9.33532	9.21154	9.14309	7.23173	7.02246	7.45522	7.71587	8.73053	7.01534	8.99846	8.63455	8.93609	8.20034	7.38209	7.69432	7.04873	8.81296	8.34531	6.77785	6.81001	6.48799	5.53201	3.84874	4.72418	6.5782	7.06433	5.47539	12.2574	12.1759	12.0474	12.3827	12.4515	13.0624	11.1235	11.1989	10.4242	11.1632	11.3702	9.99697	3.65093	7.88421	7.7138	12.4995	7.68588
Os03g0245500	Curculin-like (mannose-binding) lectin domain containing protein.	expressed protein	7.0326	7.41287	7.79002	5.6823	6.4019	6.43687	6.4128	7.16624	7.98792	5.5443	7.51429	7.468	7.20411	9.16551	9.73604	7.56498	8.8532	8.68101	7.35394	7.90914	8.44137	7.30957	7.18996	6.64519	5.93162	4.59532	4.4866	5.93871	5.91152	5.52529	14.3097	14.4022	14.4148	14.4161	14.7466	14.4833	12.6252	11.9157	12.9914	12.3544	11.9687	12.747	5.23534	5.54217	5.47079	5.68746	5.24195
Os03g0245700	Senescence-associated protein 15.	3-ketoacyl-CoA synthase, putative, expressed	10.5411	10.2901	11.1947	9.3828	9.27454	10.5616	10.024	9.95071	10.0938	9.1547	9.34106	9.88278	8.92209	9.52278	9.32056	9.40257	9.39714	9.97373	12.2089	10.8716	12.7365	10.014	11.5935	10.9933	10.2808	10.5953	9.66297	10.4673	10.3208	9.3961	12.0365	11.8696	12.5896	11.7162	11.421	11.802	10.4048	9.93729	11.6961	10.3759	9.79193	10.7048	7.64228	9.92079	10.5327	8.2543	9.78917
Os03g0248500	(No Hit)	expressed protein	2.44412	2.53001	3.03143	4.45548	1.37032	2.34256	3.13592	1.66466	2.31045	1.8847	2.91441	2.96122	3.85632	2.89016	2.97438	7.03243	2.36709	2.81543	3.3691	3.44072	3.52258	4.25222	3.7959	1.73899	3.45366	5.35442	5.03108	4.68352	3.58706	3.54609	5.95247	5.85583	5.74994	6.59167	6.94642	6.02748	4.77673	5.61776	4.92299	4.01547	5.16517	5.56836	2.79181	3.17363	1.79713	6.50011	1.9549
Os03g0253200	Cucumber protein kinase CsPK3.	AGC_PVPK_like_kin82y	5.24875	5.06683	6.2511	4.18494	4.03382	5.0668	2.60693	3.57679	1.02147	3.6071	2.28215	4.11683	4.60243	5.35438	5.16775	7.07087	7.00029	7.86306	8.20705	8.00879	7.53592	9.62149	9.30275	8.91554	5.58641	3.89311	4.85845	3.68486	3.21127	4.03059	11.5663	11.4812	11.9113	11.1324	11.3104	11.2457	9.3729	8.95916	10.4847	9.31095	9.06876	10.8031	10.7786	10.0766	10.6089	5.77512	9.78766
Os03g0255900	Hypothetical protein.	expressed protein	6.73977	7.6306	7.26544	8.53231	9.28948	8.37312	8.16512	8.16362	8.27885	9.8674	10.1256	10.1581	9.2875	8.87179	8.04584	9.29568	9.46772	8.97811	8.15205	10.7707	9.45263	9.45462	8.35017	8.35918	8.61169	8.26921	8.31978	10.3263	9.73653	8.73691	11.8798	11.8429	12.0802	11.1304	11.482	11.8196	11.3327	10.9879	11.4776	11.136	10.7565	10.6942	5.0494	4.3554	3.16483	10.451	3.70199
Os03g0269400	Conserved hypothetical protein.	No Hit	4.64468	4.08045	5.48279	3.89799	2.32979	4.69931	2.91171	3.07766	3.68447	1.84999	3.21605	4.67295	2.58748	4.28173	4.92682	3.83785	2.7057	4.97806	4.21209	5.01829	8.49864	5.82488	6.03904	3.85834	5.81243	5.42025	4.64935	4.63615	3.9365	5.44848	7.14156	7.43395	4.50673	7.02055	8.21058	8.10186	6.76593	7.2107	5.49763	4.79807	6.79151	4.88977	4.03447	4.4784	4.07749	3.09167	3.46954
Os03g0277600	Protein of unknown function DUF26 domain containing protein.	cysteine-rich repeat secretory protein 55 precursor, putative, expressed	4.15254	3.59343	4.59869	5.48844	6.33602	6.65064	3.75848	4.42945	3.33532	5.82563	6.74243	4.98345	4.30792	5.29857	2.73382	4.1659	5.13557	5.5809	5.52404	6.16132	4.22034	8.72331	7.41327	7.42648	5.9156	6.34169	5.63634	9.62026	6.7996	5.55642	8.44239	8.83463	9.01745	9.57396	8.42517	8.87594	8.78533	9.4234	9.21273	10.3809	11.3891	10.6443	2.22071	2.38984	2.68968	6.72219	1.53773
Os03g0277700	Protein of unknown function DUF26 domain containing protein.	cysteine-rich repeat secretory protein 55 precursor, putative, expressed	1.70662	0.484223	1.58144	2.16331	4.18323	3.65179	2.71375	1.03602	1.60135	2.55402	1.92429	2.55623	5.71214	3.00382	0.595289	0.324577	3.69727	3.52516	2.76232	2.66984	3.71728	3.15975	2.76091	2.57811	3.88898	3.60223	4.5337	2.78191	0.660208	3.49499	8.99311	9.16124	8.61299	9.15601	8.28697	9.2714	10.1978	10.8838	10.6102	11.3714	11.9532	10.9187	4.58807	1.86882	1.70562	5.63347	4.62719
Os03g0279700	ZPT2-12.	ZOS3-09 - C2H2 zinc finger protein, expressed	4.87582	5.85894	4.40521	3.71034	4.22979	3.34566	4.65427	4.179	4.44233	3.31949	3.05705	2.62718	5.95913	5.22812	5.32312	6.5224	5.49022	5.77408	5.22539	6.8892	5.92332	6.02349	4.97243	5.74177	6.14395	6.35259	7.08746	7.42178	6.61008	4.63415	9.57681	9.93709	9.97347	10.0825	11.018	11.3729	8.06282	8.21397	8.42761	9.71319	9.22576	8.28368	3.46522	3.68388	3.66874	5.64769	4.52337
Os03g0280700	Plant disease resistance response protein family protein.	expressed protein	2.75317	3.96929	7.04076	2.48275	3.4524	4.40832	3.73278	3.48855	3.63461	3.09675	2.94816	3.46031	3.54748	3.38035	2.97191	4.10256	2.61652	3.77867	3.79972	4.11347	4.94643	3.73453	3.42655	3.12685	4.63529	2.63149	3.60942	2.6266	1.84862	2.84116	8.51585	8.40167	8.77282	9.08523	9.12543	9.05118	6.01261	5.99131	6.92358	6.00667	6.2602	7.01091	4.55277	4.79992	5.31022	5.05326	5.31589
Os03g0281900	ABC transporter related domain containing protein.	white-brown complex homolog protein, putative, expressed	4.77445	1.37462	3.36545	2.99891	2.56892	2.32622	4.25806	4.08767	6.38174	4.00515	2.18311	2.9457	4.8532	5.66489	6.07052	6.09154	6.18676	6.3962	9.61213	9.36687	9.7257	9.60239	10.0735	9.83588	8.68027	9.3585	7.06874	9.75414	7.54672	7.65298	12.8908	12.6403	12.8298	12.4975	12.4207	12.0953	11.7693	10.9429	12.0592	11.3017	11.086	11.1815	2.03631	10.6611	11.4719	5.93552	10.7404
Os03g0288000	Metallothionein-like protein 1 (MT-1).	metallothionein, putative, expressed	3.3325	4.52228	3.60325	3.49516	4.88507	3.90043	3.38743	2.6098	4.17897	3.52357	2.99025	9.04479	9.84484	11.3551	10.7233	10.5686	10.1972	10.7786	9.30165	10.4394	8.57258	10.2919	9.39404	7.53074	8.51643	8.19718	8.01804	9.93567	6.41709	6.43	13.7314	14.0216	14.5371	13.3414	13.838	14.7086	10.7464	11.508	11.9042	12.7586	12.0575	12.1445	4.8514	4.26605	4.08493	5.43289	4.63164
Os03g0289800	Isopenicillin N synthase family protein.	leucoanthocyanidin dioxygenase, putative, expressed	2.50561	1.53116	6.26514	4.5115	1.79602	4.48364	4.32547	1.92019	2.52351	3.80759	3.95322	4.83917	4.28534	3.92352	3.09804	3.49497	3.14322	4.16479	6.28507	6.95384	6.78721	6.33744	5.33957	7.10606	3.6982	4.33005	4.96981	5.09409	4.03475	4.53805	5.99194	6.23198	5.97659	7.54431	6.69891	8.00866	6.00448	5.91736	7.5386	5.59302	6.50066	6.9284	2.40953	2.05825	2.2192	5.90134	1.63188
Os03g0294300	Homeodomain-like containing protein.	transcription factor like protein, putative	4.11079	3.59153	5.12034	3.19441	2.55533	3.33361	2.32087	2.44657	3.01906	2.46813	3.39694	3.97209	3.55704	3.32402	3.63348	3.84958	3.02084	3.37514	3.6848	4.05985	3.1277	4.89861	4.8425	3.37142	4.71371	5.12423	4.19938	4.38494	3.05142	4.15043	5.66989	6.40607	3.41289	5.52278	7.30118	6.3169	6.11219	6.92366	4.14894	4.44729	6.48085	3.40129	3.73659	3.38071	3.1432	2.74059	2.82083
Os03g0298100	(No Hit)	expressed protein	2.9472	3.42242	4.55611	3.29226	2.65547	4.13854	3.16919	2.94719	4.4514	2.41259	2.56566	4.23708	2.80634	3.79812	2.88919	2.61352	2.71343	3.51958	3.31886	3.61366	2.78468	4.54003	3.35714	2.50128	4.65889	4.12673	3.69168	3.95493	2.97002	4.5497	7.55615	7.51289	8.09833	7.94233	7.96154	8.00969	6.79956	6.89402	7.29676	7.01627	6.89113	7.20955	4.078	3.94102	4.69157	4.91223	3.75136
Os03g0299800	Uncharacterized Cys-rich domain containing protein.	SAG20, putative, expressed	8.24188	7.92438	7.69798	7.88891	8.11309	8.07871	10.0148	10.3454	10.4432	10.3325	10.312	10.2846	10.3804	10.3227	10.1864	9.61271	9.78343	10.625	9.4811	11.0307	9.42781	8.99254	7.99053	7.84122	12.3133	11.9796	12.2292	12.4779	11.7766	11.5039	11.3957	11.6644	11.8341	10.7331	10.7306	11.0451	12.2206	12.2628	12.2276	11.6784	11.8375	11.7342	6.17303	6.00028	7.89116	6.90857	5.65519
Os03g0306100	(No Hit)	glycosyltransferase, putative, expressed	-0.00950793	3.60203	0.916562	2.71069	0.943566	2.35155	0.236225	1.22102	2.47275	2.2068	1.23979	3.55058	2.6334	3.67811	3.10111	4.40774	3.66605	4.47434	0.248271	1.55707	2.17083	1.98413	4.48047	1.21113	3.83953	-2.32521	3.00544	3.73513	1.26045	2.40178	9.16268	9.14368	9.58706	9.7012	9.92636	9.36339	6.53069	6.58955	8.18435	6.32572	7.56364	7.50404	2.10177	-0.0599985	2.22088	5.09057	1.60344
Os03g0307200	Nicotianamine synthase 1 (EC 2.5.1.43) (S-adenosyl-L-methionine:S- adenosyl-L-methionine:S-adenosyl-methionine 3-amino-3- carboxypropyltransferase 1) (HvNAS1).	nicotianamine synthase, putative, expressed	7.30564	6.17287	6.12864	6.55724	5.95376	6.62463	5.73595	5.80976	5.41459	3.85327	3.55443	4.91541	6.03378	6.41155	6.40537	7.67967	7.49284	6.40676	4.13937	4.80647	4.63843	5.66836	5.26067	3.77316	8.79176	4.14653	9.18357	3.51391	4.64537	4.00942	13.2239	12.3403	13.666	10.8319	10.9978	11.7229	8.47694	8.70077	11.9728	7.91979	8.78958	13.0157	3.09459	3.71868	3.67571	3.74983	2.8881
Os03g0317300	Peptidase A1, pepsin family protein.	aspartic proteinase nepenthesin precursor, putative, expressed	7.14008	7.20397	8.01206	8.31258	8.25468	8.77416	8.0387	8.03705	8.30474	9.0236	9.65023	9.69847	6.9155	6.98481	6.17923	9.67246	9.90042	9.67281	7.2781	8.15754	7.58932	9.7142	8.26565	7.91664	8.29939	8.10657	7.5685	10.51	10.4796	8.88211	11.8024	12.1425	12.1781	11.873	12.6003	13.2212	11.5899	11.2588	11.5709	11.3277	11.3864	11.7178	4.80666	4.84408	4.7694	8.24179	3.56183
Os03g0318400	Peptidase A1, pepsin family protein.	aspartic proteinase nepenthesin-1 precursor, putative, expressed	4.3305	3.99353	7.1265	5.03696	4.4099	5.60801	5.09683	3.93489	4.10585	4.20039	3.80293	3.27792	5.5359	4.04077	2.98584	3.81848	4.20201	4.10905	3.96701	5.22975	4.85772	3.54441	3.42647	3.30382	4.79805	5.25263	2.92478	4.47652	4.30741	4.26493	9.71875	10.15	9.89229	9.82515	10.3479	10.171	8.15955	7.70801	8.37751	7.57307	7.34515	7.99053	3.26579	2.49941	3.08446	2.72742	2.97872
Os03g0320100	Alpha-L-arabinofuranosidase, C-terminal domain containing protein.	alpha-N-arabinofuranosidase A, putative, expressed	9.58638	9.35223	10.055	8.96822	9.30885	9.66806	8.40146	8.08738	8.33196	7.72988	8.03535	8.25729	8.67872	8.07716	8.56493	8.25678	8.32213	8.23267	7.91043	8.45371	8.85602	7.91128	8.03945	8.70758	9.63807	9.69949	10.0313	9.91995	9.48482	9.41945	11.9383	11.8532	12.7282	11.9269	11.9334	13.0057	11.0427	10.8695	11.7872	12.0095	11.6012	11.5133	6.35977	6.7191	7.33005	8.81118	7.0436
Os03g0321700	WRKY transcription factor 55.	OsWRKY55 - Superfamily of TFs having WRKY and zinc finger domains, expressed	6.54831	6.23158	6.56542	6.06291	6.39831	5.77853	6.29262	5.98313	6.42196	6.22478	5.8921	5.92475	7.62713	7.30645	7.17214	7.12897	7.15852	6.94492	7.92444	8.92992	8.36847	8.43526	7.46389	8.21248	8.50143	8.80268	8.72462	8.55372	7.18009	6.80435	10.1182	10.0144	10.4974	10.1394	9.54083	9.97834	9.22983	9.58557	10.0014	10.3214	9.35522	9.98615	6.05244	6.08117	6.13204	7.9306	6.03552
Os03g0335200	WRKY DNA binding protein.	WRKY45 transcription factor, putative, expressed	3.28559	3.42102	4.8309	5.01809	4.9188	4.60353	4.95333	4.42077	5.82039	6.74842	7.13096	6.68909	4.76986	4.17451	3.94687	6.64324	6.43236	5.31302	4.57007	4.87924	3.75708	3.19008	2.61612	3.12652	5.76623	6.83909	4.67545	9.11638	7.40754	5.33296	7.85521	7.58275	8.38207	8.19872	7.90353	8.57565	9.553	9.02029	9.06755	8.98938	9.08205	9.44972	3.27845	2.01589	2.35181	6.68182	1.82952
Os03g0339400	Haem peroxidase, plant/fungal/bacterial family protein.	peroxidase precursor, putative, expressed	0.394519	-0.623957	5.82072	1.7295	0.838577	2.12893	1.40782	1.26232	1.39686	2.11445	0.510235	1.85697	-0.610981	1.40587	1.24757	0.894844	2.06632	2.02766	8.5816	5.089	9.26004	7.00732	8.27483	8.65011	4.62903	6.19349	4.43302	5.53042	3.54385	0.622236	12.2013	11.9396	11.9762	11.7319	11.0861	10.8193	9.87151	9.91035	11.0848	10.5126	9.69802	10.098	1.18085	9.59621	9.39081	6.58017	8.73617
Os03g0341000	AP2 domain containing protein RAP2.2 (Fragment).	AP2 domain containing protein, expressed	5.72058	5.35569	6.52768	4.96252	5.65143	5.53124	2.99566	3.07571	3.67848	4.24131	3.47542	3.35872	3.16975	3.69993	3.8435	4.27863	3.86291	4.44757	7.24313	8.4523	7.67762	5.9425	5.41907	5.97552	3.37672	5.11049	5.73326	4.66077	4.45372	4.96288	13.0354	11.9943	12.7812	11.8164	11.5418	12.8263	12.4812	12.8859	13.1305	12.9955	12.1808	11.7613	2.04747	6.30388	8.70434	11.3581	3.99607
Os03g0347700	NPH3 domain containing protein.	BTBN6 - Bric-a-Brac, Tramtrack, Broad Complex BTB domain with non-phototropic hypocotyl 3 NPH3 and coiled-coil domains, expressed	2.15386	1.28268	1.25901	2.40618	1.55521	2.7276	2.06137	1.15399	0.521449	2.84204	1.04605	1.86321	1.70061	2.55485	1.70563	2.06726	1.06743	2.83317	4.59444	4.67212	3.21939	5.76662	5.80707	4.42757	-0.327814	1.5717	0.409327	3.41397	2.77683	5.60201	11.4292	10.7787	10.9033	11.5506	10.9051	10.5847	8.76135	9.11648	9.9098	10.1277	9.59467	9.95317	8.48684	7.23038	7.26882	7.25229	7.80346
Os03g0365000	(No Hit)	ulp1 protease family, C-terminal catalytic domain containing protein	3.16748	4.13837	3.66457	4.2908	4.10064	3.00284	5.46825	5.28853	3.98542	5.13174	3.927	3.49659	2.55118	2.55294	3.54385	3.27246	4.89343	3.5718	3.665	2.50099	2.91629	3.92339	3.44535	2.68141	3.48985	0.668134	4.95143	3.77849	2.99884	3.27666	2.90364	3.66125	3.93534	3.35422	4.50714	3.32423	5.37174	6.09223	6.16091	5.52579	5.14033	6.52354	3.09542	2.45109	0.36731	2.29562	1.43068
Os03g0365200	Peptidase C48, SUMO/Sentrin/Ubl1 family protein.	No Hit	4.35384	4.05723	4.59221	5.06777	4.79006	5.10585	5.60468	6.04	5.29308	5.19316	5.27247	5.84121	4.5084	4.58917	5.11095	5.29903	4.88285	5.3232	4.81083	4.95213	4.05996	5.44356	4.79742	4.63202	6.19085	5.73645	5.46542	4.99438	5.54321	5.04534	5.29198	5.54229	3.518	5.22156	6.41767	6.51903	5.51595	5.06944	3.97131	4.11297	5.21657	3.25802	2.54435	1.63706	3.03037	2.68301	2.51378
Os03g0365800	Lipolytic enzyme, G-D-S-L family protein.	GDSL-like lipase/acylhydrolase, putative, expressed	2.06338	2.63828	0.836876	1.66307	3.92984	3.60538	-0.177735	1.78001	1.58933	3.01289	1.73242	2.07261	1.83423	3.22446	1.84151	1.71028	2.02757	1.58658	3.37982	6.15308	4.74522	6.103	5.17046	4.56034	3.29197	-1.35198	5.94783	4.92025	2.88205	0.452784	12.9548	12.8812	13.159	12.561	12.5718	13.2026	10.0887	10.6512	11.511	11.9123	11.5953	10.6849	2.29233	1.69071	1.94246	6.02833	0.879535
Os03g0368000	Peroxidase 1.	peroxidase precursor, putative, expressed	1.63627	3.20074	3.54523	3.30347	1.7881	3.54915	2.20134	1.87534	2.64826	1.97102	2.43482	4.76379	3.56473	3.17906	1.54753	3.47632	2.56749	2.94399	2.50979	2.95254	3.56637	3.54588	2.97561	1.83897	4.94375	1.36525	3.41418	2.79802	3.61286	4.3105	13.0709	13.5871	13.2887	11.9187	12.8772	12.4876	11.973	10.9965	12.1671	10.6125	10.7915	11.5707	3.17225	3.14211	3.09167	1.96459	2.82234
Os03g0368300	Peroxidase.	peroxidase precursor, putative, expressed	2.65561	1.95151	-0.0680743	3.28227	1.54768	0.0474239	2.09594	1.68372	6.15601	1.77654	0.854065	-0.390112	3.67843	-0.0603666	1.33417	3.15708	2.85158	2.68561	0.733307	2.55943	4.01517	3.27916	2.39282	2.7023	4.17715	2.97502	4.62827	2.76018	3.15437	2.49193	13.1356	13.8503	13.286	11.9303	13.1029	12.5491	11.9588	11.2524	12.2579	10.9163	10.8993	11.6356	3.14622	2.56596	1.85335	1.82913	2.76126
Os03g0368600	Haem peroxidase, plant/fungal/bacterial family protein.	peroxidase precursor, putative	3.48394	3.69195	5.33704	3.72284	3.61458	4.84147	4.83855	3.89142	4.01259	4.0445	3.08653	4.73985	3.35763	3.55568	4.10597	3.708	2.90409	3.63215	6.73532	5.90716	7.08979	6.3854	6.62927	7.1847	3.30506	5.08758	3.7693	3.55547	3.99853	4.54344	12.6055	12.8085	13.1705	11.8251	12.2988	12.3621	11.2165	10.2233	11.7356	9.89254	10.3682	10.7728	7.66911	9.02275	9.39348	6.02961	8.10914
Os03g0368900	Haem peroxidase, plant/fungal/bacterial family protein.	peroxidase precursor, putative, expressed	5.05945	3.7403	6.53709	3.63065	3.93182	5.69237	5.65091	3.36514	2.33902	3.36229	3.01416	3.85662	1.22187	2.30956	2.62133	1.65699	0.15858	4.32227	10.8358	9.28632	11.5936	9.22451	10.8443	11.1901	6.88722	6.47451	6.77488	5.69231	5.95039	5.90297	14.9966	14.7475	14.8811	14.8802	15.0705	15.5739	13.5464	12.8806	14.3661	13.6463	13.1664	13.4639	1.81611	9.16288	7.4218	12.5276	10.0122
Os03g0369000	Peroxidase.	peroxidase precursor, putative, expressed	2.35907	2.52098	3.51657	1.65245	-0.212751	3.59381	0.499703	1.77687	2.88198	2.38906	2.12693	1.90478	4.10596	1.1288	2.84784	3.75428	1.93997	2.49045	0.981031	2.69012	3.27968	1.16069	4.37814	1.7595	3.68305	3.28585	3.85862	2.63425	1.86751	4.65258	11.8389	11.8335	10.9754	11.1856	11.5942	10.6819	9.94166	10.207	11.8452	10.9716	10.939	10.8862	1.53911	1.5103	2.7385	1.07851	0.465671
Os03g0369200	Peroxidase 1.	peroxidase precursor, putative, expressed	2.86368	3.05092	5.24759	3.43588	3.41636	3.91954	2.62843	2.69299	0.718463	2.40343	2.90456	3.94611	3.52425	3.94203	3.22746	3.33691	2.86463	3.5608	6.75909	5.25316	7.85076	5.49312	6.85845	7.31363	4.73117	5.62747	4.87552	3.79475	3.82179	4.52291	12.0053	11.801	12.1833	11.9962	11.9783	12.687	10.7757	9.87121	11.984	10.5921	10.347	10.7704	3.00582	5.39138	4.20733	7.43138	5.8391
Os03g0370200	Protein of unknown function DUF537 family protein.	expressed protein	2.63552	3.65253	3.80481	3.62393	3.76676	3.32787	3.40732	3.48732	4.36862	3.13312	3.66016	2.83339	2.93865	3.80825	4.2858	2.86677	3.1928	2.70273	2.85323	2.69656	2.41468	2.09421	3.07271	2.89828	-1.00261	3.89582	3.19431	3.45198	4.04139	3.84797	3.43864	3.3234	3.01138	3.00183	3.93729	3.25721	7.32107	6.11091	4.63069	6.22574	6.13326	3.87362	3.21153	2.95155	3.66056	4.4238	3.72703
Os03g0385100	Plant lipid transfer/seed storage/trypsin-alpha amylase inhibitor domain containing protein.	LTPL51 - Protease inhibitor/seed storage/LTP family protein precursor, expressed	2.72351	2.44176	3.79306	1.48717	2.16625	3.41705	2.59998	0.967118	2.16119	1.28806	1.64368	3.526	0.308849	2.58668	4.12545	2.40061	1.86719	2.15252	3.61762	2.13969	1.72732	3.17994	2.4316	1.90636	5.45173	3.03636	3.26246	2.72613	2.35144	-0.0429283	2.53884	4.30678	1.21678	2.3951	4.91511	4.42156	5.98495	5.31301	3.12637	3.44047	4.87867	2.50837	2.50626	2.3435	2.95597	1.90819	1.77108
Os03g0388600	(No Hit)	MYB family transcription factor, putative, expressed	3.7454	2.5536	3.68946	3.21581	3.90174	2.93863	3.32104	2.98578	4.13284	2.75852	2.40451	4.01174	4.19288	3.35882	2.6421	4.28364	2.47419	3.19602	4.86514	3.66134	4.45483	4.0493	4.57746	2.97613	5.85449	5.36213	4.09956	4.17331	2.28283	3.96417	10.6947	10.7639	11.1575	9.92974	10.3763	10.8834	8.64278	8.09081	9.18955	8.9875	8.19047	8.43553	4.44326	4.02684	3.68582	3.85838	3.08748
Os03g0395300	Plant protein of unknown function DUF827 family protein.	paramyosin, putative, expressed	7.29427	6.95392	7.30533	7.94073	7.77629	7.67393	8.15975	7.93447	7.66518	8.89333	8.79079	8.11928	7.78509	7.83883	7.2891	8.0463	8.87017	7.78848	6.81916	7.54712	7.3993	6.98399	7.0226	7.0429	8.41676	7.91504	8.28189	8.43751	8.23137	8.30217	8.51718	8.12247	8.71349	8.68294	7.78734	8.5107	7.77643	8.2268	8.73819	9.28909	8.54946	8.76131	5.02305	7.07748	7.14226	8.55819	7.16111
Os03g0405500	PDI-like protein.	PDI, putative, expressed	7.62174	8.02662	7.84521	11.4273	11.3424	10.1294	9.8063	9.88418	10.3327	11.4404	10.9405	10.0116	11.1725	10.4616	9.7818	11.7212	11.495	11.4206	10.6716	11.6343	10.549	10.2399	10.2167	9.77444	10.021	10.3452	10.4566	12.5951	11.3888	9.54042	14.621	14.1957	14.649	14.6029	13.872	14.3278	13.6718	13.7426	14.0894	14.0322	13.0551	14.3851	7.78752	9.31721	9.03416	10.2018	8.75654
Os03g0405900	PDI-like protein.	PDI, putative, expressed	12.537	12.6417	12.3953	13.8526	13.8334	14.0533	11.0787	11.0247	11.2815	10.0357	10.2656	9.95671	11.7305	11.8026	11.3214	11.3111	11.2011	10.9035	12.5235	13.3472	12.5771	11.9595	12.038	11.9731	9.80778	9.85954	9.90611	9.92649	10.7409	10.2228	14.5621	14.5169	14.462	14.3688	13.8014	14.4677	12.8337	12.8791	13.88	12.7422	12.7275	14.0147	12.3493	12.6984	12.7055	12.2457	12.4167
Os03g0407900	Protein kinase APK1B (EC 2.7.1.-).	tyrosine protein kinase domain containing protein, putative, expressed	6.75673	6.67898	7.28871	7.92221	7.81733	7.23159	7.91152	7.72397	8.14234	9.44071	9.19441	9.16471	9.95218	9.3175	8.90944	10.8285	11.1081	9.87335	8.2832	9.97334	9.33922	8.861	7.98835	8.58074	9.83554	10.3959	8.30136	10.3669	9.73842	7.93434	11.6417	11.6265	11.8086	10.9285	10.8167	11.3702	12.6095	12.1809	12.7134	12.2065	11.9336	12.2851	3.0487	5.29669	4.15533	8.70554	4.55451
Os03g0417700	E-class P450, group I family protein.	cytochrome P450, putative, expressed	3.47705	3.8004	4.40171	4.45033	4.15158	4.63659	7.34617	8.24798	7.74547	7.68185	6.751	6.54588	7.20369	7.29868	6.59895	7.62461	7.28984	6.41586	3.71072	4.10517	4.73384	3.74029	4.0657	3.91081	4.00819	3.44037	4.32763	4.59715	4.66952	4.68854	11.934	11.1017	10.8435	10.985	10.6364	10.9983	11.9082	12.3542	11.9656	10.3195	10.6337	10.3628	4.4896	4.35663	3.29554	5.35706	3.78488
Os03g0426300	Protein kinase domain containing protein.	cysteine-rich receptor-like protein kinase 28 precursor, putative	2.79287	3.64812	1.76291	2.23169	2.66754	3.15472	6.75846	2.158	0.576613	-0.594806	2.27728	3.12014	2.24299	3.26374	2.06962	3.16726	1.5801	2.50878	3.9832	2.92842	2.37477	3.50918	3.35024	0.839856	3.95171	4.78838	3.82743	3.46821	3.66174	4.49171	5.68275	5.6048	5.22115	5.07231	5.99421	5.64996	6.86089	7.10219	6.31311	7.64557	7.2684	5.84494	2.30492	2.48365	1.00738	2.44917	2.07591
Os03g0432100	Pyruvate, phosphate dikinase, chloroplast precursor (EC 2.7.9.1) (Pyruvate, orthophosphate dikinase).	pyruvate, phosphate dikinase, chloroplast precursor, putative, expressed	2.34645	0.925217	2.79041	2.86932	2.62283	1.69295	2.70939	0.98028	5.60826	2.68204	2.97477	3.45427	1.3392	2.00943	3.0987	4.34758	5.22404	3.09785	2.04254	1.41601	3.23876	3.00335	3.25201	2.67418	2.61452	5.01978	4.18671	1.90449	1.98402	3.7367	11.4377	10.426	11.069	10.3909	10.0095	11.5994	10.0114	10.2251	10.0793	10.7536	10.177	8.29458	3.31813	1.97156	3.10939	1.18484	1.84564
Os03g0434400	Phenazine biosynthesis PhzC/PhzF protein family protein.	phenazine biosynthesis protein, putative, expressed	5.04512	5.09897	5.0635	7.72074	8.25865	7.07779	4.89753	5.97911	5.51537	8.18952	8.29269	7.67066	5.04411	5.30567	5.25157	8.17515	8.8821	7.63651	6.82988	6.54727	6.68583	7.19243	7.36605	7.47063	5.58935	4.49249	6.61962	7.12151	7.18755	6.4555	8.2129	8.38772	8.80913	8.5738	7.95913	8.7164	7.19365	7.18368	8.02715	8.24985	7.73725	8.29572	7.8053	7.3933	7.41049	6.61803	7.73051
Os03g0435300	Armadillo repeat containing protein.	spotted leaf 11, putative, expressed	3.57024	3.93299	3.27011	6.7506	7.03523	6.09843	3.38252	4.01812	3.85617	8.35375	9.12526	9.42062	4.07441	4.81986	4.39635	6.43373	6.05356	6.02241	3.88841	4.57205	3.98542	5.56549	5.17528	4.23514	5.8601	4.88322	4.77094	7.93343	6.65626	4.684	8.51747	8.89206	9.11005	8.59823	8.6511	9.10236	9.55413	9.69807	10.7531	9.59375	9.58857	10.2918	3.05356	3.56984	2.8131	4.44375	3.23359
Os03g0437200	Zn-finger, C2H2 type domain containing protein.	ZOS3-12 - C2H2 zinc finger protein, expressed	4.32112	4.03611	7.83045	4.14887	4.48541	5.10213	3.62104	4.5121	4.06108	4.63561	4.03727	4.34099	4.95075	3.66019	3.4793	5.60311	4.82199	5.84354	6.38267	6.57271	8.14321	3.87687	4.34451	3.66574	5.14444	4.61204	3.98337	5.19344	4.38225	4.06338	8.04822	7.92076	9.79192	8.17542	8.363	8.7379	8.61519	8.23334	9.98944	9.85177	8.52416	8.65354	3.48	3.08103	2.4469	4.08687	2.23102
Os03g0442900	Conserved hypothetical protein.	expressed protein	4.73127	4.65003	4.73539	4.73451	5.02236	4.92914	4.49546	4.79391	4.75325	4.47716	4.74236	4.8083	4.82761	4.94568	4.6304	5.12889	4.69805	4.86008	4.8906	4.17754	4.66592	4.93575	5.15292	4.99923	4.67903	4.88398	4.43146	5.14647	5.06142	4.80393	6.82231	7.05785	7.67554	7.15345	7.49709	7.81254	6.34582	6.35522	6.97604	6.37953	6.4932	6.78275	3.90725	4.45921	3.81238	4.35255	4.03279
Os03g0563200	Non-protein coding transcript, uncharacterized transcript.	expressed protein	0.271946	2.05048	1.70882	1.46752	3.02406	2.28957	3.09216	2.63479	2.08915	3.95549	3.83326	2.50117	1.24138	2.86444	2.82444	2.19949	3.77545	3.66272	3.84592	3.12116	2.80677	3.05929	3.21471	3.35279	-2.72198	1.98646	3.24352	4.34281	3.26134	1.51295	5.53807	6.08667	6.25557	5.45648	5.00256	5.65703	6.92505	6.64783	7.29845	6.73825	7.00302	7.59468	5.97896	5.19876	5.24277	4.75628	5.4035
Os03g0563600	Peroxidase 56 precursor (EC 1.11.1.7) (Atperox P56) (ATP33).	peroxidase precursor, putative, expressed	2.82111	2.38664	2.3301	1.74305	1.35427	3.26182	2.25521	2.64441	0.897735	2.53913	1.87607	1.73771	2.37803	2.57292	3.44605	3.24433	2.47171	3.59745	7.21625	6.90244	3.8585	8.03118	7.59432	7.21705	3.82996	4.87317	4.33086	2.7629	2.16143	3.60267	11.4261	11.122	11.3664	11.4516	10.9585	10.6864	7.11597	8.10952	9.60719	9.39836	9.49474	9.718	10.2336	8.49084	9.03507	3.3813	10.4895
Os03g0570100	Cytochrome P450 79A1 (EC 1.14.13.41) (Tyrosine N-monooxygenase) (Cytochrome P450Tyr).	cytochrome P450, putative, expressed	1.77488	1.89885	1.9005	2.20998	2.35297	3.28171	2.3541	1.78834	1.86665	2.98339	2.02905	3.01261	4.06806	3.90474	3.69082	3.84113	2.28998	4.36226	6.8353	5.78381	3.40256	5.7767	6.10824	6.40546	3.10268	3.94461	4.62042	3.41261	3.4491	3.63579	9.39869	9.79941	9.79498	9.17345	9.35296	10.1049	11.0004	11.096	11.3706	9.64514	11.376	12.15	7.78117	7.92602	8.2567	0.288444	7.42859
Os03g0582200	SCAMP family protein.	secretory carrier-associated membrane protein 4, putative, expressed	9.93502	10.1428	9.68038	10.5088	10.5904	9.91513	11.4849	11.4601	11.296	12.1564	12.165	12.0346	11.7428	11.7863	11.441	11.7055	11.8518	11.7167	9.09598	10.6822	9.86373	9.87931	8.91554	9.14214	12.0105	11.7033	12.0856	12.8905	12.1265	11.3834	11.2121	10.9644	11.4292	11.1602	10.8837	11.9214	11.9644	12.0369	12.3584	12.694	12.5997	12.5449	3.64784	6.15286	5.01844	9.45583	5.05102
Os03g0582300	Non-protein coding transcript, uncharacterized transcript.	secretory carrier-associated membrane protein, putative	2.8248	3.61868	3.87498	3.49075	3.322	4.46182	3.89414	3.98733	4.42404	4.70319	3.62363	4.22067	3.94241	4.38163	3.84266	4.88164	4.17489	3.96836	3.33442	2.27724	3.92964	3.28254	3.3046	3.38441	4.87639	4.9294	2.30332	4.72246	3.15419	1.17228	4.67523	4.71934	4.48486	4.97924	5.94898	5.16837	6.53943	5.8209	5.97666	7.15463	5.75339	6.59664	3.61179	3.47779	2.73204	3.07609	2.17432
Os03g0584400	AAA-type ATPase-like protein.	AAA family ATPase, putative, expressed	4.05345	6.6421	4.37057	3.71467	3.85332	4.21533	4.77835	4.35729	5.1005	5.8712	5.44917	5.64313	4.29021	4.51771	5.57002	4.96219	4.56613	4.75869	4.42955	6.00772	4.89955	5.7406	4.81996	3.90404	6.42712	6.55005	4.86218	7.6462	7.03725	6.28456	7.29098	7.22832	6.33091	6.86779	7.44288	7.42622	8.19379	8.58229	7.70831	8.5224	8.22809	7.18	3.87869	3.18511	2.56896	5.82129	3.12321
Os03g0593200	Protein of unknown function DUF21 domain containing protein.	CBS domain containing protein, expressed	4.3246	3.931	3.49527	3.74937	3.28808	4.09413	3.60448	2.97468	3.9593	3.50856	3.37579	4.30769	3.86506	3.74244	4.06245	4.03019	3.8975	3.78942	2.97043	4.06923	3.69896	4.29708	4.40033	3.17856	3.13851	5.75359	4.08889	4.28317	3.99	2.72373	5.05547	5.71148	5.26024	4.8142	6.61307	5.8144	5.13757	6.13488	3.84618	3.73246	5.73771	3.70053	2.27807	3.65191	3.03507	3.17053	3.15914
Os03g0595600	Glutathione S-transferase GST 29 (EC 2.5.1.18).	glutathione S-transferase, putative, expressed	8.021	7.58166	8.44778	8.08571	7.89231	8.40437	6.95057	7.60022	7.98399	7.6537	8.05473	8.58185	7.79222	8.15502	8.31478	8.32381	7.88761	8.33422	6.51939	6.10158	6.52894	5.7339	6.11511	6.29972	8.05479	7.87921	6.98601	8.04666	7.85975	7.95439	9.10701	9.21718	10.1379	7.97845	8.40595	10.0421	9.39692	9.2227	9.72408	9.8257	9.09001	10.0813	4.36286	4.46293	4.66137	6.16168	4.81504
Os03g0598500	(No Hit)	conserved hypothetical protein	3.87465	3.10595	3.85318	4.00538	3.99643	3.88116	5.00207	4.66017	4.13327	3.87175	3.54961	3.51546	2.12759	2.27084	3.73137	3.5268	4.49351	3.47404	3.28453	2.56142	2.47641	3.58173	3.27217	3.26169	4.53042	4.95573	4.76242	4.77366	2.72435	3.06679	2.6139	3.81891	3.5607	3.02946	4.57198	2.43168	4.79814	5.8237	5.49419	5.49262	4.57949	6.06665	3.27288	2.63385	1.786	1.75754	1.78143
Os03g0603100	Cytochrome P-450.	cytochrome P450 78A11, putative, expressed	4.82937	5.58053	4.763	3.82546	3.82477	4.37019	3.76086	4.88717	5.47501	4.5773	4.96186	5.20963	5.0746	7.61996	6.53904	5.77604	5.0685	4.38167	3.76509	3.98243	3.59666	3.98873	4.12062	2.66343	4.90106	3.95727	4.75577	3.74562	4.14687	4.71644	6.38669	6.30833	6.00625	6.25728	6.76377	6.77139	7.26115	7.12069	8.16143	7.01743	7.0129	7.40021	2.55252	3.28886	3.20378	3.15209	1.9426
Os03g0605300	Subtilisin-like protease (Fragment).	OsSub30 - Putative Subtilisin homologue, expressed	11.0889	10.2228	10.7115	10.8019	10.1532	10.551	11.2911	10.2312	9.95359	10.061	9.62281	9.47024	9.8866	9.87211	9.64577	10.0817	9.6009	9.73361	12.1425	10.8373	11.9009	11.458	12.4462	12.1979	9.89724	10.2073	9.08086	11.0149	10.7127	10.9111	13.4962	12.5248	13.135	13.2966	12.0285	11.7224	11.0075	11.1071	12.16	11.5963	11.5069	11.5565	11.5921	12.3928	12.1094	12.1805	12.331
Os03g0608000	Hypothetical protein.	expressed protein	2.45602	2.52574	4.07152	2.83737	2.06025	3.56883	2.49685	0.451853	1.94715	2.64235	1.25193	1.74153	0.698763	1.57699	2.01515	0.105255	2.59707	2.06761	2.4999	0.6243	1.37617	1.05406	2.42656	2.90562	3.70719	-0.95377	3.84218	0.326921	0.2212	1.65474	5.64595	5.20541	6.91225	6.99254	7.12143	6.09016	-0.216373	1.37189	6.22841	3.25451	0.936791	5.81642	6.23138	6.64348	6.34753	2.73247	5.30137
Os03g0633500	Auxin-responsive protein IAA17 (Indoleacetic acid-induced protein 17) (Auxin response 3).	OsIAA11 - Auxin-responsive Aux/IAA gene family member, expressed	5.79875	6.05817	6.30539	5.07632	4.83087	6.26714	3.90249	1.66362	2.54394	1.86357	2.76628	3.29122	3.72325	3.7123	3.10346	3.3441	2.81653	3.82396	4.65808	4.46041	4.39796	5.27569	5.54098	5.01678	5.10607	5.84136	2.45728	4.17942	3.25128	4.29025	9.2748	9.26111	9.75392	9.45732	9.34567	9.59841	7.22221	7.25279	8.02049	7.24717	7.65377	7.63844	6.52913	5.76371	5.71805	5.86549	7.03653
Os03g0633800	IAA6 (Fragment).	OsIAA12 - Auxin-responsive Aux/IAA gene family member, expressed	3.40976	4.01286	3.06372	3.80362	3.38949	3.6378	4.34192	3.27938	3.51233	5.13377	3.68105	4.81858	0.71613	2.49465	2.28283	3.25873	3.34547	1.71594	6.16112	6.04076	5.61938	6.69311	6.82123	7.02553	4.86243	3.30372	5.16863	6.64023	5.99679	6.34546	10.8824	10.1864	10.8861	11.0299	9.97355	10.4805	7.50656	7.95967	9.2229	9.17853	8.512	9.12295	7.76962	8.08371	7.96534	9.66199	8.53002
Os03g0634400	Protein kinase domain containing protein.	CAMK_KIN1/SNF1/Nim1_like	11.8129	11.6328	10.9929	5.19946	5.14167	5.85687	11.3078	11.4295	11.5083	6.17305	5.81157	5.96725	10.8308	10.9312	10.8593	7.00459	6.89326	7.65651	11.7154	13.275	12.2916	8.87207	8.33217	8.39415	11.9802	11.2948	11.0735	9.78625	8.30382	7.70169	12.8691	12.5724	12.5583	11.0461	10.6054	10.9453	11.7016	12.1805	11.9158	11.2991	11.1551	11.1079	4.68368	9.77948	8.42858	9.60057	7.37621
Os03g0636700	IQ calmodulin-binding region domain containing protein.	IQ calmodulin-binding motif family protein, putative, expressed	4.56482	6.82901	5.5022	4.90821	4.74887	5.04659	4.03756	4.6656	4.88321	3.60574	4.66118	5.22866	4.6767	4.5948	5.39133	4.82982	4.35648	5.07496	7.59495	7.22077	4.67913	8.09107	7.4176	7.12995	5.08816	6.37221	5.43706	4.27222	4.37331	4.81399	8.78519	9.17681	9.42724	8.71078	8.80557	8.8816	7.80105	7.38964	7.85658	7.74831	7.78444	7.45842	8.68537	9.3088	9.23582	4.19427	8.8574
Os03g0642900	Conserved hypothetical protein.	phosphonate metabolism protein-related, putative, expressed	2.31644	2.35057	3.04392	3.41794	5.78285	3.16584	2.70611	2.98537	3.76468	3.38538	2.43043	3.1192	2.87371	2.27598	1.14033	3.50375	2.30658	3.52891	1.66261	2.46459	3.09684	2.31285	3.12114	2.57712	4.69812	5.46343	3.43632	2.53452	2.80536	4.14807	7.19078	6.42891	6.74283	7.13422	6.34143	7.28656	6.45456	5.94524	6.5973	6.4837	5.9895	6.36688	1.97963	3.02822	2.52385	3.85064	2.94245
Os03g0643200	EGF-like calcium-binding domain containing protein.	OsWAK26 - OsWAK receptor-like protein kinase	3.58658	4.00475	4.05876	2.45067	3.18254	4.55767	1.12549	3.96191	3.42321	1.91235	2.6419	3.38078	3.38288	2.50371	3.47095	4.04649	2.34084	3.13168	2.25455	3.01749	2.2036	3.35311	3.19199	2.22267	3.80215	5.0831	5.0573	2.68965	2.3593	-1.8702	6.67668	7.07021	6.90315	6.54395	6.95494	8.31404	7.22797	7.23244	7.48521	7.98919	7.63793	7.54256	2.61031	3.19534	2.08531	2.38049	3.00023
Os03g0643500	(No Hit)	No Hit	5.31212	5.15674	6.35617	5.0509	4.89516	5.4797	4.35695	4.78398	4.71667	4.52234	4.92008	5.32444	5.19369	5.22254	4.98787	5.49266	5.0326	5.34095	4.72237	5.34095	4.25029	5.85911	5.87684	4.27914	6.22033	5.66115	5.59164	6.09142	5.53177	5.88996	6.54257	7.02722	4.67476	6.25522	7.79898	6.96996	6.87938	7.36584	5.24595	5.63752	7.06265	5.08808	4.20585	4.73565	3.8169	4.68103	4.09998
Os03g0643700	Glutathione transferase (EC 2.5.1.18).	glutathione S-transferase, putative, expressed	8.11783	8.82924	8.12191	3.40524	3.84808	5.18872	3.46171	4.36034	2.47298	2.86534	2.90737	3.36064	2.80009	2.88787	3.19544	2.43863	3.11298	3.14832	4.66744	5.40763	5.55539	1.65716	2.34986	3.13845	3.30536	3.41065	6.64016	3.14222	3.61512	-0.21577	10.3158	10.595	9.33157	10.8179	11.8965	10.7715	9.69437	9.69272	10.4754	10.9987	11.3978	9.94379	3.18926	2.72269	2.29395	3.96596	2.59553
Os03g0657100	U box domain containing protein.	armadillo/beta-catenin repeat family protein, putative, expressed	7.37915	6.89527	7.00348	8.10039	7.89107	7.22909	7.39942	7.34869	7.1889	8.45318	7.95538	7.76842	6.5495	6.95174	6.93394	7.64183	8.12253	8.59032	6.58532	8.17946	7.28188	7.7167	7.16956	6.86881	7.32926	7.57939	7.24886	9.59445	8.59507	7.87925	9.57603	9.0286	9.10176	9.12143	8.85896	8.73129	8.77001	9.08651	9.31812	8.31687	9.40424	9.01301	4.93487	5.69212	5.55591	7.96876	5.87118
Os03g0661600	Alpha-amylase/trypsin inhibitor (Antifungal protein).	thaumatin, putative, expressed	5.63322	5.53771	4.70716	5.02731	4.84914	5.75431	5.17971	4.26517	4.32056	5.81973	5.19907	5.46053	5.77687	4.76115	4.79094	4.46731	5.14586	5.35737	5.69822	7.87128	4.8186	7.27877	5.36372	4.93307	6.32751	5.99443	7.67344	6.45134	6.1847	5.12351	11.439	10.7991	11.2639	10.9903	10.6304	11.136	11.269	11.0714	11.9676	11.6381	11.3627	12.3796	3.08455	1.9546	4.14978	6.08788	3.57799
Os03g0666700	Eukaryotic protein of unknown function DUF887 family protein.	transmembrane protein 56, putative, expressed	2.61171	2.98508	5.14272	2.75613	3.77051	4.06102	2.94795	3.06852	2.59265	3.03806	2.11199	2.6247	2.02256	2.66246	2.58448	3.29067	2.21674	2.44447	3.55353	2.46015	4.26475	2.97668	3.94592	4.52715	-0.596941	5.00535	2.74869	0.501231	2.70337	1.06093	4.04152	3.58713	4.1845	4.49771	4.10331	8.09681	4.07051	2.89039	4.9084	3.45622	2.99901	3.35363	3.15512	4.22444	3.9907	4.6016	4.42259
Os03g0667100	BTB/POZ domain containing protein.	BTBA4 - Bric-a-Brac,Tramtrack, Broad Complex BTB domain with Ankyrin repeat region, expressed	5.58216	5.53788	7.27924	6.91173	5.35583	4.92484	6.72302	5.30879	5.4184	4.41299	4.79923	4.95792	4.04312	3.81396	4.38368	3.88267	3.77774	3.64839	4.99921	5.3662	6.55137	4.37102	4.72443	3.61675	5.1592	4.81664	4.37694	4.58609	4.82113	4.69373	5.74927	6.38331	5.98072	5.90273	6.91503	6.05786	7.14406	7.0085	5.81254	6.22079	6.55248	6.12481	5.55384	4.91502	5.35711	5.82258	3.27107
Os03g0667300	Fe(II) transport protein 1 precursor (Iron-regulated transporter 1).	metal cation transporter, putative, expressed	5.21288	5.60395	5.63373	5.62261	5.69566	5.98347	4.86274	4.99588	4.95578	5.05167	5.09222	5.99481	5.47725	5.13711	5.63272	3.65757	5.16814	5.24714	4.39651	3.87782	4.21249	3.77624	3.81948	4.14343	2.88369	5.55648	5.50009	3.85417	4.29225	4.37972	10.4184	9.10804	10.2769	8.20657	7.7563	9.44055	8.0752	6.89709	7.6313	8.58528	7.8672	5.80902	6.16165	4.54754	6.68431	5.76692	5.88929
Os03g0671800	Basic helix-loop-helix dimerisation region bHLH domain containing protein.	helix-loop-helix DNA-binding protein, putative, expressed	2.67956	1.82437	2.18717	2.02117	1.93168	0.552963	1.50152	2.4763	2.71203	2.38071	1.71962	3.50456	2.54168	0.888009	3.79671	2.70471	2.48492	2.66037	7.64776	7.25977	5.82321	7.24714	7.21753	8.00576	4.72074	3.57252	5.05481	4.32727	5.20247	5.7708	7.29631	7.47442	8.45963	9.16711	8.9534	9.05568	5.01303	4.94759	6.80643	5.87315	5.2915	6.75131	7.80064	7.26859	6.89516	2.05958	7.78075
Os03g0673700	Non-protein coding transcript, unclassifiable transcript.	No Hit	12.65	12.8103	12.8048	13.1806	13.0539	13.2443	12.9868	12.8774	12.988	12.8447	13.0285	13.3947	13.2187	13.4727	13.0577	12.6557	12.3988	12.6871	13.0094	13.4585	12.6533	13.042	12.5869	12.5145	13.0276	12.6059	12.3875	13.7302	13.3069	12.5792	13.4448	13.504	13.4554	13.5706	13.8284	13.7864	13.7145	13.7893	14.3719	15.0001	14.3291	14.0601	11.3643	10.6197	10.4468	12.6539	10.9574
Os03g0676400	VQ domain containing protein.	VQ domain containing protein, putative, expressed	2.92549	3.47322	6.06919	4.74607	3.36875	4.28243	3.33319	2.87618	4.13294	4.36068	4.77877	6.15378	3.46267	1.92185	3.11824	4.15878	3.20074	4.5041	4.20339	5.08934	7.86433	4.1802	3.81998	4.44056	5.46488	6.18673	4.83838	6.53224	5.08251	5.7465	7.35104	7.00187	8.09032	7.59196	6.98918	7.92995	6.62614	7.25258	9.01712	7.34878	6.98519	7.94865	1.64817	3.67857	3.50401	6.56216	2.18556
Os03g0682600	Argonaute 4 protein.	argonaute, putative, expressed	-0.0383227	1.89389	2.2339	2.3797	2.66489	1.52871	2.23772	2.04181	2.14565	3.77979	2.23455	3.36601	1.27257	2.02283	2.87479	2.67553	1.90686	2.93334	2.32258	1.73645	2.58781	1.3985	1.20671	1.88972	3.5253	4.49058	4.12844	2.1641	1.88572	0.327972	7.95677	7.86927	8.61591	8.35046	7.79746	9.44864	7.1398	8.33335	7.99191	8.47414	9.23674	7.36228	1.75136	2.60118	0.28986	0.982158	1.02431
Os03g0699700	Lipoxygenase (EC 1.13.11.12) (Fragment).	lipoxygenase, putative, expressed	2.87881	1.86202	2.03569	3.47981	2.55451	2.90338	2.06075	1.72249	2.93671	2.37658	2.0685	3.18848	2.5966	2.32716	1.36318	1.45583	2.26416	2.4392	1.90586	2.64288	4.04733	4.08839	7.6577	2.55645	1.1388	5.0836	2.16637	1.18746	2.62884	3.16205	11.9046	12.2876	11.8942	12.1163	12.0571	12.0034	9.45937	9.94383	10.5249	10.1246	10.6082	10.1497	2.5592	1.10514	1.06506	1.8934	0.970027
Os03g0700200	Somatomedin B domain containing protein.	THION39 - Plant thionin family protein precursor, expressed	1.32436	2.96477	3.80811	2.0982	3.59538	2.69707	2.04236	2.966	1.85904	2.46743	2.54346	3.88846	3.2935	1.40104	1.99007	2.94747	3.24099	1.32052	1.7943	0.762087	2.45896	1.4534	0.998961	1.86535	0.696054	2.93719	1.59628	2.38267	2.50185	3.06376	9.83866	10.5928	10.5744	8.9069	9.67496	9.59804	9.83511	10.003	9.72737	10.0668	9.47446	9.73304	2.32841	1.85719	2.55113	2.16877	3.01752
Os03g0700700	Lipoxygenase (EC 1.13.11.12).	lipoxygenase, putative, expressed	10.1888	10.0064	10.5263	10.0144	9.94119	9.62691	10.7566	10.157	9.97918	9.88299	10.0866	9.49124	9.91475	9.77514	9.57613	8.95212	9.53919	8.97308	12.4282	12.3983	12.3052	11.6871	12.1449	12.2659	9.3307	8.8636	9.72361	9.75891	10.0445	9.39726	14.8375	14.6797	15.1257	14.6323	14.3359	14.9032	12.946	12.6284	13.8965	12.5038	12.4056	13.5927	14.1117	14.1902	14.0437	12.815	14.0466
Os03g0702000	UDP-glucuronosyl/UDP-glucosyltransferase family protein.	anthocyanidin 3-O-glucosyltransferase, putative, expressed	2.62107	2.16411	3.33416	2.69129	1.64577	3.66273	2.91727	1.4736	2.61658	3.53168	2.76699	3.5586	3.7483	1.92071	3.80532	1.63987	3.05905	3.75353	3.18437	2.93366	2.80764	2.95482	2.96623	3.16301	4.10709	5.22896	4.796	3.4459	2.83204	4.25688	8.09741	7.2378	7.17492	7.25634	6.64071	7.20741	6.6279	7.15649	7.04363	7.88691	7.27553	7.20761	1.48723	2.36723	2.28949	4.62104	1.61828
Os03g0709200	(No Hit)	NB-ARC domain containing protein, expressed	4.68141	4.31864	3.74693	4.71895	4.85587	4.29007	4.58414	5.0543	4.12087	4.6565	5.12646	4.44967	4.26135	4.57778	3.8222	4.62907	4.58969	3.79839	4.97872	5.71253	4.71155	5.31452	5.07602	4.94257	5.47834	6.05177	5.64975	5.91109	5.42349	5.0249	6.80363	6.77842	6.50784	6.39023	6.83299	6.95528	6.98808	7.53252	6.9533	7.74154	7.72718	7.04189	6.08162	6.04295	5.6083	5.1149	5.61007
Os03g0710700	Conserved hypothetical protein.	GLTP domain containing protein, putative, expressed	3.87595	4.56082	4.97689	3.124	3.87142	4.5793	3.86116	6.2794	2.90736	2.49273	3.30115	5.37215	2.9973	3.79069	4.99797	3.66056	2.56053	4.86143	3.95402	4.2097	4.5047	4.9815	5.89675	3.38045	6.018	6.05582	4.82522	4.5993	3.63457	4.98172	7.18821	7.35291	4.83323	6.99232	8.14596	8.67629	6.84465	6.77509	5.4444	4.44442	6.22917	4.56802	3.17181	5.29676	3.9172	3.03085	2.19518
Os03g0718400	Hypothetical protein.	No Hit	3.65842	4.00308	3.95032	3.63267	4.05697	4.73779	2.58216	3.55965	3.45844	2.61331	2.59938	4.71456	2.57747	3.71779	3.32885	3.58195	2.92055	4.56408	2.38182	3.5768	2.4331	4.06342	4.41455	3.25501	3.93229	4.8639	4.39568	3.74368	3.36848	4.45456	5.07858	5.5018	3.3081	4.93647	6.41971	5.89221	7.03288	6.15524	8.48123	5.72338	5.75252	4.04256	4.38681	3.37666	1.25885	2.69805	3.49455
Os03g0723700	Hypothetical protein.	expressed protein	9.03847	8.89047	9.13588	8.63615	8.68036	8.50566	8.6804	8.63918	9.14142	8.79618	8.53132	8.6674	9.46277	8.96924	8.96684	8.16851	7.99325	8.07345	6.73063	8.11254	7.78968	7.10402	6.46821	6.60477	6.83668	6.62824	5.68176	7.56889	7.00142	6.24198	10.2719	9.96766	10.6803	10.0423	9.60169	10.1758	9.43018	9.18371	10.3203	9.85875	9.19017	9.84865	2.46736	2.06886	2.60759	4.93303	2.04548
Os03g0732000	LYTB-like protein precursor.	4-hydroxy-3-methylbut-2-enyl diphosphate reductase, putative, expressed	2.7312	3.47259	3.33017	2.61891	1.79606	2.16434	1.68757	3.08172	3.05794	2.13889	2.73681	2.79662	3.82456	4.07966	3.15183	4.04265	2.40293	2.99348	2.59001	3.1957	1.97115	3.81539	3.54019	1.97536	5.29305	5.29794	4.78832	2.98628	3.05984	5.16602	8.17313	7.9108	7.99313	7.73103	7.13783	8.06814	9.03172	9.8926	9.594	8.88058	8.47969	9.85003	2.32238	3.05491	1.55558	4.24586	2.5313
Os03g0734000	Conserved hypothetical protein.	PIII3 - Proteinase inhibitor II family protein precursor, putative, expressed	4.33018	3.39297	7.88383	2.30689	2.97082	3.58142	3.24469	2.97026	3.80031	2.65732	2.30934	2.94081	3.56494	3.54056	1.92985	3.82133	3.75095	3.35113	2.63424	3.86049	2.45414	4.03555	4.67725	3.82614	3.54089	5.60258	4.36536	4.09452	3.95867	4.3387	9.58006	10.1607	10.5261	9.06138	9.57886	10.8938	9.31564	10.0476	10.1125	9.25411	9.54158	10.6217	2.50028	2.96278	1.92639	2.56352	2.08604
Os03g0737300	Magnesium-dependent phosphatase-1 family protein.	magnesium-dependent phosphatase 1, putative, expressed	7.56893	7.43195	7.54704	7.40835	7.71026	7.13503	6.80122	7.06269	7.00184	7.63929	7.87528	7.71995	7.7773	7.32389	7.15452	7.77667	7.83192	6.85445	6.67247	7.14324	6.94633	7.27347	6.70574	6.91218	6.45126	6.85154	5.84929	6.71975	6.90089	6.45153	8.11186	8.062	8.57118	8.17277	7.98512	8.66361	7.06728	7.20313	7.95868	7.67488	7.66566	7.74295	4.22281	5.25139	5.61139	6.98875	5.5643
Os03g0738600	Lipoxygenase L-2 (EC 1.13.11.12).	lipoxygenase, putative, expressed	2.19144	0.735352	4.44829	4.27282	2.17964	2.80135	2.917	2.67287	4.68414	2.73054	3.05807	3.66787	0.94379	2.32252	0.0700389	0.564416	1.80201	1.72862	6.0784	4.62965	7.43178	5.79637	7.76369	6.62264	5.28267	8.168	8.23795	4.76788	9.88778	9.28364	14.012	13.4001	14.567	14.5566	14.3623	14.3064	9.51164	10.4859	11.6734	10.182	10.0471	12.7249	2.91491	4.95577	4.81919	8.59328	4.07852
Os03g0743500	Calmodulin 1 (Fragment).	OsCML4 - Calmodulin-related calcium sensor protein, expressed	5.67306	5.444	5.75839	7.39679	7.0291	6.46274	6.64822	6.47705	6.62668	8.643	8.27581	8.0741	7.75171	7.45218	6.49964	8.57367	8.26757	8.07486	5.88038	7.49791	5.99876	6.38782	5.50677	5.46285	7.67886	7.65786	7.72258	9.02869	7.94387	7.11079	8.95619	8.43777	8.56243	8.91851	8.09358	8.60469	8.38117	8.93789	9.40881	10.2658	9.26689	8.98257	4.6557	5.23663	5.05941	7.45319	5.39283
Os03g0743700	(No Hit)	No Hit	2.90322	3.02219	0.862472	2.79041	1.73475	2.61937	2.6426	2.56039	3.13437	2.97237	2.44061	3.07263	3.31884	3.50829	3.29928	3.90563	2.43989	3.224	2.75554	2.8246	2.62138	3.83674	3.46356	1.88665	5.21494	5.82439	3.96233	3.01836	2.66878	2.44362	4.30057	4.81051	8.42705	3.91289	5.83563	6.22657	4.6529	5.07219	2.51657	3.09877	4.66078	2.67327	1.89082	2.68283	1.17837	2.13608	2.0691
Os03g0749500	Exo-beta-glucanase.	periplasmic beta-glucosidase precursor, putative, expressed	9.63692	8.56356	11.3697	10.1991	9.94794	10.4907	10.6145	9.79454	9.7934	8.99464	8.89082	9.25712	6.99762	6.58128	7.34808	7.69293	7.56409	8.27981	13.277	10.6856	13.823	11.825	13.2939	13.6052	10.2667	10.702	9.82712	7.92618	8.79242	9.101	13.6916	13.2673	13.7876	13.5336	12.7827	12.971	11.5407	11.2976	12.5367	11.3637	11.2116	11.8207	11.7194	12.0337	12.3375	10.9893	12.0768
Os03g0757600	UDP-glucuronosyl/UDP-glucosyltransferase family protein.	UDP-glucoronosyl and UDP-glucosyl transferase domain containing protein, expressed	3.52309	3.16754	2.8792	3.3656	2.72042	3.88858	2.52101	2.25543	3.22217	3.04848	3.28346	2.92024	3.69345	3.17119	2.46091	4.10965	3.59202	3.08248	2.90761	2.61954	5.77489	3.59079	3.65599	2.65543	4.78948	5.04105	5.31359	3.34324	3.65306	4.57102	7.38551	8.05711	7.88465	7.43944	7.19421	7.12281	8.45436	8.36185	8.64752	8.37376	8.05604	9.08293	1.86047	3.34435	2.52702	4.29734	2.18546
Os03g0759000	Protein of unknown function DUF1336 domain containing protein.	DUF1336 domain containing protein, expressed	10.0212	9.92541	9.55811	8.67665	8.25741	8.49784	8.88232	8.50695	8.70499	8.41869	8.48312	8.07425	9.44722	9.76099	9.80616	8.36598	9.10791	8.05249	7.99029	9.41394	8.9855	8.70281	8.10044	8.62332	8.55385	8.33618	7.8565	8.94949	8.62199	7.93107	10.6828	10.3099	11.2461	10.84	10.0335	10.6096	9.25883	9.80543	10.6602	9.66764	9.57388	10.5964	8.65449	7.73759	7.74545	9.95399	8.59852
Os03g0760500	Cytochrome P450 family protein.	cytochrome P450, putative, expressed	3.47112	3.23128	5.38314	2.97149	3.03926	4.18182	4.1322	3.84868	3.7371	2.30608	3.35489	3.22395	4.85023	2.99467	3.1233	4.19017	4.63224	3.61553	4.45527	2.82605	4.93578	3.94989	4.6921	5.40827	0.411248	3.57934	1.7917	3.42273	2.44882	3.5263	8.89151	7.97197	8.9605	8.89416	7.84406	7.8141	6.61694	6.77611	8.1752	6.86786	5.74054	8.37543	3.15495	2.79645	2.27854	3.85497	2.0042
Os03g0762300	Peroxidase 51 precursor (EC 1.11.1.7) (Atperox P51) (ATP37).	peroxidase precursor, putative, expressed	9.87852	9.93497	9.13097	9.89321	10.3411	9.8501	12.1083	11.3143	11.1785	11.4863	11.1908	11.8267	9.32689	9.47536	10.0283	11.2063	10.9595	10.1484	10.6064	12.0701	10.5453	11.3465	9.96639	10.4537	11.9445	11.8949	12.0137	13.1189	12.8524	12.5245	12.2916	12.3039	12.535	12.1754	12.3446	13.2452	12.3787	12.7405	12.841	13.5506	12.9366	13.409	4.0401	5.27097	5.12796	9.02213	5.51946
Os03g0770100	RNA-binding region RNP-1 (RNA recognition motif) domain containing protein.	RNA recognition motif containing protein, putative, expressed	1.15129	2.5912	2.44309	1.37581	1.93145	5.15671	1.71835	2.20521	4.15663	2.53709	0.594789	0.974034	0.693305	1.64152	1.62989	1.45691	1.59929	1.48563	1.26829	1.1125	-0.0987342	0.96329	1.39063	0.82695	4.32131	1.67131	2.35208	1.94168	0.411141	4.15372	1.41348	2.35552	1.44854	0.353795	3.16549	2.78692	7.87136	5.68551	5.33674	6.55985	5.748	6.03764	2.28516	1.76887	3.55733	1.4348	1.46257
Os03g0771100	Myb, DNA-binding domain containing protein.	MYB family transcription factor, putative, expressed	3.47235	3.79319	4.77155	3.34355	3.5538	4.12898	4.85799	5.3583	5.45768	5.05622	5.1213	4.97435	5.11512	5.59096	5.68205	5.21917	5.04261	4.78487	5.57017	6.24332	5.09932	4.98677	4.3537	3.93122	5.69045	6.13764	5.82623	7.6172	6.91498	6.72424	8.62925	8.56266	8.76678	8.23763	8.33143	8.58314	7.96022	8.08463	8.57968	8.31887	8.14721	8.59034	2.1403	5.02131	6.00925	5.93739	4.22414
Os03g0774900	Hypothetical protein.	transposon protein, putative, unclassified	3.32753	2.89308	3.50295	2.34967	2.55372	4.23256	2.36471	3.01972	3.27329	1.71337	2.18771	3.72973	3.71689	3.82411	3.49377	3.99666	2.73627	3.50795	2.55484	3.26647	1.54206	3.89002	3.78072	1.26351	5.2709	5.12499	2.72289	3.83666	2.94735	4.71687	4.7788	5.35982	1.92184	4.60247	6.35101	5.64226	5.61995	5.75512	3.58414	3.47593	5.14259	3.54381	2.81008	2.75548	1.77464	2.853	2.13235
Os03g0777000	NAM (No apical meristem)-like protein.	no apical meristem protein, putative, expressed	9.16935	8.62192	9.05565	8.55133	8.36392	8.98017	10.5415	9.93113	9.98964	10.2953	10.1598	10.3602	10.474	10.7054	10.21	10.9464	11.2888	10.7727	7.92287	8.08774	7.70092	7.02686	6.56259	7.70551	9.37088	8.79313	9.1813	9.97607	9.79868	7.81055	8.29438	8.30775	8.7151	7.91959	8.05801	8.72526	10.9189	11.282	10.993	11.4092	11.3109	11.4747	2.80462	2.75633	1.99972	5.26806	2.74192
Os03g0782400	Conserved hypothetical protein.	lysine-rich arabinogalactan protein 19 precursor, putative, expressed	1.80045	1.27573	1.1374	5.62279	3.17849	0.760537	2.55444	3.38122	2.24649	2.487	3.06951	2.44648	2.51172	3.37477	3.77925	3.34062	2.41035	2.87702	3.89254	1.22865	4.26977	2.4428	3.40737	4.30276	3.39177	4.81705	2.12859	2.61811	2.73641	3.25163	5.30925	5.1982	6.10217	4.89913	4.46189	5.09105	4.59512	4.85555	5.2294	4.39386	4.72104	4.59515	1.61184	4.76119	6.17077	3.61952	5.27587
Os03g0788100	RING-H2 protein.	RING-H2 finger protein ATL5D, putative, expressed	1.46594	1.6771	0.459665	1.94359	1.94322	1.44551	0.466814	2.37094	1.76291	0.220161	2.36566	3.39415	1.89515	2.13861	1.22967	1.77793	2.29002	1.40405	2.88228	3.61809	2.6945	3.64025	3.12886	3.28652	2.71797	2.58328	4.32146	3.00948	2.34786	3.46467	5.45661	5.15417	5.44956	5.65808	5.65542	5.30575	3.29432	4.42068	4.16965	3.81548	4.57458	3.69155	-0.0327698	3.0887	3.33889	5.58756	3.18337
Os03g0788500	Calcium-dependent protein kinase 2.	CAMK_CAMK_like	8.95281	8.47784	9.45583	9.17643	9.12652	9.16034	9.86111	9.77794	9.68074	9.52349	9.69784	10.0207	8.33861	8.15082	8.18121	9.42264	9.30599	9.19489	11.4941	11.4337	11.5897	10.7342	10.8915	10.9264	9.86337	10.0164	9.4769	10.316	9.97343	9.83629	13.1439	13.0092	13.5512	13.0145	12.8445	12.9386	12.0629	11.7683	12.8455	11.8486	11.8528	12.5538	11.073	11.5494	11.593	12.5403	11.5824
Os03g0793900	Plant lipid transfer/seed storage/trypsin-alpha amylase inhibitor domain containing protein.	LTPL99 - Protease inhibitor/seed storage/LTP family protein precursor, expressed	3.17136	1.36694	3.53758	3.54687	2.86169	3.18219	4.38457	3.79751	3.95331	3.70582	3.04126	4.05925	4.22703	5.12704	6.31084	6.06887	6.03596	6.13603	9.37801	8.92695	9.43392	8.68084	8.80597	8.99362	7.89998	8.22234	6.28103	8.94394	7.16169	7.14013	11.4401	11.6537	12.0755	11.2755	10.9861	10.9214	9.38343	9.64173	10.9985	10.3737	9.71361	10.3387	2.27268	9.57762	10.5601	7.30231	9.86749
Os03g0795300	Extensin protein-like.	uncharacterized protein At4g06744 precursor, putative, expressed	6.584	5.69589	8.28505	6.62386	6.60055	8.2759	6.06446	5.28496	5.73385	6.43233	5.99966	5.97192	5.60855	4.96165	5.23539	6.59441	6.60658	6.41538	9.91462	9.52094	11.2858	9.3331	9.62246	10.6221	7.85728	7.95605	6.82588	7.52001	7.98767	7.73903	12.8057	12.0909	12.9369	12.1538	11.9217	12.3418	9.94842	9.87092	11.8669	10.0973	9.98155	11.1303	2.85159	9.01849	9.06485	10.2905	8.92793
Os03g0795800	Protein of unknown function UPF0005 family protein.	transmembrane BAX inhibitor motif-containing protein, putative, expressed	12.3294	12.296	12.1366	12.8056	12.6863	12.5821	11.8616	11.5565	11.4221	12.5062	12.1552	11.7054	12.5159	12.4207	12.0644	12.5191	12.5467	12.4502	11.8721	12.057	12.1144	11.7898	11.8564	12.1059	11.4365	10.9844	11.4018	12.1981	12.0214	11.3146	12.9996	12.845	13.0366	12.8247	12.3919	12.6013	12.3154	11.991	12.3787	12.7284	12.1352	12.3192	11.5228	11.9537	11.8376	12.1888	12.0642
Os03g0798500	WRKY transcription factor 6.	OsWRKY6 - Superfamily of TFs having WRKY and zinc finger domains, expressed	2.73895	3.03922	3.58879	2.61133	2.79896	3.89964	5.62404	5.05704	5.61369	3.83616	3.22522	3.20619	4.66447	4.76939	5.70394	4.82336	4.35306	5.15738	4.30557	5.2928	5.63363	5.07595	4.04345	4.94701	5.29927	4.46291	4.98308	4.58633	5.21202	5.68968	8.04708	8.16089	8.67268	7.7689	8.23091	9.02429	7.12537	7.2039	7.34737	8.33248	7.74592	6.54833	3.95097	6.46614	6.2253	3.52875	5.9924
Os03g0801200	Plant lipid transfer/seed storage/trypsin-alpha amylase inhibitor domain containing protein.	No Hit	9.14735	8.91298	10.0237	8.17093	8.55937	10.0725	6.70408	7.00499	6.96088	5.47945	6.33456	6.83607	5.42134	6.75328	7.3458	5.8865	6.08765	6.86682	9.74613	7.69336	9.7014	7.64469	8.48074	8.3505	7.33642	7.35031	5.78932	6.28698	6.69819	6.29479	14.3704	14.384	15.7448	14.3452	13.4719	13.5342	12.0056	12.1629	14.668	12.272	11.9461	14.0193	7.04807	10.6672	9.12721	7.54724	8.67498
Os03g0803400	Metridin-like ShK toxin domain containing protein.	No Hit	4.53669	4.45336	3.67718	4.52965	4.32968	4.62154	5.40534	4.25984	4.34287	5.16202	5.00756	5.03263	3.26126	4.00163	3.94148	4.68828	3.94006	3.53181	5.01085	4.57568	5.27483	4.60761	5.01399	5.4273	3.90147	3.21364	4.74073	3.5723	4.37413	6.03129	11.7328	11.7075	11.8344	9.15553	9.32146	10.2061	9.58834	9.55986	9.70669	9.95544	9.3226	8.5663	6.71247	7.1754	6.86678	6.58851	7.08233
Os03g0804500	Germin-like protein subfamily T member 1 precursor.	Cupin domain containing protein, expressed	9.91252	9.59282	9.86583	10.9871	11.1235	11.0671	9.0477	8.72124	9.47248	11.8278	11.5357	11.9614	10.4149	9.98128	9.43363	11.8322	11.6059	10.9439	11.0532	12.374	11.1909	11.6722	10.6879	10.6927	11.3311	11.427	10.9971	11.6254	11.4714	10.5083	12.2622	12.3036	12.5592	12.5464	12.0353	12.5199	11.8616	11.5987	12.6106	11.707	11.37	12.3311	2.10802	5.66628	5.55769	10.5961	6.69076
Os03g0804900	UDP-glucuronosyl/UDP-glucosyltransferase family protein.	UDP-rhamnose rhamnosyltransferase, putative, expressed	2.54308	2.86944	3.85463	4.19137	3.62686	3.10063	3.5695	3.10732	1.75081	3.61093	4.06176	5.00452	3.81261	3.3979	4.09168	5.61372	5.11692	5.22787	6.82367	5.84028	2.45217	5.18959	5.41581	4.94883	4.67356	5.42182	3.15181	3.43953	4.1428	4.98049	8.65635	8.81599	9.51063	9.60183	9.31081	9.94821	7.43052	7.43237	8.55234	8.18174	8.3012	8.78661	3.6577	2.81135	3.82419	3.53341	3.5629
Os03g0815300	(No Hit)	No Hit	4.74499	4.97999	5.09372	6.47547	5.88498	5.50461	6.38099	6.83842	6.4582	6.97955	7.58713	6.32856	5.83413	6.1453	5.61678	6.76202	7.05274	6.7092	4.01352	4.25145	4.81117	7.02044	6.42891	7.21986	7.18934	6.65474	7.89078	6.92373	8.59265	8.10044	4.58915	5.2618	5.84882	6.33633	6.03119	7.14356	7.74173	7.3322	8.90183	7.2849	7.12273	8.6803	4.66315	3.71638	3.72513	6.33487	4.1968
Os03g0830200	Uncharacterized Cys-rich domain containing protein.	uncharacterized Cys-rich domain containing protein, putative, expressed	4.38531	4.49155	4.98991	5.03333	5.34405	5.39327	7.64959	8.24522	7.53975	8.59011	8.86535	9.60866	7.28744	7.84562	7.79681	9.66761	9.24203	9.4985	5.65823	6.92201	6.31895	6.83364	5.65628	7.15732	7.17551	7.30728	7.17999	8.34223	7.78497	6.70728	9.4095	10.1103	11.0047	9.48228	9.90633	10.5364	8.64119	8.25774	9.84988	9.25796	8.63666	8.97903	3.16562	4.20272	2.70528	5.6879	2.26712
Os03g0830500	PGPS/D12.	uncharacterized Cys-rich domain containing protein, putative	2.80591	3.76185	3.82015	4.89392	5.19731	3.45641	8.54341	8.87716	8.02126	9.13147	9.2616	9.85416	7.26995	8.29037	8.03812	9.25009	9.07899	9.38495	5.03698	6.71943	5.56384	6.13701	3.69751	4.48	7.67317	7.7858	8.27476	9.63955	8.35206	7.9325	9.46129	8.68415	10.639	10.129	8.6693	9.65849	9.04936	8.93878	10.833	11.1855	8.7245	9.82791	2.43292	1.92691	1.46911	5.46836	1.31976
Os03g0836300	Harpin-induced 1 domain containing protein.	harpin-induced protein 1 domain containing protein, expressed	11.0075	11.2351	10.7609	11.3756	11.2524	11.0019	11.493	11.3822	11.3767	12.3636	11.9015	12.1601	11.6044	11.3281	10.9746	11.7169	11.804	11.625	11.2858	12.5497	11.6959	11.5199	11.0046	11.1973	11.5353	11.2559	10.7567	12.8634	12.3389	11.3277	13.3862	13.28	13.5294	13.3552	12.9739	13.0787	12.5021	12.7934	13.419	13.1512	12.4862	13.5639	10.4303	10.7445	10.7761	10.0258	10.0509
Os03g0836800	Peptidase M20 family protein.	hydrolase, putative, expressed	4.58397	4.30088	3.83031	3.07264	2.67924	3.34587	6.32381	6.67651	6.50616	5.48518	6.0607	5.66193	3.92725	3.89622	3.97304	4.01791	3.97151	2.61952	9.31057	3.75652	4.08041	3.62232	4.55659	4.15526	1.38372	1.97207	5.13987	3.70719	3.01845	5.09896	12.0806	11.1047	13.7571	12.7131	12.6745	12.1545	4.69631	5.26918	9.55295	5.91316	6.20429	8.34911	5.05675	5.84951	5.32408	3.11758	4.69893
Os03g0836900	IAA-amino acid hydrolase 1 (EC 3.5.1.-).	hydrolase, putative, expressed	3.94954	3.75741	5.62698	3.80838	3.58486	5.25914	4.29414	5.50536	5.78849	4.70168	5.22343	6.39144	5.54323	4.93794	5.60642	5.64149	4.07457	5.78988	8.29865	5.09023	7.96743	6.33067	7.90181	8.77272	5.36605	5.09069	3.48057	5.93397	5.88399	4.49887	9.28417	9.10998	12.1084	9.97339	10.5643	10.5053	5.66735	5.12091	8.03205	5.81294	5.3003	6.92541	7.13653	7.29838	7.32024	5.57809	6.9509
Os03g0841600	UDP-glucuronosyl/UDP-glucosyltransferase family protein.	anthocyanidin 5,3-O-glucosyltransferase, putative, expressed	8.6054	8.88147	7.85205	9.07037	9.47907	8.83159	6.84279	7.33698	7.39676	7.71804	8.11777	8.45156	8.06438	8.01625	7.58424	7.99162	7.38539	8.22093	5.54719	6.68924	5.77328	5.34544	5.6346	5.13635	5.52612	6.47332	-0.690862	8.28438	7.18602	5.00799	10.9329	10.2848	11.3598	11.4508	10.7507	10.6586	11.908	11.4209	11.045	11.7007	11.9147	12.4379	2.93044	4.12903	3.53622	5.72284	3.89722
Os03g0845600	Glycoside hydrolase, family 17 protein.	glucan endo-1,3-beta-glucosidase precursor, putative, expressed	3.28495	3.39393	3.74419	5.7764	5.54381	5.9537	4.70362	4.53069	5.48176	7.84407	7.53166	6.24782	4.69705	3.72579	3.85862	6.58722	6.63466	5.34623	4.73783	4.21255	4.0029	6.14327	6.2221	6.40136	3.77347	3.48587	1.83761	5.12257	5.69774	2.98893	9.58737	9.68107	9.18664	9.18063	9.37539	9.08073	7.84451	7.38017	7.83713	6.98466	7.55383	7.16984	2.37646	2.06325	2.84969	4.73487	2.33136
Os03g0848500	(No Hit)	No Hit	9.0351	8.85824	8.53765	9.26524	9.20307	8.73409	9.46678	8.87591	8.74661	9.64035	9.48428	9.17799	8.23663	7.84298	7.77269	8.09984	8.5984	7.20247	7.22302	7.70037	7.9388	7.58567	8.0085	7.81042	7.60723	6.92379	8.15824	7.76023	8.32372	8.12393	9.90274	9.57705	9.81028	9.83236	9.01539	9.69915	10.7297	10.542	10.5459	10.9821	10.2944	10.6795	9.47616	9.41572	9.18153	9.24379	9.44753
Os03g0849800	Conserved hypothetical protein.	regulatory protein, putative, expressed	8.3545	8.50981	8.9498	7.86493	8.27846	8.4559	8.27344	8.81401	9.05451	8.22865	8.71907	8.88316	9.83066	9.71915	9.55108	8.9742	9.4309	9.46848	8.11007	8.82593	9.4854	7.74956	8.22753	8.70846	8.66176	7.81512	6.96789	9.79831	9.62905	8.76575	10.5622	10.466	11.6359	10.521	9.98716	10.8088	9.4023	9.14308	10.0997	9.32298	8.96224	9.26766	4.98534	8.33448	8.46479	8.52494	8.04909
Os03g0853200	CD9/CD37/CD63 antigen family protein.	tetraspanin family protein, putative, expressed	5.37214	6.1306	3.98694	6.53524	5.90144	3.88931	3.80968	1.2169	4.98975	4.09214	3.5731	3.5113	1.71525	1.30341	2.28352	0.779712	1.4656	3.11306	1.13478	2.21986	3.30791	-0.156049	1.54318	2.5978	0.56604	1.68468	3.86272	3.73074	1.7154	2.25973	9.53791	9.21253	8.94943	9.14002	8.22761	8.33643	9.82654	9.63196	9.27916	10.1777	8.90304	10.477	1.39305	0.913331	0.0829406	3.45074	1.16491
Os03g0854600	Glycoside hydrolase, family 16 domain containing protein.	glycosyl hydrolases family 16, putative, expressed	8.03761	7.85331	8.59176	7.68664	8.15478	8.42843	7.56921	7.66364	7.57389	8.06416	8.55769	8.01331	7.68548	7.57296	6.86792	8.08842	8.17722	8.02825	10.0044	8.9585	10.8695	9.56332	11.0815	10.9127	9.52627	8.71819	9.42484	10.9066	10.6132	10.5503	12.3572	12.2937	12.8563	12.0116	12.0166	11.9079	10.6455	10.6981	12.0425	11.0814	11.0313	12.0223	8.21596	11.8732	11.5469	11.9402	11.3313
Os03g0858600	Protein of unknown function DUF668 family protein.	avr9/Cf-9 rapidly elicited protein, putative, expressed	5.35547	4.93366	4.88829	5.95779	5.67446	6.42247	7.28522	7.20266	6.84589	8.21267	7.69143	7.16665	6.82576	5.31348	6.10482	7.20113	6.33536	6.06273	7.70472	8.84615	7.47461	8.51775	7.65706	7.97122	8.16766	8.10801	8.24914	9.13227	9.39922	8.31992	10.7709	10.259	10.5571	10.3785	10.2278	9.92625	8.85905	8.99463	9.50464	9.38	8.99255	9.54565	8.36028	9.08977	8.96532	10.2797	9.37531
Os03g0858700	Protein of unknown function DUF1499 family protein.	expressed protein	5.22901	5.13894	5.10478	6.29595	6.48896	6.3569	5.80074	6.24196	6.28916	5.79935	5.69818	5.72672	5.33457	5.78051	6.16299	6.25227	6.97167	7.65521	4.85034	3.98857	4.93661	4.50849	5.44815	5.35132	4.32066	4.34082	4.70291	5.17846	5.1017	5.07125	5.50785	4.96438	5.40568	5.80425	4.78614	5.62115	7.41737	6.90254	6.80322	6.81706	6.20697	6.62254	4.28658	4.15616	4.93765	5.0569	4.41248
Os03g0860100	Ethylene responsive element binding factor 2 (AtERF2).	AP2 domain containing protein, expressed	2.73664	2.14783	5.15563	4.26567	3.20789	5.10111	3.22463	5.97794	3.0436	4.96632	4.9706	6.18218	2.18733	1.88709	1.61519	3.3259	3.00703	6.65193	4.65162	4.50782	7.29722	3.50341	3.10687	2.66239	4.79437	3.52722	6.38386	8.34246	4.05592	4.71086	6.42456	6.27736	7.16955	7.62564	7.50547	7.73827	7.36398	6.7109	10.3193	7.29301	7.66701	7.44982	2.58724	2.2095	4.32593	4.54645	1.56588
Os04g0101800	Zn-finger, RING domain containing protein.	zinc finger family protein, putative, expressed	6.27956	6.19237	5.76192	6.42232	6.23852	5.94211	7.93828	7.66508	7.71688	8.0574	7.52302	7.96067	6.9834	6.78033	7.20385	7.58409	7.37017	7.98625	9.03374	9.7821	9.36007	9.21648	8.96838	9.65327	8.80916	8.80708	9.23051	9.89428	9.20772	8.92606	10.9333	10.2043	10.687	10.7949	10.1121	10.3516	9.74889	9.89128	10.4183	9.51196	9.97369	10.3847	9.64593	9.51917	9.76673	8.3736	9.7586
Os04g0103900	Chalcone synthase (EC 2.3.1.74).	chalcone synthase, putative, expressed	2.69881	3.29035	0.930171	1.97253	3.69499	0.355424	2.77798	0.333631	1.96565	2.24289	2.84917	1.11687	2.73111	1.99777	2.279	2.13714	1.5969	3.19676	1.02418	0.904662	0.968225	2.17414	0.671593	1.0743	2.38625	4.60094	4.78201	1.78691	0.817949	4.49802	3.78369	3.81092	4.70516	4.95814	2.76309	5.34879	5.64224	5.87663	6.36346	6.31458	7.10025	7.6688	1.15615	0.530876	1.8531	1.46505	1.40193
Os04g0105300	Protein of unknown function DUF1295 family protein.	DUF1295 domain containing protein, putative, expressed	8.72414	8.9403	8.07229	9.67198	9.88312	9.40588	7.25747	7.5022	7.88859	8.98384	8.75931	8.54326	7.73695	7.47672	7.72075	9.45039	9.74123	9.90497	9.65501	9.60514	9.46232	10.6226	10.4868	10.5035	8.76748	8.58937	8.65652	9.47245	9.34829	9.08037	11.5956	11.7146	11.8425	11.6	11.565	11.1229	9.90871	10.1429	10.9028	10.7398	10.222	10.9356	10.5513	10.0284	10.0591	8.93093	10.2731
Os04g0106500	(No Hit)	expressed protein	7.26988	6.5641	7.29656	6.42978	6.03359	6.03621	8.69085	7.57556	7.34816	6.79738	6.74885	6.1307	3.85747	5.46249	5.65744	5.67289	5.99875	6.40662	6.49248	7.60013	7.5077	7.29292	6.69471	6.70478	5.04003	3.98695	6.95625	3.84614	4.6509	3.53918	7.88769	8.03036	7.88522	6.10655	5.72519	7.79861	7.79857	8.32873	8.32567	6.69401	8.87271	8.27629	7.51302	8.09176	7.68868	7.36458	7.51734
Os04g0107600	Arginine decarboxylase (EC 4.1.1.19) (ARGDC) (ADC).	pyridoxal-dependent decarboxylase protein, putative, expressed	-0.136394	2.0813	2.22075	2.18895	1.39914	3.35147	1.52031	2.84427	2.93914	2.2045	1.67409	2.89644	2.37416	3.10785	2.89362	2.587	2.59602	3.04941	8.70085	8.01725	4.57005	8.96714	9.18359	9.3777	4.10102	0.606962	4.15872	2.25564	4.36317	3.95436	10.7509	12.3935	11.1693	12.7489	13.8161	11.6029	6.82107	6.79391	6.00269	5.68952	6.35721	5.36443	11.0601	8.7102	8.74258	4.42171	9.3799
Os04g0115500	Zn-finger, C2H2 type domain containing protein.	ZOS4-01 - C2H2 zinc finger protein, expressed	2.51457	2.38066	4.42443	2.0181	3.16238	4.53506	2.26983	3.24506	3.38345	2.27025	2.29327	3.31449	3.94038	3.11533	2.59369	4.21786	2.94188	3.80409	4.94209	4.03821	5.09382	4.6349	5.33665	6.0423	3.65187	4.4564	4.69951	4.12635	4.77037	3.42374	5.99293	6.44975	7.60443	6.12354	6.03756	6.70211	6.045	5.35407	6.83432	5.19455	5.35124	6.01871	5.10378	5.60277	6.601	5.25	5.87352
Os04g0120200	Proteinase inhibitor I9, subtilisin propeptide domain containing protein.	No Hit	5.89773	5.51427	5.9675	7.05132	7.10972	6.65808	5.42487	4.78982	5.32566	6.81752	7.14088	6.6019	5.81952	5.96625	5.42813	7.18891	8.15043	6.73327	5.36653	5.08877	5.63647	5.67865	6.25492	5.69426	4.87495	5.06033	3.87018	5.78943	5.76998	4.60983	7.98908	8.1109	8.18969	8.10196	7.67098	8.80856	9.1577	8.80448	8.63922	8.8115	8.66582	8.60656	4.85907	6.66852	6.94124	7.51758	7.10899
Os04g0121300	Subtilase.	OsSub35 - Putative Subtilisin homologue, expressed	5.32163	5.19673	6.09239	6.16162	6.495	6.11077	5.06769	4.84236	4.96775	5.73117	6.01813	5.44215	5.26928	4.98835	4.73142	6.21443	6.67533	6.06605	5.23039	5.51599	5.41366	5.31087	5.77183	5.68212	4.65605	5.21613	3.44323	5.9634	5.79046	4.60166	6.86137	6.46723	6.71075	7.0392	6.0965	7.39983	9.27984	8.44088	8.56365	8.37628	8.2194	9.34064	4.90491	6.90007	6.81286	9.39439	7.57814
Os04g0125700	Legume lectin, beta domain containing protein.	protein kinase, putative, expressed	2.84786	3.47663	2.59813	2.15308	2.5454	2.53821	3.15777	3.92125	3.97249	2.68878	2.90209	4.25219	6.28313	6.12758	6.25219	3.37264	2.72639	3.10417	5.27248	7.62719	5.9687	8.10759	6.15945	7.39064	5.9069	6.51962	4.65475	4.1577	4.18406	-0.338223	9.30015	9.27713	9.65525	8.94019	8.07	8.64509	9.89018	9.81203	10.1747	8.78937	9.11646	9.27417	2.04955	6.0566	5.04244	3.07613	4.26089
Os04g0127100	Proteinase inhibitor I9, subtilisin propeptide domain containing protein.	OsSub37 - Putative Subtilisin homologue, expressed	4.53321	4.7465	6.66887	4.66073	4.75911	6.76224	3.12547	3.73737	4.93439	3.32539	4.14678	5.46827	4.48067	4.57056	4.66175	4.92463	4.16919	4.88067	4.57031	4.52619	5.17275	4.82125	5.1567	5.18182	4.88215	5.95339	6.03001	4.66646	5.03479	5.04664	5.4573	5.89539	5.76839	5.23193	6.16527	5.89588	8.06272	7.23142	8.4908	6.91852	7.00932	7.3426	5.16163	4.99396	5.36537	4.84385	5.03236
Os04g0127200	Subtilase.	No Hit	7.34149	6.9831	6.94597	8.43769	8.28032	7.652	7.97303	7.72855	7.59543	7.65722	7.54309	6.83281	7.56357	7.11738	7.34963	7.10892	8.00307	6.6241	6.15623	6.03331	6.80818	6.19711	7.4227	7.05012	6.77597	6.23582	5.7051	5.70472	5.01761	5.63604	8.43876	7.83998	8.1066	8.4024	8.2426	8.488	9.6159	9.28486	9.37911	9.25533	9.73752	10.2722	7.59303	7.25364	6.91848	7.20956	7.27964
Os04g0128400	Cytochrome P450 family protein.	cytochrome P450, putative	4.88805	4.94278	5.6855	4.67766	5.05883	5.12617	3.55648	5.00329	4.92595	4.21851	4.90159	4.87169	4.9022	5.35421	4.79739	4.68725	4.95839	4.8163	4.7158	4.75445	4.17385	4.97567	4.75747	4.84078	4.45069	5.73527	3.51667	4.61363	5.15897	4.42376	7.0584	7.09849	6.8563	7.21228	7.02973	7.84939	6.96752	7.03344	6.1643	6.81693	6.24734	6.55301	5.35736	5.40099	5.07753	5.2628	5.11998
Os04g0128700	Conserved hypothetical protein.	expressed protein	6.45015	6.58143	6.43591	6.51979	7.18855	6.44393	5.50723	6.21363	6.74669	8.50831	8.82016	7.80157	7.88444	7.38607	6.42366	8.13898	9.19161	7.38285	6.56369	8.20509	8.0275	8.11515	6.82768	6.72053	7.042	6.90897	5.79253	9.08353	8.85782	6.86603	10.4399	10.695	11.0291	10.4962	10.7236	11.1427	9.56763	9.85766	10.486	9.50687	9.49439	10.2864	4.73136	3.59628	3.01065	7.19157	3.91746
Os04g0128900	Flavin monoxygenase-like protein floozy.	flavin monooxygenase, putative, expressed	6.90376	6.38478	6.45267	5.54682	5.18714	6.30543	6.75455	6.83377	6.11747	8.52744	7.97411	7.18755	7.30888	8.0434	7.69783	7.56644	7.88697	8.41932	7.30831	6.22692	7.05764	7.45217	7.46138	7.05537	5.84771	5.71572	6.00778	9.17366	9.34973	7.85164	9.53461	9.51101	9.58488	9.50741	9.11574	9.37377	7.74785	7.22177	7.77999	8.10149	7.68587	7.7985	8.96798	9.00745	9.19275	8.38191	8.02618
Os04g0132400	Conserved hypothetical protein.	No Hit	3.638	4.17019	4.61137	4.14982	4.32017	4.56273	3.54352	5.6451	3.0835	3.32905	3.17175	4.3449	4.05077	3.39185	4.28897	4.02474	3.45688	4.19427	3.53863	3.47854	3.47084	3.36215	3.33942	3.77291	1.13669	4.41543	4.3515	3.80696	3.43556	4.43341	9.07088	9.11126	8.92542	8.76292	8.50068	8.9663	9.02779	8.96657	8.6798	9.02584	8.80403	8.45275	3.10337	2.62877	3.53853	3.23542	2.05153
Os04g0132900	(No Hit)	retrotransposon protein, putative, unclassified, expressed	5.41781	4.96977	4.72812	5.96443	6.01723	4.82386	2.17918	3.00818	3.03071	2.73824	2.39727	2.10873	3.41586	2.58849	5.55665	3.18825	4.39267	2.90632	3.32833	2.19739	3.83631	2.78018	3.40993	3.34541	3.55487	4.73813	3.54791	3.16325	1.79127	3.69344	7.19145	6.42068	6.90827	7.88374	7.2432	7.97523	6.92135	7.52647	6.92726	6.42191	6.51739	7.67602	4.58296	3.05286	2.81791	3.53694	3.39536
Os04g0134900	Hypothetical protein.	No Hit	3.31852	3.12699	4.08805	3.18617	2.91972	4.72509	2.89021	2.89342	1.8775	3.29694	2.43099	2.62033	4.28863	3.98832	2.5194	2.87098	1.54863	3.53426	2.95658	3.90809	2.84962	4.29522	3.93554	1.88834	4.9244	4.89398	5.40405	3.41691	3.21709	4.1707	4.67952	5.34807	3.30222	4.75918	6.29619	5.64978	5.80383	5.96484	3.70091	3.3261	5.58378	3.55964	2.24176	3.18066	2.10571	1.93268	1.71371
Os04g0137400	(No Hit)	expressed protein	5.11071	4.48165	4.66784	3.52265	3.85111	3.61752	3.43335	4.41883	5.84356	3.23967	2.58794	2.00643	4.31987	1.61546	1.51302	4.09504	1.47698	-0.671336	4.75839	6.52513	5.16349	4.62261	4.04664	4.04478	4.44793	4.26354	3.16431	3.50172	2.56673	4.30441	8.29499	8.16638	8.00653	7.72511	7.67072	7.5583	7.59972	7.81275	8.38691	7.65362	7.41131	7.4063	5.74722	4.08834	6.2182	2.49422	3.60919
Os04g0140400	Legume lectin, beta domain containing protein.	protein kinase, putative	3.29508	3.26613	4.48876	3.51906	2.56531	3.52585	2.68422	3.29542	3.23294	2.97881	2.38715	4.43924	3.7346	2.99822	4.28014	3.74214	2.57218	4.12872	3.23947	2.53525	3.648	2.56373	2.58292	3.19217	4.46022	5.08885	3.47937	3.28559	3.24148	4.23493	7.33367	7.77889	8.21691	7.76876	7.57166	7.88482	7.24233	6.68846	7.61443	5.9821	5.70554	7.12021	1.95997	2.98804	3.44477	2.47517	2.40482
Os04g0141200	Legume lectin, beta domain containing protein.	kinase, putative	2.45695	2.8394	2.23589	2.664	2.7951	3.42499	3.66567	2.24075	1.67242	2.13528	2.7427	5.05023	3.70393	1.28343	1.86571	3.34303	2.57747	2.99569	3.22423	3.0493	5.61568	3.73433	4.1629	4.69392	4.91002	5.53489	3.23338	4.22944	3.22498	3.297	10.427	10.7211	10.8947	9.79237	9.18326	9.08395	10.3804	10.0043	10.8312	8.97693	8.94715	10.5559	3.77159	3.62986	4.3809	6.70597	1.62303
Os04g0141400	Legume lectin, beta domain containing protein.	kinase, putative, expressed	1.05944	1.15614	1.28065	1.39959	2.26953	-0.27792	0.349814	1.29094	3.00218	2.14207	2.25186	0.495206	1.55236	2.57933	3.63561	-1.48912	1.75421	0.0429545	7.01393	2.17092	9.61677	0.405305	7.28368	8.8887	1.56092	3.41954	2.87814	0.03704	4.06854	3.41936	6.69068	5.88075	6.25927	5.3336	5.23564	4.70743	2.28988	-1.27902	3.77116	5.55463	0.802111	3.63962	1.54924	1.28195	1.71942	0.709926	0.739376
Os04g0142400	Conserved hypothetical protein.	expressed protein	8.84382	9.01249	9.96726	9.45768	9.17131	8.87789	9.79104	9.53383	9.00782	7.81395	7.6069	9.15592	7.54017	6.40159	6.46667	6.83229	7.12169	5.63323	9.62671	11.2826	10.843	10.6283	9.26098	10.2598	9.26696	9.13673	8.63435	9.65276	8.1778	9.10823	12.0117	12.3925	13.015	12.3438	11.8045	12.8963	13.6364	13.2493	14.1923	13.6359	13.3351	14.9663	5.20879	7.91297	6.36361	9.72598	5.12074
Os04g0147200	(No Hit)	expressed protein	3.52085	-0.171682	5.27293	0.0304767	-0.0636867	0.698034	2.5219	1.85912	-0.509379	1.53692	-0.0379204	-0.463034	-0.826051	1.76644	0.447228	-1.11598	0.303219	1.05133	0.663572	0.0405659	2.57131	1.41386	2.40316	1.9433	-3.55681	-3.83544	1.35295	4.15764	2.49645	2.05942	9.55588	9.16839	9.16194	10.3495	9.59482	9.3154	7.79996	8.25134	8.95658	9.36541	9.23543	9.78197	2.50777	1.79983	2.2033	1.60335	3.09422
Os04g0149400	Hypothetical protein.	expressed protein	9.66951	9.40427	9.28225	10.6144	9.59299	7.63313	9.98418	9.42496	9.55569	9.44964	8.78341	9.35349	8.9484	7.9553	8.11497	9.27914	8.79647	6.93574	7.53168	8.42788	8.63191	8.03154	7.96992	8.09888	8.90521	8.18976	9.01395	9.06942	9.06734	8.75361	11.7664	11.9232	11.9012	11.6344	10.7218	11.2285	11.7774	11.4552	12.4804	11.3388	10.3566	11.9096	7.43438	8.8674	9.3836	10.548	8.2739
Os04g0151600	Hypothetical protein.	No Hit	7.4494	7.6579	6.62901	8.29181	8.23353	6.79935	9.72846	9.48508	9.12832	10.821	10.6034	9.914	9.5171	9.09407	9.12027	9.33269	10.6036	8.71441	5.68102	6.37964	7.08279	6.66192	6.47026	6.18907	8.15275	6.91572	8.62902	8.05851	9.06762	8.33759	8.99792	8.74046	8.83661	9.38761	8.37573	9.14431	10.8312	11.0826	11.3871	11.4794	10.8895	11.6117	9.7422	8.45082	7.75262	8.91936	8.77359
Os04g0155000	Conserved hypothetical protein.	conserved hypothetical protein	3.3055	2.65122	-0.305962	2.69231	0.840589	2.00974	1.69453	1.99625	2.77199	2.31208	2.2105	2.85107	2.26729	2.37223	2.49113	3.15523	1.67468	0.994152	3.89456	3.09797	3.60306	3.67056	4.86526	4.96587	4.35562	5.58154	3.0674	3.37158	2.74852	4.39633	5.47729	5.65903	3.50701	5.51755	6.37616	6.40083	5.15705	4.95582	3.73685	2.87737	4.45837	2.80057	2.11545	4.68726	6.45255	4.98512	5.54825
Os04g0162800	(No Hit)	expressed protein	1.96249	2.36744	6.16534	1.63152	1.77388	0.582035	1.57283	1.51164	2.02866	0.516358	1.802	0.49201	4.3536	2.22659	3.84136	5.02395	2.24371	0.9057	2.70445	1.02183	1.72634	3.53458	1.92841	1.9622	4.60011	3.42738	4.31188	2.80266	3.19588	-0.959035	10.7814	10.381	10.8316	10.6815	9.48919	9.82227	7.68943	8.65238	9.85248	9.11662	7.61082	10.0895	1.54103	1.56605	2.57629	0.780249	2.58607
Os04g0168400	(No Hit)	cadmium tolerance factor, putative, expressed	2.18472	2.65087	2.72039	2.64824	1.46319	3.71986	2.72473	0.580696	2.4546	2.84711	1.37304	2.68783	2.14217	1.96665	0.800814	1.48827	1.99812	2.76516	0.795894	1.03416	1.05665	1.03951	3.28716	1.58149	-0.654253	3.66128	4.01895	2.25823	1.23117	1.84201	10.9569	11.4949	12.4267	11.1616	9.93141	10.5773	11.0846	11.6075	12.5411	10.8784	10.7939	12.4788	1.59321	1.53887	0.899149	2.27497	2.00146
Os04g0172400	Transferase family protein.	transferase family protein, putative, expressed	2.12659	3.23757	3.08114	3.10485	2.65303	2.94974	3.96043	3.36343	3.50255	3.91663	3.86401	4.98747	3.14589	3.58781	3.37178	4.77738	4.40206	4.83283	3.06584	5.18919	3.99465	2.74255	1.53742	2.58094	4.24016	4.72103	3.63167	5.40865	4.74439	3.99288	6.15546	5.75371	6.0878	5.62253	5.04908	5.90285	4.88753	5.16874	5.59896	5.98015	5.20399	6.00392	1.29703	0.802519	2.24979	0.595469	1.88264
Os04g0176200	S-adenosyl-L-methionine: beta-alanine N-methyltransferase (Fragment).	O-methyltransferase, putative, expressed	3.56018	3.12931	5.08946	3.34461	4.8685	3.68438	3.54282	3.5999	4.18398	4.67568	5.42952	5.55946	3.81659	3.59215	3.27192	6.29917	6.4131	6.09883	3.13937	4.16023	4.17396	4.73099	3.89749	4.19519	5.58488	5.94546	4.69999	5.57094	5.81759	4.80076	6.2463	6.71207	7.27884	6.45012	6.81704	7.29922	7.66878	7.51959	7.6414	7.72846	7.45959	7.83463	2.20299	2.87026	3.91929	4.18962	2.50639
Os04g0178300	Copalyl diphosphate synthetase (Fragment).	ent-kaurene synthase, chloroplast precursor, putative, expressed	5.81848	5.98278	5.52329	7.75598	7.55895	5.8135	6.59788	6.80609	7.09407	9.05277	9.4403	7.66461	8.42834	6.44726	6.10386	9.00608	8.93033	7.49558	4.83288	4.94239	3.62239	4.83456	5.55484	2.96896	5.44672	8.35498	4.1952	7.96314	6.60527	4.43672	10.3067	9.86944	10.5172	10.9194	9.92379	10.7706	12.4615	12.6543	11.505	12.8929	12.715	12.4561	2.50057	2.03011	1.79936	3.54212	1.75995
Os04g0178400	Cytochrome P450 CYP99A1 (EC 1.14.-.-) (Fragment).	cytochrome P450, putative, expressed	8.81281	8.93626	8.51379	9.71965	9.50998	9.32189	9.94949	9.84659	10.2984	10.7862	10.5604	10.1066	10.2112	8.97389	8.90225	11.0355	9.74663	9.7168	6.19807	6.00664	4.89483	6.06763	7.96152	4.97388	8.81791	10.371	7.07517	10.5791	9.60044	7.24762	12.8121	12.8081	13.6626	13.4131	12.4039	13.4393	15.3379	15.2274	15.1646	15.4001	14.9592	15.7195	2.83474	1.48385	-0.286503	6.68347	1.39913
Os04g0179100	Glucose/ribitol dehydrogenase family protein.	sex determination protein tasselseed-2, putative, expressed	8.86214	8.89591	8.08665	9.58527	9.11845	8.46635	10.2512	10.0363	10.0572	10.4714	10.3189	10.1847	7.59626	8.16072	8.25125	9.02477	8.36685	8.42216	6.85695	7.3732	7.0333	5.83229	5.06534	5.38117	7.65317	8.23677	6.9771	8.49388	8.49566	6.20582	10.4426	10.1806	10.8552	11.1064	10.1977	10.4466	10.4346	10.825	10.5237	11.3299	11.3486	11.2452	2.19066	2.25565	1.55331	3.53205	0.709057
Os04g0179200	Stem secoisolariciresinol dehydrogenase (Fragment).	sex determination protein tasselseed-2, putative, expressed	6.71372	5.76245	4.16592	7.17564	6.4802	6.35391	5.50882	5.75369	6.33524	8.89145	8.69876	8.06827	7.89169	6.33621	6.45115	9.76767	8.59085	8.68315	7.39103	7.74521	5.72833	7.12927	5.63302	6.0052	6.40942	9.11044	6.60105	9.24367	7.37485	5.81428	10.7591	10.7173	11.3907	11.4817	10.7226	11.095	10.5857	10.5043	10.9519	8.91559	11.7793	12.0828	1.28145	1.67258	1.726	4.36744	1.80991
Os04g0179700	Terpene synthase.	ent-kaurene synthase, chloroplast precursor, putative, expressed	4.42785	4.47072	3.77878	6.56046	5.47465	4.3271	5.91721	5.98107	5.8289	9.51246	9.6883	7.85154	4.89719	4.27612	3.58519	8.81279	7.57407	7.25716	4.46075	5.73165	4.07078	5.12911	4.81183	3.68312	5.16996	6.96356	5.39149	7.06495	6.99389	5.15177	8.46539	7.94862	8.75861	9.75388	8.37188	9.48648	10.0851	9.25062	9.94263	10.5026	10.9537	11.5139	2.894	1.72292	0.881136	3.31038	2.12583
Os04g0180400	Cytochrome P450 CYP99A1 (EC 1.14.-.-) (Fragment).	cytochrome P450, putative, expressed	5.60452	5.87055	3.45646	7.66583	7.15555	6.3519	7.98144	8.4111	8.749	10.8298	10.3313	9.24031	8.87383	6.25156	6.58834	10.3943	8.83099	8.99718	5.56598	5.5553	4.51616	5.43889	4.96207	4.51623	5.90521	8.33327	5.17771	8.03841	7.6114	5.51754	10.0415	9.46944	11.0411	11.324	9.56692	11.2165	11.4536	10.5324	11.7024	11.6826	11.2602	12.59	1.95588	1.6388	2.36183	4.07299	1.30238
Os04g0182300	Peptidase S8 and S53, subtilisin, kexin, sedolisin domain containing protein.	OsSub40 - Putative Subtilisin homologue, expressed	4.08572	3.66223	3.77198	4.14775	3.23649	3.65626	2.60284	2.57695	3.63087	2.70092	3.69072	4.17452	4.38758	4.20458	3.43474	4.46168	3.72487	3.93881	4.23623	4.94063	4.59832	5.45234	5.13088	4.01008	3.85856	4.48342	4.36168	4.69288	4.8683	5.34919	5.56937	6.3219	3.93211	5.29928	7.18152	5.94749	6.64543	6.38387	4.47676	4.47272	6.12921	4.14149	3.29753	3.9298	2.71642	4.31725	3.06827
Os04g0182900	Amidase family protein.	amidase, putative, expressed	2.62461	3.57175	3.87717	2.24975	2.49486	3.5822	2.05837	2.3999	1.94021	1.70053	1.68238	2.73516	3.27608	0.928455	2.9736	2.54975	2.0327	1.74264	2.39603	2.42036	4.11721	3.28685	2.23396	1.92162	4.20246	4.25239	4.28235	2.51116	1.86022	2.41098	7.98024	7.96386	8.09632	7.9422	7.99518	8.61665	7.79886	7.79837	8.09622	8.02701	7.60666	8.32559	1.88258	2.19871	6.12587	2.00707	1.73842
Os04g0186800	Transmembrane protein.	inorganic phosphate transporter, putative	4.97735	4.74928	3.84923	4.12981	4.13788	3.94305	3.90963	4.28322	4.70347	4.709	4.81103	4.55302	6.59627	5.96937	5.46673	7.08171	5.92633	5.34803	4.28146	4.64344	4.01459	4.92173	5.05813	2.37092	4.95871	6.49163	2.64922	5.11524	4.62827	4.35071	5.8647	6.50131	4.37509	5.60266	7.34899	5.87519	7.43705	7.50784	6.44726	7.32176	7.20272	6.94749	1.92657	3.00914	1.81525	3.19571	2.05845
Os04g0188400	Hypothetical protein.	No Hit	2.07354	1.22943	2.66626	2.01631	2.43237	3.71857	4.15804	4.44854	4.68212	4.37567	4.63085	11.6267	4.33244	4.2069	4.28527	4.52333	4.45273	4.03022	10.6564	12.2629	9.99525	9.70709	7.93801	7.36397	11.0572	10.5631	11.9804	11.5671	10.5407	9.17872	13.7398	13.6915	13.654	12.4483	12.6577	13.8423	15.2484	15.702	15.0243	15.1396	14.9706	15.4859	2.48144	4.03147	3.12582	4.17169	3.08375
Os04g0188500	Hypothetical protein.	expressed protein	0.97592	2.59432	2.73592	1.8695	2.42392	4.048	4.91891	4.97393	5.30412	4.27427	5.1218	4.33207	4.43195	4.73667	4.9246	5.07563	4.5422	3.92922	11.0404	12.8175	10.3477	10.2786	8.43397	7.87226	11.5767	11.0609	12.4947	12.1856	11.1532	9.9598	14.2152	14.1443	14.1858	12.9655	13.1823	14.3408	15.7375	15.9948	15.5449	15.0054	15.5028	15.9844	2.80855	4.87315	2.48386	4.33318	3.17557
Os04g0198300	(No Hit)	expressed protein	6.4503	6.55707	5.23769	7.22673	7.09671	5.62164	7.36147	7.23034	6.67576	7.49254	7.48172	5.6553	6.26314	6.91129	6.56249	6.18611	7.14585	6.37814	4.27221	4.35038	4.58176	5.90896	5.94856	6.20444	4.37498	3.18107	4.05567	4.37656	5.68349	5.26153	5.41095	5.2229	5.1875	6.53256	5.65119	6.05166	5.21181	5.95616	5.66608	7.73833	7.37094	6.80067	6.10118	5.63002	4.85329	6.78921	6.02289
Os04g0202300	Protein kinase family protein.	receptor-like protein kinase, putative, expressed	3.59402	4.02337	3.49824	3.78754	3.17652	2.99952	3.42838	3.55842	4.32993	3.52663	4.19057	4.23929	3.32883	3.35822	3.57709	3.85209	3.09054	2.99303	3.67101	4.63901	4.61722	4.51034	4.10326	3.61518	4.31124	4.86559	3.89632	4.51093	4.50067	3.43878	4.54106	5.28882	4.70623	4.28584	5.69031	3.9913	5.06076	5.68132	5.99126	3.7262	5.24677	4.70343	3.01969	3.27	2.55611	3.06688	2.52532
Os04g0205200	Disease resistance protein family protein.	conserved hypothetical protein	4.13924	4.28917	2.48353	3.76049	2.4417	3.71023	6.8392	6.83323	6.174	5.4494	5.2537	5.09086	7.54889	8.06456	7.02682	6.48391	7.33237	6.50575	5.99266	6.84499	5.82241	6.10229	5.8303	5.63313	6.97665	6.43811	6.28826	7.43707	6.66526	5.52939	9.76153	10.2746	10.2906	9.8781	9.31565	9.55556	10.0965	10.1274	10.4561	9.3463	9.55853	10.2385	4.39579	6.25776	5.79136	3.71336	5.08901
Os04g0208200	Cysteine proteinase.	vignain precursor, putative, expressed	4.51423	1.56759	3.38773	4.43351	3.18315	2.41361	6.04291	4.98308	5.13871	1.76612	2.07141	1.11027	8.14328	8.16152	8.13138	4.52208	4.09039	6.31794	6.80726	6.17371	5.75571	3.47217	2.77091	1.84585	7.52484	6.53729	8.27113	5.67163	2.82507	3.35804	10.941	10.3711	9.69144	6.23827	6.36295	6.17812	10.76	11.8706	10.9503	6.4522	6.74606	6.99398	4.74345	7.41237	10.1039	4.9021	4.99843
Os04g0212400	(No Hit)	No Hit	5.90016	6.18983	7.01753	5.46638	5.40268	6.08974	5.94452	6.04999	6.1941	5.71581	6.05669	6.64945	6.13104	6.4939	6.70715	5.48492	6.57741	6.18126	5.11105	6.27184	6.53244	5.02651	4.56977	4.97813	6.34537	6.20184	6.77454	7.91863	6.75381	6.03397	7.71235	7.54809	8.08912	7.74974	7.6094	8.21233	7.87982	8.25803	9.16251	8.88779	8.37971	8.86376	5.76725	4.37029	4.3792	5.98209	4.9448
Os04g0228400	Expansin S2.	expansin precursor, putative, expressed	4.53078	4.32482	3.36873	2.66795	4.0873	4.19246	5.42895	5.51725	6.17001	1.74818	2.75243	3.66046	5.12224	1.68041	3.41176	3.83542	2.7475	2.55773	7.18474	2.33392	4.06214	4.03838	4.11023	4.2518	4.30145	2.71737	4.78487	3.19671	2.84904	3.7497	11.4653	11.1497	12.2105	12.0155	11.8064	11.7714	7.68412	8.64312	10.0538	9.14056	8.91712	10.3504	4.5775	8.13646	7.19876	4.68165	8.13717
Os04g0274300	Arabinoxylan arabinofuranohydrolase isoenzyme AXAH-II.	No Hit	3.44857	3.63887	3.03704	3.07831	3.08346	3.60487	2.70651	3.16374	2.91385	2.43922	3.29712	3.60599	3.49583	3.78468	4.53958	4.18121	3.19493	3.87841	3.39349	4.44353	3.41676	4.82639	5.23935	3.49425	5.46556	5.19811	4.61918	4.14752	3.68349	4.46896	9.17112	9.1405	10.1665	9.46819	9.80851	11.4943	6.73478	6.60448	7.26052	6.22484	7.16941	7.03479	3.35045	3.0738	3.26484	2.84509	2.17878
Os04g0275100	EGF-like calcium-binding domain containing protein.	wall-associated receptor kinase 3 precursor, putative, expressed	3.86196	3.44699	4.89837	3.95372	4.24124	5.08165	3.06067	3.16737	3.6848	4.93435	3.8243	3.82783	3.31243	3.07548	3.05312	4.82103	4.85593	4.90441	4.54118	6.19776	5.06894	5.68999	4.88628	5.23187	5.98417	7.43402	6.10643	6.68641	5.6893	5.15049	6.79019	6.03959	6.80254	6.97729	6.17354	7.05976	6.81161	7.14913	7.18185	6.87276	6.8828	7.55792	2.39301	1.78912	2.30974	3.42073	2.77727
Os04g0286900	Disease resistance protein family protein.	No Hit	4.06727	4.54173	3.30353	4.79387	4.59639	6.22235	4.49448	4.33312	3.59339	4.86318	4.65406	4.44308	4.24506	4.20471	4.22398	4.70723	5.73932	4.38522	3.86045	4.6662	4.58571	4.40199	4.69091	4.53969	3.87199	-2.35549	3.74298	4.47665	3.4499	4.49104	7.13256	6.99101	7.00593	6.38597	6.51741	7.10564	7.23359	7.19122	6.49888	6.86666	7.11904	6.3602	5.02804	4.59005	3.70966	4.39125	4.58236
Os04g0288100	Adenosine diphosphate glucose pyrophosphatase precursor.	No Hit	3.85594	4.53244	4.70341	5.05475	5.63563	4.89855	6.62588	6.83706	7.89478	9.07315	9.75379	8.56356	8.47058	6.01086	5.41296	8.02261	7.81508	6.82506	5.75264	6.87127	5.60227	6.51705	6.10244	5.65938	7.74612	8.21591	7.04154	9.03054	8.87927	6.81917	12.0638	11.8813	13.0063	12.3304	11.7192	12.678	12.0869	11.4095	12.2654	11.4245	11.3942	12.7286	2.70883	1.99777	1.74692	5.97229	1.30517
Os04g0289500	Allergen V5/Tpx-1 related family protein.	SCP-like extracellular protein	4.66482	4.26007	4.92913	4.55722	4.09305	4.75442	5.61893	4.21226	4.468	3.33726	3.9405	4.90715	5.5227	4.88342	5.33551	3.22919	3.56274	4.09194	3.10773	3.80648	4.17681	3.26093	3.3132	3.58801	4.41811	4.4137	3.40833	4.16224	3.68072	2.77872	7.43859	7.86579	8.92636	8.2269	7.76606	7.77815	6.36894	5.49479	5.9473	5.67003	6.30637	5.90485	3.29044	3.33316	3.70431	5.07567	3.03706
Os04g0303100	Protein kinase domain containing protein.	lectin protein kinase family protein, putative, expressed	3.2163	3.62182	3.92059	3.12633	3.45283	3.80376	2.04275	2.34626	3.19882	3.28931	3.33997	3.88619	3.64269	3.12385	1.78918	3.18797	3.38098	3.44558	2.9466	3.39311	2.86305	3.15107	3.07789	2.96059	4.84723	3.25456	5.00584	5.26873	4.27982	3.70756	8.2972	8.99579	8.8531	8.03622	7.9259	8.1944	7.46941	7.31285	8.09176	6.90813	7.10632	7.73983	3.19734	2.29243	2.56791	2.94026	3.1246
Os04g0303300	(No Hit)	lectin protein kinase family protein, putative	4.19044	4.18764	4.39757	4.41008	4.17843	4.37933	6.10738	6.32058	5.85274	6.25031	6.20889	6.50143	4.82568	4.54731	4.28898	5.45384	5.31201	4.39733	4.95188	6.0767	5.27635	5.17815	4.62527	4.75633	6.3994	6.36913	6.25422	6.53531	6.28501	5.85809	7.06309	7.01405	7.41649	7.41202	6.65825	7.33434	7.23031	7.3444	8.19201	7.25348	7.0487	7.99891	3.57681	3.80755	4.25046	4.57268	3.44823
Os04g0303500	Protein kinase domain containing protein.	lectin protein kinase family protein, putative	3.42941	3.14547	2.77405	2.70899	3.06861	2.95812	4.88228	4.2052	3.24649	4.70773	4.48836	4.44822	3.70381	3.28938	3.91638	3.16674	3.55815	2.78574	3.13355	4.24302	3.88852	4.15153	3.89123	3.33356	4.15921	5.3752	4.60595	5.00922	4.7905	4.83473	7.90651	7.93269	8.06262	7.83421	6.91233	7.51379	6.70811	7.18877	7.92952	7.51952	6.92884	7.54106	2.89249	2.4049	1.57979	2.84808	3.24699
Os04g0304400	MADS-box protein AGL16-II.	OsMADS25 - MADS-box family gene with MIKCc type-box, expressed	3.40587	4.09732	3.45977	3.37179	2.72501	3.97437	3.36285	2.51468	2.53933	3.39608	2.61403	2.65531	4.37967	3.91867	3.66846	4.2598	3.15069	2.77501	5.43852	7.04461	5.89949	5.04529	5.21101	3.83646	4.61828	3.91197	5.01131	3.77345	3.18794	4.51237	11.5535	11.429	11.7378	10.7398	9.62054	10.7187	10.8312	11.1209	11.6227	11.3917	11.2606	11.7335	2.59457	3.23618	2.70383	4.5025	1.64702
Os04g0308300	Conserved hypothetical protein.	No Hit	3.792	3.19654	3.79973	3.4483	3.22706	3.59188	3.33824	3.43715	3.39606	3.39269	2.94592	3.72557	3.49165	2.97249	3.5156	3.96056	3.02585	3.50928	3.39914	3.15612	2.32891	3.7803	3.50167	3.66223	4.83225	5.30829	4.04075	3.67849	3.57534	4.57019	8.02443	7.5865	8.87147	8.25682	8.61265	8.53527	5.60201	5.64291	3.73988	4.51447	5.41907	5.12988	3.12891	2.81075	2.71796	3.36894	2.57594
Os04g0308400	Conserved hypothetical protein.	jasmonate-induced protein, putative, expressed	3.4221	3.49948	3.86375	3.21123	3.74043	3.83365	3.77696	3.04166	2.75932	4.05816	3.02786	3.47468	2.19916	2.28684	3.03914	3.21715	3.35142	2.87747	2.97109	3.59902	2.16564	3.7526	3.30979	1.994	4.57359	5.262	4.46115	3.59641	3.35312	3.16751	8.42317	8.00379	9.35003	8.71481	9.04019	8.96398	6.00328	5.66184	3.97526	3.77025	5.59692	5.49948	2.91675	2.66274	2.85626	2.30677	1.79834
Os04g0308600	Conserved hypothetical protein.	phytase, putative	3.49821	3.74931	6.06238	3.78462	3.68784	5.6892	7.1584	3.81442	3.80199	3.16438	3.60434	4.90383	2.97132	3.66034	3.78072	3.24366	3.08399	4.17476	3.30877	3.77808	3.50106	3.97395	3.77802	2.13868	4.24448	4.84694	5.36877	3.71589	3.33227	4.70101	9.11832	8.13054	9.7529	8.49288	8.84599	8.2305	6.9546	6.33901	4.7652	4.87818	6.01192	4.26885	3.43182	3.04775	2.51725	2.55574	2.38448
Os04g0309900	Conserved hypothetical protein.	phytase, putative	1.94618	2.01506	3.20858	6.35101	2.46616	1.60487	0.526939	1.77445	2.05279	1.96077	1.91099	3.51324	3.51674	1.75401	2.13111	3.43681	0.759223	3.54303	1.96303	1.81502	2.22908	2.11361	1.65601	1.81967	3.03793	5.01385	3.84807	0.574092	0.892271	1.25118	7.48158	6.33692	7.77826	6.79252	7.084	6.27098	5.84865	4.60428	3.53133	5.44393	4.11885	3.06386	2.76071	1.8055	3.166	2.8707	1.05308
Os04g0311400	Cysteine proteinase 1 precursor (EC 3.4.22.-).	cysteine proteinase 1 precursor, putative, expressed	12.7636	12.1117	12.626	12.3001	11.9967	12.6991	12.009	11.7392	11.6677	11.0846	10.9911	11.2634	11.4938	11.5614	11.4965	11.4371	11.759	11.711	13.173	13.5087	13.3995	12.5144	12.495	13.0394	13.7272	13.8577	13.6221	13.0742	13.0657	13.7766	15.1528	14.9086	15.5784	15.1415	14.5952	14.9036	14.0395	14.268	15.2468	14.7186	14.6991	14.5702	9.9042	11.5963	11.9608	13.4419	11.731
Os04g0316200	Protein of unknown function DUF26 domain containing protein.	cysteine-rich receptor-like protein kinase, putative, expressed	7.55338	7.74742	8.63829	8.6118	8.75081	8.94144	6.31641	5.84305	7.73385	9.44722	9.65601	7.88	8.60904	5.70595	5.13444	9.28796	9.11974	9.34032	9.67821	11.404	9.87567	11.7289	10.2285	10.7393	8.21858	9.50998	9.10563	11.0801	10.7557	8.07613	10.7404	10.5654	11.7245	12.004	11.3696	12.7572	13.8497	13.3329	13.4716	12.8761	13.6256	13.6028	3.47449	2.19955	2.15568	7.19021	4.17602
Os04g0319800	UDP-glucuronosyl/UDP-glucosyltransferase family protein.	cytokinin-O-glucosyltransferase 2, putative, expressed	2.74778	2.09136	1.2663	2.71827	1.5777	1.70547	1.62807	2.34508	2.66818	2.51101	2.0069	3.87767	2.25387	2.99361	2.79383	2.8133	2.09338	1.06962	3.30022	1.44163	3.01521	1.91952	2.40982	3.04119	4.33383	4.74692	5.35781	3.20266	1.54019	3.86304	6.5609	7.47213	6.83131	8.4176	8.76123	6.69827	2.7066	1.51446	3.86124	2.72298	2.29326	3.22305	1.89553	2.25	2.27236	1.69985	1.42434
Os04g0322100	Protein of unknown function DUF26 domain containing protein.	cysteine-rich receptor-like protein kinase, putative, expressed	7.32285	7.54684	8.44968	8.43489	8.28551	8.86248	6.09362	5.40948	7.60699	9.26426	9.51877	7.60143	8.44895	5.41848	4.75191	9.09603	8.94985	8.98446	9.52944	11.1701	9.49795	11.5355	10.0584	10.3757	8.11061	9.31594	8.93521	10.9396	10.56	7.9986	10.5483	10.3852	11.5343	11.8446	11.2603	12.6231	13.531	13.2589	13.3394	12.8324	13.2701	13.4681	2.83998	1.97846	2.59303	6.87846	2.68027
Os04g0324000	Conserved hypothetical protein.	No Hit	6.50889	6.93709	6.74206	7.55261	7.53304	7.60421	7.66925	8.65939	9.09012	8.49969	8.66901	8.50988	7.78209	8.60438	8.5691	9.12538	9.2321	8.61547	8.50378	8.61422	6.04202	9.35021	8.46533	8.30356	6.87705	7.10156	6.63496	9.29553	8.97595	7.00885	8.76453	9.02154	8.84645	8.97259	9.11078	8.98933	8.70251	8.64125	9.2402	8.97947	9.14337	9.3504	8.78726	8.48712	8.9214	6.50826	7.81355
Os04g0325300	Hypothetical protein.	go35 NBS-LRR, putative, expressed	6.77062	6.80127	6.14319	3.98147	3.43817	4.2465	3.34192	1.56305	2.05032	3.45853	2.53099	3.46496	2.27943	4.33529	2.08774	3.34607	1.44508	3.68845	8.52109	10.331	9.35157	7.65531	7.29905	8.13042	5.67471	6.99339	6.97121	6.56756	3.79775	5.46278	10.3289	10.1239	10.8526	10.1504	9.54932	10.5493	9.58944	9.22365	10.1028	6.50053	9.71317	10.6543	6.10483	5.87594	6.18433	4.59816	6.36261
Os04g0326000	ARM repeat fold domain containing protein.	conserved hypothetical protein	3.93201	6.1102	3.81332	3.68996	2.77013	4.2815	2.48667	2.20165	2.90082	2.11055	2.6832	4.42375	3.15857	3.57388	3.59424	3.54851	3.13722	3.93203	3.38118	4.28709	3.54061	5.04781	5.16309	2.3037	5.24101	5.79858	4.54275	4.25814	3.64097	4.91676	5.9433	6.44035	3.7092	5.58306	7.32204	6.66798	6.83821	6.66711	4.33872	4.93103	6.32687	3.8607	3.91722	3.72088	2.02745	2.65752	2.59732
Os04g0326100	(No Hit)	cytokinin-O-glucosyltransferase 2, putative	2.74287	2.11319	1.86688	1.31986	2.12402	2.67608	2.41429	1.98342	2.91419	2.9292	3.10283	1.84291	2.09442	2.29959	2.21386	2.03103	2.22414	1.75665	1.22086	1.62036	2.80323	2.22313	2.22313	0.335126	4.5651	4.92578	4.41035	1.81498	1.80927	4.71091	6.46108	7.41079	6.60612	8.08932	8.68727	6.46192	1.75849	2.43644	3.42005	3.44073	1.87912	2.89746	1.95872	2.98779	2.19886	1.18555	1.44657
Os04g0339400	Aldo/keto reductase family protein.	oxidoreductase, aldo/keto reductase family protein, putative, expressed	2.06678	3.40867	3.20707	2.68308	2.94562	2.49099	2.64096	2.24414	3.40237	3.64802	3.48253	2.454	5.52561	6.25168	4.52458	6.72228	6.62059	6.81455	2.54522	4.93649	3.89938	5.12877	3.86798	3.73625	4.84437	5.05557	4.43006	6.0161	4.43556	4.49652	6.828	7.14295	6.1132	5.6718	5.93839	5.59936	9.89426	10.1542	9.35306	10.8342	10.4478	9.94815	2.23229	1.92839	2.24475	2.93624	2.01458
Os04g0342500	Terpenoid synthase domain containing protein.	terpene synthase 8, putative	3.76045	2.53105	1.29935	4.00396	2.61311	2.43559	1.13379	2.65468	3.86762	4.85047	4.8878	4.35833	2.77334	3.61096	2.49877	5.34895	3.98012	4.19244	2.0199	3.24848	2.65832	2.54098	2.59475	1.02778	3.62212	3.4938	-1.09195	4.29051	5.14531	1.45892	4.24903	3.94657	4.02258	4.5033	4.38416	4.93373	6.83893	6.17481	6.75885	7.21567	6.71674	8.20629	2.14054	2.11858	1.9984	2.53103	2.10128
Os04g0356600	Protein kinase domain containing protein.	serine/threonine-protein kinase receptor precursor, putative, expressed	0.488003	-0.343005	2.10866	1.4919	-0.392067	2.39877	1.65146	3.20747	2.99555	0.853303	1.70699	2.87496	4.42989	1.33643	1.51184	3.34382	1.83006	1.79521	2.19933	3.23665	2.76044	0.610553	-0.0524685	0.412194	3.2039	2.50347	2.64325	3.78409	0.957626	3.58194	5.22978	4.55701	5.53975	4.61653	2.91349	4.35036	4.32279	5.37855	6.15135	5.6783	3.96245	5.53953	2.95904	1.75112	0.775466	1.03926	0.874606
Os04g0358000	Zinc-containing alcohol dehydrogenase superfamily protein.	dehydrogenase, putative, expressed	3.84597	2.34197	1.64011	2.37175	1.81481	3.32098	3.22183	2.752	2.30629	3.19609	2.66514	2.85599	3.35967	5.40231	8.54473	3.01823	2.13247	3.63845	2.40453	3.39805	7.16304	4.32444	3.93636	3.38152	5.12971	5.59139	4.34653	3.35364	3.64822	2.92352	5.67384	6.19227	6.37677	5.86475	6.68014	6.55459	5.0012	5.92208	4.75274	4.86182	5.50787	5.13988	1.4707	3.41524	2.41539	2.74866	3.55899
Os04g0359700	Zinc-containing alcohol dehydrogenase superfamily protein.	dehydrogenase, putative, expressed	2.74641	3.54527	3.427	3.07189	2.53442	3.11582	1.50867	2.75641	3.56616	0.892553	2.70467	3.15123	3.10704	2.71529	3.25568	3.08104	2.314	2.36757	2.94797	3.70331	2.69841	4.30278	3.60834	3.63991	4.25642	5.87549	4.84991	3.19086	3.56744	2.37644	9.43509	9.00677	9.99396	9.00121	8.82658	10.1863	8.45123	8.90283	9.24963	9.84131	8.90618	9.36842	3.22561	3.58374	2.23271	3.19963	2.70806
Os04g0368000	(No Hit)	OsWAK43 - OsWAK receptor-like protein kinase, expressed	4.82986	5.31711	4.95066	5.61789	5.09941	5.17716	8.9069	8.28268	8.02548	8.92382	8.80276	8.51792	8.31348	8.24111	7.30264	7.63479	7.44848	7.73645	6.36536	7.45361	6.80473	6.6182	5.58359	6.99267	8.86848	9.13665	8.94387	8.74841	8.65232	7.45466	8.72014	8.13936	8.43806	8.82336	8.06331	8.63074	9.6987	9.44434	9.29682	9.14582	7.86791	8.85722	2.67297	3.49882	3.48274	7.52118	2.47876
Os04g0368800	EGF-like calcium-binding domain containing protein.	OsWAK45 - OsWAK receptor-like protein kinase, expressed	3.7576	4.05971	4.99221	6.23817	6.04778	5.82818	7.26652	6.60643	6.69601	9.83488	9.48716	9.47961	6.02048	5.30666	5.16034	6.68825	7.19829	5.90978	6.80937	8.24144	7.40754	7.60856	6.56514	7.41659	7.82482	7.96704	6.67907	9.46497	9.31611	7.92959	10.6459	10.5555	10.5697	10.6896	9.8793	10.1178	9.78335	9.49486	9.66278	9.51743	9.02061	9.62705	2.30725	4.98768	4.66042	10.2308	4.90702
Os04g0369000	Major sperm protein domain containing protein.	cysteine-rich receptor-like protein kinase 12 precursor, putative	8.00686	7.70562	7.50453	8.95233	8.9139	8.03023	10.5117	10.2244	9.82422	12.4857	12.2361	11.7518	10.1548	9.46135	8.53191	9.39435	9.93215	7.56947	7.96285	9.1621	9.03667	8.54684	7.61088	8.3598	9.60407	9.42644	9.34935	10.749	10.723	9.26596	10.8613	10.5469	11.0133	11.1933	10.1188	10.851	11.678	12.141	12.1279	12.6911	11.842	12.4193	9.35268	8.21749	8.15867	11.4322	8.9431
Os04g0369100	Protein kinase domain containing protein.	jacalin-like lectin domain containing protein, expressed	5.39196	4.19773	4.59747	6.02493	5.17001	4.75718	8.38734	8.96891	9.19572	8.82533	9.84024	8.28582	10.6756	10.3397	9.16565	9.98902	10.5633	7.16218	5.21219	5.61079	5.45801	7.05564	4.57084	5.84367	7.91931	8.03684	7.44276	8.59197	8.80427	7.25932	7.59778	7.91214	7.18452	7.10833	7.50492	7.30659	10.7747	11.1734	11.181	10.8491	10.8581	11.3845	2.54955	4.64902	5.56878	10.6514	4.00945
Os04g0374000	NBS-LRR protein (Fragment).	disease resistance protein RGA2, putative, expressed	3.70322	3.53469	2.73009	3.34348	3.04511	2.92659	3.46736	2.19119	2.85197	2.54115	2.40926	4.5895	2.79253	3.80189	3.76451	3.18357	4.04425	3.73274	3.07698	3.01811	1.10983	3.81007	3.47306	2.59075	4.21205	4.02642	4.2939	3.90261	2.50413	4.88079	4.42024	5.08509	3.22428	4.9172	6.08104	5.29638	5.39786	5.27281	3.81072	4.2076	5.22404	3.64446	2.89873	3.51096	7.34286	1.93029	2.89299
Os04g0375300	Disease resistance protein family protein.	NBS type disease resistance protein, putative, expressed	2.60784	2.33686	3.52136	3.71121	3.74197	3.02627	2.76994	2.68365	2.00657	3.11394	2.1017	2.21598	2.13558	3.68786	3.15038	2.47339	2.52355	2.91316	2.16753	3.81328	1.54173	4.04334	4.14385	2.35021	3.33144	3.57446	4.55038	4.04451	3.18896	3.83659	8.79278	7.96722	7.9452	8.12465	7.66443	8.55127	7.15375	8.30677	7.51167	8.80537	8.37085	6.47742	1.4178	3.16981	1.33925	1.82125	1.90269
Os04g0377400	(No Hit)	ulp1 protease family, C-terminal catalytic domain containing protein	3.21792	3.44717	3.01957	4.10347	4.01428	3.59352	5.33069	4.58342	3.98477	3.88036	3.62946	3.86241	3.00632	1.50436	3.76026	3.47562	4.19022	3.01975	2.70379	2.8879	2.78104	3.73576	3.52528	2.66562	4.21878	5.97972	5.03853	2.57919	3.13999	3.51217	2.44295	3.58243	3.19801	3.62216	4.30398	2.7938	5.10114	5.89643	5.66859	5.66937	4.74064	5.91026	2.73136	1.84256	2.28518	1.58034	1.44645
Os04g0384100	Conserved hypothetical protein.	RALFL21 - Rapid ALkalinization Factor RALF family protein precursor, expressed	4.94326	4.41627	6.60831	4.19263	4.5772	5.65753	4.14756	3.36015	2.94785	3.52012	3.53198	5.28351	2.98649	3.85108	3.40894	4.21397	3.48374	3.68869	13.9761	11.067	13.3236	12.0963	13.1942	13.9082	6.97774	7.13911	8.99847	6.46791	6.02366	7.31584	13.3038	13.4395	14.6483	13.4124	12.9699	13.1915	10.8412	11.4501	12.802	11.8824	10.3284	13.9131	11.3505	13.0288	13.4858	14.4319	13.3339
Os04g0387300	Conserved hypothetical protein.	expressed protein	4.24775	4.26661	4.47145	4.36252	4.00905	3.53361	4.57544	5.32097	4.1921	4.24092	4.94606	4.10184	6.04367	4.03021	4.06521	4.1064	3.53283	3.5397	4.19429	4.2917	5.31772	2.99706	3.0538	2.24608	4.55217	5.35306	4.91209	4.17148	3.37185	4.37618	7.67154	7.08255	7.3891	6.2898	6.41726	7.05294	7.66146	7.67307	7.95782	7.84199	7.54196	7.87311	5.49344	4.80436	5.47637	4.89287	6.4739
Os04g0397700	Histone-fold domain containing protein.	No Hit	4.29362	2.50172	3.56639	3.30377	2.00245	2.93406	3.64427	3.10524	3.15081	2.92732	2.65725	3.47169	3.63088	3.60365	3.71458	3.472	3.64786	4.0718	3.1878	3.91651	2.83902	4.63818	4.63165	2.87751	5.70762	5.25847	5.5235	3.71524	3.95327	4.86987	5.57687	6.15053	3.28682	5.12245	7.02218	6.13798	5.64087	6.20807	3.90802	3.76207	5.79713	3.92408	1.92742	3.22086	2.81105	1.92689	2.65195
Os04g0400600	Heavy metal transport/detoxification protein domain containing protein.	expressed protein	5.46173	0.498036	1.49149	1.69085	0.464935	3.03396	2.52937	1.26339	2.74223	3.09368	1.82654	1.65893	1.06074	0.782217	3.04553	-0.790647	2.48986	1.93743	6.47107	1.09055	5.3534	-0.0705512	4.50683	5.16531	4.20332	3.09281	3.21786	2.4689	2.35734	1.53586	8.0482	6.8302	7.41609	7.59975	5.85729	6.17809	4.32456	6.12353	6.91859	5.89743	4.87968	6.19216	1.47175	5.45065	1.53158	8.14859	2.11521
Os04g0400800	Heavy metal transport/detoxification protein domain containing protein.	formin-like protein 20, putative, expressed	3.02134	2.15139	4.15232	1.98938	0.62993	3.46383	3.27118	1.57652	2.88745	2.92383	2.59065	2.74487	2.31121	2.19704	1.46625	1.9773	2.32194	0.8755	6.2873	4.95662	6.6043	6.88187	6.92612	6.33363	2.1443	-0.0697648	5.60372	4.80182	3.54659	6.30531	11.6325	11.0463	11.1423	11.6094	10.6482	10.8036	9.03364	9.70006	10.8322	9.86442	9.42044	9.99624	0.687516	6.79016	7.91087	9.57458	7.83393
Os04g0401700	Potassium transporter 5 (AtPOT5) (AtHAK1) (AtHAK5).	potassium transporter, putative, expressed	12.1198	12.6731	10.6031	11.471	11.067	11.224	10.1682	10.6761	11.0853	11.7037	11.0654	11.1515	12.9748	12.3317	11.8654	13.2737	13.2486	13.1603	10.3827	12.2333	11.0213	11.8551	11.0299	10.9358	11.2598	11.0318	9.86634	12.987	11.4558	10.3615	14.0056	13.7451	14.1864	14.2145	14.576	15.1466	13.5086	13.0475	13.6425	13.946	13.2956	13.8041	4.46061	4.9558	4.85636	8.43648	5.16303
Os04g0406600	Prephenate dehydratase domain containing protein.	No Hit	8.43052	7.69486	9.65114	7.96842	7.73316	9.9196	7.93023	4.78519	5.59528	5.33479	5.1731	5.28965	5.48251	4.48978	4.65013	4.92013	4.98482	5.52406	7.36876	7.64444	8.94525	7.85657	7.64836	8.5456	6.54176	6.93321	5.98021	6.48237	5.73124	6.46747	8.92709	8.80564	8.96508	9.37569	9.19153	9.14901	7.85207	7.83036	8.85898	7.78446	7.29797	8.2937	4.37502	6.55716	5.9427	8.92552	6.26825
Os04g0410400	Root cap family protein.	RCLEA6 - Root cap and Late embryogenesis related family protein precursor, expressed	6.65423	6.20563	8.14844	6.42139	6.38277	6.36674	6.09999	6.09536	6.14869	5.65851	5.32576	4.61087	5.91759	5.808	6.22423	5.60467	6.38869	5.52907	7.97133	7.18385	8.47934	7.3186	8.24531	8.64756	6.94508	6.83197	7.03017	3.63442	5.142	5.04797	11.3032	11.9328	11.6896	11.7366	11.4208	11.4895	9.66797	9.58336	9.91028	10.214	10.8659	9.43852	7.35331	7.2807	6.91509	5.38835	6.8804
Os04g0411400	Phosphatidylethanolamine-binding protein family protein.	RCN4 Centroradialis-like1 homologous to TFL1 gene; contains Pfam profile PF01161: Phosphatidylethanolamine-binding protein, expressed	2.7597	1.10598	3.69739	2.90903	1.29137	2.12943	1.80312	2.12286	-1.05366	2.73342	1.34621	2.43927	0.824778	1.30594	1.99583	2.63258	0.753739	2.00178	1.30945	0.0918111	1.18052	0.0612984	3.35447	1.94292	-0.874961	-0.952809	5.62434	2.88771	1.399	3.43013	7.94622	9.38338	8.16415	7.17535	9.09751	9.92124	10.34	11.0348	9.15981	8.51448	8.36472	7.37667	1.33362	1.20377	1.26956	1.09736	1.28415
Os04g0423200	Hypothetical protein.	No Hit	8.91687	8.90729	8.74539	5.51561	5.25115	5.97921	5.0393	4.53837	5.10041	1.92269	3.15131	3.49526	4.13697	3.93087	4.24027	3.65353	3.25113	3.50561	10.101	10.774	10.076	8.15713	7.5123	8.58537	7.68112	7.37092	6.60941	5.42265	4.41092	4.93488	10.8622	10.6553	10.973	10.5732	9.83335	9.89746	9.7861	9.70398	10.1667	8.12472	8.85923	9.64024	2.98588	6.06348	5.7065	7.13348	4.98378
Os04g0423800	Peroxidase precursor (EC 1.11.1.7).	peroxidase precursor, putative, expressed	2.44566	2.75154	2.64942	2.28491	2.93118	2.03266	2.26171	2.42911	3.59545	1.86847	2.09908	3.33085	3.57945	2.38697	1.97365	5.55729	2.44315	2.52066	2.82769	3.04282	6.30176	5.79672	4.96955	1.95558	2.49212	5.52857	3.32352	3.42686	3.44327	5.36466	14.4975	14.0665	14.5241	14.4313	14.1515	14.5103	12.4856	11.6863	12.948	12.1607	12.0591	12.7287	2.79151	2.15258	4.42605	1.7431	1.58815
Os04g0432100	GRAS transcription factor domain containing protein.	MONOCULM 1, putative	4.40624	4.556	4.96873	2.7518	3.06102	4.73032	2.49725	2.99997	3.49395	2.79243	3.23854	4.08709	3.7523	3.75589	4.81297	4.31781	2.64524	4.65381	3.44353	3.68159	2.94621	2.75881	3.27934	2.22639	3.39546	5.48424	5.01699	1.44035	2.58411	4.393	5.03507	5.56258	5.70302	4.70599	5.57152	5.84991	7.39053	6.0616	6.56709	6.08116	6.40059	6.73803	2.14554	2.00593	2.61221	2.3869	2.34906
Os04g0437000	No apical meristem (NAM) protein domain containing protein.	no apical meristem protein, putative, expressed	2.24371	2.67491	2.5017	2.04692	3.05845	2.92641	1.5071	2.28644	1.5639	2.73941	0.695847	2.52468	2.40527	0.859206	9.43484	2.85108	2.03244	2.34534	3.28779	2.93646	1.12595	2.89058	3.36729	3.18278	2.04939	5.18649	5.02814	2.55111	1.46727	4.68357	5.5491	6.02204	5.53003	6.16026	5.76272	5.46885	6.03925	6.07937	6.96812	6.06882	6.14029	7.19578	2.95517	3.10255	1.94563	5.38953	3.26295
Os04g0438200	(No Hit)	expressed protein	2.05163	3.70246	3.72332	2.87413	3.43275	4.48641	5.27275	3.61634	2.52305	2.90206	2.62905	3.9379	1.39706	3.29827	3.47135	0.3603	2.83877	2.08083	4.37224	5.11904	5.11258	5.34703	6.7511	4.70423	1.66537	2.98117	2.95531	3.66645	2.81852	3.06972	13.137	13.104	13.9584	12.7164	13.1576	13.9405	9.60651	9.98169	11.5453	9.65231	11.4228	11.4312	3.73246	2.88476	3.41551	3.57762	2.92559
Os04g0447800	Glutamate decarboxylase (EC 4.1.1.15).	glutamate decarboxylase, putative, expressed	8.42824	7.8715	9.20878	6.34909	6.13994	7.66976	6.91675	6.36105	5.92514	3.32905	3.72378	4.59007	4.47206	4.66043	5.47634	3.59106	3.01405	2.78043	10.7431	9.88203	10.6372	8.79272	9.79454	10.1739	9.71577	9.73425	9.66855	8.22649	9.07084	9.17254	11.9484	11.8509	12.4784	11.8238	10.885	10.754	9.50399	10.1878	11.2255	9.78144	10.4328	9.6435	8.70513	9.92918	11.2967	10.9994	11.0657
Os04g0449100	Xyloglucan fucosyltransferase family protein.	xyloglucan fucosyltransferase, putative, expressed	1.61394	0.308232	1.86497	1.37012	1.4586	2.78596	2.02644	0.539847	3.88123	2.82388	1.5304	2.06618	1.10377	2.18082	1.81547	1.66987	2.26083	2.19586	0.583661	0.748989	1.35323	1.43251	1.16046	1.84037	-0.500982	1.99628	0.00241477	1.56692	0.608882	3.87494	4.34859	4.46875	3.43227	3.60516	3.93086	5.8756	2.06188	2.69906	2.33645	1.97012	1.74995	1.5698	0.620254	1.5663	2.73024	1.09034	1.32794
Os04g0449200	Xyloglucan fucosyltransferase family protein.	xyloglucan fucosyltransferase, putative, expressed	3.04796	1.65596	2.84435	2.90632	2.05261	3.84628	3.69938	3.3087	3.85723	2.17876	1.73506	2.25916	2.00433	0.502587	2.4699	3.06675	1.40257	5.61985	2.22069	0.821104	4.24854	1.868	4.12405	1.75676	2.71954	0.892924	4.02661	0.171264	1.49954	2.31024	9.55365	10.514	10.4321	10.1895	9.80957	10.382	7.92831	7.81176	8.55287	8.51821	9.25573	7.92819	1.69452	0.840881	3.34373	2.29552	1.53469
Os04g0449500	Conserved hypothetical protein.	steroid nuclear receptor, ligand-binding, putative, expressed	6.70384	6.68255	6.28306	7.47819	7.56207	7.07618	7.7464	8.10961	7.92633	9.31617	9.1254	8.87753	9.50409	9.21751	8.67782	8.76906	9.09661	9.07799	6.9125	8.12932	7.69698	7.56841	6.83792	7.31714	8.95001	8.47196	8.83237	10.0062	9.04048	8.39757	9.30698	9.17715	9.72677	9.47085	9.0868	9.59485	10.2995	10.0344	10.2393	10.2636	10.5002	10.3771	5.49451	5.55193	5.81726	6.39787	5.75866
Os04g0450000	FYVE/PHD zinc finger domain containing protein.	expressed protein	3.76812	4.90058	6.1426	5.116	5.55599	4.9432	7.25302	7.2783	7.53683	6.785	6.73419	7.52199	8.09624	8.1029	7.78542	7.31821	6.90394	6.3211	7.68645	8.88309	7.34759	7.47939	5.99296	6.364	9.73759	9.59999	9.06405	10.113	8.73351	7.8968	9.49163	9.63214	10.3019	9.48823	9.35983	10.0763	10.7784	11.1354	11.3063	10.7107	10.6191	11.6798	4.8102	5.11641	4.72538	9.34501	4.22933
Os04g0451600	(No Hit)	No Hit	5.02377	6.26349	6.21289	6.93026	6.44728	7.26589	6.75804	8.01746	7.29055	6.05162	5.01204	6.62318	6.57781	4.22362	6.35965	6.94354	7.404	5.77703	4.21956	4.90989	6.01122	4.61072	4.69691	4.40085	6.11068	5.97352	5.75979	4.49802	4.27427	4.94933	5.71264	6.0891	5.378	5.77206	6.49739	6.95819	9.04612	7.04522	8.70982	6.67505	6.58959	5.56737	6.52438	4.79563	4.65848	6.07461	4.71986
Os04g0452600	Sugar transporter family protein.	transporter family protein, putative	6.3858	6.77902	6.74194	6.52075	7.12759	7.01301	4.94981	6.07704	6.16602	6.87395	7.46305	6.60105	6.66974	6.30754	6.18989	8.48554	8.40654	8.2395	6.08262	6.90723	6.54873	7.19042	6.61657	6.54582	6.46915	7.67985	5.99103	8.92741	9.0165	7.73255	9.99382	10.476	10.6379	10.4114	10.868	11.566	10.966	10.7086	10.971	11.4207	10.9303	11.0391	4.04976	5.37729	5.60305	6.6093	5.07313
Os04g0452700	Monosaccharide transporter 1.	transporter family protein, putative, expressed	5.44651	6.37706	6.82801	7.57046	8.05671	8.55955	7.07304	8.2555	8.89073	9.79333	10.0975	10.4113	8.40793	8.4909	8.91618	11.3688	10.9358	11.088	6.47326	8.70609	8.23485	8.38818	7.74484	8.06932	9.52746	9.29814	7.16367	10.4871	10.3882	9.11922	10.5438	10.8716	11.7562	10.1595	10.9754	12.1266	12.0495	11.5385	12.8895	11.3962	11.4192	12.6909	2.89688	4.11133	4.78086	5.73934	3.33416
Os04g0453200	Monosaccharide transporter 1.	transporter family protein, putative, expressed	9.61697	9.35724	8.43507	10.028	9.9737	8.94612	8.73389	8.57041	8.13044	8.49488	9.05451	7.04037	6.88992	7.27848	7.14888	7.31411	7.93756	7.02633	8.09213	8.727	8.30302	9.65219	9.2815	9.12928	6.67634	6.20791	6.31502	7.3018	9.0964	6.34628	10.4709	9.66063	9.8444	11.0295	10.4764	11.2932	8.36135	9.1978	9.2251	10.5548	9.77403	9.17892	4.45986	6.60174	7.19416	8.73943	7.48125
Os04g0456200	TMV induced protein 1-2.	wound/stress protein, putative, expressed	8.38719	8.18846	9.36163	8.07759	8.00513	9.22964	7.34442	7.80821	8.5519	7.17661	7.29448	8.01271	8.46594	7.95444	8.83992	8.32169	7.73464	9.07355	7.4104	7.6697	8.66586	7.15289	7.56356	8.1879	7.74307	7.9047	8.10171	7.58231	7.12434	8.13727	8.51494	10.4213	10.2312	8.35462	9.89331	11.0672	8.60256	7.239	8.03754	7.41198	7.15972	7.81771	7.82605	7.69466	8.81841	8.22587	7.35493
Os04g0457300	Protein of unknown function DUF6 domain containing protein.	nodulin, putative, expressed	3.62283	2.98182	3.70396	4.18647	2.35835	3.44227	2.47867	3.18561	3.15534	2.54344	2.44302	2.82807	3.64578	1.76489	2.83696	3.0713	2.18601	2.89836	7.23393	8.55261	7.06147	6.33117	5.30585	5.11592	4.75599	5.3806	5.42064	4.60079	4.57695	5.75818	8.86046	8.4576	8.41096	9.23725	8.29375	9.02073	8.77924	9.056	8.95013	8.33968	7.90271	9.28329	2.27949	2.95093	4.26803	7.22109	4.19385
Os04g0460400	Protein of unknown function DUF588 family protein.	membrane associated DUF588 domain containing protein, putative, expressed	2.81677	3.28384	4.29681	2.67934	3.14565	3.64797	2.97095	3.89991	3.31877	2.65319	2.6913	4.20237	2.56298	2.63755	2.94739	2.78506	2.27284	2.63586	3.55337	2.8319	3.03207	2.88848	2.28116	3.40608	3.51082	5.08214	-0.923311	3.04781	2.54821	3.45384	8.6969	8.00386	8.78276	9.05761	8.85147	8.24507	6.11648	5.85796	7.36428	7.08565	5.16669	6.75433	2.82011	3.02142	3.25704	1.73292	2.58986
Os04g0472200	Beta-Ig-H3/fasciclin domain containing protein.	fasciclin domain containing protein, expressed	1.61343	0.801769	2.36176	1.76211	1.03971	1.03182	1.88385	1.80674	3.20142	2.49201	0.942995	1.59735	2.88199	2.2978	0.185279	1.36258	1.36978	1.77112	2.74139	1.69691	1.8871	2.60884	2.06892	2.08563	2.30946	4.81241	5.37203	1.96498	2.26407	4.22281	7.25027	6.1115	7.89264	8.01144	8.11326	7.03	2.74347	3.72451	6.74972	3.02112	3.83121	5.30368	2.59129	3.64423	4.58987	2.37233	3.95019
Os04g0474900	Cyanogenic beta-glucosidase precursor (EC 3.2.1.21) (Linamarase) (Fragment).	Os4bglu13 - beta-glucosidase homologue, similar to Os4Bglu12 exoglucanase/b-glucosidase, expressed	8.82352	8.66482	9.04353	8.44436	8.86331	8.71705	8.24897	7.69663	7.57672	7.97691	8.22841	8.04439	8.09382	7.84203	7.66974	10.1296	9.97529	9.19311	9.95017	11.5834	10.4299	10.7095	10.0464	10.1991	9.50025	9.55746	9.22873	11.7856	10.4728	10.4316	10.5704	10.9109	11.3569	11.2289	10.237	10.7007	9.82074	9.95818	11.306	9.96341	10.4304	11.1246	9.00738	8.85269	8.85127	9.959	9.14726
Os04g0480600	Cytochrome P450 family protein.	cytochrome P450, putative	6.81365	7.23158	6.7769	6.7293	6.69551	6.24787	6.88023	7.60922	6.41977	6.33023	6.61067	6.40754	7.95678	7.9531	7.57126	6.60402	6.57811	6.66281	4.89501	5.9801	6.25646	5.47084	5.48728	5.14094	7.0452	6.16033	4.92137	5.88061	7.0089	5.75599	6.55027	6.40672	6.20818	6.13009	6.74314	6.64856	8.64541	7.9025	7.2332	7.0854	7.59139	7.91854	6.56363	5.07459	5.01549	5.2544	3.92023
Os04g0480900	Glycoside hydrolase, family 5 protein.	glycosyl hydrolase family 5 protein, putative, expressed	2.58674	2.5574	0.909706	4.34376	3.01908	2.91108	3.62205	3.38009	2.46481	2.46854	1.79569	0.568381	1.39906	2.2554	1.94786	2.50101	1.27534	2.57128	4.44616	3.213	4.1744	3.38539	4.15899	3.86068	2.94886	2.76937	3.03763	1.42639	1.99428	-0.346677	11.37	10.6535	11.0698	10.3744	9.62637	10.7227	8.09773	8.15264	8.92845	9.95775	8.31414	7.62765	4.88238	5.16585	5.24528	4.02081	5.37449
Os04g0481000	Glycoside hydrolase, family 5 protein.	glycosyl hydrolase family 5 protein, putative, expressed	4.52364	4.66701	2.8927	5.29072	5.376	4.6052	3.76892	3.98005	3.99831	4.35771	4.45041	3.21655	3.80522	4.02863	3.40157	4.50077	4.73277	3.91272	5.66506	5.50396	5.14873	5.94157	6.07288	5.68107	4.48297	5.57696	4.94058	4.16323	5.49622	4.56029	9.1907	9.18505	9.12069	8.33395	8.42268	8.81801	6.94307	7.14689	7.14155	7.82615	7.28874	6.23515	6.314	6.33537	5.50387	5.3084	6.69489
Os04g0491200	TGF-beta receptor, type I/II extracellular region family protein.	peptide transporter PTR2, putative, expressed	6.16558	6.31092	5.92703	6.45813	6.93912	6.84383	7.55049	7.29003	7.37314	8.08563	8.33718	8.10696	6.46608	6.55045	6.46489	7.66369	7.80984	6.87869	6.77675	7.7444	6.48238	6.86061	6.76826	6.55373	9.82441	9.96404	9.05869	10.2487	8.55145	7.87533	8.01732	8.42793	8.57506	8.1187	7.95528	8.9523	8.50677	9.18506	10.0372	9.95673	9.79678	9.94779	7.56267	7.43856	7.61006	8.47694	7.65176
Os04g0497200	Cellulase precursor (Cellulase homolog OR16pep) (Endo-1,4-beta-D- glucanase KORRIGAN) (EC 3.2.1.4).	endoglucanase, putative, expressed	9.23684	9.27045	10.2654	7.7067	7.89784	8.359	8.11454	8.21465	8.55852	8.98718	8.85212	8.59267	10.2237	10.0504	9.92034	9.14849	9.51639	9.9692	9.32681	10.6863	10.4701	9.23562	9.29789	9.1957	9.1565	8.94455	9.27095	10.0602	9.76322	9.81655	14.1567	14.1454	14.5934	14.171	14.1907	14.1367	12.375	12.2561	13.3265	12.4606	12.3148	12.8947	7.8369	10.6643	10.1001	12.0323	10.3632
Os04g0498000	Plant protein of unknown function DUF828 family protein.	expressed protein	5.45584	5.29331	5.75612	4.26824	4.38728	4.83961	5.33778	5.52169	5.19366	4.49619	4.90616	5.19747	4.90855	5.56227	5.22532	4.82288	4.75314	4.5651	4.89769	5.00014	4.4554	4.8243	4.95372	3.89314	5.60085	5.49256	2.54476	5.35279	5.11263	2.85864	9.31668	9.07837	9.4393	9.45488	9.10053	9.55595	8.80846	8.81679	9.80043	9.4736	9.08018	10.0685	6.38937	6.9771	7.75374	8.37663	6.85386
Os04g0504500	(No Hit)	AP2/EREBP transcription factor BABY BOOM, putative, expressed	1.93684	0.943619	0.895421	1.163	2.34217	2.20648	2.66977	2.04523	1.46267	2.76115	1.50917	2.4791	2.78963	1.34644	1.34736	0.862151	0.750673	3.0593	1.74446	3.27424	1.1529	2.11558	2.30981	1.89207	3.15435	3.67375	1.27114	1.934	1.87817	2.41555	7.04529	7.20977	7.12819	7.48798	7.06657	6.52771	4.27785	5.02662	4.62509	5.42085	4.46431	5.63709	2.26625	1.83528	0.816718	0.102528	1.38744
Os04g0506800	Glycosyl transferase, family 29 protein.	sialyltransferase family domain containing protein, expressed	3.3347	3.965	4.47989	4.16418	3.71145	4.31096	4.83539	4.29052	3.98337	3.72184	4.57032	5.19729	6.16928	7.1264	6.43209	7.98228	8.17624	8.15323	6.79066	7.09076	7.0504	5.95782	5.63207	5.9513	6.81186	6.87334	6.69861	8.18993	6.36888	6.35012	8.34737	8.06013	7.97708	7.64072	7.55935	8.1963	8.57277	9.22799	9.92117	8.90994	9.91913	9.16048	2.15978	5.06788	6.13306	7.4363	5.91788
Os04g0512900	Disease resistance protein family protein.	disease resistance RPP13-like protein 1, putative, expressed	4.14803	4.33046	3.54466	5.25142	5.01066	4.79371	5.18359	5.22461	5.05471	6.06674	6.13281	6.15574	4.51765	5.25633	5.33404	5.3734	6.12137	5.98071	4.29329	4.9885	4.40146	4.83914	4.67781	4.22653	4.55852	6.03111	4.60894	5.78806	5.98952	4.58024	5.62043	6.00272	5.31332	5.69504	6.36487	5.91872	6.18205	6.44045	5.80388	5.58941	6.24783	5.85897	4.28726	4.53229	3.45127	4.26805	3.97065
Os04g0515900	NAM / CUC2-like protein.	no apical meristem protein, putative, expressed	6.58316	5.99261	7.05671	5.62104	6.11801	6.15059	7.83473	7.06713	7.56356	5.11461	5.31766	6.36399	8.03031	8.11663	8.57975	7.76284	7.98396	6.60153	9.52666	9.89392	9.7061	7.86327	8.1814	8.80635	8.90457	9.55922	10.6043	8.15214	8.30835	8.29204	12.0928	12.5212	13.1127	11.9682	11.5691	11.6066	10.4356	10.9689	12.2872	10.1996	11.1449	10.6881	10.958	10.3352	10.8344	10.0504	9.94638
Os04g0521100	Plasma membrane intrinsic protein (Aquaporin).	aquaporin protein, putative, expressed	3.19023	2.00716	2.89009	1.58225	1.49562	3.94321	2.73227	2.8207	3.21331	2.68287	2.5377	0.416187	3.39999	2.79339	3.07953	3.3979	2.06736	2.52732	1.60517	2.82599	5.1059	3.17516	2.07595	1.77861	3.68128	5.51289	3.40686	3.09415	2.56576	3.63406	12.0115	10.8456	11.9578	11.16	8.94201	8.87494	7.31464	7.3492	10.6781	7.13775	7.34049	10.2564	1.80541	1.83451	2.55271	1.64346	1.50329
Os04g0521900	Conserved hypothetical protein.	No Hit	0.405837	5.9582	3.58245	2.52004	3.10854	3.94421	3.26802	3.01312	3.46073	3.28273	2.59366	3.11024	3.98031	3.99272	4.6547	3.84457	3.51523	3.20122	9.53612	7.76372	9.53936	7.44595	8.90008	9.02248	6.40313	5.81209	3.14732	6.9284	5.28854	5.69037	11.0601	9.77458	11.0754	10.5923	9.1785	9.56451	8.62735	8.18977	9.90302	8.8955	8.02058	9.19989	2.98588	10.9625	11.1263	4.59678	9.86707
Os04g0523600	UDP-glucuronosyl/UDP-glucosyltransferase family protein.	cytokinin-O-glucosyltransferase 3, putative, expressed	6.89231	6.13515	6.47855	4.93139	4.81311	5.26118	4.97586	4.82976	5.7966	3.58818	3.25153	3.38632	6.79967	6.60684	7.44889	5.32556	4.31909	5.74432	5.84253	6.16746	6.67469	6.08188	5.80122	6.86549	4.6122	5.5114	3.84898	5.30122	4.39631	5.94089	10.0529	9.253	9.61085	10.2769	8.96625	9.45365	7.63813	7.55448	8.33613	8.03783	6.90881	8.04489	1.69504	2.55825	1.2898	5.68819	2.50313
Os04g0526300	Sulfotransferase family protein.	sulfotransferase domain containing protein, expressed	4.10425	5.04966	3.663	3.42499	4.05955	3.04081	3.63747	4.9449	3.69629	2.83466	3.25681	2.90079	5.14381	5.34835	5.51296	5.24256	4.82494	5.19126	5.41223	6.52741	5.1606	5.71216	4.93914	4.84275	4.69562	6.18521	4.99152	5.38854	6.16094	5.51412	8.40683	8.89314	8.84978	8.5701	8.73779	8.70951	7.90845	7.70001	8.61863	6.96376	7.96804	7.93057	5.04735	6.11748	6.99299	6.84338	7.0186
Os04g0529100	AP2 domain containing protein RAP2.4 (Fragment).	AP2 domain containing protein, expressed	9.03687	9.20674	8.54088	4.08164	5.09968	5.33505	8.72295	9.55022	8.78186	6.13629	6.00741	5.52154	8.60498	9.12725	8.87336	5.428	5.53891	6.12046	6.56278	7.25793	6.33416	6.20527	5.62816	5.76279	4.65992	5.05813	3.60822	2.40587	4.45666	3.25699	10.4499	10.2233	10.0265	8.70011	9.22609	9.5204	9.12206	9.14892	9.40986	10.1854	10.0656	8.40173	6.85707	7.17463	6.64334	7.96597	6.76897
Os04g0530700	Glycoside hydrolase, family 3, N-terminal domain containing protein.	glycosyl hydrolase family 3 protein, putative, expressed	8.24437	7.93602	7.63446	9.41441	9.0693	9.02917	9.01884	8.47266	8.4831	8.78116	8.34984	8.03394	8.00521	7.9945	8.0764	8.37589	8.86103	8.79697	8.34308	8.28635	9.00876	9.11791	9.24897	9.25769	7.71736	7.78058	7.86594	8.22099	8.19421	8.20929	11.641	10.8659	11.6376	11.8464	10.0574	10.4487	8.74309	9.38377	11.0665	9.77665	9.35039	10.9676	9.31843	9.05062	9.1603	9.13719	9.38375
Os04g0531400	Receptor like protein kinase.	lectin-like receptor kinase, putative, expressed	9.54192	9.58444	9.455	9.53926	9.22666	9.38624	10.6327	10.8637	10.9049	10.3409	10.2925	10.4274	10.8684	10.8603	10.5882	9.70438	9.48938	10.3427	9.19749	10.6335	9.42601	9.57979	8.77245	8.84916	11.0268	11.1589	10.8725	12.0014	11.024	10.7394	12.4138	12.3161	12.4689	12.1243	11.7181	12.0539	12.7277	12.6793	13.0827	11.8568	12.4042	12.7422	8.03406	8.77225	8.88561	10.8098	8.6926
Os04g0531500	Protein kinase family protein.	receptor like protein kinase, putative, expressed	9.79827	10.2296	10.2266	10.2056	10.0103	10.4069	11.1986	11.5913	11.8653	11.3227	11.3005	11.1222	12.3331	12.0394	12.0002	11.188	11.2402	12.1916	9.6002	11.0524	10.5332	9.92215	9.4023	9.97332	11.6711	11.5303	11.2198	11.1834	11.8777	10.8801	12.9671	13.2655	13.2884	12.5883	12.502	12.9226	13.4023	13.3145	13.5572	12.9654	12.7436	13.0935	7.69499	8.75078	9.03301	11.6687	9.17905
Os04g0531600	Conserved hypothetical protein.	No Hit	2.28326	2.11578	3.89297	3.50501	2.79466	3.59398	4.40306	3.91497	3.66598	4.62566	4.37009	4.93886	4.60612	4.8471	4.89891	5.36432	4.7823	5.7392	2.29536	2.25699	3.29469	1.89151	2.59892	2.40125	3.64827	4.42771	1.80605	4.11336	3.87271	5.36326	4.17649	4.46009	4.24727	3.67917	4.38932	4.06444	5.94308	5.9564	7.06217	5.36731	6.25478	5.41243	2.35238	1.68222	1.87753	2.98657	1.75777
Os04g0534200	Receptor kinase-like protein.	No Hit	8.05231	8.03464	8.02694	8.48777	8.93182	9.03329	8.82083	8.25293	8.25136	8.0098	8.14815	8.25534	6.88684	7.04395	7.24035	7.86529	7.96063	7.00647	7.21197	6.87211	7.56659	7.1393	7.33462	7.79496	7.06513	7.00222	6.35641	7.96048	7.57714	7.25558	9.6179	9.2183	9.48212	9.92791	9.77849	10.4055	9.25131	9.22823	9.48244	10.8591	10.3825	9.79733	5.49148	7.60515	8.9904	8.31284	7.96088
Os04g0535400	Histidine triad (HIT) protein family protein.	histidine triad family protein, putative, expressed	8.66519	8.85775	8.03654	9.2016	9.37991	8.36978	8.46905	8.45504	8.31908	9.22348	9.47151	8.48261	8.56799	8.30278	8.05807	8.66688	8.99809	8.13216	8.70679	9.16777	8.96616	9.20291	9.20841	9.13153	7.4075	6.88747	7.7675	8.24359	8.63056	7.58707	10.8011	10.6638	10.9685	10.6554	10.6924	11.154	9.11011	9.38561	9.87267	9.8849	9.676	9.55405	9.92272	10.1505	9.58438	9.74218	9.7823
Os04g0538300	(No Hit)	expressed protein	-0.341197	0.0809676	1.99307	2.43724	3.40474	2.82372	2.11593	3.30703	1.89673	5.61064	3.7424	3.39881	7.48684	5.42644	4.06925	4.76318	3.35701	4.4097	2.40487	4.59816	3.62627	3.32265	2.34009	2.7405	3.08284	4.05517	3.73584	3.74324	5.15288	1.0083	10.4004	10.8755	10.9014	9.97693	11.0275	10.7846	11.9896	11.564	12.3843	11.9016	11.6609	12.1421	2.43836	1.26367	5.0575	3.89953	4.78894
Os04g0538900	Glyoxalase/bleomycin resistance protein/dioxygenase domain containing protein.	glyoxalase family protein, putative, expressed	2.96761	2.69279	3.44514	2.22038	3.15286	2.64292	3.19674	2.52218	2.6546	2.74968	2.97053	1.92099	1.44223	3.29844	3.57791	3.03406	1.58747	2.27168	3.96861	3.41731	3.1974	2.33394	3.771	2.65593	6.22845	3.56064	4.84178	2.57043	2.8168	4.58507	9.48326	10.1461	10.542	9.125	9.62892	9.96453	7.92414	7.49018	8.56865	8.86141	8.5568	8.87969	2.64838	1.73822	3.55693	4.2908	2.56147
Os04g0543000	Protein kinase.	protein kinase domain containing protein, expressed	3.90779	3.97117	5.12705	3.2159	3.25048	4.04838	3.75733	3.6621	4.3026	3.50066	3.61654	4.07127	4.16075	4.11131	4.74315	3.99393	4.06377	4.02787	4.33715	4.63641	3.62935	3.8431	3.57505	4.02604	4.9477	5.31419	5.34881	5.63697	4.80537	5.09375	3.67653	4.53804	5.28994	3.27485	4.91119	4.52803	5.97856	6.18045	5.84612	6.31349	6.08798	6.38223	3.99733	3.55181	4.01858	5.44207	3.31083
Os04g0544600	Hypothetical protein.	No Hit	4.88092	4.27488	4.51304	4.19938	3.63229	4.84202	3.36628	3.60801	3.92204	2.78556	3.57874	4.63462	4.07545	4.30719	4.30711	4.69326	3.55089	4.39126	4.36983	4.7824	3.43881	5.70546	6.3109	3.8634	6.41699	5.66204	4.98424	4.93235	4.33503	5.39586	7.63111	7.86113	5.57411	7.38325	8.62814	8.6967	7.02586	7.33241	5.69852	5.02051	6.77738	5.72826	3.52634	4.30904	2.70168	3.5287	3.45633
Os04g0545400	Plastocyanin-like domain containing protein.	plastocyanin-like domain containing protein, putative	3.522	3.28184	5.56037	2.47372	3.45537	3.92201	2.72001	2.72097	2.86272	2.4786	2.88937	3.43425	3.43438	3.74613	3.64497	4.00474	2.90111	4.08733	7.10365	5.973	7.10219	5.60053	6.13406	6.44526	4.10795	5.46874	2.5986	5.14477	4.32966	2.46308	8.90301	9.15448	10.1081	8.52827	8.4149	9.04697	7.97644	7.24342	8.68447	7.59062	7.17526	7.85067	4.34135	7.92839	9.11334	5.38873	7.41031
Os04g0548100	Disease resistance protein family protein.	disease resistance protein RPM1, putative, expressed	3.72718	4.18707	4.13812	5.03873	4.58298	4.6313	5.05777	4.77024	4.65039	6.19315	5.91658	4.92329	4.85252	4.59749	4.79957	5.23203	5.67577	5.58283	3.52528	4.71452	3.74946	3.78204	3.79406	3.15578	5.56839	4.56527	5.0634	5.66019	5.19184	4.02748	5.60331	5.40843	4.79101	5.07894	5.23266	5.01462	5.50378	6.0281	5.46464	5.8736	6.06685	5.53802	4.76383	4.07594	4.12767	5.66414	3.53584
Os04g0552200	Beta-expansin 5.	expansin precursor, putative, expressed	2.47858	3.15836	3.01815	1.18682	1.58377	2.98686	1.83785	0.600984	2.0338	0.639983	1.48958	1.61885	1.89945	0.512436	1.59148	1.88795	2.04188	2.20084	3.56084	1.35141	3.37107	3.42318	4.35534	0.972156	-0.462501	3.22238	3.89364	0.751832	0.521558	3.06406	10.2166	10.8445	11.3805	10.8131	11.6445	11.2825	9.43941	9.51458	11.0623	8.92274	9.49281	9.69009	1.85019	4.62057	4.75346	4.48799	2.29534
Os04g0554500	Plant lipid transfer/seed storage/trypsin-alpha amylase inhibitor domain containing protein.	LTPL120 - Protease inhibitor/seed storage/LTP family protein precursor, expressed	0.824003	2.60984	2.62874	1.28194	-0.148848	3.65604	3.1704	0.37635	1.13774	1.79645	1.10686	2.39705	5.4856	2.39187	2.16328	1.86928	1.66242	-0.0132741	4.09047	1.29052	3.11583	1.16885	0.519741	3.82128	0.326876	1.63438	4.11098	2.43674	1.47518	4.0995	13.9348	12.516	14.3101	13.8717	11.2145	11.5074	7.23124	9.19846	12.9313	11.7208	11.2406	13.9628	1.34342	4.09091	3.00295	2.37268	1.9804
Os04g0556100	Hypothetical protein.	expressed protein	2.97201	2.8955	1.60695	2.48137	2.10352	3.05913	2.94098	3.82214	3.17152	4.05057	3.90523	4.50387	2.77307	3.00773	3.08663	3.46918	3.27171	3.06061	5.02743	6.05217	3.31211	4.97751	3.76662	4.65938	5.11977	4.5305	6.57581	7.62688	5.98099	6.78564	5.61208	5.45252	5.50349	5.59438	5.54492	5.79129	6.46588	7.57463	7.16567	7.69771	7.4637	7.76192	4.13492	3.13906	2.77359	5.07267	4.04237
Os04g0565900	Basic helix-loop-helix dimerisation region bHLH domain containing protein.	ethylene-responsive protein related, putative, expressed	7.04836	7.24461	6.03602	7.69459	7.57995	6.4743	7.01193	6.15027	5.9332	6.12182	5.54846	5.35997	4.60737	5.23532	5.31058	5.68192	6.92385	5.64573	4.69162	3.97789	5.75986	4.86025	5.35146	5.82469	1.45227	4.82411	4.08493	2.15429	2.51501	3.59181	8.52889	8.06283	7.47669	7.65468	7.23104	7.60539	6.53057	6.81881	6.97398	8.15509	7.83037	5.85213	4.77152	2.80198	5.65817	4.65018	6.35956
Os04g0567200	Protein of unknown function UPF0005 family protein.	aluminum-activated malate transporter, putative, expressed	3.11883	2.40281	2.9705	2.88497	2.38674	2.34037	1.97739	2.94283	3.14651	2.45167	2.6252	2.82116	3.53892	3.47497	4.90177	3.96008	2.6229	3.99594	2.30282	2.70276	2.43373	3.89646	3.48273	2.32311	3.70222	5.43543	4.81026	3.39955	2.77904	4.94709	7.50211	7.57863	6.71427	6.0018	6.45043	6.37552	5.85162	6.11525	5.94349	4.1388	5.16642	3.21317	2.64776	2.59193	0.680574	2.32494	2.46158
Os04g0581000	2OG-Fe(II) oxygenase domain containing protein.	naringenin,2-oxoglutarate 3-dioxygenase, putative, expressed	5.67937	5.88849	4.83593	7.05782	7.25306	5.43682	8.09048	8.55001	8.15966	10.4497	9.93162	8.67836	10.2762	10.2471	9.61503	11.0356	11.6071	10.2203	4.52588	3.74217	3.42196	4.23174	4.49342	3.8917	8.30742	7.82109	7.5169	9.98283	9.41686	7.01628	11.2036	11.3015	11.3339	11.1593	10.2084	10.3783	10.6232	11.1813	11.7843	11.7431	11.4207	12.0214	0.950695	1.8705	0.317014	9.00894	0.921694
Os04g0581100	Isopenicillin N synthase family protein.	naringenin,2-oxoglutarate 3-dioxygenase, putative, expressed	6.88311	7.73424	8.45753	5.96758	3.61518	3.69894	6.28017	3.49481	5.7509	3.11089	3.51277	3.37938	4.89628	4.98084	6.34174	5.08342	4.45826	5.65715	6.89114	5.02963	7.50778	3.66103	4.39457	3.90418	6.76571	6.10213	8.02782	5.22681	4.9493	5.08636	9.78389	10.2787	9.97434	9.53722	8.8284	9.09082	10.2335	9.88261	10.1089	9.42881	8.91468	10.4206	2.56477	6.20316	5.77942	11.2923	4.3152
Os04g0589700	U box domain containing protein.	U-box, putative, expressed	5.43735	5.30202	5.8318	4.62901	5.0782	6.00862	4.73627	5.01591	5.42971	5.34741	5.21461	6.80845	5.48606	5.12557	6.8612	6.40553	5.5977	6.27087	5.91381	6.9383	6.48752	6.67408	5.64941	6.30333	6.98185	7.19894	6.37606	7.99938	6.84232	6.9731	10.0765	9.98267	10.0373	9.04152	9.05104	9.80049	9.59984	9.6701	9.48734	10.0559	10.0141	9.20291	5.62115	4.91012	7.46678	5.83417	5.98416
Os04g0590100	Heavy metal transport/detoxification protein domain containing protein.	heavy-metal-associated domain-containing protein, putative, expressed	1.93619	2.49105	1.40104	2.12416	2.25628	2.40639	2.20721	1.96625	3.31003	1.8859	2.15438	3.22957	2.26815	2.88138	2.36331	2.18553	1.97873	0.273334	1.83303	1.88171	1.95651	1.63044	2.72049	0.956538	3.12504	4.72961	4.29841	3.12524	1.76881	1.16416	8.26438	8.74581	9.3522	8.42176	8.39398	8.47132	7.56622	6.72476	8.09362	7.38664	7.53554	7.87062	2.35952	2.38315	4.02162	2.60003	3.27372
Os04g0590200	Protein of unknown function DUF296 domain containing protein.	DNA binding protein, putative, expressed	2.59501	0.594374	-0.0353822	1.88892	0.528822	2.43807	1.74689	1.57749	0.326448	2.00943	1.83951	0.27985	0.201475	0.896458	1.3959	2.05539	2.05691	2.11707	1.11714	-0.0506718	2.28573	0.384912	4.17035	1.02602	1.83723	4.04684	3.61463	2.24683	1.8839	3.09066	10.9581	10.5509	10.7442	11.2118	10.9682	11.2035	10.226	10.6445	10.8426	11.5559	10.9385	10.9693	1.11889	0.95637	3.52101	1.3664	1.46034
Os04g0590300	Conserved hypothetical protein.	retrotransposon protein, putative, unclassified	3.19552	3.64355	3.66357	4.18163	4.04789	4.28236	2.05832	3.03234	3.77869	2.44306	3.65885	4.48403	2.96131	3.40091	3.43237	3.5568	1.73522	2.83658	2.49038	1.63219	0.652195	3.30368	2.68693	2.1252	4.70465	3.20868	5.21262	1.87164	2.33514	3.82143	3.5305	4.56481	2.32814	3.31063	5.06683	3.91271	6.71922	5.28555	4.04956	4.50629	4.9458	2.93587	3.96655	2.72716	2.53425	2.09465	2.22711
Os04g0593500	Bet v I allergen family protein.	pathogenesis-related Bet v I family protein, putative	2.16697	2.57914	3.27105	1.81943	1.35343	1.39171	0.536738	1.40861	3.6232	0.191894	1.95226	2.10914	3.54769	2.18422	2.18317	3.49312	1.87884	2.5894	2.5223	3.20283	2.12434	3.30575	3.03127	1.85816	3.38429	4.23445	4.85684	1.90512	0.951514	4.91033	5.05958	5.4605	4.80416	4.91015	5.3001	4.86079	5.85788	6.38998	5.40756	4.9149	5.45566	5.64985	2.66053	1.88713	2.08072	1.61236	2.00846
Os04g0597300	DNA-binding WRKY domain containing protein.	OsWRKY37 - Superfamily of TFs having WRKY and zinc finger domains, expressed	1.71407	0.829148	2.14993	1.18202	1.08477	0.141927	-0.0336585	0.644322	2.8596	1.95969	0.224762	-0.113434	0.513769	1.42606	0.773281	1.78703	1.11109	-0.562582	1.89747	2.00645	1.89049	1.25655	3.65878	1.659	3.69397	-1.71618	3.79743	2.58515	3.44118	4.34742	9.9551	9.76981	9.72842	9.28511	9.54157	9.45723	8.37816	8.65755	8.71285	9.93779	9.24781	7.95653	1.2991	1.36538	0.855713	1.34314	0.937422
Os04g0597600	Proton-dependent high affinity oligopeptide transporter PepT2.	peptide transporter PTR2, putative, expressed	2.38481	2.74281	3.36476	3.41556	0.877666	4.35912	-0.972754	2.55974	1.42405	3.93449	3.33447	3.92667	3.63911	2.36199	3.35345	6.52972	4.397	7.04452	2.94755	3.75466	2.38719	4.50187	4.17171	1.87205	3.43896	3.18073	3.55394	4.03544	3.23909	3.83786	7.06499	6.91879	6.75534	7.9214	7.71123	7.4317	8.04742	7.30438	7.88125	7.08055	8.03567	8.97144	1.76992	2.36158	3.59273	2.48976	2.06744
Os04g0597800	Oligopeptide transporter, kidney isoform (Peptide transporter 2) (Kidney H+/peptide cotransporter).	peptide transporter PTR2, putative, expressed	4.14627	3.39533	3.58572	2.78018	2.77894	2.45862	1.87635	3.27582	3.16281	3.31078	2.93443	3.82975	2.86998	3.14094	2.90921	4.35574	3.43839	3.5051	4.57133	6.19269	5.48796	6.42254	5.76566	5.12412	6.64028	6.7525	4.02612	7.49881	6.05162	5.52083	8.94817	8.81244	9.30745	9.9035	9.67268	9.85541	8.04011	8.31635	9.11181	8.8269	8.73383	9.24742	1.91381	3.06761	2.48953	3.75114	1.83613
Os04g0599000	Protein kinase domain containing protein.	OsWAK53b - OsWAK receptor-like protein kinase, expressed	8.24519	8.02671	7.71827	9.09586	9.01936	8.31705	8.87064	8.66959	8.41972	9.94806	9.73143	8.78025	8.38313	8.22711	7.88868	8.8323	9.39814	8.62103	6.84627	7.60333	7.33124	7.42767	7.1966	7.27169	7.194	7.12256	7.32421	9.30913	8.73324	7.54718	9.81235	9.70958	10.2259	10.2781	8.93572	9.54199	9.6195	9.95887	10.8185	10.4786	9.60613	10.5744	6.8829	7.15691	6.69191	8.88655	7.37961
Os04g0604800	Xyloglucan endotransglycosylase (Fragment).	glycosyl hydrolases family 16, putative, expressed	1.0618	2.64901	2.36636	2.41887	3.18594	2.27939	1.60323	3.56893	2.01416	2.35074	1.81959	2.26414	2.70384	3.22759	2.96121	3.49646	2.72248	1.68179	3.60699	2.60328	3.17073	3.46518	4.42572	3.93586	3.94647	6.80028	-1.67256	4.55505	2.73744	3.29253	7.99084	8.36132	8.4102	8.53333	8.95546	8.86518	6.79605	5.99141	6.31026	6.45369	6.63401	6.65162	2.86128	4.28154	5.32219	2.35269	4.09497
Os04g0604900	Xyloglucan endotransglycosylase (Fragment).	glycosyl hydrolases family 16, putative, expressed	3.2866	3.0367	5.01923	2.88407	1.63524	4.24217	3.27758	2.74185	2.70623	-0.312917	2.43057	3.41716	1.63599	2.89896	3.94098	2.52631	2.2805	2.87163	5.00299	5.1574	7.79952	4.67244	4.86881	5.84732	4.92969	5.54521	4.95171	3.30354	2.381	4.42224	9.15994	9.09918	9.38909	9.06374	8.62055	7.06165	5.40655	5.90378	6.58821	5.27098	6.52338	5.46583	1.73408	1.87874	1.02984	4.17912	1.35089
Os04g0607800	(No Hit)	No Hit	4.93435	4.5926	4.90164	6.02797	5.51037	4.86221	5.56064	5.45143	5.58847	4.80101	4.12343	4.92195	3.64569	3.99691	6.37911	5.28855	4.93958	6.08851	3.74997	4.04789	4.44684	4.94135	5.07526	3.26064	5.29174	5.84129	2.54951	4.58106	4.0225	4.93345	5.65745	6.46129	4.09359	5.63589	7.27261	5.45537	6.31459	6.68745	4.68571	4.89127	6.22271	4.79122	2.80452	3.3643	1.95789	4.27143	2.51508
Os04g0612000	Terpene synthase.	terpene synthase, putative	2.94137	3.11767	-0.812395	2.30327	2.36455	2.04747	2.06898	3.15431	0.295698	1.83763	2.99437	2.14829	3.33187	3.23443	2.38035	3.68179	2.1171	2.36261	2.32663	3.25555	0.664955	3.50641	3.28836	3.33861	4.91268	5.77033	2.38242	2.37895	3.074	-2.53402	6.73721	7.50537	6.94687	7.97987	7.79475	8.62658	6.42429	7.01321	5.78144	6.76526	5.92331	5.87638	1.94113	2.78884	2.48489	3.01841	2.56099
Os04g0617900	Germin-like protein precursor.	Cupin domain containing protein, expressed	0.691198	2.19834	2.35389	2.49235	1.33554	0.0433836	2.59009	2.19638	2.07019	2.95359	2.01625	1.27974	3.85311	0.5739	3.58897	0.535135	3.13424	1.94104	0.160034	1.26212	1.41751	1.48875	1.44712	1.88876	3.39218	4.55726	4.42192	2.63151	0.540397	2.32881	6.34697	4.80931	4.87756	5.74265	5.12583	6.99242	3.7007	2.17798	3.61596	3.70054	5.42341	3.41559	1.18129	-0.609221	5.55705	-0.152514	0.318154
Os04g0618700	Protein kinase domain containing protein.	leucine-rich repeat receptor protein kinase EXS precursor, putative, expressed	6.84022	5.86567	7.4098	9.74061	10.3058	9.88848	7.60158	7.56263	6.86094	10.4454	9.9463	9.21968	5.83042	4.58837	5.1701	7.21655	6.85725	8.13337	7.95485	7.75078	8.0631	8.51491	8.19795	8.91261	8.89716	9.0094	8.43764	9.8104	10.1617	9.36613	10.2697	10.0989	10.9992	11.093	9.9154	10.8277	8.71094	8.92599	11.4252	9.54528	8.87983	10.3149	7.97696	8.78068	8.42839	9.96365	8.11304
Os04g0621900	Hypothetical protein.	NBS-LRR disease resistance protein, putative, expressed	2.24511	1.65362	4.01657	3.33722	1.81579	4.44817	2.78654	2.03144	3.80155	5.4117	1.8942	3.44091	4.62379	3.59045	4.23574	4.13215	3.61045	7.64872	2.97288	3.78062	4.01386	3.10806	2.4462	3.56014	5.23689	5.52802	3.55877	3.97513	3.50058	3.42212	3.96577	4.98709	5.48131	4.53086	4.61316	4.79256	6.27706	5.8121	8.02442	5.07881	5.1515	6.68901	2.63264	2.22228	3.83122	4.13703	1.97662
Os04g0624300	Polyphenol oxidase (Fragment).	No Hit	3.7227	2.0566	2.70043	2.19602	2.48603	0.967961	1.97977	2.79735	3.41716	2.13359	2.17167	2.77941	2.96619	2.45304	3.23057	2.24883	2.34973	2.74725	3.0867	2.65	1.38234	3.43925	3.28071	1.82289	4.55909	5.13935	4.50114	3.45612	2.91161	3.05219	8.31001	9.51151	9.37353	8.28184	8.22775	7.54491	8.5949	8.50587	8.64374	7.51167	7.45215	7.57608	2.65358	2.58992	5.0485	3.54804	1.42701
Os04g0627300	Conserved hypothetical protein.	expressed protein	2.63176	1.18365	6.33968	2.73124	2.79583	5.29121	2.54621	1.28668	2.87894	2.33841	2.20939	3.4694	3.51902	1.65716	3.94435	1.82886	2.82718	3.49194	5.76246	2.66423	5.45127	2.67354	4.15105	3.81937	3.84021	4.28566	2.66145	2.29176	2.47238	4.17437	10.494	10.6562	11.3871	10.1478	10.3989	10.9063	8.95294	8.53353	9.84433	9.44621	8.96712	9.5146	2.5365	6.1973	5.18689	7.6667	4.82818
Os04g0628200	TPR-like domain containing protein.	pentatricopeptide, putative, expressed	6.07627	6.02363	4.9882	6.94891	6.4714	5.55269	6.6913	6.72173	6.64524	7.1879	6.47163	6.43854	6.07468	5.99191	7.01984	6.62109	7.20565	5.79233	5.36487	5.42511	6.05339	5.65024	6.41776	6.32086	5.76335	5.70673	5.65747	5.08576	4.59292	5.64538	10.1676	10.4609	10.3142	10.1491	9.66402	9.82907	6.55394	7.48317	8.20672	8.73914	8.5199	8.18197	7.93025	6.55028	6.44242	6.16302	7.21341
Os04g0629200	(No Hit)	plastocyanin-like domain containing protein, putative, expressed	2.25684	1.07617	3.15701	0.476415	1.32165	0.509991	2.5937	1.58589	0.285385	2.56931	1.0153	1.72731	-0.454182	1.64582	5.13983	-1.67866	0.893526	2.41286	2.35662	-0.35607	4.06019	3.06658	0.649501	2.15921	3.33793	3.03668	1.34304	-0.515729	-0.0710987	2.30912	11.4591	11.321	12.287	11.6327	11.7245	11.8055	8.12941	7.96933	9.42836	7.91684	8.74229	9.05969	1.23176	1.77733	3.69228	2.05046	3.00699
Os04g0630800	Anthocyanidin reductase.	leucoanthocyanidin reductase, putative, expressed	3.92643	4.15814	2.73888	4.94892	5.06336	4.40182	6.29421	7.17062	7.3194	8.49243	8.4019	8.17675	7.30339	6.77687	6.65953	9.89346	9.80653	8.68692	5.85953	7.92448	6.2964	6.44672	5.86229	4.96969	9.55704	8.97905	9.53794	10.725	9.49666	8.57717	9.50519	9.42227	9.30979	9.2051	8.87833	10.07	11.03	11.2346	11.724	11.8573	11.4934	11.8631	1.53277	1.96081	1.71747	2.948	1.46637
Os04g0630900	Anthocyanidin reductase.	reductase, putative, expressed	8.74088	10.0627	9.32782	10.2663	10.6893	10.4822	10.1623	10.6511	10.7087	10.6336	10.951	11.3666	11.2058	10.8258	10.8954	11.1264	10.9406	10.3641	9.62668	10.6778	10.4418	8.81996	7.88675	8.48043	11.0077	10.9314	10.2074	11.7819	11.8004	10.98	11.0014	11.3547	11.1874	9.97946	10.5157	11.1821	11.8699	11.7702	12.3204	11.913	11.6032	11.9096	5.11466	7.5821	7.173	8.64664	5.26702
Os04g0631000	Anthocyanidin reductase.	leucoanthocyanidin reductase, putative	7.51999	8.11351	7.52542	8.15621	8.43629	8.25268	8.47536	8.58867	8.6409	8.51305	8.78984	9.12668	8.96028	8.53465	8.28104	9.12185	8.95829	7.97938	7.13672	8.21118	7.56117	6.54022	6.02879	6.02991	9.19023	9.03935	7.9825	9.4576	9.56858	8.76394	8.75769	8.88679	8.79981	7.92168	8.33993	9.00119	9.5373	9.55834	10.1682	9.47918	9.42662	9.82788	3.70797	5.21329	4.27182	6.17024	3.52673
Os04g0631600	Basic helix-loop-helix dimerisation region bHLH domain containing protein.	ethylene-responsive protein related, putative, expressed	8.82806	8.5161	8.80557	9.49684	8.86951	9.58907	9.80145	9.48569	9.64956	9.25505	9.03096	8.64216	9.62525	10.0473	9.83186	9.76566	9.42522	10.0801	8.47562	9.27241	8.40549	8.87335	8.64327	8.45024	8.61404	8.51526	9.34715	10.166	9.26445	8.81453	9.65525	9.2372	8.96626	9.43228	9.17396	9.77555	10.327	10.5551	10.6322	10.4354	10.2656	10.32	9.6837	9.26674	9.39209	11.1629	10.0392
Os04g0634000	S-locus glycoprotein family protein.	receptor-like kinase, putative, expressed	3.87776	4.53653	4.87119	3.36488	4.05758	4.02475	5.91567	4.00153	3.62156	3.13881	4.0129	4.36567	4.81205	4.41624	4.86745	4.02354	4.15595	4.39111	3.43406	3.45274	3.39608	2.55098	3.27605	3.86451	2.38313	4.48249	4.01166	5.10981	3.51808	5.59538	6.19276	6.14792	6.64302	5.65006	5.26926	6.29641	8.36067	8.20898	7.68627	7.99823	8.24603	8.37326	3.69689	2.95786	3.57584	4.35147	2.92057
Os04g0636200	Conserved hypothetical protein.	expressed protein	4.31413	4.07266	4.13647	5.09281	5.21477	4.52915	4.70105	4.21179	3.65036	4.57134	4.16454	3.8757	4.29311	3.89637	5.00456	4.76212	5.52036	4.14557	3.13277	2.69919	4.12242	3.41892	4.49233	3.62	5.06088	5.45942	4.69796	3.17946	2.08512	1.22868	7.96441	8.49992	8.46418	8.54347	7.96761	8.17215	5.81676	5.76121	5.87215	6.01998	6.81713	5.88391	3.38335	2.53038	2.37971	3.67713	2.80029
Os04g0636400	CEL I mismatch endonuclease.	nuclease PA3, putative, expressed	6.64663	6.25266	6.99311	5.94314	5.81234	6.13586	4.31995	3.44318	3.85487	3.30292	3.51581	3.95412	3.51821	4.12092	3.55103	4.1131	4.25104	2.98319	8.20137	6.57993	8.41399	6.5031	8.07119	8.3075	6.00797	6.97839	6.60591	4.12485	4.52346	5.08395	9.47503	9.50153	10.1859	9.63995	8.99074	8.86324	7.06	7.17564	8.53112	6.49254	7.85236	7.23497	5.68913	7.43597	9.81922	8.91286	9.27971
Os04g0637000	Basic leucine zipper protein (Liguleless2).	transcription factor, putative, expressed	9.29738	8.50014	9.31873	9.84984	9.44674	9.96727	10.8479	9.89495	9.85312	10.7697	10.0153	10.2704	10.2712	10.5257	10.4647	11.205	10.7968	11.4263	9.5387	9.88807	9.432	10.1991	9.52091	9.86455	9.59313	9.86132	9.92522	12.0157	11.4643	11.2885	10.8189	9.92106	10.1619	10.9256	10.0054	10.9087	10.7302	11.0618	11.269	11.7626	11.4949	11.6153	8.70991	8.77103	9.06695	10.712	9.42558
Os04g0650400	UDP-glucuronosyl/UDP-glucosyltransferase family protein.	indole-3-acetate beta-glucosyltransferase, putative, expressed	4.85751	4.95601	6.243	5.37132	5.36761	4.93593	4.62867	4.65208	5.0264	5.06958	5.3402	5.358	7.28069	6.82927	6.78041	7.04799	6.64568	7.20564	8.70517	7.188	8.65976	7.53699	8.12002	8.32558	4.89857	4.27413	3.31394	5.53396	5.19271	-0.494976	10.7026	10.8638	11.0099	10.4096	10.2903	10.2588	8.64862	8.28806	9.43838	5.16339	8.44181	9.29078	8.1858	9.07827	8.86438	8.75857	8.53382
Os04g0651000	Peroxidase.	peroxidase precursor, putative, expressed	2.71956	2.92242	3.75537	2.95783	1.94326	1.88288	2.35405	2.64302	1.93555	1.66989	2.86744	1.46457	2.72976	3.82921	3.11516	3.28264	2.40374	2.79923	2.71813	3.6321	0.731779	3.89301	3.74828	5.33817	3.51762	3.24281	4.71915	3.76763	2.78857	3.97282	5.4616	5.97061	5.26533	5.1941	6.58244	6.11833	5.22705	6.19479	5.13881	5.50446	6.48936	5.1274	1.65969	2.73078	0.849823	3.10567	2.09571
Os04g0653700	Hypothetical protein.	glycine-rich RNA-binding, abscisic acid-inducible protein, putative	3.04686	2.24622	2.94072	2.87374	2.94782	2.20343	2.10731	2.36614	3.68498	2.55798	2.30674	3.06441	3.56726	3.66882	2.60905	3.85494	3.46925	3.25447	3.05107	2.67786	0.813771	1.41583	1.34285	2.41435	1.09576	4.0513	5.34369	3.38601	2.41215	2.96616	5.248	4.73504	6.37085	5.0428	4.78077	5.19784	6.51699	6.42027	8.17249	7.13273	6.87495	8.59727	1.56738	1.77359	2.03752	1.83833	1.86356
Os04g0655000	Protein kinase domain containing protein.	S-locus-like receptor protein kinase, putative	3.44632	4.20541	5.63574	3.85227	3.94556	6.32822	3.76056	4.08026	4.64979	3.24943	3.80143	4.6007	2.96884	3.39191	3.12966	3.96855	3.15045	3.58673	4.00257	5.38555	5.58735	5.82125	5.06524	5.56786	7.83539	7.54128	6.85245	7.99993	7.11023	7.02166	7.26593	7.80223	8.79775	8.3092	8.13087	9.31352	8.95503	8.67222	9.27207	9.19578	8.73498	9.40107	3.37292	3.36708	3.26677	2.96258	2.39811
Os04g0655400	Protein kinase domain containing protein.	protein kinase domain containing protein, expressed	4.25257	4.12603	4.15645	3.41135	4.09887	3.8158	2.13788	5.40489	3.1038	5.18936	5.0016	5.19509	5.027	5.73226	5.1954	7.29009	6.20864	7.17786	5.29036	7.97265	6.02637	6.58434	6.2356	5.51228	7.30279	7.89803	6.39375	9.12878	7.51531	4.43284	12.1695	11.5154	11.9535	10.8637	10.7191	11.959	11.3661	11.6084	11.4944	12.827	12.1405	11.3416	3.03918	3.05274	2.33976	3.91521	4.23097
Os04g0659000	Conserved hypothetical protein.	expressed protein	-0.372936	-0.570472	-0.60245	1.65065	0.191453	4.25924	2.17539	-0.69148	-0.155741	3.18938	1.83434	1.05165	-1.20059	1.4893	1.68669	0.450976	0.931889	1.09047	7.3504	5.49945	7.30444	7.19898	7.99829	7.07699	0.840633	2.51751	1.45888	0.234122	3.28199	-0.855613	8.37572	8.14228	9.67405	8.63516	8.13611	8.4014	6.00015	6.36656	7.43754	7.71047	6.77278	8.14965	8.46778	7.05429	7.00723	5.16872	7.81505
Os04g0659200	Conserved hypothetical protein.	retrotransposon protein, putative, unclassified, expressed	2.21006	2.77715	3.72183	2.94637	2.80369	3.32802	1.59766	2.99473	1.76372	2.51902	2.11218	3.61111	2.90111	-0.231201	3.34931	2.59143	2.07257	2.30044	3.81038	4.42715	4.81622	3.43696	3.62002	3.86032	5.22504	6.07995	5.64926	4.99885	4.38652	4.38559	8.50001	8.49004	9.07939	8.2596	8.04628	9.05504	8.09482	7.31815	8.1229	7.82947	7.45093	7.55621	2.6346	2.80064	2.5932	2.18231	2.12764
Os04g0659300	Protein of unknown function DUF26 domain containing protein.	cysteine-rich receptor-like protein kinase, putative, expressed	4.59035	4.29885	5.16875	4.00102	3.66655	4.63599	3.85961	4.10084	4.14192	2.34986	3.86365	3.87082	4.86489	3.66559	3.59468	3.52785	3.3051	3.47442	9.29344	10.9653	9.22398	9.7195	9.87298	9.75047	6.4475	6.33966	6.85159	5.26644	7.18565	5.48789	14.5546	15.4847	16.6586	15.13	14.7908	16.1577	11.5736	10.6921	14.3782	15.1364	11.9325	13.296	3.0574	3.10021	3.6463	4.72744	3.58454
Os04g0660000	Conserved hypothetical protein.	expressed protein	2.30841	1.72662	3.67129	2.32355	2.5589	3.55134	1.57562	2.39181	2.4368	2.22707	2.69947	2.55628	3.67418	3.22676	3.44221	3.49266	3.17089	4.1612	3.70835	0.892635	5.56036	3.10322	5.23963	4.7248	2.77115	4.22618	4.25491	2.57653	2.39929	4.29286	9.80618	9.69594	10.7512	9.39688	8.97593	9.58889	7.66175	8.85729	10.2731	9.50375	8.97312	10.0882	1.17239	3.51211	3.81448	6.17985	2.80655
Os04g0664500	Agmatine coumaroyltransferase.	transferase family protein, putative, expressed	2.60218	1.96247	3.26392	2.03461	7.23898	2.65692	1.74729	1.40003	2.61313	1.75454	2.30365	3.06097	2.84976	3.29538	4.83687	2.29651	1.66685	2.36779	1.47102	3.10361	2.09253	3.22952	2.82319	2.49818	4.04787	4.29192	3.72417	1.96657	2.10689	4.91717	9.16127	9.56406	9.60104	8.89168	8.11234	7.96542	5.10031	4.80998	6.52129	4.08409	4.84781	4.92807	2.93513	1.73644	1.74208	2.64465	1.22238
Os04g0664600	Agmatine coumaroyltransferase.	transferase family protein, putative, expressed	4.63871	4.23976	4.51567	3.78714	3.59563	4.62266	3.07625	3.95845	4.70987	5.71978	4.47647	4.64103	5.23436	4.25048	4.12895	4.70744	5.02972	4.2605	3.5779	4.70839	4.66921	4.07829	4.06539	3.67605	5.21434	4.30158	4.10345	4.85446	5.60396	5.33361	8.78309	9.67941	9.85987	8.42135	8.28546	8.45652	7.08176	5.84079	7.70433	5.73199	5.92381	6.35829	3.62708	3.34024	3.24143	4.33706	3.03256
Os04g0664800	Cell wall invertase (EC 3.2.1.26).	glycosyl hydrolases, putative, expressed	4.32014	4.54373	5.4642	4.35023	4.95368	4.91349	3.78771	3.56072	4.13234	3.34847	4.1813	4.78847	3.72553	4.32106	4.04198	4.30636	3.59491	4.60666	3.55011	4.27892	3.77328	3.89326	4.61643	3.45859	3.63028	5.39138	5.63222	4.05819	4.29271	4.331	11.0821	11.7986	11.5113	10.7434	10.9263	11.5108	11.1727	11.1794	11.3638	11.3266	10.9455	11.4768	3.59672	3.47023	3.60068	4.55975	4.03732
Os04g0664900	Cell wall invertase (EC 3.2.1.26).	glycosyl hydrolases, putative, expressed	1.92773	3.08271	3.50407	2.89555	3.41857	3.55014	2.74495	2.05487	2.79047	3.33151	3.324	4.46115	3.22021	3.32699	3.74355	4.06359	2.71686	3.69573	3.32605	4.61657	4.76321	4.04775	5.8817	4.45176	2.51725	5.1623	3.24383	5.17795	3.91304	4.27747	14.0221	14.4414	14.606	13.9992	13.6777	14.2027	14.1282	13.6904	14.2609	13.7115	13.2954	14.321	2.94508	2.89273	2.90448	3.97576	2.52007
Os04g0669700	Phospholipase/Carboxylesterase family protein.	acyl-protein thioesterase, putative, expressed	6.40311	6.40034	6.16011	7.32076	6.58502	5.97251	7.12836	6.82766	6.49404	6.897	7.25381	6.6537	6.72056	6.78246	6.72855	6.73534	7.01604	5.68463	6.03199	6.71481	6.67801	5.57347	5.23069	5.11464	7.55423	6.76717	7.41035	7.28902	7.1222	6.74789	8.49106	8.35166	8.72647	8.0391	7.98124	8.70131	8.99928	9.103	9.22806	8.87777	9.48493	9.32822	5.75444	5.89007	5.77205	8.14908	5.66589
Os04g0671300	Suppressor of presenilin 5 (P110b homolog).	amine oxidase, flavin-containing, domain containing protein, expressed	10.9963	10.2233	10.8949	7.91348	7.66597	9.29559	9.90289	8.5445	9.17383	6.05691	5.55355	6.65286	7.39361	7.8379	9.5072	5.13382	5.57844	6.24507	8.34089	7.42035	9.70453	7.07594	8.05924	9.23955	6.99082	6.09924	7.28095	5.36235	4.68404	5.76598	11.3295	10.0418	11.4495	11.2581	9.48914	10.974	8.39242	9.28415	10.6917	9.2161	9.04289	10.25	7.69656	7.62484	8.34342	6.59981	6.65339
Os04g0671600	(No Hit)	No Hit	8.98808	8.9783	8.58232	9.3333	9.18325	8.67038	9.55489	8.89638	8.75482	9.76182	9.55429	9.14222	8.28999	7.91905	8.18704	8.08235	8.68387	7.48501	7.20938	7.75437	8.20223	7.61593	8.03395	8.11412	7.84868	7.37133	8.21649	7.77966	8.39933	8.23226	10.0036	9.60962	9.87243	9.97285	9.04399	9.8441	10.7496	10.4964	10.6456	11.0797	10.3276	10.7707	9.43096	9.40235	9.21714	9.97664	9.53734
Os04g0674800	Cellulase (Fragment).	endoglucanase precursor, putative, expressed	2.52807	2.87421	1.60415	3.12281	3.36737	3.29375	2.00908	1.70025	3.97588	3.13429	3.74221	3.43809	4.38358	3.96731	4.49572	5.14316	5.04777	6.30703	2.99737	3.95396	2.25279	3.88733	2.78572	2.93894	4.50808	5.62483	4.91868	4.51998	3.66868	4.07799	9.37464	8.72131	10.1592	9.91436	10.3722	9.81762	7.53931	7.2135	8.85471	6.75737	7.06225	8.98299	2.39538	2.36819	4.46299	2.38766	2.3615
Os04g0676400	Conserved hypothetical protein.	expressed protein	7.23902	7.19443	7.45462	7.09434	7.41392	7.24747	6.77423	6.93255	6.93345	7.03413	7.9134	8.2644	6.34864	6.48626	6.21097	4.76097	4.9425	4.34726	11.3601	10.1022	11.0832	10.3184	10.7603	10.6889	6.70171	7.04017	8.34629	7.87363	8.49061	7.97225	12.1059	12.2379	12.4491	11.5069	11.6187	11.6083	11.4119	11.4946	11.9068	10.8954	10.7766	11.2892	11.1096	11.8329	12.0471	11.9019	11.7842
Os04g0677300	Harpin-induced 1 domain containing protein.	harpin-induced protein 1 domain containing protein, expressed	7.38756	7.81985	7.24907	7.76184	8.03048	7.43605	8.22285	8.44924	8.25588	8.65657	9.06484	8.96857	9.69713	9.73985	9.055	9.92404	9.58727	9.44672	7.31498	8.2554	6.92026	6.97424	6.98852	6.30337	8.45839	7.73753	9.05337	9.31627	9.22107	7.90839	9.37918	9.49442	9.92983	9.42095	9.64219	9.58707	11.0164	10.9658	10.8571	11.1192	10.9257	11.3541	8.52525	7.14838	7.5996	7.65532	7.81766
Os04g0679500	(No Hit)	No Hit	3.97694	3.65204	5.46681	5.10109	4.94138	4.99521	6.63603	6.95496	5.95291	8.00516	8.32446	7.20254	3.86623	4.45839	4.04847	6.09511	6.00163	5.61742	5.97395	6.70728	6.18351	7.43106	7.78438	7.8794	7.51841	7.4084	7.07895	7.3414	7.94537	6.11447	9.69211	9.5112	9.69399	8.6979	8.86292	9.61363	10.5895	10.09	10.3373	10.1811	10.3479	9.26886	6.16908	7.22848	6.43493	8.78062	7.33952
Os04g0682100	C2 domain containing protein.	C2 domain containing protein, putative, expressed	10.0438	10.3115	10.4314	10.1037	10.4592	10.6786	11.4157	11.1523	11.1666	11.3416	11.7346	12.1089	10.2351	10.7158	10.7129	11.0875	10.9155	10.7015	10.8173	11.7266	11.2319	11.3782	10.5047	11.1622	11.6573	11.7196	11.6874	11.8901	11.2595	11.0706	12.746	12.9486	13.9285	12.9017	12.5048	13.252	12.075	12.277	13.311	12.7775	12.4147	13.6255	9.20705	11.0022	10.9918	12.9105	11.1695
Os04g0684300	Hypothetical protein.	membrane associated DUF588 domain containing protein, putative, expressed	1.8109	0.893564	-0.315405	2.71844	1.44669	-0.896889	0.785218	2.64672	1.70539	1.14254	1.43241	0.985817	0.340625	-0.946392	0.540525	1.44993	1.12622	0.330293	2.98021	1.09676	4.17105	3.43209	3.13766	2.73658	0.501131	4.53588	3.52304	-1.14526	2.18263	3.10966	11.6875	11.9039	11.5947	11.7009	12.2248	11.6638	9.85931	9.47593	10.1523	9.76115	9.49322	10.02	5.1212	4.97265	4.78219	2.87052	4.63035
Os04g0686000	U box domain containing protein.	U-box domain-containing protein, putative, expressed	2.91316	3.78726	4.6433	3.42453	4.5455	4.80624	2.10186	2.78501	3.43046	4.94993	4.24292	4.67118	5.46188	4.02226	4.37112	6.67548	7.09146	5.84872	6.59529	6.90225	6.50876	6.75765	6.88512	6.19027	5.55604	6.89432	6.40428	7.03874	5.80256	5.25024	11.5024	11.5332	11.5026	10.9952	11.2331	10.9122	10.0153	10.2328	10.6442	10.449	10.0766	10.0225	3.56019	3.82208	4.30668	5.93315	4.37737
Os04g0687900	Tubby family protein.	OsFBT6 - F-box and tubby domain containing protein, expressed	8.5651	8.46553	7.98018	7.41362	7.07385	7.57166	8.3801	8.24447	7.98455	8.20471	8.60909	8.15282	8.12077	7.83643	8.14095	8.18383	7.71002	8.22004	8.43367	8.26101	9.15502	8.09441	8.37737	8.71617	7.11024	7.49537	7.07876	8.81582	8.95469	7.39924	8.11032	7.92945	8.63452	7.95488	7.4389	8.59986	9.89897	10.0737	10.1182	9.72544	9.66882	9.82106	7.83405	8.82274	8.6809	9.53238	8.98933
Os04g0688100	Anionic peroxidase precursor.	peroxidase precursor, putative, expressed	8.62587	9.33107	9.3006	9.70429	9.42086	9.3807	10.1953	10.3862	10.3633	10.3132	9.97108	9.53364	10.7438	8.50013	7.76005	11.6979	10.5123	10.162	12.3762	13.3924	12.2527	13.2294	13.2981	13.4474	11.1473	11.7208	10.8381	12.8003	11.6209	9.33193	15.6067	15.5196	16.3041	15.5904	15.3731	16.2754	15.0451	14.24	15.6236	14.5525	14.3931	15.7789	13.0805	13.5474	13.4298	12.0144	13.7968
Os04g0688200	Anionic peroxidase precursor.	peroxidase precursor, putative, expressed	2.58947	0.528378	2.79525	2.37595	3.22111	2.32576	2.88391	2.24419	0.993992	2.0366	2.40203	3.1343	0.309616	1.68901	1.85232	-1.50908	1.80193	1.49085	6.571	4.48598	3.93792	5.78751	6.3133	6.30995	0.187729	1.73652	2.21144	1.31242	1.26602	3.30233	11.9782	12.3595	12.5156	12.1948	12.3587	11.8144	8.91966	8.46028	10.0774	9.02923	9.50471	11.2876	4.10981	5.43014	6.861	6.63921	5.99537
Os04g0689000	Anionic peroxidase precursor.	peroxidase precursor, putative, expressed	3.05456	2.54657	2.06678	2.60901	2.52357	3.1578	1.79692	2.44524	3.73019	1.84844	2.31439	2.11157	2.97376	1.03238	1.48518	3.13294	2.80238	3.14297	11.2993	10.1361	5.46377	9.27421	11.252	11.6907	3.42892	3.92956	7.84737	2.61474	4.2791	4.49986	14.6741	15.3472	15.3063	14.7145	15.3289	15.0329	11.6897	12.6875	13.6	13.1363	13.0187	14.4392	10.5216	8.09209	8.97617	1.50377	10.5206
[truncated: 1,128 more rows]
[truncated: 129 more columns]
