# Supplementary material for: Comprehensive Network Analysis of Anther-Expressed Genes in Rice by the Combination of 33 Laser Microdissection and 143 Spatiotemporal Microarrays
Source: PLoS One. 2011 Oct 26;6(10):e26162. doi: 10.1371/journal.pone.0026162 (PMC3202526; doi:10.1371/journal.pone.0026162)
Supplement: Table S5 — Microarray data of Stem preferentially expressed genes. (XLS) [file pone.0026162.s006.xls]

## Sheet: Sheet1
Table S5. Microarray data of Stem preferentially expressed genes.
RAP-ID	Description_RAP-DB	Description_TIGR	Leaf blade_vegetative_12:00	Leaf blade_vegetative_12:00	Leaf blade_vegetative_12:00	Leaf blade_vegetative_00:00	Leaf blade_vegetative_00:00	Leaf blade_vegetative_00:00	Leaf blade_reproductive_12:00	Leaf blade_reproductive_12:00	Leaf blade_reproductive_12:00	Leaf blade_reproductive_00:00	Leaf blade_reproductive_00:00	Leaf blade_reproductive_00:00	Leaf blade_ripening_12:00	Leaf blade_ripening_12:00	Leaf blade_ripening_12:00	Leaf blade_ripening_00:00	Leaf blade_ripening_00:00	Leaf blade_ripening_00:00	Leaf sheath_vegetative_12:00	Leaf sheath_vegetative_12:00	Leaf sheath_vegetative_12:00	Leaf sheath_vegetative_00:00	Leaf sheath_vegetative_00:00	Leaf sheath_vegetative_00:00	Leaf sheath_reproductive_12:00	Leaf sheath_reproductive_12:00	Leaf sheath_reproductive_12:00	Leaf sheath_reproductive_00:00	Leaf sheath_reproductive_00:00	Leaf sheath_reproductive_00:00	Root_vegetative_12:00	Root_vegetative_12:00	Root_vegetative_12:00	Root_vegetative_00:00	Root_vegetative_00:00	Root_vegetative_00:00	Root_reproductive_12:00	Root_reproductive_12:00	Root_reproductive_12:00	Root_reproductive_00:00	Root_reproductive_00:00	Root_reproductive_00:00	Stem_reproductive_12:00	Stem_reproductive_12:00	Stem_reproductive_12:00	Stem_reproductive_00:00	Stem_reproductive_00:00
Os01g0100900	Pyridoxal-dependent decarboxylase family protein.	decarboxylase, putative, expressed	10.8271	10.9872	11.0663	11.5391	11.6633	11.628	11.7783	11.5414	11.5272	11.9588	11.8069	11.2322	11.1029	11.5347	11.5046	11.1176	12.0393	12.0519	10.8975	11.4295	11.5901	10.5066	10.7492	11.201	11.2714	10.7345	11.2179	11.6865	11.937	11.1348	11.5073	11.694	11.8005	11.368	10.6589	11.3879	11.0065	11.3593	11.9879	11.6983	11.3514	11.9244	10.652	10.8215	10.7735	11.9038	11.128
Os01g0104900	Transferase family protein.	transferase family protein, putative, expressed	4.50786	4.51325	5.09103	3.22403	4.06045	4.70946	5.15578	5.26433	5.11916	5.1466	5.33086	4.26544	5.54184	6.3446	6.11928	4.85552	5.26128	6.10671	7.32107	7.09311	8.18706	7.84376	8.43044	8.75373	7.10462	5.31657	5.76139	6.31834	6.51255	6.21438	9.15565	9.19576	9.04724	8.9677	8.52638	8.89116	8.01409	8.87454	9.13273	8.40402	8.61962	8.92407	8.81201	9.43071	9.74754	10.3582	10.1019
Os01g0105700	Basic helix-loop-helix dimerisation region bHLH domain containing protein.	ethylene-responsive protein related, putative, expressed	2.74002	3.7564	3.91586	3.06686	3.45671	3.57784	2.82044	2.81532	3.05583	2.14429	2.53875	5.17125	4.21312	3.28643	2.25942	2.42911	2.6665	2.21464	6.2976	5.9522	4.58389	7.83039	7.51614	7.61181	1.7823	5.46664	3.6694	2.96967	3.45146	3.97181	5.9082	5.5837	5.36413	6.27175	6.27796	5.81363	4.69617	4.18843	4.33574	4.53752	4.34029	5.56196	10.8221	10.006	9.56676	5.73277	10.2586
Os01g0108200	Prolyl endopeptidase (EC 3.4.21.26) (Post-proline cleaving enzyme) (PE).	OsPOP1 - Putative Prolyl Oligopeptidase homologue, expressed	10.3229	10.2166	9.53534	10.4148	10.2875	9.45726	10.2914	10.3919	9.85996	10.3643	10.2064	9.50969	10.0544	10.2378	9.99478	9.75059	10.6085	10.671	9.63674	9.73223	9.97055	10.1038	10.5987	10.2306	9.69066	9.11882	10.0218	10.3194	10.0005	9.42687	10.0407	9.60487	9.73834	10.162	9.22212	9.31389	8.81003	9.27875	9.68606	9.78044	9.71093	9.73459	10.8322	10.7048	10.2219	10.173	10.6486
Os01g0110100	(No Hit)	phosphate transporter 1, putative, expressed	7.59829	7.20522	7.42098	6.07262	5.76748	6.43769	9.60724	9.57579	9.47021	5.61892	5.62136	5.49366	8.68144	9.1102	8.76275	8.2895	8.48155	8.65943	6.44925	7.41681	6.9496	6.38306	6.40466	5.96775	5.84243	4.90507	5.95867	5.29855	4.81327	3.22622	6.2643	6.12345	5.62257	6.8858	6.4551	7.2308	5.31808	5.67537	5.77742	5.71352	5.78663	6.07108	2.72006	9.30279	10.8247	10.8774	9.20997
Os01g0110200	Conserved hypothetical protein.	expressed protein	8.84312	7.31412	9.70216	6.46548	5.82935	8.78073	3.22839	3.68529	2.92676	2.12477	1.01955	2.19827	3.20118	1.57406	3.9732	2.99688	2.41155	2.58862	11.4734	8.3937	11.685	8.43725	10.5264	10.739	0.920499	-2.65687	3.85474	2.36076	2.69501	1.13073	12.6304	12.4179	12.0836	12.4637	11.586	11.5044	10.7969	10.7311	11.7711	10.8987	10.5478	10.6149	6.82372	13.3532	12.8985	14.1155	13.3685
Os01g0111300	Conserved hypothetical protein.	No Hit	5.80833	5.67952	6.47781	7.13024	7.23688	7.60374	8.03357	7.48839	7.66946	7.53974	7.45103	7.88039	7.13716	7.69079	7.82367	8.24501	8.28544	7.98178	7.5004	7.59432	8.00964	7.14517	7.11733	7.94698	7.37053	7.32838	8.61915	8.30494	8.53324	7.44907	8.34929	8.81126	9.5517	8.14411	7.81845	8.90322	6.15248	7.4409	8.8	7.74917	7.3606	8.64257	4.73428	6.65612	5.85014	8.58144	5.99729
Os01g0111800	Conserved hypothetical protein.	expressed protein	9.89382	9.07217	10.7019	10.1378	10.5831	11.3118	8.90755	8.51864	7.92182	9.23258	9.06849	9.60232	7.5741	8.09024	7.75366	8.52846	8.11054	8.41379	12.3767	11.0775	12.4096	10.685	11.5343	11.6463	9.71215	10.1963	10.8922	11.6744	11.1291	12.113	11.3364	10.8146	11.7142	11.5073	10.5537	10.9542	9.1006	9.54563	10.9056	10.6027	9.91473	11.0818	9.15635	12.1844	12.0293	13.9411	11.7207
Os01g0111900	Conserved hypothetical protein.	sulfated surface glycoprotein 185 precursor, putative, expressed	11.2726	10.1621	12.3058	11.6119	11.882	13.0787	9.78975	9.26461	9.15121	10.2656	10.4931	10.4482	8.33253	8.67397	8.10964	9.46423	9.52075	9.21153	13.6324	12.2644	13.5321	12.5621	13.2993	13.0178	10.0833	10.5152	10.5524	12.2607	12.3366	12.2572	13.5911	13.1888	13.3737	13.5039	12.9805	13.0176	11.8633	12.2622	13.0721	12.6432	12.0541	12.9099	8.52992	13.3561	13.2734	14.8001	12.9493
Os01g0117900	Nodulin-like protein 5NG4.	auxin-induced protein 5NG4, putative, expressed	8.17138	7.14386	9.7907	6.18663	7.06558	8.88359	9.3722	7.6843	8.04316	7.73707	7.73448	8.11176	6.02261	6.14351	7.02694	6.43818	7.36416	5.25672	10.3503	8.3336	11.0151	8.42006	9.79977	10.5815	7.54532	5.38387	8.42665	6.6017	7.85769	8.11295	3.93352	3.45817	3.86334	3.6307	2.11764	2.8111	4.22018	5.66963	5.23162	5.9468	5.17477	5.57887	6.33564	8.9482	9.0651	10.614	9.68878
Os01g0124400	Proteinase inhibitor I12, Bowman-Birk family protein.	No Hit	7.90872	6.93297	9.33795	7.45173	7.08947	9.13338	5.00107	4.4495	7.45176	6.82051	6.56698	7.07558	9.5071	8.79245	8.09239	11.0312	10.8185	10.9394	11.9167	12.3367	12.3216	12.7084	11.6965	12.3228	14.1402	13.244	13.6724	12.8093	13.639	14.2853	11.6518	12.0248	12.896	11.7003	11.9581	13.0791	13.0884	12.4359	14.1889	12.7051	12.706	14.478	8.4919	8.14482	7.89643	10.5962	9.12293
Os01g0128100	Bifunctional nuclease (Fragment).	nuclease PA3, putative, expressed	5.17698	4.48347	6.61868	5.46938	6.2601	5.70889	5.00583	4.47707	4.42775	3.26011	3.83804	3.00657	3.88885	3.06947	3.53827	3.06443	3.39049	2.28077	7.03227	6.6312	6.94837	6.0665	6.26906	6.64713	5.26541	5.75172	5.83302	4.70552	4.88949	5.63468	3.58721	3.9354	2.95638	3.87493	5.06536	7.60231	2.99498	3.45963	4.13334	3.44899	4.06252	3.40961	6.23919	7.42791	7.16606	7.05303	7.68289
Os01g0130200	(No Hit)	expressed protein	9.57781	9.02245	9.39122	8.59613	6.77995	5.67135	9.90212	8.70218	9.09059	6.19685	5.52867	6.36561	8.11697	8.03658	8.47412	6.4528	6.17169	5.4384	9.09554	9.63755	8.8512	7.18863	7.51293	7.11156	9.15121	8.91556	8.58828	10.1566	9.09474	8.32412	8.91784	8.87605	8.17544	9.06673	8.06903	8.00013	8.7201	9.01447	8.74375	8.84421	8.36315	8.98681	8.89635	9.42916	8.55047	11.4242	8.05901
Os01g0132000	Bowman-Birk type wound induced proteinase inhibitor WIP1 precursor.	BBTI12 - Bowman-Birk type bran trypsin inhibitor precursor, expressed	7.86025	7.17528	11.8682	10.0953	7.32245	8.96233	7.74333	5.24607	6.11025	5.16291	8.00187	7.02567	5.77632	4.43967	5.23715	4.40281	4.8397	4.83509	11.8683	11.1817	11.7256	9.66033	10.6798	12.0731	7.69237	6.32079	8.64753	6.68974	5.73065	6.80145	11.3921	12.0605	12.7896	12.2062	11.6007	12.6354	8.31076	8.65289	11.0743	8.63542	8.21636	10.5331	6.75488	11.3214	10.0866	7.65352	9.09788
Os01g0134900	(1,4)-beta-xylan endohydrolase, isoenzyme X-II (EC 3.2.1.8) (Fragment).	glycosyl hydrolase family 10 protein, putative, expressed	4.7869	3.39653	5.13915	4.87064	4.08643	5.58116	4.11987	3.2902	3.75511	4.14837	3.5799	4.00528	3.9164	4.12689	3.97462	5.16277	3.95062	3.94745	8.07369	5.11366	8.6765	6.42351	7.73818	8.05698	5.14353	5.53123	4.79866	3.81205	3.05269	4.58836	10.0228	8.95824	9.31507	10.2657	9.01854	9.38572	7.58366	7.55306	8.75046	7.91145	7.72657	8.62315	4.80552	8.16589	10.0369	10.3753	9.51591
Os01g0135400	Conserved hypothetical protein.	No Hit	6.35438	6.6308	8.19025	5.69541	5.93757	7.6569	5.6724	6.33321	6.89634	5.12394	5.96408	6.4121	7.57171	7.28818	7.45084	6.06672	6.44187	7.28434	7.71402	7.1205	8.2358	6.15953	6.98621	7.37838	7.02898	7.91546	5.31287	6.57436	6.13059	7.02211	7.57972	7.74956	8.59746	7.51525	7.48828	8.33008	8.35903	7.52141	8.19607	7.61108	7.16321	7.59921	6.49701	8.59001	8.3845	9.81935	8.16247
Os01g0139000	Reticulon family protein.	reticulon domain containing protein, putative, expressed	8.32149	8.1177	8.99348	7.11915	6.89079	8.64303	6.34458	5.93127	5.95039	5.08988	6.31601	7.08919	4.17196	3.81915	3.13592	4.84091	3.95054	3.90629	9.42465	7.37346	9.17899	7.88025	8.95823	10.1571	4.22511	4.68745	4.59222	4.1974	5.1301	5.47658	7.38397	7.95063	7.98953	7.56254	7.70324	7.50916	6.8867	7.02754	7.25752	6.9869	7.28979	6.25611	7.67786	9.17405	10.4763	9.36036	9.93164
Os01g0144200	Conserved hypothetical protein.	expressed protein	9.58212	9.23552	9.5702	9.71061	9.49597	9.90602	9.46218	9.06305	8.98651	9.85909	9.49914	9.99763	8.53901	8.44626	8.88218	9.31996	9.0546	9.50067	9.73779	9.33922	9.91532	10.0162	9.74702	10.3042	9.7848	9.48604	10.2123	10.4023	10.0814	10.0036	9.55793	8.94229	9.55423	9.82681	9.03695	9.58982	7.99195	8.595	9.27293	9.49481	8.84535	9.57546	9.481	9.73463	9.6628	10.8918	10.2674
Os01g0151500	Gamma-glutamyltranspeptidase family protein.	gamma-glutamyltranspeptidase 1 precursor, putative, expressed	4.40834	4.2385	6.24685	3.21953	4.12155	5.2542	5.49977	5.215	5.44783	3.38498	3.51922	4.61033	4.39545	4.74922	4.99641	3.76454	4.11325	7.59719	8.77355	7.57719	9.92439	7.13745	8.01429	8.19792	6.4598	6.91693	5.29044	5.82625	6.8411	5.74861	7.97812	8.07481	8.47626	8.49075	8.17956	8.92607	7.82494	8.04773	8.53226	7.96546	7.80493	8.06698	4.65861	8.48138	7.97237	9.9125	7.94257
Os01g0155400	Conserved hypothetical protein.	expressed protein	8.99519	8.52804	8.56614	8.67613	8.34748	8.49232	9.62432	8.53389	8.41812	9.10095	8.37452	8.38326	8.37997	8.29164	8.55585	8.0405	8.53415	8.02702	7.55159	8.13566	8.39772	6.94795	6.95115	7.73458	8.58496	8.22576	8.64505	7.96925	7.83225	8.02885	8.63754	7.77175	8.70138	8.68734	6.96772	8.3123	7.57369	8.00686	8.89194	9.40968	8.43395	9.10601	7.73897	8.24597	8.02748	8.9828	8.15813
Os01g0159200	Arabinogalactan protein.	fasciclin domain containing protein, expressed	8.11398	6.03222	9.89851	6.72958	6.98132	8.26025	3.92225	3.22433	2.37256	1.50439	0.974306	2.717	1.79685	2.17308	4.15034	2.25822	1.78136	2.38481	12.5897	9.46537	12.6472	11.1838	12.4747	12.7797	2.43821	0.0870559	4.6724	0.434001	2.9893	3.83194	12.8061	12.3613	12.2846	12.8845	12.0772	11.8636	11.2208	11.5638	12.5789	11.3788	10.9495	11.7222	10.1128	15.0649	14.2586	15.6529	14.9124
Os01g0166100	Ca(2+)-dependent nuclease.	staphylococcal nuclease homologue, putative, expressed	10.0919	9.92677	10.1936	10.175	10.1766	10.3446	11.2281	10.7522	10.512	11.0049	10.7781	10.8386	10.6352	10.674	10.8241	11.1298	10.9463	11.3769	10.3411	10.0474	10.4932	10.4462	10.47	10.7538	10.2411	9.6405	9.92601	10.7276	10.8605	10.8961	9.75836	9.66715	9.94463	9.85751	9.35242	10.1749	9.09012	9.41348	10.0048	10.6596	9.93823	10.1876	10.2238	10.8057	10.7683	11.4669	11.0056
Os01g0168200	Thioredoxin-like protein.	thioredoxin, putative, expressed	7.48458	7.65842	7.58532	8.14571	8.74081	8.09361	8.78931	9.1001	9.07412	8.75772	9.26997	9.6729	9.22809	9.32138	9.33473	9.62327	9.24435	9.26913	8.10405	9.08817	7.95174	9.37212	8.09286	8.38682	9.93511	9.63369	9.85651	10.7751	9.81446	9.64846	8.64196	8.71099	9.59526	9.20156	9.06423	9.29014	7.89637	7.98125	8.70597	8.30369	8.65132	9.39138	7.17174	7.19863	7.23925	8.39009	7.59081
Os01g0168600	Auxin-independent growth promoter-like protein.	growth regulator related protein, putative, expressed	8.90777	8.77963	9.39678	9.26665	9.12278	9.57287	9.33902	9.14015	9.20949	9.2213	9.12273	9.01782	8.97404	8.89043	9.09243	9.40704	9.19386	9.08892	9.99126	8.96348	10.0162	9.32265	9.93657	10.2834	8.93633	8.63711	8.27537	9.53291	9.31288	8.67993	10.5656	10.1955	10.5428	10.6539	9.70409	10.2675	9.23158	9.09606	9.75334	9.80647	8.96514	9.52765	9.46409	10.1212	9.84377	11.7758	10.2364
Os01g0168800	Alpha/beta hydrolase family protein.	hydrolase, alpha/beta fold family protein, putative, expressed	8.29877	7.73013	8.88088	6.77826	6.76444	8.33729	8.28944	7.49865	7.31653	6.51262	6.28111	7.1245	6.3444	6.16901	6.51625	7.02973	6.57757	7.10564	11.3836	10.2968	11.2302	9.4583	10.5371	10.5031	6.91819	8.08321	7.77126	8.67102	7.68236	8.17606	13.2191	12.7301	13.3174	13.3327	12.8925	13.0516	11.0126	11.0487	12.0525	11.4691	11.0547	11.9676	9.28112	13.0792	13.1591	14.6221	13.3001
Os01g0170900	Conserved hypothetical protein.	expressed protein	6.00783	6.32331	5.31226	6.38342	6.81244	6.41759	5.12752	5.3415	5.39445	6.81047	7.81919	6.44095	4.70041	5.13226	3.88539	5.2125	5.68182	4.91371	7.17614	7.39775	6.12615	8.39834	7.51983	7.64068	5.56077	5.90624	6.80899	8.72754	9.30793	8.0243	6.14917	6.08936	6.14548	6.22103	5.7131	5.89752	6.33737	7.00817	7.03279	6.4202	6.663	7.60429	8.5249	7.71188	7.6622	10.2166	8.6447
Os01g0172800	Embryo-specific 3 family protein.	embryo-specific 3, putative, expressed	8.55499	8.22744	9.47297	8.21104	8.20269	9.47952	8.98934	8.65069	9.27245	7.62347	7.71127	8.57238	7.75741	8.05587	8.65616	7.44453	7.52213	8.10755	9.07739	9.95323	10.051	9.32076	8.61085	9.61243	10.3237	9.70628	9.17279	10.0143	10.1966	10.8922	9.58421	9.15664	10.214	9.77815	9.00273	10.0544	7.13798	8.12057	9.92354	7.72283	8.31661	9.89052	7.48912	7.01928	7.48926	8.90227	7.0319
Os01g0174300	Oxidoreductase FAD-binding region domain containing protein.	NADH-cytochrome b5 reductase, putative, expressed	8.51813	8.86918	8.43653	9.05134	9.33838	8.70573	9.34789	9.16037	9.20263	9.00727	9.2591	9.25361	9.33029	9.21321	9.31237	9.43116	9.2991	9.30724	12.3563	11.359	11.4571	12.2306	12.3044	12.5462	9.35223	9.17841	9.22005	10.1236	10.0958	9.62354	10.9274	10.88	11.1607	11.4108	11.0286	10.6732	8.53534	8.86923	9.84492	9.67814	9.5485	10.0276	13.211	13.3527	13.1992	10.365	13.045
Os01g0176100	UDP-glucuronosyl/UDP-glucosyltransferase family protein.	flavonol-3-O-glycoside-7-O-glucosyltransferase 1, putative, expressed	3.83669	3.72025	5.21397	5.52624	5.21398	4.98488	5.43228	5.03497	5.1257	6.17078	5.94805	6.71409	5.71123	6.38634	6.19836	6.64969	6.63918	6.91865	4.54434	5.69407	4.952	5.91645	5.14576	5.31855	6.3019	6.63529	6.11461	6.89291	7.13475	7.0211	4.79467	5.09178	4.07275	4.71643	5.83641	5.40017	5.57511	6.07151	5.9364	5.567	6.15133	6.36972	2.46936	2.59655	1.73756	6.26714	2.32875
Os01g0176200	UDP-glucuronosyl/UDP-glucosyltransferase family protein.	flavonol-3-O-glycoside-7-O-glucosyltransferase 1, putative, expressed	5.55981	4.95998	5.82449	5.88932	5.79539	6.27731	5.18381	4.89439	5.23873	5.57292	5.16512	5.79934	7.72873	7.72073	7.49487	6.79877	6.46436	7.18174	5.02529	5.5741	5.02105	5.16843	4.71154	5.03363	6.491	6.72414	5.62772	6.99803	6.53778	6.34309	6.51455	5.87445	6.41957	6.95995	6.49161	6.30742	4.40459	5.2368	5.74282	5.67329	5.3114	6.18842	6.10202	5.97503	6.79262	6.25864	6.39442
Os01g0176700	Myb, DNA-binding domain containing protein.	MYB family transcription factor, putative, expressed	7.84838	7.43542	7.46663	8.09688	7.36819	7.07125	8.84989	8.61397	8.45594	8.37799	7.72918	7.54157	8.42014	8.39079	8.03972	9.23793	8.88594	8.93747	7.58729	7.68186	6.88209	8.31751	8.35129	7.98684	8.26054	8.29995	7.20214	9.70844	8.26306	7.7855	7.83219	7.23804	6.60351	7.93478	7.45449	7.59686	7.45817	7.69268	6.79066	8.12623	8.26161	7.89625	8.41533	8.50895	8.49081	9.79667	8.82199
Os01g0178200	Protein of unknown function DUF92 family protein.	transmembrane protein, putative, expressed	5.92126	5.67625	5.27718	6.46034	6.20394	5.21035	7.46723	7.1333	6.96547	7.35397	7.06937	6.77447	7.30156	7.40848	7.03987	6.91454	7.17412	6.7952	6.94218	7.03957	6.67047	6.26857	6.57611	6.34716	6.92994	6.57755	7.27677	7.38152	6.491	6.61448	7.86642	7.52631	7.68296	7.9542	7.17192	7.28049	7.32746	7.44618	7.74589	7.85695	7.47756	7.59044	8.24448	8.82342	8.49227	6.40972	7.77734
Os01g0180800	Heat shock protein Hsp70 family protein.	DnaK family protein, putative, expressed	8.7507	8.91448	8.33893	7.89988	7.82293	7.20522	8.77481	8.63071	8.40161	8.28406	7.88355	7.26022	9.66622	9.84467	9.86565	7.26354	8.03935	8.25378	9.61323	9.39289	9.78213	7.39658	8.16901	8.52558	5.95327	7.97006	5.80638	6.63638	7.73108	4.75733	9.92539	9.42096	10.1848	8.68884	7.72178	8.20754	7.80097	8.02568	8.50342	8.29529	7.83432	8.01963	9.63204	11.0923	10.6793	7.11532	9.65547
Os01g0190300	AUX/IAA protein family protein.	OsIAA2 - Auxin-responsive Aux/IAA gene family member, expressed	10.8524	10.8164	11.3936	11.2427	10.8536	11.3919	11.6815	11.3504	11.1041	10.4078	11.4802	10.9396	10.2913	10.6036	10.2457	9.36094	9.61763	8.71662	11.0846	11.2739	11.2542	11.8697	11.1319	11.2878	9.92674	9.70439	11.4748	12.394	12.8913	12.5072	8.25767	7.93877	8.18694	8.5322	8.35709	8.41591	8.86723	9.39758	10.5137	10.251	9.2172	8.88164	11.0591	11.459	11.3398	13.0939	11.8231
Os01g0191300	No apical meristem (NAM) protein domain containing protein.	no apical meristem protein, putative, expressed	7.96147	7.66715	7.89607	8.41636	8.25267	8.23667	8.28931	7.6489	7.72264	7.99595	7.52882	7.51629	7.49542	7.27556	7.55157	8.17075	7.63011	7.59707	7.92724	7.288	7.93434	7.30404	7.6171	7.77734	6.18494	6.70074	6.55013	6.8903	7.4613	7.0646	8.74181	8.46257	8.46816	8.5655	7.87495	8.17292	8.12748	8.55766	8.71511	9.15846	8.64687	8.65416	6.59619	9.05974	8.41367	11.2851	8.82692
Os01g0196600	Nucleotide pyrophosphatase precursor (EC 3.6.1.9) (OSE4).	ectonucleotide pyrophosphatase/phosphodiesterase family member 1, putative, expressed	8.28186	8.44703	8.4011	8.02622	7.98516	7.9301	7.93949	8.01506	8.01952	7.93954	7.77536	7.32166	8.61771	8.55008	8.55134	7.23492	7.87946	8.3822	9.28738	9.30458	9.55785	9.42709	9.6476	9.86111	7.60484	7.35431	7.5662	7.97604	8.15582	7.85587	9.81007	9.64533	9.723	9.83006	9.41786	9.2383	7.98102	8.35704	9.05091	8.61681	8.38778	8.9992	10.655	10.7063	10.7998	9.63215	10.7139
Os01g0198500	Conserved hypothetical protein.	avr9/Cf-9 rapidly elicited protein 146, putative, expressed	1.7448	1.71262	5.27017	1.50031	2.69792	3.06686	4.35546	3.49828	2.53352	1.25295	1.58389	1.55684	2.87596	1.22241	2.42869	1.72416	1.31464	2.04813	10.6738	9.4612	11.0279	10.6432	10.9403	11.0046	-1.23607	3.35038	4.12798	3.55154	2.19628	2.93002	10.8932	10.9964	10.6221	11.1235	11.1034	11.2365	10.2667	10.2542	10.1042	10.9769	11.0838	9.99003	11.3082	12.2644	12.238	11.5006	12.1603
Os01g0207300	S-adenosylmethionine synthetase 1 (EC 2.5.1.6) (Methionine adenosyltransferase 1) (AdoMet synthetase 1). Splice isoform 2.	S-adenosylmethionine synthetase 2, putative	10.0666	10.4389	10.9974	11.1064	11.7087	11.6113	10.5832	11.1888	11.4271	9.43329	10.0652	9.64655	11.3317	11.2251	11.4669	10.0037	11.2974	11.2194	11.5775	11.1078	12.4511	11.0774	11.7078	12.5091	10.5882	9.9963	7.93002	10.1757	10.6388	9.59045	12.1113	12.1639	12.8292	12.3332	12.1886	13.0396	12.8007	11.9901	12.7928	11.6778	11.6681	12.2054	11.1187	12.8652	12.8212	14.2392	12.7477
Os01g0210300	Conserved hypothetical protein.	expressed protein	2.73787	3.06234	4.02789	3.18689	4.18611	4.0543	0.825727	2.61489	2.06062	0.626072	1.27485	2.25522	3.49287	2.17685	3.0574	1.6229	1.3644	0.933805	9.19246	7.20435	8.94947	9.20535	9.75107	9.98712	4.72411	6.15854	3.50076	1.93444	2.4073	3.1624	7.99977	8.18315	7.9906	7.90717	7.28754	7.76171	6.32377	5.81911	6.49145	6.48328	6.59516	5.66117	9.08548	10.3049	10.2773	7.72268	10.4262
Os01g0215100	Peptidase S10, serine carboxypeptidase family protein.	No Hit	9.08985	9.07451	9.45018	9.42517	9.52098	9.48366	9.24505	10.1153	10.5473	9.29299	9.54832	9.70652	10.016	10.121	10.3492	9.82191	9.81797	10.4543	9.22624	9.19983	9.90419	9.46964	9.54742	9.99753	9.04338	8.69673	7.15168	9.03547	9.79873	9.27459	7.84885	8.21299	8.0842	8.04799	8.40702	8.56598	9.28102	8.73345	9.0438	8.83233	8.49549	8.99214	7.88236	8.69655	8.7299	9.1071	8.56605
Os01g0215500	Lipase.	GDSL-like lipase/acylhydrolase, putative, expressed	4.79466	5.1189	8.011	5.33991	5.23459	7.79882	4.39992	4.5306	6.77522	4.2731	4.55933	6.9252	4.54689	4.82849	5.94706	4.72541	5.1179	6.54065	6.2895	5.68633	8.04216	7.10996	7.01322	8.43187	6.46673	6.98738	5.86639	5.22992	6.27169	7.13493	6.66772	6.76957	7.73315	6.2985	6.77784	7.65724	8.50771	7.2718	7.77288	6.68807	7.06696	7.62147	5.74676	5.2532	5.76749	7.03152	3.95608
Os01g0216700	Conserved hypothetical protein.	conserved hypothetical protein	8.28229	8.44351	9.38715	8.44726	8.49754	9.30896	8.5058	8.76674	8.85839	7.45036	8.73666	8.72418	7.72787	8.054	8.37297	7.28472	7.43657	6.94199	8.36961	8.7791	9.40233	9.15198	8.54576	9.63244	7.86572	7.67783	6.99407	9.08831	10.1327	9.16717	6.53322	6.77987	7.54475	6.7863	7.03128	7.60172	9.11042	7.7299	8.62619	7.88522	7.84097	7.67908	7.80266	8.79378	9.37122	10.0961	9.1447
Os01g0223000	Lipolytic enzyme, G-D-S-L family protein.	esterase, putative, expressed	4.64943	4.22352	2.78386	4.19091	4.48847	3.82677	5.88351	5.2644	5.2692	5.58099	5.30031	5.0312	4.85555	4.97918	5.62174	4.87313	5.33937	4.54406	4.18893	5.29903	4.92639	4.38961	3.92083	4.6762	5.80914	4.84645	6.36216	5.80516	6.09755	6.2153	4.8853	4.1086	4.54481	4.56652	3.05413	4.71932	4.99632	5.26052	5.57722	6.24624	5.41364	6.10714	2.82693	2.62267	2.26629	5.51687	3.49181
Os01g0223200	Lipolytic enzyme, G-D-S-L family protein.	GDSL-like lipase/acylhydrolase, putative, expressed	10.6284	10.3346	10.9281	9.13935	9.27549	10.2592	11.1682	10.9026	11.1849	7.90549	8.79443	8.92781	10.2563	9.98902	10.1211	9.237	8.81145	8.23078	10.4299	10.8797	10.9582	10.1293	9.73432	10.5263	10.3884	9.73466	10.0577	9.08372	9.72393	9.85195	9.33899	9.16565	9.4542	9.45625	9.11772	9.81718	8.39059	8.39327	9.5035	7.9224	8.21421	9.21658	7.20991	8.00534	7.61429	9.76364	7.11507
Os01g0227200	Somatic embryogenesis receptor kinase-like protein.	protein kinase domain containing protein, expressed	10.1697	10.2149	10.1502	8.717	8.87884	8.66778	8.96594	8.85175	8.91474	8.13903	8.73272	7.87842	10.1964	10.2513	10.1884	8.29518	8.74918	8.11406	8.56839	9.07779	8.54508	8.2612	7.98387	7.85755	8.3202	8.01792	8.59669	9.48156	9.10381	8.52334	8.71966	8.40037	8.76612	8.40896	7.83462	8.10203	9.8089	9.80924	9.57799	9.5788	9.2956	9.67339	9.18357	9.76748	9.88876	10.1841	9.68684
Os01g0228200	Protein kinase domain containing protein.	receptor protein kinase, putative	3.35643	3.40611	4.35072	3.71227	3.58868	4.48154	3.53789	3.93091	4.23936	4.99672	5.04006	5.12715	5.21077	5.05945	5.2989	5.7425	5.55833	5.95981	3.25199	3.92183	2.85612	3.9741	4.05091	3.5119	4.29223	5.76267	4.99076	5.97032	6.62272	5.99121	5.03118	5.4842	4.86811	4.92881	6.25063	5.40261	6.63343	6.26452	5.67425	6.24858	6.28375	5.69385	3.59718	3.57691	3.02388	3.40232	2.4651
Os01g0231800	Conserved hypothetical protein.	nucleic acid binding protein, putative, expressed	11.3255	11.2205	11.0553	11.0938	11.176	10.7046	11.3821	11.3831	11.2175	10.5709	10.9423	9.99531	11.5954	11.5438	11.262	12.0789	11.653	11.2072	12.0922	13.0205	11.9502	12.3441	11.6038	11.7287	11.3359	11.2748	12.4939	12.0508	12.0662	11.236	13.2579	13.0808	13.1091	13.2974	12.7137	13.4057	13.0773	12.798	13.1634	12.6289	12.61	13.3776	12.7825	13.0487	13.0706	14.0502	13.1493
Os01g0234300	(No Hit)	pectinesterase, putative, expressed	9.91832	9.72783	9.27002	7.82611	7.59706	7.86651	9.31817	9.22027	9.13852	7.73088	7.95362	7.47063	8.96139	9.61112	9.03326	8.33995	8.3065	8.32708	9.01882	9.33643	7.93311	8.65269	8.01041	7.64798	6.79463	6.92191	7.0851	8.08178	7.8251	7.12751	8.14495	7.52233	7.2853	7.5836	6.85361	7.03212	7.03679	7.9954	7.74456	7.29925	7.09139	7.7645	7.24612	8.87135	9.28369	10.2001	9.13324
Os01g0234700	Harpin-induced 1 domain containing protein.	harpin-induced protein 1 domain containing protein, expressed	7.44922	7.30183	7.31652	7.88531	7.98084	7.76082	8.70414	8.70706	8.39248	7.99765	8.20021	7.91738	8.27945	8.92012	8.45061	9.52898	9.22983	9.57405	10.1386	9.58081	10.0253	9.58883	10.1259	9.9061	7.6525	7.70048	7.917	9.5552	8.4433	8.65238	10.1203	10.0881	10.2013	10.1637	10.0993	10.0952	9.13082	9.33564	9.67417	9.27432	9.38712	9.63656	10.349	10.7057	11.1725	11.1123	11.2846
Os01g0243400	Hypothetical protein.	expressed protein	7.20874	7.08467	8.60095	7.37127	7.46594	8.70693	7.39961	7.11192	7.62841	7.46777	7.94743	7.8799	6.93288	7.5019	7.45002	7.62021	7.74608	8.16865	8.7391	7.98536	8.74136	9.9046	9.56635	9.89151	8.0558	8.51807	7.33811	9.6836	9.23169	9.37582	8.16991	8.63379	8.98484	8.94103	9.05973	9.32753	7.48342	8.06541	8.8083	7.87603	7.96234	8.78845	10.0691	9.97324	10.3125	11.4779	10.6826
Os01g0247900	AWPM-19-like family protein.	AWPM-19-like membrane family protein, putative, expressed	2.48882	4.06758	3.50278	3.04634	4.10247	3.99048	3.55592	2.94681	2.56834	3.09686	3.82882	2.86338	2.17413	1.75671	2.21878	1.34126	2.25961	2.54004	9.81941	7.30081	8.68121	9.47129	10.222	10.6133	4.37285	4.08706	4.25593	3.42971	2.38881	3.63398	9.90806	9.61808	9.54688	9.99471	9.22504	9.05606	7.66367	7.66208	8.31242	8.80487	8.64436	7.82492	9.2786	11.5171	11.5304	8.39396	11.6374
Os01g0248800	Hypothetical protein.	hypothetical protein	9.92521	9.75135	9.81245	10.1098	9.78764	9.82185	9.6124	9.37914	9.41727	9.57765	9.7157	9.3889	8.00167	8.57845	8.36055	9.7568	9.45802	8.88154	10.2174	10.0416	9.35203	9.57228	9.17683	9.35586	7.75791	7.37418	8.57076	9.77108	9.82555	9.01273	7.86622	7.63374	7.47313	7.86671	7.27409	7.57026	8.05301	8.12082	8.51025	7.41139	7.92486	8.77384	7.28691	9.48054	9.97788	11.2302	9.54485
Os01g0254300	Pectinesterase (EC 3.1.1.11) (Fragment).	pectinesterase, putative, expressed	-0.126013	1.07275	2.82663	1.4029	-0.0605718	0.604882	1.57179	1.33518	1.95434	-0.613289	1.21028	0.948774	0.0491297	1.53748	1.07104	-0.93462	2.36419	3.10361	6.37564	4.75063	6.10132	6.57496	7.10398	6.90273	1.07026	3.73441	4.09512	1.48744	1.50791	3.04439	6.20315	5.38817	5.4799	6.11284	4.55891	4.607	1.36555	2.57747	4.04375	3.94336	4.49083	3.30989	6.91878	7.78177	7.80702	5.76508	7.92748
Os01g0260100	Kinesin heavy chain (Fragment).	kinesin motor domain containing protein, putative, expressed	3.37472	3.56706	5.11697	3.31486	2.00592	4.42343	4.50006	3.50069	2.99935	2.12316	1.8389	3.52522	0.67323	2.03052	3.32633	3.7896	2.71635	3.16204	6.76626	4.64743	7.77291	5.39529	7.36598	7.82855	4.07616	4.79505	5.14972	2.86764	3.70718	3.64161	8.66105	8.34967	8.62083	8.84725	7.88982	8.57487	7.12201	7.0525	7.77619	7.57375	7.47427	7.73549	8.63107	10.4248	9.64068	12.0941	10.2562
Os01g0266500	Phenazine biosynthesis PhzC/PhzF protein family protein.	phenazine biosynthesis protein, putative, expressed	11.2725	10.7814	10.9638	11.0173	10.7453	10.8433	11.0201	10.3812	10.4094	10.784	10.7405	10.4123	10.6158	10.602	10.3196	9.43393	9.59708	9.24509	10.2573	9.65815	9.6898	9.30209	9.54805	9.54978	8.52821	7.97757	8.57549	9.68748	10.0272	9.56227	11.884	11.4203	11.2651	12.0822	11.2144	11.4987	11.0053	11.2319	11.3058	12.2358	11.3499	11.4976	10.5475	10.6985	10.5341	12.4653	11.0118
Os01g0267800	Protein kinase domain containing protein.	TKL_IRAK_CR4L	5.28217	7.01304	6.15597	7.46339	7.71387	7.85957	4.49741	4.58626	4.6554	7.61029	8.50531	8.11237	5.62671	6.15151	5.94082	8.53946	8.06334	8.97419	6.92634	6.40301	6.66517	8.07355	7.86212	7.80604	5.06533	5.8799	3.32677	8.23223	8.48959	7.19356	8.45649	9.02249	9.28671	8.59976	8.85004	9.24135	8.32332	8.29983	8.63811	8.39599	8.63969	9.03098	8.85895	8.35055	9.20034	8.73029	8.86149
Os01g0277100	Hypothetical protein.	expressed protein	6.51521	6.27967	7.91517	5.46046	5.55722	6.60878	5.45781	5.91939	6.38014	6.47136	6.73328	7.16432	6.05359	5.82031	6.83339	6.30478	6.1942	6.4802	5.80541	6.23202	6.94485	6.40113	6.24733	6.86815	6.86554	7.00913	6.53334	7.7879	7.22186	7.6276	5.91387	5.56024	6.7665	5.93399	5.90148	6.23481	8.29653	6.45679	6.28904	6.60874	6.73795	6.77192	5.59961	6.27861	6.61668	8.96553	6.40558
Os01g0277700	Conserved hypothetical protein.	glycosyl hydrolases family 17 protein, putative, expressed	8.79439	8.54612	8.23551	8.84053	8.5958	8.12678	9.21138	9.16017	9.02775	9.80723	9.86833	8.99229	9.07631	8.7015	8.44442	9.15957	9.12656	8.68644	9.49486	9.54571	9.49702	9.99538	9.65036	9.61613	9.21662	9.2634	9.68733	10.1689	9.9492	9.7687	10.064	9.72814	9.82601	10.1436	9.64356	9.66806	9.20653	9.16921	9.55872	9.46282	9.32713	9.62013	9.98597	10.6534	10.3301	10.6154	10.3347
Os01g0281600	Plastocyanin-like domain containing protein.	plastocyanin-like domain containing protein, putative, expressed	8.54485	6.31444	10.6036	6.89533	6.77069	9.23268	6.10179	3.30793	4.19256	4.19909	4.09163	5.15934	4.12001	2.94927	3.27875	3.63123	3.52913	4.18523	11.0437	8.90386	11.6624	10.6915	12.2005	11.6855	6.57131	7.10728	6.45854	6.82466	8.35929	10.2049	9.0019	8.7716	8.77934	9.2434	9.45718	9.09761	8.34369	7.8263	8.22737	8.10282	8.51308	8.33629	9.57886	12.4023	12.3928	14.0906	12.6649
Os01g0282800	Beta tubulin (Fragment).	tubulin/FtsZ domain containing protein, putative, expressed	7.99081	7.39572	9.6863	7.87079	8.19402	9.41435	7.63659	6.98808	7.13139	5.4877	6.16936	6.19931	5.05337	4.74505	5.5151	4.13235	4.68229	6.06697	13.8118	13.128	13.2322	14.131	14.0104	14.021	8.35926	8.53101	9.31425	7.30411	8.82674	9.79469	14.149	14.1012	14.5287	14.5242	14.5051	14.0519	13.2448	12.6882	14.0827	12.8118	12.8348	13.6196	14.989	15.4228	15.3113	15.2342	14.7964
Os01g0283300	Hypothetical protein.	retrotransposon protein, putative, unclassified, expressed	11.0964	11.0598	11.2581	12.0415	11.6832	11.2469	11.1661	11.1503	11.475	12.894	12.2566	12.3856	12.8614	13.0337	12.6187	11.8126	11.518	12.0801	10.5618	12.1821	11.1161	12.5609	11.8831	11.2507	12.0439	11.2166	12.1113	13.2876	13.7708	14.0376	13.0688	12.3746	11.9637	12.7047	12.8515	13.2787	14.6385	14.6666	13.945	15.2663	14.7567	14.0419	8.07347	11.6339	10.4936	15.2197	11.3212
Os01g0283600	Cinnamoyl-CoA reductase (EC 1.2.1.44).	cinnamoyl CoA reductase, putative, expressed	4.5022	4.9858	6.13679	2.34046	2.54223	2.79497	3.75443	3.13646	4.02574	2.37303	3.02914	4.55739	4.3531	3.97785	3.18425	4.03782	2.75353	2.54097	8.47339	7.29826	8.07987	7.41814	6.83785	7.64523	6.35292	6.84664	6.678	4.45644	4.56043	5.4522	11.5294	11.3185	12.2546	11.6212	10.4959	10.3081	10.2908	10.6425	11.4405	10.6598	10.3816	11.2615	9.11346	9.50634	11.048	11.5691	10.1027
Os01g0283700	Cinnamoyl-CoA reductase (EC 1.2.1.44).	cinnamoyl CoA reductase, putative, expressed	5.56194	4.64321	6.1021	4.04689	3.70331	4.10588	7.19812	5.43054	5.8233	4.4989	3.64117	6.14132	4.72466	4.60408	6.18254	3.12391	2.46155	3.3411	7.4312	5.71821	7.15554	6.12879	6.13451	7.98645	7.30531	6.73494	7.55239	6.84841	6.545	7.76064	4.69853	5.02663	3.28872	4.56453	5.87302	4.74013	4.11181	5.14467	2.50697	4.41592	4.65333	2.91195	8.60021	7.89392	7.93898	11.061	8.8845
Os01g0285300	MYB transcription factor.	MYB family transcription factor, putative, expressed	7.32301	6.56864	8.32102	5.89157	6.27659	7.36889	5.50228	5.06817	4.19181	5.97428	5.2177	5.73655	1.97341	3.6381	3.70061	4.51352	4.14304	4.26939	10.5045	8.3904	11.7153	8.41058	10.6597	10.1849	6.14255	6.77801	6.84257	5.51261	6.26538	6.51096	10.3733	10.1887	11.0304	10.0323	9.36105	9.48834	8.06229	8.43279	9.47381	8.02124	8.41413	9.86789	6.76065	11.0459	9.78882	12.3302	10.4076
Os01g0286000	Snf7 family protein.	SNF7 domain containing protein, putative, expressed	9.97366	9.91257	9.50077	9.61743	9.55042	9.76076	8.06073	7.27122	6.7523	8.96542	8.52215	8.22716	6.79867	7.51748	7.66856	7.91593	8.65243	7.7307	7.83883	7.9935	8.87498	7.50883	8.02962	8.28908	8.03279	7.4342	8.80587	8.79975	8.76344	8.6505	7.70251	7.3138	7.34465	7.5531	6.73206	8.38139	6.85796	7.54878	7.33599	8.05107	7.56338	7.86588	8.76108	8.55362	8.13904	10.287	9.21786
Os01g0291500	Transferase family protein.	transferase family protein, putative, expressed	6.00911	5.8043	5.80185	4.99717	3.93313	4.89661	8.969	7.50478	8.54111	5.98067	5.75682	6.72422	5.97332	5.71482	5.47858	5.31588	5.35103	3.79305	11.0071	10.6197	10.6076	9.24743	10.1583	9.81062	12.0372	11.7135	10.6195	11.5961	10.2068	10.1609	13.853	13.5166	13.8427	13.8264	13.7277	13.9383	12.806	12.438	13.5346	12.4122	12.0439	12.6154	3.20132	10.5146	10.3249	13.361	10.8904
Os01g0296200	Glycoside hydrolase, family 28 protein.	polygalacturonase, putative, expressed	9.82846	10.0689	10.5715	8.87259	9.15894	9.78905	9.70514	10.332	10.4508	8.92179	10.4425	8.8204	11.6808	11.386	10.6935	10.8794	10.6851	12.5527	10.837	11.8436	11.577	10.8314	10.7127	10.5993	9.51332	8.13591	8.66766	8.5379	9.67357	6.85786	11.8852	12.1289	11.9107	10.3695	10.679	10.8723	11.9373	11.6173	11.5774	8.4641	9.16439	9.40679	7.55527	11.7857	10.9336	10.8867	8.96272
Os01g0299100	Hypothetical protein.	No Hit	2.07212	1.22461	3.40819	2.65702	1.97429	-0.0988925	3.74253	1.50115	2.49676	0.672152	1.5933	2.26807	0.811149	1.33569	0.29099	2.39721	2.00189	0.150973	3.52879	4.16426	4.09155	3.58461	3.11906	3.7137	3.48332	3.52381	4.1732	1.50415	2.40435	2.88805	3.38781	3.66894	2.94349	2.9023	3.65354	3.5954	4.61037	3.96031	1.34031	2.26144	3.25383	2.6882	4.29574	5.5822	6.54907	7.65098	5.70678
Os01g0299300	Phospholipid/glycerol acyltransferase family protein.	glycerol-3-phosphate acyltransferase, putative	6.23784	6.05403	6.42119	5.36089	6.46234	5.90071	5.82016	6.29396	6.23737	6.02978	6.45086	5.66731	6.19807	6.21625	5.57063	6.40127	5.69066	5.96639	7.14813	6.64629	7.61704	6.30666	6.84836	6.51907	5.59077	6.29461	5.91488	6.55277	7.33844	6.64878	10.4397	9.62931	9.85089	9.70401	9.32235	10.1352	9.62811	9.21571	9.77266	9.59062	9.11897	9.67097	3.61879	7.45366	5.71437	9.84531	7.98846
Os01g0303200	Conserved hypothetical protein.	expressed protein	6.16471	6.1744	5.74702	6.01691	6.19592	5.72159	6.69517	6.43518	6.83333	6.22119	6.5615	5.66929	6.46624	6.14112	6.1157	5.80711	6.15048	5.9748	7.48042	7.46616	7.53713	7.15977	7.32758	7.21996	6.43099	6.54227	6.83758	6.53472	6.76715	6.6382	7.82888	7.67956	7.69079	7.67042	7.42096	7.25021	6.87728	6.98377	7.3673	6.51631	6.98061	7.225	8.72596	9.12886	8.95129	8.06444	8.66712
Os01g0303600	Zn-finger, RING domain containing protein.	zinc finger, C3HC4 type, putative, expressed	7.51962	7.49163	8.04888	6.1407	6.61065	6.40689	6.26813	5.0749	4.8573	3.61846	4.62829	4.36185	4.46448	4.39192	4.23121	3.83188	3.84064	3.6567	9.15812	7.92042	9.77348	8.09775	8.91914	9.77234	6.36255	6.88379	7.35833	4.46699	6.85195	6.9645	9.6181	9.71119	10.2692	9.4638	9.22504	9.17552	7.44213	7.46748	8.89029	8.0031	7.89531	8.32357	7.91487	10.5684	10.7034	9.57199	10.221
Os01g0304400	Conserved hypothetical protein.	expressed protein	4.65921	5.24033	5.74803	5.14557	5.10771	5.68101	5.49969	5.89084	6.0257	4.92031	5.83228	7.09573	7.7133	8.28513	8.35732	8.13679	8.00442	9.47704	5.22951	5.88156	6.05704	5.0463	4.75971	5.05568	8.24525	7.37593	7.23658	6.87151	7.62051	8.37076	6.11675	6.34058	7.88252	5.88578	6.70545	7.72858	9.10864	7.84238	8.10495	7.92677	7.62284	7.75714	11.5104	11.6547	12.2526	12.2854	11.9206
Os01g0307500	Cation transporter family protein.	OsHKT1;5 - Na+ transporter, expressed	3.11188	1.0954	6.00896	2.99595	3.09877	4.35518	6.49809	6.70442	6.67903	5.18947	4.49005	4.26656	5.98832	5.40326	5.81129	4.98082	4.65583	3.95983	4.18786	5.59016	4.01142	4.57406	2.37528	2.61599	7.61094	7.49061	7.17253	9.02636	7.80148	7.26517	5.75307	4.70951	4.34917	4.97554	5.14663	6.08267	6.12182	8.17161	5.4946	7.86451	7.51406	5.18989	0.43968	6.80851	8.60574	9.28408	7.57364
Os01g0323000	Ser Thr specific protein kinase-like protein.	serine/threonine-protein kinase, putative, expressed	5.26725	4.22363	6.74175	4.14397	4.20473	6.80273	3.25273	2.4532	4.31914	3.03425	2.54806	2.89735	4.21415	2.77244	0.304491	4.21601	2.1856	1.62837	9.21509	7.49533	9.1927	8.30076	9.092	9.08097	4.38935	6.03221	5.62767	4.47022	4.61323	5.80873	9.27256	9.1211	9.38808	9.34517	8.70007	8.76558	7.03096	7.44619	8.40651	8.00972	7.64761	8.28044	9.27868	10.5358	9.808	9.79527	10.0553
Os01g0326000	Peroxidase 1.	peroxidase precursor, putative, expressed	6.76345	5.37729	8.5683	6.14235	6.87788	9.20156	4.8508	4.46133	3.96501	5.97488	5.61312	4.79291	3.66945	4.1537	4.6426	5.6489	5.40697	5.90758	10.956	9.82137	9.2108	10.9724	10.8338	10.9024	0.184751	5.03148	4.40647	6.50354	6.35826	6.05714	8.90734	8.70131	8.55855	9.10065	8.62724	7.96419	6.0504	6.39115	7.30531	7.34444	6.91154	7.2443	11.964	11.7725	11.4069	11.7915	11.9239
Os01g0329900	Lipolytic enzyme, G-D-S-L family protein.	GDSL-like lipase/acylhydrolase, putative, expressed	8.61704	6.71231	9.88349	9.0273	8.59356	10.2949	7.0762	5.97396	5.91645	8.09841	7.85663	8.04234	4.14828	4.18441	4.35252	5.37963	5.23762	4.22205	12.2321	10.0372	11.4062	10.9965	12.0239	11.6893	5.04791	5.43815	5.81673	7.02948	7.71314	8.32389	11.5008	10.3966	9.8538	11.5265	10.369	9.80994	8.53971	9.02043	9.63175	9.46025	8.77838	9.2976	10.8828	12.0767	10.8824	12.5803	11.4411
Os01g0341200	Conserved hypothetical protein.	expressed protein	8.78196	8.95328	8.94884	7.88973	8.16983	7.25564	9.42271	9.75319	9.3452	9.95611	10.1036	9.08208	10.4912	10.5754	10.0864	10.0627	9.98604	10.3367	9.67997	10.7172	9.75969	9.06303	9.35713	8.85477	8.62932	8.27767	8.92036	11.6802	11.198	9.9573	10.4128	10.657	10.289	10.3196	10.4415	10.1011	11.7897	11.3295	10.8663	10.1862	11.0606	11.1393	11.2306	11.1876	11.1916	12.4765	11.493
Os01g0353400	Glutathione S-transferase GST 8 (EC 2.5.1.18).	glutathione S-transferase, putative, expressed	10.7171	11.2424	11.5702	9.24272	10.3074	10.8065	8.539	8.75175	8.87478	8.20595	8.45827	9.19693	10.3921	10.5365	10.4829	10.6132	9.562	9.46984	10.3787	9.57482	9.32769	8.80637	8.69436	8.98904	9.0945	9.15843	9.39203	10.8328	9.93392	9.31768	10.6357	10.8756	10.9738	11.0004	10.7766	10.9816	10.2341	10.5577	11.1813	11.0829	10.7052	11.9575	7.92055	9.02893	7.57714	11.1831	8.89387
Os01g0368100	Flavin-containing monooxygenase FMO family protein.	No Hit	7.3734	7.27598	7.8796	5.76366	5.78086	6.17204	7.48279	7.44864	7.57653	5.98586	6.08794	6.22122	5.99744	6.09993	6.56677	5.96201	6.1825	6.7303	8.75809	8.83874	9.31141	6.66124	7.15903	7.26725	6.45897	6.72144	6.50536	6.13302	6.44074	6.41906	7.10207	6.62427	7.63925	6.76798	5.78807	6.83261	5.94505	5.97898	7.07046	5.96055	5.76043	6.22557	4.80279	7.99944	5.53281	9.56714	5.77766
Os01g0369000	Cullin family protein.	cullin, putative, expressed	9.24085	9.06172	9.23128	10.0735	10.169	9.75285	9.42643	9.58654	9.31382	9.85458	10.0365	9.41875	9.40731	9.69313	9.09208	10.1338	10.361	10.0631	9.40814	9.5297	9.0262	10.4602	10.2422	10.0464	10.216	10.1416	10.7362	11.04	10.8894	10.6771	10.0673	9.79131	10.2772	10.3805	9.64878	10.0441	8.81159	9.04782	9.55729	9.75948	9.4776	10.0089	9.53121	10.0718	9.5727	10.8071	10.3633
Os01g0369700	Glutathione S-transferase GST 8 (EC 2.5.1.18).	glutathione S-transferase, putative, expressed	13.6772	13.9705	13.9762	12.3316	13.0111	13.1447	11.4595	11.4316	11.7263	10.9781	11.1174	11.7162	13.1695	13.1952	13.0424	13.3488	12.0326	11.9124	12.9684	12.5352	11.9225	11.7479	11.3888	11.506	12.1884	12.2196	12.5832	13.8382	12.6833	12.6277	13.5382	13.564	13.6371	13.8868	13.2277	13.5545	13.1813	13.0559	13.8311	13.3299	13.5794	14.6041	10.6817	11.6643	10.3273	13.5742	11.2031
Os01g0370000	Oxo-phytodienoic acid reductase.	12-oxophytodienoate reductase, putative, expressed	5.984	5.55221	6.25575	5.66234	6.05437	6.05721	5.74085	5.1446	5.19821	4.78108	4.59668	5.66417	4.57494	4.55582	4.64619	4.80845	4.23046	4.36061	5.72693	5.69001	4.56044	5.60185	5.1761	5.10789	5.64053	5.22977	5.77301	6.06255	4.94231	5.6271	7.34861	7.68419	8.0534	8.83454	8.8516	8.68275	5.60673	6.40313	6.06043	6.85849	6.67218	6.38351	3.42711	4.44956	3.73805	6.85801	4.91422
Os01g0370200	Glutathione-S-transferase 19E50.	glutathione S-transferase, putative, expressed	2.99318	2.94282	3.1225	1.44483	2.06321	3.48833	2.1957	2.37803	2.89598	2.78807	1.80007	3.29406	1.29401	2.36006	2.46111	1.21285	2.41496	2.16016	4.4236	3.03449	2.49682	3.2708	3.32462	3.81963	3.58095	5.65348	3.04589	4.36785	3.65764	4.91332	2.47383	3.8576	3.36172	3.25846	4.31568	3.82984	3.96812	4.61368	2.83235	3.46267	4.36911	2.38966	7.42796	6.57173	5.57329	8.56211	7.81021
Os01g0371200	Glutathione S-transferase 1 (EC 2.5.1.18) (GST class-phi).	glutathione S-transferase, putative, expressed	8.93932	9.356	9.6046	8.05733	8.64721	9.83901	8.36554	9.08417	8.04345	6.91655	7.00292	7.40337	11.5279	11.6058	10.9038	9.57617	9.04838	8.59586	9.47698	8.01084	7.79794	6.07043	7.16873	7.63776	6.32024	5.77567	6.35905	6.48223	5.76284	5.28514	3.7978	5.02068	5.23462	3.76556	4.61047	3.87563	5.6755	4.81153	5.29632	5.33039	4.06572	4.57685	9.27293	10.8261	10.2292	11.0635	9.90769
Os01g0375200	Dehydroquinate dehydratase/shikimate:NADP oxidoreductase (EC 4.2.1.10) (EC 1.1.1.25).	bifunctional 3-dehydroquinate dehydratase/shikimate dehydrogenase,chloroplast precursor, putative, expressed	8.26571	8.20234	8.65394	8.50561	8.25689	8.47144	7.13151	6.98456	7.22269	7.68665	7.74209	7.56309	7.58878	7.71906	7.41926	7.80778	8.49187	8.15588	9.932	8.93278	9.56376	9.51503	10.0386	10.1454	7.53913	7.24389	7.6462	7.49623	7.52959	7.85356	10.9804	10.4131	10.738	11.1217	10.4276	10.6276	8.85563	9.25844	10.0472	9.35177	9.11148	10.0531	10.8183	11.1888	11.1111	8.78324	11.194
Os01g0503400	Root-specific metal transporter.	natural resistance-associated macrophage protein, putative, expressed	5.92636	5.51567	6.41516	7.03169	6.66961	6.92387	6.22505	6.62876	7.31942	7.79378	8.8576	6.68952	5.39675	6.10305	4.347	6.34021	6.96143	6.70206	6.49238	6.45301	8.22634	6.20689	7.29421	6.97805	5.54359	6.30946	5.8983	6.4393	8.17542	4.96944	7.33971	6.76166	8.1846	7.24689	6.12711	7.1478	7.6882	6.93332	7.44932	6.94683	6.57859	7.16638	4.94912	7.00729	5.36211	9.60314	5.64874
Os01g0503500	Conserved hypothetical protein.	No Hit	4.59108	3.93435	5.78046	7.21297	7.05638	6.8687	6.76598	6.62033	6.43072	9.25128	8.9537	9.0117	5.60631	6.07186	5.59051	7.85785	7.47684	7.68495	7.88034	7.90707	7.08076	9.12725	8.43283	8.44942	8.80853	8.3844	9.01637	9.36913	9.21609	9.55265	8.38395	7.99467	8.16304	8.49334	7.88586	8.35552	7.29332	8.10757	8.47793	9.03957	8.23876	8.5823	5.83584	6.07999	6.06605	8.84745	6.62586
Os01g0508500	Hypothetical protein.	expressed protein	7.72427	7.41619	9.48125	7.36051	5.09557	5.38171	7.54659	7.46524	8.18917	4.73409	4.78258	5.80005	5.26391	5.74218	6.14271	4.1859	3.77584	4.14827	9.58615	7.88744	9.84548	3.3881	6.55985	5.63099	5.62355	6.35732	5.4203	7.82962	7.6139	6.49573	8.60003	8.22153	8.0352	8.26621	7.635	8.12398	8.23203	8.91298	8.60486	8.73444	7.46084	8.68637	3.49302	7.27469	5.09051	9.76606	3.96205
Os01g0512700	(No Hit)	ZOS1-08 - C2H2 zinc finger protein, expressed	0.977248	3.05241	3.00207	1.1252	3.23155	1.99222	2.23018	2.71419	3.73985	2.21535	2.81735	2.49499	4.56978	1.92629	0.32672	3.57326	2.94783	2.18491	7.26155	3.28829	6.82629	4.77779	6.93733	7.41779	5.01655	4.11169	3.01156	2.58044	2.71065	6.1025	8.34942	8.31217	8.65279	8.73089	8.54757	8.60671	7.22221	6.88924	8.39241	7.21942	7.69097	7.73164	1.63349	8.10889	8.14529	5.64791	8.75395
Os01g0531500	Dienelactone hydrolase domain containing protein.	dienelactone hydrolase family protein, expressed	12.2916	12.3053	11.9091	12.1422	12.2772	11.8392	12.7646	12.8439	12.6676	11.5399	12.0301	11.8659	12.0741	12.0298	11.7519	12.2187	11.95	11.6451	13.9302	13.3956	13.2187	13.592	13.5565	13.3903	12.8728	12.6101	13.8265	13.3909	13.2775	12.8632	12.577	12.7264	12.7056	12.6818	12.3497	12.4928	12.013	12.1075	12.7793	12.2432	11.9812	12.8838	14.3001	14.3842	14.2468	14.6463	14.1246
Os01g0532900	Callose synthase 1 catalytic subunit.	No Hit	5.73757	6.0862	5.99393	7.95019	7.86757	7.59114	5.59801	4.54518	4.83464	7.83422	7.81531	6.51657	6.13949	6.46519	6.13244	7.50967	8.4284	7.68446	7.42863	7.04404	7.55997	8.1566	8.7046	8.69623	4.31208	4.55729	4.43156	7.42101	7.46082	6.97572	8.73821	8.28351	8.19147	9.29567	8.087	8.81086	9.33304	9.61892	9.28492	10.092	9.83606	10.3142	10.3666	10.1229	10.0163	9.7156	10.4997
Os01g0533500	Callose synthase 1 catalytic subunit.	callose synthase, putative, expressed	9.06225	8.99949	8.805	9.83889	9.65141	9.49321	9.60355	8.83118	8.61807	9.10491	9.00639	8.44568	8.11361	8.11618	8.45187	8.12129	9.30385	8.08643	7.92554	7.97558	8.364	8.27529	9.31924	9.49781	6.90913	6.25903	7.4169	6.68427	7.68111	8.17988	8.45977	7.93032	8.11879	8.61349	7.42485	7.71418	7.05326	7.55128	7.82546	8.26967	7.75833	8.07259	11.8325	11.2835	11.1331	9.79633	11.6596
Os01g0534900	Protein of unknown function DUF221 domain containing protein.	early-responsive to dehydration protein-related, putative, expressed	10.9534	10.5705	10.1897	9.68321	9.42017	9.61236	11.2857	10.3429	10.3522	9.78416	9.57763	9.52277	9.24116	8.95725	9.25829	9.95863	9.77755	9.35055	12.5898	13.191	13.1749	12.6663	12.4658	13.0334	12.852	12.7304	13.1138	12.6879	12.53	12.7459	12.4024	11.6344	12.372	12.506	11.3784	12.1573	11.5574	12.0274	12.1791	12.6166	11.8565	12.3832	11.8473	12.6155	12.4821	12.077	12.6531
Os01g0552500	Conserved hypothetical protein.	No Hit	8.20839	8.08132	7.68031	8.00375	7.79289	7.12963	8.39924	7.43224	7.00873	8.56729	7.83676	7.5014	6.69839	6.60509	7.35607	6.41627	7.48625	6.16865	6.26677	6.43539	7.55614	5.54481	6.40544	6.81996	6.06875	5.62369	7.08344	5.57608	5.54819	6.46541	7.27304	6.64127	6.96241	7.24241	6.03574	6.44152	6.09247	7.24936	7.0206	7.17671	6.58308	7.45568	8.39268	8.06547	7.55321	8.86629	8.40589
Os01g0555200	Asp/Glu racemase family protein.	asp/Glu racemase, putative, expressed	8.08518	7.41767	8.1246	8.19342	8.4229	8.28192	10.4664	10.1231	9.65587	9.51164	9.69645	10.135	10.0988	10.6207	9.8664	10.3912	10.0777	9.60459	10.2008	10.2455	10.7579	9.38644	9.02357	9.19597	11.2049	11.3333	11.4442	11.0134	10.924	10.4853	10.1396	10.234	10.9146	9.55123	8.25834	9.50397	10.4532	10.1582	11.2437	10.2313	10.2054	10.9256	10.1537	11.4525	10.6848	12.5723	10.5926
Os01g0562600	Plant protein of unknown function family protein.	plant protein of unknown function domain containing protein, expressed	5.92264	5.70924	6.39857	6.46793	6.56845	7.34535	6.62319	6.58957	6.61023	7.46624	7.54612	7.24308	7.16262	7.11552	6.98405	7.41029	7.55623	7.14651	7.74396	8.95835	8.31938	8.65697	7.25965	7.9746	8.54084	8.65441	8.55593	9.19456	8.78686	7.76059	7.29733	7.47915	7.27687	7.64926	7.28006	7.87539	6.98816	7.37051	7.92605	7.12968	6.59984	7.93017	2.91336	6.28495	5.07954	10.1065	6.34214
Os01g0563000	Peptidylprolyl isomerase, FKBP-type domain containing protein.	peptidyl-prolyl isomerase, putative, expressed	5.1214	4.83791	5.53515	3.22833	3.20674	4.30249	5.88987	5.23469	5.62279	5.75795	5.16366	5.67011	4.25872	4.45571	3.58972	3.36946	3.95586	2.79316	6.58751	6.77405	6.60391	5.21495	5.00274	5.24014	6.3904	6.90314	7.101	6.07312	5.6003	5.12099	7.5986	7.28386	7.39378	7.04372	6.5491	6.54861	5.88772	6.51532	7.61	6.41395	5.61843	7.21134	1.69224	4.99226	4.14354	7.86397	4.60727
Os01g0570500	Casein kinase I, delta isoform (EC 2.7.1.-) (CKI-delta) (CKId) (Fragment).	CK1_CaseinKinase_1	10.2939	10.5434	10.0849	10.3774	10.6202	10.2689	10.6599	10.9649	10.5268	10.6606	11.053	10.3522	9.98761	10.4728	10.0923	10.2564	10.7841	10.4838	10.0828	9.74515	9.82939	10.0724	10.3005	10.1359	9.11938	8.12837	8.85291	9.96562	10.7462	9.4392	9.97612	10.0274	10.1592	9.96363	9.60723	10.1226	9.86578	10.068	10.2113	10.2435	10.1692	10.3048	10.4762	10.6738	10.2124	11.6343	10.8085
Os01g0579900	Esterase/lipase/thioesterase domain containing protein.	esterase/lipase/thioesterase, putative, expressed	8.29377	8.31758	8.3328	8.66602	8.76957	8.45154	9.31955	8.47138	8.5977	8.98009	8.82487	9.03185	8.17116	8.44567	8.80103	8.52668	8.80945	8.4027	9.70782	9.99915	9.95788	9.07529	8.65919	9.82331	9.90731	9.22341	10.5326	10.1596	9.77075	9.70439	8.76322	8.37856	9.19499	8.78996	7.7015	8.85996	7.96497	9.25758	9.53711	10.4854	9.53485	9.92432	9.99966	10.1188	10.1836	10.286	10.2179
Os01g0580100	Alg9-like mannosyltransferase family protein.	Alg9-like mannosyltransferase protein, putative, expressed	5.74643	6.52396	5.1467	7.13024	7.11114	6.24601	7.14596	7.25547	7.07155	7.31822	7.27739	6.41679	7.0348	7.4473	7.47739	6.65039	7.58924	7.26875	7.42892	7.51501	8.72723	7.72458	7.94879	7.88955	6.56456	6.15796	7.23321	7.14542	6.78126	6.29454	7.23819	7.13556	7.20125	7.22034	6.48294	6.7039	5.95575	6.81389	6.5272	6.87458	6.76662	6.94469	9.29994	8.71977	8.40785	7.14849	8.84778
Os01g0584200	Dilute domain containing protein.	XIK, putative, expressed	9.22224	8.86859	9.38575	8.67925	8.5746	8.74438	9.46279	9.61761	9.67236	9.15452	9.50222	9.18786	9.65318	9.7228	9.498	9.59477	9.61999	9.23905	9.96127	10.2234	10.1447	10.219	9.9072	9.92876	10.6426	10.4213	10.5864	11.2678	10.7568	10.9838	11.9563	11.5288	12.27	11.9716	11.6059	12.2632	11.7596	11.5299	12.274	11.6825	11.5588	12.4731	10.2954	12.3971	12.1603	12.6031	11.542
Os01g0585600	Protein of unknown function DUF630 domain containing protein.	DUF630/DUF632 domains containing protein, putative, expressed	12.8728	12.8808	12.5962	12.5776	12.5872	12.274	12.6906	12.6238	12.2646	12.8349	12.6873	11.8289	13.0827	13.2742	12.4053	12.5944	12.9585	12.5268	12.6074	12.4897	12.5718	12.1816	12.6646	12.4902	11.9052	11.7135	12.0675	12.4273	12.4852	11.9309	12.679	12.2819	12.6829	12.52	11.5209	12.1056	11.6239	11.856	12.0545	12.0553	11.8911	12.0494	12.771	13.6175	13.3962	13.7323	13.228
Os01g0587000	Vacuolar ATP synthase subunit d (EC 3.6.3.14) (V-ATPase d subunit) (Vacuolar proton pump d subunit) (V-ATPase 41 KDa accessory protein) (DVA41).	vacuolar ATP synthase subunit d, putative, expressed	12.9107	12.7842	12.7548	12.5573	12.6904	12.4915	12.4787	12.5612	12.4352	12.3929	12.6603	12.2634	12.6328	12.6973	12.4605	12.2928	12.3671	12.1285	12.9936	12.9786	12.9898	12.6747	12.5023	12.6642	12.6464	12.3425	12.7584	12.8157	12.8475	12.4019	13.4071	13.0503	13.6011	13.2038	12.8994	13.5505	11.8811	12.3368	12.8988	13.0257	12.5353	12.8934	12.7875	13.3821	13.0749	10.8333	12.6106
Os01g0587300	Anthranilate phosphoribosyltransferase-like protein.	anthranilate phosphoribosyltransferase, putative, expressed	9.12941	9.46478	9.61955	8.78903	9.05034	9.15841	8.46426	9.32052	9.48303	8.36452	9.15635	8.68191	9.78878	10.0421	9.81948	9.38956	9.16692	9.8638	8.94822	9.23011	8.82374	8.36405	8.25377	8.22985	6.69503	7.01861	5.31985	8.29012	8.86492	7.21275	7.91275	8.18991	8.26248	7.54529	7.6641	8.16962	9.53009	9.12608	8.71683	8.47937	8.63071	8.63948	7.77019	9.32433	9.78451	9.95639	9.07789
Os01g0587500	(No Hit)	No Hit	8.03252	7.73549	9.26244	7.36399	7.1822	9.03251	7.97447	7.52274	7.87077	7.05312	7.81064	8.88129	6.50202	6.85641	6.59812	6.55686	5.60438	5.81573	10.6347	7.27877	10.1533	8.92398	9.65363	10.2609	5.27446	4.95321	4.79544	4.09144	5.79762	5.15764	7.61975	8.12961	8.55449	7.87049	7.84729	8.33208	7.19586	5.96366	7.69226	7.36795	7.26917	7.13476	8.83726	10.337	11.6395	11.3839	10.8885
Os01g0588000	Heat shock protein Hsp20 domain containing protein.	hsp20/alpha crystallin family protein, putative, expressed	5.62334	5.40371	6.88714	4.6545	4.64911	6.77576	6.53799	5.33796	5.76636	5.1843	5.75503	6.27587	2.04073	1.50197	3.16423	3.80223	2.60697	3.93355	8.78385	6.0104	8.62087	7.66168	8.60374	8.73861	4.07712	4.48042	4.80656	2.86822	2.83133	3.95232	5.96832	6.82527	6.80355	6.15211	6.24906	6.11512	5.14684	4.5245	6.10442	5.31043	5.34609	4.99011	7.10064	8.63123	10.0937	9.46696	9.53918
Os01g0591000	Cytosolic aldehyde dehydrogenase.	aldehyde dehydrogenase, putative, expressed	7.34925	5.94547	6.75086	5.50163	4.73993	5.28366	6.8878	5.91164	6.61626	5.34672	5.25815	4.60789	6.60418	6.11573	5.98733	5.25572	5.47376	5.05373	5.08437	5.77133	5.03607	4.30416	4.07419	4.04374	5.97829	5.43496	5.31952	4.60222	5.19163	4.41707	6.14429	5.56919	4.52767	5.87933	6.23765	5.71984	5.60063	5.57421	5.45689	5.04523	5.49306	4.90123	5.6026	5.71715	5.41077	6.07066	5.27694
Os01g0593600	Conserved hypothetical protein.	SCF apoptosis response protein, putative, expressed	6.56142	6.18748	6.17498	6.02798	6.05279	6.17054	5.92251	5.93884	5.69969	6.07569	5.90652	5.37301	6.41989	6.38522	6.25243	6.14052	6.09047	6.29821	6.86469	6.84987	7.35871	6.18949	6.33391	6.64836	6.33107	6.13537	5.64449	6.3756	6.21731	6.04642	7.40123	7.30699	7.60554	7.456	7.2803	7.19401	6.39852	6.66784	6.99524	6.4515	6.38357	6.8564	6.17848	7.48109	6.91669	8.42068	6.84145
Os01g0594700	Conserved hypothetical protein.	No Hit	8.2334	8.21763	9.26706	7.80565	7.79557	9.08018	7.4958	7.93708	8.85835	7.31094	7.3892	8.41282	8.74395	8.28071	9.26492	8.37246	7.87761	8.7832	7.43347	7.53259	8.86695	7.5031	7.69378	8.69606	7.92868	7.69217	6.65402	7.91438	7.46787	8.24707	7.83294	7.62854	8.60627	7.68826	7.79619	8.11043	9.77929	7.93199	8.41531	7.70407	7.90543	8.23227	8.07834	8.2475	9.12151	8.89566	8.01728
Os01g0601200	Ser Thr specific protein kinase-like protein.	serine/threonine-protein kinase, putative, expressed	7.84667	7.22702	9.10483	7.26224	7.30299	8.09165	6.49692	6.97607	7.56758	6.35762	7.52045	7.98647	7.05084	7.59087	7.84725	7.12832	7.43171	8.19465	8.8428	7.53111	10.1748	8.43194	10.9575	10.976	7.81532	7.88918	7.60698	8.94596	8.47783	9.45911	10.0053	9.43851	9.91974	9.7457	9.10582	8.96285	8.41503	8.28492	8.91952	8.26899	8.53749	8.87452	7.73032	9.7782	9.47763	10.3797	10.0134
Os01g0607000	Glutelin family protein.	expressed protein	1.38538	4.69084	2.80858	2.28431	2.42539	1.0663	2.35989	2.04709	1.83487	2.10548	2.34045	2.44632	2.61995	2.96721	2.14093	1.89194	1.11014	2.58739	9.98388	3.26233	11.1273	6.80578	10.2917	10.1255	3.63215	4.72901	2.72302	2.69686	2.77739	3.64172	11.0239	11.4552	11.5815	11.1207	10.8296	10.8757	10.0892	9.67752	11.3066	9.86924	10.252	9.45686	3.86676	5.83405	8.55202	13.998	12.6335
Os01g0610800	Thrombospondin, type I repeat containing protein.	expressed protein	7.8968	7.61644	8.45244	8.13351	8.31192	8.16931	5.55806	5.0723	4.69662	4.40847	5.42791	5.07161	5.46952	5.21443	5.4003	5.74341	5.71129	4.24741	10.1337	8.6334	9.07938	9.19738	9.47279	9.69936	4.46134	4.29386	6.77531	5.05016	6.10322	6.32531	8.77955	8.57902	8.93702	8.97992	8.48812	8.22365	5.94918	6.0498	6.97312	6.47163	6.23358	6.87317	10.9949	10.8204	10.5871	11.8717	11.2446
Os01g0612500	Phospholipase/Carboxylesterase family protein.	OsPOP2 - Putative Prolyl Oligopeptidase homologue, expressed	7.06059	6.8042	8.30571	7.52418	6.07797	5.61453	8.1908	7.14843	6.80595	5.71019	4.80586	5.47008	6.18886	6.46801	7.02881	6.64639	6.59478	7.10601	7.27361	9.44395	7.11931	5.7845	5.90197	5.52253	-2.34747	4.48096	3.35929	5.93245	3.94108	4.44206	11.9649	11.3673	11.3222	11.0604	10.8574	11.4644	11.3931	11.9583	11.2986	11.6716	11.4113	12.0054	7.37328	10.2548	10.5644	12.7843	10.982
Os01g0614500	RNA-binding region RNP-1 (RNA recognition motif) domain containing protein.	RNA recognition motif containing protein, putative, expressed	10.5788	10.8839	9.95113	9.65173	9.90814	8.9826	9.78597	10.4031	10.0426	10.3528	10.4992	9.9181	11.4476	11.3839	11.0504	10.3457	10.5383	11.1123	10.5052	10.9066	10.1962	10.8672	10.4903	10.1289	9.29868	9.10076	8.98472	10.7503	10.6052	9.81489	10.7596	10.5049	10.5775	10.6187	10.1796	10.1777	10.1111	9.89638	10.2894	10.4071	10.4451	10.4298	11.7364	11.4814	11.2577	10.6366	10.7445
Os01g0615200	Transferase family protein.	transferase family protein, putative, expressed	12.1017	12.1441	12.3553	12.092	12.1795	12.2558	12.3866	12.3744	12.527	12.3472	12.3209	12.2457	13.0881	13.3786	13.0972	12.6385	12.7065	12.9968	13.8696	13.5886	13.6081	13.2954	13.288	13.5307	12.8152	12.6584	12.498	13.4877	13.1206	12.9259	13.8842	13.8134	14.0273	13.9675	13.8425	13.9127	12.9719	13.0315	13.5897	13.3972	13.0363	13.7014	12.9794	14.0118	13.8593	14.0975	13.8009
Os01g0615300	Transferase family protein.	transferase family protein, putative, expressed	10.3064	10.3848	10.3603	10.7161	10.8303	10.6117	10.2354	10.2759	10.4345	10.7996	10.8395	10.2971	10.7655	10.7473	10.1854	10.3533	10.7838	10.5259	12.4176	11.8779	12.6302	12.3389	12.7361	12.7079	10.7629	10.6331	10.1514	11.1326	10.7364	10.0791	13.1268	12.9061	13.3178	13.2204	12.8232	12.9018	11.282	11.5004	12.6507	11.8113	11.7019	12.5472	11.8708	13.6068	13.5635	12.3517	13.0835
Os01g0622600	Calcium-dependent protein kinase.	CAMK_CAMK_like	12.8251	12.918	12.4043	11.5318	11.6483	10.9162	13.1126	13.2347	13.0426	12.4399	12.7544	11.6703	13.0685	12.9965	12.5187	11.8673	12.0516	11.6399	12.8862	13.044	12.5147	13.0495	12.925	13.046	12.2032	11.7595	12.239	12.3161	12.6983	11.5782	13.0013	13.0811	13.1628	13.1548	12.7891	12.8883	12.4438	12.0603	12.5004	12.1617	12.1417	12.4727	13.6358	13.999	13.567	12.5437	13.4688
Os01g0631100	Conserved hypothetical protein.	CAS1 domain-containing protein 1 precursor, putative, expressed	6.5326	6.95436	6.63893	7.21207	7.44717	7.10088	6.68427	6.92311	6.71192	7.00482	7.30838	6.53804	6.81266	7.06779	6.68148	6.6962	7.45444	7.26669	7.83857	6.94357	8.29816	7.50871	8.40822	8.84533	6.28585	6.25232	6.56827	7.32329	7.19553	7.08026	8.85934	8.48948	8.79345	9.03025	7.93821	8.44666	7.18936	7.55684	8.42504	7.37727	7.61943	8.36978	7.97066	10.0481	10.1064	11.3185	10.5579
Os01g0631500	Beta-1,3-glucanase-like protein.	X8 domain containing protein, expressed	7.37055	7.16182	7.63963	6.79445	6.6018	7.51529	6.84663	6.67642	6.92213	6.4919	6.51626	6.14149	6.01946	6.13173	5.90406	6.27855	6.67607	6.34621	9.13718	8.62622	9.10617	8.80406	9.40263	9.22175	4.40145	5.4601	5.41438	6.76135	7.28289	6.10571	9.84038	9.4922	9.56514	9.85998	8.68744	9.05534	7.92274	8.59861	9.02908	8.1271	8.04538	8.75379	9.98527	10.62	11.4695	11.1218	10.8054
Os01g0641000	Protein kinase domain containing protein.	protein kinase domain containing protein, expressed	9.96185	9.94512	10.0454	10.9017	11.0182	10.7902	11.4371	11.3908	11.2512	11.5558	11.7714	11.3603	10.2579	10.4576	10.2891	10.7072	10.7454	10.6794	9.31876	10.0568	9.77449	9.61543	8.97627	9.21807	10.5225	10.3571	10.5654	11.7213	11.8046	11.4231	9.64367	9.45374	9.81805	9.98919	9.33167	10.2225	9.91109	10.1451	10.4032	10.2548	10.0393	10.5101	7.76578	9.98853	9.86671	11.9944	9.69536
Os01g0645000	TIS11 protein (dTIS11).	zinc finger C-x8-C-x5-C-x3-H type family protein	2.22454	1.31955	4.02104	2.74516	1.86529	3.57431	1.41912	1.88001	2.42992	2.38993	1.92123	2.93776	0.621073	1.01163	3.10056	3.11689	0.778003	1.04069	8.66499	5.56313	8.9707	6.19285	7.94877	8.30574	4.51434	6.21433	3.21454	3.30239	2.75992	3.51562	9.72291	9.23004	9.32819	9.68415	8.75838	8.74268	7.87839	7.71593	9.1008	7.47239	7.56498	8.63335	3.84352	11.1087	11.3807	10.922	11.4468
Os01g0649200	Hypothetical protein.	GDSL-like lipase/acylhydrolase, putative, expressed	5.50269	5.09036	5.82383	5.81777	5.50425	6.41454	5.02307	4.51086	5.24171	5.79124	5.83149	6.64107	4.61572	5.34064	5.72607	5.22076	6.14912	6.40781	4.60991	5.41643	5.80814	4.61487	4.19778	4.80718	5.98752	6.47678	5.22356	6.53982	5.80113	6.21622	6.35403	6.18607	6.82384	6.57131	6.46871	7.18495	4.35709	6.00998	6.39205	5.52191	6.2172	6.38154	1.70872	4.31261	4.24247	6.32572	4.05454
Os01g0649400	Hypothetical protein.	GDSL-like lipase/acylhydrolase, putative	0.541667	2.75954	3.45453	2.02275	3.77214	3.28077	1.66331	2.20829	2.70472	2.04727	1.84974	3.22405	2.68552	1.99863	1.65418	1.69466	1.59765	2.98195	4.33189	5.04433	4.81376	3.57194	3.47972	4.1686	4.93705	5.5614	4.8147	2.82104	3.79353	5.44707	5.17196	5.31023	6.20982	4.84491	5.05335	6.02089	6.11782	5.53699	5.92101	5.09668	4.97025	5.66584	3.33649	5.74071	3.74913	7.60908	3.85275
Os01g0649900	Lipolytic enzyme, G-D-S-L family protein.	GDSL-like lipase/acylhydrolase, putative, expressed	6.38801	5.27689	7.38623	5.72085	5.31677	6.63327	6.63021	6.39401	6.22504	4.04874	4.77319	4.66929	5.57273	4.63476	5.34533	5.12494	4.29203	3.20881	8.80281	8.13087	8.89614	7.34282	7.74499	7.70027	9.03913	9.01307	9.12112	7.54168	7.78138	8.47586	8.86818	8.83946	8.79244	8.80177	8.1585	9.0641	7.73606	8.05198	8.8052	7.20333	7.64408	7.42165	3.68116	9.37105	5.49876	11.6829	6.76593
Os01g0650000	Lipolytic enzyme, G-D-S-L family protein.	expressed protein	5.85424	5.66258	6.41832	5.52588	6.06723	6.85863	7.62635	7.36956	7.45613	6.56606	6.36228	7.42618	6.71573	6.34776	6.25283	6.28699	6.04376	5.79849	9.24092	8.38616	8.70804	7.90592	8.04399	7.89147	8.17309	8.46046	8.20995	8.63275	7.68144	7.48667	7.46335	7.56612	7.5889	7.69209	7.80907	7.84693	6.84229	7.47461	7.88212	7.1873	6.97803	7.03377	8.12187	8.6527	7.83409	10.1529	8.14749
Os01g0650100	Hypothetical protein.	expressed protein	7.08932	6.53179	7.37182	6.48045	6.69027	7.69283	8.05159	6.94227	6.89888	6.02247	5.60581	5.87354	3.48533	3.13467	4.27865	3.75292	2.89579	2.60108	8.5981	9.1972	9.87075	7.23139	7.82522	8.1852	8.35868	8.0336	8.89232	6.33414	6.57069	7.25582	6.81988	6.49495	6.5251	6.97687	6.43239	7.17699	6.26743	6.90555	7.00075	6.55466	6.60024	6.38932	8.06772	9.44996	7.92458	10.9738	8.24371
Os01g0659200	H+-transporting two-sector ATPase, E subunit family protein.	vacuolar ATP synthase subunit E, putative, expressed	14.6833	14.2392	14.5755	14.0037	13.8176	14.1594	14.3023	13.7935	14.2192	14.0286	13.9621	13.555	13.7462	13.9576	14.0088	13.4085	13.5639	13.5097	14.4267	14.2507	14.9528	14.0345	14.0345	14.9168	14.3054	13.8829	14.3538	13.8898	14.111	14.4292	14.8207	14.2928	15.3583	14.6636	14.0921	15.1743	13.4838	13.6702	14.6758	14.3794	13.6361	14.645	14.1595	14.5199	15.184	14.4089	14.3367
Os01g0668100	Beta-Ig-H3/fasciclin domain containing protein.	fasciclin domain containing protein, expressed	8.35452	5.80173	10.8917	4.41586	4.72075	7.69458	6.48438	5.01089	4.90915	3.3149	2.83815	4.43796	3.91358	4.13423	4.86528	3.71933	2.19533	4.31271	16.2386	14.4278	16.6996	15.8677	16.2471	16.6179	7.29282	6.33862	7.76099	5.95238	7.23957	7.71299	16.1041	15.6247	17.005	16.139	15.7693	15.867	13.9338	13.6945	15.9793	14.5191	14.3159	15.6885	15.0628	16.6124	16.8692	15.4165	15.8812
Os01g0669300	(No Hit)	No Hit	11.6863	11.6721	11.6584	11.7152	11.693	11.9848	11.7319	11.8351	11.9477	12.0935	12.2263	12.36	11.2477	11.6967	11.7744	11.6004	11.6043	12.4593	12.7247	12.1303	12.9694	12.8873	12.5135	13.3811	11.7676	11.5226	11.0294	12.7615	13.2857	12.4454	12.8862	12.8854	12.9707	12.872	12.6583	12.7455	12.0651	12.1427	12.7772	12.4013	12.179	12.702	13.7226	14.0714	14.1676	14.9582	14.0556
Os01g0672100	NAC-domain containing protein 21/22 (ANAC021) (ANAC022).	no apical meristem protein, putative, expressed	8.99676	8.43237	9.70944	8.32914	8.0421	9.28787	7.22293	6.91657	6.79898	6.78592	7.18622	8.04586	5.82575	5.88146	6.66976	6.64904	5.99175	5.87942	11.6831	10.1019	11.5587	9.55198	11.0029	11.4039	9.93486	10.3625	9.99264	9.70316	10.6467	11.2729	12.2554	12.2639	12.8425	12.2118	11.2013	11.8394	11.0063	11.1913	12.3306	11.3036	11.5587	11.864	8.65324	12.9224	12.3202	14.5166	12.1273
Os01g0674100	Protein kinase domain containing protein.	protein kinase domain containing protein, expressed	10.2013	10.4137	9.91495	10.321	10.2494	9.96591	10.6842	10.8216	10.8165	10.8487	10.8027	10.202	10.7988	10.5789	10.3581	10.2918	10.6178	10.5457	10.1431	9.98929	10.2978	10.3433	10.5168	10.4833	10.2518	9.75791	9.99144	10.2785	10.5139	10.146	11.0663	10.8749	11.2177	11.2816	10.7652	10.9133	10.2698	10.2541	10.8207	10.5281	10.1734	10.9078	11.5412	12.0616	11.8642	11.278	11.5718
Os01g0675500	Glycoprotein-specific UDP-glucuronyltransferase-like protein.	glycosyltransferase family 43 protein, putative, expressed	6.55968	5.98208	7.10099	7.80618	7.535	7.86749	6.69162	6.45313	6.99266	7.22823	6.98737	7.04643	6.66231	6.4492	6.67865	7.55848	7.3045	7.8139	6.6553	6.34315	7.49441	6.6176	6.91442	7.5133	7.14256	7.18133	6.46699	6.89814	6.73053	6.69738	7.71311	6.88016	7.6685	8.13427	7.00491	7.77671	6.21425	6.64662	7.51939	5.95317	6.36273	7.39912	5.06058	7.89973	7.61505	10.4899	8.01233
Os01g0680100	Conserved hypothetical protein.	No Hit	2.01747	2.63373	3.07054	2.33366	2.08665	2.88026	2.60531	2.13581	3.26403	2.55594	2.10258	1.36366	2.37617	1.63749	3.08294	2.08003	3.37473	1.18628	3.40135	2.09819	2.06838	2.44094	2.23472	0.678145	3.7944	0.61388	3.47516	1.63568	2.01435	3.65714	5.1389	5.29794	4.66339	4.76941	5.32039	5.44992	4.91872	6.20672	5.29997	3.89119	4.50005	3.81717	1.68907	6.96628	5.88954	7.12522	4.81778
Os01g0683100	CAD ATPase (AAA1); 35570-33019 (AAA1) (Katanin 1).	katanin p60 ATPase-containing subunit, putative, expressed	10.193	9.99049	10.2734	10.3408	10.6614	10.3084	10.9305	11.1124	10.767	11.3063	11.5487	11.106	10.2896	10.7423	10.606	10.7018	11.0448	10.8554	12.286	11.5176	11.9273	12.1144	12.0066	12.0228	10.9802	10.5225	11.2799	11.2479	11.6769	11.6293	11.1515	11.1626	11.4989	11.1351	10.8869	10.9304	10.2737	10.4328	10.9227	10.7781	10.6467	11.184	12.8729	12.7606	12.5279	13.3937	13.1065
Os01g0687700	Eukaryotic protein of unknown function DUF292 domain containing protein.	DUF292 domain containing protein, expressed	8.61806	8.74248	8.33643	9.57469	9.64894	9.20707	9.23857	9.32914	9.33933	9.64324	10.0602	9.388	9.55109	9.53075	9.19426	9.51454	9.72686	9.1763	9.94212	9.76763	9.4715	9.78433	9.73416	9.49317	9.25458	8.7748	9.78487	10.2118	10.1617	9.60531	9.99947	9.84453	10.1127	9.93825	9.37498	9.71068	9.37029	9.91852	10.3077	10.3599	10.0225	10.3284	10.5282	10.8692	10.6327	10.303	10.5818
Os01g0689900	Protein kinase domain containing protein.	OsWAK10d - OsWAK receptor-like cytoplasmic kinase OsWAK-RLCK, expressed	13.9265	13.7978	13.5286	12.7226	12.731	12.5102	13.3723	13.1765	13.2468	13.5344	13.0592	12.849	12.9823	12.9465	12.9928	12.3871	12.4767	12.6957	12.2475	12.9351	13.0139	11.9347	12.095	12.4542	11.9472	11.7206	11.937	12.8892	13.1547	12.5079	11.9583	12.1591	12.1555	11.8328	11.3958	11.7899	12.7942	12.6882	13.0749	13.0938	12.4362	13.0519	9.64173	12.6221	12.0675	14.9741	12.3273
Os01g0692000	Glutathione S-transferase GST 26 (EC 2.5.1.18).	glutathione S-transferase, putative, expressed	6.16908	6.54832	6.14984	5.79803	6.31491	5.53664	6.03462	5.60146	5.46267	5.15441	5.11103	5.70806	7.46186	7.86616	7.70028	5.62362	5.81259	6.07624	7.72893	7.24786	6.77492	6.04216	5.56826	5.65184	6.42443	5.56717	5.78274	6.88803	5.53146	6.85812	7.45743	7.47594	8.03045	7.21237	6.98775	6.99127	7.18728	7.75974	7.93216	7.84548	7.38805	7.90137	8.19591	8.13747	8.30028	9.57032	8.50129
Os01g0692100	Glutathione S-transferase GST 37 (EC 2.5.1.18).	glutathione S-transferase, putative, expressed	7.48173	7.70935	7.39641	6.50472	6.63503	6.31257	7.95676	7.81477	7.87829	7.54394	7.36821	8.29968	9.09081	9.85526	9.56091	7.87743	7.63632	9.03952	8.61604	8.88289	7.36792	7.58016	7.1606	7.37705	8.80831	8.63586	8.63448	9.53227	7.99778	7.58321	6.9609	7.37119	7.29443	7.66117	7.24755	6.8678	8.99418	9.32094	8.97796	9.52193	9.10155	9.97524	9.11063	8.43458	8.46787	8.29312	8.72335
Os01g0695700	Multidrug resistance protein 1 homolog.	MDR-like ABC transporter, putative, expressed	12.727	12.5624	12.732	10.9116	10.8625	11.1824	12.1079	11.8416	11.2763	9.28145	9.48674	8.47487	8.74827	9.66712	8.92426	7.59518	8.06833	7.40675	9.25951	9.96877	9.78865	7.64305	8.07131	8.11044	8.22742	7.94956	8.68443	7.93252	9.17518	7.7411	11.1256	11.4947	10.7414	11.1162	10.0007	10.7151	10.4342	10.5202	10.8932	9.72584	9.7032	10.3605	3.99384	11.2413	9.53256	13.1285	9.52925
Os01g0699900	AWPM-19-like family protein.	AWPM-19-like membrane family protein, putative, expressed	4.19613	2.45654	5.13488	4.14769	4.94733	8.25926	5.2902	6.77498	2.21507	0.785992	5.71693	3.15715	-1.53273	0.60377	1.8904	3.07901	1.81596	3.5867	9.15523	7.20938	8.2499	8.4693	9.15747	9.2149	2.87524	6.29228	1.57804	4.30082	1.35094	2.26676	9.67114	9.51226	9.46347	9.56485	9.23873	9.1715	7.5689	7.66136	8.18451	8.39479	8.96961	7.52698	10.5317	12.2022	11.671	10.04	11.6529
Os01g0706800	Jacalin-related lectin domain containing protein.	jacalin-like lectin domain containing protein, expressed	7.80883	7.48034	8.59752	8.80822	9.02455	10.0369	8.31911	8.65532	8.3869	6.80779	7.59559	7.92927	10.0015	10.3419	10.049	10.9946	9.94834	10.1193	8.19165	6.31121	7.36397	8.53318	8.29524	8.63444	7.41405	6.78193	7.69823	9.22153	7.19452	7.5087	7.00436	7.09622	6.98466	7.29595	7.66076	7.76274	7.36231	7.42545	8.31311	7.53319	7.64999	7.96754	4.9288	8.60876	9.54966	9.86411	8.9878
Os01g0708100	N-myristoyltransferase 1 (N-myristoyltransferase-like protein).	glycylpeptide N-tetradecanoyltransferase 1, putative, expressed	10.491	10.4317	9.61784	10.5178	10.4936	10.0119	10.9494	11.1196	11.0431	11.2554	10.8893	10.228	11.6481	11.4434	11.0095	11.034	11.0775	11.3372	10.6876	11.1596	10.38	11.4623	11.2747	11.1174	10.4242	9.82836	10.2218	11.2262	11.1358	10.511	11.7512	11.3291	11.3462	11.7488	11.1433	10.9338	10.7194	10.6259	10.8858	11.1397	10.7397	10.9722	12.2257	12.126	11.938	9.84199	11.6339
Os01g0710200	Amine oxidase family protein.	peroxisomal N-acetyl-spermine/spermidine oxidase precursor, putative, expressed	9.55139	9.79494	9.37612	9.05782	9.47902	9.76514	9.99306	10.7646	10.4729	9.17286	9.99744	9.42163	10.8746	11.8083	11.3471	10.5568	10.7346	10.7469	10.1376	9.67882	9.51677	10.1264	10.0281	9.81801	9.92319	9.58365	8.98262	11.7109	11.2108	10.7833	9.44541	9.74377	9.8892	8.76434	9.30437	9.64668	10.3368	10.671	9.97418	9.99616	10.4276	10.4404	12.0536	11.1772	11.3014	10.3397	11.1813
Os01g0710700	Lipase, class 3 family protein.	lipase, putative, expressed	7.91665	7.51521	8.3652	9.38052	9.34976	8.64802	8.85423	9.45561	9.4451	9.8462	10.273	9.30088	6.99777	6.83475	6.45675	8.53865	9.31303	8.65051	8.83642	8.84362	9.54657	8.566	8.59787	8.59193	8.76728	8.45437	8.85737	8.88062	9.65945	8.94888	5.79229	5.42747	6.19451	5.46447	5.38155	4.69624	6.19848	5.83539	7.18014	5.61091	6.0492	7.05001	8.78083	9.55455	9.43622	8.91768	8.26447
Os01g0713900	Myosin II heavy chain, non muscle.	myosin-2 heavy chain, non muscle, putative, expressed	5.49893	5.08258	5.2791	6.03469	5.20347	5.08163	5.80792	5.21012	5.77709	6.22915	6.09055	5.16524	6.3891	5.65703	5.80593	6.46517	5.75505	6.10914	4.97204	5.91857	6.55832	6.40903	6.55546	6.2991	4.64235	6.16306	5.63915	5.43792	7.06704	4.84895	7.34697	7.3843	7.38909	7.12921	7.19407	7.01102	6.72579	6.55982	7.19612	7.00396	6.5966	7.30254	7.30047	8.21058	7.485	8.71436	7.79296
Os01g0716200	IQ calmodulin-binding region domain containing protein.	IQ calmodulin-binding motif family protein, putative, expressed	2.82668	2.91675	4.35609	3.70885	3.56526	5.84576	3.39165	2.49071	4.12364	3.38416	3.6606	4.71604	2.21405	2.07451	2.12914	2.22034	3.73996	1.39926	11.0179	9.1464	11.2901	10.408	11.1867	11.1797	-0.274441	-2.52464	5.00311	3.63426	5.24919	6.11622	11.3315	10.6704	11.6028	11.3135	10.1723	10.613	8.3784	8.84478	10.1374	9.48876	8.81399	10.562	11.2264	11.6399	11.6591	12.0246	11.4154
Os01g0721900	Hyaluronan/mRNA binding protein family protein.	plasminogen activator inhibitor 1 RNA-binding protein, putative, expressed	13.5757	14.0352	12.6204	13.4018	13.7653	12.7866	13.291	14.2802	13.9177	13.1827	13.5092	12.9545	13.8344	14.6476	13.7493	13.7746	14.2061	14.2684	14.6617	14.1828	13.6077	15.1924	14.9675	14.5776	12.4501	11.896	12.3871	12.5961	12.7735	11.8572	14.2521	14.4623	14.1966	14.4321	14.5561	13.7772	13.1494	13.0777	13.4492	13.2676	13.2267	13.5958	15.5518	15.1183	14.9769	13.1265	14.58
Os01g0723100	Senescence-associated family protein.	senescence-associated protein, putative, expressed	8.39207	8.73884	8.29335	9.95506	10.0698	9.52106	8.67687	8.83627	8.79757	9.2936	9.5348	8.52914	9.20355	9.68133	9.11638	10.0442	10.238	10.0753	8.50063	9.20866	8.0123	8.99185	8.5748	8.1842	6.52624	5.57461	6.55638	9.3397	9.34179	8.53697	8.1827	8.20989	7.6265	8.08851	8.08236	7.95843	9.13182	9.25979	9.08677	8.69374	9.24844	8.61502	6.00731	8.67515	9.36954	11.0835	9.31897
Os01g0723800	P-glycoprotein homologue.	ABC transporter, ATP-binding protein, putative, expressed	10.5146	10.4508	9.8493	10.8375	10.6703	10.0763	10.1044	10.1661	9.92359	11.6444	11.6435	9.69722	9.86739	9.57339	9.58775	10.2466	10.5431	10.3163	9.85599	10.6845	10.5376	11.1411	10.8138	10.6201	8.50121	8.2526	9.34774	10.9571	12.0012	10.1388	11.4394	11.1026	11.2741	11.4589	10.1832	10.356	9.34187	9.76791	10.7763	10.2835	9.13126	11.0307	4.73251	8.04988	7.34776	11.9138	8.6438
Os01g0729100	Protein of unknown function DUF92 family protein.	transmembrane protein, putative, expressed	8.45151	8.44264	7.93622	9.00439	8.92528	8.64508	9.10061	8.93796	8.81281	10.0735	9.76761	9.3733	9.02735	8.8198	8.58503	9.36415	9.53569	9.1688	9.44074	9.10128	9.36168	9.40526	9.41628	9.5059	9.0149	8.89723	8.97856	10.246	9.53605	9.06466	9.02708	8.70056	8.95527	8.92526	8.4019	8.9291	8.21464	8.33985	8.71398	9.51291	8.66285	8.8231	9.36187	9.08641	8.93595	9.85628	9.42849
Os01g0734200	RbohAOsp (Fragment).	respiratory burst oxidase protein B, putative, expressed	9.04869	9.10178	9.61753	7.65602	7.77647	8.22984	8.70024	8.69122	8.43632	8.2081	8.47297	7.95679	8.65067	8.49716	8.07508	7.12373	7.53372	7.34385	8.93672	9.25882	9.61051	7.75822	8.22974	8.51333	7.84999	8.59121	7.69152	8.61594	8.73916	8.55472	9.78077	9.56195	9.99817	9.97658	9.46071	10.1167	9.13157	9.0007	9.66434	8.86321	8.89434	9.72694	7.76588	10.1385	9.87727	12.1623	9.83108
Os01g0741200	Protein kinase domain containing protein.	protein kinase family protein, putative, expressed	3.53875	3.1142	4.17772	4.21987	4.01971	4.17061	4.39612	3.97652	3.07115	3.84386	3.32382	2.84468	2.76051	2.85294	2.30305	3.17034	4.04794	3.58134	9.13762	8.0288	9.9605	9.21178	9.85519	10.0657	2.4705	2.72669	5.1538	4.39505	4.45393	5.30822	7.29304	6.91645	6.86158	7.33826	6.91866	6.30525	5.96004	5.74515	6.0477	5.62958	5.3334	6.39886	10.7768	10.9254	10.9049	8.57256	10.9277
Os01g0742500	Hexokinase (EC 2.7.1.1).	hexokinase, putative, expressed	10.5703	10.0752	10.2495	9.71745	9.73371	9.53541	10.2384	10.3173	9.99576	8.02925	8.37725	7.55994	9.07446	9.21005	9.10771	7.89111	8.29853	8.19336	10.1267	9.57327	10.5453	9.52786	9.80089	9.8075	8.89532	8.57612	9.22357	8.9462	9.38042	9.11597	9.61942	9.1793	9.57497	9.87995	9.05899	9.00734	8.05622	7.92848	8.8791	7.92673	8.12263	8.62424	10.013	10.8824	10.2027	10.5281	9.72544
Os01g0744200	Conserved hypothetical protein.	expressed protein	4.7623	4.57199	4.38644	3.74042	3.98129	3.90227	3.40955	3.78125	4.14275	4.17192	4.77085	3.9709	6.43916	7.27082	6.60042	5.16252	5.28341	6.24137	8.30829	7.53847	7.30927	8.50386	8.55839	8.46452	2.38877	4.94793	5.01197	4.47831	5.81456	5.65641	8.22315	8.17658	8.81417	8.46858	8.4299	8.02027	6.7583	6.73583	7.60394	7.04988	6.9659	7.29958	10.6353	10.3402	9.93701	9.20904	10.6957
Os01g0747500	Dihydroorotase, mitochondrial precursor (EC 3.5.2.3) (DHOase).	dihydropyrimidinase, putative, expressed	8.04827	7.62487	7.20411	9.56169	9.34915	8.21832	7.36184	6.823	6.62705	9.33709	8.99482	8.50735	7.67592	8.095	7.8143	9.36654	9.8254	9.63577	8.9892	8.97624	8.76654	9.29337	9.49866	9.64363	7.61805	7.17872	7.76336	8.55507	8.55719	8.15295	9.34167	8.43657	9.43344	10.1073	8.52785	9.19039	6.43435	7.07288	7.88372	7.77697	7.51962	8.20684	9.89269	9.93134	9.69032	10.228	9.85
Os01g0752200	Enoyl-CoA hydratase/isomerase domain containing protein.	enoyl-CoA hydratase/isomerase family protein, putative, expressed	7.41148	7.09655	9.20425	8.41578	7.94864	9.49857	6.21821	6.26531	7.5239	6.46395	6.67314	7.6363	6.49377	6.4248	7.09974	5.74246	6.48501	6.71955	7.74459	7.01759	9.1751	6.8178	7.77834	8.924	7.33607	7.264	5.37502	6.2803	6.02063	7.25364	9.0019	8.32746	9.4808	9.37093	8.14617	9.43135	6.96797	7.55806	9.23807	6.57052	7.04801	8.95163	5.1514	8.21707	8.68159	9.5924	8.1474
Os01g0754500	Protein of unknown function DUF1421 family protein.	protein of unknown function DUF1421 domain containing protein, expressed	10.8855	11.0442	11.1099	11.3347	11.5285	11.5389	11.3152	11.9801	12.106	11.5921	11.8757	11.3986	12.4813	12.345	11.9505	11.931	12.2478	12.5492	10.6236	11.0547	11.1	11.0567	10.9837	10.9933	11.5418	10.9139	11.1822	11.6504	12.1138	11.5473	11.7922	12.0223	12.1226	11.4587	11.5065	11.9558	12.0236	11.6227	12.1624	11.6773	11.435	12.0256	11.0637	11.3046	11.1914	12.4194	11.2074
Os01g0755600	(No Hit)	No Hit	3.91714	3.77167	3.97836	4.3474	4.4835	4.6987	4.69446	4.3337	3.74046	7.04561	7.05547	7.41502	3.30885	3.45935	4.09223	4.78803	4.97139	5.3915	7.96405	7.20818	6.27617	7.90945	7.21138	7.24945	4.42411	5.00031	4.97283	6.27873	7.17094	7.78108	3.88265	4.61818	4.25602	4.09542	4.72087	4.55407	4.93666	4.9558	4.4042	5.53657	5.38311	5.16204	8.93592	8.08153	8.01269	9.20837	9.46931
Os01g0756200	Basic-leucine zipper (bZIP) transcription factor domain containing protein.	bZIP transcription factor domain containing protein, expressed	3.32173	2.78671	3.62121	2.13389	6.61665	3.31251	2.20459	2.32061	3.64082	2.47544	2.96136	3.30545	3.15512	2.23945	2.45797	2.80402	2.72299	2.37893	10.9811	9.79927	10.9347	10.3163	10.7298	10.514	5.08509	5.74827	5.01316	4.6877	4.24691	5.67294	11.3665	10.7515	11.3578	10.6922	10.0109	9.85934	8.21226	8.61225	10.0223	9.13971	9.04399	9.98981	10.2189	11.9717	12.1318	3.52073	10.6869
Os01g0756700	Potassium channel KAT1.	potassium channel KAT1, putative, expressed	2.4617	0.261385	0.976365	1.8212	1.69697	3.06729	2.23861	2.61535	3.21059	2.22384	2.67798	1.87395	3.04988	2.40819	0.28563	2.81933	2.08728	1.52866	2.17142	2.18947	0.635602	2.9085	3.11567	1.9369	4.16038	4.27946	3.86802	3.03789	3.00628	4.53384	4.23018	4.49733	3.40298	8.60073	7.49534	7.99406	5.39704	5.86279	3.77704	6.81663	6.97239	5.96518	4.80238	6.58271	6.67952	11.306	10.9166
Os01g0757200	Gibberellin 2-beta-dioxygenase (EC 1.14.11.13) (Gibberellin 2-beta- hydroxylase) (Gibberellin 2-oxidase) (GA 2-oxidase).	gibberellin 2-beta-dioxygenase, putative, expressed	7.73028	7.97612	9.97408	4.32457	4.42814	5.20186	6.73541	6.88241	7.75063	6.36217	5.28654	5.67361	7.87214	8.43874	8.1115	5.64909	4.71577	5.71586	8.88204	9.0447	9.43807	6.57968	7.51615	7.45975	1.12263	4.23482	6.93303	4.37126	4.9577	4.37729	7.58821	8.77239	8.54906	7.21991	7.98919	8.24976	8.62426	7.79932	8.47198	7.65474	8.53742	8.31864	8.9096	7.72738	8.08446	5.40972	8.00427
Os01g0772700	ARM repeat fold domain containing protein.	guanine nucleotide exchange family protein, putative, expressed	8.76612	8.99358	7.77279	8.99742	9.12275	8.2089	9.1046	9.10788	8.44201	9.65292	9.3954	8.47622	8.96422	8.83977	8.6633	8.64121	9.34776	8.99553	7.61829	8.06938	8.58719	8.18993	8.70152	8.76132	8.01573	7.39705	8.19985	8.49205	8.84954	8.21535	8.84049	8.78697	8.9477	8.85754	8.10384	8.39109	8.61867	8.48497	8.72828	8.87893	8.67041	8.88469	9.97001	10.2695	9.79811	9.32782	9.93707
Os01g0773100	Conserved hypothetical protein.	dymeclin, putative, expressed	6.26608	6.10549	7.18795	7.0784	7.29391	7.43084	7.29541	7.22257	7.24106	7.44127	7.42503	7.36296	7.64733	7.379	7.413	7.61576	7.79535	8.12045	7.86512	7.34169	8.32118	8.07833	8.04083	8.58389	7.2924	6.39772	6.7828	6.80455	7.54563	6.73994	8.59458	8.95293	9.07637	8.56396	8.71395	8.82695	8.07609	8.17902	8.73502	8.37935	7.91863	8.56492	8.72494	9.39725	9.30444	10.835	9.54557
Os01g0777200	Peptidase A1, pepsin family protein.	eukaryotic aspartyl protease domain containing protein, expressed	8.55182	8.25471	10.1449	9.1014	9.24791	10.1777	8.99598	8.73961	8.64924	9.97058	10.3675	10.539	8.08236	8.2209	9.03658	9.40925	9.19069	9.61512	10.8186	9.59347	11.7492	9.81078	11.0611	11.4845	9.31791	9.1353	9.33359	10.3192	11.2656	11.1337	11.004	10.967	11.5382	11.0672	10.7591	11.5896	10.6574	10.3653	11.3716	10.2153	10.5857	11.1368	9.28292	10.371	10.5941	12.8074	10.6976
Os01g0777900	Hypothetical protein.	adhesive/proline-rich protein, putative	8.62028	8.51919	8.58466	9.58435	9.41578	9.58543	10.8491	9.86244	8.70998	10.4858	9.40506	11.7332	9.04519	9.6532	9.88537	10.556	10.2782	9.22741	9.21275	8.95107	8.81154	8.11174	8.52982	9.13007	6.81185	6.20422	6.40709	7.2046	7.47527	8.44998	7.28374	7.36901	7.70294	7.18328	6.45401	6.22904	8.09106	8.74643	8.14986	8.07901	7.99652	8.72817	9.47347	10.9332	11.1602	11.9939	11.1324
Os01g0778500	(No Hit)	expressed protein	6.38651	5.09831	7.13052	5.57981	6.83058	7.16713	2.25565	2.34899	2.99322	2.19227	3.51979	3.72194	3.24405	3.21412	3.42041	3.48181	3.39587	2.94294	8.90705	5.5009	8.35288	6.39266	7.29388	7.49952	4.73887	5.16931	4.51666	3.91617	5.1225	5.78661	9.26809	9.31717	9.07824	9.65893	8.88913	9.45397	8.17647	7.90528	8.46953	7.91581	7.72681	8.09631	4.63122	10.7678	9.01582	13.5662	10.1827
Os01g0784900	Basic helix-loop-helix dimerisation region bHLH domain containing protein.	bHelix-loop-helix transcription factor, putative, expressed	7.76758	7.97046	7.52796	6.68126	6.95977	6.54437	6.84537	7.50483	7.45717	6.81458	7.40091	6.88165	7.2502	7.44217	7.11602	7.53585	7.70624	7.56748	6.92795	7.27593	6.61629	7.06042	6.55605	6.62133	5.95703	6.48444	5.12528	7.10917	7.62235	6.44437	7.01038	7.0657	7.06644	6.62255	7.15212	7.52151	7.95065	7.73291	7.12485	7.24971	7.55137	6.95584	6.46408	7.12621	7.31271	8.08426	7.60925
Os01g0787400	Hypothetical protein.	expressed protein	10.6357	10.6383	11.0174	8.92708	9.21952	9.3975	9.43502	9.75885	10.1274	8.34737	8.5953	9.29835	9.80677	10.2515	10.4787	8.60105	8.71693	8.84593	9.69255	9.3721	9.61646	8.57004	8.94871	9.36762	8.95364	8.90138	8.69612	9.34179	9.12193	9.06678	9.12156	9.07827	9.17145	8.92968	8.53262	9.07817	8.24276	8.43644	9.70167	7.87559	8.69253	9.59597	7.2349	11.1342	10.8559	13.0831	10.7704
Os01g0788700	Plastocyanin-like domain containing protein.	plastocyanin-like domain containing protein, putative, expressed	3.98651	4.01412	5.01414	4.3644	3.51484	4.6506	3.51395	4.05469	4.29427	3.09186	3.26984	4.76276	3.79026	3.86447	3.99912	3.84261	3.56096	3.60332	8.7077	6.27845	8.13289	8.2432	8.92612	9.3434	6.0673	5.4511	5.33332	3.94815	3.24712	4.85154	7.89755	8.4196	8.5296	8.01993	7.93282	8.16849	7.21409	7.05905	7.41893	6.84314	7.39731	6.57446	8.61085	9.95353	10.3215	8.01153	10.0616
Os01g0794400	Thioredoxin domain 2 containing protein.	protein disulfide isomerase, putative, expressed	11.1585	10.9385	10.7641	11.5546	11.3253	11.0498	12.1221	11.8376	11.886	11.5778	11.2416	11.6864	13.0505	13.1076	12.9894	12.7334	12.4275	12.5106	9.64154	10.3599	9.73055	9.28968	9.59237	9.07563	11.3672	11.0013	11.3506	12.5306	12.0837	12.6347	7.70367	7.37696	7.77905	7.37994	7.02896	7.66113	9.60477	9.51387	10.1813	9.39698	8.62421	10.3293	7.95959	10.197	10.1459	12.7442	10.237
Os01g0803300	Protein of unknown function DUF6 domain containing protein.	auxin-induced protein 5NG4, putative, expressed	6.11742	5.03584	6.71646	2.28943	4.34216	3.88581	10.6253	11.0258	10.5444	3.88493	3.79868	5.88462	6.0859	5.58409	3.79875	4.2062	2.92245	1.69529	8.40865	6.5611	8.41555	4.54486	6.3038	5.7702	9.77397	8.39425	8.8143	6.41528	6.70321	5.99419	12.0318	11.8259	11.7639	12.8154	13.1348	13.3977	11.1483	11.0284	11.0779	9.64019	10.0344	10.2539	9.92471	11.7275	10.9675	11.7355	9.96495
Os01g0805800	DNA-directed RNA polymerase II 23 kDa polypeptide (EC 2.7.7.6) (RPB25) (XAP4) (RPB5) (RPABC1).	DNA-directed RNA polymerases I, II, and III subunit RPABC1, putative, expressed	10.4629	10.8009	10.16	10.4441	10.2767	9.89077	10.5607	10.1728	9.84329	10.1404	10.5045	10.0502	8.91409	9.40407	9.30661	9.4514	9.85797	8.68363	10.2648	10.8423	10.5907	9.65483	9.46678	9.88414	9.75056	9.44344	10.7014	10.2926	10.4192	10.1673	10.4708	10.2515	10.7846	10.6279	9.87062	10.4572	9.11231	9.47477	10.0852	9.80546	9.78582	10.5212	9.69262	11.0529	10.3126	11.3887	10.4797
Os01g0805900	Tubulin beta-2 chain (Beta-2 tubulin).	tubulin/FtsZ domain containing protein, putative, expressed	8.13987	7.5054	9.08433	7.15125	7.25087	7.57529	8.26929	6.76164	6.91589	6.01424	5.95342	6.5788	6.59578	6.41938	6.34206	5.53912	5.28777	5.18275	12.9802	11.9192	13.0003	12.6507	12.8097	13.14	9.23011	9.08018	10.3635	8.3873	9.02559	9.37323	13.5218	12.5652	13.6081	13.6184	12.5531	12.5966	10.439	10.7682	12.42	11.7579	11.0192	12.4662	12.9421	14.2678	14.0201	14.3574	13.6617
Os01g0808900	SigA binding protein.	VQ motif family protein, expressed	10.2378	11.1312	10.6932	10.1422	10.6158	9.93148	9.39346	9.46744	9.54889	8.95848	9.38551	8.91659	7.73466	8.2868	8.58872	7.22225	7.662	7.64523	10.8033	10.5638	10.5612	10.3245	10.505	10.5357	9.2911	9.00671	8.93859	10.078	10.1707	9.68813	10.1855	10.5706	10.9146	10.3301	10.4126	10.7477	9.7079	9.84054	9.89838	9.62994	10.0527	10.2693	11.1646	11.3582	10.7382	11.1917	10.7868
Os01g0814900	Cytochrome b5 reductase.	NADH-cytochrome b5 reductase, putative, expressed	10.7556	10.4564	12.0908	10.4697	10.394	11.3584	10.216	10.0738	10.5648	9.64501	10.1341	10.253	10.2144	10.3241	10.4261	9.64483	10.0214	10.1312	11.3074	11.0809	11.7925	10.6274	10.7814	11.3546	10.0467	9.57894	9.4516	9.27737	9.51321	9.25323	12.8602	12.7719	13.3374	12.2005	11.9104	12.4426	11.5376	11.4005	12.3325	10.7651	10.9066	12.1373	10.8964	11.9695	12.0072	13.2867	11.1998
Os01g0818700	Leucine-rich repeat, plant specific containing protein.	No Hit	5.37231	6.05623	4.86185	3.14359	3.74839	3.70333	6.38824	5.74586	5.70231	4.05216	3.76024	3.68713	5.07891	5.11718	5.57249	3.04812	3.78487	3.7978	3.42438	4.69975	5.2113	2.72638	3.09867	3.48241	2.80818	5.0218	5.22919	2.94783	2.96796	2.13914	5.1867	4.95668	5.24287	5.22895	5.19949	5.35359	5.19602	4.8928	4.74944	4.71359	4.75238	4.66521	1.4667	4.02823	2.8825	4.54114	3.47781
Os01g0821300	(No Hit)	WRKY DNA-binding domain containing protein, expressed	2.73236	3.13615	4.19613	3.66432	2.67866	2.67803	2.67571	1.80901	2.92464	3.10093	1.43458	3.75225	1.5207	1.32745	1.34653	3.59982	2.21733	3.68654	2.48657	3.28394	3.19857	2.11488	2.11849	2.72091	3.86566	5.32371	3.86776	4.34092	3.06279	4.81654	3.60625	3.86193	4.02051	4.05779	4.51855	3.77272	4.89522	4.41548	4.7111	4.4474	3.90501	4.22159	2.38315	2.72885	1.52778	4.3457	2.5545
Os01g0827400	Prenylated rab acceptor PRA1 family protein.	prenylated rab acceptor, putative	8.98131	9.10081	8.27027	9.27046	9.12314	8.61651	9.08188	9.5074	9.35956	9.44919	9.72615	8.65057	8.89257	8.98769	8.62788	8.14174	8.63057	8.17302	8.81417	8.6262	8.65661	9.08221	9.22135	8.98002	6.85478	6.34985	7.14768	7.36233	8.4982	7.29249	8.81863	8.64326	8.66601	9.08247	8.81362	8.65554	8.60474	8.63514	9.3264	8.72854	9.06992	8.51894	10.2185	9.98043	9.9991	9.06437	9.58046
Os01g0831200	Ubiquitin domain containing protein.	BAG domain containing protein, expressed	13.1236	13.4196	13.2838	13.5236	13.9921	13.5392	12.3858	12.5974	12.4306	12.2203	12.7568	12.5204	12.5646	13.3621	12.8129	12.6527	13.1939	12.7594	13.5091	12.7171	12.8055	12.7887	12.9549	13.0309	11.652	11.4554	11.7147	12.7478	12.7215	12.0193	12.3558	12.3534	12.4057	12.24	12.1725	12.4386	11.0283	11.4378	12.1206	11.7789	11.6676	11.7815	12.5802	13.8197	12.7048	15.6386	13.694
Os01g0832900	Ser-Thr protein kinase-like protein.	protein kinase family protein, putative, expressed	11.6666	11.5551	11.1135	8.53664	8.38761	9.17843	7.97146	7.5364	7.45329	8.43655	8.47366	7.94674	8.91717	8.27132	7.72054	8.08369	8.05699	7.10938	10.0911	10.2486	9.83936	9.42667	9.69642	9.71311	6.39536	6.47243	6.78057	7.397	7.69427	7.42506	9.89023	9.32218	10.0062	10.2039	8.9041	9.57079	8.02761	8.05815	8.77999	8.82035	8.16902	9.05275	11.4224	11.7473	11.5692	11.285	11.8724
Os01g0834100	Hypothetical protein.	myosin heavy chain-related, putative, expressed	7.02648	6.09154	6.61558	4.0477	4.09347	4.36651	7.59673	7.66074	7.48306	4.75237	4.94706	5.4309	7.75098	8.93059	8.61238	6.62474	6.7675	7.94004	9.77246	8.51505	9.93279	10.2732	10.6372	10.3981	7.19259	6.31669	7.45052	5.98975	6.17971	6.9309	9.8104	9.87165	9.88908	10.1297	10.107	9.64592	8.25021	7.87721	8.6373	7.94074	8.424	8.25908	9.46844	10.9163	10.965	11.638	10.7035
Os01g0834900	Hypothetical protein.	No Hit	8.80249	8.63321	11.9543	9.63246	9.60173	9.90557	10.0698	8.70385	8.92985	9.07907	10.0964	12.0719	9.20917	10.1541	10.3482	10.3108	9.81516	9.99156	12.9853	11.9753	14.4652	13.1507	12.7561	12.9268	11.3178	10.6244	12.1852	12.6303	11.0672	12.5317	10.3616	9.98118	11.8441	11.7081	10.8933	11.5232	10.4757	10.7124	11.7597	12.0279	11.0176	12.5177	13.6358	12.8351	12.0531	15.2098	13.9847
Os01g0837200	Conserved hypothetical protein.	hydrolase, alpha/beta fold family domain containing protein, expressed	10.9133	10.9828	11.4162	9.75776	9.77568	10.3987	7.97783	7.74411	8.08366	7.30483	7.148	8.22684	7.72459	8.11695	8.39783	8.60891	8.15671	7.9557	10.0741	9.20292	9.67459	7.97326	8.27777	8.86394	8.2295	8.69809	8.33117	7.87379	7.19632	8.09207	9.23931	9.54213	9.85063	8.70838	9.03754	9.6009	8.85412	8.80259	8.58825	9.27446	8.57292	8.1772	2.7786	9.97426	9.14683	12.6502	9.54221
Os01g0838400	Hypothetical protein.	No Hit	8.27235	8.58954	7.97804	7.42364	7.5556	6.86779	8.34129	8.09619	7.41951	8.04348	7.69892	7.3893	7.0031	6.94755	7.82222	6.85736	8.29486	6.8884	6.20676	5.98816	7.77698	4.99793	6.47709	6.916	5.27858	3.80149	5.92361	4.71017	5.93879	4.49693	6.45178	6.00468	6.77505	6.69705	4.90835	6.18505	5.40402	7.05976	7.16747	7.32263	6.69042	7.67204	8.31966	7.88591	7.04267	8.44074	8.47746
Os01g0839700	Ubiquitin carrier protein.	ubiquitin-conjugating enzyme, putative, expressed	11.9343	11.6712	11.6075	11.6821	11.6313	11.4143	11.6902	11.5845	11.4292	11.6046	11.4829	11.2503	10.9728	11.2425	11.1494	11.3546	11.4701	11.5733	10.6071	10.7733	10.9849	10.7499	10.6624	11.0227	11.6416	11.3353	11.97	12.2531	11.8211	11.5149	10.5348	10.2445	10.6469	10.8496	10.1193	10.6102	9.94406	10.3629	10.6692	10.9922	10.4544	10.777	9.53931	10.7165	10.4638	12.2831	10.9657
Os01g0842400	Laccase (EC 1.10.3.2).	laccase precursor protein, putative, expressed	2.18537	1.89818	7.33336	0.897915	1.32446	3.67237	2.39549	3.33724	1.11707	1.45157	1.26531	2.41008	1.09831	-0.00216336	0.0697763	0.63691	1.70058	1.8856	8.91406	4.26422	9.33283	5.92263	8.68792	8.75077	4.6659	2.80604	2.32244	2.09767	1.68868	3.14242	8.1218	8.07143	7.77511	8.22861	8.04548	7.92298	5.9385	6.1985	6.81742	5.44982	5.58435	6.32463	4.19712	10.5167	9.46124	12.7558	10.26
Os01g0842500	Laccase (EC 1.10.3.2).	laccase precursor protein, putative, expressed	4.11081	3.5558	5.68401	5.01305	6.40677	5.61927	2.65212	1.59889	2.65218	2.19038	2.23726	1.74083	4.18062	3.60059	3.96645	3.56292	2.02856	3.07372	9.4707	6.45889	10.8883	8.3578	10.6596	10.3471	4.71768	4.849	4.10979	2.8839	4.95511	2.61165	10.3708	10.0488	10.3076	10.7121	9.61387	9.99915	8.48949	7.82002	9.62223	7.83106	8.43484	8.51687	6.52865	11.383	11.4893	12.2015	11.4509
Os01g0844400	Zn-finger, DHHC type domain containing protein.	DHHC zinc finger domain containing protein, expressed	8.50115	8.58648	8.86271	8.64234	8.54604	8.39258	8.87132	8.73761	8.81557	9.24532	9.22487	9.3747	9.19971	9.5194	9.29101	9.37617	9.47202	9.49115	9.73079	9.21151	10.0216	9.3699	9.90485	10.2361	9.49415	9.3772	9.47688	10.0989	9.51958	9.73687	10.1573	9.74329	10.7275	10.5032	9.31487	10.4184	8.61668	9.05978	9.88955	9.35159	9.10393	9.99474	9.33389	10.9467	10.9547	11.7923	10.8227
Os01g0847300	Protein of unknown function DUF588 family protein.	membrane associated DUF588 domain containing protein, putative, expressed	7.309	7.45452	7.85853	6.60303	6.8339	7.15792	6.18276	6.32719	7.12515	6.49733	6.49319	6.8335	7.84662	8.35257	7.60471	6.35629	6.65406	6.13885	8.7262	8.10025	8.25195	7.39266	7.66502	7.57618	6.79015	6.38974	5.69956	8.33085	7.28052	7.0911	10.0694	9.86962	10.0441	10.0326	9.2711	9.46037	8.71391	9.35065	9.9539	9.51945	9.42077	9.61783	6.61927	10.3069	9.44811	11.9983	9.62206
Os01g0847900	Prenylated rab acceptor PRA1 family protein.	prenylated rab acceptor, putative, expressed	8.95208	8.64246	8.97363	8.04657	7.95797	8.26696	9.19152	8.79763	8.8509	8.69948	8.70863	8.1567	9.13952	9.23458	8.99911	7.24396	7.74078	7.32817	10.2133	10.0856	9.98605	9.26913	9.22982	9.46558	8.51791	8.30744	8.63046	8.96832	8.81413	8.38922	10.1566	9.87064	10.2536	9.54246	9.12203	8.99505	8.42951	8.94419	9.31897	8.71238	8.73	9.43371	11.1413	10.9094	10.9639	9.24794	10.6772
Os01g0848400	Homeobox domain containing protein.	homeodomain protein, putative, expressed	9.28441	9.56476	8.81449	9.51568	9.81268	9.62199	9.8128	10.2006	9.86568	10.5372	11.1249	10.187	9.37544	9.9226	9.32494	10.2444	10.5435	10.1489	10.794	11.1346	10.4893	11.9741	11.5881	11.6427	10.7407	10.1467	11.2496	12.1487	12.6475	11.7531	10.3116	10.272	10.3089	10.1988	9.89617	10.071	10.7082	10.7601	10.754	10.5616	10.558	10.8009	11.4274	11.8758	11.5847	13.3395	12.0147
Os01g0849000	Plant lipid transfer/seed storage/trypsin-alpha amylase inhibitor domain containing protein.	LTPL101 - Protease inhibitor/seed storage/LTP family protein precursor, expressed	7.30702	5.92479	9.44542	6.01775	5.64822	9.10984	7.12436	5.44688	4.80406	3.38084	4.8968	4.40463	2.06854	2.95813	2.84181	2.3738	2.43305	3.49538	10.3324	4.01126	9.46761	5.65782	9.27684	7.89259	1.86645	3.82827	4.70179	3.00559	5.26676	4.77783	6.23779	6.73793	6.33118	6.00396	6.20749	5.48171	6.73064	5.57976	7.02529	5.08589	5.15358	4.31531	9.51521	10.7105	11.0736	12.2441	10.8237
Os01g0853700	Myb, DNA-binding domain containing protein.	MYB family transcription factor, putative, expressed	11.5386	11.3571	11.135	11.6137	11.4165	11.0783	11.6265	11.7779	11.6767	11.6994	11.4495	11.5747	12.0461	12.3774	12.1482	11.6183	11.7428	11.8033	10.5022	10.982	10.1838	10.5588	10.1204	10.1016	10.1328	9.96385	10.3407	11.1345	10.9871	11.5602	10.0463	9.77745	9.92205	9.9421	9.97715	10.5204	10.7718	10.9735	10.7358	11.5176	11.2879	10.7264	11.9115	11.5223	11.6728	12.9221	11.7171
Os01g0853800	C2 domain containing protein.	C2 domain containing protein, expressed	12.4443	12.3004	11.6944	10.7789	10.6856	10.4974	12.3724	12.3613	12.0306	11.4497	11.3651	10.3532	12.9949	12.8818	11.9682	11.1994	11.5364	11.5093	11.2139	12.0962	11.4143	11.0365	10.8507	10.3957	11.6944	11.1174	11.7594	11.7348	12.1507	11.0735	12.6863	12.3458	12.2412	12.1627	11.6737	11.7992	11.9487	12.1358	12.7296	12.5214	11.8741	12.3287	12.1261	12.4539	11.9364	12.2038	11.7087
Os01g0854800	Cytochrome P450 86A1 (EC 1.14.-.-) (CYPLXXXVI) (P450-dependent fatty acid omega-hydroxylase).	cytochrome P450, putative, expressed	4.39135	5.47579	6.08783	4.12969	4.52998	5.49362	4.71086	5.62693	5.14346	4.69685	4.49053	4.86275	4.38736	4.60299	4.62762	4.03644	4.03698	4.9073	10.7622	5.27377	10.9619	7.71702	10.3383	10.4262	5.32966	4.01589	5.2406	4.6314	4.25674	4.67366	12.9625	12.3636	12.5128	13.2596	12.4354	12.243	11.2575	10.6597	12.2634	12.3488	11.6635	11.1912	4.49933	10.6524	10.7025	10.3006	12.2568
Os01g0856500	AUX1-like protein.	transmembrane amino acid transporter protein, putative, expressed	10.8236	10.85	10.9092	10.658	10.6062	10.6464	12.5924	12.5283	12.4194	11.4591	11.5258	11.082	11.7599	12.2201	11.8966	11.7701	11.9585	12.3407	11.4562	11.8349	12.0257	12.2303	12.0911	12.2005	13.0895	12.6815	12.8317	13.0184	12.9567	12.5918	13.3828	12.8648	13.2949	13.5794	12.8809	12.8552	12.8647	12.894	13.0343	12.5482	12.2873	13.125	12.6628	13.1554	12.9978	14.8962	13.308
Os01g0857600	Conserved hypothetical protein.	expressed protein	9.81012	8.94823	10.5426	8.61786	8.4903	9.41924	7.05095	6.27468	6.11677	6.15398	5.9512	6.13286	7.09368	6.52997	6.55839	6.61846	6.23673	6.01604	10.4035	9.82655	11.1529	9.88382	10.5392	10.3929	6.64345	7.04765	7.80217	7.09724	7.05586	7.66444	8.87608	8.99513	8.95132	8.91546	8.8927	8.75641	7.37442	7.41191	7.47648	6.95096	7.35023	7.24174	9.47108	10.4036	9.93613	11.8747	10.1986
Os01g0858900	Glycosyl transferase, family 29 protein.	sialyltransferase family domain containing protein, expressed	10.3277	10.6138	9.53161	11.6733	11.5368	10.3458	11.7305	11.7208	11.6444	12.55	12.1585	11.6853	11.4325	10.8282	10.6211	11.9509	12.1856	12.403	10.1959	11.3013	10.5973	11.0251	10.4936	10.7147	10.7403	9.95678	10.5726	12.0962	11.9313	10.4055	11.6832	11.5905	11.6118	11.5169	11.2187	11.1116	11.5012	11.552	12.0893	11.7152	11.244	11.6666	12.9758	12.7007	12.463	12.4554	12.7621
Os01g0860800	Glycoside hydrolase, family 17 protein.	glycosyl hydrolases family 17, putative, expressed	9.25487	9.62953	9.37994	7.77316	7.65593	7.76047	8.12747	8.49732	8.38459	8.54271	9.73061	9.07114	8.31601	8.78278	8.16089	8.1629	7.98862	7.58246	11.266	11.087	11.3652	11.1629	11.6387	11.6212	10.7763	10.3156	11.5392	11.0608	12.0391	12.0225	11.2537	11.3823	11.8188	11.1188	11.1403	11.1039	9.96486	10.2346	10.9486	10.0767	10.2118	11.0046	8.58281	10.9302	10.862	13.6841	11.1657
Os01g0860900	Conserved hypothetical protein.	expressed protein	4.65679	4.49393	4.52353	6.66522	6.31671	5.70743	4.28574	3.95301	3.78988	4.58851	4.96072	5.51278	2.98863	3.87759	3.67785	4.12495	4.27139	3.7341	11.2045	10.5289	10.2443	11.2659	11.1503	11.3638	4.04722	3.78022	5.53389	2.93151	4.38827	5.12828	10.4927	10.3707	10.6224	9.94923	10.3426	9.54012	7.42875	7.75614	8.84823	7.66631	8.42174	9.53495	12.7296	12.3184	12.4855	7.32324	12.4707
Os01g0861900	Conserved hypothetical protein.	transposon protein, putative, Mutator sub-class, expressed	9.81502	9.17853	9.39128	10.065	9.85643	9.4395	10.318	10.2468	10.2105	10.0072	9.91607	9.56755	10.0184	9.73107	9.75461	9.19973	9.31416	9.41858	10.7391	10.9263	10.8043	10.3577	10.4301	10.645	10.4053	9.83469	10.3606	11.1292	11.2433	10.7142	11.2632	10.6271	11.2878	11.0847	10.171	9.87146	8.45025	8.56883	10.1692	8.92238	9.17058	10.2362	10.4995	11.3167	11.0532	12.6847	10.9563
Os01g0863800	Uncharacterized plant-specific domain containing protein.	ATOFP18/OFP18, putative, expressed	3.52603	2.90434	5.34808	2.3665	2.69177	3.41645	5.19598	3.59478	3.68701	3.0379	2.86937	3.95886	3.47536	2.89781	3.5268	3.32785	2.39695	3.85747	8.87306	8.21908	8.03122	8.9059	8.45799	8.50987	5.88265	6.25985	5.75418	3.84702	4.52092	4.95028	5.65761	5.6102	6.75979	6.93842	7.12314	7.15952	6.21633	6.10477	6.72132	5.29889	6.08377	6.59748	8.79601	8.24702	7.5758	10.4365	7.86509
Os01g0864700	Protein kinase domain containing protein.	protein kinase domain containing protein, expressed	8.61809	8.94851	9.44069	8.01586	8.22315	9.14207	8.09751	7.93376	7.7564	8.10879	8.44129	7.62923	6.47452	6.8335	6.54966	6.04653	7.12012	6.83406	9.6198	9.02846	10.684	9.33509	10.132	10.7094	6.66336	6.95772	6.83675	6.73065	8.01495	7.69778	11.7377	11.9612	12.2593	11.6959	11.0769	11.7855	10.5015	10.6308	11.5118	11.1018	10.8184	11.4795	9.49012	10.9964	10.4151	13.1976	11.1094
Os01g0866000	RING finger protein 12 (LIM domain interacting RING finger protein) (RING finger LIM domain-binding protein) (R-LIM).	zinc finger, C3HC4 type domain containing protein, expressed	3.44468	3.79969	4.93297	2.93407	3.22586	3.84122	4.82897	5.48188	4.73915	3.70029	2.93222	5.001	6.06045	6.4837	6.65291	7.46052	5.51505	8.52305	7.98554	7.75331	7.53433	6.87297	5.39163	5.87654	9.19968	8.94264	8.89681	9.00121	5.99837	8.12476	9.78121	9.78904	10.0242	9.54321	9.77807	10.2264	10.4101	10.7548	10.5357	10.6314	10.6571	10.1623	6.57883	6.8124	7.06831	9.74616	8.25587
Os01g0867900	Protein of unknown function DUF502 family protein.	COV1, putative, expressed	11.0392	10.9419	11.1204	11.2359	11.4976	11.3489	11.1046	11.0423	10.5662	11.6652	11.9316	11.6975	10.1992	10.9074	10.5076	10.7379	11.1704	10.7143	11.4106	10.7935	11.3377	10.936	11.3483	11.5229	10.7948	10.4981	11.0088	11.9557	11.6617	11.0914	11.2266	11.2477	11.6367	11.3469	10.8076	11.338	9.81585	10.387	11.0976	10.9122	10.7991	11.0581	11.2553	11.9504	11.6744	12.8708	11.9101
Os01g0871300	1-aminocyclopropane-1-carboxylate synthase family protein.	aminotransferase, classes I and II, domain containing protein, expressed	10.109	9.45356	10.4235	10.0343	9.73433	10.1577	10.2545	9.9596	9.80311	9.33505	9.10729	8.68733	10.5966	10.0692	9.74641	9.80166	9.98962	9.64471	11.179	10.6089	11.4394	10.3942	11.2498	11.3346	10.0089	9.84082	9.9283	10.2477	9.89369	9.80908	12.4432	11.8031	12.2134	12.5652	11.6651	11.9079	11.0369	10.931	11.8167	11.3047	10.7783	11.8176	10.6174	12.0523	11.5904	12.9844	11.9219
Os01g0875000	Conserved hypothetical protein.	expressed protein	8.16631	7.9732	7.25994	7.18075	7.46051	7.78518	9.22459	9.57272	9.05401	8.11042	8.63302	8.38999	8.2263	8.88689	8.62055	8.01536	7.48111	7.49451	11.8278	11.2876	9.05264	11.2607	10.7606	10.8669	8.32404	8.62742	8.83122	10.5075	10.3663	9.79776	10.346	10.4728	10.4113	10.3262	10.2665	10.4479	10.7009	10.8338	10.6618	10.5901	10.8007	11.3411	13.8385	12.9257	13.0173	11.9703	12.8609
Os01g0875700	Heat shock protein DnaJ family protein.	dnaJ domain containing protein, expressed	7.28332	6.82171	7.70183	6.23729	6.20193	7.05062	7.27676	7.29684	7.23404	5.75043	6.63621	6.48632	6.20977	5.89286	5.84362	6.23316	6.04472	5.79548	10.3044	10.6024	9.92541	10.2161	9.78266	9.77488	9.43095	9.28891	10.5515	9.97395	10.1437	10.2398	10.9157	10.6962	11.3323	10.805	10.2596	10.1364	9.83278	9.81183	10.7905	9.58862	9.8816	10.7668	11.3934	11.6213	11.564	11.3706	11.3971
Os01g0878800	Extradiol ring-cleavage dioxygenase, class III enzyme, subunit B domain containing protein.	4,5-DOPA dioxygenase extradiol, putative, expressed	10.1121	10.7225	10.5667	10.277	11.0209	10.5145	10.4687	10.9467	10.9546	11.0359	11.2921	11.5158	11.8752	12.385	11.9573	11.4923	11.6661	11.9666	11.9354	11.5093	11.35	10.5808	10.3041	10.4983	10.8595	10.8162	10.3295	12.1759	11.7518	11.2553	11.8854	12.2797	12.3208	11.8057	12.3526	12.608	12.5431	12.7488	12.8145	12.1496	12.1656	12.6707	8.54271	11.7751	10.4616	14.5216	11.2377
Os01g0878900	4,5-DOPA dioxygenase extradiol.	4,5-DOPA dioxygenase extradiol, putative, expressed	4.29104	4.69064	10.4395	5.22053	5.62036	6.57982	3.64962	4.89264	4.44898	3.36795	4.31745	4.4435	4.7773	4.77205	5.25722	4.88757	4.79537	5.64682	15.4568	10.0654	15.427	11.4551	14.3061	14.0889	4.47837	5.06469	0.150129	4.7102	4.87138	4.50162	8.57669	8.625	8.16225	8.60726	9.33748	8.84513	8.32619	6.85961	8.24399	7.39019	7.559	6.98299	4.09483	9.79919	5.97256	13.8524	6.65084
Os01g0879100	Conserved hypothetical protein.	No Hit	1.43627	3.07692	4.66515	2.78884	1.45611	6.29814	2.89891	3.30843	3.5437	3.17622	3.43606	4.23171	4.3408	3.85746	4.62819	3.6033	4.01545	4.92075	3.48595	3.27281	4.52712	3.74519	3.9346	4.09006	5.30523	3.62037	3.24567	4.61099	4.06122	3.98146	3.04176	3.49371	5.02807	2.70446	4.12001	3.40549	4.92265	4.38293	4.35979	1.78856	3.74516	3.93668	3.204	3.75083	3.62458	5.67043	3.29624
Os01g0885200	Conserved hypothetical protein.	expressed protein	10.3947	10.8772	11.0083	10.07	10.8088	11.1807	9.20988	10.2714	10.2623	9.29662	10.067	9.69294	9.98914	10.6263	10.2477	9.60769	10.1463	10.5598	10.0637	10.2785	10.6145	10.8583	10.8527	10.7624	10.3215	9.80301	9.97058	11.0105	10.8603	10.6169	9.54621	10.1896	10.7455	9.35764	9.97942	10.3674	9.9357	9.89768	10.2477	9.52152	10.0769	10.0128	10.9004	11.143	11.4127	9.8303	10.8368
Os01g0888300	GRAB1 protein.	no apical meristem protein, putative, expressed	8.34086	8.3346	7.91939	7.50444	7.67422	7.37218	7.46313	8.29708	8.33173	7.89484	8.36832	7.8183	8.06978	7.74474	7.35179	7.31728	7.63209	7.58835	7.89086	7.85829	8.07605	8.16484	8.44569	8.29543	8.03351	7.18002	7.68554	9.16205	9.61613	8.32197	4.48671	4.98453	5.36819	4.63991	3.76319	5.18045	6.28799	5.93324	5.98682	5.35232	5.54068	5.62021	8.30057	9.4184	9.69497	8.14992	9.08268
Os01g0896200	Conserved hypothetical protein.	IQ calmodulin-binding motif domain containing protein, expressed	10.7247	9.78076	11.7824	9.72399	9.27885	11.8116	7.61524	7.72576	8.09818	6.73984	7.21503	7.90245	7.04107	7.69627	8.53181	6.55862	7.0502	7.14245	14.0794	11.0568	13.8022	12.1813	13.4845	13.5244	7.65684	7.36417	7.83913	7.79611	8.07679	8.86759	13.7825	14.1029	13.7136	13.9812	13.8826	13.66	13.5285	12.8685	13.9496	12.4445	13.1771	12.8865	10.8061	15.0951	14.8905	16.9243	15.0435
Os01g0897300	Ribonuclease T2 family protein.	ribonuclease T2 family domain containing protein, expressed	6.37417	5.90644	7.75458	6.00422	6.46575	8.14976	5.71555	5.10446	4.9681	5.28998	5.55196	5.6748	3.52685	3.32583	4.00932	4.46749	4.54399	4.88294	9.65152	7.54952	9.74775	8.1561	9.51907	9.75688	5.54443	5.97401	5.85452	4.19908	5.00621	5.9411	9.16918	9.24779	9.68759	9.21749	8.78317	9.0964	7.31243	7.3926	8.51377	7.68727	7.61237	8.1856	9.00848	10.073	10.5368	10.9343	10.2839
Os01g0899200	ERD3 protein.	methyltransferase, putative, expressed	8.83785	8.40928	8.60963	9.78562	9.69562	9.55353	7.93355	7.75825	7.34793	9.46823	9.74064	8.71411	8.35577	8.7384	7.97176	9.83467	10.0514	9.6618	6.14434	6.52865	5.89261	7.53775	6.98973	6.97457	4.97436	4.79171	5.11188	7.70782	8.0704	7.79175	8.42351	7.86698	7.06432	8.27813	8.20529	8.50249	9.41693	9.84001	8.84028	10.2193	10.0306	8.99742	4.80126	6.70849	5.97911	9.19418	6.79195
Os01g0923200	Conserved hypothetical protein.	expressed protein	2.41185	2.76438	2.16441	2.80023	1.62138	3.27119	3.56469	1.84243	2.07339	-0.509739	1.94028	3.93087	1.73506	2.47294	2.72273	1.45903	2.03761	1.70017	7.32553	5.21527	6.74437	7.29313	7.47213	8.05096	2.15589	2.73747	3.04103	3.14084	2.87254	4.72047	5.83955	5.95222	6.17653	5.72133	6.271	5.54175	5.39127	5.53198	4.5115	4.4054	5.55091	4.4996	7.94473	9.13146	8.98048	6.42372	8.78402
Os01g0923600	CG-1 domain containing protein.	calmodulin-binding transcription activator, putative, expressed	7.96519	7.47346	9.93326	8.46982	8.19971	7.88926	8.72768	8.03493	7.78223	8.77632	8.46072	8.22826	8.34131	8.18456	7.98015	8.42817	8.69615	7.77948	7.57108	7.88126	7.61606	7.81181	7.61272	7.78659	8.33894	7.95916	7.94055	8.21158	8.29282	8.40695	8.26277	7.63911	8.16443	8.5521	7.66118	8.21056	7.26378	7.80181	8.10731	8.50438	7.88422	8.47759	8.28517	8.51052	8.29074	9.06127	8.6924
Os01g0926300	Transaldolase (EC 2.2.1.2).	transaldolase, putative, expressed	13.6225	13.9316	13.6955	14.45	14.715	14.4368	13.4888	14.0514	14.0178	14.373	14.6374	14.1345	14.763	14.8546	14.5949	15.2861	15.1042	15.5844	15.6557	15.7613	15.5494	16.1655	15.8574	16.0732	15.2136	14.7046	15.6393	15.1012	15.063	14.3659	16.0541	16.1482	16.5935	16.1588	16.0521	16.5365	15.807	15.3808	16.5447	15.3334	15.6479	16.5768	15.9026	16.1099	15.9621	16.6126	15.7949
Os01g0926700	Pectin-glucuronyltransferase.	exostosin family domain containing protein, expressed	7.19813	6.23356	9.08193	6.2109	6.26213	8.59865	6.25787	6.01962	6.25738	6.28255	6.49321	5.96644	7.21561	6.43077	6.15085	5.84337	6.34226	5.69262	10.6898	8.48925	10.5844	8.63824	10.23	10.3924	6.88947	6.82315	6.57198	6.92937	7.35518	7.48394	11.3263	11.1859	11.2067	11.599	10.9815	11.1241	10.2076	10.0308	10.7458	9.90937	9.9391	10.5371	7.77163	12.399	11.9382	14.6306	12.5275
Os01g0928400	Conserved hypothetical protein.	expressed protein	2.94996	2.95982	3.46846	3.52917	2.36423	3.2726	5.02589	5.14522	3.88165	4.72434	4.91824	5.85042	3.83678	4.44115	4.16169	5.53596	5.26631	4.96382	6.42391	6.19874	7.29179	5.80636	6.19636	6.05498	7.3453	7.47838	8.21238	8.08662	8.05645	9.16594	6.4202	6.5297	6.37688	6.17807	6.49264	6.69948	6.83266	6.57951	6.29281	7.21836	6.75141	5.95634	2.66357	7.38854	5.42875	9.50548	5.01598
Os01g0934000	WD40-like domain containing protein.	WD40-like domain containing protein, putative, expressed	8.54561	8.604	8.58304	9.11949	9.25013	9.1617	9.21537	9.15927	9.0193	9.4021	9.22304	8.65572	9.30354	9.60449	9.4282	8.99675	9.60274	10.1191	8.81143	9.02644	8.92774	8.80149	8.77505	8.86625	8.4672	8.28947	8.70003	9.6717	9.59259	8.60188	9.0094	9.12452	9.14142	8.89483	8.58159	8.73583	8.46744	8.8536	9.11303	9.23198	8.74204	8.82991	9.02033	9.31128	9.0435	9.58716	9.3044
Os01g0934600	Esterase/lipase/thioesterase domain containing protein.	esterase PIR7A, putative, expressed	2.80897	5.44494	3.06751	2.93163	2.64374	3.76925	1.86715	3.83296	1.68827	3.16638	2.51122	0.613452	1.51412	3.60479	3.17449	2.34896	3.03735	3.33395	4.20022	1.78636	5.96951	2.1227	5.49752	5.50704	3.4859	4.73087	1.75873	2.83024	0.945044	2.45961	3.26798	2.50272	4.47231	2.50589	2.74267	1.72008	3.39036	0.916002	2.4843	1.37755	2.46299	1.20903	2.76952	6.7908	4.27347	10.2328	7.42075
Os01g0934800	Alpha/beta hydrolase fold domain containing protein.	esterase, putative, expressed	3.93816	4.2386	4.24967	4.08458	4.09613	5.03382	3.52896	3.2072	2.42604	3.55805	4.14841	4.50026	4.17315	3.65852	3.88267	3.34811	3.9028	3.45296	5.50697	5.10986	5.15626	4.11327	3.7561	4.51122	2.78106	4.19596	4.74098	3.52594	1.9776	3.26387	6.19292	5.17875	6.33436	6.71074	5.746	6.09215	5.23451	3.6495	5.57439	5.77745	5.17458	6.45368	4.29122	4.87988	4.55478	5.81708	4.25532
Os01g0938200	RNA-binding protein BRUNOL5 (Fragment).	RNA recognition motif containing protein, putative, expressed	5.35664	5.66613	5.34214	6.50681	7.03338	6.68113	7.80924	7.51911	6.93012	7.63758	8.03236	7.35676	5.93515	6.07243	5.54993	6.38738	6.91284	6.27455	10.8621	10.1635	10.2369	11.2312	11.4736	11.1125	8.11845	7.22018	8.02905	7.95888	8.50815	8.63999	10.888	10.8257	11.2247	10.8078	10.4603	10.5962	8.99447	9.1102	10.2728	9.61783	9.65043	9.96058	11.2334	11.692	11.5397	8.36961	11.231
Os01g0938600	Conserved hypothetical protein.	zinc finger protein, putative, expressed	6.57138	6.29027	7.37094	7.2107	7.07506	7.63077	7.64579	7.76705	7.91595	8.35659	8.64009	8.14515	6.552	7.04412	6.83321	7.30042	7.65427	7.89651	10.289	9.43009	10.1218	10.5766	10.689	10.4856	8.0843	8.25138	8.91228	9.28952	9.54069	9.34293	10.449	10.3628	10.485	10.9671	10.3832	10.3671	8.80605	9.06608	9.91782	9.09846	9.19916	10.3935	10.9194	11.7007	11.508	13.1118	11.7906
Os01g0946600	Glucan endo-1,3-beta-glucosidase GV (EC 3.2.1.39) ((1->3)-beta-glucan endohydrolase GV) ((1->3)-beta-glucanase isoenzyme GV) (Beta-1,3- endoglucanase GV).	glycosyl hydrolases family 17, putative, expressed	4.09855	2.39292	4.924	3.22463	3.41889	4.60669	8.36787	7.41684	7.94874	7.53203	6.21043	8.14421	1.09769	2.62725	2.83243	3.32627	2.30269	2.79678	11.0817	9.25386	9.84804	10.6508	11.0304	10.8983	7.13207	6.79588	7.47358	6.61373	6.68072	5.5453	8.59305	8.20727	8.89572	8.05594	7.69883	8.53988	9.4265	9.28208	10.5003	9.6653	9.86045	10.5184	8.81414	10.2813	10.2445	11.7945	10.2964
Os01g0948200	Scarecrow-like 3 (Fragment).	GRAS family transcription factor containing protein, expressed	13.819	13.7645	13.7657	11.8035	11.7389	11.9139	12.9179	13.9616	13.8957	11.8246	12.1874	12.2152	14.0739	14.7777	14.6674	12.2795	12.6957	13.0625	12.7101	13.1529	13.2804	12.5231	12.4811	12.755	12.7085	12.2628	12.0292	13.9678	12.9384	12.8105	12.9961	13.0517	13.3972	12.8195	12.7511	13.3624	12.9894	13.1655	13.7383	13.4063	13.6035	13.8578	12.4538	12.4997	12.2955	12.7064	12.4994
Os01g0948600	Conserved hypothetical protein.	expressed protein	13.444	13.5725	13.6021	13.834	14.0418	14.2009	13.2133	13.0582	12.8441	13.2419	13.6321	13.9077	13.5699	13.9117	13.6811	13.5471	13.0958	12.9778	12.725	13.0241	12.7081	13.14	12.5612	13.0333	12.6477	12.224	13.5858	13.2365	13.1678	13.064	13.7069	13.9543	13.7603	13.3782	13.6246	14.2784	14.9051	14.8737	14.6918	15.5839	15.1098	14.4689	13.2781	14.3482	14.2852	15.3035	14.0329
Os01g0954900	Peptidase A1, pepsin family protein.	eukaryotic aspartyl protease domain containing protein, expressed	3.91195	2.70674	4.81591	2.3839	3.72677	3.09298	2.76246	2.8727	3.41701	2.25052	1.02563	1.11206	4.92486	3.15861	1.42629	2.83116	2.2312	2.26281	9.43406	6.71633	7.53891	7.67158	8.38666	8.42591	4.16585	5.21693	4.61311	3.49302	1.1997	4.9069	5.09681	5.13673	4.59995	4.54996	5.38361	4.64713	4.48677	4.3986	4.16777	4.91118	4.15079	3.80252	13.3979	13.5735	13.4106	3.23029	12.5101
Os01g0957100	Protein kinase domain containing protein.	expressed protein	5.05071	4.40831	4.56705	4.45071	3.81028	5.14958	2.93005	4.57822	2.74964	4.32938	1.84444	2.19925	6.94136	2.97988	7.07292	2.83649	2.41872	3.75972	11.9251	11.3675	12.8001	13.0128	13.6978	13.2753	5.15522	5.39482	4.29755	2.42636	6.55002	4.29285	12.3577	12.2229	12.8139	12.1842	11.8222	11.6994	10.1751	10.2399	11.1187	10.5274	10.4198	12.1083	13.4944	13.6221	13.9935	5.22149	13.6289
Os01g0958700	Membrane attack complex component/perforin/complement C9 family protein.	MAC/Perforin domain containing protein, putative, expressed	11.9506	11.7377	11.6823	12.2433	12.1897	12.039	11.8114	11.5048	11.5937	12.3975	12.1587	11.8157	12.2183	12.4663	12.4365	11.9171	12.4401	12.6322	11.5495	11.5193	12.1031	11.2749	11.414	11.9768	11.5694	11.0455	11.2318	12.2936	12.0937	11.8543	11.8049	11.6236	12.1552	11.8346	11.172	12.0854	11.22	11.3423	12.1462	12.0809	11.5906	12.4571	11.0191	11.8833	11.7844	12.5762	12.038
Os01g0961200	CBS domain containing protein.	CBS domain-containing protein, putative, expressed	8.15265	8.19517	8.4477	7.85898	8.27166	7.96612	7.31704	7.44287	7.45309	7.48541	7.77797	7.63859	8.31622	8.3402	8.3787	8.34698	8.38933	8.30487	6.63657	7.32153	7.4212	7.84373	7.37596	7.60703	8.92811	8.25521	8.77425	9.37288	8.7797	8.99209	8.11976	8.16731	8.82076	8.44094	8.10369	8.4233	7.71596	7.6336	8.21808	7.78952	8.12647	8.62799	5.53835	7.2562	7.20277	8.91688	7.3572
Os01g0970100	(No Hit)	No Hit	8.35851	8.59248	9.10757	9.14488	9.38713	9.55605	8.80632	9.5718	10.3663	8.07475	8.33307	9.69714	8.97375	8.63987	8.88857	8.48967	8.57465	8.87576	7.43063	7.40196	7.6544	7.52351	7.40289	7.91463	8.56473	8.20348	8.06963	7.72988	7.79424	8.42414	7.51393	8.05574	8.25231	7.69593	7.88264	8.19082	12.4204	9.7531	9.21223	10.3644	9.69479	8.91438	10.7225	11.1431	12.0227	14.0888	12.9142
Os01g0971400	Cysteine proteinase.	xylem cysteine proteinase 2 precursor, putative, expressed	3.48158	1.73625	3.50885	2.90656	2.76883	3.86814	1.76561	1.30446	1.08465	2.42542	0.0530857	0.491558	0.897657	2.40146	1.9762	3.30319	2.80081	1.2128	10.2013	7.27327	10.4059	9.38649	10.4443	9.74686	2.65288	5.2031	3.97984	1.84468	-0.0316685	3.88792	10.4417	10.5804	10.1201	10.4941	10.3272	10.2515	9.17291	9.1798	10.1826	9.38465	9.25654	9.4117	5.77708	10.2169	12.9865	12.6993	12.312
Os01g0974400	Zn-finger, RING domain containing protein.	ubiquitin ligase, putative, expressed	11.2324	10.6806	10.9851	10.5578	10.2668	10.6069	11.8435	11.5224	11.2462	11.7367	11.0448	10.9964	11.3394	11.2079	11.0058	11.4711	11.3869	11.4969	10.3255	10.5106	10.1082	8.16794	8.32397	8.54632	11.5611	11.0714	10.8846	11.6507	10.1493	10.1197	9.94058	9.65857	9.67838	9.41536	9.20723	9.03259	10.4154	10.4432	9.9391	10.4752	9.72379	9.28821	3.28737	9.35363	7.07624	11.4086	8.06661
Os01g0977100	(No Hit)	tetraspanin family protein, putative, expressed	3.62286	1.86714	3.25079	1.76372	2.7281	1.9948	2.55536	3.75111	3.43962	3.48567	3.33611	3.13973	3.71534	2.58617	2.11318	3.89518	2.46025	1.96484	6.64025	5.66325	5.53327	6.12849	5.91082	5.86914	4.27613	5.30928	4.05247	4.575	4.51401	5.19895	5.14034	5.05261	5.49908	4.63214	4.48071	4.5151	4.05859	2.87106	4.66548	3.42087	3.3648	3.94538	7.92676	7.95576	7.68162	6.53472	7.40456
Os02g0100600	Harpin-induced 1 domain containing protein.	harpin-induced protein 1 domain containing protein, expressed	7.18728	7.04394	7.44016	6.80545	6.93528	7.71427	7.16848	7.29631	7.06519	7.37019	7.41893	6.57903	7.36903	7.97849	7.74043	7.99722	8.42337	8.85688	7.04585	7.48343	7.18669	5.94952	6.13501	5.84507	5.70998	6.45306	5.84066	7.90604	8.17146	7.10031	7.98601	8.14183	7.48254	7.11097	7.17166	6.74976	7.39284	7.8968	7.43786	6.71566	7.20283	7.04771	3.61431	7.64685	7.5545	10.0841	8.12198
Os02g0101000	Amino acid/polyamine transporter II family protein.	transmembrane amino acid transporter protein, putative, expressed	7.58582	7.05096	6.77371	7.41549	7.47287	7.10365	7.56234	7.76212	7.21128	8.82425	8.96428	8.45891	6.87722	6.68161	6.51863	8.33954	9.13883	8.24809	8.10562	8.6064	8.44847	9.11748	8.93936	9.51213	8.03459	7.92383	8.94855	9.64434	9.65553	9.64211	9.30101	8.27812	9.32188	9.84283	8.40973	9.02191	7.41839	8.52451	8.63727	8.84827	9.04963	9.40095	9.20089	8.7335	8.81128	8.38899	9.44911
Os02g0106600	Zn-finger, RING domain containing protein.	RNA recognition motif containing protein, putative	3.58573	3.79697	4.14825	3.62793	4.37669	4.03568	4.25201	4.27004	4.68383	4.85909	4.4222	5.1741	4.79446	3.72756	2.9082	4.93044	3.99222	4.33513	8.69001	8.86799	8.76222	9.00302	8.9415	9.44566	7.7092	7.56758	8.542	7.73117	8.27198	8.97247	10.3028	9.24633	10.405	9.93428	8.35641	8.2265	7.80141	8.12343	9.68387	8.0372	7.94955	9.44916	10.4974	10.2077	10.6387	10.6484	10.5687
Os02g0109800	TPR-like domain containing protein.	tetratricopeptide repeat domain containing protein, expressed	8.08631	7.99495	8.17614	8.53602	8.65449	8.19593	8.81342	8.83745	8.88593	9.31484	9.2801	9.30406	9.10572	9.59479	9.68518	9.18698	9.50354	10.0756	9.74935	9.65123	9.63881	10.2542	10.1805	10.0152	10.1226	9.8252	9.92787	10.9694	10.2457	10.444	10.6972	10.5448	10.8727	10.5827	10.5041	10.289	9.70007	9.93987	10.5052	10.0924	10.2229	10.282	10.4357	11.246	10.8917	11.6941	11.0658
Os02g0110600	Conserved hypothetical protein.	protein kinase, putative, expressed	9.57454	8.87201	10.5452	8.42715	9.10247	10.6342	7.93176	7.64599	7.08059	6.51505	7.77115	7.63459	2.2557	3.43688	2.61704	5.08487	5.59153	3.33937	10.4506	9.64236	10.3661	9.83762	10.1787	10.3821	5.87312	6.85907	5.92263	5.51032	7.77705	7.52145	10.4332	10.7933	10.9381	10.5289	10.6899	10.6233	9.59905	9.13454	9.95831	9.11683	9.21589	9.8393	9.23014	10.4762	10.1051	12.3459	10.4482
Os02g0111400	Alg9-like mannosyltransferase family protein.	No Hit	5.45366	5.33366	5.28195	6.02125	5.94157	5.98536	6.89055	5.84838	5.66126	6.81905	6.95808	6.2334	5.26743	5.22041	5.29133	7.29592	5.90849	4.5451	7.05504	6.17495	7.92703	7.05684	8.27598	8.19391	4.81159	4.26683	4.56295	4.58123	5.19006	4.81591	6.98932	6.36894	7.2661	6.93983	5.8252	6.16908	5.02301	5.51604	6.12725	5.40645	5.68709	6.16525	9.01439	9.25234	8.64758	8.9749	8.73114
Os02g0119300	Peptidase M14, carboxypeptidase A family protein.	zinc carboxypeptidase family protein, putative, expressed	9.76103	9.85634	9.47457	9.40835	9.26608	9.11095	9.77441	9.28718	9.26081	10.0054	9.97593	9.2054	9.7188	9.43588	9.27254	9.33713	9.59408	8.93084	9.84895	9.57514	10.0133	9.50464	9.74492	9.93922	9.37879	8.72664	9.44109	9.88698	9.93116	9.57237	10.3336	10.0456	10.265	10.4268	9.45545	9.94	9.45654	9.66301	10.2404	10.3143	9.72776	10.2233	10.2945	11.0327	10.8406	11.8381	10.9607
Os02g0119400	Syntaxin 52 (AtSYP52).	SNARE domain containing protein, putative, expressed	8.70017	8.49755	8.91152	8.83575	8.83333	9.03642	9.20371	9.05323	9.10038	9.00733	9.22331	8.58801	8.4247	8.90137	8.856	8.51226	8.87058	8.95763	8.59788	8.79551	8.78053	7.95605	7.90506	8.42197	8.76262	8.07277	8.86728	8.95769	9.18079	8.69139	9.29471	9.16877	9.35966	9.16429	8.66188	9.17788	8.34169	8.65432	9.10514	9.37701	8.67948	8.85457	8.49567	9.12793	8.82228	9.73669	8.81968
Os02g0123100	Cell division control protein 2 homolog 2 (EC 2.7.1.37).	cyclin-dependent kinase A-2, putative, expressed	7.20048	6.70657	7.13756	7.26945	6.96252	7.31762	6.82504	6.9351	6.5199	6.67206	6.42237	6.16389	5.96567	5.26552	5.02574	5.40548	5.27227	4.52407	6.66185	6.89691	6.48527	7.46353	6.97237	6.74577	5.83473	6.2648	5.4495	7.67645	7.54973	5.45077	6.90222	6.36303	6.88096	7.24285	6.13539	6.14822	5.75838	6.17546	6.2282	6.70403	5.653	6.99371	8.31755	7.44618	6.99921	6.90969	7.6304
Os02g0123500	NADPH-dependent mannose 6-phosphate reductase.	oxidoreductase, aldo/keto reductase family protein, putative, expressed	11.4529	11.6003	11.7598	12.3019	12.5675	12.4939	11.0715	11.2673	11.4324	11.0568	11.3131	11.4147	11.031	11.7234	11.6957	11.7283	11.7304	12.0175	12.9561	12.3325	12.5634	12.5283	12.3999	12.7981	11.9765	12.0336	12.414	12.7032	11.7869	12.5897	11.166	10.9589	11.6309	11.2909	10.6887	11.3092	10.0071	10.1213	11.3104	10.4765	10.483	11.6174	11.9932	12.3841	12.5293	12.8231	12.3349
Os02g0125400	Cyclin-like domain containing protein.	cyclin, putative, expressed	3.67228	3.5106	6.62681	2.73096	3.73334	6.13089	2.80052	6.45962	2.33801	4.23316	2.08492	2.34965	1.21881	1.46092	3.99127	2.9394	2.52123	1.56807	9.85176	7.04678	10.2515	8.30653	10.0048	9.77485	4.77616	4.99108	5.51352	3.53307	4.90481	5.74461	9.2329	9.20833	9.60783	9.37018	9.2863	9.09841	7.91038	7.93814	8.79911	7.73309	8.07755	8.79899	6.00353	10.54	10.1102	12.053	10.0447
Os02g0126600	Conserved hypothetical protein.	expressed protein	8.73456	8.4795	9.73548	8.15401	7.61972	9.1909	8.33613	8.13102	8.30925	7.8303	8.70327	9.20369	6.89406	6.75242	7.03059	6.85978	7.40889	7.05558	10.8464	8.58085	10.6268	10.0986	10.9049	11.0921	6.71054	6.13117	7.48191	6.15048	7.16305	7.40245	8.69261	9.42694	9.31846	8.85899	8.72427	8.60236	7.65864	7.69879	8.67481	8.2463	7.99867	8.1669	10.3636	11.5062	12.4494	11.0837	11.6904
Os02g0128100	Hypothetical protein.	expressed protein	8.06776	8.17687	9.00602	8.09443	8.5226	8.86106	8.37849	8.69976	8.89287	8.27856	8.30822	8.52057	8.79229	8.71725	8.94406	8.8177	8.73998	8.95597	8.49428	8.41505	8.80294	8.18735	8.29809	8.75992	8.35759	7.86439	8.04698	8.17684	8.19424	7.94003	8.40361	8.45102	8.96565	8.36731	8.251	8.59817	7.43206	7.87171	8.66096	7.19852	7.88528	8.5944	8.83289	9.20548	9.21351	8.56492	8.83174
Os02g0128600	ADP-ribosylation factor.	ADP-ribosylation factor, putative, expressed	10.7856	10.8186	10.8651	10.835	11.1049	11.007	11.316	11.2999	11.4265	11.191	11.5938	11.4777	11.3151	11.8435	11.607	11.2029	11.4023	11.2822	11.9733	11.3898	11.6392	11.8242	11.7347	11.9831	11.182	11.0208	11.579	11.8715	11.6597	11.573	11.2616	11.2181	12.1318	11.4266	11.193	11.5817	10.7704	10.9418	11.6008	11.145	10.887	11.9408	12.0623	12.5093	12.4902	12.7646	12.5432
Os02g0131100	Hypothetical protein.	expressed protein	8.47087	8.70671	8.65367	8.29898	8.21334	7.83882	8.96148	9.57386	9.74486	9.06414	9.2016	8.0364	9.27457	8.86224	9.24449	8.30131	9.11892	9.13411	6.30262	7.33982	8.5899	6.99373	7.88857	8.83333	7.30196	6.71396	6.99746	7.34112	8.75819	7.48893	8.78989	8.37327	9.85688	8.42229	7.02523	8.27358	8.20626	8.04248	9.26482	8.4067	8.47183	9.30782	8.36639	9.63742	9.7161	9.80131	9.45068
Os02g0139600	Dars-prov protein.	tRNA synthetases class II domain containing protein, expressed	9.22325	9.33629	9.59026	9.78268	10.1476	9.96378	9.58035	9.7709	9.75838	9.59559	9.92839	9.96956	9.8357	10.4521	10.1475	10.4498	10.8683	10.5161	10.0261	10.1708	9.55911	9.94224	9.79489	9.85123	9.70297	9.32794	9.20329	10.0845	9.91476	9.63566	11.247	11.6156	12.0103	11.6341	11.5895	12.0251	11.0208	10.9293	11.3677	11.0904	11.213	11.609	9.52921	10.5337	10.6664	11.787	10.5005
Os02g0151300	Endo-1,4-beta-glucanase (EC 3.2.1.4) (Fragment).	endoglucanase, putative, expressed	10.0016	9.46736	10.2513	9.36059	8.87055	9.71424	10.3339	9.54538	9.64064	9.42688	8.96706	9.18092	11.4671	10.6783	10.5632	12.2608	11.5695	11.7422	11.8549	12.075	12.1609	11.3824	10.9173	11.464	11.2339	11.4753	9.95232	12.9534	11.4255	10.8131	12.3261	11.816	12.1378	12.6296	11.8087	12.0722	10.4838	10.1932	11.3938	10.0663	10.0228	11.3244	5.57974	12.5884	11.6238	13.8131	11.7375
Os02g0158500	Uncharacterized plant-specific domain 01627 containing protein.	plant-specific domain TIGR01627 family protein, expressed	6.90916	6.31503	8.46347	7.83375	8.38835	9.02347	5.64611	6.09635	6.21281	7.54658	5.95425	6.25309	6.27859	6.8886	7.1359	7.03228	7.37497	6.41296	10.2998	7.34627	9.97516	7.98028	9.69456	9.96491	6.06059	5.81765	4.71447	6.54971	6.87094	6.23292	11.9646	11.9525	11.5899	11.9366	11.3326	11.5364	10.5632	10.581	11.5721	9.67758	10.1719	10.8851	8.75752	12.7468	11.0269	14.622	11.9658
Os02g0167300	Tubulin beta-3 chain (Beta-3 tubulin).	tubulin/FtsZ domain containing protein, putative, expressed	9.46531	9.16391	10.1125	10.4904	10.7807	11.3484	10.1015	9.68676	9.73623	9.77171	9.95333	10.1815	8.69759	9.30107	8.70058	8.9786	9.25396	9.7227	14.271	13.9215	14.0626	14.9558	14.7159	14.6006	12.0836	11.7967	12.355	11.8139	12.0464	13.0299	14.0907	14.107	14.1712	14.0333	14.0355	13.8186	13.0323	13.1362	13.8756	13.1851	13.1258	13.7366	14.9386	14.8954	15.1906	14.7228	14.6694
Os02g0170100	VICTORIN binding protein (Fragment).	glycine cleavage system H protein, putative, expressed	9.98657	9.79553	10.4846	9.31431	9.5812	9.82796	10.22	10.0304	9.52835	9.27007	9.89968	9.73784	8.88522	9.50825	9.13301	9.69609	9.61234	9.10998	13.8536	12.4467	12.6283	12.4681	12.4689	13.2091	10.148	10.5751	10.8301	10.2507	9.62351	9.96806	13.5816	13.3993	14.6786	13.8046	13.6132	13.797	11.931	12.1565	13.2202	12.7177	12.0645	13.4124	12.8984	14.2163	13.4461	15.4693	13.9926
Os02g0174000	Myb, DNA-binding domain containing protein.	Myb transcription factor, putative	6.95973	7.33066	6.72409	7.13279	7.00394	6.94576	7.1093	7.24411	7.37223	6.85312	7.36216	6.32559	7.59887	7.6276	7.70239	7.23621	7.53825	6.98383	6.57164	7.3678	6.901	6.46679	6.90104	7.20227	5.28905	5.80734	4.97998	6.63958	6.72898	4.97387	6.79159	6.66313	6.48854	6.57755	6.76234	7.3481	7.64977	7.92458	7.17257	7.26988	7.41073	7.61663	6.56019	7.09915	7.71601	7.25394	7.32717
Os02g0177600	4-coumarate--CoA ligase 1 (EC 6.2.1.12) (4CL 1) (4-coumaroyl-CoA synthase 1).	AMP-binding domain containing protein, expressed	8.44723	7.20958	9.73918	8.06452	6.97538	8.06315	9.39669	9.19194	9.66994	7.53083	7.7152	7.46587	10.5195	10.0737	9.75855	8.0925	9.38771	8.64447	10.8389	11.174	11.7866	9.44235	9.83261	10.3932	11.7249	11.8295	10.6908	10.9201	10.4395	11.5892	12.1417	11.6886	12.3014	12.3784	11.4739	12.4361	11.4341	11.5763	12.5843	10.5858	11.1856	12.3493	7.67007	12.1486	11.4407	13.7744	11.3889
Os02g0186500	Protein kinase-like protein.	BRASSINOSTEROID INSENSITIVE 1-associated receptor kinase 1 precursor, putative, expressed	10.7695	9.97337	11.585	10.1471	10.0162	11.1821	10.0542	9.46953	9.49778	10.1348	10.1786	10.3613	9.97565	10.187	9.45584	9.79443	9.58003	9.43463	12.9349	11.3366	12.5457	11.9608	12.9585	12.621	11.2277	11.3737	10.9122	12.0856	11.4757	11.7285	13.1835	12.8007	13.3671	13.2686	12.6073	12.8934	12.0609	12.0766	12.8484	12.7624	12.3061	12.837	11.9361	13.5867	12.7838	13.3792	12.8092
Os02g0186900	Cytochrome P450 family protein.	cytochrome P450, putative, expressed	6.07561	5.32059	6.30941	6.45362	6.18981	6.89764	6.87347	6.55053	6.67142	8.13466	7.89477	7.93163	6.75393	6.59716	5.91528	8.24666	7.70308	7.29422	6.692	7.59841	6.95221	7.73438	6.50442	6.91898	9.02824	8.59222	8.73683	9.89887	9.30396	9.32025	8.7876	8.59788	8.78939	8.81757	8.27515	8.93222	8.87058	9.12742	9.32027	9.54658	9.18394	9.51286	2.25439	7.013	5.14488	10.6815	6.23307
Os02g0187800	Cinnamyl-alcohol dehydrogenase (EC 1.1.1.195) (CAD) (Brown-midrib 1 protein).	dehydrogenase, putative, expressed	11.9934	11.5417	12.6052	11.446	10.7698	11.9035	10.8256	10.666	12.1505	11.2056	11.5177	10.9341	15.704	14.7882	14.2224	13.7805	14.1489	13.0763	14.6696	13.6575	14.5363	12.9238	13.6838	13.5949	13.9181	14.3573	12.1172	13.1596	12.3549	12.9576	15.6396	15.6774	16.0224	15.7078	15.7738	16.23	16.0783	15.2872	16.0461	15.0955	15.07	15.8326	12.9378	15.3241	14.9305	16.6094	14.8725
Os02g0191300	Amino acid/polyamine transporter II family protein.	amino acid transporter, putative, expressed	9.41638	9.61878	8.98465	10.8319	11.2726	10.3466	8.42384	8.02412	7.98184	8.81944	11.363	8.86053	8.34129	7.93995	7.50284	9.6081	9.52646	8.65802	10.065	10.9133	10.386	10.9972	10.4266	10.4727	10.4278	10.3479	11.5736	12.1058	12.1609	11.1954	11.4531	11.3694	11.7561	11.4909	10.5352	11.8017	10.4579	10.4815	11.9076	11.5921	11.0723	11.5621	9.25874	9.85846	9.29408	11.4266	10.0503
Os02g0195500	Conserved hypothetical protein.	DUF1680 domain containing protein, putative, expressed	5.8884	5.89326	6.09158	6.59977	6.59502	6.76325	6.00732	6.03359	6.04779	6.91682	7.34825	6.34835	5.75912	5.22526	4.63755	6.55994	6.67739	5.97659	6.82543	6.91351	6.85612	7.40764	7.31914	7.27147	7.44036	7.34283	7.47332	8.37389	8.42879	8.44093	7.06341	6.79517	7.05461	7.34507	6.3501	6.84284	6.46764	6.59978	7.09144	7.05792	6.64802	7.06013	6.69736	7.42415	7.4445	9.35132	7.72001
Os02g0196600	Copper-translocating P-type ATPase family protein.	copper-transporting ATPase, putative, expressed	9.85128	10.4156	9.60227	10.3864	10.6631	10.4605	8.53131	9.07392	8.57096	10.4237	10.7055	9.69339	9.42817	9.59775	9.20332	10.062	10.0122	10.7371	10.5353	10.9167	10.3174	10.7524	10.7282	10.5925	8.72339	8.35689	9.17039	10.811	10.7108	9.84096	10.8459	10.6329	10.6887	10.8913	10.5167	11.2362	9.50592	10.3213	10.3942	10.8881	10.407	10.2723	10.2324	9.9565	9.92302	12.0174	10.9943
Os02g0198500	Conserved hypothetical protein.	expressed protein	6.14978	4.73673	7.78671	8.76309	8.03093	9.47343	9.05593	8.17348	8.47178	10.1749	10.0251	10.8103	8.34054	8.21741	8.0156	10.4958	10.431	10.2902	9.71544	8.49693	9.13004	9.77667	9.05765	9.46472	10.2303	9.94405	9.87814	11.9136	10.9112	11.2592	10.2426	10.073	10.7245	10.2924	9.83259	10.6574	9.02807	9.63367	10.1019	10.5332	9.83899	10.4425	2.27656	9.01938	7.85354	11.4678	8.59865
Os02g0203300	UDP-glucuronosyl/UDP-glucosyltransferase family protein.	UDP-glucoronosyl and UDP-glucosyl transferase domain containing protein, expressed	8.87961	9.42587	7.67777	4.9426	5.39529	5.92726	7.43158	7.86113	7.92241	6.82533	6.67907	6.76439	8.98427	8.26809	7.92936	6.90718	6.16825	6.86415	8.2295	8.2534	8.13896	6.45403	7.15111	7.31377	8.79064	8.99435	8.5171	8.00503	8.17532	7.77903	10.0485	10.6738	10.5575	9.78824	9.72842	10.0555	9.4095	9.62393	10.4718	10.3037	9.28488	10.4728	7.28325	8.62291	8.13514	9.42815	8.66221
Os02g0203500	Disease resistance protein family protein.	NB-ARC domain containing protein, expressed	8.61076	8.77197	9.48737	9.29718	9.26502	10.0835	7.03345	8.45018	9.10899	6.88707	7.77218	7.82674	9.3517	9.09393	9.40836	8.19749	8.49695	9.31108	9.17078	8.37709	10.2975	8.48589	9.29514	10.0702	8.84213	9.52906	7.20774	7.51075	7.23896	7.8853	9.85744	9.86775	10.4688	10.1066	10.1266	10.6902	9.97275	8.71434	9.85903	8.03707	8.12008	9.2923	8.55506	10.2888	10.5382	11.2694	9.75541
Os02g0204100	(No Hit)	expressed protein	10.166	10.7198	9.85206	10.4006	10.5278	9.84285	10.8279	11.5555	11.3067	10.5757	11.2034	10.0941	12.3497	12.3584	11.9892	11.999	11.8161	11.6804	9.77739	10.9919	10.1486	10.7106	10.0002	9.70399	9.50592	8.91003	9.037	10.401	11.2205	9.87004	12.1032	12.1483	12.0176	11.9745	12.0693	12.3225	11.6921	11.5539	11.8892	11.1945	11.8937	12.0685	13.0067	11.7381	11.9299	12.2985	12.4283
Os02g0209000	WD40-like domain containing protein.	coatomer subunit beta, putative, expressed	9.83727	9.89819	9.22142	10.2157	10.0449	9.32386	10.3949	10.1055	9.76301	10.6738	10.3599	9.70142	10.6976	10.5353	10.1905	10.2073	10.319	10.2935	11.4364	10.9551	11.6666	11.1704	11.7363	11.7866	9.81133	9.59402	10.138	10.4301	10.3084	9.41482	12.1054	11.5227	11.9712	12.226	10.8979	11.1862	10.0618	10.2276	11.1471	10.8003	10.5938	11.2136	12.4723	13.3623	12.9472	12.1818	12.7541
Os02g0220600	Elongation factor 1-gamma (EF-1-gamma) (eEF-1B gamma).	elongation factor 1-gamma, putative, expressed	11.0606	11.1222	9.85271	11.1447	11.0328	10.1647	10.9543	11.1603	10.7859	11.386	11.4877	10.9486	11.0084	11.2709	11.055	10.953	11.1932	10.9791	12.143	12.089	11.4402	12.7636	12.4523	12.3448	11.6821	11.4497	12.5327	12.3421	12.2316	11.8286	11.9536	11.4992	11.6954	12.1518	11.316	11.2424	10.4321	10.976	11.2939	9.61308	11.3225	11.6738	12.8951	12.9098	12.7188	11.6697	12.673
Os02g0221600	Conserved hypothetical protein.	expressed protein	8.92184	9.14627	9.46883	9.8214	10.0334	9.75721	9.93039	9.27359	8.96408	9.96034	9.85863	9.59824	8.79924	8.93453	8.79024	9.1851	10.1036	9.22547	9.97225	9.57084	10.6247	9.5691	10.0557	10.3325	8.83802	8.62107	8.96038	9.53072	9.26725	8.8406	10.2899	10.038	10.6581	10.5465	9.48344	10.2017	8.88081	9.49691	10.3958	10.0333	9.4889	10.2603	10.0656	10.6276	10.3114	11.9978	10.836
Os02g0224500	(No Hit)	No Hit	7.07758	6.67091	7.7231	7.6728	7.25708	8.23847	7.50032	7.16363	7.62909	9.2172	9.04993	9.57917	7.48181	7.6059	8.30621	8.81375	8.68512	9.34819	7.97164	7.51731	8.20733	7.85768	7.71839	8.47273	8.25312	8.78277	8.93729	10.2663	9.39461	9.28857	8.47794	8.1823	8.73897	8.80907	8.04946	8.51726	7.68951	7.59346	8.14892	8.70187	7.89935	8.66463	8.18614	8.62436	8.19092	11.1208	8.92436
Os02g0224800	Ndr family protein.	pollen-specific protein SF21, putative, expressed	10.4258	9.86528	10.6408	11.1931	10.6625	11.1364	9.53631	8.08242	7.6847	11.8964	11.0668	10.622	8.47722	8.68434	8.53307	8.76458	9.8467	9.03319	9.53855	8.95852	10.3605	8.45242	9.51454	10.1758	7.7345	8.03128	8.33694	9.94224	10.3349	9.37905	10.0667	9.30729	9.58456	10.3705	9.322	9.62409	7.41523	8.37745	8.82691	9.35133	8.39903	8.69521	8.95358	10.3419	9.34179	12.2831	10.2807
Os02g0234700	Conserved hypothetical protein.	hypothetical protein	8.49724	7.14512	9.30632	7.04652	6.35775	7.65845	8.72527	8.1654	8.31243	6.57314	6.34312	7.12931	7.81233	7.95003	7.83823	5.75709	5.713	5.73971	11.1349	8.5024	11.2732	10.5198	11.2519	10.8544	5.43871	3.35965	5.65539	4.95148	5.41383	5.67671	11.5502	11.077	11.252	11.6437	10.7327	11.0724	9.09319	9.48727	10.9595	9.98924	9.58445	10.6496	9.91549	11.6999	11.9181	13.357	11.9585
Os02g0236800	Peroxidase P7 (EC 1.11.1.7) (TP7).	peroxidase precursor, putative, expressed	7.26066	6.84555	7.59657	7.77066	7.54457	8.18671	8.07322	7.31279	7.2755	9.17398	8.94017	9.36028	5.20842	5.11388	5.00725	7.89484	7.8664	7.34656	9.62635	8.24506	9.94286	9.06181	9.85763	10.1527	7.96386	7.61007	8.08392	10.0628	9.86897	10.1785	10.3961	9.75488	10.6156	10.4237	9.23437	9.83801	7.5401	8.78445	9.97027	8.78664	9.03718	10.0761	8.17709	9.76032	9.79358	11.301	9.98493
Os02g0237100	Spermine synthase family protein.	spermidine synthase, putative, expressed	0.28025	3.88229	3.59885	0.876266	1.39879	0.657667	1.00956	3.07255	1.02371	3.27754	1.96634	1.18759	0.739766	4.73835	4.07176	3.98638	4.32307	3.98745	4.98531	3.90939	4.01757	5.51858	5.33043	5.42368	4.73433	-2.4627	2.42295	2.36829	1.97196	4.38577	8.1016	7.40219	7.46899	7.96756	7.03212	7.32211	7.26385	7.97389	7.59833	8.18606	8.01064	7.77205	8.60206	5.7054	6.8675	7.82098	8.64116
Os02g0243300	UDP-glucuronosyl/UDP-glucosyltransferase family protein.	UDP-glucoronosyl and UDP-glucosyl transferase domain containing protein, expressed	8.00176	6.80728	9.71124	7.36232	7.07349	9.1577	9.77566	9.3934	9.39856	7.38685	7.97516	8.46799	4.93811	4.72759	4.61856	3.95891	3.54038	3.50133	10.1153	7.89809	9.83034	8.36309	9.1655	9.23452	5.4171	4.10062	4.53524	2.6849	5.5027	4.8804	4.55307	2.8292	2.90213	3.36126	3.81242	4.29959	6.30424	2.51318	2.00734	3.11908	3.24176	2.25834	9.67039	10.8369	10.6519	10.174	9.89016
Os02g0246900	Conserved hypothetical protein.	expressed protein	7.47386	5.35979	7.40361	3.51238	3.03041	5.00618	8.85013	6.98469	6.79521	4.56471	4.57449	5.53536	4.28261	2.66573	4.36632	3.61523	3.15122	2.87663	9.63897	8.62104	10.3819	7.78011	8.636	9.38344	10.9452	10.9045	11.3915	8.67048	9.23893	9.16126	8.28462	7.53128	7.74513	7.88188	7.20742	7.17253	6.54437	6.94911	7.63968	6.72404	6.22227	6.45948	6.34562	10.6073	10.8982	11.9024	10.6817
Os02g0250400	Lipolytic enzyme, G-D-S-L family protein.	GDSL-like lipase/acylhydrolase, putative, expressed	11.4859	11.2688	11.8906	11.0757	11.0224	11.3559	10.8022	10.8495	10.9022	10.739	10.6446	10.2906	11.2074	10.9862	10.9753	10.5719	10.8454	10.759	12.2912	11.2856	12.897	10.8937	11.7809	12.0755	10.7746	10.1811	10.2222	11.3946	10.9481	10.8411	13.0853	12.6444	13.11	13.2117	12.393	12.7374	11.4972	11.7407	12.7225	11.8208	11.6862	12.4782	9.5049	13.3223	13.0144	14.7648	13.2377
Os02g0252100	RNA-binding region RNP-1 (RNA recognition motif) domain containing protein.	RNA recognition motif containing protein, expressed	11.4465	11.6921	11.1104	11.9734	12.2561	11.6502	12.0883	12.1482	12.0932	11.9686	12.0855	11.6257	11.8304	12.2252	12.1218	12.0848	12.3998	12.4174	13.0781	12.6142	12.4591	12.9051	12.6232	12.6681	11.5702	11.2726	11.6398	12.5177	12.167	12.0415	12.3232	12.4938	12.5029	12.2155	12.1972	11.975	11.6946	11.8776	12.0729	11.9624	11.8351	12.0564	13.56	13.4194	13.3741	12.2047	12.7089
Os02g0276200	Isochorismatase hydrolase family protein.	isochorismatase family protein, putative, expressed	4.01392	3.34126	4.57631	2.94713	2.9149	3.44217	5.35647	3.74519	3.03848	2.87904	2.89933	4.51438	4.19323	3.69351	3.31801	4.57511	4.47917	2.25421	10.4819	8.56208	10.0464	7.61689	8.46563	9.87488	9.56915	10.4012	10.9163	6.42044	8.06242	10.0381	11.3652	11.4272	12.8613	11.3602	11.0488	11.8788	9.31785	9.38274	10.5441	10.487	8.65639	11.1187	3.3657	11.5055	10.463	13.9926	11.2003
Os02g0276900	Basic helix-loop-helix dimerisation region bHLH domain containing protein.	ethylene-responsive protein related, putative, expressed	9.72633	9.731	9.17526	9.85357	9.83285	9.42939	8.79313	8.75907	8.47498	8.84209	9.48621	8.33589	8.64781	9.39458	8.80018	8.96591	9.52373	9.55559	8.87363	9.26404	8.63485	9.74067	9.70908	9.49402	6.86291	6.49672	6.97931	9.08305	9.86055	8.50639	9.45001	9.11041	9.06788	9.70705	9.02277	9.50752	9.01038	9.57129	8.97431	9.5312	9.65069	9.78691	10.1364	9.85576	9.62136	10.5959	10.4524
Os02g0285300	DREPP plasma membrane polypeptide family protein.	salt stress root protein RS1, putative, expressed	7.05351	6.43159	8.45149	7.28422	7.56365	7.68871	3.72691	3.43671	3.62807	3.95242	4.00522	4.18243	3.83675	2.45842	2.7987	2.84854	3.21477	3.28253	14.0337	13.1272	13.3083	13.9337	13.8654	14.3191	7.29065	7.29296	9.37574	6.03959	6.34565	8.39611	14.0194	13.8654	15.1329	13.7209	13.668	13.5142	11.2739	11.5143	13.8756	12.9219	12.4858	13.9537	14.9398	15.2885	15.5191	9.83398	14.4015
Os02g0293400	Ubiquitin ligase SINAT5 (EC 6.3.2.-) (Seven in absentia homolog 5). Splice isoform 2.	seven in absentia protein family domain containing protein, expressed	5.89057	5.69243	5.95607	6.17226	6.22944	6.01519	7.37133	7.32168	7.45982	7.27786	7.5065	7.09498	7.28559	7.49524	7.13955	7.01646	7.41642	7.45598	8.44769	8.30705	7.91316	8.42572	8.03549	7.8902	7.86551	7.62684	8.45466	8.98887	8.67077	8.41741	8.6053	8.31354	8.38243	8.64004	8.51989	8.43034	8.12332	8.49953	8.64651	8.9464	8.53648	8.69975	9.30981	9.58222	9.2943	10.1206	9.58855
Os02g0294600	WD-repeat protein-like.	WD repeat-containing protein, putative, expressed	12.1957	12.0284	12.1941	12.444	12.4417	12.3685	12.4886	12.3988	12.022	12.5596	12.2969	11.958	12.8678	12.808	12.7705	12.7409	12.6148	12.7148	12.122	11.837	12.341	11.5901	11.8819	12.2601	11.742	11.2961	11.3838	12.3692	12.1344	11.5275	12.3568	12.2442	12.7649	12.3113	11.4774	12.1227	11.7949	11.5947	12.2076	12.3993	11.6251	12.185	12.2832	12.5738	12.3386	12.9391	12.623
Os02g0297200	Protein of unknown function DUF594 family protein.	expressed protein	4.29606	4.64643	4.24877	5.01115	4.97126	5.48771	5.34524	5.14872	4.90347	6.5525	4.80869	4.63354	7.34572	7.26929	8.37968	6.41564	6.26275	5.41342	7.92203	7.66135	6.38805	8.73376	8.23464	7.89708	3.51419	4.09499	4.22872	4.56396	5.41378	0.761957	5.33673	5.73366	5.35186	5.43971	5.35308	5.22458	5.75112	4.95863	6.1174	5.4843	5.17642	5.92248	9.45977	9.19975	8.85751	3.60403	9.39028
Os02g0299200	IQ calmodulin-binding region domain containing protein.	IQ calmodulin-binding motif family protein, putative, expressed	9.70324	9.03151	10.695	7.21076	7.11874	10.363	5.78903	5.56101	5.68114	4.14477	4.11125	4.94955	5.16281	4.30455	4.58706	4.21819	3.85852	4.52378	12.1636	9.87071	11.6778	10.9569	11.8598	11.7799	3.89121	5.24059	4.76392	4.98263	4.52176	3.98728	10.8489	11.1857	10.7386	11.2424	10.8868	11.1443	10.0912	9.78559	10.5766	9.29672	10.2407	9.62166	9.58768	14.0529	12.5271	15.7679	12.942
Os02g0299600	Protein of unknown function DUF1242 family protein.	No Hit	5.59352	5.36428	5.07453	4.84042	5.02997	4.60288	6.79783	6.6524	6.05351	6.2945	6.07554	5.89634	5.55904	5.59958	5.59614	5.85854	5.73486	5.95673	6.75054	6.17199	6.10362	6.74262	6.32473	6.5787	5.29225	5.22062	4.28243	5.94866	6.01529	4.60478	5.38673	4.76883	5.11038	5.66581	4.14574	4.68978	4.20928	4.52505	4.87897	5.56604	4.80711	5.46755	9.4589	8.94753	8.70981	8.82106	9.36431
Os02g0302400	1-aminocyclopropane-1-carboxylate synthase family protein.	No Hit	9.98736	10.0753	10.6637	12.9499	13.4049	13.2791	10.9876	11.5723	11.3976	12.401	12.5652	12.6259	11.8116	12.7389	12.5926	12.874	12.4894	13.1825	11.1877	9.48394	11.1849	10.2125	11.2746	11.2391	11.7786	11.4492	11.8853	12.383	12.666	12.7635	8.91898	9.48578	10.1378	9.1378	8.78985	10.195	8.9498	9.71841	10.461	10.2337	10.1044	10.6483	12.4368	11.9016	12.0676	11.1796	12.6747
Os02g0303500	Eggshell protein family protein.	loricrin, putative, expressed	7.12046	6.98014	8.90887	6.4064	7.05897	8.31769	9.30483	9.73582	10.0943	7.70537	7.77593	8.71094	8.44563	6.78937	8.01667	8.60027	7.37242	6.78646	7.86977	8.06945	8.23309	7.65479	8.11194	8.2129	6.99965	6.56268	6.11794	8.32043	8.45473	7.11055	3.16327	3.02964	4.77399	3.47638	1.99146	2.58794	-0.896547	2.38535	4.57017	1.78052	2.08845	4.35672	8.59209	10.5562	11.1703	9.73583	10.4244
Os02g0308800	Beta-Ig-H3/fasciclin domain containing protein.	fasciclin domain containing protein, expressed	2.20546	1.7966	3.54274	2.74109	0.93588	-0.307057	1.50684	1.38049	1.77842	1.78353	1.08304	2.07669	3.02921	-0.12488	3.77594	2.88863	2.04783	0.182115	13.1157	5.20594	15.1611	9.04623	13.7781	13.0585	0.613321	3.36837	4.66747	2.11479	2.02636	0.498545	1.36087	1.26596	2.32253	1.82144	-0.14534	1.78378	0.169049	-0.027292	2.11313	2.32454	-0.444113	2.43394	2.16788	12.8544	6.7939	14.6302	11.5043
Os02g0320800	Iron/ascorbate-dependent oxidoreductase.	flavonol synthase/flavanone 3-hydroxylase, putative, expressed	3.15282	3.69862	3.52194	3.96623	3.20401	3.80059	3.95273	3.02477	2.98482	3.30067	1.93296	2.62265	3.26437	2.68417	3.0565	3.0099	1.90224	3.84424	5.39568	3.96112	6.60799	3.88584	4.99591	5.90359	4.43807	4.77427	4.5834	2.71893	4.64691	4.1059	0.761254	-0.380594	1.34455	0.452197	-0.820058	1.38913	1.6496	-1.28348	2.70718	1.09226	-0.151239	1.91107	3.98939	6.06776	6.02054	5.90129	4.99672
Os02g0324200	Conserved hypothetical protein.	expressed protein	5.52295	5.91631	5.35457	6.05958	6.47024	4.97118	5.69774	5.27981	6.19092	5.70808	6.32098	5.8161	4.76569	4.88981	4.88089	4.91021	5.66388	4.50754	4.94595	5.08039	5.57854	4.46333	5.28601	5.24235	4.12306	2.7703	4.50427	4.75427	4.62565	4.24769	5.57724	4.7571	5.21727	4.94793	3.68685	4.22136	3.63317	4.3344	4.7373	4.40598	4.55638	4.90212	7.58107	7.5257	6.90111	6.36683	7.4331
Os02g0329800	Protein of unknown function DUF563 family protein.	glycosyltransferase protein, putative, expressed	11.5846	11.1127	12.3728	12.3451	11.9129	12.5823	10.5885	10.1434	10.3399	11.9936	11.9198	11.3325	11.1723	11.0288	10.6899	11.4431	11.683	11.6257	13.3411	12.5542	13.6095	12.4643	13.0018	12.9682	10.7835	10.466	10.6045	12.1572	12.1125	11.3796	14.5633	14.0517	14.1743	14.6075	13.9781	13.8398	13.0958	12.9383	13.6028	13.243	12.6683	13.3545	11.6412	14.1268	14.1405	15.4848	14.0791
Os02g0438200	Cyclin, N-terminal domain containing protein.	cyclin-T1-2, putative, expressed	9.38322	9.57374	9.07498	9.45344	9.50167	8.98426	9.8124	9.81042	9.50005	10.2043	10.2718	9.76425	9.02581	9.61787	9.33217	9.2095	9.89469	9.497	9.25284	9.40204	9.1799	9.1848	9.26661	9.21372	9.4187	8.69292	9.69506	9.86337	10.196	9.82686	9.37771	9.23399	9.36667	9.31389	8.50384	9.13918	8.18416	8.89889	9.28874	9.84015	9.22362	9.49851	9.46776	9.88678	9.50935	11.0149	9.88813
Os02g0457500	Ankyrin repeat containing protein.	ankyrin repeat family protein, putative, expressed	5.98531	5.29511	6.50575	5.52142	5.47852	6.80163	4.49521	5.17932	5.48726	5.39918	5.59507	6.10114	5.7209	5.34394	5.8838	5.74116	5.71798	6.48578	7.41399	5.87062	6.97959	6.27791	6.84116	6.96729	6.15134	5.82357	5.15603	5.94279	6.09114	6.20419	7.84178	7.90105	7.42647	7.74829	7.6843	7.48115	7.50755	7.30035	8.0798	6.99019	7.09817	7.28176	7.42401	9.69312	6.96072	12.2954	7.90782
Os02g0461600	Conserved hypothetical protein.	transposon protein, putative, CACTA, En/Spm sub-class, expressed	7.23113	6.84352	6.68874	8.08652	8.49348	7.36878	7.53119	7.44264	6.95752	7.5662	7.53179	7.2888	5.87434	6.18321	6.36126	7.23181	8.00788	7.07911	7.09923	6.15325	6.54357	7.71766	8.16913	7.88271	6.61617	5.89812	6.41613	6.28702	6.29153	6.35953	7.68447	7.47998	7.35961	8.26034	7.90124	7.8815	7.33179	7.88772	7.66709	8.17663	7.87866	7.87958	8.5887	9.28441	8.95891	10.8391	9.38662
Os02g0465600	(No Hit)	F-box/Kelch-repeat protein, putative, expressed	6.82009	6.18185	8.56218	5.51383	5.02042	6.43185	7.15226	6.63013	7.83258	6.65766	6.69956	6.1549	11.5719	11.3	10.845	8.84954	9.69078	8.88638	10.4241	10.0121	10.0573	8.0098	8.52466	8.58423	10.5647	10.864	8.91144	8.83879	8.3675	9.78147	11.6396	12.0549	11.8396	11.2903	11.7512	12.2191	12.0983	11.6753	12.3337	10.7884	10.96	11.7463	5.57035	10.7817	9.97517	13.1823	9.75383
Os02g0481900	Putative 5-3 exonuclease domain containing protein.	XRN 5-3 exonuclease N-terminus family protein, expressed	8.211	8.3998	8.2348	8.9584	8.78954	8.09203	10.0989	9.55424	9.3008	9.85289	10.1171	9.00311	7.51157	7.59846	7.89518	8.61786	9.52582	8.24296	6.76633	8.11862	8.48303	8.08434	7.95874	8.05262	6.7946	6.06366	6.99669	8.6057	9.72627	9.02307	7.23758	7.24477	6.8415	7.36581	6.96007	7.75815	9.10085	9.59891	9.08566	9.37672	9.78258	10.53	6.84962	8.27067	7.86265	10.6264	8.49188
Os02g0484600	Transferase family protein.	transferase family protein, putative	6.05095	5.2728	5.81034	4.88359	4.98987	5.54271	5.29944	6.09488	6.13554	4.70668	5.17222	5.98706	6.41033	6.51354	6.98678	5.48739	5.8537	7.00985	3.11849	3.74035	3.56457	3.7797	4.19474	3.32263	6.00977	5.73905	5.29271	5.29815	6.13503	5.37749	6.9361	7.189	7.35323	6.87893	6.87166	7.42373	7.48965	7.08523	7.74945	6.59544	7.295	6.97379	4.72598	5.30693	5.13723	6.27812	4.99681
Os02g0485000	Conserved hypothetical protein.	transferase family protein, putative, expressed	7.4213	7.63975	8.31658	7.21543	7.75465	8.35546	8.26298	8.86541	8.77624	7.51034	7.94775	8.54101	9.23777	9.65141	9.97221	8.41427	8.65108	9.87614	5.86071	5.61536	6.2152	5.44106	5.78186	6.04571	8.25833	7.93359	8.18621	8.45482	9.04267	8.83683	9.16864	9.85002	9.82091	9.04278	9.24637	9.81609	9.21277	9.52063	10.3615	9.6266	9.64188	9.98451	8.09568	8.18885	7.74983	9.66021	8.18515
Os02g0486500	Transferase family protein.	transferase family protein, putative, expressed	6.44976	6.50797	6.58917	5.62747	6.16742	6.04135	5.71932	6.43957	6.16404	4.3848	5.6434	5.46225	6.50051	6.80746	6.31637	5.76611	5.95512	5.68898	5.24061	5.17743	5.34827	4.85097	4.99601	4.61008	7.01842	5.74713	3.21033	5.35645	7.37298	5.03083	5.60481	6.45167	6.09933	5.24559	6.11987	6.10449	7.43751	6.82546	6.32367	6.44281	6.75795	5.76425	5.9133	6.26494	5.58313	6.54386	5.85937
Os02g0486800	(No Hit)	No Hit	9.69888	9.82204	10.632	8.81689	8.1694	8.78759	9.25151	9.06939	8.96677	7.21685	7.43909	6.96735	6.32239	7.16939	7.99486	6.04999	6.87402	6.50406	8.50061	8.60906	8.56019	7.71061	7.49571	8.3388	6.68905	6.06812	6.67316	6.64747	6.64491	7.14929	6.33294	6.30822	5.94993	6.45143	6.4446	6.48524	6.67763	6.52696	6.37796	6.7506	6.25017	6.66282	9.09332	8.21054	8.13936	9.83456	8.89461
Os02g0505500	Conserved hypothetical protein.	expressed protein	3.48153	2.39697	3.98203	2.8881	2.90621	3.9627	2.38702	2.42817	2.95818	2.5626	2.5922	3.39108	3.7952	3.19991	3.24578	3.43194	3.34956	3.09845	10.3222	9.30636	9.58048	9.71949	9.44127	9.52722	3.91248	5.39683	3.86991	4.54727	3.14549	4.45342	8.2984	9.08863	8.83183	8.93108	8.2724	7.00667	6.27991	6.84793	6.17291	6.88906	7.28266	6.59102	12.2189	12.6729	13.0297	8.92393	11.7862
Os02g0518100	Protein of unknown function DUF803 family protein.	DUF803 domain containing, putative, expressed	10.6397	10.5505	10.7463	11.1121	11.204	11.1926	10.1205	9.86126	9.94735	10.2927	10.351	9.95296	9.98122	10.4169	10.4375	9.59508	10.2682	9.92864	10.1927	9.38512	10.4401	9.67699	10.3832	10.8163	9.14578	8.77252	8.71132	9.8255	9.86792	9.43743	10.515	10.2731	10.5654	10.6648	10.2138	10.3228	8.83071	9.00497	9.70653	9.22185	9.00103	9.66432	9.88747	11.118	10.8973	12.4858	11.6219
Os02g0525100	Conserved hypothetical protein.	expressed protein	9.46502	9.24498	9.38852	9.01205	9.10687	9.32518	10.6871	10.6289	10.5537	9.86713	10.9366	11.0351	8.69981	8.76127	8.90118	9.42831	8.48856	8.13259	12.2021	11.7167	10.4959	12.4876	11.4312	12.3386	13.4651	13.3662	13.6706	13.4628	12.9021	13.2266	9.25166	9.48795	10.1193	9.08606	8.77239	9.67875	10.0677	10.067	11.5328	10.2855	10.5353	11.6421	14.2561	13.7762	14.0583	13.2084	14.0956
Os02g0525600	Conserved hypothetical protein.	expressed protein	10.2264	10.5292	9.9743	7.28346	7.83108	7.50179	11.0473	12.1597	11.9393	9.58174	10.1704	9.24418	10.5984	10.9749	10.0596	9.53729	9.7841	9.50938	10.9181	10.7484	10.7283	10.4877	10.2702	9.88389	12.8552	12.1738	12.9554	11.3037	10.9321	10.1917	11.0692	11.6052	11.6834	10.0138	9.91541	10.2823	11.4599	11.4291	12.4597	10.7257	10.8694	11.482	11.0457	11.749	11.2897	11.1386	9.9961
Os02g0533700	Conserved hypothetical protein.	expressed protein	4.29548	4.28943	5.40536	5.69247	6.27968	6.15942	8.12997	7.92796	8.096	9.61834	9.74463	10.0366	5.90359	7.03361	6.76844	8.55505	8.73587	8.19894	9.01261	8.52144	8.38278	7.46779	6.71762	6.78776	9.80535	9.63264	11.2259	11.9085	11.3588	10.361	8.53676	9.23715	9.01229	7.43018	7.4258	7.67135	8.79125	9.73552	10.2831	10.3531	9.5162	9.79989	8.61187	8.96975	8.09374	11.7309	8.79733
Os02g0533900	Nitrilase/cyanide hydratase and apolipoprotein N-acyltransferase domain containing protein.	N-carbamoylputrescine amidase, putative, expressed	10.3321	10.3641	10.5716	10.4553	10.911	10.5434	10.5596	11.0812	10.6459	10.872	11.4546	11.1317	10.3332	10.3773	9.8392	10.4827	10.6729	10.0269	11.7008	11.6476	11.146	11.3343	11.2472	10.9669	12.1886	12.1134	12.867	12.8896	12.5209	12.1758	12.1932	12.115	12.4475	12.2424	12.057	12.1103	11.1321	11.3776	12.0802	11.7302	11.4532	12.0258	11.3795	11.9946	11.5492	12.6236	11.5627
Os02g0534400	Cell wall invertase (EC 3.2.1.26).	glycosyl hydrolases, putative, expressed	12.0199	12.4052	12.6697	10.6335	10.6934	11.1008	12.0983	12.1873	12.1615	10.5689	10.6449	10.1842	11.5228	11.7913	11.7733	9.70459	10.4297	10.4567	11.5101	11.4849	11.8174	10.5537	10.3745	10.8978	9.66743	9.2011	9.84868	9.53578	10.4061	8.89444	10.4777	10.7725	10.6978	10.5632	10.674	11.4675	10.749	10.8033	10.8624	11.1478	10.8147	10.9785	9.82232	10.4077	10.3006	10.0718	9.89191
Os02g0538700	Harpin-induced 1 domain containing protein.	harpin-induced protein 1 domain containing protein, expressed	1.56163	0.378181	2.24521	1.17703	0.605868	2.7507	1.67004	1.33613	1.72651	1.54355	1.31379	2.97422	2.19373	2.08288	1.42461	3.24152	0.0921542	2.00114	9.45275	6.62485	10.0827	8.00028	9.5254	9.29412	2.6297	-0.648097	5.05734	2.09494	2.54353	4.72678	9.56464	8.76597	9.24712	9.73449	8.70273	8.95063	6.09837	7.26286	8.29113	7.75303	6.68922	8.14203	3.82801	10.143	10.2221	11.9174	10.2093
Os02g0550600	Plant neutral invertase family protein.	plant neutral invertase domain containing protein, expressed	10.9915	10.5881	10.5343	9.72758	9.46997	9.04675	10.2134	9.83288	9.50527	9.78449	9.59383	9.02811	10.6743	10.6459	10.1374	9.20239	9.24875	9.15383	11.8473	11.688	11.7916	11.3403	11.3054	11.4125	9.86898	9.75476	9.99181	10.0077	9.60008	9.06651	12.6462	11.847	12.636	13.0147	11.7901	12.2249	10.1899	10.525	11.9829	11.0152	10.7677	11.9217	11.2815	12.0552	11.9306	11.7521	11.3759
Os02g0552000	Transmembrane protein TM9SF3 (Fragment).	transmembrane 9 superfamily member, putative, expressed	9.44067	9.78286	8.75551	10.632	10.6552	9.61072	9.8417	9.89874	10.0006	10.6524	10.6427	9.9572	10.3836	10.5261	10.5116	10.2873	10.7758	10.7506	11.116	10.7671	11.2765	11.3667	11.4848	11.6473	9.85259	9.66277	9.89782	10.4073	10.2394	9.94785	11.4061	11.2191	11.62	11.6358	10.9649	11.0734	9.80568	9.92703	10.6555	10.2076	10.1906	10.7825	12.356	12.7723	12.7054	10.8748	12.6169
Os02g0554300	Synaptojanin, N-terminal domain containing protein.	SacI homology domain containing protein, expressed	9.80407	10.0862	9.5761	10.6448	10.7925	10.2156	10.0538	10.4694	10.3517	10.5033	10.7541	10.3256	10.3455	10.5923	10.5751	10.4639	10.9978	11.0967	9.63076	9.97791	10.0971	10.2453	10.4477	10.4993	10.3762	9.83832	9.91012	10.5235	10.198	10.0237	10.786	10.4963	11.1516	10.7951	10.1507	10.4919	9.73242	9.91261	10.5617	9.88639	10.2756	10.6653	10.8773	11.25	11.0801	10.3409	10.82
Os02g0554400	Hypothetical protein.	transposon protein, putative, CACTA, En/Spm sub-class	2.65933	3.86218	3.47866	3.5952	2.86391	3.74955	3.90796	4.2403	2.57261	4.11301	4.02995	3.27712	3.05216	2.52546	2.94966	3.79452	2.7853	3.46666	4.27986	4.33757	3.25682	4.21815	3.81744	3.85786	2.90127	-0.423513	3.70814	4.03952	4.56731	5.69188	4.49007	4.11169	4.6263	4.17695	4.50062	3.77613	4.05223	4.49513	4.50965	3.74475	4.1637	4.38773	7.00018	6.71671	6.65483	4.71062	6.66327
Os02g0556700	T-complex 11 family protein.	T-complex protein 11, putative, expressed	11.2553	10.0207	12.6993	9.16381	8.74367	10.2216	11.3129	10.2124	12.4653	10.6674	10.6647	10.9138	7.83836	8.08714	10.0704	9.89444	9.82513	10.3343	11.416	10.9002	12.7713	11.3699	11.5922	12.1646	10.5258	10.3165	10.9024	10.444	11.1297	11.3169	12.4785	11.9638	12.354	12.4263	11.3176	12.0143	11.1367	10.8091	11.6525	11.1948	10.9322	11.7347	12.6486	13.5468	13.6847	14.7439	13.6489
Os02g0566800	Glycosyl transferase, family 31 protein.	galactosyltransferase, putative, expressed	6.29866	6.90172	6.21336	6.34292	6.82367	5.7187	6.68986	7.01201	6.33014	6.72729	6.94745	6.37224	7.11012	7.49348	7.07383	6.56671	7.03592	6.23801	8.31822	7.87084	7.57591	8.25841	8.41452	8.30988	5.85888	6.24898	6.61872	6.64528	6.35174	5.80759	8.21659	8.02917	8.53279	8.33147	7.85344	7.82983	7.05596	7.32401	7.36419	7.11877	7.32939	7.2994	9.25508	9.94545	9.3531	10.3129	9.65527
Os02g0572900	Zn-finger, C2H2 type domain containing protein.	ZOS2-11 - C2H2 zinc finger protein, expressed	6.2276	5.97302	6.11216	7.02629	7.18953	6.77481	7.0749	7.45733	7.62974	7.44153	7.56986	6.95542	8.42021	8.45052	7.79882	7.86878	8.27735	8.29644	6.53095	7.26747	6.56158	6.82009	6.13127	5.88873	6.91279	6.99047	6.80932	7.57415	7.66778	7.30642	7.32152	7.46802	7.22202	7.13921	7.44414	7.36709	7.71969	7.96949	8.04387	7.50127	7.56182	7.85714	6.65436	7.20876	6.77613	7.89696	6.3999
Os02g0581000	Phosphatidylinositol glycan class N (Fragment).	phosphatidylinositolglycan class N family protein, expressed	8.95713	9.28296	8.37072	9.25812	9.29115	8.35463	8.88815	9.32699	9.31804	8.73668	9.07641	9.89536	9.66894	9.70543	9.36734	8.79493	9.25433	9.10893	8.18285	8.63684	8.33641	9.13757	9.32781	9.27229	8.69909	8.15425	8.55224	8.33411	8.43301	8.44877	8.81281	8.87577	9.15228	9.1723	8.64281	8.73919	8.0641	7.58611	8.18412	7.64863	7.87172	8.31737	9.77286	10.078	10.1767	8.17123	10.0008
Os02g0588700	Conserved hypothetical protein.	expressed protein	11.7059	11.7007	11.2874	12.1678	12.004	11.8929	12.5754	12.8647	12.9965	13.436	13.4965	13.155	13.423	13.7984	13.6992	13.6643	13.2478	13.6847	12.2457	13.2649	11.9738	12.0534	10.8248	11.2166	12.9905	12.9397	13.7229	14.931	14.9086	14.2727	11.9705	11.8916	11.5884	10.7592	10.9446	11.6927	14.2546	14.5004	14.0627	14.1888	13.9754	13.6584	10.843	11.3005	11.0632	13.9208	12.208
Os02g0589400	UDP-glucuronosyl/UDP-glucosyltransferase family protein.	UDP-glucoronosyl and UDP-glucosyl transferase, putative, expressed	12.6562	12.0623	13.2987	12.0041	12.0123	13.2305	11.2695	10.3319	10.2578	7.85275	7.87222	8.13934	8.83878	9.0678	9.15963	7.91193	7.92536	8.6945	11.8339	11.3	12.1444	10.6799	10.6769	11.2664	9.35048	8.92382	8.73866	8.98251	10.2647	9.76578	8.71554	8.70964	8.68175	8.58453	8.72888	8.69418	6.10743	6.87227	7.47668	7.65329	6.68237	7.72251	8.68946	9.41429	8.44162	11.4861	9.88293
Os02g0590000	Esterase/lipase/thioesterase domain containing protein.	lecithine cholesterol acyltransferase, putative	6.75232	6.88245	8.95611	7.45851	7.83914	9.41257	6.92447	6.20149	6.34219	4.12187	4.97091	6.06249	4.01044	4.06366	4.29303	4.3131	4.12227	3.46586	10.0814	10.2538	10.8091	9.62667	9.3953	10.5397	8.00674	8.40409	6.29694	7.97383	9.07324	7.98256	7.12797	6.68039	7.13113	7.04206	6.35142	6.84178	6.92324	6.46355	7.10021	6.52232	5.93545	5.89036	3.63839	7.4023	5.21554	9.86098	7.21307
Os02g0590100	Esterase/lipase/thioesterase domain containing protein.	No Hit	8.54738	6.83947	10.0191	7.99294	7.4465	10.5356	8.06725	6.77022	7.24621	5.59946	4.89525	6.85598	5.67693	4.97437	7.37251	6.26311	6.3258	4.42247	10.315	9.7394	10.6042	9.2426	9.15117	10.5062	9.66876	9.52002	9.02871	8.18957	8.91986	9.98797	4.36443	4.87745	2.46654	4.64171	5.58062	5.52368	5.11636	5.04765	4.40077	3.31897	4.2379	3.36625	2.24686	9.08209	4.66234	9.5337	6.25033
Os02g0590200	(No Hit)	lecithin cholesterol acyltransferase, putative, expressed	8.37176	6.90814	9.91252	8.03923	7.48212	10.5246	8.10304	6.7912	7.41459	5.79723	4.72353	6.79521	5.76199	5.18327	5.92367	6.27977	6.35222	4.46504	10.3626	9.8577	10.8202	9.31642	9.3188	10.6493	9.81218	9.51561	9.10112	8.38553	9.05092	10.1565	4.4933	4.59003	2.82321	4.39563	5.61545	5.57109	5.1732	4.77188	3.88706	3.35988	4.03853	3.64886	1.85519	9.09102	4.49527	11.2209	6.35799
Os02g0590400	Lecithin:cholesterol acyltransferase family protein.	lecithin:cholesterol acyltransferase, putative, expressed	11.0325	9.85548	12.3469	10.9678	11.0624	12.7483	11.0536	9.68303	10.2564	7.95631	8.13685	9.50101	7.47297	6.62454	7.69321	7.7134	6.78745	6.61599	13.9235	14.2551	14.5556	13.6985	13.0808	14.2652	13.2592	13.4688	12.7024	12.6987	12.756	13.5748	10.859	10.4042	10.9978	10.9909	9.80156	10.3586	10.1929	10.1396	11.1871	10.1078	9.53891	10.3605	7.22022	11.8075	9.07595	13.8739	10.9088
Os02g0590800	Protein kinase domain containing protein.	protein kinase domain containing protein, expressed	12.9182	12.8653	12.8724	13.9299	14.0523	13.6147	12.0841	11.8188	11.5722	13.4015	13.2937	12.5494	11.8385	12.0583	11.8753	12.3256	13.0918	12.1616	12.6442	11.9879	13.4741	11.9974	13.0091	12.9303	10.8594	10.026	10.5989	12.2372	12.9085	12.3244	12.9916	12.7628	13.0257	13.1524	12.5105	12.837	11.6941	11.9714	12.7952	12.4047	12.0464	12.6206	11.3506	12.8331	11.758	15.1425	12.8268
Os02g0592800	Protein of unknown function DUF581 family protein.	DUF581 domain containing protein, expressed	5.9882	5.92835	5.85163	5.62775	6.14368	6.08346	7.26931	6.90741	6.85224	6.87716	5.38775	5.47992	6.03851	5.07197	5.07475	5.10691	5.07751	5.1461	9.95517	6.96095	9.77995	7.97739	9.55603	10.2832	8.88879	9.34719	9.42949	7.52842	7.72385	8.44516	10.0914	10.0704	9.75802	8.68265	8.97766	9.45416	11.4743	12.2414	11.6631	10.9909	10.9288	10.9854	10.2945	11.7988	11.1506	11.4727	11.4623
Os02g0594600	Peptidase aspartic family protein.	hypothetical protein	4.69979	5.11077	5.72633	2.95019	6.12684	4.70862	5.21863	5.78412	5.36659	3.29419	2.36121	3.68756	4.42206	5.41816	5.1386	2.52099	2.86146	3.14691	4.63631	3.73149	5.20312	4.08568	5.04986	5.45875	4.25239	3.70448	-0.0669807	3.27783	4.25178	4.41434	5.24797	5.11094	5.7894	5.11066	4.36772	5.05563	5.9209	4.42627	4.47116	5.03391	5.62673	4.69709	5.50883	7.26192	6.93161	6.63516	6.56811
Os02g0602900	Hypothetical protein.	expressed protein	5.06127	5.05112	3.97568	4.70848	4.73587	4.30486	5.71107	5.58935	4.98587	5.44598	5.29683	5.02513	4.26153	4.42758	4.88064	3.81405	4.65405	3.70925	4.77366	6.27155	5.33488	4.80964	5.38676	5.76188	1.36548	4.00423	5.84424	5.53689	5.26724	5.22933	5.56323	4.39594	5.00809	5.57852	3.64567	4.94662	5.94398	5.87097	6.66936	5.77439	5.67675	7.11654	8.21079	7.61182	7.35665	7.01675	8.1255
Os02g0608500	Ankyrin-kinase.	non-receptor tyrosine kinase spore lysis A, putative, expressed	7.42944	7.17019	6.52334	7.65922	7.43316	7.28631	8.17189	8.26229	8.09312	7.87883	7.71308	6.99603	6.06301	6.05476	6.36124	6.57127	6.99936	5.97621	6.62504	6.69738	7.19898	6.56054	7.10068	7.65235	6.81887	6.53419	6.8583	6.40129	6.90339	6.576	7.80885	7.41904	7.91781	8.20105	7.73268	7.99518	6.15783	6.12558	7.42791	6.45484	6.43835	6.75007	6.5356	7.7217	7.8874	7.69513	7.72111
Os02g0611800	Hydroxycinnamoyl transferase.	transferase family protein, putative, expressed	10.4086	9.83322	11.1122	11.3877	11.0477	11.8396	11.5873	11.0412	11.0757	11.8489	11.623	10.9334	11.986	11.6263	11.0596	11.8939	12.2355	11.7563	12.7557	12.4836	13.3386	12.6356	12.8813	13.1332	11.6093	11.3477	10.6084	12.1397	11.6289	11.3544	14.3437	14.1332	14.1744	14.5522	14.2337	14.4814	13.603	13.4093	14.1143	13.803	13.2775	13.7711	9.16495	13.3614	13.1102	15.2144	13.4118
Os02g0612700	K+ channel tetramerisation domain containing protein.	B4-BTB1 - Bric-a-Brac, Tramtrack, Broad Complex BTB domain with B4 subfamily conserved sequence, expressed	5.33756	5.71397	5.66826	6.86278	7.32798	6.90763	5.53323	5.9396	6.44372	6.78112	7.176	7.30767	7.65061	7.5217	7.55037	7.36239	6.8614	7.75096	6.9038	6.64494	6.95354	6.39003	6.43862	6.54306	6.15608	6.34496	6.51039	8.39368	8.48205	8.21866	7.55909	8.11341	8.81011	7.38806	7.44993	8.20501	8.97675	8.70625	9.0802	8.63571	8.5231	8.44378	4.60367	6.38203	7.76845	8.36779	6.99593
Os02g0614600	Plant protein of unknown function DUF869 family protein.	plant protein of unknown function DUF869 domain containing protein, expressed	6.6961	5.03769	8.51858	6.24349	6.76446	8.75601	6.18294	5.87899	5.66711	6.29266	6.70216	6.63834	5.40568	4.87329	4.28824	5.56977	5.76111	5.45803	11.1782	7.38688	11.9186	8.14981	11.5587	10.02	6.12561	6.94611	6.34079	7.10542	7.85243	8.16098	10.3939	10.2879	9.9601	10.5375	10.2727	10.2358	9.69363	9.34338	9.79615	8.85702	8.94117	9.41789	4.70786	13.6095	11.539	14.7751	11.8942
Os02g0617300	ARM repeat fold domain containing protein.	HEAT repeat family protein, putative, expressed	7.68419	7.15223	7.88393	8.47344	8.40162	8.55134	9.45612	8.78672	8.52734	9.80189	9.76597	8.98022	7.98619	7.694	7.41644	8.33329	8.64842	8.36781	10.3605	9.76321	11.1782	10.5344	11.5051	11.5326	9.39045	9.3788	10.5776	9.82624	10.385	10.577	12.3287	11.6944	12.4512	12.5018	11.4289	11.6834	10.3131	10.1573	11.6903	10.7383	10.361	11.5416	11.3521	12.4604	11.875	13.7018	12.3792
Os02g0618400	MYB8 protein.	MYB family transcription factor, putative, expressed	4.73989	4.14022	5.96031	6.53074	5.63105	7.4112	8.12834	7.20578	6.90209	6.68684	6.9761	7.83853	3.59335	4.37636	4.57338	5.58582	3.60354	4.65231	4.87568	5.76044	5.91497	8.04115	6.85881	7.0993	7.65084	7.69402	8.46736	8.25425	9.44722	9.06629	6.51915	6.77725	5.89069	6.53672	7.56175	7.34044	7.72729	7.37818	7.09372	6.99534	7.32755	6.13841	3.13374	5.65899	6.15426	9.91868	7.43625
Os02g0625500	Adenosine kinase 2 (EC 2.7.1.20) (AK 2) (Adenosine 5'- phosphotransferase 2).	kinase, pfkB family, putative, expressed	10.4254	10.7654	10.4206	11.4488	11.8506	10.7066	10.6278	10.7719	10.9077	11.2408	11.5481	10.3958	11.844	11.6431	11.1859	11.4303	12.0333	11.2026	14.2804	13.1699	13.9874	13.8318	14.4115	14.5742	11.4351	11.5749	11.8092	11.0305	11.2897	10.9498	14.4324	14.3188	14.3707	14.5657	14.2376	13.9694	12.8508	12.6495	13.5218	12.7849	12.3461	13.3578	14.0219	15.226	14.8349	15.9624	15.2112
Os02g0626200	Non-protein coding transcript, unclassifiable transcript.	No Hit	6.43608	5.42469	7.0314	5.36765	4.8961	6.82483	5.16145	3.7404	4.79407	2.82471	3.71324	3.94858	8.03738	7.34454	6.58412	5.85624	6.8869	6.1879	7.2986	7.38484	8.56923	7.31774	7.85977	8.09272	6.637	7.4743	5.96017	6.5247	6.62715	6.42824	9.97837	9.27178	9.73695	10.3346	8.97297	9.85892	8.48612	9.00791	9.78692	8.85682	8.2194	10.0059	6.1885	9.55877	8.83289	11.466	9.02279
Os02g0627100	Phenylalanine ammonia-lyase (EC 4.3.1.5).	phenylalanine ammonia-lyase, putative, expressed	7.65608	6.45	10.3541	9.41424	7.64252	7.27674	11.7031	9.50736	10.1672	7.92484	8.32106	8.60192	10.3065	9.35001	8.79154	7.85537	8.5958	8.75963	11.364	11.5214	11.0658	9.79368	9.31879	9.15374	11.4957	12.062	11.1447	10.952	10.7633	11.1454	13.0555	12.7884	12.6543	13.2563	12.5709	12.3326	12.509	12.4615	13.2796	12.8144	11.9971	12.6139	7.72967	10.9653	7.63006	13.8476	7.74947
Os02g0628200	Conserved hypothetical protein.	transporter-related, putative, expressed	3.98977	3.99106	7.1719	3.89771	3.92447	6.46826	4.00604	3.29268	2.20024	3.873	2.92828	4.50121	1.98916	1.5866	0.369345	8.09216	1.98878	2.66494	10.5005	8.15339	10.7884	9.48761	10.4898	11.0843	7.01276	7.03237	7.2892	6.17261	6.842	8.61748	12.8474	12.5787	13.1868	12.8554	12.2228	12.0633	11.3411	11.1318	12.3403	11.0199	11.0287	11.9777	9.11116	13.0281	13.6244	14.0879	13.2751
Os02g0635800	TCP transcription factor family protein.	TCP family transcription factor, putative, expressed	1.74402	2.71646	2.24134	3.30306	3.68869	4.56013	2.9908	3.10694	2.26116	4.31229	5.14683	4.78149	2.09145	3.23299	0.476108	2.00264	2.67588	1.1907	9.65194	9.33126	8.39111	10.257	9.89776	9.66599	5.6381	5.19723	5.70903	5.95474	6.61026	6.33902	4.38898	4.88243	4.34762	4.10249	5.05838	5.19059	4.29535	3.37261	5.00704	4.55799	4.3645	3.06879	11.3193	11.124	10.9183	6.67103	10.7472
Os02g0640300	Cytochrome b5 domain containing protein.	cytochrome b5-like Heme/Steroid binding domain containing protein, expressed	7.49902	5.67867	7.79381	5.55818	5.28573	6.58237	4.71654	4.21211	4.16119	3.00226	2.71674	4.33104	6.98418	6.98043	6.59155	5.30002	5.34985	4.34006	8.69307	8.23994	8.41616	7.82208	7.9221	7.88594	6.13001	5.57852	6.12547	6.20036	6.93242	7.58757	9.28265	8.3865	7.86225	8.99634	7.79976	7.81955	6.78951	7.07122	7.60154	7.10478	6.58277	7.39394	8.5395	9.89469	8.50553	10.2484	9.541
Os02g0644400	Kinesin, motor region domain containing protein.	kinesin motor domain containing protein, expressed	8.05197	8.58914	8.04473	8.15732	8.63229	7.49346	9.58365	9.62239	9.26193	10.1009	10.2889	9.91559	9.10297	8.87653	8.70565	8.49259	9.14935	8.15502	10.6805	9.98404	10.7795	11.0906	11.4584	11.5511	8.57881	7.55135	7.58522	9.12396	9.92226	9.19493	10.3841	10.5069	10.7395	10.4535	10.2197	10.2904	10.0784	9.67958	10.1797	9.83043	9.79095	10.3515	12.4827	12.5922	12.334	12.495	12.672
Os02g0645100	Kinesin, motor region domain containing protein.	kinesin motor domain containing protein, expressed	8.50119	8.88419	8.19777	8.7865	8.78198	7.8243	10.3909	9.87517	9.71486	10.5725	10.5059	10.0721	9.21303	9.1731	8.91302	8.46315	9.22919	8.09747	11.4813	10.8305	11.4958	11.3194	11.5607	11.6174	9.60087	8.81791	9.45845	9.98798	10.3444	10.2552	10.6454	10.581	10.597	10.7931	10.1713	10.2316	9.91341	10.2905	10.6883	10.3894	10.2223	10.6374	12.9331	12.8041	12.5911	12.931	12.8921
Os02g0652100	WRKY transcription factor 34.	OsWRKY34 - Superfamily of TFs having WRKY and zinc finger domains, expressed	3.77266	3.87532	5.63493	4.17666	4.11981	3.67001	5.71451	5.52693	5.34428	5.46075	5.64544	6.57893	4.37036	4.45863	4.25947	4.51101	3.80116	3.29112	8.3303	6.89807	7.09849	7.89986	8.33381	9.00104	6.80794	6.73353	7.39394	7.92503	8.19951	9.20598	1.31407	2.72624	1.67204	1.94373	4.11992	0.502195	3.1817	3.79617	2.08439	0.690006	3.32373	2.78355	10.296	9.653	10.2249	10.02	10.8763
Os02g0652300	Engulfment and cell motility, ELM domain containing protein.	ELMO/CED-12 family protein, putative, expressed	12.4181	12.24	11.9827	11.9053	12.0077	11.5422	11.8407	11.9386	11.385	11.552	11.8085	11.367	11.2622	11.9095	11.5357	11.122	11.5412	10.8926	12.3749	11.8671	11.7998	11.7823	11.989	11.9828	10.7416	10.5127	11.2681	12.1209	11.6222	11.0148	11.5349	11.3186	11.7878	11.545	11.0465	11.172	10.6136	10.6403	10.9985	11.0404	10.9725	10.8424	12.6996	13.3161	13.088	12.0505	13.0539
Os02g0655800	Protein kinase domain containing protein.	inactive receptor kinase At2g26730 precursor, putative, expressed	7.18952	6.94518	8.11188	6.91003	7.08401	7.606	6.7304	6.45276	6.54157	6.87613	7.04909	6.95826	5.85384	6.85349	6.27073	6.23367	6.71686	6.89981	10.0735	8.99562	10.672	9.95037	10.8764	10.7881	6.91118	6.55506	6.839	8.60155	8.57802	9.22398	9.369	9.25907	9.52891	9.57477	9.09392	9.41	7.86608	8.20392	8.66485	8.28177	8.27364	8.73215	9.40483	11.0438	11.029	12.1985	11.2171
Os02g0656600	Pathogenesis-related transcriptional factor and ERF domain containing protein.	AP2 domain containing protein, expressed	6.91951	6.86214	7.98266	6.82692	6.81293	7.42777	5.0924	5.35066	6.05766	4.10474	5.47043	4.19992	5.78105	5.69082	5.51014	5.20735	5.22888	5.69787	8.90435	8.94563	9.44881	8.52513	8.59981	8.68653	5.42766	2.30878	2.81862	4.19589	4.57834	5.09849	8.33158	8.65259	9.00239	8.68431	8.70204	8.79753	7.93476	7.44178	8.03104	7.41586	6.85696	7.83096	9.81905	9.76144	9.82055	11.3802	10.2144
Os02g0657400	(No Hit)	No Hit	3.96874	4.16993	4.56171	3.79757	3.97546	4.01366	4.61307	4.72343	4.65717	3.67551	4.09356	4.79139	3.52518	4.47056	4.00307	3.60642	3.76815	3.00688	7.53594	7.32483	6.62594	7.04161	6.41677	6.71716	7.15942	7.43673	8.7676	6.5741	6.25559	6.42874	6.62503	7.22129	7.83112	7.16086	7.3009	7.33692	5.89002	6.3096	7.10512	6.5985	6.24791	7.58937	8.30919	8.80984	8.90335	8.04971	8.57111
Os02g0657600	N-acetylglutamate kinase family protein.	amino acid kinase, putative	8.81649	9.37197	9.36538	9.32005	9.83374	9.57995	9.39502	10.1954	10.4397	8.98691	9.59945	9.70852	10.5846	10.5927	10.4904	10.0941	10.2624	10.7878	10.305	10.3046	10.5269	10.4146	10.445	10.6468	9.3795	9.08034	8.30183	9.01318	9.21928	8.8133	10.1211	10.4564	10.9435	10.3846	10.6254	10.841	10.1519	9.30194	10.3292	9.23983	9.25945	10.132	10.8476	11.1881	11.2364	10.6676	10.5378
Os02g0658200	FYVE/PHD zinc finger domain containing protein.	zinc finger protein, putative, expressed	8.04254	7.21326	8.52685	3.91181	4.27752	3.96057	6.77232	7.28344	7.3184	3.20821	2.80374	3.43434	8.33666	8.45683	7.67246	4.42878	4.09211	4.02501	8.07528	6.67671	7.2001	3.53766	3.67749	4.23836	7.03062	6.87299	6.96252	4.22496	3.96572	4.47909	6.06998	5.55495	5.88369	3.85749	3.22164	1.73605	4.43532	3.80577	4.26008	2.90469	1.93546	4.7811	11.4767	10.4374	9.40055	4.0654	8.93159
Os02g0666600	Harpin-induced 1 domain containing protein.	harpin-induced protein 1 domain containing protein, expressed	2.06055	1.52447	-0.102762	0.160842	2.37342	0.0623307	-0.517882	1.26267	2.28218	0.230614	1.38429	2.95068	3.05486	-0.176308	2.03657	0.233558	0.916534	1.35067	6.88135	4.51369	6.04561	7.02281	7.17381	7.4628	2.67289	4.53735	3.63819	-0.00739566	0.534703	3.46168	4.53661	5.01373	4.45207	4.6194	5.07506	4.5731	5.11461	4.06229	2.78733	3.29378	4.48874	2.46828	7.59744	8.74861	8.71834	5.45181	8.90725
Os02g0671300	Basic helix-loop-helix dimerisation region bHLH domain containing protein.	ethylene-responsive protein related, putative, expressed	5.70878	7.13101	6.44639	5.62873	5.73312	5.88979	7.32564	7.16435	6.89773	3.65279	3.61013	3.83187	3.49341	3.17279	3.72333	3.80025	2.5806	2.63869	7.12637	7.32009	7.28213	5.82323	6.06461	6.1896	5.43167	6.23849	5.74517	3.09266	4.12808	4.53504	8.45108	8.17711	7.73777	7.81646	7.78102	8.18686	8.37926	8.76021	8.74556	8.09457	8.30833	8.39811	8.60835	7.9707	7.85888	8.41437	9.1751
Os02g0673700	Zn finger protein (Fragment).	dof zinc finger domain containing protein, putative, expressed	6.93113	6.48603	6.77067	7.66177	7.50124	7.22837	6.88652	7.45539	6.72873	7.38394	7.49826	7.44276	7.48647	8.11067	7.88781	8.38042	7.69966	8.39815	7.52067	7.20194	6.8827	8.25941	7.75459	7.84633	5.96257	6.73554	6.82902	8.7717	8.42955	7.59736	8.10709	7.88303	8.03937	8.30538	8.04755	8.48192	8.51715	8.29105	8.42728	7.95395	8.46032	8.27655	8.09513	8.77133	8.73377	8.82861	8.46783
Os02g0676500	Zn-finger, RING domain containing protein.	RING-H2 finger protein, putative, expressed	6.04096	5.51998	6.60343	4.74492	4.33586	5.76804	5.72738	5.60846	5.68532	5.54506	5.67637	5.82653	4.12574	3.91268	3.66698	4.17027	3.05087	4.60017	8.38875	7.33052	7.49863	7.57017	7.65088	7.7705	6.86062	7.49237	7.31875	6.42422	6.65745	6.67072	8.58995	8.5063	8.83733	8.64706	8.19512	8.07793	7.51828	7.54438	8.096	7.36793	7.15667	8.05395	9.31179	9.9563	9.64728	9.86575	9.40066
Os02g0688900	GPI transamidase subunit PIG-U family protein.	GPI transamidase subunit PIG-U domain containing protein, expressed	8.85159	9.3075	8.47428	8.86705	9.24157	8.26651	9.06346	9.4186	8.7932	8.82458	9.00761	8.16321	9.49983	9.91549	9.5165	8.78696	9.3752	8.97755	9.07164	9.14006	8.59943	9.37675	9.15451	8.97599	8.45282	7.65044	8.53598	8.87933	8.47112	7.8864	9.10193	9.20191	8.95962	9.07094	8.83411	8.62378	8.11065	8.56249	8.64468	8.62062	8.75316	8.8151	10.1036	10.0366	9.9395	9.0112	10.004
Os02g0690700	Clathrin adaptor complex, medium chain family protein.	adaptor complexes medium subunit family domain containing protein, expressed	11.521	11.4606	10.8195	11.9116	11.7091	11.1773	11.984	11.4589	11.2728	12.6654	12.2102	11.9615	11.839	12.1327	12.1111	11.9242	12.0719	12.1669	12.0129	11.8392	11.8359	12.0733	11.9568	12.2042	11.8687	11.5445	11.8931	12.8296	12.3228	11.9512	12.3464	11.8171	12.2082	12.3891	11.5199	11.8114	11.335	11.6741	11.9503	12.6093	11.8795	12.1445	12.7582	13.0335	12.8216	12.6759	12.9369
Os02g0692000	Zn-finger, RING domain containing protein.	RING-H2 finger protein ATL5G, putative, expressed	8.391	8.63386	8.96944	7.67419	8.28643	8.5139	7.4127	7.7531	7.67179	5.68151	6.66745	5.82892	6.89724	7.00584	6.67054	5.54873	6.46947	6.4581	10.0847	9.94096	10.3361	10.1777	10.4329	10.3291	7.51225	7.23026	7.44609	7.92773	8.4483	8.09698	9.65305	9.97925	9.95387	9.95837	10.0199	10.0477	9.34624	9.03999	9.55657	8.77463	9.17208	9.41547	11.3941	11.8512	11.7122	12.4634	11.7286
Os02g0692400	(No Hit)	No Hit	7.37818	7.44958	7.79756	5.74672	5.64847	6.66936	7.33213	7.91615	8.07195	6.26706	6.26876	6.63809	8.30259	8.46898	8.28536	8.48733	7.8572	8.50601	7.21539	8.14636	8.15942	7.13841	6.44477	6.77408	9.68097	9.33028	9.12505	9.39481	8.3042	7.8585	7.7504	7.38356	8.5723	7.8966	7.14269	7.78885	7.55831	6.60163	7.14636	7.14427	6.74765	7.61299	7.82312	8.5616	8.32439	10.1627	7.55373
Os02g0695200	P-type R2R3 Myb protein (Fragment).	MYB family transcription factor, putative, expressed	3.07387	5.35326	4.21139	2.27786	2.41582	2.24633	3.49257	3.52607	5.0896	3.8309	3.50209	3.49717	4.39268	4.03925	3.38448	-0.402193	3.39823	3.75309	6.24818	5.2089	6.00924	5.28841	4.96097	5.48058	7.44196	7.78612	4.70966	6.25091	5.70396	5.95194	7.9157	7.66636	7.47273	7.99675	7.58274	7.76925	9.36422	9.19827	9.58556	8.99925	8.73445	9.94707	7.06844	9.59286	7.47589	12.4693	8.30189
Os02g0696500	Glycoside hydrolase, family 16 domain containing protein.	glycosyl hydrolases family 16, putative, expressed	8.82105	8.30476	8.95055	7.94754	7.68614	7.87993	8.48171	8.08859	7.81106	8.28416	8.27534	8.10892	7.38032	7.22624	7.47141	7.67129	7.0166	7.87728	12.4397	11.9709	12.0467	12.4858	12.5337	12.442	9.86602	10.0973	10.5144	10.3542	10.5437	11.0141	11.0171	10.5947	11.1958	10.5665	9.61403	9.60821	8.74405	8.65178	10.1775	9.43255	9.32453	10.128	13.1514	13.4582	13.8617	9.61231	12.8856
Os02g0697300	VHS domain containing protein.	VHS and GAT domain containing protein, expressed	13.6961	13.6303	13.6218	13.1389	13.3545	13.0692	12.7999	13.0626	12.8822	12.4045	12.8797	12.5118	13.5442	13.9066	13.3195	12.7341	12.9286	12.6512	13.5779	13.3443	12.742	13.1884	13.034	12.8132	12.2005	11.9729	12.3111	12.9152	12.7492	12.2194	13.3818	13.3848	13.7905	13.4633	13.2524	13.5848	12.375	12.6295	13.2423	13.3345	12.8948	13.166	12.8218	13.2211	12.9715	13.2547	12.8993
Os02g0697700	Conserved hypothetical protein.	expressed protein	11.6767	11.6425	11.1642	12.2477	12.1418	11.7373	12.4107	12.1545	11.7882	12.259	12.2221	12.0903	11.9579	12.3596	11.8526	11.777	11.7788	11.3338	10.8433	11.2112	10.4158	10.2696	10.0302	9.91586	10.919	10.5297	10.9471	12.1767	11.8155	11.1036	11.3814	11.1326	11.2195	11.2511	10.5916	11.0041	10.5489	11.023	11.321	11.4311	11.3972	11.4486	9.42403	11.3964	10.4088	12.8588	10.8798
Os02g0697800	SCAMP family protein.	secretory carrier-associated membrane protein, putative, expressed	10.9555	10.9025	11.0287	11.8981	11.7797	11.1803	12.1021	11.8944	11.5354	12.7524	12.5674	12.6761	12.3958	12.4395	12.1647	12.3418	12.3089	11.7432	12.81	11.7615	13.0927	12.1303	12.7017	12.9984	12.3261	12.3734	12.1213	13.1401	12.3843	12.2253	13.5014	13.116	13.7889	13.3879	12.5934	12.9105	12.7291	12.4757	13.1657	12.6012	12.5934	13.0904	12.116	14.1941	13.8627	14.7755	13.6324
Os02g0705500	Basic helix-loop-helix dimerisation region bHLH domain containing protein.	basic helix-loop-helix, putative, expressed	6.77389	6.66423	6.95792	8.02936	8.79486	8.90759	6.99198	7.33461	6.31286	6.61078	7.13325	6.97164	6.15241	6.69176	6.92045	6.70252	7.0544	6.9533	8.04219	6.52344	7.68448	7.91766	8.08642	8.60375	7.68195	6.05574	6.46493	7.48326	7.76072	6.30852	7.76215	7.78939	7.96676	7.24536	7.31369	7.35113	5.44792	5.94264	7.01266	5.80038	5.92526	6.48418	7.22463	8.73257	8.77407	9.80457	8.79018
Os02g0707200	Zn-finger, Dof type domain containing protein.	dof zinc finger domain containing protein, putative, expressed	7.05714	6.64529	6.93606	6.93655	7.95442	6.61808	6.08386	6.71821	6.49756	5.18006	5.30405	5.45934	7.53685	7.65649	7.49964	8.08477	7.9318	7.32934	9.31177	9.68164	8.33107	9.94742	9.7659	9.31191	7.8986	7.12263	7.5112	8.35642	9.28213	8.31595	7.3781	7.61745	7.39395	7.48595	7.61781	7.30559	6.83694	6.81235	6.84712	6.39954	7.24145	7.30754	10.8113	10.4028	10.2128	9.69074	10.5076
Os02g0708400	TPR-related region domain containing protein.	tetratricopeptide repeat domain containing protein, expressed	9.84041	9.38659	10.4103	9.40437	9.57839	10.2472	10.3549	10.0657	9.89775	9.97326	10.2367	9.88952	9.12949	9.33588	8.93375	9.40426	9.27777	9.09164	12.1363	11.2431	12.3419	11.9427	12.6138	12.3783	11.0887	11	11.7941	11.2487	11.6548	11.7699	12.4686	12.1637	12.5762	12.5685	12.1241	12.0997	11.1649	11.1639	12.0876	11.5856	11.3094	11.8489	11.8267	13.2313	12.7384	14.6818	13.0225
Os02g0709000	Exonuclease domain containing protein.	ZOS2-16 - C2H2 zinc finger protein	9.09147	8.86805	8.53045	4.59221	4.6578	8.23967	7.50228	8.68562	9.62007	4.18699	4.98634	5.10101	6.87254	7.92806	7.37463	5.73998	5.44478	5.30427	5.95977	6.55662	5.91197	5.38796	6.17092	5.58413	5.78753	4.74113	4.27995	5.30555	7.42286	5.37934	6.167	6.39096	4.58921	6.10136	7.19352	7.33417	6.53246	6.27637	4.70413	3.94846	5.80549	4.13427	5.51694	6.09172	6.56127	6.05358	6.8331
Os02g0709600	Plant-specific domain of unknown function 3588 containing protein.	DUF617 domain containing protein, expressed	10.5088	10.4583	10.1986	7.87949	8.24138	8.37903	9.83944	10.5486	10.9311	9.67543	9.98858	9.76348	10.3849	10.6097	10.2468	9.24616	9.49626	9.88484	9.55135	8.06364	9.76937	8.3332	9.16601	8.72889	5.68536	4.56218	5.30333	7.13125	7.92293	7.25248	10.6437	10.2596	10.3516	10.655	10.0192	9.93279	9.13718	9.4127	10.0487	10.2774	10.1734	10.4601	9.59339	10.9508	10.2932	12.4001	10.1759
Os02g0710500	Receptor protein kinase.	cysteine-rich receptor-like protein kinase 7 precursor, putative, expressed	8.73291	8.87635	8.73197	7.5738	6.8752	7.39973	7.82814	6.70292	7.44362	7.00627	6.9897	7.21214	7.65982	8.28473	8.22758	7.37736	7.7627	7.9788	7.2402	8.05612	7.28505	7.30809	7.03599	6.8796	6.26921	6.29412	6.07512	8.18216	7.24062	6.68095	10.2663	9.9801	10.344	10.4272	9.86179	10.3234	9.13568	9.48214	10.3196	8.93954	9.1853	9.8631	6.51387	7.36452	7.75229	9.7956	8.21039
Os02g0712500	Conserved hypothetical protein.	expressed protein	7.37078	6.98374	8.50091	6.24319	6.67381	8.34033	4.84471	4.3547	4.6258	3.74967	4.76582	5.76362	6.07482	5.86118	5.73596	5.40721	4.95125	6.08057	9.68655	9.71041	10.3597	10.0945	10.2573	10.1545	8.00519	7.90345	8.57479	9.23713	9.48317	10.4881	10.3823	10.3387	10.7844	10.1696	9.98949	10.2076	9.31636	8.66454	9.35141	8.56888	8.53495	9.0703	10.0922	10.3854	10.5456	10.7487	10.0197
Os02g0714000	RGP-3 (Fragment).	RNA recognition motif containing protein, putative, expressed	11.7314	11.4783	11.4886	11.8386	11.7013	11.4977	11.7221	11.8282	11.7203	12.5875	12.8271	12.2222	10.9346	11.0552	10.9018	11.4133	11.5214	10.8952	10.4993	10.8692	10.7711	10.4606	10.4489	10.4846	10.9829	10.7215	11.3845	12.5951	12.437	12.1262	11.8097	11.3825	11.7017	11.6825	10.8922	11.7707	11.9617	12.4161	12.3178	12.6597	12.4894	12.4509	10.8936	11.316	10.8853	12.0246	11.2491
Os02g0715000	Cysteine proteinase GP-II (EC 3.4.22.-).	xylem cysteine proteinase 2 precursor, putative, expressed	3.15231	4.62724	5.15396	3.23027	2.46114	3.34511	2.16488	1.22519	2.60331	2.45738	1.58846	2.48982	2.31477	2.07816	1.75717	3.28427	2.49759	2.82457	8.20262	3.0683	9.14954	4.57368	7.93239	7.65793	5.17133	4.45296	4.50145	2.34328	1.29103	3.49687	10.8076	10.2719	10.851	10.8835	10.0293	9.79246	8.98498	8.21915	10.3266	9.56352	9.30676	9.09703	6.6613	6.99046	8.11567	7.70862	9.06059
Os02g0715300	Conserved hypothetical protein.	expressed protein	11.7969	10.8517	13.2992	11.8512	11.8209	13.0993	10.137	9.38601	9.68953	10.3665	10.5629	11.1754	8.77831	8.31214	7.6054	8.14167	8.3863	7.02832	14.241	12.5938	14.1123	12.9565	13.7298	13.8277	11.0087	11.042	11.0768	11.498	11.5737	13.1852	13.4503	13.2791	14.1379	13.5783	13.2586	13.531	11.6358	11.9244	13.0515	12.5199	12.1434	13.2131	12.696	14.9211	14.8431	15.3572	14.3328
Os02g0718600	Conserved hypothetical protein.	expressed protein	13.8397	13.125	14.9246	10.5131	10.1939	12.8148	10.6788	10.7414	11.3746	11.4179	10.4068	10.6266	13.584	13.1123	13.0943	10.2447	10.0241	10.6027	14.7571	12.7746	14.2013	11.3461	12.7064	12.858	9.76925	9.41078	8.48148	11.0856	9.5413	8.82525	14.2172	14.1863	13.7914	13.8683	13.3024	13.2073	12.9199	13.1323	14.0795	13.2584	12.8349	12.9156	10.8089	15.2426	13.4569	16.4373	13.9369
Os02g0719600	SAM dependent carboxyl methyltransferase family protein.	SAM dependent carboxyl methyltransferase, putative, expressed	9.45994	7.08517	12.0269	5.92989	3.23062	5.37045	12.2412	8.14266	8.82814	0.897917	3.33285	8.02458	1.86737	2.95428	6.60218	1.07228	1.67172	4.12717	12.2174	11.088	12.606	9.4011	9.37841	11.3627	10.1305	10.8991	9.8232	8.20854	8.29935	8.57905	2.71653	3.11478	2.09836	6.94286	4.75585	4.95871	3.3275	3.65152	3.25831	1.85779	3.54541	3.13951	5.95855	7.97301	7.14079	11.7872	4.71617
Os02g0720500	Peptidase aspartic family protein.	aspartic proteinase nepenthesin-2 precursor, putative, expressed	6.9549	6.02151	7.45299	7.86138	7.47209	7.99651	7.55788	6.95575	7.14307	7.41924	6.91704	7.13899	7.58612	7.82466	7.49499	8.18515	8.03262	8.91981	7.59261	8.40099	8.0006	8.83397	7.89725	8.26785	8.63038	8.05688	8.45047	10.1422	8.91385	8.89883	7.56073	7.37057	7.60396	8.07323	7.56187	7.93448	7.93628	8.14162	8.51634	7.9667	7.62527	7.87821	6.16449	7.47764	7.53305	10.1656	7.91983
Os02g0720700	Cl- channel, voltage gated family protein.	chloride transporter, chloride channel family, putative, expressed	7.40425	6.89734	7.96226	7.31915	7.00101	7.06331	8.24802	7.90352	7.77942	8.05906	7.96531	7.53898	7.6548	7.36671	7.09047	7.23203	7.26203	6.83965	9.17574	8.76409	9.05345	8.76336	9.07964	9.07949	8.3784	8.20202	8.69333	9.04365	8.64733	8.34303	9.59908	9.39989	9.42138	9.80913	9.11749	9.08707	8.51557	8.8018	9.26479	9.17502	8.71907	9.25636	10.3197	10.7968	10.5676	9.20702	10.4259
Os02g0720900	Peptidase A1, pepsin family protein.	aspartic proteinase nepenthesin-1 precursor, putative, expressed	3.65533	3.0766	3.938	4.39193	4.08378	4.84922	4.26922	3.75957	3.89714	4.88226	4.21407	3.9492	3.74769	2.94425	3.72271	3.25114	3.29881	5.21848	3.87486	3.46364	4.64716	3.83842	5.53156	4.89856	4.55626	3.07992	4.7511	3.95026	4.33938	4.52251	3.46558	2.76442	3.28125	4.31391	3.43475	3.29907	3.95271	2.97116	4.67195	3.44631	3.55726	4.24634	1.9792	4.26655	3.31156	6.31386	4.05371
Os02g0725300	Conserved hypothetical protein.	CSLE2 - cellulose synthase-like family E, expressed	7.66259	7.50225	7.29467	8.02315	8.07529	7.5104	7.8813	7.41914	7.52661	8.61236	8.51468	8.07872	6.63116	7.34457	7.11226	7.38554	8.26341	7.98189	8.22143	7.83456	8.59552	8.45594	8.75437	8.85107	7.53092	7.32424	7.68212	9.21972	8.56465	8.43152	8.88471	8.44053	8.92098	8.91052	7.86806	8.46239	7.06984	8.05782	8.58953	8.42738	8.55286	9.00632	9.86989	10.2865	10.2969	10.4821	10.5286
Os02g0727300	U box domain containing protein.	armadillo/beta-catenin repeat family protein, putative, expressed	8.90449	8.9733	8.53283	8.98715	8.85439	8.24459	8.65323	8.62656	8.84317	8.64744	8.82513	8.46897	8.14275	8.1498	9.12853	7.99858	8.86612	7.98608	7.76219	6.52808	8.49206	6.42788	7.89645	8.44082	5.67183	5.87428	5.21911	5.52937	6.43028	5.46387	10.3426	9.97338	10.8149	9.99232	9.33858	9.81195	8.02417	8.06498	10.0351	7.83695	7.87948	8.99841	8.81171	9.30336	10.1387	11.1252	9.56042
Os02g0727400	Conserved hypothetical protein.	No Hit	1.73556	1.42876	2.07137	1.82098	0.770699	0.173503	0.764733	1.2303	2.88265	0.298963	2.14847	-0.267814	1.27211	2.80413	0.539907	0.979891	1.77665	1.44925	2.77249	2.20103	2.91508	2.78236	3.23879	1.94415	4.06645	4.29165	-2.54188	2.54299	0.945653	3.77722	3.70003	4.52979	1.68594	3.23024	5.37957	3.92689	4.25222	5.1396	2.06607	3.61263	4.32289	2.85818	1.69359	3.24723	1.74658	4.57811	2.02384
Os02g0732600	Typical P-type R2R3 Myb protein (Fragment).	MYB family transcription factor, putative, expressed	4.50977	3.68069	4.77912	1.79985	7.21342	2.02645	3.12352	2.50942	2.7747	2.60875	1.61483	2.81273	4.09592	3.27288	2.89001	2.44739	2.70908	2.55934	7.4729	5.17757	6.11981	7.05739	6.8424	6.68451	2.05917	5.05212	4.16077	4.23864	3.55521	5.72782	4.19667	5.37526	3.34949	3.9479	6.01516	4.07783	4.6228	5.88793	3.30976	3.50611	5.3803	2.53203	6.60924	7.62555	7.44648	8.59326	7.99462
Os02g0732800	Lipolytic enzyme, G-D-S-L family protein.	GDSL-like lipase/acylhydrolase, putative, expressed	0.498051	2.0103	3.54912	1.30111	2.107	2.32035	1.63842	0.886372	2.23476	3.78274	1.63532	3.35702	0.202609	0.447431	-0.254797	7.62113	1.18192	2.66007	9.44999	4.18945	10.5251	6.76845	9.35178	9.87749	3.06257	3.05209	2.40865	0.450998	0.66359	3.69429	11.8752	11.4737	12.0288	12.2092	11.2553	11.7391	9.84973	9.52073	11.5207	10.773	10.7811	10.7016	2.66688	9.85181	10.198	9.59265	11.3032
Os02g0734800	Protein of unknown function DUF26 domain containing protein.	cysteine-rich repeat secretory protein precursor, putative, expressed	6.84897	6.62685	7.86442	8.20266	8.27794	8.27239	8.30105	7.92593	7.57157	8.63397	8.9027	8.45569	9.46276	9.59226	9.44654	9.32772	9.83471	10.5338	10.1128	9.80902	9.11882	9.98325	9.67944	9.55816	7.27829	7.35484	7.53232	10.189	10.1488	10.0782	10.5961	10.3589	10.4818	10.5705	10.4953	10.5963	10.9963	11.6338	11.3929	12.6552	12.4521	11.8227	11.012	10.6166	10.3356	12.7899	10.8955
Os02g0735100	Peptidase M48, Ste24p family protein.	peptidase, putative, expressed	10.1217	10.1091	9.73305	10.3272	10.3498	10.0482	10.4353	10.401	10.2187	10.1298	9.78478	9.39256	11.1202	10.8509	10.7138	10.2346	10.1975	10.5146	9.65157	10.0654	10.0495	9.08672	9.09256	9.37784	10.083	9.53446	9.66228	9.98628	10.0027	9.82429	9.4906	9.30574	9.5448	9.14151	8.76011	8.91685	9.33914	9.15687	9.57621	9.25331	9.02922	9.50245	9.89478	9.93362	9.88114	10.2874	9.655
Os02g0735200	Glutamine synthetase shoot isozyme (EC 6.3.1.2) (Glutamate--ammonia ligase) (Clone lambda-GS28).	glutamine synthetase, catalytic domain containing protein, expressed	10.5219	9.66155	10.3234	9.90913	9.39418	9.69988	12.2127	11.7593	11.868	10.5311	9.64371	10.2581	12.2636	12.5891	12.7425	10.5035	10.9748	11.8037	11.0684	11.4704	11.5895	10.656	10.7375	11.3888	10.8808	10.3944	9.82453	10.7659	10.7069	10.3597	12.8284	12.0266	12.5323	12.805	11.9359	12.0148	11.7317	11.7717	12.5283	12.5056	11.8017	12.322	11.0225	11.942	11.9023	12.1313	11.8109
Os02g0738600	Endo-beta-1,4-glucanase precursor (EC 3.2.1.4).	endoglucanase, putative, expressed	8.97372	8.5413	10.8731	8.26463	8.51913	9.99476	9.61538	8.68559	9.76987	9.6674	9.69282	9.08768	10.5362	10.1632	9.75236	10.02	10.0304	9.74407	11.5761	10.1663	11.8911	9.83347	11.0288	11.6365	8.84789	8.73755	8.23397	9.10043	9.95639	8.62009	12.1251	12.0455	12.2881	12.303	12.0031	12.044	11.2357	10.8118	11.8296	10.926	10.7286	11.5388	5.55399	12.7237	12.324	15.051	12.5884
Os02g0738800	Hypothetical protein.	No Hit	11.9896	12.481	12.4505	12.3844	12.7232	12.9997	12.2897	12.8789	12.9987	12.7849	13.1139	13.3312	12.543	12.9323	13.0701	13.1343	12.9219	13.8661	13.2838	12.6659	13.4198	13.4641	13.4643	13.8163	12.2949	11.9378	11.5765	13.4127	13.7143	13.0224	13.1038	13.3583	13.6955	13.1108	13.161	13.4674	13.0519	12.7577	13.3811	12.9526	12.777	13.3856	13.9204	14.2278	14.5952	14.9232	14.2418
Os02g0738900	Dynamin-like protein 6.	dynamin, putative, expressed	11.6377	11.5075	11.3994	11.9358	11.7016	11.1335	12.2581	11.8798	11.799	12.5457	12.2378	11.8404	12.2407	12.1359	11.7247	12.1438	12.3682	11.6663	13.3809	12.5409	13.404	13.205	13.7608	13.6801	11.8285	11.2152	11.6969	11.8434	12.422	12.2265	14.0732	13.5413	13.9297	14.1123	13.2896	13.169	12.1769	12.1772	13.0285	12.9519	12.4744	13.166	14.3686	15.0935	14.7787	13.9617	14.7607
Os02g0739900	Arabidopsis thaliana protein of unknown function DUF813 family protein.	HEAT repeat family protein, putative, expressed	9.21423	8.31661	10.0397	7.30921	7.37984	8.96637	7.13129	6.97262	6.69687	7.21509	7.61158	7.16342	3.72508	3.79731	5.28903	4.22039	4.36525	3.69717	10.9806	9.84391	11.1032	11.1353	11.3302	11.6257	5.62028	4.63865	6.03736	4.575	6.76293	6.16169	10.2669	10.1823	10.4297	10.4782	10.2223	10.2452	8.6014	8.42324	9.29044	8.68585	8.77577	9.29468	11.9169	12.0841	12.0129	12.909	12.3922
Os02g0740400	Lipolytic enzyme, G-D-S-L family protein.	GDSL-like lipase/acylhydrolase, putative, expressed	5.74185	3.67182	6.89158	2.34359	1.27646	3.80824	2.31706	2.04542	3.053	2.7893	2.97017	2.08793	1.58437	2.50404	3.04827	3.44042	2.35106	3.59178	7.48188	4.61771	7.34276	6.34969	7.37262	6.95956	2.95575	5.63032	4.93332	2.53632	2.08124	3.01115	7.66156	6.80894	6.62948	7.37964	6.93724	7.10316	5.36953	6.11173	6.49834	5.73758	6.16423	6.02638	6.76007	7.27995	9.30889	9.3576	9.02955
Os02g0740900	WD40-like domain containing protein.	WD domain, G-beta repeat domain containing protein, expressed	6.03302	5.87703	6.10206	4.48525	4.70526	6.24936	5.97938	6.38917	7.17787	3.61767	4.89841	4.89083	5.23059	3.96673	4.22826	4.00872	3.09724	2.68459	6.28356	7.30186	6.14522	6.52825	5.40589	5.78226	6.6702	6.81798	6.74253	5.48879	7.05593	8.28946	2.55924	3.33277	2.7199	2.92652	3.20829	2.76333	4.57808	3.51061	4.67477	3.32719	3.35843	3.64241	1.97923	6.20894	4.50367	8.85777	4.59956
Os02g0743400	Auxin transport protein REH1.	auxin efflux carrier component, putative, expressed	13.2002	12.9391	13.6295	11.8625	12.4691	12.4777	12.5021	12.5543	12.9578	11.4012	11.3172	11.793	12.194	11.8902	12.1517	12.2289	11.7475	11.9018	13.9453	14.9207	14.855	14.0949	14.1109	14.3124	13.9698	13.2125	13.5189	14.0231	14.3214	14.4636	13.9103	13.8154	14.3991	14.0328	13.8438	13.7654	12.4477	11.9169	13.1972	12.4574	12.6727	13.6466	13.7412	14.4253	14.5482	14.5467	14.3444
Os02g0745400	Glycosyl transferase, family 8 protein.	glycosyl transferase 8 domain containing protein, putative, expressed	9.18914	9.05162	9.02607	9.91742	9.52889	9.911	10.0189	10.4574	10.439	10.1931	10.7532	9.66851	11.3621	11.0401	10.6029	10.3527	10.1718	10.49	9.38252	11.0606	9.5933	11.1179	10.0036	10.1645	10.3002	9.52034	10.4727	11.5812	11.9589	10.8726	10.9844	10.8066	10.2149	9.99481	10.4524	10.8462	11.412	10.9126	10.9826	10.6597	11.5537	10.7717	11.107	10.6742	9.91556	12.0395	11.0757
Os02g0747400	PCF1.	TCP-domain protein, putative, expressed	4.76592	7.98926	6.14645	4.92795	5.38518	6.18249	5.50246	5.90856	5.95113	5.39834	6.11977	6.25781	1.94936	2.30108	3.90858	2.38172	3.83806	3.03826	10.158	9.81199	7.37463	10.5151	10.4245	10.4864	6.53287	8.91637	7.07865	7.95615	8.46094	7.38665	9.27929	9.07359	10.135	9.47809	9.05726	8.6883	7.37017	7.75849	8.86544	7.98373	7.80018	8.74443	13.2489	12.8416	12.897	8.34214	12.4219
Os02g0748800	Glutaredoxin domain containing protein.	glutaredoxin, putative, expressed	6.42357	5.78914	7.39579	6.14864	6.26718	7.65189	6.77232	6.74024	6.26006	7.41798	7.67235	7.66605	4.60136	4.81656	5.03029	5.7098	5.31135	5.73601	10.8568	9.77907	10.4866	10.9813	11.1702	11.0606	6.00233	6.21703	6.02496	6.25039	7.55114	7.24453	10.6603	10.5856	10.5376	10.7716	10.6548	10.6546	9.30314	9.1924	9.9973	9.04666	9.34309	9.7193	11.7816	12.1547	11.9752	12.7214	12.1673
Os02g0749000	Conserved hypothetical protein.	expressed protein	6.53393	6.87625	5.74015	6.04439	6.02559	5.80931	5.89323	5.61814	5.53101	6.49946	6.11103	5.61503	5.5313	5.53353	6.16263	4.60347	5.93298	5.47509	3.78814	4.47402	5.54237	3.8689	4.7243	5.00961	4.16298	3.84478	4.76311	2.67231	3.88483	4.41818	5.51768	5.17029	4.28067	5.26322	5.74917	5.84778	3.9126	4.99061	4.13455	4.34846	4.13382	4.74296	6.80026	6.68113	6.01943	7.13177	7.32835
Os02g0750600	Ubiquitin domain containing protein.	membrane-anchored ubiquitin-fold protein, putative, expressed	9.5332	9.1613	9.692	10.1026	10.1547	9.98776	10.1964	9.89749	9.57918	10.8689	10.7489	10.523	9.49092	10.0646	9.65137	10.2333	10.4964	10.327	9.78874	10.1269	9.73212	9.89324	9.51196	9.38077	11.1577	10.8626	11.2323	12.1426	11.102	11.1089	10.6504	10.4565	10.8122	10.5392	10.1326	10.4677	9.57818	10.1877	10.8108	10.4594	10.5376	10.6751	8.47205	10.2404	9.65172	11.6482	9.59515
Os02g0754000	TLDc domain containing protein.	TLD family protein, putative, expressed	10.5255	10.4694	10.2023	11.0119	10.8419	10.4145	11.1426	10.7849	10.6797	11.7002	11.6613	11.216	10.6193	11.2024	10.8914	10.9619	11.4863	11.1832	10.0938	10.6124	10.0417	10.1671	9.86886	10.0371	10.616	10.2446	10.6273	11.778	11.5146	11.0034	10.1951	9.88583	10.3038	10.203	9.28178	10.0518	9.46485	10.0696	10.4117	10.5409	10.2872	10.6722	10.6049	10.5148	10.4586	11.7143	10.978
Os02g0758800	Plastocyanin-like domain containing protein.	plastocyanin-like domain containing protein, putative, expressed	7.47703	8.15173	8.21647	6.06643	5.78451	5.84963	5.50001	4.9437	5.49828	3.14591	4.80494	3.34998	5.55884	6.28127	5.69826	5.20396	5.30058	5.1829	8.36582	8.36902	8.29496	7.27393	7.35147	7.51203	3.92008	3.29615	5.74421	4.60347	5.51958	5.27477	9.91239	10.1364	9.37313	9.49324	9.09808	9.2408	7.72543	7.63309	8.36231	7.20725	7.56407	7.62542	1.95211	9.64013	9.43307	10.8436	9.37285
Os02g0760700	Hypothetical protein.	No Hit	6.69836	6.68882	6.61928	6.81943	6.75289	6.30687	7.96433	8.00798	8.04605	7.50751	7.62149	7.45742	7.9099	8.12192	7.66518	7.25866	7.68317	7.15967	7.74047	7.42879	7.74215	7.75366	8.10702	7.64546	6.24694	6.77561	6.7949	6.67382	7.51975	7.36718	7.59997	7.68417	7.32563	7.48495	7.46709	7.57724	7.80561	7.83164	7.75594	7.13339	7.32268	7.59813	7.66398	8.46279	8.42372	9.15068	8.28067
Os02g0761200	ARM repeat fold domain containing protein.	armadillo/beta-catenin repeat family protein, putative, expressed	6.54157	6.39435	6.11467	7.02205	7.16224	6.6851	7.579	7.09687	6.96567	7.91078	7.70123	7.12638	6.95409	7.31576	7.31819	6.85118	7.39912	7.20132	9.74928	9.15343	9.00925	10.051	9.96381	10.1686	7.17006	6.84905	7.17653	7.45674	7.25897	7.65282	10.0841	9.73949	9.82529	10.3589	9.77075	9.40811	6.97565	7.60486	8.5861	8.21495	8.11434	8.58618	10.886	11.0359	10.94	8.67931	11.0766
Os02g0767500	Mitochondrial phosphate transporter.	phosphate carrier protein, mitochondrial precursor, putative, expressed	14.7817	14.5896	14.1831	12.8783	12.8659	12.7886	13.3654	13.6218	13.3719	12.5237	12.3217	12.0407	13.2645	13.3558	13.1172	13.0425	12.8409	12.6717	14.5173	14.1905	14.569	14.0466	14.1311	14.1424	12.8494	12.6659	12.8672	12.9398	12.3939	11.9777	14.3874	13.9371	14.4963	14.3706	13.7981	13.7449	12.1133	12.2186	13.1358	12.5202	12.43	13.2068	14.4044	15.002	14.8729	12.8957	14.1299
Os02g0769100	Auxin responsive SAUR protein family protein.	OsSAUR12 - Auxin-responsive SAUR gene family member, expressed	13.0388	13.3744	12.7349	11.045	11.0213	10.982	12.9265	13.1276	12.8511	11.2263	11.2388	11.5371	12.3836	13.0352	12.672	10.8058	10.4159	10.0922	10.806	12.0571	10.9271	11.5534	10.4747	10.4276	12.5878	11.9994	12.2943	13.3007	12.6635	12.5494	8.54911	8.0058	7.94169	9.49865	9.54785	10.157	10.4465	11.0042	10.4338	11.8682	11.5946	11.5242	8.51282	10.8485	10.4749	14.2848	11.7485
Os02g0777800	Protein kinase domain containing protein.	tyrosine protein kinase domain containing protein, putative, expressed	10.6084	10.2644	10.2623	11.8625	11.8512	12.0931	12.0698	11.6299	12.1835	12.7023	12.9267	12.8826	9.86633	10.4527	10.1649	10.2774	10.5765	10.247	10.215	11.2443	10.7688	11.2212	10.2525	10.5081	10.0264	9.9198	9.99591	11.4046	12.6895	12.029	11.7371	11.5647	11.8017	11.8297	11.4321	11.8123	11.6209	11.765	12.2765	12.1818	11.8446	12.1946	6.05358	8.54348	7.64133	12.069	7.85443
Os02g0778400	UMP/CMP kinase a (EC 2.7.1.48).	adenylate kinase, putative, expressed	10.4648	10.6661	10.954	9.75754	9.77268	10.1828	9.84567	9.15528	9.51733	9.58493	9.79281	9.95568	9.62897	9.46362	9.29781	9.43438	9.32035	8.69268	12.2153	11.893	12.4206	11.3122	11.7344	12.1355	9.92668	9.55442	9.96208	9.93502	9.25636	9.22611	12.2466	11.7863	12.9344	12.5526	11.6978	12.4305	10.5414	10.5784	11.6078	11.0394	10.5431	11.6946	11.8154	13.0027	13.1818	10.8314	12.4837
Os02g0781000	Glycoside hydrolase, family 28 protein.	polygalacturonase, putative, expressed	6.37011	5.92008	7.75038	6.29979	6.27517	6.86571	7.17022	6.91759	6.59191	6.21633	6.87803	5.65073	5.05954	5.23832	5.4612	5.34129	5.54468	5.36617	9.76146	8.38718	9.64309	8.9694	9.71691	9.81501	7.16172	7.34689	7.71769	7.42866	7.63201	7.26008	8.89308	8.81796	8.91207	9.27054	8.46854	8.73852	8.01682	7.88231	8.42848	7.5828	7.96486	8.42073	9.68369	11.1939	10.8044	12.7004	11.3369
Os02g0783000	Pectinesterase (EC 3.1.1.11) (Fragment).	pectinesterase, putative, expressed	3.57463	2.83571	4.05687	2.8938	2.03249	4.69163	1.79579	2.44251	1.94958	-0.506052	1.8314	2.82423	2.44225	2.37118	1.25155	1.85816	0.641439	2.00587	10.864	8.44287	10.3704	11.0288	11.5422	11.3879	1.92274	4.95426	2.48572	1.25035	1.32171	-2.02061	5.40258	5.04422	5.32279	5.55941	5.67754	4.09101	6.08564	3.8939	4.47248	-0.175132	4.2153	3.34424	9.86005	11.3801	11.7436	11.4674	12.0199
Os02g0784000	Conserved hypothetical protein.	No Hit	2.50936	1.85065	2.86044	2.4524	3.08013	3.35858	3.13167	2.64884	3.16603	2.27335	2.66956	3.89728	2.50289	2.13624	2.65504	3.6065	2.90019	2.78238	1.5551	3.57535	3.00548	4.09252	3.89924	2.37477	4.25601	-2.18383	2.67633	3.70366	3.18221	4.63199	3.69915	4.77933	2.9665	2.63442	5.61728	4.33706	5.50587	5.44132	3.55164	3.53113	5.1365	2.80795	5.21272	3.98181	6.93892	1.92083	3.76333
Os02g0786000	Protein of unknown function DUF1339 family protein.	WD40-like, putative, expressed	8.41783	8.85849	7.79303	8.63109	8.82843	7.95575	8.46889	8.53138	8.14315	8.339	8.7408	7.98207	8.24011	8.59082	8.24318	7.65064	8.82639	8.13272	7.66424	7.65042	8.04375	8.24074	8.71633	8.51727	7.44882	6.2426	7.78139	8.20624	8.28706	7.79269	8.53531	8.73592	8.493	8.66095	8.2144	8.16476	7.55716	7.91779	8.20741	8.08848	8.06367	8.46364	10.0826	10.1465	9.71316	9.54164	10.0963
Os02g0788600	Hypothetical protein.	expressed protein	5.7404	4.23793	5.21032	6.13431	5.39148	5.82601	4.27487	2.86951	3.15772	6.75557	6.34026	6.58573	5.46646	5.94435	5.97509	6.93777	6.85945	8.25665	9.06634	8.80628	7.86445	10.2915	9.70019	9.32595	4.61527	5.03197	4.00825	9.07645	8.01936	7.32718	8.99967	8.71662	8.44728	9.14129	8.88563	8.77079	7.35722	7.47831	7.78364	9.01902	8.5374	8.55678	10.2489	9.70344	10.0843	9.99546	10.5372
Os02g0792000	Conserved hypothetical protein.	expressed protein	3.32711	3.63547	4.20662	4.48981	4.92275	4.98537	4.79135	5.93773	5.47741	4.72857	5.74286	6.59077	3.63726	4.42629	4.80043	5.26191	5.48439	5.79944	6.35853	5.17073	5.97174	6.06011	5.63025	5.52829	5.99081	5.94228	6.68298	6.3883	5.92749	6.155	3.65558	3.46557	4.44607	3.88491	4.08796	4.26287	4.4188	3.76907	4.52201	3.80806	4.30753	5.06693	5.36957	4.27922	3.48764	6.82693	5.00994
Os02g0798600	RING finger protein 12 (LIM domain interacting RING finger protein) (RING finger LIM domain-binding protein) (R-LIM).	zinc finger, C3HC4 type domain containing protein, expressed	12.226	12.3769	11.7859	11.7353	11.942	11.2392	11.35	11.7311	11.5964	11.3763	11.8676	11.3355	11.6851	11.7202	11.5365	11.4144	11.6442	11.3975	10.5786	10.7158	10.5555	10.8379	10.7897	10.9127	10.5976	10.0524	10.3841	11.5377	11.7236	11.1629	10.3195	10.4988	11.516	10.77	10.2582	11.2382	10.707	10.4452	11.1847	10.8034	10.6988	11.6017	10.7714	10.8405	10.7238	12.4747	11.6076
Os02g0799300	Conserved hypothetical protein.	expressed protein	9.13898	8.64813	9.50948	8.5782	8.65988	9.09299	8.45851	7.89047	7.5387	9.44007	9.39221	8.74856	7.45376	7.50145	7.55338	8.40163	8.46602	8.91068	10.3481	9.73268	10.0452	11.4974	11.4178	11.2117	6.99503	6.88665	6.3605	10.0855	10.5079	9.83548	10.7287	10.2352	10.3436	10.7853	10.3677	10.4996	9.28216	9.56764	10.233	10.7214	10.3679	10.4909	11.833	12.1099	12.0374	12.2366	12.5824
Os02g0803400	Vacuolar protein sorting 55 family protein.	vacuolar protein sorting 55 family protein, putative, expressed	11.4236	11.3095	11.2197	11.646	11.7915	11.3441	11.4311	11.5656	11.2623	11.5668	11.6826	11.4604	11.613	12.0973	11.7216	12.0261	12.2174	12.1404	11.3539	11.2005	11.2183	11.4008	11.4753	11.4365	11.793	11.3163	11.8015	12.7193	11.9676	11.9209	11.8991	11.5416	12.1141	11.7888	11.2506	11.5951	11.017	11.2719	11.7278	11.6293	11.5831	11.8772	10.7702	11.6965	11.5043	12.1697	11.49
Os02g0804000	Non-protein coding transcript, putative npRNA.	No Hit	1.43817	1.49317	3.69363	2.02994	3.20433	3.90389	2.62309	2.11683	2.30357	3.21269	1.98123	2.54978	2.26066	2.26553	0.41186	4.12423	2.55176	2.61803	7.63942	6.53809	7.26343	7.01918	7.19275	7.14733	3.88999	2.33256	5.13048	1.46607	1.58593	3.55504	2.34001	2.57757	2.31488	2.0175	3.85353	2.67268	4.36468	3.07552	2.27862	3.7968	3.17629	3.64677	9.95481	9.90133	10.1133	2.14566	8.44865
Os02g0806400	Conserved hypothetical protein.	No Hit	6.26147	6.59685	6.81402	5.64909	5.57909	5.87324	5.99326	6.59029	7.00058	6.72252	6.51341	6.32944	6.81243	6.58641	7.76165	6.02952	5.92135	7.42856	6.75553	6.27797	7.65949	6.11181	6.80492	7.42714	5.40565	5.50869	4.88908	5.50751	6.10032	4.92036	7.19753	7.29007	8.67729	6.97775	6.77864	7.31956	7.56465	6.61751	7.06836	7.04734	6.64864	6.7025	6.63056	8.46729	8.7114	7.83809	7.93523
Os02g0806600	Chitinase (Fragment).	ENTH domain containing protein, expressed	8.99807	9.3836	9.45998	8.84154	8.45149	9.10284	8.98677	8.82614	9.56399	9.69365	9.33639	8.45791	10.161	9.19389	9.20002	9.38059	8.75318	9.55859	9.61795	9.23591	9.91617	10.2852	10.3479	10.1469	8.37179	8.06633	7.62302	10.4972	9.57559	9.89021	9.69287	9.56203	10.0932	10.5592	9.55157	9.75927	8.89725	7.9139	9.66939	8.93412	7.95364	9.88903	11.5505	10.9933	11.4266	12.3569	10.8245
Os02g0812500	Cyclin-like F-box domain containing protein.	OsFBX65 - F-box domain containing protein, expressed	2.77646	2.33517	3.41105	3.13455	2.93164	5.01469	4.407	3.93828	2.7611	2.52969	1.44109	1.89401	2.95563	0.377682	3.08986	3.98245	1.40924	1.40361	8.39465	6.97476	8.04679	7.64006	8.13836	8.19098	2.92849	1.16867	4.86369	3.18589	0.391453	2.61805	8.63233	8.44286	8.29705	8.62632	8.39324	8.86685	7.72534	7.84884	7.84116	8.11215	8.11393	7.53899	9.06606	9.42992	9.2615	10.8384	9.57617
Os02g0813300	Cyclin-like F-box domain containing protein.	OsFBX70 - F-box domain containing protein, expressed	12.3672	12.3353	12.4271	11.4604	11.579	11.6239	12.6271	12.838	12.9522	11.4633	12.0816	12.0357	11.7617	12.1973	12.1219	11.4571	11.6508	11.0175	12.8134	12.7594	12.2848	12.3756	11.9792	12.1964	12.5973	12.677	12.7833	12.7272	12.7822	12.3195	11.9125	11.9604	12.3209	11.9514	11.4826	11.7373	11.0726	11.3083	12.246	11.3539	11.2362	12.1945	12.8875	13.2415	13.1542	12.4794	12.8155
Os02g0816300	Mast, C-terminal domain containing protein.	HEAT repeat family protein, putative, expressed	7.5379	7.16268	8.90274	6.98989	6.62413	8.77069	8.56412	8.08963	7.96271	8.61656	8.21824	7.42022	6.64726	6.55723	6.54575	6.71423	7.48148	7.4527	10.0879	8.49626	12.2054	8.95123	11.608	11.0595	6.51302	6.10412	7.25308	6.18166	7.52715	7.00671	7.54993	6.94816	8.23892	7.97335	6.79354	7.24111	4.78702	5.48198	5.50207	5.36429	5.22498	7.0273	5.88072	11.1547	7.73288	14.3571	9.86181
Os02g0817500	KCNAB voltage-gated K+ channel, beta subunit family protein.	oxidoreductase, aldo/keto reductase family protein, putative, expressed	11.5163	11.4175	11.2282	12.1161	12.3359	12.0268	12.0378	11.5687	11.0038	12.4525	12.3056	12.3294	12.0567	12.6528	12.4281	12.5528	12.3204	13.0285	13.8709	12.7642	13.1315	13.6651	13.4514	13.5167	12.6086	12.4426	12.7268	13.944	13.1793	13.1145	13.8758	13.7037	14.2725	13.6899	13.4358	13.2242	12.3168	12.5367	13.3194	12.9468	12.6557	13.4405	13.8022	14.6626	14.275	14.1992	14.0885
Os02g0817700	Acetyl-CoA acyltransferase (3-ketoacyl-coa thiolase) (EC 2.3.1.16).	3-ketoacyl-CoA thiolase, peroxisomal precursor, putative, expressed	10.3753	10.2771	10.196	11.1466	11.4449	10.8755	12.5545	12.5646	12.436	11.6645	11.578	10.9542	11.8246	11.3763	11.3699	11.4544	11.4817	11.5925	10.907	11.3524	11.5633	10.7582	10.3241	10.9327	11.9828	11.6275	12.0969	11.4765	11.5713	10.849	11.6271	11.4575	11.9508	11.7341	10.6787	11.5756	12.3041	12.1409	13.0412	12.8016	12.203	12.822	10.2202	11.0073	10.6044	11.482	10.1913
Os02g0820200	Zn-finger, RING domain containing protein.	RING-H2 finger protein ATL5G, putative, expressed	2.66069	1.69392	3.26319	2.00575	2.08623	1.63608	2.8815	3.11583	2.85981	3.10699	1.04765	2.89473	3.90216	4.08919	4.25174	2.84014	2.06399	2.94228	5.38164	2.70724	5.85698	3.48535	5.00784	5.58945	2.08349	4.60796	4.71005	2.95146	2.99687	4.50736	6.28888	6.50863	6.77941	6.34965	6.0273	6.10355	5.56931	5.667	6.69217	6.15738	5.93222	6.17879	1.72538	6.55829	6.80834	5.24521	6.79718
Os02g0820700	Bet1-like SNARE 1-1 (AtBET11) (Bet1/Sft1-like SNARE 14a) (AtBS14a).	SNARE domain containing protein, putative, expressed	10.5286	10.4466	10.3052	11.0818	11.0626	10.9401	11.3078	10.9535	10.7391	11.0818	10.8663	10.5519	11.3015	11.5216	11.4022	10.905	11.113	11.417	10.6526	10.9603	10.6753	10.2169	9.84229	10.0163	10.6785	10.293	10.9889	11.4949	10.9312	10.4901	10.7321	10.487	10.7421	10.5611	10.1167	10.3851	10.1282	10.5977	10.8571	11.1894	10.668	10.7578	10.5594	10.9238	10.6755	11.5817	10.7185
Os02g0826600	Leucine-rich repeat, typical subtype containing protein.	leucine-rich repeat-containing protein 40, putative, expressed	6.59052	6.66875	6.01574	7.85958	7.69487	6.90326	7.99014	7.88707	7.65614	8.24526	8.18891	7.49377	7.87895	8.01027	7.86332	8.15534	8.81008	8.38227	8.15735	7.93045	8.02939	8.47121	8.64633	8.69082	7.30033	7.45873	7.74984	7.35064	7.942	7.19221	9.14043	8.81536	9.00709	8.92337	8.26071	8.20237	7.0634	7.57514	8.05381	7.92708	7.62038	8.03853	10.0613	10.2263	9.95294	7.18013	9.92737
Os02g0828600	Non-protein coding transcript, unclassifiable transcript.	expressed protein	7.45594	7.80345	8.99278	7.22006	7.36448	7.73711	7.9394	8.37218	8.65557	7.94379	8.57085	8.1167	8.94462	8.51419	8.11708	8.73851	8.40125	9.02979	8.9793	9.4328	9.61326	10.1746	10.3043	9.90358	7.41627	7.31912	7.29472	8.86809	10.0454	8.53718	8.83138	9.57128	9.54041	9.05159	9.35034	9.23162	8.91687	8.53414	9.48297	8.85995	8.58373	9.58938	10.2594	10.4124	10.3102	10.2458	9.93056
Os02g0829100	Nucleic acid-binding OB-fold domain containing protein.	RPA2A - Putative single-stranded DNA binding complex subunit 2, expressed	3.68965	5.7809	4.22269	3.57653	4.0028	4.30862	3.59603	2.82405	3.31361	2.96563	3.65477	4.19104	2.64234	2.38985	3.24501	3.00582	3.03643	2.17133	9.95063	9.63866	7.70239	10.7004	10.324	10.1237	3.70326	4.51895	4.25403	1.43535	2.83897	5.11502	9.52102	9.45616	9.43172	9.5129	9.18187	8.86206	6.76275	7.07529	7.95287	7.23302	7.59243	8.10533	11.6302	10.9833	11.003	2.91332	10.6473
Os02g0832500	Glycosyl transferase, family 48 protein.	1,3-beta-glucan synthase component, putative, expressed	10.1157	10.097	9.83485	10.629	10.6052	10.5165	9.88804	9.92753	9.9643	10.2628	10.1722	9.34783	9.64501	9.65268	9.35077	10.1829	10.8856	10.6534	8.64709	9.19853	9.24523	9.37084	9.57936	9.51332	9.04765	8.92975	9.35839	9.75991	9.85277	9.96543	9.86796	9.43635	9.5542	9.89867	8.85188	9.42011	8.66491	9.14639	9.80174	9.54442	9.15147	9.8442	10.2819	10.197	10.2103	10.791	10.4046
Os02g0834600	(No Hit)	No Hit	7.72643	7.94694	8.60835	8.55316	8.79053	8.95534	7.71963	8.18065	8.94948	7.0327	7.36132	9.3439	7.07466	7.19485	7.51943	6.86349	6.85195	7.94082	7.2386	6.93533	7.27847	7.18166	7.10262	7.16954	7.41186	7.61822	7.91419	7.40206	7.1235	8.13968	7.25518	7.61174	7.91694	7.63028	7.63692	7.79703	11.4272	9.24172	8.70782	8.85006	9.02599	8.63839	9.81331	9.57904	10.5582	12.5727	11.3655
Os03g0103000	(No Hit)	peptide transporter PTR2, putative, expressed	2.21776	0.844416	2.412	0.989837	0.114353	3.67498	2.69435	1.62026	0.848088	2.54386	1.78925	2.98429	0.24695	2.35875	2.65983	2.05583	1.84957	2.97894	6.5775	6.38731	6.92105	5.91139	6.56643	6.85931	8.00866	7.0403	8.38582	7.28528	8.39171	7.95173	3.74804	2.20264	4.53573	5.09295	3.43712	2.76643	4.49801	3.535	5.03857	4.30321	2.36159	5.27579	1.38958	7.28992	7.23246	9.03257	7.18559
Os03g0109300	Conserved hypothetical protein 730 family protein.	possible lysine decarboxylase domain containing protein, expressed	10.073	9.39556	10.7377	10.2845	10.5497	11.2388	11.476	11.4748	11.0707	9.20754	10.0194	11.3975	10.6709	11.1249	10.929	10.2723	10.3299	9.6312	9.32952	9.22121	8.78312	11.298	10.778	10.6957	11.9005	10.6316	12.1409	11.9883	13.1203	13.4675	3.0189	3.4475	4.22769	2.42148	4.41033	3.54697	4.72888	4.22815	4.13506	4.57902	4.14067	4.70993	7.92032	8.63372	8.64036	12.4336	11.3107
Os03g0110300	Conserved hypothetical protein.	expressed protein	13.1395	12.6741	12.3558	13.2262	12.8862	12.5379	13.0969	12.8517	12.7851	13.3571	12.9264	12.2856	13.0233	13.0363	12.2451	12.7686	13.0274	12.7931	11.9799	12.8576	12.1348	12.5045	12.1297	11.8788	12.5053	11.9846	12.1678	13.2886	13.1947	12.4136	13.4855	13.0818	13.1196	13.3913	12.9908	13.1812	12.2115	12.6929	13.2362	13.3283	12.909	13.2579	11.6105	12.0886	11.8887	12.2385	11.9965
Os03g0111200	Remorin.	remorin, putative, expressed	9.09803	7.06795	11.4396	9.43611	9.3036	10.1386	6.54943	5.5233	5.59751	6.73302	6.31994	8.12944	4.91365	4.89922	5.78891	6.77714	6.2181	6.24225	13.0831	9.56791	14.1653	11.4604	13.6304	14.2032	6.50755	5.76565	6.36224	6.47966	5.96996	6.64097	15.0708	14.258	15.4106	14.8367	13.8062	13.8657	13.0508	12.5906	14.4982	13.4108	12.9683	13.7222	9.06205	15.8088	14.9121	15.4999	14.5568
Os03g0112400	AP2 adaptor, appendage domain containing protein.	No Hit	10.5733	10.6713	9.95938	10.499	10.477	9.7309	11.2512	11.0013	10.8529	11.475	11.0503	10.1902	11.3404	11.2859	11.1519	10.5051	11.2319	11.3346	10.3902	10.5106	11.1273	10.5958	11.0044	11.2909	10.4629	9.92941	10.4429	10.8176	10.8033	10.4855	11.3519	10.8506	11.3587	11.3347	10.3007	10.8217	10.4339	10.8363	11.2722	11.1178	10.7824	11.2822	11.8433	12.2355	12.0485	11.4258	12.1355
Os03g0113000	Protein kinase domain containing protein.	protein kinase domain containing protein, expressed	5.99632	4.42914	6.49686	4.50635	4.32528	6.37057	5.36728	4.23016	3.91803	3.32161	3.5996	5.11805	1.85979	2.61817	1.96272	3.64586	2.68329	3.37513	9.91011	7.77493	9.11173	8.62836	9.22821	8.6461	6.24559	6.99581	5.67252	7.00335	6.03546	7.72567	9.84711	9.04667	9.08479	9.90161	8.88495	9.33735	7.4784	8.21559	8.74913	8.40641	7.91147	8.37839	2.30114	8.81461	7.36885	9.8167	8.01504
Os03g0113800	ARM repeat fold domain containing protein.	expressed protein	10.0335	9.93585	9.48318	10.1971	10.0763	9.48642	10.0763	9.77667	9.49622	10.3118	10.2872	9.66831	9.9707	10.4304	10.0877	9.34903	10.0606	9.71443	11.062	10.785	10.9213	11.0375	11.2319	11.1338	9.61848	9.21083	9.62562	9.94239	9.7395	9.54202	11.3779	10.9418	11.4878	11.3555	10.4634	10.4823	9.39629	9.62943	10.3086	9.94704	9.99374	10.3173	11.5605	12.0593	11.8693	10.3056	11.5748
Os03g0114300	Protein kinase domain containing protein.	STE_PAK_Ste20_STLK	11.5961	11.5738	11.5181	11.9493	11.8856	11.7549	12.0359	11.5232	11.3138	12.4097	11.9711	11.3982	10.9261	10.9549	10.9374	10.575	11.0912	10.6781	10.3352	11.4339	11.4986	10.2715	10.2848	11.097	11.2659	10.6904	11.8765	11.369	11.9982	11.7636	11.2056	10.7689	11.1597	11.2772	10.017	11.0965	10.7722	11.1885	11.6448	11.8988	11.248	11.7308	10.9258	10.8688	10.6505	12.1023	11.5581
Os03g0116000	60 kDa inner membrane insertion protein family protein.	inner membrane protein, putative, expressed	9.00431	9.58741	8.64866	6.59896	6.94594	6.83067	6.88717	8.00061	8.18149	7.25156	7.72377	7.31726	8.2159	8.21402	8.18618	7.63824	7.88683	8.23296	8.07266	8.42623	8.53122	8.16935	8.22525	8.5651	7.22821	7.03471	6.56173	6.73144	7.28456	7.22893	8.05087	8.23385	8.3083	8.22161	8.19674	8.28432	7.4101	7.29449	7.40084	6.80777	7.07128	7.80016	9.18372	8.9651	9.17485	6.92623	8.74811
Os03g0123500	Homeodomain transcription factor KNAT7.	homeobox protein knotted-1, putative, expressed	3.72203	2.71026	6.74336	3.141	3.06315	6.35541	3.16547	2.55007	4.01965	3.31084	2.95808	2.60526	3.4202	1.13764	-0.099002	2.69362	2.50163	0.0804267	9.6057	7.09	10.8561	8.66074	11.0093	10.524	4.67303	4.56635	5.09623	5.83823	6.49004	6.33075	10.1469	9.78382	10.3715	10.3182	9.58864	9.85947	7.44732	7.56937	9.08245	8.90558	7.87779	9.03636	2.84358	10.9627	11.0444	12.4583	11.0879
Os03g0124300	Hypothetical protein.	receptor-like protein kinase At3g46290 precursor, putative, expressed	11.9005	11.8504	11.6757	11.5933	11.6498	11.3799	11.6435	11.7452	11.5918	11.9799	11.8244	11.4254	11.9772	12.1109	11.808	11.5317	11.8958	12.3038	10.6651	11.4953	11.3336	11.0711	11.0118	11.0648	11.1767	10.6768	11.261	12.0709	12.4	11.8363	11.7445	11.6445	11.7847	11.4439	11.112	11.4988	10.8879	11.2393	11.772	11.936	11.1914	11.3842	10.1894	11.1005	11.0279	12.0567	11.148
Os03g0126100	C-terminal binding protein.	erythronate-4-phosphate dehydrogenase, putative, expressed	11.4074	11.726	10.7268	11.6198	11.7467	10.993	11.7226	11.9589	11.7768	12.6638	12.7553	12.4274	11.796	12.3692	12.2061	12.251	12.712	12.4287	12.4818	12.4878	11.9972	12.999	12.6893	12.631	12.4857	11.97	12.8728	13.3784	13.0585	13.0358	12.4184	12.2534	12.4945	12.4281	11.9513	12.309	12.0268	12.615	12.5285	12.8902	12.7575	12.9845	13.2647	13.4062	13.1881	14.4536	13.8341
Os03g0126700	Heavy metal transport/detoxification protein domain containing protein.	heavy metal-associated domain containing protein, expressed	9.41073	9.37162	9.29781	8.13585	8.99421	8.31245	8.26534	8.26944	8.57408	5.82825	5.95516	6.34181	8.79435	9.30505	9.2504	6.7725	6.3636	7.06245	9.57641	10.161	8.80725	9.47701	7.97248	8.02041	9.91941	10.0258	10.3606	9.56043	8.72599	9.36396	9.4203	9.50221	9.46265	9.28225	8.90021	8.63388	9.58435	9.62703	9.06651	8.55386	8.51911	8.41568	4.76474	8.57891	8.18389	10.4893	8.07451
Os03g0127900	Conserved hypothetical protein.	transporter, monovalent cation:proton antiporter-2 family, putative, expressed	9.45736	9.07821	9.73732	7.7386	7.74457	7.61959	9.55225	9.48655	9.64922	7.33499	7.54196	6.95367	9.56048	9.40296	9.1058	7.19593	7.69513	7.60173	8.37444	8.05294	8.99747	7.20974	8.15686	8.17323	7.85192	7.35625	7.25563	7.64296	7.15118	6.86577	8.15641	7.73872	8.21737	8.5061	7.68352	7.98616	7.44481	7.82566	8.17675	8.04658	7.62298	8.10703	7.97713	9.55183	9.13723	8.45373	8.82262
Os03g0128000	Beta-Ig-H3/fasciclin domain containing protein.	fasciclin-like arabinogalactan protein, putative, expressed	9.41713	7.83069	11.7929	7.31064	7.46271	11.0061	7.86059	6.6509	6.58365	4.8076	5.96777	7.03388	3.03725	2.98499	2.91669	3.41412	2.48386	1.22608	14.7769	13.3855	14.9363	13.4963	14.1273	13.9918	9.93105	10.643	10.7024	9.56561	10.6886	11.8699	14.3442	14.4527	14.9831	13.9173	13.9036	13.9034	12.7532	12.9631	14.1694	12.5698	12.663	13.9879	13.1354	14.953	14.5348	15.759	14.0578
Os03g0128200	Callose synthase 1 catalytic subunit.	No Hit	5.20047	5.39729	5.70731	5.54561	5.50136	5.53357	5.51506	5.14059	5.33138	5.31027	5.31743	5.30037	5.38921	5.59887	5.5093	5.65061	5.93725	7.57023	3.95599	5.45269	5.11959	5.2727	4.96623	4.43957	5.38182	5.54319	4.16184	5.60542	5.71466	4.65364	6.26194	6.32976	5.9779	6.00885	6.52452	6.24537	5.32385	5.93314	6.01945	5.01361	5.83345	6.11914	3.7735	4.89925	3.71127	6.65773	4.23217
Os03g0128300	Hypothetical protein.	expressed protein	4.1996	5.51699	4.205	5.58018	5.66751	4.88393	5.29634	4.92174	5.35157	4.82919	5.38158	4.92567	5.29144	5.18401	5.10549	5.83784	5.66023	5.80687	13.1479	12.6777	9.09265	13.6273	12.7533	12.6371	4.80128	5.31549	5.46628	4.82007	5.51431	6.63183	13.0507	12.9707	13.0024	12.8844	12.7506	12.3418	9.92201	10.0106	11.405	10.2852	10.9161	11.681	13.8213	13.1508	13.4499	5.46949	13.3021
Os03g0130300	Cp-thionin.	DEF8 - Defensin and Defensin-like DEFL family, expressed	3.61623	3.44065	4.0493	4.02758	3.97321	3.56673	5.72506	5.69545	5.91624	6.35479	4.17873	6.29682	2.94304	2.56743	3.67336	4.26178	5.29578	3.95461	5.93578	5.44353	4.42964	3.71416	4.69819	4.35005	5.30125	2.37424	5.12913	4.25854	5.04492	5.51844	10.0632	10.199	10.1452	10.3582	10.5706	11.5543	11.1847	11.3745	11.4828	10.4818	10.937	11.7178	10.9008	13.1152	13.0416	14.2297	12.6463
Os03g0132200	Expansin-like protein A.	expansin precursor, putative, expressed	11.7583	12.3089	12.4312	12.2524	13.0053	12.8698	11.6483	11.9824	12.4931	12.8336	14.1173	13.066	10.4699	11.5833	10.9596	11.7098	12.5837	11.5115	11.8458	11.7555	11.9271	12.4781	12.7622	12.5796	11.6952	11.059	13.1415	13.4601	14.3322	13.5774	12.1225	12.4782	12.5456	11.6371	11.8495	12.4026	11.7979	12.4371	12.9641	12.0089	12.1869	12.6524	8.46914	10.7415	9.14796	12.6886	9.96356
Os03g0134900	Glutathione S-transferase GSTF14 (Fragment).	glutathione S-transferase, putative, expressed	6.11689	3.41727	4.13279	1.40346	3.64217	4.00211	4.28817	4.1573	3.00161	1.7563	2.86202	4.17163	2.39933	2.53715	2.31505	3.25935	2.24462	3.7186	14.4019	13.2806	12.9269	14.7935	14.6444	14.4931	4.12612	5.12074	6.4051	3.0162	3.28755	3.52678	12.2684	12.4098	12.5517	12.2591	12.0917	11.8736	10.4275	10.1522	11.3384	9.99432	10.6694	11.154	15.9497	15.9079	15.9225	11.5892	15.6675
Os03g0135100	Glutathione S-transferase GSTF15.	glutathione S-transferase, putative, expressed	5.28179	4.1663	6.21485	3.92632	4.37934	5.08839	4.6247	3.53324	3.07508	2.89631	4.07408	4.19367	2.24845	2.01741	5.35866	2.50226	2.24953	2.8538	14.0571	11.9561	12.0469	13.7708	13.8353	13.6319	-0.260372	5.24251	5.79613	2.37638	2.94618	4.18122	11.9618	11.8993	12.2481	12.1089	11.7683	11.4249	8.84948	9.47126	10.7863	9.99782	9.81381	10.714	14.7223	15.1266	14.9371	8.90911	14.6837
Os03g0135200	Glutathione S-transferase GST 9 (EC 2.5.1.18).	glutathione S-transferase, putative, expressed	3.29571	3.64235	4.24454	5.95391	5.91858	5.21149	4.3618	4.48602	4.52125	5.66052	5.27034	5.21948	4.50358	4.39682	4.8445	5.5815	6.49986	5.50795	12.0053	9.44857	10.6558	11.6761	11.651	11.8374	3.73092	3.82867	4.63824	2.08026	3.47647	3.74261	10.8216	10.4804	10.8734	10.9342	10.1228	9.91956	7.86846	8.62667	9.75549	9.62373	9.25526	9.99062	13.2101	13.4236	13.1997	4.97827	13.2356
Os03g0139200	Hypothetical protein.	expressed protein	8.66251	8.28742	8.37609	8.73874	8.42495	8.15143	9.3092	9.00795	8.95186	9.48153	9.3634	8.4222	9.42762	9.15485	8.92711	9.02041	9.1904	9.11947	8.55305	9.4283	8.86379	8.51021	8.19831	8.21134	8.83352	8.89634	8.94523	10.044	9.86077	8.79134	9.05334	8.65261	8.60618	8.55901	7.93273	8.61118	9.24637	9.53378	9.95929	9.51148	9.31496	9.39844	6.85433	7.85213	7.69825	10.1961	7.92665
Os03g0140200	Cytochrome P450 86A1 (EC 1.14.-.-) (CYPLXXXVI) (P450-dependent fatty acid omega-hydroxylase).	cytochrome P450 86A1, putative, expressed	10.0239	8.70343	11.4061	10.6208	10.0283	11.4292	13.3739	12.7252	12.1783	13.3776	13.4729	13.8986	8.593	9.45753	9.06012	10.0363	9.65037	9.50129	13.6518	13.72	14.5245	14.2278	14.9308	14.5158	15.1458	15.3149	15.1392	15.6933	15.515	15.7604	12.5028	12.3874	11.9558	11.7209	11.1904	11.1726	12.6273	12.4572	12.6472	12.3646	12.0905	12.5657	4.5083	13.2202	8.59556	15.1224	11.0642
Os03g0157900	Phosphoserine aminotransferase, chloroplast precursor (EC 2.6.1.52) (PSAT).	aminotransferase, putative, expressed	13.9075	14.0179	13.0477	13.0031	12.8417	12.4998	12.8231	13.1992	13.2538	12.3862	12.1755	11.7238	14.2807	13.91	13.4727	13.22	13.2316	13.6555	13.5096	14.1243	13.5719	13.5012	13.3101	13.3934	12.2637	11.9245	11.8191	12.0735	12.2513	11.1916	14.2188	13.8956	13.8695	14.2139	13.82	13.8726	14.1499	13.8623	14.3986	13.6296	13.318	14.293	14.2673	14.4408	14.0609	14.5315	13.7655
Os03g0167500	ReMembR-H2 protein JR702 (Fragment).	RING finger protein 13, putative, expressed	8.5993	8.79708	8.5585	8.91191	8.7968	8.75727	8.59389	8.92928	8.94222	9.18047	9.49127	8.69594	7.79879	8.07896	8.11645	8.04029	8.71762	8.43425	8.05975	9.21011	9.0986	8.57097	8.59229	8.92441	8.42248	8.01569	8.38856	8.69826	9.59314	8.80129	8.81972	8.71076	9.22721	8.79305	8.28239	9.08193	7.59661	7.98208	8.84147	8.14114	8.18783	8.98064	8.14867	8.42609	8.2551	9.08326	8.60603
Os03g0170600	Hypothetical protein.	homeobox associated leucine zipper, putative, expressed	6.78702	6.39795	6.82271	3.75922	6.3634	3.58324	6.004	5.16992	5.30038	1.82492	2.75636	4.27216	3.48958	2.41814	1.96939	2.74308	2.79525	2.15864	10.5598	9.73636	9.6743	10.5149	10.8589	10.758	7.65184	7.89348	8.20735	5.62872	8.08255	8.3487	9.59816	9.23607	9.55932	9.20473	8.88853	8.67663	6.88753	7.26335	8.26528	7.2925	7.1967	8.12241	12.4007	12.7259	12.6143	7.96302	12.5818
Os03g0171700	Basic helix-loop-helix dimerisation region bHLH domain containing protein.	bHLH family protein, putative	1.28419	1.26644	2.48801	1.00524	1.01793	2.77849	2.33327	0.21958	1.11404	-1.31976	0.44741	0.400108	-1.11421	1.17164	6.12998	-0.493572	2.07756	1.36461	11.0448	10.3585	9.08991	10.8952	10.3238	10.4849	0.575004	-1.49027	5.02258	-0.98202	0.95203	4.4703	8.6237	7.73605	8.37711	8.65612	7.97204	7.63423	4.48061	5.42541	6.48265	5.82052	5.26237	7.13224	11.5032	11.3695	11.3928	9.26971	10.7536
Os03g0175600	Nit protein 2 (CUA002).	nitrilase, putative, expressed	11.3714	11.3162	11.1826	11.64	11.9137	11.7048	11.0187	11.2225	10.9205	11.3081	11.4563	10.9149	10.1581	10.7861	10.5338	10.4483	11.4309	10.4725	10.8217	10.6367	10.9298	10.3182	11.0116	10.9794	9.36234	8.97825	9.43288	10.322	10.306	9.61929	10.7432	10.5106	10.6658	10.8291	9.87665	10.4305	8.62419	9.53088	10.2159	9.51339	9.82454	10.2978	11.3245	11.4237	11.1627	11.9343	11.4717
Os03g0175800	Conserved hypothetical protein.	expressed protein	7.12173	6.28621	6.86884	5.53556	5.10644	6.64375	8.96808	8.19278	7.8305	7.65921	7.73184	7.62886	5.66665	6.13519	6.13369	6.79369	6.12182	5.41196	10.4959	9.83666	8.45351	10.2683	9.28857	9.21663	10.3017	9.97468	11.5189	9.57208	10.5667	10.4732	8.7766	8.44688	8.3526	8.48747	8.34311	7.97257	7.06266	7.88408	8.08154	7.6835	7.23378	7.91321	11.3444	11.3543	11.6436	13.1644	11.406
Os03g0179100	(No Hit)	Cupin domain containing protein, expressed	6.88288	7.26635	5.43163	6.84621	6.98727	5.90993	5.82529	6.09571	5.84065	5.91216	5.81147	5.54734	6.62042	6.47579	6.76499	5.96375	6.71897	6.21017	7.79595	6.61204	8.27064	7.11529	8.33156	7.94388	3.95046	4.68328	4.83807	4.21146	4.57803	4.98852	8.34092	8.83692	8.29499	8.38391	8.69558	8.53362	7.47803	6.94304	7.22986	6.8815	7.13421	7.39894	6.54146	6.97524	9.37787	9.75354	9.15192
Os03g0179400	Avr9/Cf-9 rapidly elicited protein 264.	protein kinase APK1B, chloroplast precursor, putative, expressed	9.25471	9.0804	9.31404	9.7091	9.88747	10.2905	9.9519	9.61009	9.74228	9.4234	9.302	9.27118	10.5558	10.316	10.3999	10.8791	10.9798	10.9754	9.53414	10.2485	10.0897	9.25916	9.35008	9.59303	9.09822	9.77483	8.35969	9.99457	9.88803	10.5514	11.548	11.9104	11.4925	11.2435	11.0945	11.1261	10.8868	10.916	11.7028	11.5344	11.1033	11.0729	3.15031	9.74038	7.02976	11.6546	8.89267
Os03g0180000	Sodium/calcium exchanger membrane region domain containing protein.	sodium/calcium exchanger protein, putative, expressed	10.5532	10.6245	10.2975	10.8549	10.8204	10.3812	11.2177	10.9889	10.7061	11.2613	10.9914	10.4625	11.3565	11.465	11.0615	11.1323	11.2382	11.3221	10.4674	10.8775	10.5608	10.1131	9.86003	9.99924	10.9744	10.8713	11.2635	11.7559	11.1974	10.8635	10.9504	10.676	11.0301	10.5895	9.97122	10.3726	10.0676	10.2791	10.7303	10.7316	10.2185	10.5143	10.3944	10.525	10.2274	10.9517	10.5385
Os03g0180100	Conserved hypothetical protein.	expressed protein	11.4883	11.359	11.7366	9.70077	9.96822	10.174	10.5384	10.2008	10.3551	9.70882	10.0479	10.507	10.7226	10.3759	10.4585	10.8523	10.1421	9.73978	13.0596	13.0016	13.016	11.032	10.5842	11.202	11.6606	11.9904	11.8211	12.4719	11.8196	11.9395	12.9703	12.7146	13.2711	12.2699	11.7687	12.5144	11.8586	12.003	12.8837	12.3704	11.8729	12.7353	10.5158	12.5297	12.3226	12.0891	11.2876
Os03g0181800	Nucleic acid-binding OB-fold domain containing protein.	expressed protein	11.2074	10.6318	11.5946	11.6785	11.9051	11.8345	10.0763	10.6091	10.6614	10.1934	10.6144	10.0568	10.3025	10.9339	10.4959	10.2231	10.9985	10.3541	10.9901	9.77918	10.8829	9.55727	10.8128	10.1943	9.20787	8.53143	8.4831	8.88811	9.22941	8.70839	10.2943	10.2443	10.52	10.4935	10.0906	10.3373	9.29286	9.49741	10.3359	9.35919	9.50823	10.0057	7.49165	11.2994	10.2427	12.2241	10.4873
Os03g0184300	Glycosyl transferase, family 8 protein.	glycosyl transferase, putative, expressed	7.43428	6.14028	8.87962	6.19249	5.63448	8.20803	7.8245	6.88845	6.75635	7.86988	8.92251	8.08994	4.85949	5.34831	5.24576	6.10378	6.16163	6.05998	10.2822	8.41787	9.74448	9.22416	9.4353	9.68372	6.91425	7.07345	7.26939	9.68469	10.902	10.7167	10.87	10.216	10.1368	10.7992	9.88072	10.5992	9.58952	9.6812	10.7423	9.54003	10.0466	11.1157	4.73329	11.208	9.99105	12.3282	10.0696
Os03g0193000	Scarecrow-like 5 (Fragment).	gibberellin response modulator protein, putative, expressed	10.8004	10.9132	10.6542	10.8639	11.0977	10.5366	11.2137	11.6459	11.3248	10.9738	11.1515	10.5061	12.3688	12.2695	11.7283	11.5691	11.5112	11.6008	11.0372	11.3075	11.2382	10.9464	10.9776	10.9132	11.6519	11.1322	11.6696	12.0017	12.0837	11.6361	11.666	11.8739	12.1315	11.2201	11.0682	11.2872	12.0015	11.5064	11.9226	11.7541	11.4595	11.7678	10.9444	11.322	11.073	12.8854	11.391
Os03g0194300	Protein of unknown function DUF568 domain containing protein.	auxin-responsive protein-related, putative, expressed	9.04171	8.4967	9.1266	9.0134	9.19874	9.48453	7.39164	7.26925	7.15967	7.01542	6.69775	6.62204	7.28153	7.67357	7.78628	6.66502	6.83761	7.21496	9.3537	8.09834	9.91389	9.59151	10.0688	10.0344	5.91668	5.86226	5.723	6.81682	6.91353	6.97287	9.5648	9.54608	9.35426	10.1017	9.47775	9.32687	8.81128	9.02184	9.21668	8.8147	8.94854	8.76729	7.59113	10.859	11.4856	11.4944	11.2211
Os03g0197100	Sugar transporter protein.	transporter family protein, putative, expressed	16.4962	15.7911	15.8936	12.9584	12.5386	13.3991	17.1821	17.0471	17.0567	13.9644	13.8289	14.4981	16.6362	17.0235	16.7116	14.6578	14.6248	14.3238	14.4419	14.7782	14.7826	14.7041	13.5101	14.3395	16.914	16.754	16.2395	15.5468	15.9078	16.9365	6.36636	5.58329	5.56869	7.54392	5.43258	6.70153	7.67218	7.91137	7.90383	10.0329	9.18455	9.96467	14.3333	15.1548	14.4131	16.174	15.0921
Os03g0200500	40S ribosomal protein S3a (CYC07 protein).	40S ribosomal protein S3a, putative, expressed	11.9877	12.5698	11.004	11.6824	12.0319	10.8916	12.3972	12.8948	12.7215	12.2079	12.6578	12.575	12.6324	12.8314	12.5937	12.4971	12.5365	12.2078	14.6278	14.1833	13.4333	14.9671	14.5017	14.4248	13.0144	12.7845	13.6151	13.4677	13.0988	12.771	13.6752	13.711	13.9157	13.9761	13.6333	13.4267	11.8167	12.1845	12.9994	12.6552	12.7066	13.306	15.1406	15.0452	14.749	12.2263	14.3025
Os03g0205500	Cytochrome b5 domain containing protein.	cytochrome b5-like Heme/Steroid binding domain containing protein, expressed	8.6983	9.19656	8.71769	8.81604	9.23968	8.72029	9.29456	9.64855	9.55781	9.32458	9.82399	9.44237	9.87163	9.97189	9.54898	9.72771	9.82367	9.1948	9.65586	9.42778	9.03982	9.33678	9.18795	9.08493	9.2596	8.76068	9.54637	9.37087	9.2543	9.04445	8.97723	9.27158	9.73618	9.04073	8.96478	9.02356	8.80758	8.62198	9.10965	9.00212	8.80372	9.44019	10.6645	10.5253	10.674	8.9106	10.1095
Os03g0215700	Myosin II heavy chain-like family protein.	ATMAP70 protein, putative, expressed	6.03377	5.07788	6.9154	5.14711	4.98116	5.67441	5.55837	4.32954	4.12194	5.13482	5.23641	5.09705	1.52876	1.73638	3.00794	4.42624	5.58485	3.83279	6.39291	5.62048	6.94631	6.19637	6.06075	6.42011	5.41197	6.32019	6.31135	4.58993	6.33124	8.48687	8.08843	8.09443	7.30029	8.33368	7.19952	7.49658	7.81891	7.65047	8.51791	7.57232	7.48664	7.09119	3.85387	8.4217	7.55897	11.2103	8.25265
Os03g0216500	Hypothetical protein.	expressed protein	4.44041	4.65283	5.75608	4.63517	4.9637	5.5871	3.50597	4.50286	4.93312	3.5345	4.12494	4.57698	4.78373	4.76989	4.78967	3.72822	4.37927	5.09688	6.92792	6.30361	6.41513	7.60723	7.24201	7.22833	5.50991	5.01683	4.95404	4.11004	4.18043	4.95453	6.29601	6.72377	7.24279	6.90801	6.89249	6.52665	6.4639	5.94116	6.26541	6.18669	6.35763	6.00952	8.22304	8.5421	8.61678	4.70514	8.39124
Os03g0216700	Multi antimicrobial extrusion protein MatE family protein.	MATE efflux protein, putative, expressed	10.3512	9.1565	10.3994	8.79589	8.0926	9.40261	10.0035	9.70083	9.86917	7.2394	7.43143	6.99214	11.68	11.4904	11.3434	10.8235	10.4728	10.8936	10.5071	11.3847	10.9108	10.4905	9.67808	9.77423	11.6187	12.336	11.4183	10.9568	10.3106	11.7413	13.8025	12.9694	12.7615	12.7958	11.9089	12.507	12.7557	12.4428	12.6721	11.993	11.8805	12.4819	4.61773	10.2336	8.14806	12.9916	10.2107
Os03g0224300	Glycosyl transferase, family 20 domain containing protein.	trehalose-6-phosphate synthase, putative, expressed	10.2981	10.0648	9.73672	9.58603	9.47592	9.60759	9.3993	9.32812	9.54592	10.2133	9.80983	9.78495	11.2617	11.2843	11.2907	10.1461	10.4711	11.2726	10.1171	10.5801	10.3284	10.6728	10.2901	10.3675	9.10913	9.22041	8.80598	11.031	10.8887	10.7921	10.4412	10.2129	10.3394	10.3892	10.1027	10.2109	10.2086	10.3145	10.5319	10.4808	10.0923	10.6289	10.4494	10.8513	10.621	12.2971	10.8091
Os03g0227900	Protein kinase domain containing protein.	protein kinase, putative, expressed	4.99056	4.60532	5.64567	4.18011	3.30564	5.35913	3.60072	3.40672	4.00313	3.15776	2.35158	3.58528	4.10929	2.74243	2.72355	3.23695	2.89688	2.59107	7.97796	5.28917	4.94396	7.83772	7.71714	5.48414	5.46182	3.33889	4.1411	4.58289	3.97209	5.33158	5.06314	4.82425	4.10382	6.43157	6.67235	4.15311	4.9338	2.89081	3.49005	3.73189	3.24934	3.44127	8.37492	7.3223	6.64309	9.47323	7.33033
Os03g0235900	Nitrate transporter.	peptide transporter PTR2, putative, expressed	8.94772	9.0198	8.59138	9.18231	9.20334	8.53439	9.47034	9.01768	8.64585	9.68157	9.33997	9.06367	8.95528	8.94737	8.90644	9.30594	9.85219	8.80421	10.1176	10.4402	10.2181	9.67541	9.0598	9.33974	9.76464	9.77785	10.3572	11.218	10.2881	10.1898	10.8809	10.3148	10.7945	11.518	10.2244	10.8217	9.1993	9.93371	10.6948	11.2592	10.3754	11.2031	9.19585	10.0212	9.52876	11.6798	10.6243
Os03g0237600	MAP65/ASE1 family protein.	microtubule associated protein, putative, expressed	10.2621	9.85126	10.8198	10.2132	10.1475	10.3575	10.8415	10.6869	10.2504	10.9116	10.6905	10.1598	10.5426	10.468	10.1793	10.5915	10.8141	10.3184	11.4295	10.5944	11.7826	10.7662	11.5374	11.5885	10.3554	9.80266	10.5295	10.4728	10.886	10.5926	12.0072	11.3804	11.751	12.1514	10.8961	11.2451	10.6338	10.445	11.491	11.146	10.8333	11.298	10.7493	12.8772	12.0569	13.8424	12.4265
Os03g0241600	Protein kinase domain containing protein.	protein kinase family protein, putative, expressed	10.9165	10.0949	10.9928	10.6205	10.3532	10.7237	11.1013	10.4028	10.4302	10.4199	9.91489	9.63693	9.95295	9.96242	9.75735	9.57408	9.81329	9.84147	11.6427	9.50111	11.91	10.6519	11.9582	11.8707	8.02017	8.22759	8.29122	9.99297	9.64584	8.61869	12.7045	12.1071	12.2394	12.9477	12.4156	12.5413	11.0659	11.3354	11.6055	12.2036	11.664	11.5594	9.66618	12.9499	12.1187	14.6155	13.1574
Os03g0243100	Actin-depolymerizing factor 5 (ADF-5) (AtADF5).	actin-depolymerizing factor, putative, expressed	13.9976	13.7443	13.3276	13.8505	13.9157	14.0456	11.8469	12.0974	12.0243	12.2553	13.0923	12.5932	12.1289	12.7471	12.3527	12.2555	11.8466	11.8979	14.0204	13.4385	12.9806	14.3087	13.672	13.985	10.9841	10.8533	11.7984	13.2146	13.6565	12.9818	13.8362	13.6096	14.2156	13.9401	13.3879	13.8283	12.3915	12.4884	13.5754	12.4812	12.9097	13.4844	13.5244	14.2232	14.5378	14.2772	13.8046
Os03g0243600	Acyl-coA-binding protein, ACBP family protein.	acyl CoA binding protein, putative, expressed	11.2815	10.9947	11.2293	12.4047	12.0826	12.4447	10.7319	10.5999	10.4537	12.2865	12.0227	11.6931	11.0722	11.0109	10.4413	12.5175	12.2642	12.3068	10.5994	11.3365	11.1842	10.3829	10.5728	10.8428	10.4295	10.0621	10.3844	11.692	12.1736	11.5539	11.6127	11.1414	11.3092	11.5004	10.66	11.4128	10.8768	10.6365	11.28	11.3959	10.8722	11.4424	9.73391	10.5923	10.5999	11.0113	11.2089
Os03g0243900	Thaumatin-like protein.	thaumatin, putative, expressed	7.73789	6.01817	10.8911	5.91354	5.97852	9.95605	8.65031	7.06808	7.23166	5.65968	6.39162	8.34809	1.63858	2.09569	2.58327	3.84043	4.39493	4.3068	13.4381	11.6102	13.6407	11.6236	12.752	12.9821	9.4209	10.2329	9.1497	9.88196	10.3217	11.5315	12.2442	12.0214	12.7823	12.3638	11.9769	12.4195	10.6879	10.7912	12.1395	10.9286	10.8511	11.7947	7.85432	12.0646	11.9571	12.5774	11.8103
Os03g0246500	Plant protein of unknown function DUF869 family protein.	plant protein of unknown function DUF869 domain containing protein, expressed	8.56114	7.35035	10.0004	8.07383	7.85627	9.5628	7.59438	6.05715	5.64929	6.74803	6.8041	6.76122	3.64762	3.96287	3.00465	4.31345	4.55747	4.37407	11.9696	10.399	12.8164	11.6317	12.7867	12.9298	7.21683	7.75643	8.02174	5.83653	8.97881	9.57351	13.5893	13.4264	13.7289	13.5647	12.7947	13.1439	11.8166	11.8103	12.9871	12.5178	11.8162	13.0181	12.4329	12.9266	12.6917	14.8445	13.716
Os03g0249400	40S ribosomal protein S20 (S22) (Fragment).	S10/S20 domain containing ribosomal protein, putative, expressed	8.34151	8.86508	7.74621	7.6147	8.09742	7.22749	8.35737	8.67383	8.4957	7.99584	8.6536	8.61886	8.32423	8.84883	8.86177	7.70835	8.06758	7.92095	11.8834	11.1238	10.8615	12.1363	11.6528	11.5326	8.49186	8.22593	9.01539	8.63829	8.50747	7.93745	10.2599	10.6487	10.8308	10.4616	10.5333	10.0992	8.3072	8.73573	9.42506	9.15851	9.05604	9.60277	12.297	12.0019	11.7952	9.51175	11.4276
Os03g0249800	Hypothetical protein.	No Hit	6.13617	5.88974	5.98401	5.69268	5.9196	6.1266	6.73285	7.5109	7.10665	6.20316	6.44775	7.3811	6.973	7.84151	7.66217	6.08063	6.6571	6.82207	5.84172	7.08239	6.18002	6.21847	5.71716	5.60286	7.34757	7.24577	5.43703	8.97753	8.41353	7.74526	6.19695	6.69499	6.19957	5.85215	6.66177	6.89828	8.74954	8.14847	6.96367	7.99416	7.96954	7.09691	4.54271	6.45519	5.17323	7.99116	5.37774
Os03g0251000	Plant lipid transfer/seed storage/trypsin-alpha amylase inhibitor domain containing protein.	LTPL108 - Protease inhibitor/seed storage/LTP family protein precursor, expressed	6.88804	3.70882	11.3216	2.64093	3.04991	8.54102	1.79411	5.59231	5.32306	2.53649	2.72508	3.55801	4.35388	3.55239	2.88585	5.02849	2.64355	3.0682	10.6849	5.2503	9.49014	5.61211	8.79162	5.95284	4.94176	5.33161	4.88107	4.10347	3.43106	5.27665	3.39684	4.16364	2.34591	2.76773	4.92689	3.07587	4.67503	4.87791	2.50912	2.91823	4.23738	2.90412	2.17112	3.36403	1.83548	5.97671	2.21234
Os03g0252100	Esterase/lipase/thioesterase domain containing protein.	gibberellin receptor GID1L2, putative, expressed	11.1317	10.8367	11.6614	10.3459	10.3309	10.7661	11.265	11.263	11.5346	9.49626	9.67247	10.2682	9.7469	10.3435	10.699	9.17194	9.3689	9.73024	10.9399	11.7597	11.346	11.2647	10.0244	10.6414	11.1846	11.158	11.1339	11.3012	11.306	11.7264	9.24301	9.28123	9.47804	9.60142	9.08909	9.58546	7.67329	8.56708	9.92186	9.53218	8.82849	9.58128	7.1701	9.23891	9.0315	11.7055	8.88461
Os03g0254800	Chorismate synthase 1, chloroplast precursor (EC 4.2.3.5) (5- enolpyruvylshikimate-3-phosphate phospholyase 1).	chorismate synthase 2, chloroplast precursor, putative, expressed	13.134	12.8902	12.8972	12.8203	12.5336	12.7294	12.1758	12.3072	12.1029	12.3787	12.4438	11.6848	12.4239	12.0537	11.7065	11.8988	12.1352	11.3328	12.2195	12.0728	12.6883	11.7565	12.2588	12.3708	11.7375	11.371	11.7479	11.5364	11.8555	11.2062	12.8588	12.4397	12.9435	13.3047	12.3993	12.9327	12.3409	12.0641	12.9057	12.5227	11.9768	12.8455	11.3448	12.5986	12.3025	13.6478	12.3748
Os03g0257500	Eukaryotic protein of unknown function DUF292 domain containing protein.	DUF292 domain containing protein, expressed	4.56044	3.93449	5.54469	4.034	5.67383	5.11347	4.71395	3.97954	4.32782	3.84353	4.50801	5.22054	3.35312	2.23954	0.710274	2.53308	2.37349	2.39134	7.00919	5.04201	6.24786	5.04688	5.74611	5.50264	5.03277	5.62567	5.47311	5.11304	4.32524	3.80917	7.68385	7.72466	8.59772	7.58554	6.97518	6.26995	6.45567	6.48495	7.69396	6.23906	6.97145	5.96945	5.70245	7.5523	8.62782	8.63769	8.07951
Os03g0259900	Protein of unknown function DUF593 family protein.	expressed protein	8.69643	8.49668	8.27271	8.20378	8.123	7.66209	9.20496	9.3175	9.30046	9.61907	9.37337	9.41683	9.92258	9.97455	9.95863	9.23078	9.21487	9.36151	8.74484	10.0331	9.09479	9.85155	9.18927	9.35622	9.84737	9.58177	10.1032	11.4011	11.2108	11.3729	9.9704	9.38795	9.71613	9.75023	9.00482	9.5086	10.377	10.4677	10.7156	10.4802	10.7863	11.1708	10.2658	10.4999	10.5419	10.1581	10.2563
Os03g0261800	Hypothetical protein.	expressed protein	13.7403	13.9642	13.5969	14.2298	14.7119	14.019	12.7405	13.2982	12.8535	13.1552	13.6	12.138	14.1987	14.4076	13.4058	14.1686	14.4967	14.9372	13.0736	14.3188	12.9	14.4238	13.7928	13.1636	11.6301	11.3336	10.9407	13.9923	14.459	13.0528	9.40787	9.65417	9.65905	9.62946	10.0619	9.94095	10.3324	9.5052	9.54274	9.30598	9.41949	9.91676	11.4509	12.5756	12.3905	14.5315	13.2265
Os03g0262700	Harpin-induced 1 domain containing protein.	harpin-induced protein 1 domain containing protein, expressed	9.57664	9.56934	10.0106	9.62671	9.42744	9.65755	10.1083	10.2118	10.4064	10.3268	10.3812	10.1675	10.1187	10.3322	10.181	10.6567	10.4535	10.6182	11.952	11.2288	12.023	11.5996	12.1132	12.134	10.6196	10.0767	10.4979	10.9876	11.1792	10.8798	11.8756	11.6432	11.7394	12.0575	11.9294	11.8618	11.4823	11.3924	11.3516	10.9786	10.9011	11.45	13.0221	13.0498	12.8717	15.1643	13.6287
Os03g0264700	Cytochrome cd1-nitrite reductase-like, C-terminal haem d1 domain containing protein.	B4-BTB2 - Bric-a-Brac, Tramtrack, Broad Complex BTB domain with B4 subfamily conserved sequence, expressed	8.15931	7.95899	7.76397	8.62845	8.52168	8.20222	8.27581	8.36449	8.26829	8.458	8.43148	7.61873	8.81241	8.52993	8.30697	8.11624	8.36717	8.3795	8.30177	8.6062	8.41356	8.51397	8.44558	8.41989	7.25563	6.69616	6.37905	7.9415	8.23803	7.13081	8.90849	8.78762	8.85996	8.85101	8.56958	8.56521	7.9223	7.60612	8.48825	8.04478	7.74689	8.32426	9.31328	9.24717	9.14363	8.24221	8.81537
Os03g0265700	SH3 domain containing protein.	SH3 domain containing protein, expressed	10.5324	11.0595	10.3634	10.2883	10.5552	10.0939	10.8574	11.0962	11.0512	11.019	11.1897	10.4747	11.1382	11.2833	11.2915	10.4231	11.0461	11.0288	11.1732	10.8791	11.462	11.2573	11.4945	11.8449	10.8755	10.3205	10.6527	11.0655	11.0397	10.5949	11.2889	11.4759	11.7973	11.1993	10.8016	11.0678	10.9572	10.9384	11.393	11.1836	10.97	11.5012	12.6061	12.9453	12.8671	12.0137	12.7924
Os03g0269100	Short chain alcohol dehydrogenase-like.	oxidoreductase, short chain dehydrogenase/reductase family protein, putative, expressed	11.7517	11.6866	11.6843	11.2463	11.5886	11.1056	11.5325	11.7069	11.74	11.1234	11.4306	11.1012	12.1009	11.9164	11.9581	11.6212	11.7621	11.0239	10.812	10.9111	11.2101	10.2738	10.0655	10.1285	11.3999	10.9988	11.6088	11.1383	11.3664	11.073	7.45337	7.79991	8.3805	7.68552	7.24545	8.40768	9.46828	9.44786	10.0207	9.17616	9.443	10.3307	8.59461	10.0051	9.38892	11.6249	8.91452
Os03g0269700	Protein of unknown function DUF604 family protein.	fringe-related protein, putative, expressed	5.22316	4.94009	5.7682	2.41098	2.2671	3.19903	3.55827	3.86584	3.39404	1.63038	1.61296	1.71673	3.43819	3.3271	2.96136	3.02019	1.41199	2.33279	5.56615	3.72808	6.671	3.62179	6.00903	6.09976	4.61848	4.38836	5.05784	3.15607	2.85026	3.70536	2.67844	2.04494	1.55554	2.13997	2.12804	1.33781	2.07403	0.665604	2.17795	-0.153027	-0.266358	3.82233	4.31268	7.20788	6.33049	8.20297	6.2379
Os03g0270000	Protein of unknown function DUF296 domain containing protein.	DNA binding protein, putative, expressed	2.77717	1.21252	2.98843	2.33044	2.72375	3.612	2.91081	2.36389	2.67957	2.73775	2.50943	3.03661	3.29576	2.88103	2.49727	4.46647	4.35363	3.60677	5.88312	6.96006	5.72383	6.07035	5.21389	5.50402	5.3643	5.10232	6.11913	6.14715	4.57541	4.39846	3.81484	4.3901	4.58397	3.99103	4.36383	4.89088	5.41958	5.12914	6.37745	5.40129	5.07705	5.95303	3.57093	4.48178	4.37659	5.33847	4.68512
Os03g0273200	Laccase (EC 1.10.3.2).	laccase precursor protein, putative, expressed	3.36458	3.99293	3.18575	4.13186	4.20097	4.09545	1.88339	0.321474	1.98658	1.32413	1.68376	2.40363	1.37687	2.42882	2.35658	1.40189	0.756836	2.20648	5.50705	2.43822	6.10094	4.22018	6.434	5.77765	4.98854	4.37232	4.1082	3.42098	2.06764	2.53639	7.30725	7.91105	7.24771	7.37299	7.09992	7.08241	6.80677	6.27199	6.14243	4.9252	6.26888	5.22219	3.22007	9.90709	9.39494	10.9174	9.33354
Os03g0275300	Zn-finger, RING domain containing protein.	ankyrin repeat family protein, putative, expressed	2.50843	3.50537	4.25675	7.41358	7.34092	6.72737	6.00713	6.87452	6.5583	10.3033	10.7049	10.0021	4.49472	4.31869	3.55535	9.51025	9.27848	8.69648	9.10552	8.56937	8.54219	9.34928	8.87467	8.52479	8.34268	9.70705	9.28385	11.0317	11.2002	10.4943	8.34021	8.25085	8.25945	8.25806	8.05185	8.51471	8.71633	9.06314	9.43658	9.60187	9.48627	9.54418	9.7822	9.53335	9.2613	11.8339	9.48798
Os03g0275400	Zn-finger, DHHC type domain containing protein.	DHHC zinc finger domain containing protein, expressed	10.0276	9.5299	9.8449	9.64144	9.2175	9.3113	9.06886	8.26762	8.319	9.33626	8.9116	8.54254	8.61695	8.26518	8.26069	8.85871	8.69393	7.96697	9.04801	9.17729	9.10019	8.71047	8.78188	9.14788	7.81214	7.5089	7.65241	8.18629	7.95898	7.6569	9.21753	8.2872	8.86599	9.29049	7.87605	8.47835	7.61862	7.93417	8.51798	8.53826	8.0198	8.42466	9.7942	9.86418	9.82188	9.55724	9.74435
Os03g0278000	UDP-glucuronic acid decarboxylase.	NAD dependent epimerase/dehydratase family domain containing protein, expressed	11.6578	11.6087	12.1135	11.8533	11.8286	11.6858	11.8453	11.768	11.7304	11.8195	11.8327	11.6912	12.2798	12.294	12.2524	11.8583	11.8719	11.9843	14.4123	13.0339	14.9244	13.3544	14.1767	14.8037	12.0415	11.8206	11.7909	11.9078	12.2857	11.9445	14.8803	14.6572	15.396	14.9119	14.2287	14.7725	13.3647	12.9471	14.4464	12.6903	13.1482	14.4244	13.779	15.6962	16.0905	14.8958	15.1074
Os03g0283100	Glutathione S-transferase, C-terminal domain containing protein.	IN2-1 protein, putative, expressed	6.78289	6.01419	6.65758	6.06962	5.66567	6.39689	6.5861	6.15711	6.58455	4.48692	4.599	5.01913	6.85119	5.98177	6.34811	5.18728	5.68233	5.52791	4.87318	5.36258	5.24798	4.83065	4.42656	4.58827	5.73101	4.53624	4.61285	4.71034	4.91139	4.4599	3.98874	4.10462	3.35061	3.81066	4.26756	3.5538	3.84911	4.50887	3.82384	4.36344	4.19791	4.21219	2.95615	5.68358	5.67161	6.97199	4.6936
Os03g0283400	Conserved hypothetical protein.	expressed protein	9.0207	7.4274	10.5152	6.72824	6.56893	8.13887	7.09237	6.33842	6.20989	6.57021	5.89679	5.90662	6.42233	5.93479	5.95417	5.92418	6.73094	5.6466	11.1223	9.24462	10.1105	9.97526	10.4743	10.3034	5.46199	5.24208	5.41367	4.09354	4.36739	4.00855	9.18051	8.81586	9.0634	8.79613	8.50733	8.17202	6.41291	6.88871	7.83063	7.72269	7.11779	8.53476	11.6831	11.8913	11.5888	11.5958	11.6166
Os03g0286500	RNA-binding region containing protein 1 (HSRNASEB) (ssDNA binding protein SEB4) (CLL-associated antigen KW-5). Splice isoform 2.	RNA recognition motif containing protein, putative, expressed	4.9856	5.45486	5.25244	5.72841	6.23971	6.01148	4.18336	3.61693	4.09081	4.8534	4.53686	5.50911	3.58254	3.4424	3.97809	5.99096	4.99849	4.66212	13.2787	13.0646	12.5053	14.0129	14.03	13.8636	3.10386	3.52179	4.67734	3.66966	3.82608	3.92197	14.0683	14.0211	14.6872	13.8516	13.9047	13.6878	11.6428	11.436	13.0896	10.6401	12.3593	13.3965	15.0368	15.3531	15.5447	6.17827	14.4669
Os03g0287800	Glycosyl transferase, family 43 protein.	glycosyltransferase family 43 protein, putative, expressed	6.6312	6.36581	8.40665	5.71873	5.71429	8.92792	5.54672	5.02122	5.04223	4.56191	3.75664	6.27462	4.97985	5.07239	5.72795	5.00109	3.95029	4.74021	10.873	8.77955	11.3145	9.10065	10.4237	11.0575	5.44697	5.92969	5.58415	7.10577	7.26166	7.46531	10.7697	10.7734	11.157	10.8452	10.4457	10.7629	9.27627	9.18798	10.2448	9.4497	8.83859	10.0001	8.24781	11.8755	12.1634	13.2332	12.4985
Os03g0288300	Alpha/beta hydrolase fold domain containing protein.	hydrolase, alpha/beta fold family protein, putative, expressed	10.3678	10.4258	10.85	10.5117	10.671	10.4147	10.7633	11.2635	11.4259	11.074	11.4784	11.2104	11.0475	11.0385	10.4651	10.5652	10.4749	10.539	11.3046	11.1315	11.4748	10.904	11.0421	11.0902	11.8293	11.7031	11.9838	12.0227	12.2658	11.8104	10.9382	11.0087	11.4636	11.0373	10.8324	11.3091	10.9729	10.698	11.239	10.8642	10.6024	11.1395	10.5201	11.6379	11.5809	12.5673	11.3227
Os03g0288600	Muscle derived-like protein.	alpha-taxilin, putative, expressed	6.96931	6.43752	6.30202	6.95333	6.43002	6.11158	8.27847	7.29924	7.23037	7.58223	7.05741	6.71388	7.10095	6.70625	6.97564	6.7061	6.69149	6.29624	8.02127	7.57459	7.67776	7.94165	7.92716	8.32707	6.37557	6.15781	6.94132	5.92128	6.53698	6.75918	8.26473	7.77377	7.62331	8.56146	7.3782	7.38915	6.51101	6.71173	7.40927	7.80122	6.7626	7.38022	9.13313	9.51164	9.16441	8.54859	9.19664
Os03g0291800	Protein of unknown function DUF231 domain containing protein.	expressed protein	9.96174	9.25116	9.7254	10.3676	10.2994	10.2743	9.28408	8.30432	8.1718	9.07142	8.34133	8.33334	7.74113	8.12423	8.05942	8.25577	8.17799	8.53038	11.0376	10.1735	10.4082	10.0473	10.6784	10.5539	8.73155	8.75593	9.14868	10.1387	9.69818	9.48151	12.328	11.4966	11.2528	12.5434	11.5444	11.0175	10.3018	10.4377	10.817	10.8124	10.1884	10.5311	10.2649	12.7392	12.5117	14.4136	13.2927
Os03g0292800	Ran binding protein 1 homolog.	ranBP1 domain containing protein, expressed	8.78798	8.86501	8.7785	8.7311	8.94607	8.78999	8.17492	8.13702	8.14939	7.71585	8.23434	8.17487	8.57962	8.90625	8.6995	8.26104	8.03339	8.03199	10.2805	9.5308	9.12297	10.468	9.8933	10.3054	8.5003	8.66156	8.5032	9.10048	8.85807	8.75206	9.92216	9.63071	10.4624	10.1977	9.71594	10.0651	8.29023	8.27248	9.40697	9.03271	8.76626	9.37849	9.82669	11.0887	10.8961	10.2738	10.6106
Os03g0294800	Protein kinase domain containing protein.	MRH1, putative, expressed	10.0194	9.61228	10.9678	8.84923	9.15196	10.094	10.3877	10.3167	9.99809	9.85033	10.196	10.0567	9.10393	9.80295	9.39587	9.44247	9.85926	9.77772	12.0008	9.73665	12.7189	10.4588	12.2503	11.7399	7.74572	7.75175	7.33043	8.28159	8.60993	8.41722	10.4406	10.2885	10.3561	10.3517	10.0573	9.7523	9.15854	9.22684	9.9079	8.98567	8.92189	9.45994	10.1934	11.9972	11.6013	13.416	11.9704
Os03g0297300	40S ribosomal protein S7 (S8).	40S ribosomal protein S7, putative	11.2671	11.5914	10.2844	10.9241	11.1428	10.0079	11.2216	11.4077	11.198	11.5084	11.8471	11.8631	11.0449	11.5009	11.5749	11.4227	11.4766	11.4151	14.0035	13.441	12.5291	14.3645	13.8017	13.8115	12.1669	11.951	12.8932	12.8478	12.591	12.21	13.2063	13.2655	13.2784	13.3718	13.2737	12.7536	10.7089	11.1823	11.8897	11.7658	11.7149	12.2527	14.2544	14.0528	13.8215	11.4658	13.9552
Os03g0297800	Protein kinase domain containing protein.	receptor-like kinase RHG1, putative, expressed	3.0048	3.58623	2.28176	3.38216	3.32081	2.76033	2.45472	3.24329	2.77848	2.55088	2.27891	2.23697	3.02675	1.6675	1.84187	2.59918	3.04073	2.82357	9.42333	9.12344	5.67983	10.5851	10.2429	9.95937	3.93277	3.58827	3.18007	0.558837	2.74038	4.17733	9.59787	10.1661	10.1275	9.54617	10.05	9.65099	8.07665	7.67953	8.52549	7.32183	8.28425	8.80829	11.3751	10.756	10.9542	3.28204	11.196
Os03g0298600	Sel1-like repeat containing protein.	expressed protein	11.7912	11.9431	11.8101	12.0736	12.3986	12.2153	12.1907	12.2234	12.2271	12.5339	12.7827	12.4021	11.9051	12.5788	12.2749	12.532	12.8446	12.4581	11.8903	11.8608	11.4113	12.0532	11.8825	11.8703	12.1466	11.63	12.3322	12.8966	12.9335	12.6257	11.8357	11.8253	12.3016	11.9358	11.6007	12.0344	11.0031	11.6228	12.0883	11.8446	11.7773	12.3195	11.9293	11.9134	11.8149	12.9695	12.3637
Os03g0300900	Glycosyl transferase, family 8 protein.	glycosyl transferase 8 domain containing protein, putative, expressed	10.5159	9.09066	11.9261	8.93881	8.71805	11.1073	8.09477	7.10022	7.63835	8.13811	7.96951	9.10077	7.56207	7.00955	7.33796	7.35427	6.87168	7.98142	11.6309	9.85723	11.3069	10.9627	11.5776	11.6681	8.58137	8.94378	8.56103	10.1673	9.92051	11.2665	12.6035	12.0362	12.8166	12.905	12.23	12.6061	11.2988	11.1593	12.3145	11.3455	11.0656	12.2015	10.5605	12.0208	12.1941	13.3606	11.6591
Os03g0301600	Hypothetical protein.	calmodulin binding protein, putative, expressed	2.22004	2.07048	1.72331	3.03384	2.93378	2.33867	0.728237	3.31112	3.60022	2.04179	2.50799	2.58384	3.20386	3.3439	0.860668	0.149518	1.82426	0.837188	9.91865	8.75591	8.87091	9.52882	9.5575	9.29494	1.91302	7.52114	3.01412	1.88368	2.0863	4.58728	7.55121	7.60477	7.37787	7.59638	7.3678	6.36036	5.27894	5.35714	4.89017	5.29096	5.78608	5.55522	11.0364	10.6349	10.5705	6.29054	10.2889
Os03g0304100	Hypothetical protein.	GCRP7 - Glycine and cysteine rich family protein precursor, expressed	2.97869	3.97371	3.69204	4.33014	3.87587	5.08576	1.65236	3.02431	1.05284	1.13834	2.99201	3.15921	-0.628362	2.45301	4.80481	2.11261	1.69625	2.68358	10.1282	4.29845	9.88267	5.38939	8.41983	8.78684	3.31047	-2.33461	4.83823	3.18305	1.24006	2.27136	9.58749	10.1263	9.8562	10.4056	10.3987	10.2213	8.90243	8.08291	9.06684	8.95598	9.37063	8.86729	3.85636	10.6529	10.7173	9.31355	11.3146
Os03g0306800	CP12 (Fragment).	calvin cycle protein CP12, putative, expressed	15.5795	15.3489	14.9509	13.6272	13.9365	13.5217	15.1306	15.2204	15.2472	13.3975	13.4442	13.9706	15.1386	15.8143	15.6253	14.0459	14.1989	14.2123	16.0181	15.5662	15.7398	14.4793	14.7328	14.7716	15.6679	15.5438	15.9779	15.4735	14.9319	14.8546	5.95929	5.56601	5.99258	3.94551	4.32328	4.85087	5.67025	6.89391	7.55252	7.63739	7.14135	6.19994	15.579	14.9903	14.8409	15.7721	14.8297
Os03g0320600	VQ domain containing protein.	VQ domain containing protein, putative, expressed	8.11725	8.68171	8.82499	8.29518	8.77697	8.27326	7.71424	8.23678	8.33638	9.23348	9.36339	8.90113	9.54485	9.59837	9.6459	10.2219	10.2745	9.82995	9.22752	10.1225	9.37949	9.37941	9.31098	9.23863	7.96948	7.47531	7.4175	9.83492	10.015	8.87678	9.57109	10.2258	10.0153	9.25602	9.65256	9.44911	10.7963	10.4286	10.6626	9.68925	9.83791	10.1587	10.8047	9.95232	10.2775	10.8486	10.9874
Os03g0326300	Zn-finger, RING domain containing protein.	zinc finger, C3HC4 type domain containing protein, expressed	10.3702	10.4582	10.1885	10.4159	10.6504	10.4137	11.0457	11.2827	11.0514	11.3647	11.4283	10.9312	11.0564	11.4927	11.229	10.6414	11.115	11.4172	10.0689	10.3291	9.95686	10.3444	10.0818	10.1287	10.5256	10.0639	10.7887	12.024	12.0144	11.4025	9.2665	9.49411	9.55344	9.49104	9.26578	9.76074	10.0623	10.486	10.3064	10.9741	10.7284	10.644	10.6542	10.5876	10.2047	12.5599	11.0174
Os03g0328300	(No Hit)	emp24/gp25L/p24 family protein, putative, expressed	3.97492	3.41516	5.31951	3.51186	3.97016	5.11822	3.77783	3.60624	4.32555	3.41512	3.43898	4.70328	3.80724	2.81945	4.00214	5.03197	3.32147	4.23706	7.24401	6.4422	6.49799	5.70389	5.53202	5.58579	3.15041	3.35622	4.21144	1.95016	2.92256	4.23074	5.25705	5.7593	5.99598	4.33192	4.42138	4.53294	4.14627	2.82943	4.52818	3.52932	3.57242	4.68523	7.85037	7.77127	7.46729	4.67475	6.72211
Os03g0332000	Cytochrome P450 family protein.	No Hit	7.6948	7.32893	7.64346	6.35636	5.33667	5.24467	7.9835	7.98865	7.6569	5.29115	5.95264	3.57135	5.0842	6.03423	5.65478	3.87481	3.87101	3.46311	6.25331	7.15253	6.43412	6.19497	5.41177	5.77797	6.86748	6.94156	6.85721	6.9209	6.23472	7.39525	4.72189	4.64944	3.75977	4.76237	5.39162	5.52761	5.28554	5.25447	4.42623	4.99783	4.96642	4.3396	4.7792	6.18369	4.90251	9.16056	6.58117
Os03g0332100	Hypothetical protein.	cytochrome P450, putative, expressed	5.48793	5.74124	7.1153	4.0523	4.16292	4.75502	4.70412	5.32509	5.62011	2.68987	4.09149	2.41755	4.73801	4.40856	4.67144	3.78331	2.65186	3.4875	3.68687	4.1855	4.59331	4.58728	4.29778	4.21326	4.39251	5.19952	4.72211	3.50713	4.49377	4.34938	3.68662	3.89005	2.82508	3.22975	4.92697	4.25675	5.00131	4.22173	3.1868	2.33	4.15793	2.84406	3.87905	4.40485	3.81858	6.31998	4.84937
Os03g0334800	Lung seven transmembrane receptor family protein.	lung seven transmembrane domain containing protein, putative, expressed	11.6926	11.7487	11.5745	11.0538	11.2261	10.9787	11.7071	11.9407	11.9855	11.628	11.7076	11.2726	12.4091	12.2848	12.131	11.8055	11.7866	11.9859	11.329	11.4868	11.6418	11.2218	11.0618	11.3169	11.2478	11.0641	11.1332	11.985	12.0293	11.7031	11.624	11.4215	12.0049	11.5618	10.9452	11.7348	10.9905	10.9621	11.7107	11.1444	11.0148	11.8266	11.4549	11.9816	12.0495	12.4966	11.9975
Os03g0338000	Alanine:glyoxylate aminotransferase-like protein (Fragment).	aminotransferase, putative, expressed	5.43342	5.14568	5.65834	3.22939	2.68632	4.83434	8.43746	7.3028	7.71361	3.98177	6.55177	4.51185	6.33961	2.98398	2.76209	3.53193	6.64864	1.97423	9.62172	9.1954	9.55707	8.55914	8.19048	8.67304	7.25769	6.38569	8.7612	4.70661	5.1488	4.13221	13.3385	13.0611	13.131	12.8625	12.026	12.7611	12.8252	13.0274	14.1228	12.2497	12.4775	12.7752	5.21707	11.5608	10.6276	13.6519	9.71637
Os03g0339300	Peroxidase (EC 1.11.1.7).	peroxidase precursor, putative, expressed	3.62664	1.6319	2.63835	2.00991	1.89735	4.00166	3.8391	3.14594	3.01567	2.9178	3.06186	2.64764	3.14378	2.60364	3.11063	1.50497	2.8926	3.56656	12.3085	4.46118	13.9082	7.75925	12.7536	12.007	3.83007	4.71544	4.90978	3.16969	4.29948	4.43197	3.44354	3.58164	3.70131	3.3907	3.33917	3.42776	3.00866	1.18344	2.63909	3.05178	2.22608	3.16961	3.33793	11.9172	10.8835	11.179	10.7699
Os03g0341300	MtN3 and saliva related transmembrane protein family protein.	nodulin MtN3 family protein, putative, expressed	10.6336	9.72274	10.9876	9.69398	9.71335	10.7488	10.677	9.87691	9.8499	8.2836	8.31979	9.42851	8.19033	8.74495	8.63181	8.2618	8.06824	7.90043	11.7296	11.1451	11.1135	10.7544	10.4068	10.6622	11.3705	11.1287	10.7679	11.5394	10.9098	11.9785	7.32808	7.09837	6.77416	7.75572	7.33713	7.68136	6.56996	6.535	6.86405	6.09338	6.06391	6.84386	3.19607	10.6073	9.54322	11.6598	9.75126
Os03g0352800	Acyl carrier protein-like family protein.	acyl carrier protein, putative, expressed	12.7546	12.9702	12.175	12.7936	13.023	12.3957	12.2452	12.7475	12.7396	12.3783	12.6788	12.5491	13.1099	13.0972	13.0234	13.3605	13.1844	13.2733	14.3289	14.0104	13.5581	14.4553	14.3056	14.2364	12.204	11.8779	12.2703	12.7926	12.9903	12.2569	13.6485	13.611	13.7722	13.6969	13.6301	13.3918	11.8577	12.1313	12.7906	12.2696	12.2901	13.1299	14.9494	14.7273	14.6579	13.5428	14.5844
Os03g0355700	IQ calmodulin-binding region domain containing protein.	IQ calmodulin-binding motif family protein, putative, expressed	5.83229	6.05895	6.1076	7.69041	8.2877	7.99267	7.07072	7.76489	7.25833	7.87298	7.95021	7.68902	7.7214	7.95208	7.58555	8.65477	8.43039	8.23031	10.6066	9.91304	8.95608	11.3252	10.7517	10.5486	7.40411	7.5284	6.98605	7.79818	8.34632	7.94776	10.415	10.8241	10.8503	10.4591	10.8629	10.2199	8.86788	8.90559	9.54222	9.65774	9.23277	9.66283	12.4537	12.4579	12.14	9.96408	12.4471
Os03g0359100	Branched-chain-amino-acid aminotransferase-like protein 1 (Atbcat- like).	aminotransferase domain containing protein, putative, expressed	10.2984	10.2029	10.0742	10.3995	10.4666	10.2268	11.5661	10.9848	10.5569	11.2174	11.0789	10.521	10.0882	10.119	10.0561	10.5888	10.6119	10.1027	11.8714	11.6829	11.8012	11.4798	11.6341	11.7916	11.2252	11.0845	11.8246	11.6373	11.4876	11.3093	12.485	11.9596	12.3656	12.6464	11.4352	11.9972	11.1118	11.5993	12.0383	12.0554	11.5019	12.1681	12.8664	12.947	12.7876	13.1929	13.1489
Os03g0360300	(No Hit)	ompA/MotB, putative, expressed	7.63915	6.89071	8.18525	8.30422	8.65617	8.01583	8.13519	7.85867	7.41235	10.4958	10.6722	9.84622	10.6353	10.6466	10.6316	12.0037	11.4097	12.6312	10.2136	11.1479	9.44516	10.9045	9.63364	9.38863	8.52912	8.3529	10.0067	11.9268	11.4363	9.82314	10.6819	10.5511	10.0628	10.7906	10.5729	10.8902	11.5447	11.7023	11.9209	10.1792	11.3689	11.9461	7.12858	10.2541	11.2809	14.1047	11.9994
Os03g0367200	Flavonoid 3',5'-hydroxylase (EC 1.14.-.-) (F3'5'H) (Cytochrome P450 75A2) (CYPLXXVA2) (P-450EG1).	No Hit	8.85263	7.9137	9.47508	8.13788	7.8294	8.81761	9.212	8.73448	8.79816	8.58753	8.77066	7.85202	10.4899	10.0752	9.25556	9.57899	10.8521	9.17791	11.5342	11.6238	11.5377	9.9215	10.3843	10.2709	11.0003	11.3969	9.96747	10.8958	10.4808	10.9841	13.6761	13.3808	13.5505	13.2686	13.2233	13.3346	12.9717	12.6644	13.217	12.7265	12.2117	12.5677	9.12499	12.6716	11.9233	12.5161	11.9434
Os03g0389700	Phospho-2-dehydro-3-deoxyheptonate aldolase 1, chloroplast precursor (EC 2.5.1.54) (Phospho-2-keto-3-deoxyheptonate aldolase 1) (DAHP synthetase 1) (3-deoxy-D-arabino-heptulosonate 7-phosphate synthase 1).	phospho-2-dehydro-3-deoxyheptonate aldolase, chloroplast precursor, putative, expressed	11.2368	10.3162	11.463	9.30592	8.4436	9.75908	11.1267	9.86358	9.64532	7.08514	7.31952	6.57521	7.15331	7.6992	7.06696	6.08746	6.61944	6.96725	12.9504	13.0515	13.1739	11.4561	11.378	11.3624	12.1545	12.553	12.9127	10.1694	8.89626	10.2053	14.1311	13.7408	14.5182	14.0521	13.4949	14.2368	13.1357	13.3666	14.3336	12.771	12.8517	14.0385	9.93909	13.5765	12.4658	14.5069	12.2972
Os03g0391400	Phospholipase D.	phospholipase D, putative, expressed	7.57339	7.23521	8.2702	6.56289	6.5209	8.03424	7.52225	7.13532	6.95002	6.26383	6.87273	6.83028	5.94473	6.99879	6.56855	6.32616	6.29884	7.37124	10.162	7.1056	9.67002	8.97441	10.2228	10.3294	5.50788	4.60189	4.81752	5.25178	5.71953	5.93342	9.33017	9.75104	8.94051	9.16756	8.80526	8.04646	7.97218	8.11705	8.0395	8.55488	8.43936	6.91437	7.69511	11.0249	11.5437	10.9341	11.7617
Os03g0393700	Peptidase S10, serine carboxypeptidase family protein.	OsSCP18 - Putative Serine Carboxypeptidase homologue, expressed	8.34058	7.83036	8.43929	9.47474	9.33244	9.4192	10.343	10.2556	10.1884	10.6501	10.4907	9.80576	9.65635	9.08229	8.78047	10.4116	10.3028	10.7415	9.8657	10.1392	10.0134	10.5923	10.1856	10.187	11.4887	11.0211	11.1205	11.7235	11.5242	11.0333	12.2619	11.9821	12.5657	12.7199	11.7853	12.13	11.6203	11.6121	11.9443	11.9452	11.409	12.0861	8.43603	11.2054	11.5129	11.8539	11.2754
Os03g0394800	Conserved hypothetical protein.	hypothetical protein	10.2788	10.7688	11.5437	9.97117	10.0991	10.765	10.296	10.9071	11.635	9.57963	10.3968	10.6598	11.5472	11.4693	11.4821	10.3957	10.598	11.4101	11.8386	11.5334	12.4636	11.194	11.3441	11.8961	13.7364	13.8149	12.8288	12.1024	11.8396	13.564	12.2879	12.717	13.3354	12.4599	12.7293	13.4632	13.0038	12.3214	13.4336	11.5645	11.629	12.6049	11.1297	12.6232	12.4846	14.4729	11.8501
Os03g0400600	Conserved hypothetical protein.	hypothetical protein	10.5355	10.2131	10.1118	9.42323	8.91767	9.18827	9.80266	9.43595	10.4332	9.34219	9.17718	9.63167	10.7404	10.2946	10.371	9.21567	8.67303	8.86208	10.1324	9.9447	9.52177	9.72857	9.12519	9.26674	9.23786	8.90968	8.62788	10.1412	9.23653	9.24499	9.72226	9.2926	9.86204	10.0781	9.2305	9.4069	8.42547	8.28917	9.78043	8.67962	8.47359	9.51048	10.777	10.4632	10.803	10.4037	9.88908
Os03g0401300	Sucrose synthase 2 (EC 2.4.1.13) (Sucrose-UDP glucosyltransferase 2).	sucrose synthase, putative, expressed	3.86132	4.83587	4.6973	4.64822	6.01053	5.02762	4.55708	4.71429	4.93936	5.18498	5.55646	5.70393	4.84781	4.09312	4.1762	4.85949	5.36093	5.4275	13.4107	12.681	13.6545	13.4924	14.2298	14.7093	5.95381	4.14236	5.60716	6.23532	6.35738	4.72357	13.6826	13.7214	14.1904	13.3745	12.7513	13.4237	12.6315	11.6029	12.7747	11.1114	11.907	12.7213	13.3946	15.2793	15.1389	13.2965	14.7505
Os03g0404500	Non-protein coding transcript, unclassifiable transcript.	No Hit	4.68321	5.13884	6.04364	7.10918	7.54548	7.5251	7.11389	7.6725	7.22276	8.39662	9.0011	9.47751	6.23718	6.76647	6.78103	8.56629	8.74813	8.71768	8.34988	7.3135	7.72383	8.43817	8.65953	8.43153	7.32835	7.03399	7.95243	8.49552	8.98891	8.04265	4.14857	5.31595	4.2953	4.6973	5.32387	4.65267	4.56877	5.318	5.51023	4.94371	4.95789	5.23464	8.41511	7.83283	7.92203	8.96317	9.07626
Os03g0407000	Conserved hypothetical protein.	von Willebrand factor type A domain containing protein, expressed	10.8101	10.4513	10.5492	11.1456	10.9088	10.979	11.418	11.2042	11.032	12.1386	11.7703	11.3609	9.76941	10.0466	10.165	10.8564	11.4152	11.0462	10.4176	10.3524	11.0372	10.5892	10.9813	11.4442	11.1429	10.5015	11.2908	11.4705	11.7722	11.9519	11.0919	10.6012	11.221	11.4499	10.4855	11.0916	9.59087	10.5011	11.216	11.1957	10.6537	11.2238	10.304	11.1353	11.0366	12.3608	11.4763
Os03g0412300	Heavy metal transport/detoxification protein domain containing protein.	proline-rich protein, putative, expressed	5.12346	2.74995	6.93656	5.61789	5.1623	7.83611	5.07889	2.97065	2.75503	4.21002	3.61762	5.01514	0.687532	1.73015	5.41741	2.9186	2.48548	3.69184	8.01803	5.85644	8.84007	7.57433	8.47701	8.43514	3.85545	5.88285	5.92051	6.61057	7.09007	8.22832	7.74787	7.04738	7.38017	8.37208	7.2307	8.12187	5.68394	6.24889	7.57415	7.40691	7.0543	7.18076	6.79145	9.45328	9.41606	11.7189	9.51238
Os03g0413400	Glycosyl transferase, family 8 protein.	glycosyl transferase 8 domain containing protein, putative, expressed	9.80256	9.76047	9.78836	9.78594	9.70247	9.24662	10.0932	10.3082	10.5401	9.73542	9.92796	9.35952	10.2018	10.874	10.2879	9.40741	10.0152	10.1998	10.3707	10.1742	10.6175	10.0556	10.6434	10.3844	9.63809	9.14337	9.39539	9.87508	9.90455	8.97796	10.7873	10.6208	10.839	10.9998	10.4606	10.5811	9.17294	9.46835	10.192	9.72038	9.40639	10.1803	10.484	11.8345	11.7222	12.1386	11.3983
Os03g0416200	BRITTLE CULM1.	COBRA-like protein precursor, putative, expressed	8.56565	7.2846	9.72324	6.97563	7.29138	9.23355	4.90866	4.2315	4.5236	2.83319	3.50058	3.45513	4.22631	3.0241	3.25578	2.96037	2.50102	3.97845	10.3692	8.39086	10.6166	8.02627	9.8509	9.98166	5.39192	5.92545	5.47333	3.71465	5.10398	5.1491	12.0588	11.499	11.1	12.18	11.0609	11.0912	10.4297	10.2841	11.1957	9.90243	9.62868	10.4962	4.32723	12.8842	10.5999	14.0529	12.4135
Os03g0421800	Pectin lyase-like family protein.	X8 domain containing protein, expressed	7.70435	7.48706	7.89619	6.87859	7.27903	7.30803	7.25504	6.77219	6.6205	6.92541	7.26261	7.45961	7.07552	6.80828	6.50939	6.74754	6.60634	7.24097	11.2282	11.3242	11.3299	11.1688	11.1437	11.0307	8.37499	8.52337	9.15242	9.00737	9.04569	9.41413	12.1313	12.0384	12.4726	12.199	11.7992	11.5737	10.9803	10.7262	11.5304	10.5203	10.4527	11.368	11.0369	12.2146	11.8743	13.3069	11.6994
Os03g0423000	Cyclin-like F-box domain containing protein.	OsFBX95 - F-box domain containing protein, expressed	8.85034	8.80481	8.46682	9.06183	9.05915	8.78016	9.24251	9.19491	8.96525	9.31798	9.0612	8.79788	9.19532	9.46289	9.16135	9.30757	9.49364	9.49049	8.88374	8.98728	8.883	9.09527	9.11901	9.03065	8.99227	8.40016	8.84207	9.73382	9.16885	8.79579	8.81695	8.5083	8.74283	8.79846	8.24881	8.45365	7.35472	8.11787	8.73167	8.10002	8.08258	8.63234	8.96608	8.98624	8.95339	10.3358	9.23006
Os03g0428200	Terpene synthase, metal-binding domain containing protein.	terpene synthase, N-terminal domain containing protein	2.8175	1.33943	2.51605	1.50307	2.00963	0.00397662	2.66946	1.49771	1.22681	-0.626055	1.2572	1.41871	1.41616	0.398279	3.37567	0.54178	1.18096	1.69491	4.7906	6.20308	7.0988	5.81214	4.33244	6.29978	4.79445	4.01296	3.57429	3.41831	1.95002	3.30554	2.21581	2.82075	1.82778	2.46021	3.68119	1.79999	4.09806	3.63002	3.19797	4.51531	4.36857	3.89175	2.27206	10.8951	3.64339	13.7527	5.83896
Os03g0431100	XYPPX repeat containing protein.	annexin A7, putative, expressed	10.652	10.4663	11.4075	12.5965	12.9094	13.1543	11.7346	12.3744	12.2156	12.1231	12.5308	12.6348	10.7942	11.2422	10.6953	13.022	12.9882	12.826	12.7633	11.9627	12.8293	12.6574	12.9292	13.0077	11.8441	11.6675	11.0909	12.4427	12.1363	12.0833	11.8289	11.9368	12.7347	12.0733	12.0096	12.4341	10.4597	10.5588	11.8458	11.122	10.8249	11.8633	10.7052	12.9019	12.715	12.9808	12.4205
Os03g0436400	A.thaliana gene induced upon wounding stress.	NAD dependent epimerase/dehydratase family protein, putative, expressed	12.2102	12.0506	12.2245	11.3123	11.305	11.1308	11.1934	11.2766	11.1728	10.5929	10.671	10.2953	12.4167	12.4093	12.2986	11.1653	11.3082	12.2441	11.7203	11.8787	12.174	11.577	11.9112	11.9871	10.8846	10.3976	10.4451	11.1024	11.2454	10.3981	12.7516	12.301	13.1917	12.81	12.0702	12.1061	10.5657	10.8914	12.3732	11.2697	11.4688	12.0916	11.8862	12.6566	12.4761	10.822	11.7495
Os03g0436500	BED finger domain containing protein.	transposon protein, putative, unclassified, expressed	2.74113	3.55109	4.34483	3.75962	3.87576	4.0796	2.99936	3.27633	2.82754	2.55197	2.42351	4.47959	2.18251	3.92584	3.63798	2.4054	2.45141	2.753	7.62276	6.50181	7.66939	7.87144	8.27453	8.98871	3.33392	3.94438	2.94067	2.26622	3.06769	3.05181	8.46014	7.40064	7.54326	8.28608	6.9677	6.88725	6.84939	5.32704	6.71479	6.44684	5.59365	6.7328	8.30861	9.35359	9.45029	8.00346	8.73189
Os03g0439500	2OG-Fe(II) oxygenase domain containing protein.	leucoanthocyanidin dioxygenase, putative, expressed	9.39021	6.95853	11.3584	5.88228	5.21814	8.05286	7.42235	5.15798	4.97499	4.89408	4.67544	4.62019	5.11183	4.95663	3.62302	4.89019	4.36955	4.11457	10.1606	7.91499	10.8136	8.21744	9.68766	9.47386	6.1223	6.05992	5.63175	3.53141	4.84161	4.75061	8.65949	8.55289	8.79434	9.04473	8.17331	8.07622	7.67194	7.45277	7.9975	7.30419	7.53316	7.59385	9.22841	11.1547	11.0218	12.8897	10.7417
Os03g0565100	OST3/OST6 family protein.	OST3/OST6 family protein, putative, expressed	9.21789	9.33597	8.8627	9.64219	9.51101	9.10123	9.92929	9.89351	9.99949	10.2577	9.95498	9.45186	10.4458	10.1208	10.0882	9.97136	10.0778	10.3435	10.6389	10.6518	10.5675	10.9148	10.8805	10.8382	9.28094	8.98404	8.91241	10.186	10.1246	9.24083	11.2088	10.8894	10.8543	11.2253	10.6699	10.5939	9.67312	9.82441	10.5113	10.3868	9.99545	10.4392	11.713	11.8055	11.7991	10.4876	11.589
Os03g0567100	Conserved hypothetical protein.	expressed protein	9.4272	9.13862	8.76661	7.33019	7.67656	7.21005	8.65562	9.489	9.32459	7.76237	8.06569	8.34339	8.13978	7.68788	8.06673	7.51622	7.41889	6.87271	11.2723	9.74163	10.7712	10.8068	10.8858	10.9544	8.4621	8.01809	8.96741	7.94127	8.57039	8.44412	8.4232	8.30718	8.69922	8.47686	8.15767	7.73894	5.66567	5.79586	7.2319	6.92078	6.59167	7.96954	12.1562	11.7985	11.7188	10.3503	11.6843
Os03g0567600	Protein of unknown function DUF563 family protein.	glycosyltransferase, putative, expressed	10.796	10.6954	11.7999	11.9935	12.1475	12.3944	11.5989	11.5277	11.5623	12.6369	12.5377	12.363	11.7128	11.5856	11.6753	12.082	12.3836	12.3621	12.5463	12.5585	13.1793	11.629	12.0102	12.6597	11.6465	11.8437	11.9021	12.8273	12.6912	12.2139	12.6785	12.5319	13.3829	12.6772	12.0111	13.1117	12.1319	12.2532	13.1962	12.969	12.3897	13.1241	10.0704	11.3831	11.1136	12.8093	11.1389
Os03g0577500	Avr9 elicitor response-like protein.	galactosyltransferase, putative, expressed	10.7805	10.4036	11.5385	10.8224	10.633	11.3036	10.7868	10.4562	10.6346	10.5262	10.4509	10.8906	9.89876	9.945	9.84851	10.0298	10.0168	9.99112	11.9891	11.4892	11.8017	11.0314	11.0695	11.2938	10.7516	10.5052	10.3626	11.2109	11.0596	10.8423	12.3027	12.1326	12.509	12.4411	12.1208	12.3323	11.7005	11.808	12.2974	12.0524	11.3606	12.2084	10.5374	12.338	11.8658	13.4132	11.4835
Os03g0597800	Non-protein coding transcript, uncharacterized transcript.	No Hit	2.60246	3.23073	1.71303	3.40956	2.89282	3.12085	4.41484	4.83871	4.99647	5.22469	4.27435	4.38723	4.96488	4.69452	5.20632	5.73712	4.37641	4.35759	6.54199	4.8195	3.4144	4.78315	5.3416	5.70644	4.79694	5.80042	5.81456	5.75735	4.9099	4.87423	6.86299	6.33243	6.71687	6.75197	6.37639	5.945	5.95101	6.13274	6.26504	6.52923	6.04448	7.05752	9.36477	8.33482	8.34206	4.55783	8.55124
Os03g0598700	Zn-finger, RING domain containing protein.	zinc finger, C3HC4 type domain containing protein, expressed	5.97962	6.33134	5.56873	5.45822	5.70099	4.82345	6.21946	6.4004	5.98062	6.08168	6.72047	6.12829	6.81623	7.06053	7.03058	7.13036	7.23012	7.02114	7.23792	7.75672	6.98393	6.86449	6.729	6.44716	7.46626	7.77579	8.60811	9.03815	8.74518	7.74187	9.06041	9.11862	9.0516	8.56219	8.14731	8.52507	8.94562	9.05406	9.34232	9.22101	9.41918	9.31743	7.81189	8.81719	8.33107	10.413	8.57008
Os03g0598900	DSBA oxidoreductase family protein.	No Hit	9.48665	9.62677	10.0069	9.53469	9.8406	9.8226	9.9304	9.80764	9.91765	9.2878	9.58014	9.66197	9.82994	9.91976	9.8152	9.50712	9.60995	8.87928	9.57896	10.1854	9.84652	8.99898	8.50602	9.02068	10.1825	9.48676	9.85004	9.40662	9.39888	9.26208	9.19601	9.20115	9.77109	9.31748	8.63622	9.6414	8.80741	8.99335	9.84046	9.06372	8.70332	9.96391	6.92038	8.60164	8.07263	9.97781	7.89615
Os03g0599800	Alpha-1,4-glucan-protein synthase [UDP-forming] 1 (EC 2.4.1.112) (UDP- glucose:protein transglucosylase 1) (UPTG 1).	alpha-1,4-glucan-protein synthase, putative, expressed	9.87851	9.95645	9.99004	10.0583	10.1121	9.98416	10.7429	10.5539	10.6498	11.4904	11.0809	10.827	10.8287	11.1112	10.8656	10.7188	10.9987	11.5149	12.1541	11.8316	12.2195	12.6041	12.4683	12.5566	11.4729	11.076	11.3634	12.1362	11.6006	11.2175	12.2445	12.1415	12.2112	12.5257	12.2568	11.9474	11.0213	11.4664	11.852	11.9254	11.6405	11.7466	12.5361	13.2901	13.0695	12.2274	13.0152
Os03g0601100	Cyclin-like F-box domain containing protein.	expressed protein	7.98407	7.88695	7.69409	7.67366	7.66788	7.35556	8.56819	8.25128	8.29671	7.77854	7.54114	7.49934	9.17363	8.71695	8.43338	7.95413	7.60788	7.86727	8.62334	8.8819	8.73518	7.41336	7.43471	7.42485	7.5041	6.93542	7.18539	7.7066	7.423	7.0941	8.28452	7.99304	7.9451	7.81173	7.57772	7.73225	8.61723	8.3687	9.0753	8.46005	8.49788	8.65353	9.68076	10.333	10.0068	8.97007	8.89351
Os03g0610700	Serpin.	No Hit	10.5693	10.8974	10.9127	10.7903	11.407	11.202	10.573	11.116	11.0847	10.3766	11.1507	10.622	11.1529	11.9833	11.6005	10.9054	11.5755	11.5786	11.4731	11.9846	11.1712	11.8635	11.473	11.4493	10.5494	10.2531	10.45	11.3994	11.5976	11.0279	11.0529	11.5998	11.436	10.9889	11.385	11.3483	10.8647	10.9979	11.2394	10.2756	10.7187	11.248	11.9172	11.652	11.5995	12.3028	12.0047
Os03g0619400	Chaperonin Cpn60 family protein.	T-complex protein, putative, expressed	11.4567	12.0047	10.8059	11.4873	11.8155	10.8703	11.1442	11.8466	11.682	11.0271	11.6727	11.4511	11.901	12.2923	11.8885	11.5069	11.8236	11.5832	12.754	12.3784	11.0609	12.7406	12.4417	12.1965	11.3626	11.0178	11.5613	11.9168	11.8116	11.2888	11.7111	11.6642	11.8298	11.9159	11.3453	11.3262	10.3551	10.7164	11.1587	11.0445	10.6951	11.6334	13.6836	13.2641	13.2288	10.9734	12.883
Os03g0624000	Myb, DNA-binding domain containing protein.	expressed protein	2.67694	3.32799	2.32125	3.52853	4.54131	3.25812	3.90619	3.66636	3.59788	3.11388	3.24801	3.71986	2.1219	3.09016	2.51827	1.74436	2.65403	2.70734	5.75305	5.2214	5.42905	5.79667	6.04803	5.65197	2.88861	-1.48619	0.918896	2.00841	1.88531	6.82713	2.52987	1.58016	1.77553	2.33977	2.86856	1.55726	2.8563	3.09678	2.15017	0.152457	2.18407	0.907235	6.91379	6.55596	6.57396	5.50288	6.7616
Os03g0624100	Hypothetical protein.	No Hit	5.83032	5.78731	5.65305	6.48143	6.20201	5.78652	7.36277	6.57007	6.42038	6.28768	6.3921	6.52001	4.25534	4.5588	4.78944	5.43752	4.1171	4.72102	8.64199	7.9225	8.43366	8.89889	9.16105	8.72821	4.87138	4.50962	4.26846	4.6623	4.42274	5.20752	4.09384	4.20245	2.24453	3.29863	5.0019	3.92259	4.68413	4.83893	2.53797	3.86705	4.43146	2.82741	10.0614	9.2371	9.45292	9.46514	9.75772
Os03g0624600	No apical meristem (NAM) protein domain containing protein.	No apical meristem protein, putative, expressed	4.93147	4.64354	4.73536	3.32122	2.80172	3.7428	4.15248	3.41187	3.92256	2.6577	2.90736	3.42076	3.94048	3.44827	3.52344	3.46886	2.87044	3.36988	8.73617	5.15807	8.56683	6.27558	8.41161	8.73505	5.34331	6.08486	5.14537	4.38088	3.62092	3.89145	10.0514	9.19623	10.0148	10.6202	9.30395	9.98129	8.5671	7.99059	9.36216	9.7207	8.89815	8.84222	2.5863	8.57101	8.90925	7.43649	9.73364
Os03g0626700	Multi antimicrobial extrusion protein MatE family protein.	MATE efflux family protein, putative, expressed	7.11949	7.0458	7.60084	6.45504	5.78321	6.29113	7.76239	7.47271	8.04277	5.32764	5.77439	5.11003	10.4157	10.5419	9.76578	7.83417	8.10741	9.25436	7.55698	7.85728	7.8078	7.51996	7.15338	7.05288	7.9415	7.77039	7.38231	7.18814	7.18859	7.57396	9.79887	9.68483	9.35367	9.54159	9.47978	9.90428	9.05727	8.90164	9.41033	8.37906	8.15059	8.81149	2.97434	8.87776	8.24464	10.9146	7.48615
Os03g0637600	Extensin protein-like.	uncharacterized protein At4g06744 precursor, putative, expressed	4.99512	5.38946	6.24225	4.24021	5.49536	5.9787	5.33914	5.58458	4.37327	4.369	4.11585	4.7637	4.5742	5.12202	5.11832	3.08907	4.31421	5.1162	7.2913	5.82722	7.31596	6.74426	7.50178	7.46503	5.19664	-1.40676	5.12769	5.68501	5.50793	5.33544	8.85263	8.68126	8.48143	8.99459	8.53391	8.79642	7.6808	7.34818	8.50008	7.72775	7.53226	7.21163	5.56471	8.34192	7.80169	11.2145	8.47659
Os03g0637900	Centromere protein-like protein (Fragment).	KIP1, putative, expressed	7.95821	7.42927	8.8559	7.51956	7.48975	8.67379	8.32778	7.64915	7.69144	6.7714	7.02986	6.58969	5.36885	5.28888	5.98782	5.68822	6.12039	5.77994	9.7146	9.67624	10.3715	9.55657	9.56515	10.2749	8.96727	8.64383	9.00109	8.13383	9.03873	9.38172	10.251	9.97378	10.4535	10.3066	9.35679	9.95395	8.55805	8.75667	9.72822	9.14543	8.60398	9.6117	10.1777	11.0503	10.8968	12.6403	11.1445
Os03g0638000	Centromere protein-like protein (Fragment).	No Hit	4.28627	3.35991	5.60567	4.05089	3.53578	5.47084	5.11192	3.17424	4.70157	1.89079	3.4904	3.25346	3.93261	2.68711	3.72766	3.10891	2.97011	3.01514	5.94449	6.28538	7.20789	6.47166	6.58107	7.23674	4.9599	5.24819	2.6218	4.24167	5.9414	5.11001	6.86106	7.24969	7.72841	7.05085	7.29674	7.68365	6.17696	5.84367	6.67502	4.61968	5.61968	6.59863	5.66665	7.8956	7.61297	8.99956	7.25723
Os03g0638800	Protein kinase domain containing protein.	protein kinase domain containing protein, expressed	12.2348	12.2692	11.6621	12.3228	12.3109	11.6827	12.1133	12.2881	11.9128	12.6093	12.7608	11.994	12.2871	12.3171	12.0522	11.9932	12.3193	11.8705	11.5674	12.1373	11.922	11.5245	11.4523	11.5406	11.8979	11.4932	12.1875	13.0581	13.0779	12.2216	12.5547	12.143	12.5352	12.5766	11.7192	12.3788	12.0792	12.278	12.7479	12.606	12.5763	12.7624	11.0445	12.3414	11.9375	12.8267	12.0411
Os03g0638900	Cyclin-like F-box domain containing protein.	OsFBX97 - F-box domain containing protein, expressed	3.92897	3.28512	3.88273	5.07471	4.3623	4.46058	5.80444	5.43254	6.02427	5.84106	5.78904	4.70093	5.53646	5.87882	5.3226	6.14158	6.14143	6.63111	3.64776	4.29165	4.15676	4.8582	4.14133	3.90202	4.84853	5.77754	5.22629	6.18684	6.07106	5.8773	7.14514	6.83844	6.48164	7.30648	6.76048	6.87744	6.83054	7.10147	7.46243	7.21744	6.64675	7.28548	3.42994	5.3769	4.24705	6.73155	3.79654
Os03g0648300	IQ calmodulin-binding region domain containing protein.	IQ calmodulin-binding motif domain containing protein, expressed	7.52557	7.73696	7.47484	8.37921	8.60692	8.18205	8.75271	8.45282	8.09264	9.87308	9.95642	9.72987	8.61759	8.66571	8.63176	9.48426	9.71649	9.19993	9.21404	8.57596	9.31966	9.24435	9.26111	9.24654	8.1351	7.45148	7.99199	8.82512	9.45057	9.02626	8.88318	9.01252	9.21999	8.94361	8.39166	8.95366	8.50697	8.33083	8.87356	9.49277	8.83969	9.27744	10.4245	10.8003	10.0955	11.9612	10.6489
Os03g0651700	Hypothetical protein.	hypothetical protein	6.47191	5.82928	5.60015	6.51544	6.22779	5.76986	8.33986	8.1481	7.6575	7.6644	7.1965	7.35455	7.35873	7.83513	7.62222	7.98364	7.87093	7.88107	10.1292	8.83718	9.49589	10.46	10.6363	10.1298	7.08507	6.46573	5.57556	6.49599	7.08868	7.29109	8.27384	8.32713	7.99125	8.94894	8.49877	8.18886	6.32088	6.20033	7.38274	7.01681	7.21105	7.68642	10.3896	10.548	10.6658	7.96506	10.592
Os03g0651800	Germin-like protein 3 (Fragment).	Cupin domain containing protein, expressed	9.34713	9.17036	10.388	8.46286	8.53916	10.0045	8.11452	8.73783	9.39566	7.67427	8.20215	8.6901	8.71675	8.64269	9.4319	8.15068	8.32991	8.91855	10.9786	8.91067	11.8433	10.0041	11.4461	11.5093	8.77453	9.16112	7.23142	8.07186	8.20022	8.64867	10.834	11.2555	11.6611	11.235	11.7366	11.5618	10.1062	8.94521	10.1097	8.91687	9.35097	9.5862	8.32265	11.1566	10.8182	12.3949	11.0109
Os03g0655500	PapD-like domain containing protein.	ankyrin repeat domain-containing protein 50, putative, expressed	6.46754	6.0486	7.35927	6.09192	5.57762	7.1037	5.62835	5.90264	6.36709	5.26901	5.08288	7.26024	5.53995	5.21482	6.37025	5.87957	4.82864	6.63305	5.57876	5.65579	7.39382	5.64127	5.68315	5.86344	7.13285	7.81677	6.23668	5.33608	5.86014	6.72792	8.22805	8.57452	8.61426	8.05004	8.73289	9.24476	8.06438	8.20323	8.05182	8.7285	7.95973	7.73457	5.4517	5.68231	6.42262	6.72512	5.67035
Os03g0658800	Cytochrome P450 family protein.	cytochrome P450, putative, expressed	2.18317	4.37857	4.05439	0.622266	3.68681	3.18669	2.70071	1.62173	3.11595	0.978319	0.654478	0.433567	3.86091	1.84654	1.26529	3.57784	0.819341	0.682629	14.3076	9.85367	14.9351	10.7718	14.5795	14.1313	5.35726	6.04107	6.60756	0.955264	3.84563	3.93201	4.73213	6.00537	5.36448	3.63458	5.0694	6.83551	3.28802	4.7276	3.94846	3.77137	1.63533	4.82394	3.1516	12.4817	6.69908	14.6352	10.4198
Os03g0664400	Fibroin.	LTPL72 - Protease inhibitor/seed storage/LTP family protein precursor, expressed	3.05655	1.99288	3.20161	6.6611	3.33439	1.29424	3.44414	5.29724	2.35499	1.94118	1.40461	1.86092	4.59393	3.2206	4.39096	2.77537	3.42245	3.49262	11.052	7.7863	11.2483	8.74146	10.4769	11.1354	3.35275	4.05795	5.73875	5.3857	4.22153	4.55111	10.5795	10.4488	10.9254	10.7667	9.9964	10.3646	8.58834	8.45879	9.92294	8.51971	9.26357	9.7462	2.81316	12.0683	12.8689	7.51329	11.9624
Os03g0665700	Conserved hypothetical protein.	conserved hypothetical protein	7.59713	6.76675	7.02544	3.89708	5.31754	5.51969	7.97523	6.97755	6.55877	3.58962	3.81092	5.5286	5.79093	5.30288	5.47973	1.17875	3.09991	1.99968	6.50668	4.5185	5.63193	5.04651	5.14526	5.19357	5.03207	4.94891	4.29083	2.28054	3.85188	4.12722	5.54267	6.21083	6.60383	5.58102	6.07696	5.97902	5.87562	5.91881	5.67528	5.21881	5.96798	5.69339	6.58374	7.33294	7.30614	8.16824	7.00132
Os03g0672900	RXF12 protein (Xylan endohydrolase) (F19C14.2 protein).	glycosyl hydrolase family 10 protein, putative, expressed	1.76891	1.64399	3.66215	1.98222	1.31845	3.31532	-0.371066	1.67352	2.23465	3.01686	2.4377	3.34042	1.55808	3.44931	1.29495	2.76551	2.3627	2.57049	7.9185	4.98948	8.16406	6.73169	7.48622	6.8988	4.62816	4.26797	4.86178	3.53545	1.9231	4.42166	7.03509	7.29016	6.99332	7.0421	6.27215	6.86434	6.34385	5.21711	7.07672	5.19632	5.55909	6.82972	3.92195	6.76064	11.0972	10.2792	10.471
Os03g0673000	Knotted1-type homeobox protein OSH10 (Fragment).	homeobox protein knotted-1-like 10, putative, expressed	4.52404	4.5352	4.61744	3.21701	3.54642	4.20928	4.96868	5.33869	5.79771	4.18735	4.74718	7.50809	5.30875	4.50785	5.77707	5.20876	4.86188	4.1931	6.11492	6.97862	7.66573	6.45052	5.36069	6.04312	7.04258	6.24276	6.51613	6.98575	8.09443	6.79285	4.93899	2.85283	2.24992	2.1027	3.49713	1.27315	6.14794	4.37682	3.15368	3.79555	4.35946	2.72996	6.2377	6.59814	6.33921	6.58441	6.62532
Os03g0673100	Homeotic protein knotted-1 (TKN1).	No Hit	4.06766	4.42935	4.15422	3.23899	9.95786	3.84541	4.39773	4.51616	5.2393	3.44712	4.35228	4.657	5.42557	4.16571	5.87813	5.0854	4.66445	3.84078	6.10276	6.33463	6.57877	5.84093	5.62138	5.7465	6.79322	6.4825	7.21376	6.28	7.68276	6.57269	4.15975	4.81683	3.22025	3.67125	5.69951	4.70629	5.34372	5.45484	3.96362	3.7771	5.3813	3.01909	9.11147	8.25754	8.19902	6.9173	8.29352
Os03g0675600	Phytosulfokines 3 precursor [Contains: Phytosulfokine-alpha (PSK- alpha) (Phytosulfokine-a); Phytosulfokine-beta (PSK-beta) (Phytosulfokine-b)].	phytosulfokines precursor, putative	7.00158	6.61696	7.91539	2.97236	3.22502	6.6269	2.14565	1.2499	1.1017	1.01741	3.07113	2.41113	2.18864	2.54097	1.51665	1.94282	1.99306	0.768185	9.42739	8.99435	8.78166	8.28009	7.30401	8.59409	10.2679	9.79361	11.1374	9.04559	10.8926	8.79038	2.7903	3.12301	1.47523	2.58326	3.35547	2.56501	4.25001	3.81777	1.76431	3.08419	2.77904	0.652489	2.48985	9.04982	3.49495	12.6867	5.72618
Os03g0687000	Nitrate transporter NRT1-5 (Fragment).	peptide transporter PTR2, putative, expressed	10.8709	10.1179	10.4279	12.0018	11.8154	11.3386	13.2134	13.0139	12.5237	13.598	13.3257	12.6393	11.4364	11.9888	11.4981	11.9007	12.897	12.5981	13.4929	13.3891	13.664	13.1587	13.5552	13.3396	13.7276	13.5399	13.6318	14.782	14.3741	13.8262	14.2594	14.0629	14.4748	14.3829	13.9531	13.7202	12.4016	13.1923	13.6957	13.9794	13.4049	13.5303	10.1126	14.162	14.2892	14.3664	14.35
Os03g0696000	Harpin-induced 1 domain containing protein.	expressed protein	9.61759	9.62347	9.45312	8.62709	8.30868	8.49352	9.62469	9.47607	9.34977	8.55958	8.44652	7.97186	10.7417	10.7643	10.7335	9.11151	9.37826	9.76902	8.71279	8.66619	9.30258	8.76095	8.84179	9.1629	8.72035	8.28855	8.31349	9.0179	9.24498	8.62878	10.3617	10.2235	10.4054	10.262	9.60182	9.70129	9.53174	9.67721	10.1507	9.7595	9.319	9.98652	9.35614	9.84061	9.94638	10.6792	10.0838
Os03g0705800	Conserved hypothetical protein.	expressed protein	10.9418	11.0438	11.9676	12.5117	12.5023	12.78	10.122	10.2382	9.88512	12.0125	12.5804	11.1477	9.51189	9.18241	8.83536	10.1861	10.5728	10.48	11.661	12.0006	11.9179	12.387	12.2489	12.192	8.87956	7.67543	7.97652	11.2248	11.8396	10.5921	11.844	11.7455	11.6191	11.6304	11.6149	12.1142	12.7734	12.609	11.4744	12.0017	12.0738	12.0433	11.4051	12.4294	12.1628	14.1386	12.9065
Os03g0707600	Gibberellin-insensitive protein OsGAI.	GRAS family transcription factor domain containing protein, expressed	12.1805	11.7163	11.3141	11.8321	11.608	11.4572	12.3287	12.2409	12.3783	12.4238	12.1728	11.4436	11.8871	11.9033	11.746	11.8781	11.9861	12.3615	11.7695	12.1176	11.9838	12.6548	12.4489	12.6773	11.7683	11.3617	11.5709	12.5404	13.2148	12.5818	11.8581	11.4863	11.7884	12.1053	11.4676	11.5533	11.0597	11.178	11.5683	11.6654	11.087	11.6512	13.3008	13.2821	13.2096	12.8555	13.2397
Os03g0713100	Dynamin family protein.	dynamin family protein, putative, expressed	9.49241	9.33432	10.1141	9.88702	9.90278	10.0152	10.0018	9.79989	9.90932	10.4769	10.7529	10.5609	9.9712	10.0247	9.50084	10.1049	10.01	9.52453	12.9697	11.9582	12.4551	12.2183	12.4986	12.5412	10.5966	10.631	10.7809	10.2275	10.3596	10.3308	12.8707	12.4443	13.1071	12.8457	11.891	12.1822	10.9031	11.0799	12.1507	11.498	11.0959	12.1214	13.4904	14.1054	14.0713	13.0673	13.5224
Os03g0717200	Hypothetical protein.	cytochrome b561, putative, expressed	2.92543	3.17157	3.62145	2.99637	2.92098	3.69441	2.50387	3.14586	2.56917	3.35061	2.89613	4.52983	2.87854	2.25182	2.05898	3.814	2.75449	3.77463	6.82348	4.74127	6.89699	6.16537	7.17183	8.63036	4.25247	5.02692	4.76942	4.5938	5.16422	4.82656	6.16692	6.61074	6.66115	6.16471	6.62616	6.7253	6.4965	6.53723	5.87601	6.19095	6.53427	6.17149	5.78025	8.25484	8.62351	8.49533	8.2069
Os03g0717300	Conserved hypothetical protein.	No Hit	2.07026	2.55902	2.74312	2.37954	0.227549	2.58733	1.05435	4.88594	2.09178	3.84973	2.5992	3.09319	2.23098	2.73715	3.47771	0.904867	2.80818	7.01871	4.63214	4.31401	4.49867	5.18691	5.4326	6.0873	4.14067	4.47221	4.53835	4.96932	4.05286	5.96549	5.29514	5.66638	4.52165	5.06386	6.46249	5.42079	4.99423	5.87549	4.0264	3.95101	5.98855	4.55113	4.10181	5.9555	6.30218	8.17212	6.35331
Os03g0717700	Response regulator receiver domain containing protein.	histidine kinase, putative, expressed	11.3109	10.6701	10.5545	9.09308	9.22342	9.07967	10.6369	10.6356	10.6109	10.3662	10.6675	9.62967	10.6569	10.4128	9.90746	9.82431	9.84585	9.28736	9.41445	10.1491	9.45939	10.0913	9.84992	9.66933	9.54951	9.26248	9.90921	10.2823	11.0215	10.0461	10.0734	9.81791	9.94544	9.79321	9.74119	10.2033	10.2269	10.2955	10.1652	9.78261	9.82312	10.1683	11.0833	10.5743	10.29	11.7874	11.2671
Os03g0718000	Anthranilate synthase beta subunit (EC 4.1.3.27) (At1g25220).	class I glutamine amidotransferase, putative, expressed	8.42018	8.00117	8.94047	7.44743	7.59674	8.04597	8.73246	8.20917	8.33171	7.56079	7.62707	7.80607	10.1731	9.80876	9.18083	9.29154	9.38513	8.3608	9.32909	9.68187	9.16307	7.93902	7.66064	7.79905	9.83179	10.1124	9.74903	9.45857	8.61578	8.93489	9.53968	9.26285	9.79036	9.59324	8.56696	9.34204	9.19285	9.2473	9.74033	9.47907	8.86275	9.80465	6.5332	9.03011	9.13966	10.619	9.05191
Os03g0719000	MAP65/ASE1 family protein.	retrotransposon protein, putative, Ty1-copia subclass, expressed	10.6759	10.45	10.9827	6.06679	6.41125	8.7328	8.4158	8.48134	8.50266	2.906	2.48547	2.52908	7.63655	7.99167	8.20638	3.82391	3.09112	3.16331	9.18643	7.6169	10.45	7.2043	9.28823	9.42775	0.868723	4.77492	4.34783	3.61395	2.26871	3.79923	11.775	11.0925	12.1898	11.8228	11.5915	11.6178	8.64114	8.95988	10.6507	10.1673	8.83439	11.4356	3.15389	11.3623	11.559	13.6589	11.5301
Os03g0720800	Myb-like protein.	MYB family transcription factor, putative, expressed	6.95341	6.9536	8.26889	7.0376	7.18451	8.43519	8.19204	8.306	8.45025	8.97604	9.11121	9.24238	7.35194	7.91671	7.98697	8.48605	8.33334	8.90373	8.81092	8.6379	8.94282	7.51998	7.92311	8.49929	8.68593	8.77806	8.54019	9.82592	9.17038	8.90026	9.73129	9.64402	10.2829	9.61921	8.58906	9.87289	9.49068	9.45503	10.4886	9.3861	9.27553	10.309	2.07398	10.0339	8.1797	12.3459	8.1145
Os03g0721300	Plant protein of unknown function DUF946 family protein.	expressed protein	8.69321	8.32722	10.4097	9.17214	9.28792	10.8574	8.72754	8.87112	8.83063	8.87906	9.04342	8.90209	6.99076	7.27202	7.37626	8.66257	8.68423	9.50225	11.4885	10.6297	12.0765	10.8361	11.4653	11.78	8.7893	8.34906	7.92889	9.74267	9.90693	9.66324	11.0947	10.8479	11.6426	11.2829	11.4979	11.0281	9.60394	9.55274	10.4081	9.92122	9.69104	10.6058	10.4131	12.1871	11.504	13.4402	11.9842
Os03g0722600	CAP protein family protein.	adenylyl cyclase-associated protein, putative, expressed	11.8791	11.8772	11.3217	11.6008	11.778	11.2565	11.2617	11.1076	10.921	11.214	11.2793	11.0142	11.0467	11.449	11.4156	10.7261	11.1067	10.7446	13.0413	12.5327	11.9537	12.7431	12.4744	12.5734	11.0438	10.9144	11.1921	11.6485	11.3746	11.3343	12.3695	11.9811	12.6836	12.3451	11.6362	11.6769	10.1614	10.696	11.6225	11.2387	11.0306	11.7145	13.4382	13.9042	13.6526	11.9808	13.4464
Os03g0729900	BSD protein (Fragment).	BSD domain containing protein, expressed	8.11718	8.1274	8.17457	8.43408	8.5719	8.6549	8.58227	8.73084	8.38045	8.8304	9.09817	8.835	8.37772	8.97859	8.44516	8.53425	9.10814	8.54489	9.37302	8.78496	8.69494	9.06719	9.12371	9.12404	8.85619	8.78199	8.91701	9.7999	9.53997	9.13868	9.46408	9.32693	9.48842	9.50203	8.9916	9.32165	8.7693	8.87312	9.22652	9.27427	9.07704	9.13932	9.07028	10.1026	9.57759	8.80385	9.66385
Os03g0730400	Peptidase S10, serine carboxypeptidase family protein.	OsSCP19 - Putative Serine Carboxypeptidase homologue, expressed	9.6644	9.07345	10.641	8.90025	9.34813	10.5605	9.71147	8.86132	8.63873	6.47257	6.94412	7.48112	5.26019	5.08656	4.97081	4.86411	4.37225	3.20096	10.8015	11.2936	11.7678	10.3548	10.0214	10.8276	11.499	11.0599	11.631	10.1246	10.6098	10.9793	7.55172	7.962	8.45821	8.60082	8.43664	8.5432	6.68435	6.30824	6.88191	6.82548	6.2558	6.50706	2.71087	9.08371	7.42785	11.0968	6.85547
Os03g0736300	Endo-1,4-beta-glucanase (EC 3.2.1.4).	endoglucanase, putative, expressed	12.2595	11.0607	13.2582	11.278	11.038	12.8293	10.9975	9.54044	9.45588	10.0573	9.65541	9.72696	9.04693	9.05987	8.88543	9.1934	9.28633	9.01562	14.1178	13.3154	14.5569	13.7644	14.1804	14.5804	11.5313	11.5281	12.422	12.0007	12.3776	12.7232	14.5735	14.1491	14.5168	14.6775	13.9319	14.2685	13.0993	13.2015	13.9799	13.7715	13.0194	13.8667	13.1436	14.9948	14.6328	15.9105	14.8748
Os03g0742900	AUX/IAA protein family protein.	OsIAA13 - Auxin-responsive Aux/IAA gene family member, expressed	11.2282	11.4561	10.2194	11.0161	11.3909	10.83	12.8543	12.4108	12.16	11.4459	10.6229	11.0024	12.0512	11.7269	12.0024	11.2856	11.0696	11.115	12.1232	11.9353	12.785	12.3864	12.4207	12.8037	12.6062	12.3953	13.185	12.6058	12.5874	12.427	14.1519	13.6286	14.3809	14.1799	13.6544	13.8436	11.2394	11.5912	13.2405	13.0661	12.1484	13.1921	12.9657	14.17	13.6695	14.3747	14.1081
Os03g0744200	Hypothetical protein.	No Hit	10.1029	10.0129	9.82385	8.79914	8.52204	8.81293	10.2221	10.561	10.7788	9.97041	10.1502	10.187	11.5704	11.5282	11.3209	10.5791	10.213	10.0827	10.696	10.7424	9.92797	10.454	9.9327	9.82043	10.501	10.1918	10.3692	11.0473	10.7808	10.1463	10.2449	10.3171	10.381	9.95587	9.77791	10.0123	10.359	10.5034	10.8392	10.9672	10.393	10.4757	11.5815	11.6561	11.7367	11.3776	10.9821
Os03g0749300	Exoglucanase precursor.	periplasmic beta-glucosidase precursor, putative, expressed	14.2113	12.7156	15.3284	12.1199	11.7543	13.8948	12.0301	10.285	10.565	11.1078	11.4825	10.9184	9.90593	9.62852	9.32874	11.3272	11.4209	10.7098	15.4822	14.5972	16.0228	14.8477	15.1647	15.6592	11.9309	12.2291	12.0286	12.2559	13.4514	13.2427	15.6769	15.312	16.5818	15.632	15.2348	15.7321	12.961	13.2284	15.216	14.2856	13.1819	15.1903	14.2052	14.845	15.005	15.466	14.4048
Os03g0751600	Heavy metal transport/detoxification protein domain containing protein.	anther-specific proline-rich protein APG precursor, putative, expressed	9.8763	9.71739	10.5109	11.3044	11.5757	12.0134	9.43461	9.31836	8.97029	9.59221	9.93309	9.30266	10.1697	10.5261	10.1885	9.94509	10.2875	10.9422	11.8077	10.5085	12.6496	10.9303	12.2394	12.5669	8.78583	8.58231	8.80051	10.9894	11.3414	10.8526	11.2492	10.9738	11.8231	11.3003	11.0397	11.1042	10.3487	10.4551	11.1877	10.4731	10.1935	11.1234	8.44576	13.4458	13.6358	14.929	13.5298
Os03g0752800	Transcription factor, MADS-box domain containing protein.	OsMADS14 - MADS-box family gene with MIKCc type-box, expressed	6.84315	6.62134	7.894	6.85105	5.89409	7.61948	8.34544	8.91889	8.69478	8.11783	8.52324	8.60878	9.50771	10.2189	9.54269	9.09749	10.2997	10.2315	4.63982	4.86607	6.19378	4.90238	4.79782	5.61918	6.41262	6.35851	6.04244	6.1805	7.56579	6.82827	5.15102	4.73967	5.79936	4.84916	4.60745	5.6692	6.12203	6.61297	6.78844	6.71901	6.12971	7.0271	8.86139	9.04036	8.67706	8.44243	9.08424
Os03g0753100	MADS-box transcription factor CDM44.	OsMADS34 - MADS-box family gene with MIKCc type-box, expressed	5.5077	5.32442	5.60601	4.98162	4.11282	4.1	6.54078	5.85978	5.08533	4.14567	4.76095	5.51047	8.89212	8.8223	8.79554	8.28048	8.12436	8.08823	4.70243	5.5819	4.37935	5.10754	4.83304	2.46124	5.78621	6.40166	4.55302	4.48602	5.23822	5.3793	5.17091	5.94827	2.57437	4.91699	6.69953	5.23233	6.62213	6.44058	3.86784	5.01702	6.31141	3.97925	12.8218	13.017	12.9449	12.3813	12.7383
Os03g0757900	UDP-glucose 6-dehydrogenase (EC 1.1.1.22) (UDP-Glc dehydrogenase) (UDP-GlcDH) (UDPGDH).	UDP-glucose 6-dehydrogenase, putative, expressed	8.3962	7.97178	8.56336	8.26033	8.29447	8.38504	9.1486	9.06936	9.12	10.126	9.85295	9.55575	10.2013	9.84698	9.08523	8.95818	9.10093	9.13512	12.3719	11.0277	12.2661	11.2187	11.8026	11.7218	9.95767	9.75481	9.38622	10.1621	9.74965	9.38592	12.4802	12.2843	12.7009	12.4098	12.3219	12.165	10.6141	10.717	11.4431	11.1088	10.5857	11.5909	10.9843	13.0373	13.4254	12.1038	12.8162
Os03g0760100	(No Hit)	cytochrome P450, putative, expressed	7.85785	7.68895	8.15198	7.57101	8.09028	7.69958	7.59895	8.36345	8.25837	7.92636	8.17578	7.69101	7.74088	7.82614	7.73652	7.88736	8.61262	8.33317	6.4397	6.84881	6.54558	6.1518	6.34862	6.14583	6.65106	5.3395	6.18644	7.49024	8.14396	7.68012	7.66743	7.89571	8.12217	7.24236	7.42993	7.58137	7.40813	7.88331	7.70442	7.7404	7.55059	7.85584	7.10247	7.61978	6.84238	9.7445	6.65785
Os03g0767600	NPH3 domain containing protein.	BTBN10 - Bric-a-Brac, Tramtrack, Broad Complex BTB domain with non-phototropic hypocotyl 3 NPH3 and coiled-coil domains, expressed	6.8866	6.88219	6.77694	4.84077	4.72479	5.64053	4.19737	4.24343	4.03804	5.30811	5.94067	5.13732	5.0628	3.77391	4.33857	2.89853	3.2427	4.05303	11.9648	11.241	11.7807	12.0147	12.1681	12.2289	1.52862	-0.314054	5.96293	4.45481	5.87512	5.50337	12.3155	12.1324	12.654	12.1418	11.8999	11.6738	10.3583	10.4856	11.6418	10.4738	10.6393	11.7177	12.4005	12.485	12.4801	11.1904	12.3008
Os03g0767800	Cold acclimation WCOR413 family protein.	cold acclimation protein WCOR413, putative, expressed	10.83	10.9136	11.5296	11.1509	11.6375	11.7727	10.344	10.8853	10.6315	10.0525	10.663	10.6277	10.6294	11.1428	10.8131	10.818	11.17	11.0412	11.6649	11.6011	11.4626	11.766	11.5572	11.7327	11.5417	11.0749	11.5286	12.4461	12.1035	12.1612	10.978	10.9995	11.9086	10.8756	10.6749	10.9717	9.65364	9.98165	11.1114	10.0391	10.666	11.3309	11.5742	11.8739	11.8487	11.2194	11.7541
Os03g0770000	Basic-leucine zipper (bZIP) transcription factor domain containing protein.	bZIP transcription factor domain containing protein, expressed	4.66986	4.84941	4.86632	4.29308	4.89726	4.82818	4.54083	5.02287	4.58935	5.12067	5.41745	4.4606	5.05248	5.2267	4.53546	5.18029	4.84233	4.6379	5.58899	5.41445	4.72046	5.31989	5.1375	4.40149	4.73488	5.21634	4.46264	4.99758	5.90483	3.90641	4.8446	5.97791	4.61615	4.61093	6.00111	4.73956	6.4118	7.04321	5.31646	6.59067	6.65597	4.79229	6.95797	6.52174	5.8404	6.67886	6.2442
Os03g0775200	Putative methyltransferase DUF248 family protein.	methyltransferase, putative, expressed	7.44285	6.51858	8.39681	6.98201	6.38505	7.6313	7.25913	6.37365	6.86189	7.4726	7.10683	7.20936	6.05099	6.27269	6.43375	6.36031	6.78613	6.7294	8.80639	8.23977	9.96574	8.30886	9.26516	9.57844	7.32974	7.76307	7.22024	7.65915	7.88654	8.78592	10.3293	9.48708	10.2247	10.4124	9.27192	9.72671	8.36124	8.37427	9.57072	8.26513	8.5087	9.34522	8.12745	10.0802	10.1047	11.689	10.0224
Os03g0775700	Conserved hypothetical protein.	expressed protein	6.48468	5.00212	6.81798	5.41743	4.82788	6.67187	5.67844	4.70835	4.33047	4.96237	5.11486	3.77156	3.24809	3.12218	2.98835	3.12545	3.97729	4.85903	6.63364	4.06043	7.44034	4.57146	6.87884	7.10318	3.75428	2.45793	3.74627	2.35327	3.87053	4.79485	9.44116	8.72625	8.41206	9.46153	7.84496	8.56944	7.19875	7.07054	8.22425	7.81392	7.31325	7.53248	2.55436	10.087	8.88486	12.2554	9.87231
Os03g0777500	Conserved hypothetical protein.	expressed protein	8.61427	8.22346	8.22462	10.3772	9.85069	9.79282	8.34546	7.52026	7.43413	10.754	10.3788	9.82462	8.41965	8.10495	7.8247	9.67999	9.49856	9.44331	10.1716	9.73656	10.2998	10.4928	10.3596	10.7598	8.19051	7.88617	8.95271	9.62257	10.0129	9.59764	10.2591	9.73776	10.0031	10.432	9.71712	9.83077	8.95021	9.16036	9.80014	10.3253	9.6307	9.60295	10.5691	10.7342	10.8917	11.8629	11.2062
Os03g0780200	Conserved hypothetical protein.	hypothetical protein	8.80501	8.28999	8.46908	6.50366	6.8795	6.50396	9.80936	9.27635	8.68302	7.44018	8.02467	8.0398	9.93216	10.4401	10.4988	8.54684	8.56503	8.00792	11.4196	10.8033	9.07983	10.6025	10.0183	9.81085	8.1286	7.87821	8.33539	8.56077	8.07388	8.34672	10.4563	10.1391	10.2517	10.2417	9.43685	9.14236	6.70491	7.616	8.90164	8.46609	8.42335	9.19268	11.8571	11.6417	11.4482	11.257	11.5062
Os03g0783700	Clathrin assembly small subunit protein AP19 (Clathrin assembly protein AP19, small subunit).	clathrin adaptor complex small chain domain containing protein, expressed	10.5256	10.6726	10.0183	10.7476	10.7271	10.4306	10.7223	10.4983	10.4008	10.6921	10.6032	10.1213	10.6911	10.7916	10.859	10.4437	10.6954	10.6581	11.4638	11.1347	11.5334	11.3811	11.588	11.7664	9.98993	9.48187	9.91421	10.0061	10.0482	9.55202	11.75	11.4288	11.7432	11.7685	11.2059	11.1375	9.75155	10.217	10.9216	10.6651	10.3402	10.9722	12.0142	12.3392	12.1644	11.6539	12.3234
Os03g0785900	Glutathione S-transferase GST 19 (EC 2.5.1.18).	glutathione S-transferase, putative, expressed	9.58101	9.12431	9.2324	10.0628	9.40331	9.97113	9.88436	9.67223	9.3544	9.02179	9.9204	10.1257	9.65455	9.78354	9.62257	9.83006	9.48258	9.94486	10.7262	8.59924	10.0515	10.6477	10.6002	10.213	9.51879	9.74204	9.36721	10.9711	10.6785	10.8129	14.1917	14.0327	14.3777	14.1351	13.7835	14.0213	14.771	14.5581	14.7422	14.4652	13.8437	14.5282	11.2479	12.2837	11.8196	14.0717	11.9787
Os03g0788600	Beta-Ig-H3/fasciclin domain containing protein.	fasciclin domain containing protein, expressed	8.29556	6.88059	10.7367	6.45909	6.3094	9.77203	5.44882	5.05808	4.48876	6.67518	4.29836	4.96508	4.25479	5.04191	4.99286	4.20801	3.83391	4.89327	12.2801	10.3269	12.4854	11.3453	12.1336	12.3875	4.29275	4.00352	5.4396	5.0426	5.60961	5.82847	13.3288	13.4196	13.5759	13.2428	13.1782	13.129	11.6167	11.41	12.6114	11.283	11.0546	12.264	12.0858	13.2603	12.906	14.3408	13.1239
Os03g0789200	Protein of unknown function DUF593 family protein.	DUF593 domain containing protein, expressed	11.0493	11.3403	10.6507	10.8422	11.2992	10.693	10.424	11.0172	11.1302	10.37	10.7739	10.5565	10.693	11.0172	10.955	10.5277	10.7291	10.8351	9.98454	10.1207	9.8985	10.1443	9.91009	10.2021	9.53054	8.94073	9.17902	11.1516	11.3303	10.5873	10.8437	10.8721	11.2531	10.6993	10.7454	11.0419	10.7238	10.4934	11.1342	10.8412	10.7768	10.8813	10.3079	10.8419	10.8213	10.928	10.5062
Os03g0790500	Esterase/lipase/thioesterase domain containing protein.	gibberellin receptor GID1L2, putative, expressed	3.73147	2.61976	7.3349	5.05979	4.35284	5.45553	6.35281	5.66031	6.74961	6.24335	7.47754	7.9553	6.18503	5.8992	4.89788	7.74474	6.60512	7.29201	7.1434	6.40185	8.35671	7.64291	7.3975	7.33784	8.22184	7.43116	8.05229	9.57385	9.02113	9.7284	8.76179	9.03386	8.75566	9.67509	10.0153	9.62756	8.60773	9.27086	9.25837	9.32983	8.94768	9.01136	8.85279	8.85107	8.71089	8.26089	8.85804
Os03g0793800	Plant lipid transfer/seed storage/trypsin-alpha amylase inhibitor domain containing protein.	LTPL73 - Protease inhibitor/seed storage/LTP family protein precursor, expressed	6.5026	3.75833	4.68169	5.95276	5.10295	4.98333	7.02391	5.45233	6.19343	5.03756	4.35233	6.31604	5.64779	7.35926	8.1212	8.05788	8.42118	8.00707	13.3916	11.6775	14.0343	11.5825	12.6873	12.8209	10.101	10.3656	8.38418	10.394	8.9105	9.19549	13.1902	12.9049	13.7958	13.1774	12.2911	12.6358	11.4207	11.0413	12.7273	10.9289	11.3483	12.0379	3.05416	14.0852	14.6218	12.4137	13.4024
Os03g0799200	Conserved hypothetical protein.	DUF593 domain containing protein, expressed	6.77347	6.2958	7.6187	5.81695	5.64108	6.85284	4.71744	5.2991	5.28387	4.13441	4.39626	5.65282	5.05268	5.19667	6.95324	3.94362	4.13049	5.00213	7.7392	5.708	8.10757	7.0876	7.97707	8.54725	3.78466	3.28678	3.75083	4.27822	4.4993	4.18061	9.21613	8.99133	9.46638	9.11496	8.42218	8.75172	8.08749	7.7905	9.1222	7.97556	7.79885	8.91042	8.74513	10.5685	10.295	11.3653	10.2628
Os03g0804000	Hypothetical protein.	No Hit	-0.00545382	0.23214	2.4482	1.67059	2.19444	0.87317	4.43749	3.587	3.01535	2.05022	1.96029	2.37797	1.46871	3.21766	0.0816631	0.968223	2.15783	1.74601	4.90474	4.4525	7.94475	2.96517	6.13143	5.54113	2.99453	4.70336	2.9265	1.90407	1.53023	4.72844	3.20687	1.14432	2.1552	1.62505	2.71609	2.39796	1.50828	-0.917621	0.309292	-0.652332	-0.523264	1.97018	2.13113	4.05033	2.56659	4.84703	1.83235
Os03g0806700	Plant protein of unknown function DUF868 family protein.	expressed protein	8.26441	7.89866	7.792	6.42107	6.3079	6.0876	7.29692	7.09085	6.7647	5.73021	5.20497	4.89293	5.09388	5.85944	5.36929	3.78794	4.30811	5.10113	8.67443	7.49693	8.59987	7.92533	8.26157	8.43119	5.4369	6.26555	5.95991	5.0139	5.10495	5.31885	8.97438	8.64339	9.16322	9.19297	8.225	8.45425	7.13731	7.46909	8.31097	8.03914	7.38901	8.14722	8.9464	9.35083	9.14582	9.90362	9.11838
Os03g0806800	Conserved hypothetical protein.	hypothetical protein	8.9488	7.72046	10.4634	6.85004	6.74884	10.5707	8.75407	5.7156	5.41556	4.54525	4.80477	7.91816	2.09925	2.00685	2.34053	1.36803	0.655545	1.38855	12.4368	10.3384	12.2581	10.3968	11.0694	10.8806	9.12835	9.93612	11.0607	7.71964	8.39892	10.4912	11.3453	11.5855	12.1974	11.7238	11.2212	11.6345	10.8002	10.7469	11.6828	11.8834	10.7498	11.9296	9.17689	13.0933	12.0214	15.9628	12.7109
Os03g0808300	Remorin, C-terminal region domain containing protein.	remorin, putative, expressed	13.9592	13.9291	14.1958	15.3244	15.7802	16.2996	14.13	14.435	14.0119	15.7285	16.277	16.2661	14.0669	14.5487	14.1594	15.6045	15.6878	15.6624	14.4981	13.8469	14.3441	14.9112	14.7547	14.8654	13.838	13.5613	13.5824	16.4762	16.4382	16.8779	14.6238	14.6804	15.4378	15.026	14.9091	15.4596	13.8272	14.0976	15.0316	14.7947	14.6699	15.4395	11.8797	14.6278	14.3549	16.3501	14.7521
Os03g0815200	Methylenetetrahydrofolate reductase (EC 1.5.1.20).	methylenetetrahydrofolate reductase, putative, expressed	11.4176	11.2739	11.8916	11.3254	11.4206	11.0718	11.5556	11.5856	11.5314	11.7357	11.8631	11.0065	13.8814	13.5104	12.4192	11.7038	12.4043	11.3347	14.1678	13.3056	13.6655	12.7678	13.2116	13.0985	12.7173	12.7497	12.2519	12.3537	12.2277	12.0062	14.1162	13.9908	14.3163	14.112	13.5576	13.7789	13.2363	12.9899	13.705	13.1333	12.7054	13.5588	13.6472	15.1954	14.4097	15.5851	14.202
Os03g0817200	Amino acid/polyamine transporter II family protein.	ANT1, putative, expressed	5.27864	5.11092	5.89335	7.38255	6.94124	7.53825	5.15122	5.1709	5.22272	4.51596	6.90763	5.08978	3.42396	3.74512	3.45829	4.44191	3.61873	4.09278	7.60357	8.36036	8.48626	9.04432	8.05154	8.45305	6.53542	5.89122	6.73317	6.53945	7.92441	7.68914	9.28948	8.62453	9.94215	9.69214	9.04527	9.30846	5.70707	6.06446	8.36324	6.83356	6.8119	8.51485	2.98453	6.65937	6.0224	10.1204	7.46155
Os03g0817500	Protein of unknown function DUF231 domain containing protein.	expressed protein	2.47616	2.7803	3.29932	1.99265	2.78156	2.79133	1.73849	1.9644	2.00638	2.5557	2.63336	1.43148	2.89753	2.99079	7.69625	2.7393	2.06715	3.27775	5.67341	2.69887	6.14594	4.44686	5.80725	6.41242	4.08306	4.79331	4.97024	2.84105	2.8331	4.01945	9.02604	8.73842	8.98249	8.8971	8.41964	8.17329	6.95363	7.28766	8.88487	7.10917	7.00994	8.28822	2.83305	7.53542	8.69608	8.68793	7.74359
Os03g0817800	Protein of unknown function DUF231 domain containing protein.	leaf senescence related protein, putative, expressed	5.46483	5.12512	6.97395	5.30229	5.5839	6.1807	6.20644	5.79945	6.27992	4.72006	5.19725	5.40062	3.9417	4.08449	4.36057	3.70196	3.34646	4.43524	12.5283	9.79082	12.6274	11.1916	12.4682	12.5051	5.4154	6.51893	6.52012	3.98026	5.8724	7.36246	12.3595	12.2392	12.1235	12.2894	11.9378	12.1334	10.8487	10.9458	12.0554	10.1177	10.4268	11.8494	11.9036	14.5116	14.7459	15.2788	14.1637
Os03g0817900	Protein of unknown function DUF231 domain containing protein.	leaf senescence related protein, putative, expressed	12.4313	11.8434	12.5516	13.6401	13.7029	13.6888	10.6049	10.582	10.2772	11.8501	12.0322	11.6726	10.5895	10.7609	10.7401	12.0471	12.0988	11.9316	12.3319	11.7446	11.7216	12.5891	12.4677	12.6343	9.7752	10.104	9.95645	11.5464	11.6918	12.0093	12.4105	12.0315	12.2897	12.6749	12.0668	12.0656	10.8826	10.6114	11.5125	10.9854	11.0231	11.5464	13.2241	13.8183	13.7395	14.7927	13.8641
Os03g0819600	Chalcone isomerase (EC 5.5.1.6).	expressed protein	14.5883	14.2158	15.6834	12.8302	12.5994	15.0089	12.9115	12.6576	13.0624	7.01199	7.70812	8.47661	12.6064	12.6905	12.6043	10.2029	9.3757	9.16424	15.228	13.9292	14.9214	12.7345	13.7158	13.876	12.9339	12.8253	11.9709	10.2439	10.2351	11.5713	13.9576	13.862	13.8126	14.0834	13.5405	13.7881	12.0493	12.0108	13.9102	11.8129	11.7536	12.8431	7.24125	13.8601	12.1006	15.2908	12.48
Os03g0820600	Actin-depolymerizing factor 3 (ADF 3) (ZmABP3) (ZmADF3).	actin-depolymerizing factor, putative, expressed	12.2487	11.9822	12.1277	12.042	11.9078	12.0172	12.2609	11.6885	11.7971	11.7126	11.7171	11.8128	11.5859	12.0136	11.9261	11.1368	11.3502	11.4642	12.7749	12.6359	12.5026	12.656	12.2946	12.7694	12.3746	12.093	12.5831	12.4643	12.2102	12.2758	12.5484	12.0128	12.7251	12.6414	11.9344	12.3345	10.7243	11.4581	12.2288	12.4168	11.5387	12.3355	12.6474	12.9726	13.029	13.2173	13.1427
Os03g0821200	Zn finger protein (Fragment).	dof zinc finger domain containing protein, putative, expressed	8.95792	9.45081	8.89592	9.28712	9.61356	9.25997	9.39011	10.0769	9.60838	9.64642	9.96735	9.23513	9.81577	10.8914	10.4047	10.5388	10.9418	11.3542	9.82424	9.86819	9.17206	10.9097	10.3916	10.0972	7.76891	7.81243	8.44441	10.8208	10.8502	9.53711	9.40979	9.61558	9.07956	9.51434	9.7294	9.86141	10.2287	10.7656	9.92065	10.4158	10.6281	10.2281	11.5405	10.7147	10.4814	11.196	11.255
Os03g0828300	(1-4)-beta-mannan endohydrolase-like protein.	OsMan04 - Endo-Beta-Mannanase, expressed	6.57005	4.59853	6.60399	3.46328	3.25949	5.86657	1.96994	2.54816	0.276305	1.60512	1.34269	3.05652	2.06146	2.89557	1.26673	1.75442	1.87454	3.15626	6.96837	5.43503	6.66169	5.26838	6.62991	7.10846	4.33384	5.41761	6.86332	2.17409	4.68392	5.82914	9.40869	9.74778	8.34281	9.31652	8.8353	8.81195	8.08259	8.05927	8.11464	8.64393	8.62354	7.1616	3.03737	11.1529	8.31092	12.5429	7.94623
Os03g0828500	(1-4)-beta-mannan endohydrolase precursor (EC 3.2.1.78).	OsMan05 - Endo-Beta-Mannanase, expressed	10.3796	10.1525	11.061	11.1761	11.2894	11.5674	10.1915	10.2075	9.86971	10.3542	10.2685	10.1264	9.36566	9.79091	9.93828	9.65716	10.5568	10.2719	10.7776	10.0711	10.7187	10.7252	11.1409	11.1032	8.79766	7.93377	8.55261	9.39669	9.43221	8.8503	10.3184	10.1903	10.6904	10.481	10.0471	10.2735	8.87338	9.30282	10.2723	9.55722	9.4669	10.2157	11.377	11.4576	11.2219	11.6611	11.4329
Os03g0831700	Conserved hypothetical protein.	expressed protein	5.80201	5.35761	6.97379	6.03676	6.44481	7.51545	6.46891	6.1638	5.12816	4.82348	5.89874	5.07744	3.4956	3.92062	3.8501	4.57006	4.94409	4.38783	9.98429	8.86372	10.6781	9.77446	10.5845	9.99568	5.43031	4.69072	6.19069	4.73584	5.35919	4.4653	9.38046	9.56066	9.73402	9.37203	8.93053	9.09318	7.93712	7.54295	8.72474	7.72124	7.91755	9.10198	10.8824	11.2273	10.512	13.0344	11.1119
Os03g0835100	Chloroplast protein import component Toc86/159 domain containing protein.	chloroplast protein import component Toc159, putative, expressed	5.49684	4.29723	5.52738	7.86951	7.87606	7.09778	7.18356	7.27789	7.15028	6.97653	7.31422	7.48708	5.6753	6.30082	5.81286	7.56088	7.65618	7.34998	6.38965	5.81616	5.17115	6.90283	6.14575	6.77181	7.81233	7.44112	8.19907	7.79506	7.43694	7.20669	3.6056	4.56661	4.41562	4.63581	5.40467	5.48642	5.43568	5.48912	5.51849	4.76784	5.75595	5.84987	5.10194	5.66351	5.2144	6.95815	5.71666
Os03g0836400	(No Hit)	harpin-induced protein 1 domain containing protein, expressed	2.3916	4.50512	3.13591	1.54815	2.74087	2.94221	2.25404	0.897283	1.92342	2.41844	2.07897	2.8959	2.82458	1.64439	5.73596	0.565277	1.00891	1.24753	7.64435	5.78748	9.73727	7.94197	8.12882	7.64047	3.63693	0.668219	3.96299	1.44729	2.70379	4.55069	6.04677	6.06914	6.13424	5.86935	5.86727	5.49732	3.83945	4.15081	4.98247	4.63762	5.30762	4.74678	7.96959	9.23646	8.95592	5.11201	8.97363
Os03g0839000	Zn-finger, RING domain containing protein.	zinc finger, C3HC4 type domain containing protein, expressed	11.1276	11.3002	10.9127	11.5069	11.7383	11.1445	11.4996	11.5801	11.4317	12.3025	12.4408	12.1144	11.9656	12.1193	11.7348	12.0162	12.1932	11.73	11.4662	11.7085	11.2105	11.7782	11.3229	11.3823	11.574	11.2995	12.1779	12.9361	12.7443	11.9949	11.1357	11.2838	11.4145	11.3197	11.0966	11.465	11.0126	11.2743	11.6973	11.756	11.3719	11.9688	12.0204	11.7163	11.4995	12.8333	12.1181
Os03g0842300	Hypothetical protein.	No Hit	4.65814	5.65109	4.23894	4.21054	4.77476	3.51661	5.61822	5.01877	4.78547	5.73352	5.8767	5.45146	3.98744	3.38693	4.69402	3.03979	4.61498	4.07244	6.24655	6.14759	6.67915	5.40769	5.76096	6.11951	5.77073	4.25387	7.38119	4.55706	4.67861	4.30184	6.49829	6.27419	6.8527	6.00165	5.06678	5.61272	6.08042	6.54929	6.92993	6.09821	6.47833	7.17661	9.58378	8.82152	8.5477	6.72266	8.12644
Os03g0843100	Ras-related protein Rab-11B.	ras-related protein, putative, expressed	8.46209	8.13908	8.08454	7.52123	7.83178	7.3046	8.6998	8.54004	8.30701	8.40729	7.87502	7.6572	8.81357	8.87468	8.4188	7.73078	7.95692	7.38415	7.72807	9.0541	8.02549	7.63132	6.54593	6.7883	8.46969	8.16192	8.73543	8.39454	8.31995	7.56488	8.02644	7.93087	8.28347	7.86969	7.69023	7.99857	7.8889	8.11603	8.59751	8.21134	8.03322	8.28734	4.66146	6.22561	6.20671	7.71571	5.67547
Os03g0847900	PAK-box/P21-Rho-binding domain containing protein.	P21-Rho-binding domain containing protein, putative, expressed	7.68869	6.95911	7.96981	7.65686	8.12743	8.07281	8.08448	7.1796	7.07014	6.71253	6.99099	7.73921	4.68911	5.41899	4.68367	5.50288	4.8	5.05032	10.5118	9.87131	10.6122	9.51202	10.2223	9.97596	8.12879	8.19042	8.64805	8.3867	8.45515	9.24284	10.7646	10.8417	11.0433	10.4275	10.644	10.8505	10.7086	11.0858	11.2696	10.3524	10.2637	10.5708	9.20778	11.4375	11.2071	13.342	11.3287
Os03g0848000	Conserved hypothetical protein.	No Hit	4.20447	4.36794	4.49625	4.8609	4.97333	4.99368	4.37762	4.34533	5.2175	4.70186	4.47182	4.14269	3.0735	3.40852	2.65753	3.71482	4.26298	3.46533	4.916	3.75873	5.59934	3.94496	4.98837	5.20986	2.85025	2.59412	0.402729	3.22225	3.26803	4.22451	4.54021	4.72485	4.74803	4.51397	4.97163	4.84039	5.10961	4.64544	4.2391	4.15738	4.27904	3.83611	5.54982	5.61281	5.58304	5.66594	5.63265
Os03g0848700	Nbs-lrr resistance protein (Fragment).	powdery mildew resistance protein PM3b, putative, expressed	9.4979	9.6033	9.44477	7.84895	8.62605	8.76219	8.65654	8.9313	8.96258	8.13957	8.76689	8.35669	10.2244	10.4333	10.0474	8.04972	9.16522	8.43669	8.86421	9.03576	9.20334	7.74661	7.99151	7.98354	7.12573	7.22957	8.09875	7.76508	8.50623	7.7554	7.76627	7.90194	7.8411	7.4597	7.47086	7.58707	9.49909	8.02759	7.60182	8.15863	7.74034	7.63754	8.18435	8.83366	8.54938	11.0933	8.84575
Os03g0850400	Aspartate kinase precursor (EC 2.7.2.4).	aspartokinase, chloroplast precursor, putative, expressed	12.882	12.5561	11.5964	11.0157	10.8594	10.7442	10.1749	9.64344	10.0351	6.93299	9.80332	7.4021	8.12171	8.0134	7.8426	6.14553	5.88498	5.19805	12.1482	13.0723	12.4484	10.8213	10.296	10.7307	10.8828	10.0191	11.2524	6.78605	8.54766	7.45548	12.6197	11.9392	12.1198	11.8637	11.2697	12.2719	10.9442	11.6696	10.646	11.929	10.9064	9.6724	11.6095	11.444	11.2046	10.8734	10.8824
Os03g0850900	Chemocyanin precursor (Basic blue protein) (Plantacyanin).	plastocyanin-like domain containing protein, putative, expressed	2.79111	2.68302	5.55404	3.83474	3.48373	4.98077	3.67486	2.34565	2.71709	3.8472	4.45165	3.09172	1.90601	2.28731	3.35613	1.28716	1.06655	0.386781	10.7931	6.32963	11.5765	8.51656	10.5095	10.2336	-1.46311	4.02861	4.68311	6.09982	3.64271	3.51182	11.141	11.377	11.1098	10.9094	10.7037	11.2239	10.1805	8.91922	11.1814	9.71829	10.0967	10.1833	2.95422	8.54635	11.6235	11.4699	10.8541
Os03g0851500	Conserved hypothetical protein.	snRK1-interacting protein 1, putative, expressed	9.46137	10.072	9.9725	10.1944	10.3221	9.81897	10.0458	10.4259	9.65719	9.7341	10.8507	10.2008	10.5749	10.2693	10.0254	9.51115	10.2148	9.03614	12.5999	12.4271	12.2632	12.1121	11.8516	11.909	11.9483	12.3142	12.259	12.2589	11.7837	11.7111	11.8711	11.9849	12.5015	12.0233	11.8186	12.0248	11.2634	11.3247	11.9884	11.1392	11.4453	12.193	12.5385	13.0914	12.7479	13.2047	12.661
Os03g0852000	Protein prenyltransferase domain containing protein.	pentatricopeptide, putative, expressed	6.29225	5.92382	6.7054	6.74328	6.97486	6.76899	7.29491	6.76847	6.4466	7.04504	6.53949	6.08416	5.8687	5.6862	5.30623	5.94741	6.49976	5.61095	7.16519	7.4968	7.15978	8.6591	7.91175	7.9811	7.31791	6.78691	7.98443	9.89172	9.60485	8.2639	8.76085	8.40632	8.31711	8.41765	8.09619	8.19057	8.59228	9.27726	8.82174	9.68315	8.95688	9.01597	8.83671	9.18923	9.36363	10.7235	9.82194
Os03g0852400	Conserved hypothetical protein.	lysine-rich arabinogalactan protein 19 precursor, putative, expressed	6.4814	4.86756	8.86686	3.38427	3.99337	5.49645	3.61766	2.25251	3.6963	2.23945	2.68757	2.35866	3.46413	2.21793	-0.226651	3.34826	2.0503	1.70515	11.5622	9.20898	12.6467	9.8707	11.9126	11.5258	2.74112	5.1701	5.10595	3.03063	3.60862	5.41331	11.2482	11.0967	11.0488	11.1766	10.9796	10.3881	8.20964	8.8607	9.65814	9.45054	9.18961	9.75097	10.2075	12.1848	11.892	12.3619	11.6366
Os03g0853600	Conserved hypothetical protein.	expressed protein	6.7473	7.40627	6.36975	8.78939	9.01994	8.16912	7.00622	7.35486	7.13585	8.76229	9.13157	8.52277	6.85218	7.16285	6.54762	8.26501	8.56135	8.28458	10.4238	10.033	9.93786	11.3426	11.537	11.3712	7.23502	6.31636	6.72271	8.36242	8.96255	8.62522	9.62417	9.59378	9.80716	9.6863	9.32774	9.3569	7.9474	8.4131	8.89321	8.12183	8.70795	9.3869	12.3622	12.0683	12.0811	9.96505	12.2746
Os03g0858200	Conserved hypothetical protein.	expressed protein	6.69165	6.96931	6.84962	6.62411	6.55641	6.90698	7.76695	7.68457	7.58802	7.99477	8.04721	7.38474	8.23717	8.25514	8.20052	7.7976	7.74251	8.46008	5.58518	6.2974	5.72041	5.81113	5.41721	5.39707	5.22734	-0.823089	5.84741	7.72892	7.49532	6.47035	4.22389	4.04913	4.14116	3.29823	1.45066	4.06012	5.27007	5.51367	4.73179	4.86684	5.50565	4.76258	5.21747	8.03252	8.82794	9.35886	8.18404
Os03g0859900	Protein of unknown function DUF547 domain containing protein.	expressed protein	4.56124	4.10964	5.21699	6.85812	6.56684	6.73307	4.56932	3.65297	4.61132	3.92546	4.75898	3.91554	2.49871	3.02164	1.07409	3.56213	3.44494	0.706802	7.40757	6.37328	8.03965	6.6009	7.52472	7.2668	5.63481	5.5316	4.58932	4.88408	5.16657	4.74237	9.41104	9.40367	9.05786	9.23926	8.61118	8.87547	8.58928	8.23	8.92923	7.69075	7.91689	8.08699	4.39329	10.0555	10.241	12.1705	9.62366
Os03g0861100	Conserved hypothetical protein.	expressed protein	5.57148	5.33409	6.92562	5.49279	6.09059	6.06556	6.14141	6.42362	5.63739	5.24818	5.64405	5.39431	5.16597	5.08292	4.79158	4.71944	5.58091	4.89611	9.50281	7.92118	10.7049	8.40259	9.84656	10.1312	7.09712	6.37481	7.12956	6.53282	6.45681	6.82927	9.91783	9.46474	10.4157	9.81052	8.91902	9.06601	7.59925	7.58822	9.22667	7.7525	7.64775	9.31715	9.83753	11.8354	11.3748	11.8311	11.5541
Os04g0101400	Cytochrome P450 family protein.	cytochrome P450 93A2, putative, expressed	7.83447	6.99628	10.329	7.32805	7.32526	8.92801	8.73826	8.43274	8.85502	7.36073	7.69456	8.71054	5.77938	6.27935	6.31715	7.22928	6.59315	7.5792	12.397	10.7812	11.9956	9.9574	10.5203	10.6262	11.4212	12.0819	10.3412	10.2415	10.11	10.9857	11.7839	11.6312	11.6937	11.52	11.503	11.556	11.6645	11.1971	11.8888	10.4224	10.7745	11.2358	8.53645	12.6872	10.4423	14.3708	10.9489
Os04g0103300	Conserved hypothetical protein.	OsRhmbd10 - Putative Rhomboid homologue, expressed	11.1611	10.7349	10.8557	11.7693	11.5639	11.202	11.5524	11.2112	11.283	12.3112	11.8811	11.475	11.4888	11.0872	10.734	11.9166	11.8451	11.5908	12.3255	11.6137	12.6507	11.9241	12.4211	12.4221	11.9826	11.5609	11.5328	12.5681	12.1085	12.0729	13.4892	12.8777	13.3685	13.4202	12.7544	12.9939	12.2186	12.15	12.9704	12.5545	12.1589	12.8489	11.2637	13.0151	12.7074	13.9708	12.5257
Os04g0105200	Conserved hypothetical protein.	expressed protein	7.96414	7.37356	9.12083	7.02644	9.00923	8.51502	6.8494	6.33823	6.79079	5.28091	6.39099	7.2936	5.38441	5.32743	6.01043	7.41399	6.51715	4.84115	13.328	11.0615	12.325	12.8035	12.9783	13.3345	3.66543	5.38339	6.18469	4.84008	4.90188	6.11076	12.2535	12.1908	12.8405	12.3945	12.108	12.4143	9.98267	10.3112	11.5544	11.1075	11.8478	11.4657	13.6247	14.3186	14.7954	13.0329	14.3791
Os04g0106400	D-isomer specific 2-hydroxyacid dehydrogenase, catalytic region domain containing protein.	erythronate-4-phosphate dehydrogenase domain containing protein, expressed	5.54078	4.27683	6.35015	3.31381	3.17677	4.44074	5.7089	4.78832	5.31873	4.67954	4.21459	4.6249	3.85286	3.99658	3.89713	3.14168	2.9611	3.52661	6.37883	6.34176	7.05602	4.63092	4.00297	4.52087	6.2205	6.83034	5.97318	6.05403	5.44891	6.0832	5.69245	4.55514	5.1809	5.20276	4.90423	5.1396	4.23142	5.07562	5.57557	5.35244	4.85381	5.42853	3.10561	4.90744	4.87689	5.21985	3.83554
Os04g0107300	D-isomer specific 2-hydroxyacid dehydrogenase, catalytic region domain containing protein.	erythronate-4-phosphate dehydrogenase domain containing protein, expressed	6.07909	6.02299	6.99811	6.19942	6.44659	6.40447	6.53445	6.54219	6.41034	6.68627	7.14195	7.06283	5.29614	6.03778	6.08698	6.23128	6.89303	6.38033	9.08742	7.9285	9.72049	7.30785	8.50241	8.64496	5.54379	5.36607	5.26764	6.28659	6.43136	5.3709	8.90991	8.57228	8.85526	8.66098	9.03656	8.40755	6.55466	6.58266	8.03267	6.31703	6.843	7.37962	5.98456	9.10172	7.90856	10.8783	8.33123
Os04g0107500	D-isomer specific 2-hydroxyacid dehydrogenase, catalytic region domain containing protein.	erythronate-4-phosphate dehydrogenase domain containing protein, expressed	8.75545	9.25599	8.90689	9.0206	9.59705	9.09405	10.227	10.4603	10.5949	9.98472	10.0639	10.2088	10.6921	11.3992	11.51	10.9894	11.2217	11.7817	10.4492	10.7289	10.4955	10.58	9.99821	10.5839	10.6471	10.5701	10.1977	11.1537	10.9186	10.4206	10.3839	10.4703	11.0415	10.4172	10.0897	10.6082	9.40116	10.2116	10.9341	10.1268	10.0589	10.6515	9.60435	10.3479	10.2944	10.9625	10.3048
Os04g0110100	Concanavalin A-like lectin/glucanase domain containing protein.	legume lectins beta domain containing protein, putative, expressed	2.89904	2.21405	1.4481	3.00962	2.20681	3.27055	3.27071	2.90075	3.82559	4.36666	3.34616	3.20072	1.67493	3.03641	3.00774	3.13731	4.23384	4.61406	6.21446	4.93387	5.54772	5.00224	5.13682	5.61815	4.34433	4.64788	7.43965	5.98536	4.90168	5.57569	7.6715	6.90822	7.5987	7.87976	7.16889	6.96065	5.7903	6.71607	8.28831	7.2972	7.53082	7.59838	0.873081	6.31155	6.68681	8.10255	7.13931
Os04g0110200	Conserved hypothetical protein.	expressed protein	3.92416	3.48346	4.20331	3.12272	2.55653	4.43427	2.41266	1.62138	0.694153	3.32243	1.67521	3.79658	-1.19982	1.30719	3.36497	-0.667554	0.797564	1.30239	7.7986	7.61064	8.0685	6.87595	7.24582	7.34828	5.49558	5.48746	5.19022	6.17739	5.25983	5.9111	8.13595	7.65587	8.01631	8.07849	7.35091	7.12747	7.06964	7.1238	7.85478	7.38556	6.92603	7.65643	3.58599	8.48767	8.34005	9.68997	8.19379
Os04g0115600	(No Hit)	Leucine Rich Repeat family protein	2.06534	2.10133	1.38642	1.86862	2.93399	2.14017	3.20649	2.01535	2.05286	2.23488	2.0261	1.08034	2.23896	2.26929	1.10446	2.29167	1.03018	1.75606	6.50465	5.61132	5.71158	7.06837	7.51258	7.40765	3.68685	5.20266	-0.319388	3.10697	1.76424	3.9213	5.99306	5.59862	5.6964	6.26073	5.64056	5.31988	4.57752	4.45963	4.53055	4.67999	4.86548	4.71576	8.15322	8.67477	8.41648	7.36294	8.70748
Os04g0115800	Hypothetical protein.	expressed protein	1.34989	0.897549	2.09013	1.52492	3.27072	-0.317667	1.26768	1.98321	2.08201	2.60961	2.79382	2.84625	2.3755	1.25056	2.01585	1.72807	2.59057	1.58408	6.6418	5.79173	6.29883	7.59051	8.04567	7.58976	4.3415	4.98355	2.74405	3.91343	4.49494	4.00388	6.46576	6.22072	5.90072	6.85472	6.39302	5.51396	5.44568	5.57942	5.31258	5.34974	5.76706	5.20314	8.11686	8.75391	8.43154	7.69228	9.04631
Os04g0116200	Conserved hypothetical protein.	expressed protein	4.63779	3.31647	2.11499	3.99937	4.06503	3.42971	6.7102	4.90889	7.93726	5.60192	4.99153	5.49661	3.10382	4.64859	5.61646	3.85542	4.25319	4.22453	7.30764	4.7806	7.14529	6.33696	6.94344	7.78998	3.19028	3.28534	4.73194	2.82362	0.495478	4.1492	6.51191	6.27218	6.90218	6.4987	5.77251	6.22633	2.89302	4.11862	5.98145	4.52893	5.59503	5.14416	6.98796	8.3846	8.71306	6.22892	8.65769
Os04g0116900	Conserved hypothetical protein.	expressed protein	4.2412	3.80953	4.42665	3.76323	3.97063	3.94272	4.19489	3.22244	3.26492	2.73609	2.69522	2.9965	3.12813	3.75357	3.46718	4.18298	3.66698	3.03649	7.14631	5.05569	7.60838	6.86991	7.53034	7.72935	4.16725	2.71126	3.33285	3.217	2.61194	3.4534	7.86252	7.83837	7.77684	8.03718	7.72391	7.68013	6.67383	7.0442	7.31778	7.11998	7.19789	6.45263	7.26382	8.33998	9.65746	7.76192	8.91773
Os04g0121100	Peptidase S8 and S53, subtilisin, kexin, sedolisin domain containing protein.	OsSub34 - Putative Subtilisin homologue, expressed	9.72755	8.32945	10.0402	7.80652	8.09583	8.8491	9.25598	8.87725	8.20784	6.67309	7.42812	6.02076	5.78267	5.71358	4.93161	3.50761	4.55495	3.43959	8.97153	7.66836	7.95114	6.6817	7.30048	8.10375	6.55205	6.5451	7.31013	7.03567	9.33612	7.26826	5.37643	5.74502	5.76764	5.3631	6.49477	5.31362	6.17746	5.8528	4.30864	4.23123	5.54928	2.42448	9.09734	11.3829	11.2719	14.0078	11.9154
Os04g0129900	Dynamin family protein.	dynamin family protein, putative, expressed	8.71599	8.6459	10.0243	8.16967	8.40163	9.00268	8.47384	8.634	8.22121	8.86018	9.52551	8.77859	8.28966	8.33791	7.93327	8.82046	8.58436	9.13933	10.143	9.58067	9.3296	10.2354	10.117	9.66684	7.58981	7.3666	7.17751	10.7512	10.4559	9.45051	8.55103	8.74722	8.4573	9.02183	8.90625	8.77608	9.97937	9.36362	9.21373	9.22558	9.51697	10.4296	10.404	10.7564	10.6788	11.3825	10.9556
Os04g0165300	Conserved hypothetical protein.	expressed protein	8.32637	8.31958	8.35276	8.31778	8.70422	8.21644	8.42315	8.60658	8.41658	8.18142	8.69555	8.44151	8.8187	9.39899	9.01513	8.4365	8.69095	8.9986	8.4831	8.62335	8.21579	9.05517	8.60306	8.80103	9.17318	8.76242	9.18826	9.84376	9.19556	8.86602	8.68289	8.76665	9.1492	9.08287	8.8313	9.17053	7.87395	8.09417	8.66768	8.27407	8.64123	8.81716	8.3241	9.02607	8.66152	8.94516	8.52306
Os04g0165900	(No Hit)	Leucine Rich Repeat family protein	4.40293	3.77471	5.34751	3.75146	3.22137	4.62701	3.3987	3.69716	3.71399	3.58416	4.79001	3.2285	3.58625	3.07373	3.24159	3.02649	2.76881	2.41073	9.50723	7.44518	8.90172	9.66738	10.314	10.0953	3.31523	4.53467	2.89336	3.94047	3.44171	3.36639	7.75515	7.66387	7.39824	7.59908	6.71792	6.37298	6.66597	6.36053	6.56115	6.76985	6.68601	5.55075	10.5776	11.7098	11.2358	7.97772	11.5476
Os04g0166000	Conserved hypothetical protein.	Leucine Rich Repeat family protein, expressed	4.96191	4.14623	5.05465	4.13695	3.55688	4.95126	4.98353	4.2472	2.67809	4.9628	5.00513	3.75104	2.52651	2.53164	1.63545	2.67658	2.54386	2.71238	10.1553	8.35006	9.68685	10.581	11.1316	10.9705	3.85732	-0.316059	3.48607	4.10068	4.22818	5.04044	8.92546	8.2656	8.00736	8.82006	7.55638	7.28111	6.3468	6.51551	7.3244	7.07991	7.30961	6.375	11.3558	12.2786	11.8965	9.4627	12.2409
Os04g0171600	Cytochrome P450 79A1 (EC 1.14.13.41) (Tyrosine N-monooxygenase) (Cytochrome P450Tyr).	cytochrome P450, putative, expressed	2.53354	2.18842	2.73994	2.16627	1.51133	7.46026	4.95377	5.00313	4.72432	3.11538	3.64117	4.1877	2.71536	1.47715	2.88882	2.50895	1.61159	1.93214	1.67924	2.16706	2.46772	2.36148	1.96878	3.03757	6.22011	6.86228	6.36701	3.61538	6.35842	7.73914	2.63576	3.21115	2.00829	3.5021	4.14701	3.53053	3.53557	3.3754	1.64101	2.44274	2.90393	2.13817	2.20447	2.47029	2.24722	2.25816	2.00908
Os04g0171800	Cytochrome P450 79A1 (EC 1.14.13.41) (Tyrosine N-monooxygenase) (Cytochrome P450Tyr).	cytochrome P450, putative, expressed	4.08632	3.2632	5.25725	4.71928	5.58314	6.3313	12.0818	11.3757	10.7227	9.93886	10.0602	10.1909	6.71319	5.93516	7.20958	7.05942	8.10105	5.95512	4.23228	4.18391	5.49599	5.99953	5.29345	6.69708	10.2634	10.0906	10.4885	8.02322	9.92569	11.6492	3.51963	4.09392	3.07207	3.40146	5.27933	3.36797	4.92491	4.54275	4.43528	3.50197	4.05708	2.85285	3.28001	6.96587	6.58099	10.5326	5.98179
Os04g0174100	E-class P450, group I family protein.	No Hit	3.36358	3.04812	4.47394	3.9627	4.98928	5.51877	10.4842	10.8161	9.72245	8.8427	9.70511	9.1702	5.35166	5.49894	6.19698	5.51604	7.54806	4.60831	3.91901	3.92076	4.83492	5.3929	4.72253	5.95639	8.92681	8.33615	9.44	7.47455	9.59731	10.3381	2.97216	3.49217	2.21943	2.22302	4.06999	2.46457	4.66496	4.36574	2.70017	2.7181	4.29987	2.2647	3.39181	6.85166	4.31638	9.70026	5.88432
Os04g0180900	Hypothetical protein.	expressed protein	10.1476	10.5878	10.2308	9.10442	9.14237	9.25189	10.5042	10.6347	10.4214	10.6955	10.6683	10.4574	10.8375	11.3752	10.9299	10.1787	10.6013	10.4884	12.7339	12.3794	12.3156	12.4789	12.3531	12.1086	10.7349	10.0829	10.9927	10.7937	10.6233	9.92704	12.6293	12.6639	12.7855	12.4093	12.3359	12.0179	10.8805	11.4493	12.3533	11.7034	11.8279	12.0937	13.1139	13.7229	13.5964	11.8571	12.681
Os04g0183500	Amidase family protein.	amidase, putative, expressed	7.59086	6.96989	8.05385	8.70772	8.25462	8.14756	8.64042	8.13364	8.31395	9.39963	9.2147	8.80339	7.18232	7.13072	6.82557	8.71378	8.91702	8.47478	9.98656	8.43631	9.94013	9.2053	10.2844	10.4505	8.09399	7.75265	8.30521	8.97441	9.51855	9.02731	10.7381	10.0884	10.2974	10.8182	9.8582	10.1452	8.99648	9.49806	9.66027	10.0477	9.17859	10.1288	10.3812	11.542	11.3832	9.70006	10.7682
Os04g0196600	Protein of unknown function DUF563 family protein.	glycosyltransferase, putative, expressed	7.88795	7.97635	8.2216	7.60589	8.29094	8.36151	8.73593	8.86765	9.03019	8.02693	8.40907	8.46298	9.71294	9.54127	9.46389	9.98895	10.4344	8.96877	8.30059	9.61303	8.60573	7.85979	7.28281	7.02796	10.261	10.2474	10.1471	11.2084	10.1496	10.2862	11.5654	11.7711	11.9343	10.9592	11.2933	11.6735	11.3767	11.5311	11.9018	11.6342	11.5382	11.7775	2.45431	6.02684	5.646	8.47114	4.71355
Os04g0212100	Conserved hypothetical protein.	No Hit	4.7289	5.52439	4.43266	4.67405	5.67179	4.7998	4.91594	5.44492	4.91568	4.91137	4.83636	4.61552	4.49613	5.08542	5.2357	4.46493	5.35538	5.12032	4.35685	4.42945	5.46456	5.23251	5.92357	5.67986	4.69137	4.6532	4.53274	4.02538	4.21348	2.28256	5.10789	4.92778	5.25048	5.03405	4.9973	5.18915	4.60769	4.67999	4.78279	4.39216	4.7066	5.26455	6.09729	6.73401	6.16634	5.74874	6.86828
Os04g0223300	Peroxisome type ascorbate peroxidase.	OsAPx3 - Peroxisomal Ascorbate Peroxidase encoding gene 5,8, expressed	8.18949	7.27663	8.97244	6.85701	6.93788	8.26048	7.76907	6.36248	6.25715	5.80004	6.5326	7.40104	4.98744	4.44437	5.12454	4.80658	4.27869	4.38954	9.48805	6.55498	9.18441	7.95724	9.25224	9.52478	3.11191	3.34642	3.42323	2.18947	4.03401	3.94638	8.84774	8.62476	8.6635	8.99639	7.7897	8.01982	6.787	7.03151	7.73408	8.30332	7.81405	6.82235	7.86204	10.3394	11.4002	11.4658	11.0425
Os04g0227500	DSBA oxidoreductase family protein.	DSBA-like thioredoxin domain containing protein, expressed	7.96315	8.00908	8.94995	9.34729	9.45032	9.03431	8.79006	8.87802	9.48984	10.967	10.9457	11.1884	9.48139	8.53128	7.93664	11.8488	11.4928	10.2749	10.7085	9.04817	9.9227	9.49816	8.60167	9.23022	10.1608	10.1102	9.94382	11.7688	11.2339	10.6053	11.2098	10.7307	11.1294	11.5187	9.92213	10.6753	9.06632	9.26596	10.6763	9.92766	9.04074	10.6742	2.10343	9.2538	10.0785	10.4182	9.52019
Os04g0243700	Zn-finger, RING domain containing protein.	zinc finger, C3HC4 type domain containing protein, expressed	4.07655	3.5862	6.16213	3.22945	3.33491	6.22242	2.97198	2.46417	3.46161	2.00666	1.81583	1.91105	2.80689	2.02489	2.03973	2.0602	1.77087	1.86231	9.71091	5.97469	8.92852	6.28728	8.38529	8.73337	5.9609	6.42054	5.8695	5.50094	4.66056	5.8118	8.78823	8.89453	9.30701	8.82979	8.26021	8.76017	7.02479	7.47594	8.92692	7.30034	7.09835	8.73986	3.88704	10.699	9.83547	12.6646	10.2581
Os04g0249500	Sucrose synthase 2 (EC 2.4.1.13) (Sucrose-UDP glucosyltransferase 2).	sucrose synthase, putative, expressed	7.64177	7.08337	7.97032	7.24307	6.08099	7.86301	7.20054	6.6328	6.45499	5.6583	6.743	6.82445	3.69748	4.14194	3.7872	4.72885	3.51692	3.90341	8.62809	5.89288	8.38788	8.02467	9.06704	9.38843	4.03834	4.8962	4.50498	4.13695	4.36308	5.24888	7.48627	7.60282	7.01052	8.34078	7.56661	6.97469	6.58527	6.8287	7.08888	6.48174	7.05149	5.17067	8.76812	10.3044	11.0917	10.5441	11.0389
Os04g0258700	(No Hit)	No Hit	8.4661	8.74253	9.18368	9.25197	9.43692	9.57283	8.82331	9.67169	10.4664	8.02666	8.3409	9.85573	9.09649	8.81644	8.96581	8.52366	8.73238	8.93212	7.56441	7.55777	7.69636	7.5914	7.5676	7.63329	8.5969	8.35212	8.16787	7.90113	7.86993	8.52062	7.58476	8.1636	8.40364	8.00229	7.97581	8.2972	12.6216	9.77136	9.3748	10.206	9.8378	9.04519	10.7891	11.2331	12.1609	14.1224	12.9216
Os04g0282000	Non-protein coding transcript, uncharacterized transcript.	No Hit	6.19744	6.22325	6.06886	5.71467	5.97923	5.22555	7.53764	7.53038	7.35162	7.37439	7.27925	6.66908	6.78905	6.75928	6.94274	6.50559	7.36104	6.93284	6.54903	6.571	8.01486	5.16009	5.89109	6.00437	6.25389	5.91466	6.89753	6.15082	6.32594	5.86253	7.26848	6.63269	7.05862	6.70453	5.62343	6.39169	6.97454	7.74628	7.9056	7.71242	7.67875	7.7407	8.39129	8.21603	7.57607	8.57734	7.65076
Os04g0283900	Conserved hypothetical protein.	expressed protein	8.46148	8.46126	9.21051	8.47721	8.73054	9.70721	7.98758	8.03181	7.98989	8.62426	8.67918	8.48848	8.32246	8.47869	9.08709	8.63311	8.7122	9.27169	10.1904	9.57807	10.6646	9.89394	10.3202	10.6887	7.94151	8.11198	7.66891	9.12265	8.79033	9.23833	9.55779	9.63101	9.77655	10.0783	9.93895	10.0461	8.77092	8.84104	9.37189	9.46192	9.11493	9.50758	10.3209	10.6872	10.5596	12.0501	10.713
Os04g0291100	Glucose/ribitol dehydrogenase family protein.	short chain dehydrogenase/reductase protein, putative, expressed	4.68991	4.8095	4.98751	4.55148	4.57918	3.97991	5.62174	4.68758	4.24549	5.29613	5.18634	4.81978	4.66752	5.06284	4.76891	5.25888	5.72837	5.25829	6.57626	6.09737	6.63453	4.85358	4.87075	5.49176	4.52499	3.72549	4.29079	4.41929	3.74678	4.76283	6.82479	6.43658	7.26724	6.82516	5.45707	6.4749	4.32183	5.4683	6.45791	6.65378	5.39251	6.79136	7.09586	7.18434	7.06031	6.60513	6.92944
Os04g0295500	Conserved hypothetical protein.	expressed protein	4.78724	4.11272	5.18256	4.18149	4.07628	3.97818	4.45775	4.28858	3.52253	3.64773	3.14507	3.95719	3.18748	3.92621	3.87723	3.55261	3.13396	3.42199	8.77014	7.7225	7.78862	9.1589	9.21694	9.0828	3.80316	-1.60113	0.986616	3.23812	3.18665	2.28192	7.327	7.12197	7.55523	7.27307	6.646	6.80134	5.90489	5.45589	6.63039	6.26696	5.72054	6.2936	10.0887	10.3784	10.0634	6.1359	10.1046
Os04g0309600	Sucrose synthase.	sucrose synthase, putative, expressed	7.02169	5.92553	6.94485	6.28608	5.18611	7.00664	6.74876	5.60162	5.42527	5.23426	5.60478	5.71304	2.21794	2.26363	2.65333	-0.22659	1.91985	1.65835	7.80068	5.05995	7.86137	7.46452	8.37595	9.10945	-0.592087	2.82343	2.19682	0.758476	3.01991	3.9057	6.66521	6.21678	5.36269	7.54989	5.58886	5.73672	4.287	4.8561	6.00071	6.26822	5.70231	3.82268	7.94202	9.32452	10.0299	10.2172	10.5173
Os04g0321700	Serine carboxypeptidase I precursor (EC 3.4.16.5) (Carboxypeptidase C).	OsSCP23 - Putative Serine Carboxypeptidase homologue, expressed	10.4712	10.6974	10.8169	11.4757	11.9492	11.5063	10.9752	11.401	11.363	11.1503	11.2514	10.2843	11.1127	11.2246	11.1317	11.334	12.0022	11.6152	11.5632	10.0584	11.8001	10.444	11.5434	11.7087	10.1853	9.54449	9.92077	10.0004	10.7547	10.1532	10.88	10.9602	11.0453	11.195	10.878	11.0473	9.87974	10.0551	10.6534	9.90103	9.47842	10.6791	11.1329	11.8732	11.4459	13.1639	12.1521
Os04g0337500	Aldo/keto reductase family protein.	oxidoreductase, aldo/keto reductase family protein, putative, expressed	4.90217	4.88039	4.75718	5.53058	5.55394	4.82911	3.43424	3.52745	3.95139	6.30716	6.03352	5.09404	3.89158	3.44509	3.02865	5.7469	6.17554	4.6569	9.1344	7.04345	9.52677	7.84037	8.98625	8.30695	3.69365	5.463	5.0986	5.47537	7.05418	5.9736	7.43574	6.61264	7.38105	7.65022	6.34755	6.4651	5.15626	5.22006	5.93956	5.96173	5.01079	5.91978	5.08835	9.38569	7.6363	11.5597	9.06848
Os04g0338000	IN2-2 protein.	oxidoreductase, aldo/keto reductase family protein, putative, expressed	11.6382	11.3066	12.3381	12.2915	12.5177	12.9856	12.0958	11.6657	11.6019	11.8023	11.7172	11.9042	12.4412	12.183	12.1402	12.424	12.5235	12.6193	12.8179	12.2899	12.8686	12.0616	12.0855	12.6105	13.3498	13.0393	12.8972	12.7681	12.5442	12.9136	11.4306	11.0771	12.0547	11.2889	10.6452	11.5971	10.948	11.0952	11.7633	10.8067	10.462	11.7203	11.9912	12.6827	12.4888	13.7918	12.5486
Os04g0359100	Zinc-containing alcohol dehydrogenase superfamily protein.	dehydrogenase, putative, expressed	7.34245	6.2248	8.44446	5.93409	6.32137	8.09454	7.5629	6.60342	5.56085	5.04602	5.82231	6.47043	3.44641	2.92687	-0.0404422	3.50821	2.6391	2.71641	10.5417	9.93004	10.2617	9.8768	9.56114	9.64185	8.49923	8.82879	9.40616	7.79855	8.9285	9.74259	12.1686	11.9982	12.6175	12.7262	12.0113	12.1968	9.94534	10.6739	11.6401	11.169	11.0408	11.544	5.27477	11.5594	11.054	13.7433	11.5854
Os04g0372800	Nuclear transport factor 2 domain containing protein.	nuclear transport factor 2, putative, expressed	8.00035	8.30234	7.91305	7.77647	7.7119	7.8739	8.49562	9.13917	9.21694	8.07008	8.72383	8.24258	9.21299	9.16544	9.18755	8.0982	8.26681	8.78273	9.00161	9.21728	8.61098	9.45696	9.00852	8.99197	8.67589	8.50443	8.49761	9.00743	9.06619	8.69945	9.1853	9.08324	9.46697	9.48049	9.24727	8.97755	8.33777	7.85476	8.60841	7.76363	8.35678	8.74039	10.3291	10.335	10.2693	8.06295	9.35666
Os04g0376700	ER lumen protein retaining receptor (HDEL receptor).	ER lumen protein retaining receptor, putative, expressed	2.29025	1.74943	2.85185	2.35155	1.69831	3.42474	0.986303	0.731344	0.0618752	3.56336	1.46682	2.01319	-1.29977	0.675137	2.83314	1.6622	1.55575	1.76612	8.05191	6.25649	7.67782	7.30319	7.95245	8.45306	3.46926	2.40165	2.62408	2.83695	2.45036	4.48843	7.18395	7.15314	8.18901	7.34705	6.32508	6.89067	1.93474	4.97778	6.27289	5.33058	5.38551	6.58671	8.75821	10.077	9.75851	8.67989	9.78673
Os04g0381100	Bile acid:sodium symporter family protein.	bile acid sodium symporter family protein, putative, expressed	7.18509	7.90902	6.67674	7.80809	8.30135	7.02966	6.67966	7.31883	6.89554	7.1132	7.65591	6.53988	7.37638	7.23859	7.49891	7.15033	8.03567	7.70362	8.1153	8.22677	7.89381	8.46444	8.61571	8.74915	5.70818	5.34665	5.68228	6.35473	6.80908	5.94208	8.16343	8.50825	8.46939	8.31931	8.14189	7.92628	7.24286	6.66487	7.2268	5.96512	7.23906	7.72923	10.0662	9.96313	9.55613	6.94592	9.74004
Os04g0382300	CBS domain containing protein.	CBS domain containing membrane protein, putative, expressed	7.64811	7.51996	8.12322	10.5631	10.7368	10.7886	10.903	10.974	10.5724	11.6694	11.8664	11.28	8.45482	8.4572	8.11659	11.1352	11.1468	10.7901	10.8302	11.0149	10.6995	11.5585	11.4427	11.637	11.8206	11.3468	12.3047	11.7912	12.5762	11.9724	12.148	12.0541	12.3788	12.0001	11.4277	11.9052	11.6403	11.6506	12.763	12.3274	11.6966	12.2894	10.6243	11.1653	11.1805	12.0888	11.4803
Os04g0382400	Conserved hypothetical protein.	expressed protein	2.76679	3.12197	5.07033	2.49547	1.3951	4.15593	2.73066	3.53369	1.94067	2.4263	2.9147	3.80434	4.51946	2.97138	4.31759	2.16245	2.89431	3.6105	8.52782	7.29589	8.19585	7.80212	8.22568	8.24744	4.71298	5.24607	3.99944	5.00114	3.24655	5.08042	6.68664	6.85882	6.99607	6.74484	6.81685	6.4244	5.37773	6.22241	5.75138	5.17018	6.01725	5.58647	7.9423	9.02184	8.81319	11.5388	8.74833
Os04g0382900	Conserved hypothetical protein.	RALFL37 - Rapid ALkalinization Factor RALF family protein precursor, expressed	0.98646	2.26935	0.8619	0.934199	2.38779	2.34403	-0.56743	0.308888	2.8518	-0.846741	1.59047	3.74728	2.5638	2.06295	1.54158	1.48781	2.01716	2.33778	11.4551	7.43213	12.4728	8.30091	10.894	11.509	4.29199	3.21895	4.60064	2.42797	2.29132	4.5556	9.9011	9.47318	10.217	9.95932	9.85897	9.56292	7.64354	7.40062	9.3239	8.11226	7.73978	9.39326	3.59014	11.9342	10.7616	11.4914	11.436
Os04g0383100	(No Hit)	No Hit	2.43909	2.39787	2.63885	1.7424	2.90362	3.72343	2.49418	2.59508	2.45663	2.53609	2.21737	3.00655	2.64537	3.41665	3.23882	3.58192	2.11021	2.94726	8.77928	2.67485	8.71272	4.86678	7.52458	6.77352	3.2626	3.47252	4.83039	3.13223	2.24206	3.49962	4.24861	5.33963	5.21895	4.15087	4.89552	4.05839	5.38211	5.15935	5.52229	3.80348	4.51881	4.78221	2.55344	9.99446	11.4752	10.7836	11.4511
Os04g0383700	Conserved hypothetical protein.	RALFL39 - Rapid ALkalinization Factor RALF family protein precursor, expressed	4.0031	4.02331	5.42763	4.08633	3.88105	5.80057	3.33469	3.61434	4.35715	2.55312	4.42839	4.85884	3.52166	4.34164	5.65916	3.55856	3.53539	4.41562	8.3771	5.56184	8.68136	6.74071	8.94422	8.74161	6.08732	4.97451	4.42335	4.22124	4.54504	5.01649	5.49046	5.33404	6.82777	5.94301	6.16207	6.20449	4.19622	3.90638	4.79221	4.55493	3.95174	5.48534	10.687	11.1187	11.0371	10.0476	10.4596
Os04g0384000	Conserved hypothetical protein.	RALFL20 - Rapid ALkalinization Factor RALF family protein precursor	0.192475	2.02952	3.28681	0.786765	1.87833	3.44248	2.7999	1.37755	1.46236	1.38346	2.05638	3.88354	4.04978	2.77474	2.60127	-0.32679	2.88381	3.18136	4.79621	1.47149	5.52055	-1.07532	3.0424	1.439	4.11022	3.85973	0.657745	2.40426	1.96004	-1.36116	5.2328	5.15789	6.1268	5.68541	3.45065	4.51833	5.63504	5.27402	5.71309	3.14862	4.01838	4.85008	2.80547	6.78996	7.01394	7.37281	7.1288
Os04g0385900	(No Hit)	hypothetical protein	11.4737	11.5528	11.3917	11.1428	11.1074	10.6327	12.6287	12.9914	13.1625	13.0614	13.3426	13.6344	12.8976	13.2769	13.0081	12.8083	12.3446	12.8806	12.6653	13.5559	12.3183	12.0883	11.0647	11.3007	13.3668	13.7072	14.0839	14.251	13.6377	13.4056	11.8149	11.9846	12.2662	11.5339	11.2443	11.7394	12.7438	12.9829	12.9234	12.5448	12.4063	13.0584	10.9871	12.0847	12.1088	14.0126	11.6019
Os04g0386300	Conserved hypothetical protein.	conserved hypothetical protein	2.19778	0.935093	3.20162	2.12078	0.0658572	2.64538	1.76699	1.66404	0.874084	2.63149	2.12525	3.03334	2.20634	1.82157	2.20149	0.688579	2.08211	1.65727	9.52391	8.39971	7.43378	9.93045	8.69038	8.59523	5.8876	6.41665	8.01711	3.3914	5.31367	5.48666	6.7075	6.69757	7.0063	6.73087	6.81264	6.43824	4.69968	4.77193	5.47943	5.09102	4.97511	5.16686	10.277	10.2467	10.4286	7.90973	9.92132
Os04g0388500	CG-1 domain containing protein.	calmodulin-binding transcription activator 4, putative, expressed	11.5775	11.7372	11.2011	12.3697	12.325	11.786	12.686	12.6721	12.2332	12.6041	12.6433	12.0477	12.4241	12.5831	12.1839	12.3272	12.711	12.4468	10.57	11.2642	11.0296	10.8096	10.6549	10.9682	11.8873	11.3982	12.0456	12.3347	12.5246	11.6662	11.3496	11.1223	11.7296	11.5281	10.3489	11.6656	11.4407	11.851	12.178	12.4443	12.0821	12.5968	10.8111	10.8711	10.1991	12.2445	10.9965
Os04g0404800	Acetyl-CoA synthetase (EC 6.2.1.1).	AMP-binding enzyme, putative, expressed	13.5245	13.7341	13.9269	12.3838	12.738	12.5038	12.3978	12.892	12.8299	10.5986	11.2435	10.8288	13.4042	13.9421	13.8213	10.4961	11.3932	11.1071	12.3135	12.4654	12.6278	10.6723	10.804	11.4174	11.8962	11.4238	11.1368	11.4071	11.1643	10.523	11.5207	11.8362	11.9664	11.4987	11.1871	11.8282	11.7057	11.4348	12.1813	11.0352	11.1841	11.9731	9.73287	13.0352	12.3009	14.6331	12.6714
Os04g0408600	Protein of unknown function DUF662 family protein.	No Hit	4.94764	3.44808	6.9922	4.32487	4.43208	6.92525	3.14754	2.98426	2.48883	2.48526	2.45903	2.92193	3.76152	4.02349	3.10755	2.38408	2.89907	3.13254	10.2532	5.85552	8.98029	7.18135	9.16188	8.9598	4.15696	5.35745	2.08242	3.02046	3.29585	4.22584	9.45445	9.86007	9.31914	9.6885	9.43945	9.63428	8.99258	8.8188	9.57607	8.34987	8.45262	8.90515	3.89847	11.1963	10.2248	12.7881	10.6313
Os04g0414900	Non-protein coding transcript, unclassifiable transcript.	No Hit	6.35199	6.5322	6.95058	6.29355	6.44082	6.46926	6.25278	5.44222	5.47191	6.19111	6.0249	6.12651	4.95486	5.11546	5.42604	5.46406	5.79442	5.96616	7.07011	6.22105	7.60596	6.23347	6.12068	6.9275	5.4617	2.86114	5.74943	5.7341	5.35115	6.06706	6.98244	6.65431	7.4335	7.09482	5.85225	7.06808	6.54962	7.11836	7.60237	7.38099	7.04472	8.31285	8.26802	8.20995	7.92518	9.66735	8.35501
Os04g0415800	Plant lipid transfer/seed storage/trypsin-alpha amylase inhibitor domain containing protein.	LTPL102 - Protease inhibitor/seed storage/LTP family protein precursor, expressed	2.60504	2.54404	4.24972	2.73133	2.78216	3.92054	2.01148	2.61796	3.43026	3.01796	2.00544	4.85998	3.67117	3.03894	3.33343	3.5706	2.66793	3.22878	4.6567	3.0286	3.86515	3.27108	3.39483	2.98484	4.7424	3.64421	0.960469	3.59209	3.02606	4.82778	6.43932	7.06737	6.2218	6.87488	6.63322	6.07795	6.2532	5.01258	6.84844	5.22073	6.52629	6.63289	7.27343	6.0842	9.28938	6.33292	9.03505
Os04g0416700	Harpin-induced 1 domain containing protein.	harpin-induced protein 1 domain containing protein, expressed	8.53191	8.35312	8.84568	8.88898	8.78171	8.87264	8.42285	8.51224	8.21452	8.28622	9.0097	7.58435	6.70099	6.74762	5.93231	7.425	7.54305	7.24155	12.0925	10.8846	12.6695	11.0832	12.257	12.1152	6.06694	6.43037	7.62795	6.97993	8.34354	7.62884	12.2244	12.1155	12.3601	12.3625	11.773	11.9517	10.5223	10.4444	11.5104	10.4743	10.1209	11.4918	8.22758	13.1462	13.0787	14.8131	12.9753
Os04g0419700	Receptor-like protein kinase.	serine/threonine-protein kinase receptor precursor, putative, expressed	9.68391	9.37356	9.89878	9.70476	9.55751	10.0599	9.68613	9.84964	9.51567	8.19825	9.04818	8.98409	8.14743	8.8397	8.42621	7.68386	7.72028	8.13096	8.98155	8.89562	8.44751	9.14129	8.34321	9.23831	9.92349	9.03337	8.80025	10.6341	8.69617	10.5786	7.54871	7.53314	7.85834	8.36949	7.84247	9.50668	8.61035	8.27215	8.87167	8.51044	8.03863	9.36586	11.921	10.9829	11.5319	11.0273	12.147
Os04g0422300	Protein of unknown function DUF6 domain containing protein.	nodulin, putative, expressed	6.35587	4.07592	6.23831	5.15583	5.22987	4.60547	6.81238	3.86549	5.26052	4.24953	3.09119	3.86929	5.03189	1.31909	2.69733	2.85904	1.12031	1.8624	7.04871	8.03013	7.59069	8.42557	7.34524	7.7518	5.20056	5.66335	5.71049	7.18708	7.51691	7.33735	9.88549	8.9754	8.83417	10.1205	8.65597	9.34792	10.1908	10.1973	10.7409	10.0945	9.48852	10.8245	4.43929	6.24094	6.69802	10.7532	7.2155
Os04g0429500	Cellulose synthase-like H2.	CSLH2 - cellulose synthase-like family H, expressed	12.515	12.8543	12.4787	12.4289	13.0186	12.8102	12.8801	13.2841	12.9465	13.3727	13.6693	13.4507	12.9074	13.4976	13.1288	13.3526	13.3596	13.8318	14.1099	13.6139	13.7048	14.129	14.1341	14.1026	12.7879	12.3996	12.4182	14.2316	14.5528	13.3632	13.617	14.1491	14.0787	13.5242	13.9497	13.827	13.7627	13.6137	13.8728	13.9491	13.5786	13.8772	14.7909	15.1168	15.0206	15.5879	15.0538
Os04g0430000	Ser Thr specific protein kinase-like protein.	protein kinase domain containing protein, expressed	5.65732	5.19611	6.82698	5.74334	5.91868	7.19092	5.61033	4.59809	4.80684	5.14678	5.02318	5.11512	6.85147	5.11824	4.33344	4.08432	4.59431	3.5645	7.36235	5.98227	7.64817	7.14712	7.86006	8.27959	6.35909	6.88396	6.37354	6.04652	6.22594	7.13267	6.88348	6.54831	6.86283	7.2719	6.50303	6.65479	5.58382	5.69352	6.53009	5.60502	5.54649	6.25865	6.91407	8.75785	8.68515	9.34035	8.54179
Os04g0431700	(No Hit)	Leucine Rich Repeat family protein, expressed	8.58476	9.02511	8.24654	8.33468	8.663	8.09191	8.5184	8.78474	8.22712	7.72941	8.30182	6.90909	10.1049	9.87958	9.69099	9.5434	9.17205	9.62425	9.90356	9.28633	9.35891	10.351	10.8002	10.8751	5.07729	4.98292	5.01391	6.94048	8.11628	6.5047	9.20369	9.24926	9.135	9.16301	8.3638	8.64161	9.58881	9.43315	9.18997	9.33005	9.40773	9.52767	12.1595	12.4479	12.3385	11.5785	12.5711
Os04g0432900	(No Hit)	MBTB4 - Bric-a-Brac, Tramtrack, Broad Complex BTB domain with Meprin and TRAF Homology MATH domain, expressed	2.46992	2.8278	2.09573	2.57163	2.8917	1.98363	1.79669	3.00467	2.6256	2.94887	2.4739	4.92527	2.21581	3.0847	3.00669	2.51547	2.32818	4.08963	6.45211	4.16451	5.77931	5.65775	6.50018	6.85699	3.37219	4.7547	4.68859	2.70995	3.15981	2.2455	5.00583	5.46922	5.01352	4.9942	4.88496	3.88804	4.25062	2.98347	3.72205	3.85262	4.14717	1.90036	5.97815	7.29552	7.87036	6.00562	7.80338
Os04g0435500	Glutathione S-transferase, N-terminal domain containing protein.	glutathione S-transferase, putative, expressed	8.42366	8.03917	8.40701	7.08067	6.91775	7.18849	7.18822	7.11033	6.9194	7.22349	7.48308	7.02165	7.70069	7.60407	7.18483	6.50105	6.84307	6.63723	7.69889	8.4642	8.14964	7.22309	6.96181	7.096	7.81394	7.84541	8.24341	8.19894	8.10353	7.88282	7.60101	7.25941	7.58912	7.37747	6.67716	6.84742	7.46189	7.54085	7.95277	8.15601	7.72412	7.92706	5.75664	7.18169	6.94733	8.43412	6.86713
Os04g0435700	UVB-resistance protein UVR8.	Regulator of chromosome condensation domain containing protein, expressed	13.6631	13.3751	13.2178	14.0382	13.9975	13.7209	13.683	13.1906	12.8693	13.6197	13.1902	13.1758	12.3747	12.5377	12.4747	13.0318	13.2202	12.7592	13.2573	12.8999	13.4625	12.8665	12.8539	13.0944	12.393	12.1032	12.2745	13.8579	13.6071	13.6421	9.51373	9.12924	9.59726	10.2042	9.62311	10.2416	8.72895	9.21949	9.52055	10.3168	9.83433	10.0315	12.7906	13.0277	12.5942	14.1809	13.0532
Os04g0439200	T-complex 11 family protein.	T-complex protein 11, putative, expressed	9.48139	9.47168	10.0763	10.5821	10.6037	10.4232	11.5914	11.738	11.4128	11.0654	11.1958	10.4366	10.7382	11.3919	10.6409	10.4533	11.3344	11.7312	10.2255	10.6951	10.7105	9.05832	9.39182	9.54964	11.6922	11.1233	10.9012	11.041	11.8055	10.4082	10.5499	10.5537	10.846	10.2531	9.41099	10.5319	11.1696	10.9265	11.4029	11.2717	10.8993	10.9451	6.93091	9.9617	8.59755	10.2613	8.51882
Os04g0439600	Protein kinase domain containing protein.	TKL_IRAK_CR4L	5.85417	5.29599	6.95829	6.12951	5.63273	6.07186	5.38819	5.25381	5.69973	5.84889	5.92294	5.95765	6.56796	5.80123	6.14738	6.00105	5.67844	6.735	7.24856	6.07396	7.79829	6.09486	7.17687	7.0964	7.12467	7.13102	5.51297	7.37836	6.16913	6.14184	9.89393	9.14451	9.23926	9.81616	9.09642	9.2588	8.9279	8.4827	9.12784	8.86547	8.27522	8.62047	5.06021	7.87102	8.03813	9.7497	8.75568
Os04g0442300	ZmRR2 protein (Response regulator 2).	OsRR1 type-A response regulator, expressed	9.92151	9.85183	9.82265	7.60043	8.1172	9.77654	8.38287	9.39131	8.69005	8.31749	9.22758	9.47199	6.31958	7.10822	6.948	7.63208	8.05466	7.43468	11.1706	9.75229	10.2119	10.4782	10.7352	10.8733	6.32104	6.8714	7.05461	7.17946	10.1213	8.88605	7.47245	7.6915	7.71908	7.70301	7.67827	8.56147	7.86202	8.05969	7.32388	7.14632	7.37745	8.5254	8.94265	9.53643	9.40261	11.4773	10.7687
Os04g0447600	NADPH-dependent codeinone reductase (EC 1.1.1.247).	oxidoreductase, aldo/keto reductase family protein, putative, expressed	6.63977	6.4619	7.58683	4.85315	4.68482	5.35887	5.97589	5.59217	5.73301	4.03239	4.46648	3.70952	5.29847	5.76169	5.46968	3.81745	4.41329	3.90251	11.1795	9.29896	11.5151	9.96054	11.109	11.1649	4.59816	5.05246	5.90178	2.64854	3.95245	4.01353	9.28103	8.09364	10.1841	9.38333	8.20904	8.21041	5.16943	5.95557	8.43992	7.54989	6.39534	8.84463	9.87208	11.9769	11.6459	8.70539	10.9427
Os04g0448300	Peptidase A1, pepsin family protein.	aspartic proteinase nepenthesin-2 precursor, putative, expressed	9.42812	8.51263	11.0832	7.81589	8.05821	10.3428	10.3379	10.2675	10.4995	8.83679	8.8169	8.93494	11.3574	11.3155	10.7761	9.20081	9.74758	9.81814	10.4407	9.89946	10.4073	8.91489	9.25767	9.44165	10.6338	10.2246	10.0324	10.5972	10.0041	9.96294	11.3183	11.2771	11.359	11.1607	10.8189	10.5899	10.4093	10.1992	10.9673	9.93128	10.2102	10.193	3.89004	10.802	10.9603	11.3347	9.71819
Os04g0450400	Zn-finger, RING domain containing protein.	zinc finger, C3HC4 type domain containing protein, expressed	10.125	10.4432	9.89048	11.105	11.5288	11.2725	10.8252	11.129	11.092	12.3384	12.0721	11.5939	11.5448	11.3241	10.8731	12.1306	11.7926	11.8912	10.6442	11.9513	10.919	11.2937	10.6198	10.6232	11.1039	10.8838	10.287	12.6463	12.2513	10.911	12.3138	12.3859	12.2941	12.3781	12.5287	12.6613	12.5257	12.5066	12.6887	12.457	12.3628	12.7815	7.47017	10.4267	10.2019	13.1769	10.878
Os04g0453300	Monosaccharide transporter 1.	transporter family protein, putative	5.90987	5.62304	8.05754	5.87455	5.86941	8.30545	4.54635	5.04756	5.4104	5.19687	5.6538	5.21942	4.91386	5.26988	5.42907	5.33523	5.08192	5.73144	8.4891	5.63974	7.18992	5.604	6.35271	6.81072	4.66896	5.45302	4.76523	5.57278	6.22386	6.05479	7.5767	8.34436	8.60396	8.17348	8.88253	8.69784	7.0234	7.00879	6.84429	5.9274	6.73219	6.15709	3.641	10.6289	6.08011	13.2483	7.23631
Os04g0456700	Lipoxygenase, LH2 domain containing protein.	wound/stress protein, putative, expressed	15.3772	15.4352	15.8947	14.4936	14.3196	15.1509	13.5162	13.0658	13.3334	12.8344	12.9262	13.3707	12.9361	12.8021	12.8179	13.3583	12.7194	12.6018	15.2181	15.6267	15.3145	13.6176	12.9994	13.8591	13.9476	13.7128	13.7965	14.0154	14.1317	14.5352	13.056	13.3332	13.663	12.6815	12.957	13.5057	12.4719	12.1113	12.7595	12.223	11.8811	12.5525	11.6904	12.6574	12.4994	14.796	12.7004
Os04g0458200	Conserved hypothetical protein.	CPuORF18 - conserved peptide uORF-containing transcript, expressed	14.4942	14.5848	14.3096	13.9201	14.3513	14.194	13.2961	13.813	14.0117	12.8216	13.2056	12.8598	14.0568	14.2183	13.5957	13.1649	13.3855	13.7782	14.068	14.897	13.8317	14.3776	13.8122	13.5873	13.4709	13.1347	13.4028	13.9344	13.8737	13.4117	13.0632	13.3443	13.6975	12.8226	12.7928	13.172	13.2128	13.1391	13.4501	12.369	12.5341	13.4207	14.4851	14.0279	14.1642	14.591	13.8998
Os04g0463000	Protein kinase domain containing protein.	atypical receptor-like kinase MARK, putative, expressed	5.48049	5.12745	6.40764	4.61455	4.79251	5.42971	4.85713	4.57529	4.89515	5.23583	5.40689	4.99978	4.42217	4.84802	4.98232	5.50638	4.9321	5.64452	10.9667	10.6211	10.9905	10.9681	11.2304	11.0843	4.93694	5.87113	6.21225	6.66464	6.29428	5.87942	12.447	12.2748	12.3708	11.9336	12.0854	11.7252	11.0968	10.5154	11.4909	10.8247	10.6814	10.4041	12.3833	13.3308	13.3117	10.9424	12.6888
Os04g0465300	Gibberellin regulated protein family protein.	GASR4 - Gibberellin-regulated GASA/GAST/Snakin family protein precursor, expressed	2.1847	2.36298	-0.482866	2.52752	2.40819	1.21597	0.331259	2.06096	2.06548	1.45983	1.62336	0.487852	1.47508	2.43554	1.55695	0.706936	1.93097	1.93645	13.3028	13.0583	11.3087	13.8672	13.327	12.7302	4.72006	5.32586	8.56528	2.91695	3.76342	5.95807	9.7913	9.47892	9.20402	9.1596	9.27081	8.18882	7.02021	7.57624	7.95201	7.96374	7.90975	8.22291	15.3324	14.431	14.6399	6.99763	14.115
Os04g0465900	Protein kinase domain containing protein.	No Hit	2.29567	1.7809	3.15721	3.09261	2.12382	3.24092	1.96112	2.36371	3.56022	1.72818	2.0244	3.8986	3.0817	3.81759	2.0542	3.17454	1.49112	3.09215	4.00153	2.81802	3.92001	5.67314	5.77215	6.11029	5.34668	4.81285	4.35838	2.36922	1.52226	4.15224	5.20569	5.353	5.19136	5.41119	6.06949	5.77896	5.74314	5.68169	4.33658	4.94427	5.35092	4.02201	4.69052	5.61591	6.07179	6.09514	6.72467
Os04g0474600	Beta-primeverosidase (EC 3.2.1.149).	No Hit	5.30848	4.87646	5.19291	3.80293	3.64572	7.12881	4.61118	3.19771	3.55636	3.33708	3.00501	1.87767	3.96494	3.60085	3.32696	3.20947	3.53232	2.87698	6.31282	6.3251	7.71297	5.63626	5.93173	7.05233	4.55761	5.44042	6.01807	3.66636	4.20251	5.7687	4.69477	4.30128	4.03869	4.96577	4.52205	4.2059	4.11785	3.49332	4.19352	4.34178	3.5271	3.91198	3.15391	7.57032	4.71372	10.054	6.22392
Os04g0482300	TAZ finger domain containing protein.	BTBZ4 - Bric-a-Brac, Tramtrack, Broad Complex BTB domain with TAZ zinc finger and Calmodulin-binding domains, expressed	15.5269	15.0623	15.3791	6.48588	6.38332	6.86767	14.5363	14.4008	14.4154	3.61953	4.46659	4.2077	12.0234	12.2977	12.9356	6.33773	5.95043	7.94283	14.0066	14.4291	14.4877	9.97172	10.0118	9.99162	14.024	14.0668	14.1065	7.23401	6.31458	6.41813	13.1344	13.3822	13.482	12.7683	12.6955	12.8173	12.3875	12.9065	13.566	12.1004	11.8388	12.1539	11.4943	13.71	11.4603	12.3739	9.9269
Os04g0495400	DOMON domain containing protein.	expressed protein	5.04867	7.14132	7.01935	4.4775	4.6414	5.78521	7.39028	6.78325	6.13522	3.77741	4.3131	5.49005	6.44229	6.21905	6.48873	5.47285	5.40115	6.07511	12.9435	11.3531	13.2094	12.791	13.4978	13.61	7.99059	8.06433	8.35812	8.37173	8.40898	9.23264	13.276	13.1552	14.159	13.0603	13.0631	12.7973	10.8076	11.1415	12.5801	11.6007	11.6951	12.4317	13.0671	14.1395	14.2526	11.271	13.5861
Os04g0495500	Hypothetical protein.	transcription factor RF2a, putative	6.62044	6.41468	5.67915	6.48561	6.33969	5.9509	5.26604	4.86696	4.13041	5.70545	5.58532	5.73516	5.15069	3.58023	3.50163	4.96169	4.15856	4.11213	10.1721	9.63803	8.11518	9.51623	9.30666	9.17085	3.85928	2.14989	3.84111	5.3977	5.06451	5.56728	9.98226	9.63165	9.5794	9.71727	9.17857	8.71531	7.24935	7.74434	8.29655	7.99701	8.17705	8.43145	11.369	10.3017	15.9072	5.66209	10.5026
Os04g0499300	Initiation factor eIF-4 gamma, middle domain containing protein.	eukaryotic initiation factor iso-4F subunit p82-34, putative, expressed	11.9959	12.3736	11.6073	11.7947	12.1385	11.4193	11.942	12.991	12.8066	11.9376	12.4681	11.5835	12.3029	12.4068	12.2491	11.931	12.3779	12.6814	11.8554	12.0002	12.1613	12.4415	12.6012	12.6398	11.5856	10.7474	11.115	11.5605	12.1305	11.2064	12.1795	12.3673	12.5606	12.4863	12.2854	12.2907	12.1571	11.6758	12.2462	11.5174	11.8979	12.4163	13.2186	13.3525	13.2111	12.0338	12.7425
Os04g0500700	Hydroxyanthranilate hydroxycinnamoyltransferase 3.	transferase family protein, putative, expressed	10.9817	10.439	10.7554	10.9996	10.9385	10.6913	11.5161	11.6442	11.7826	10.7754	11.0263	10.2619	13.116	12.5861	11.7636	11.4729	11.9994	11.4048	11.4388	11.8944	11.3905	11.3739	11.3523	11.2102	12.5854	12.681	12.4366	11.9351	11.6902	12.0891	12.4533	12.4582	12.6922	12.663	12.1734	12.7076	12.2849	12.2345	12.9048	11.9522	11.824	12.8285	10.9347	12.2258	11.5167	12.1157	11.7353
Os04g0501500	K+ channel tetramerisation domain containing protein.	B4-BTB3 - Bric-a-Brac, Tramtrack, Broad Complex BTB domain with B4 subfamily conserved sequence, expressed	8.10587	7.8239	7.92956	8.75202	8.5092	8.34525	8.86705	8.68243	8.55229	9.24207	9.16767	8.69333	7.77918	8.57419	8.25764	8.27267	8.79242	8.93553	8.9689	8.30054	8.93572	8.29025	8.6167	8.50611	7.47051	7.22933	7.60883	9.18378	8.91524	8.36096	9.29819	9.17948	9.13802	9.22435	9.13558	9.1912	8.28709	9.06719	9.13624	9.18718	8.92314	8.92516	6.60223	8.86762	8.5951	11.0156	8.99708
Os04g0505000	Plant protein of unknown function DUF869 family protein.	plant protein of unknown function DUF869 domain containing protein, expressed	9.10041	8.86687	9.56069	8.06847	8.05825	8.48707	8.47335	8.34213	7.82407	7.79585	7.93851	7.3365	7.06772	7.32645	8.11824	6.45324	7.38209	5.7766	10.2954	7.18742	10.2561	7.24858	9.74727	9.45678	6.81563	5.9535	6.41663	5.60679	6.46913	6.99595	7.90168	7.87593	7.41265	8.18839	7.14454	7.22228	6.45969	6.59886	7.93328	7.16214	7.12505	7.2943	7.99177	11.3802	9.10245	13.2421	10.6442
Os04g0506000	UDP-glucuronosyl/UDP-glucosyltransferase family protein.	UDP-glucoronosyl and UDP-glucosyl transferase domain containing protein, expressed	10.8077	10.6423	9.80899	10.3119	10.4195	9.14343	11.0177	11.0819	10.9114	10.275	10.252	9.61744	11.3078	11.6795	11.0432	10.521	10.9225	10.9719	9.73241	10.3053	9.33476	9.91813	9.26128	8.83402	10.0084	9.30902	9.39408	11.4244	11.2044	10.4175	10.7021	10.3762	10.1495	10.2595	10.1175	10.1394	10.4537	10.8058	10.6261	10.808	10.8422	10.6025	10.5692	10.4702	10.2491	11.2025	10.2967
Os04g0518100	Phenylalanine ammonia-lyase.	phenylalanine ammonia-lyase, putative, expressed	10.8001	10.2228	12.2435	10.1967	10.2211	12.068	10.2629	10.0158	9.91313	9.10055	9.31046	9.20472	10.9277	10.3257	9.98076	9.49348	10.786	9.97493	12.7894	12.6146	13.9775	11.8073	12.7909	13.2149	11.8806	11.9123	10.8855	11.4303	12.5209	12.0488	15.6182	15.2446	15.8521	15.463	14.929	15.5794	16.0809	15.2825	16.1894	14.6303	14.602	15.527	10.2728	15.0153	14.5022	16.5716	14.2546
Os04g0518600	Hypothetical protein.	expressed protein	4.38258	3.38682	4.63097	2.62773	2.57722	3.27132	3.69538	2.27483	3.27902	1.50076	2.60656	2.15512	3.16713	2.60622	2.0159	3.22626	1.93481	0.966549	6.37674	6.2416	7.28086	3.88852	4.4242	3.88675	6.77839	6.28803	6.33733	5.70311	4.77295	5.82316	6.12086	5.99971	6.11129	5.01812	4.79324	4.47773	5.70039	5.79338	6.03914	5.3456	5.2694	5.61986	1.61556	5.60177	5.06473	4.63362	2.76993
Os04g0523100	Homeodomain-like containing protein.	expressed protein	5.07665	3.6855	4.83947	5.50668	4.44852	5.05596	4.97226	4.45098	4.66497	5.34759	4.37236	4.42769	3.70725	3.60498	4.55491	4.07747	3.68639	4.54549	2.26034	2.49207	4.55774	3.01031	3.13073	4.00398	4.96732	4.96501	4.47577	3.83857	4.35111	5.11479	5.40313	3.99635	4.64989	5.62234	3.82706	5.31809	4.40116	5.35023	5.08985	5.26951	4.59493	5.36946	3.80268	4.38401	5.2286	6.31063	4.75115
Os04g0528800	Ferredoxin-thioredoxin reductase, variable chain (FTR-V) (Ferredoxin- thioredoxin reductase subunit A) (FTR-A).	ferredoxin-thioredoxin reductase, variable chain, putative, expressed	10.4591	10.8715	10.3912	11.0483	11.4729	10.9713	10.5284	11.2269	11.1551	10.0637	10.5673	10.0335	10.6351	11.1086	10.9322	10.8967	11.1025	10.8889	11.2458	10.7859	11.3445	11.1774	11.4014	11.3838	9.5785	9.28031	9.19938	9.91398	10.3455	9.49762	9.62971	9.6851	9.85959	10.0319	9.95447	10.1227	8.25458	8.51471	9.29141	8.47556	8.96239	9.39409	10.2994	10.8429	10.3591	12.7059	11.0646
Os04g0530600	Thioredoxin family protein.	thioredoxin, putative, expressed	9.89655	9.90301	9.84418	8.77556	8.85383	9.11373	12.9	12.9082	12.6738	9.9378	9.76504	9.44887	14.382	13.9346	13.848	11.56	11.2613	11.4993	13.1719	13.8054	13.4318	12.8	12.8291	12.807	13.8804	13.615	13.8433	12.3406	11.7519	11.4837	12.2812	12.1464	12.4918	11.7611	11.1524	11.3261	11.4256	11.812	12.2331	11.6255	11.1937	11.9016	13.3685	13.6299	13.2009	11.9789	13.1776
Os04g0530900	Glycosyl transferase, family 8 protein.	glycosyl transferase 8 domain containing protein, putative, expressed	8.71077	7.54588	9.26481	6.39816	6.18484	7.9843	7.61087	6.1572	6.18559	5.57276	5.37168	6.02593	5.25709	5.27071	5.50592	4.5615	4.21275	4.98318	9.74368	8.45798	10.1696	9.71317	10.3695	10.351	6.13318	6.73432	6.66812	6.84251	7.57976	8.11224	8.77066	8.41436	8.51699	8.9928	8.4518	8.1521	6.37237	6.66775	7.41811	7.50673	6.73724	7.25319	9.51541	10.3333	10.181	11.422	10.3368
Os04g0538800	Kinesin heavy chain (Fragment).	No Hit	9.00316	8.68036	9.25257	8.95024	8.6782	9.24908	8.97237	8.70407	8.7744	9.138	8.88652	8.57503	8.42751	8.50888	8.46615	8.38834	9.14563	8.70324	9.51837	9.44161	10.0182	9.64536	10.0706	10.2629	8.1301	7.76605	7.44184	8.25872	8.55755	8.52039	9.73733	9.42244	9.71367	9.99233	9.18763	9.51294	9.06456	9.15871	9.33388	9.44513	9.32017	9.71605	10.6351	11.332	11.451	11.7399	11.2577
Os04g0545000	WRKY transcription factor 34.	OsWRKY36 - Superfamily of TFs having WRKY and zinc finger domains	5.82078	5.85242	5.96516	5.71056	5.52359	5.61023	6.02002	6.00124	6.21776	5.54617	6.03173	6.19514	5.35665	5.62436	5.69247	5.79147	5.23275	5.59387	8.63327	8.90366	7.63939	8.47374	8.16506	8.49114	8.34177	8.12205	8.86576	9.2333	8.86391	8.72225	4.47749	4.1501	4.55545	4.02697	4.1212	2.64799	5.47028	4.77941	5.48443	3.93396	3.61086	5.89788	11.0712	9.88324	10.0645	9.93982	10.7252
Os04g0548500	Non-protein coding transcript, uncharacterized transcript.	expressed protein	4.76095	4.88605	4.69512	3.818	3.92734	3.90115	3.66302	5.12566	3.76626	2.61395	3.56274	4.0596	6.36268	3.73386	5.67986	5.15074	3.43085	4.49756	7.02163	5.47203	6.31903	6.98545	7.59767	7.56707	4.68464	4.76289	3.70792	4.10445	4.14022	4.26968	7.30086	7.45529	6.49324	6.9451	7.60063	6.91364	6.56093	6.65654	5.71362	5.19718	6.54187	4.87277	7.12287	8.62911	8.76598	7.03341	8.55828
Os04g0549700	Dehydration responsive element binding protein 2F (DREB2F protein).	AP2 domain containing protein, expressed	9.55205	8.68722	10.0017	8.91194	9.02879	9.86791	7.54838	6.24146	6.02088	5.65499	5.60424	7.38068	7.37522	6.82446	7.14747	6.20965	6.43103	6.33182	11.2593	11.1876	12.0054	11.7572	11.4326	11.8739	7.96491	7.91578	7.08166	8.36274	6.82878	9.30513	12.2395	12.1504	12.4598	12.3658	11.8137	12.193	10.3984	10.5511	11.2958	10.7093	10.7151	11.3234	10.0227	12.4503	12	14.4867	12.0367
Os04g0550500	Acetylglutamate kinase (EC 2.7.2.8) (NAG kinase) (AGK) (N-acetyl-L- glutamate 5-phosphotransferase).	amino acid kinase, putative, expressed	6.70999	7.21306	6.09752	6.54511	6.8282	5.55048	8.24024	9.00348	8.54439	7.58718	8.13484	7.34198	7.36517	8.17905	7.7863	7.11614	7.96768	7.89046	7.61068	8.10921	7.78545	8.40374	7.93136	7.83123	7.68815	6.93733	7.65364	8.02046	8.11385	7.09854	7.24143	7.29316	7.53016	7.41731	7.05531	6.95673	6.50469	7.03415	7.20296	6.67016	7.2173	7.11069	8.80722	8.96899	8.37173	7.39159	8.15413
Os04g0550600	Retinal pigment epithelial membrane protein family protein.	carotenoid cleavage dioxygenase 7, chloroplast precursor, putative, expressed	6.95586	6.71992	7.24925	6.40283	5.87402	6.33934	7.31389	6.34643	6.23081	5.84418	5.06159	4.4345	7.17414	7.21156	7.17162	6.50627	6.0749	6.67253	8.8246	7.694	10.238	6.85905	8.08089	7.71027	5.45276	6.47432	5.70657	5.94491	5.44885	5.37671	9.2147	8.56313	8.91053	8.99769	8.34798	8.27642	7.4797	8.15384	7.58441	8.65664	7.68996	8.37234	8.96927	8.54354	9.0046	9.88417	9.40002
Os04g0551200	Cytosolic malate dehydrogenase.	lactate/malate dehydrogenase, putative, expressed	5.74098	5.4397	7.6003	5.04437	4.69151	7.19825	5.22124	4.53787	5.49855	4.08053	5.34251	5.972	2.59528	2.33645	2.41348	3.87501	2.23911	2.67318	9.68004	6.36735	9.05474	8.61219	9.53827	9.51252	3.29588	5.2185	4.21511	3.24579	4.06488	4.85706	8.15256	8.6019	8.29995	8.31487	8.02179	7.86521	7.06502	6.82314	7.89841	7.84189	7.44498	6.69201	8.40808	10.2128	11.4293	10.8591	10.8931
Os04g0554200	Major sperm protein domain containing protein.	MSP domain containing protein, expressed	4.40776	3.48067	4.89665	3.91936	5.25173	4.74974	4.13951	3.25726	3.03341	2.83927	2.94134	3.45792	3.66034	4.34594	8.67011	3.25953	3.42333	5.49732	8.76826	6.19147	8.8386	6.58344	8.42313	7.60867	4.83276	4.9997	5.55177	4.56934	3.54159	5.30115	7.3051	7.09035	7.77876	7.47059	6.88863	6.89817	5.42545	5.94611	6.96781	5.5303	5.79453	7.14447	4.82974	8.67055	7.06773	11.0053	7.25443
Os04g0554800	Plant lipid transfer/seed storage/trypsin-alpha amylase inhibitor domain containing protein.	LTPL122 - Protease inhibitor/seed storage/LTP family protein precursor, expressed	3.47734	3.17172	7.2289	0.957974	3.015	5.33332	0.975866	2.06119	1.8898	1.74686	1.62034	2.13683	3.11307	2.57605	3.63141	5.14346	2.43424	1.10446	13.9398	11.1399	13.313	12.7729	12.9016	13.8637	4.14817	5.51885	4.46249	1.65836	3.77153	-0.099793	2.55847	4.68594	4.98253	1.9369	3.76616	3.70567	3.4254	2.31809	3.37923	0.688503	2.13941	2.2662	12.4493	14.0546	13.708	11.882	13.0704
Os04g0557500	Basic helix-loop-helix dimerisation region bHLH domain containing protein.	TRANSPARENT TESTA 8, putative, expressed	4.78525	2.1931	3.59906	1.25399	0.604073	2.12016	2.63938	6.2833	0.84069	2.00658	1.99385	1.8487	5.05688	1.56517	1.60185	-0.321702	1.04044	-0.257861	2.16258	2.16213	1.62993	0.931481	0.908848	1.52494	4.88891	2.36761	4.17736	1.53618	4.10506	3.74049	2.18347	1.31702	2.83027	1.37844	2.23397	0.986201	5.59191	0.706008	1.79654	1.41324	1.45877	2.49754	1.82428	2.23221	1.98858	4.79409	0.952466
Os04g0559200	Conserved hypothetical protein.	expressed protein	8.83329	8.71267	9.80818	8.60322	8.83489	9.59606	8.64755	8.63932	8.48626	8.80407	9.1606	8.49365	8.13198	8.37257	8.37075	8.26152	8.76773	8.47783	9.61708	8.38261	10.9405	8.60454	10.0668	9.86469	8.23145	7.94602	7.75523	9.02157	9.49833	9.39447	11.1696	11.1459	11.5286	11.3498	10.8711	11.3232	9.85473	10.0816	11.0372	10.7298	10.1751	11.1263	6.47149	10.6166	9.85937	13.6121	10.514
Os04g0560700	Conserved hypothetical protein.	expressed protein	8.54694	8.32311	8.97519	8.76378	8.80874	9.07278	7.92325	7.47794	7.1995	8.07019	8.16872	8.02395	6.79511	7.28489	7.29904	7.96194	8.12118	8.16325	7.28126	7.42048	7.57112	7.67204	7.61955	7.95057	7.47025	6.87348	8.17902	7.3433	7.73976	7.32229	8.85384	8.99146	9.54478	9.30531	8.34952	9.22963	8.3238	8.27909	9.92575	8.95394	8.75368	9.63705	4.33279	7.38766	8.15537	10.8447	8.21165
Os04g0568400	WD40-like domain containing protein.	No Hit	8.58487	8.70107	8.63325	8.52034	8.5924	8.6472	8.45286	8.69234	8.31071	7.53431	8.08245	7.89091	8.4641	8.51364	8.47998	8.0266	8.14481	8.39238	10.0861	9.70827	9.8383	10.1521	9.9195	10.0462	8.53714	8.21018	8.70677	8.74109	8.67073	8.3056	8.30957	7.7457	8.38729	8.13102	7.5234	8.43284	8.39905	8.31265	8.66268	8.73877	8.08958	8.41203	10.5017	11.2914	11.3328	9.25351	10.4382
Os04g0569300	Membrane protein.	OsRhmbd11 - Putative Rhomboid homologue, expressed	9.97679	9.05389	10.5087	8.72521	8.42698	9.49859	8.60673	7.15645	7.17819	8.11612	8.0983	8.34024	6.67791	5.92581	5.79359	7.39103	7.56332	6.83262	10.1231	9.63984	10.1129	8.89537	8.82001	9.31216	7.50324	7.39663	6.8956	8.97881	8.37235	7.73231	11.4745	10.6726	10.9475	11.3026	10.6191	10.9985	9.47411	9.7552	10.2001	10.4367	9.92593	9.42969	5.57985	11.5004	8.45665	13.4148	10.6246
Os04g0569400	Putative methyltransferase DUF248 family protein.	methyltransferase, putative, expressed	0.774348	1.49735	3.19593	2.04066	0.985624	3.05467	3.21509	0.541713	1.28258	3.30967	1.25803	2.54073	3.67248	2.1006	2.95138	1.45256	1.96765	1.83432	2.28413	1.98073	2.56066	1.8583	2.35998	2.63632	3.97814	3.70578	4.52619	3.36055	1.5041	3.07221	3.18137	3.51062	3.60321	2.6994	4.26601	3.58574	4.21834	3.64199	2.93918	1.46195	2.83219	2.6792	1.85929	3.002	2.1451	4.11436	2.70341
Os04g0574500	Growth-regulating factor 3.	growth regulating factor protein, putative, expressed	0.591909	2.78923	3.81479	1.26263	2.33183	3.14348	1.68647	1.13448	3.08518	1.77205	1.89408	2.34429	1.39001	2.24429	1.15514	0.928788	1.1936	2.32847	5.81704	5.09279	4.15693	5.94386	5.829	6.07849	4.1751	4.40188	4.42951	2.39603	2.25238	2.75168	4.50357	4.14767	4.35882	4.60966	4.9108	4.28412	4.71776	3.84105	3.90949	2.88286	4.41075	5.62768	8.33023	8.36917	8.67274	2.38014	7.8241
Os04g0577200	Rac GTPase activating protein 1.	rhoGAP domain containing protein, expressed	8.62638	8.69043	8.70826	10.5977	10.5911	10.1005	10.5845	10.759	10.333	11.062	11.3746	11.074	10.0362	10.6618	10.0456	11.5614	11.5659	11.0865	10.8692	9.5232	10.9221	10.6429	11.3133	11.2609	10.0788	9.82512	10.6813	11.7483	11.2466	10.7287	11.191	10.8741	11.1567	11.5783	11.1019	11.8095	10.6688	10.7669	11.1885	11.3931	11.2328	11.3549	9.21725	10.7405	10.5498	11.9082	10.9318
Os04g0579700	BTB/POZ domain containing protein.	H-BTB3 - Bric-a-Brac, Tramtrack, Broad Complex BTB domain with H family conserved sequence, expressed	7.36089	7.24463	7.67052	7.46327	7.39966	7.47753	8.74343	8.67828	8.36944	8.62911	8.3229	8.16925	7.24195	7.46444	7.28475	6.97528	7.31801	8.07677	10.1374	9.64376	10.0429	10.1493	10.2156	10.1114	8.14098	7.86664	8.58425	8.9727	8.88563	8.88318	10.2406	10.2729	10.5798	10.0088	9.82252	9.66769	8.82339	8.94201	10.0965	9.30552	9.25375	10.1268	11.5451	11.5214	11.6322	9.851	11.5693
Os04g0588700	ABC transporter, transmembrane region domain containing protein.	ABC transporter family protein, putative, expressed	1.86665	2.22949	2.63159	2.23896	1.5988	2.22102	3.58841	3.73188	4.4372	2.47425	1.74665	1.61857	2.81462	2.55089	2.59366	2.48515	1.79158	2.35798	3.46666	3.4124	4.15551	2.97928	2.68302	2.04614	5.56021	5.71138	4.88733	2.98782	1.77912	4.86733	6.85652	5.98929	5.59775	5.6984	5.54022	5.42236	5.74405	6.91762	7.91793	5.59987	6.25183	5.27596	1.70237	4.48471	5.25734	3.01163	2.59153
Os04g0593400	Bet v I allergen family protein.	pathogenesis-related Bet v I family protein, putative, expressed	6.32762	5.37082	7.50836	5.29375	6.99202	6.84496	6.46423	6.77502	6.06613	3.91612	3.98158	5.20999	9.12807	9.38877	9.36194	7.09351	7.54752	7.8401	8.96479	10.0711	8.63661	8.28713	7.43486	7.83802	10.1064	9.82399	10.9605	6.78871	6.70708	7.48394	11.8651	11.7654	11.9598	11.4836	10.6363	11.3831	11.8115	12.0705	12.099	10.8634	10.5681	12.4998	4.46917	8.57094	10.2568	10.5802	9.76144
Os04g0594100	MYB8.	MYB family transcription factor, putative, expressed	4.77189	4.58789	5.92126	3.95169	4.07244	5.34986	4.636	3.07926	3.97896	3.51213	2.85375	3.61016	3.5944	3.21631	3.06931	3.35869	2.8574	2.60309	8.73088	8.0636	7.67279	7.24528	6.81814	7.26743	7.68208	7.82266	6.24723	7.19051	5.9015	6.66749	9.94911	9.71033	9.77738	10.1856	9.82051	9.73794	9.38669	9.17697	10.0458	9.17198	8.67126	9.43168	2.03391	9.73693	6.42616	10.8924	7.77712
Os04g0609300	Transferase family protein.	transferase family domain containing protein, expressed	1.103	0.490681	1.58766	2.20586	2.27152	0.584297	2.00338	1.30886	3.40445	1.41107	2.12656	1.61952	3.72412	1.78362	1.72162	0.601194	0.663038	2.42856	10.5078	4.89789	9.98057	7.8474	10.2647	10.2699	4.13584	5.27593	4.61887	2.89908	3.11572	2.44831	11.0268	11.2255	10.9364	11.6765	11.418	10.6172	10.3381	10.3309	11.0528	10.0961	11.0199	9.43113	3.36283	10.0713	9.23816	12.5301	11.6252
Os04g0609500	Transferase family protein.	transferase family domain containing protein, expressed	5.93106	4.05894	4.39776	3.46438	4.21257	4.09491	2.68692	3.8452	3.76223	4.00001	3.69971	4.62851	4.35241	3.39695	3.88413	4.06675	3.36445	4.28381	9.16591	5.02321	9.14679	7.65282	9.56331	8.92804	3.31981	6.16125	2.74853	3.03752	4.65859	5.06736	8.43321	9.1252	8.85776	9.05672	8.92661	8.93925	8.56787	7.98471	9.01977	7.96644	8.32459	7.41704	3.56865	8.0746	8.31982	10.9229	10.0632
Os04g0612600	Coatomer-like protein, epsilon subunit.	coatomer subunit epsilon, putative, expressed	13.0743	12.8566	12.4006	12.4489	12.1268	11.8444	12.1142	12.1169	12.3154	12.0346	12.0732	11.7117	12.0891	12.0523	11.7166	11.808	12.1569	11.9698	12.6943	12.295	12.558	12.597	12.7399	12.8325	11.47	10.8701	10.9931	11.4416	11.5009	11.5115	13.1736	12.751	13.2954	12.8501	12.4226	12.6777	11.0833	11.5323	12.3512	11.8316	11.5994	12.3153	13.0859	13.6166	13.6553	12.5418	13.102
Os04g0613000	Zinc transporter 1 precursor (ZRT/IRT-like protein 1).	metal cation transporter, putative, expressed	1.67454	1.65929	-0.89712	1.78899	1.08233	2.57053	4.65747	3.84945	2.97441	1.97868	3.17015	5.23084	1.49811	1.93211	5.68903	2.60148	1.67359	2.53702	6.19694	5.79501	4.70385	8.61101	7.15707	7.99906	7.98826	7.80207	9.2878	9.55733	10.3247	10.2173	0.988223	0.187597	0.981977	1.51117	1.3925	2.5896	0.247087	0.725823	4.64499	0.230818	-0.74556	1.57019	11.6845	10.2133	9.69125	3.62864	11.5105
Os04g0613700	UTP--glucose-1-phosphate uridylyltransferase family protein.	UTP--glucose-1-phosphate uridylyltransferase, putative, expressed	7.31664	6.4923	9.10315	7.11706	7.30347	8.82577	7.4427	7.25185	6.981	6.67514	7.01526	6.47751	6.63111	6.86571	7.03198	6.88974	7.27804	7.38209	11.5822	9.30446	12.2183	10.2775	11.6565	12.2549	7.45668	7.1362	7.35356	7.97872	8.06038	8.86701	12.8389	12.504	13.4095	12.7706	11.9862	12.2608	10.5371	10.2864	12.1415	10.798	10.5042	12.0703	10.4721	13.4005	13.0272	14.0074	13.5254
Os04g0615600	Conserved hypothetical protein.	heavy metal-associated domain containing protein, expressed	5.7805	5.15322	7.11961	4.80237	4.77667	5.45318	4.79113	4.87392	5.04544	3.95473	4.7027	4.817	4.39696	4.72952	4.43927	4.68819	4.28536	4.02648	11.8145	10.4664	10.8206	8.76487	9.29292	8.93174	9.34605	9.09794	11.2605	8.01459	6.81487	8.09486	8.36601	8.73703	10.1212	7.96479	8.00406	8.17342	7.16683	7.29024	8.00122	6.52338	6.05548	7.77312	5.05179	12.2555	10.1709	14.749	9.88526
Os04g0615700	Argonaute and Dicer protein, PAZ domain containing protein.	retrotransposon protein, putative, unclassified, expressed	9.73696	9.31895	9.74246	9.93834	9.3764	9.38779	10.1984	10.1464	10.3296	9.96673	9.47833	9.78652	11.0395	10.1977	10.0385	9.30715	9.14033	9.97715	9.75321	10.2321	10.1696	9.08171	8.97581	9.27449	10.2834	10.1229	10.4805	10.3193	10.3835	10.4204	11.0735	10.2419	10.7105	10.2355	9.07563	9.24977	10.6376	10.3762	10.6642	9.70679	9.2059	10.5578	11.937	11.9434	12.0996	12.2155	10.9354
Os04g0616100	TPR-like domain containing protein.	tetratricopeptide repeat domain containing protein	5.48661	4.8129	5.59826	6.95034	6.60545	6.15952	7.2351	6.74971	6.43335	7.42484	7.02543	7.04979	6.45617	6.1512	6.17812	7.25328	6.85413	6.91897	7.10362	6.50009	7.1	6.90047	6.77816	7.06691	7.32546	7.12128	7.25491	6.67594	6.97033	6.82064	6.70853	6.30311	6.63367	7.17056	6.26786	6.4913	6.37944	6.42308	6.70056	7.37326	6.48617	7.05533	6.8519	6.56358	6.30737	7.31828	7.03615
Os04g0623300	Flavin-containing amine oxidase family protein.	CPuORF12 - conserved peptide uORF-containing transcript, expressed	13.3261	12.7345	13.6621	12.0219	10.9976	11.8037	13.2312	12.4948	12.5068	11.2572	11.4106	10.9995	12.457	12.6541	12.4383	10.9572	11.323	10.9047	12.285	12.0391	12.737	11.1959	10.7855	11.3823	11.7723	11.0769	11.6074	10.7657	10.8572	10.6524	11.965	11.4973	11.6874	12.0381	11.0771	11.5955	10.2763	10.8715	11.302	11.1808	10.5986	11.2418	12.6848	13.0437	12.785	11.4803	11.9438
Os04g0623500	(S)-2-hydroxy-acid oxidase, peroxisomal (EC 1.1.3.15) (Glycolate oxidase) (GOX) (Short chain alpha-hydroxy acid oxidase).	hydroxyacid oxidase 1, putative, expressed	10.8344	10.7688	10.8943	9.81614	10.0752	10.3276	11.6593	10.6732	10.5453	10.494	10.2543	10.9473	8.96856	8.66139	8.80978	9.84127	9.42517	9.67284	15.2418	14.4976	14.9935	13.884	14.3624	14.9721	13.8898	14.1893	14.2385	14.9614	13.9707	13.4977	14.3653	14.515	14.0996	13.9633	13.7408	13.9467	13.739	14.0528	14.3205	14.9292	14.3693	14.9829	15.2123	15.3895	15.2601	14.7458	14.9639
Os04g0626600	Conserved hypothetical protein.	OsFBL20 - F-box domain and LRR containing protein, expressed	6.90158	6.40362	6.55698	7.32496	7.20354	6.82742	8.45763	8.05063	7.83208	8.22085	8.10611	7.51869	7.56867	7.26861	6.8092	7.86534	7.9773	7.63624	8.53536	8.92183	8.60923	8.44489	8.0043	8.10505	8.63254	8.5717	9.21937	8.66111	8.26043	8.34874	8.62276	8.0225	8.57839	8.83243	7.44114	8.2851	8.40672	8.6352	9.15381	8.9076	8.09367	9.08836	8.73214	9.21756	9.04165	10.2142	8.89799
Os04g0627400	PAK-box/P21-Rho-binding domain containing protein.	P21-Rho-binding domain containing protein, putative, expressed	4.43038	4.5334	5.83771	2.89765	3.49488	4.29005	7.39651	6.7685	6.13408	1.88388	3.39419	3.99481	2.66368	3.49459	3.29837	2.29597	2.40573	2.75107	8.10078	4.34692	8.19755	4.09014	6.10286	6.32206	4.53025	5.91793	4.29505	2.61403	3.87244	4.77308	7.96742	8.06355	8.04547	7.62257	7.25655	7.40941	6.52191	6.81479	7.88678	6.1583	6.63368	6.95663	2.88504	9.5265	7.48854	11.6957	8.34181
Os04g0629700	Kinesin, motor region domain containing protein.	kinesin motor domain containing protein, putative, expressed	8.13147	6.72673	10.1224	7.05955	6.92855	9.42291	6.6346	5.71186	5.66484	4.74657	6.008	5.19982	2.49839	3.67188	4.05008	3.0665	3.06247	4.11304	12.1593	10.7582	11.6911	11.3347	11.7447	11.7525	7.52281	6.78417	7.09442	4.53349	7.00493	8.00317	12.2923	12.1216	12.4092	12.4035	11.5369	11.7836	10.6366	10.2555	11.3887	10.0288	10.5457	11.2621	12.1288	13.3058	12.6283	14.8846	13.1747
Os04g0630100	Conserved hypothetical protein.	leucoanthocyanidin reductase, putative, expressed	4.72107	5.28905	5.64491	4.30141	5.1053	5.19935	7.72943	7.70981	7.64902	6.07428	6.59237	7.63273	4.2106	4.24771	5.46761	4.32107	4.34792	4.10593	9.94349	9.62977	9.14557	7.95535	8.00258	8.12303	9.95569	9.4419	9.96778	9.70938	9.90457	10.5403	3.03963	2.94007	3.29464	2.40073	2.78673	3.43293	5.46083	4.85346	5.36314	5.13592	4.92654	5.93747	10.9875	10.3722	10.56	9.38023	9.45491
Os04g0638700	Conserved hypothetical protein.	expressed protein	12.0443	11.9137	12.1134	11.2997	11.4748	11.7544	13.5092	13.7403	13.4976	11.7541	12.5424	13.2999	13.151	13.5921	13.5766	11.682	11.6414	11.2195	13.2065	12.9938	12.9792	12.8636	11.6774	12.5906	13.9926	13.5873	13.8384	12.9802	13.202	13.8163	10.168	10.2768	10.6343	9.32292	9.23646	11.0769	11.639	11.6724	11.9639	10.7565	10.6315	11.8483	11.1599	12.4769	11.4098	14.2535	11.3169
Os04g0639000	Non-protein coding transcript, uncharacterized transcript.	hypothetical protein	2.49798	3.40265	6.67493	3.90385	4.16551	4.51849	5.4155	4.18705	4.09667	4.79814	5.38222	6.79887	1.48607	2.56321	2.61354	3.25489	2.4585	2.32711	8.31162	5.70424	6.97675	6.74693	6.89025	7.69174	4.52892	4.84062	3.73685	5.2868	4.024	4.99295	5.20237	5.09749	6.93223	7.07094	6.90599	7.80299	3.04324	3.75573	4.58274	5.6878	4.51717	6.26878	11.28	12.0073	11.7082	5.62766	11.5667
Os04g0640600	Shikimate kinase.	shikimate kinase, putative, expressed	7.60886	7.72941	9.26245	7.6312	8.00687	9.50518	8.30271	8.28439	7.75133	7.8837	8.88121	8.07237	6.43231	7.10709	6.33847	7.34333	7.96567	6.71217	11.292	10.5862	11.1303	8.88033	9.5565	10.1868	9.42894	10.5997	9.77008	9.04722	8.67892	8.54342	11.6604	11.9131	12.1893	11.4095	10.4489	11.5302	10.7166	10.7192	11.9249	10.4336	10.2984	11.5055	6.26685	12.4448	10.5385	14.511	11.2813
Os04g0641400	RNA-binding region RNP-1 (RNA recognition motif) domain containing protein.	RNA recognition motif containing protein, putative, expressed	8.9094	9.36383	9.69078	9.30588	9.58351	9.82841	9.86508	9.84909	9.5894	8.87953	9.45067	9.0848	9.77424	9.68618	9.92242	9.42165	9.60607	9.4366	11.3397	10.0854	12.1002	9.50177	10.9811	11.4145	9.74018	10.0255	10.0937	9.27662	9.7577	9.50875	10.9635	11.1299	11.8097	11.2348	10.4586	11.4881	10.5884	10.4374	11.3343	10.6386	10.3127	11.128	9.21953	11.8434	11.6825	13.3769	12.0783
Os04g0644400	Proline-rich-like protein.	LTPL125 - Protease inhibitor/seed storage/LTP family protein precursor, putative, expressed	6.96661	4.55775	9.90897	0.693945	2.44914	4.22015	2.31679	1.2226	2.30248	1.80927	2.87151	1.02379	1.73742	1.92716	2.21501	5.61831	1.2425	2.17995	16.1184	14.2874	16.7456	15.0208	15.5979	16.3347	4.25067	4.70159	6.39936	2.81099	1.7679	3.88198	1.73051	3.05727	1.73353	1.55359	0.435608	1.94617	2.89764	1.39186	2.56362	1.22082	4.3542	1.11303	14.9644	15.949	16.3499	9.32088	15.1019
Os04g0645900	Conserved hypothetical protein.	No Hit	4.2179	3.62798	6.0948	3.95401	3.5525	5.6528	4.41199	3.86849	3.14914	4.99972	4.76325	4.53933	2.91722	1.39562	2.85561	2.92191	3.45859	3.6898	7.73046	6.49969	8.89459	6.83042	7.59343	7.76034	4.17713	5.45582	4.02301	3.05825	4.33938	3.69375	7.16202	7.5298	8.00366	7.31442	7.11868	7.11675	5.87082	5.97875	6.50942	6.05964	6.10795	6.36602	7.52704	9.03376	7.71842	11.0052	8.18389
Os04g0649500	Conserved hypothetical protein.	expressed protein	6.05029	5.33144	5.70564	5.10626	5.28812	5.71029	4.95387	4.48311	4.41982	4.04964	3.91156	4.79288	4.47423	3.92981	4.60233	4.38703	3.69342	4.36075	9.22818	8.30919	8.19805	8.19585	7.9112	9.04139	7.64633	8.03825	8.07823	7.67498	7.18431	8.44585	8.07398	7.97544	9.23258	8.39015	7.72442	7.73245	6.26392	6.83901	8.26408	7.36574	7.62855	7.36694	10.3923	9.95688	9.98007	7.74253	9.80056
Os04g0650800	Phosphoglycerate dehydrogenase.	D-3-phosphoglycerate dehydrogenase, chloroplast precursor, putative, expressed	12.6138	12.7193	11.9293	13.1989	13.1149	12.1227	12.8275	12.9511	13.069	13.5783	13.3078	12.772	14.3008	14.138	13.9489	13.6017	13.8389	14.1605	13.8692	13.8141	13.3117	14.1913	13.8131	13.8087	13.0545	12.9223	13.0899	13.3914	12.8925	12.4825	13.8391	13.5628	13.2938	13.7957	13.3374	13.3914	14.1918	13.8804	14.1957	14.296	13.6249	14.0563	14.7394	14.8693	14.4888	14.9304	14.2933
Os04g0654600	Protein kinase domain containing protein.	protein kinase domain containing protein, expressed	2.72961	3.11149	4.20141	3.0918	3.2608	5.11095	1.51062	1.32513	2.835	2.16621	0.87666	3.74654	2.15789	2.94146	3.72781	0.740347	1.1576	2.77524	11.2321	10.956	11.6277	11.5011	11.5924	11.5761	8.56651	8.90988	8.89367	8.35893	9.07906	9.37853	10.4557	9.92594	10.4198	10.2296	9.49853	9.51973	8.40937	7.95773	9.35271	7.97675	8.52613	9.36481	9.26103	11.0187	10.8072	11.9501	10.4495
Os04g0658800	Conserved hypothetical protein.	hypothetical protein	8.37939	8.3567	8.19104	7.34254	7.85909	7.94289	9.80218	10.0255	9.88287	8.16893	8.36705	9.1679	8.77665	9.48566	9.13189	8.33787	7.92008	8.55417	9.36649	9.16862	8.22344	9.71495	9.00554	8.83767	8.88614	9.00867	8.15131	9.54883	8.45761	8.75743	4.68967	5.04691	4.94673	4.92745	5.72384	5.11529	4.91967	5.03855	4.18357	4.14771	4.94265	4.07438	8.61743	8.04139	8.44587	9.17053	8.39249
Os04g0663100	IQ calmodulin-binding region domain containing protein.	IQ calmodulin-binding motif family protein, putative, expressed	9.46584	9.49723	9.40228	9.83843	9.76622	9.58932	9.89078	9.93269	9.74292	10.5032	10.4492	9.7937	10.1596	10.4088	9.83262	10.226	10.5151	10.4391	11.361	10.8442	11.3819	11.0989	11.5307	11.35	9.97314	9.42578	9.84343	9.82535	10.1098	9.9681	11.9983	11.435	11.6396	12.0142	10.9138	11.1427	10.231	10.4431	11.3775	10.8942	10.7263	11.0855	11.6091	12.8092	12.2992	12.983	12.4785
Os04g0666800	Plant disease resistance response protein family protein.	dirigent-like protein pDIR17, putative, expressed	6.53439	6.20385	7.01391	5.60536	5.7875	6.27699	7.12241	7.76047	8.23077	6.5767	6.81702	6.45348	6.46053	5.54596	4.70161	7.32388	7.96703	4.91572	10.1614	9.16493	9.49211	9.73311	9.27215	10.0416	9.45297	9.73689	8.04628	10.3258	9.76954	9.50994	12.6297	12.7952	12.6744	12.5003	12.1787	12.0591	9.8862	10.5514	11.7599	10.4234	10.0113	11.4378	3.3726	10.1983	7.03162	12.4258	9.86632
Os04g0668700	Phosphatidylinositol 3- and 4-kinase domain containing protein.	phosphatidylinositol 3- and 4-kinase family protein, putative, expressed	8.65989	8.50552	8.90613	10.5978	10.5944	10.5365	10.8881	10.9076	10.668	11.2728	11.3588	11.0587	10.5877	11.1535	10.6933	10.5101	10.9622	10.9836	10.3214	10.1194	9.93605	9.70129	9.66426	9.45998	10.6228	10.1368	10.9237	11.5819	11.3661	11.1633	9.68634	9.53872	9.94713	9.53046	8.62261	9.46055	9.17723	10.0169	10.508	10.903	10.0149	10.6742	10.0558	10.2182	9.95733	11.0392	9.68668
Os04g0669400	Conserved hypothetical protein.	expressed protein	11.6694	11.939	11.5391	11.5308	11.8717	11.5465	10.9814	11.5106	11.4279	11.2221	11.4863	11.3732	11.8142	12.2433	11.8431	11.8404	11.9139	12.0475	12.2672	12.3833	11.8311	12.016	11.9375	11.8885	11.0955	10.9972	10.6705	12.6593	11.9584	11.2843	11.5068	11.3887	11.6156	11.7216	11.588	11.6909	11.129	10.9338	11.4101	11.1482	11.2025	11.4362	11.9692	12.7033	12.2987	14.473	12.9024
Os04g0670100	Leucine-rich repeat, plant specific containing protein.	uncharacterized protein At4g06744 precursor, putative	3.2829	2.84427	5.4018	3.32364	3.74455	5.6193	1.53067	2.86253	2.52962	1.60215	2.92181	4.01202	3.5215	3.20141	3.56902	1.5494	1.38462	2.53124	8.99692	6.10797	9.74147	9.09918	10.392	9.42216	5.17392	5.88804	1.64417	3.98764	3.52805	0.948282	9.64249	9.61655	9.16341	9.21426	9.74176	9.31204	9.21887	8.71479	10.0549	7.80608	8.62679	9.63234	8.36161	11.7127	13.5493	13.7351	13.7977
Os04g0671900	Auxin response factor 8.	auxin response factor, putative, expressed	7.62294	7.50914	7.50591	7.469	7.66496	7.33413	8.36073	8.00371	7.58586	8.37498	8.60323	7.89052	6.0903	6.3496	6.43806	6.51533	7.28846	6.15447	9.36952	7.72033	8.37072	8.41566	9.94121	10.4309	7.12828	6.53752	7.12044	6.96433	8.19523	7.58652	9.1915	8.95798	8.64195	9.01704	8.54115	8.31472	7.80292	8.15963	7.89944	7.74834	7.74499	8.12904	12.6563	12.3546	12.1513	9.08777	12.3192
Os04g0674500	Hypothetical protein.	expressed protein	5.85419	5.47045	5.90739	5.46255	4.87526	5.16293	4.83968	5.33641	4.9152	4.72552	4.84351	4.70467	4.66476	4.79418	4.27099	4.80526	4.48642	5.41272	5.97772	5.03315	6.65417	6.63954	7.31685	6.82063	5.08071	4.06403	4.85066	3.5995	3.67675	5.28841	6.91011	6.37046	7.0455	7.25676	6.62571	6.78545	5.5095	5.69102	6.73465	5.77412	5.77094	6.82124	7.83319	8.74054	8.40198	5.35824	8.2045
Os04g0677700	Katanin p80 subunit.	No Hit	7.03616	6.37545	7.92329	5.9991	5.94503	7.06994	6.50616	5.81118	5.80116	6.16197	6.30535	5.42681	5.35457	5.37989	5.03849	5.39883	5.51843	5.43886	8.59115	7.74803	8.6379	8.99497	9.47821	9.32645	6.61211	7.49251	6.75793	6.79551	7.41706	7.38084	9.49702	8.96942	9.28806	10.0409	9.16166	9.3229	7.57929	7.4121	8.4783	7.83282	7.793	8.42111	8.85482	9.86178	9.29606	11.0942	9.77666
Os04g0678100	Protein of unknown function DUF1218 family protein.	fiber protein Fb34, putative, expressed	8.06953	8.00602	8.86948	7.41492	7.69186	8.3877	8.14848	8.46012	8.45036	7.40373	8.16234	8.213	8.00494	8.0917	8.39877	7.60273	7.5469	8.14294	7.65107	7.13048	8.11882	6.86299	7.26076	7.85913	8.10244	7.96101	7.7201	8.27341	8.9012	8.99821	7.9631	8.07719	8.83522	7.70413	7.49309	8.41128	8.19896	7.4286	8.41227	7.6521	7.50102	7.92696	5.73779	7.17134	7.25703	8.51648	6.88533
Os04g0678200	Protein of unknown function DUF1218 family protein.	No Hit	11.9707	11.9387	12.4363	12.0122	12.2527	12.5772	12.4842	12.7671	12.6701	12.4201	12.8501	12.4486	12.4717	12.5283	12.243	12.5654	12.4888	12.7491	12.2367	12.1429	12.1858	11.9347	11.9471	11.728	12.0003	11.6217	12.0026	13.0331	13.1737	12.7223	12.4133	12.5606	12.7207	12.3179	12.2882	12.6982	12.029	11.9611	12.569	12.0601	12.0296	12.2424	10.7646	12.2153	12.0431	13.951	11.8816
Os04g0678700	Protochlorophyllide reductase A, chloroplast precursor (EC 1.3.1.33) (PCR A) (NADPH-protochlorophyllide oxidoreductase A) (POR A).	protochlorophyllide reductase A, chloroplast precursor, putative, expressed	15.0627	14.2669	15.1436	6.65115	6.34982	8.17019	15.6727	15.4415	15.0216	8.86323	9.98158	9.29076	8.5148	9.26336	8.74669	5.8392	6.13809	4.7914	17.1916	16.0509	17.4461	14.5953	15.3346	15.2585	15.4189	15.6786	15.1874	9.96845	10.7131	9.96846	4.89498	5.36357	4.4667	4.30521	5.69009	5.16258	5.40042	6.65342	7.86949	4.7505	7.61756	5.4157	16.4728	16.5733	16.8612	15.4311	15.6049
Os04g0679800	RNA-binding protein-like protein.	zinc finger, RING-type, putative, expressed	10.4301	10.1967	10.2958	10.7699	10.6556	10.3233	10.7995	10.1776	9.88377	10.4853	10.2306	10.0963	10.6212	10.921	10.6775	10.2373	10.4425	10.2401	10.5062	10.5654	10.8888	10.0135	10.0426	10.6081	11.6055	11.2497	11.7283	11.0962	10.4059	10.0836	11.2634	11.1175	11.6389	11.0503	10.6261	11.229	10.8646	10.8916	11.0106	11.8392	10.9469	11.088	9.14505	10.6438	10.1088	11.4836	10.4961
Os04g0682000	Autophagy 4a.	cysteine protease ATG4, putative, expressed	11.7094	11.4874	11.5748	10.8847	10.8833	10.8352	11.4124	11.3031	11.0308	10.0433	10.3388	10.0452	11.3733	11.6815	11.3521	10.1742	10.4914	10.2761	10.3319	10.6683	10.6612	10.1342	10.111	10.2902	10.7637	10.213	10.3397	10.9279	10.6781	10.6252	11.3907	11.2333	11.6226	11.2631	10.7856	11.0342	10.538	10.5531	11.0667	10.7124	10.733	10.9248	10.2387	10.9037	10.6812	11.5058	10.7374
Os04g0689500	Conserved hypothetical protein.	expressed protein	10.9993	10.1738	12.3744	8.53656	8.63389	11.1266	9.37048	9.44665	8.92033	6.75923	6.86197	7.73161	8.54756	8.55708	8.87507	8.11339	7.7464	8.58217	13.798	12.8455	13.8864	13.5257	13.9701	14.2017	11.198	11.3171	11.1803	11.6225	11.6695	12.2044	13.8635	13.8845	14.5494	13.9003	13.895	13.909	12.3534	12.2926	13.2951	11.9963	12.6357	13.3023	13.1733	14.656	14.9034	14.4088	14.2511
Os04g0689900	Thaumatin-like protein precursor.	thaumatin, putative, expressed	4.67354	3.7973	5.20539	3.55549	3.03492	3.71133	4.4279	2.86579	3.26414	2.94224	2.90253	4.70232	2.23621	2.71013	4.57736	2.71784	2.17493	3.50544	8.06563	5.77069	7.73676	7.67576	8.47143	8.83193	5.21487	5.18449	4.73109	3.17461	2.59854	4.0843	8.04481	8.14937	8.61644	8.0137	7.54694	7.16597	6.78554	6.34381	7.37411	6.10472	7.03241	6.73933	8.23272	9.36993	9.95714	8.08951	9.45621
Os04g0691500	Importin-beta, N-terminal domain containing protein.	transportin-2, putative, expressed	12.1501	12.0684	11.4866	12.1324	12.1286	11.3981	12.2046	12.02	11.7865	12.2479	12.1559	11.3778	12.2996	12.152	11.9333	11.7223	12.0799	11.7408	11.8002	11.8108	11.5852	12.2953	12.3301	12.2823	11.6437	11.482	11.8788	12.4686	12.2761	11.7057	12.376	11.939	12.3198	12.5879	11.7551	11.7928	11.4131	11.5041	12.0513	12.2437	11.8396	12.2752	13.4935	13.3994	13.0896	11.9476	13.0518
Os04g0691800	C2 domain containing protein.	anthranilate phosphoribosyltransferase, putative, expressed	11.2276	11.4301	11.8145	10.7845	11.402	11.7207	11.3086	11.6448	11.4544	10.449	10.8504	10.643	9.64858	10.039	9.8978	10.0561	10.5487	10.6136	10.2893	9.82664	11.8811	9.95245	11.3304	11.2933	9.47868	9.1119	9.24767	9.69848	10.4371	10.328	10.8308	10.7411	11.2189	10.578	10.3679	10.9087	11.1102	11.0808	11.4627	10.4985	11.0246	10.7251	4.64329	11.4596	11.3845	13.2249	11.2802
Os05g0100700	Somatic embryogenesis receptor kinase-like protein.	serine/threonine-protein kinase, putative, expressed	9.39257	9.34995	9.36906	9.54223	9.49275	9.42427	9.76912	9.83425	9.6353	10.2819	10.321	9.31553	9.08682	9.50153	9.06198	8.92437	9.88859	9.7721	9.98239	9.8592	10.4017	10.5664	11.1026	10.6876	8.65801	8.40294	8.35436	9.88995	10.3296	9.88789	10.063	9.86453	9.79239	9.98937	9.51184	9.35542	8.63522	8.9288	9.39379	9.26694	9.22965	9.47438	11.0875	11.3416	11.0882	11.6945	11.2488
Os05g0100900	Conserved hypothetical protein.	expressed protein	10.0235	10.2389	9.75326	9.64548	9.99541	9.51806	10.625	10.6301	10.3126	10.4754	10.454	9.74942	9.73631	9.99559	9.92822	9.44559	10.2289	9.8533	10.0652	10.0148	10.1263	10.1766	10.483	10.398	9.82069	9.17847	9.98399	9.8788	9.81436	10.0545	9.93996	9.6912	9.84841	9.95366	9.31144	9.42822	8.81124	9.329	9.71277	9.65147	9.47272	9.85736	11.5397	11.2996	11.0886	11.0626	11.5071
Os05g0101600	Cytochrome P450 family protein.	cytochrome P450, putative, expressed	9.2542	9.28725	9.17874	10.7709	11.0765	10.6693	9.88996	10.3017	10.1383	10.3814	10.58	10.2754	9.40451	9.30468	9.2888	10.9119	10.9614	11.2198	9.10206	8.85358	9.47397	9.09344	9.93128	9.4678	8.70711	8.42098	8.38373	9.76489	10.5352	9.82303	5.17106	5.72228	4.37128	5.0011	6.15387	5.81271	6.68533	7.22295	5.9629	6.71565	6.86428	6.43592	9.77128	10.2026	11.1282	11.6704	10.6373
Os05g0103300	AT.I.24-5 protein (Fragment).	expressed protein	11.581	11.2062	12.494	13.1771	13.3709	14.1274	11.8157	12.0467	11.8796	12.597	13.1173	13.4651	11.6468	12.372	12.3563	12.4056	12.6422	12.424	12.9208	11.9125	11.5123	11.9096	12.3039	12.0106	12.7209	12.3507	12.5174	13.6012	13.2929	13.216	11.0286	11.3704	11.4765	10.9155	10.6538	10.9462	10.9794	11.281	11.9141	11.2033	10.9968	11.6277	7.0061	11.1871	10.6575	13.6594	10.9051
Os05g0103400	AT.I.24-6 protein (Fragment).	expressed protein	7.7077	7.57902	8.47833	9.91207	10.1324	10.9032	8.47075	8.86707	8.99188	9.33203	9.74535	10.0254	8.70994	9.37077	9.30153	9.50037	9.58269	9.55317	8.37121	8.44034	7.99091	9.03134	8.42451	8.69148	8.57873	8.21068	9.19508	9.79819	9.81109	9.62138	6.93337	7.14244	7.58115	7.1411	6.66659	7.2382	6.67892	7.09425	7.83826	6.64679	6.71402	7.62885	0.833258	7.13286	7.26368	8.21198	6.99564
Os05g0107700	Transcription initiation factor IIA gamma chain (TFIIA-gamma).	transcription initiation factor IIA gamma chain, putative, expressed	12.0243	11.9483	11.5714	11.9935	11.9726	11.6911	11.9524	11.7987	11.7826	11.9235	11.7429	11.7691	11.6456	12.0334	11.9424	11.8956	11.8453	12.3401	11.7324	11.71	11.5713	12.0435	11.7809	12.039	11.4011	11.0139	11.2619	12.1381	12.2096	11.5343	11.2948	10.9412	11.5292	11.2944	10.5139	11.2178	9.76901	10.3487	10.8956	11.2179	10.6215	11.01	11.4539	11.6085	11.5781	12.1735	11.8114
Os05g0108400	Plant protein of unknown function DUF868 family protein.	expressed protein	3.16106	2.32685	2.86669	2.53922	2.16552	2.42867	1.97232	2.6316	2.84628	2.53425	2.2579	3.27654	3.28188	2.3645	2.61647	2.78329	2.56948	1.76298	8.94882	7.48819	6.95911	7.93783	7.82483	8.22028	5.18781	3.89482	6.90812	5.13555	4.38222	4.95744	10.2551	10.1574	10.8693	9.87102	9.30932	9.42334	7.42225	7.96064	9.65659	8.69269	8.41394	9.80704	10.2316	10.9178	10.8822	8.40128	10.9509
Os05g0108600	Cysteine proteinase.	xylem cysteine proteinase 2 precursor, putative, expressed	5.12151	5.57291	6.27293	4.6361	5.40968	8.05583	4.46439	5.70139	5.20437	3.75387	4.68567	5.68347	3.52062	5.07459	6.94794	4.55855	4.71243	6.67231	11.1208	7.99227	11.8129	10.1933	11.3996	11.8364	5.34084	5.54297	4.68765	5.09809	4.64809	5.39117	10.9732	11.5324	11.2661	11.0754	10.9622	11.0756	9.89515	9.70403	10.8557	9.89437	9.96584	10.1085	10.4455	12.1495	13.5016	13.17	13.1051
Os05g0108800	Cytochrome b5.	cytochrome b5-like Heme/Steroid binding domain containing protein, expressed	14.4208	13.9787	13.5009	14.1759	13.8707	13.3633	14.3011	13.8976	13.6506	13.7158	13.3716	13.482	14.4425	14.3575	14.0565	13.8855	13.5719	13.3095	13.8411	14.0775	13.8226	13.2076	12.9166	13.0486	13.6974	13.2054	13.8619	13.3392	13.0547	12.5856	13.9007	13.5545	14.2407	13.1908	12.6819	12.9683	13.0271	12.8099	13.6119	13.234	12.6132	13.4347	13.5985	14.0852	14.0634	14.288	13.4379
Os05g0120200	ABC transporter related domain containing protein.	white-brown complex homolog protein 16, putative, expressed	10.7839	10.7558	10.9746	10.085	10.1449	10.619	11.1625	10.9909	11.0078	10.5419	10.7465	10.1146	10.3451	10.9302	10.606	10.8946	10.4255	11.0842	11.2518	11.8494	11.9322	11.4771	11.2978	11.5872	10.6191	10.6684	10.7002	12.4958	12.3173	11.7002	11.3625	11.1968	11.2586	11.3202	10.7822	11.17	11.9434	11.9918	12.2379	12.6859	12.0399	11.7667	4.95166	9.22471	8.96959	12.2194	10.5233
Os05g0120300	Hypothetical protein.	expressed protein	1.12635	2.09736	2.50099	2.10665	2.30207	0.648996	3.48788	2.51542	1.32456	4.93507	1.15693	1.99399	1.51525	0.289264	1.7455	0.594043	1.7489	1.17959	11.4363	10.0736	10.2853	11.439	11.0399	11.1115	1.97612	-3.31312	6.31179	1.90631	1.59862	-1.03245	9.05317	9.1356	9.61623	9.17523	8.85977	8.58623	6.94213	7.18622	8.30287	7.84102	8.47078	8.42181	12.8831	13.0067	13.2893	7.55832	13.0643
Os05g0123100	Glycosyl transferase, family 43 protein.	glycosyltransferase family 43 protein, putative, expressed	10.0546	9.53573	10.5663	8.66078	8.5555	9.65623	9.62173	9.50906	9.84896	9.38379	9.03198	8.88213	9.38852	9.48906	9.35098	8.9277	9.13414	8.74621	12.1953	10.9553	12.4524	11.3263	12.1842	12.2748	9.89421	9.64781	9.92517	10.219	8.49689	9.93629	12.763	12.4446	12.6453	12.8842	12.4127	12.3362	10.7857	10.9183	11.6923	11.175	10.7466	11.5824	11.3411	13.1326	12.6266	14.6492	12.9148
Os05g0123200	IQ calmodulin-binding region domain containing protein.	IQ calmodulin-binding motif domain containing protein, expressed	10.4878	10.0638	11.1499	10.0267	10.1418	10.7893	10.4687	10.2617	9.99164	10.3415	10.324	9.94939	10.0476	10.3136	9.95714	9.82375	10.3693	10.0694	12.8632	12.2659	12.8128	12.6437	12.9745	13.0537	9.89008	9.74314	9.84081	10.0691	10.8859	10.06	13.7449	13.413	14.1557	13.7079	13.0183	13.2813	12.595	12.3838	13.5265	12.4567	12.5487	13.1816	12.6102	13.8957	13.6261	13.9668	13.2594
Os05g0126100	CD9/CD37/CD63 antigen family protein.	tetraspanin family protein, putative, expressed	8.12315	8.12271	7.59627	8.96223	8.87614	8.29652	8.76436	8.6394	8.32034	9.22678	9.07337	8.09493	8.69117	9.12493	8.96909	8.8816	9.40778	9.33981	7.1592	7.96741	7.06579	8.17221	7.69132	7.71628	6.6982	6.47893	7.08108	8.87629	8.94422	8.21366	8.5746	8.26957	8.29772	8.86838	8.22238	8.55059	8.39085	8.98396	9.07031	9.55204	9.35281	9.37943	6.13972	7.11508	7.734	9.72808	8.27389
Os05g0127200	Phosphoinositide-specific phospholipase C (PLC) family protein.	phospholipase C, putative, expressed	8.22699	6.41035	9.83217	5.58605	4.86144	7.97768	8.82882	7.55725	7.6742	6.39689	6.27257	7.69682	6.80771	5.78712	6.79979	6.4541	6.09719	5.3014	10.6147	10.5012	11.3244	10.8178	10.3603	11.3938	9.81409	9.46083	9.98205	9.54934	9.90665	10.2794	11.1112	11.1358	11.39	11.1637	10.6406	11.248	10.4611	10.6497	10.6436	10.941	10.3881	10.7137	10.4003	10.0502	9.75376	13.5975	10.4936
Os05g0129300	Basic/leucine zipper protein.	CPuORF3 - conserved peptide uORF-containing transcript, expressed	11.4411	11.8777	11.6107	13.1027	13.5953	13.2507	12.7519	12.8343	12.1849	13.2449	13.3024	12.6661	11.4562	12.6262	11.7644	12.4832	13.2758	13.0007	12.4001	12.16	12.3809	11.7768	12.4181	12.2302	11.5574	10.9495	11.2638	12.1304	12.1406	10.9265	13.1936	13.2298	13.3462	13.3264	13.3785	13.63	11.9846	12.9003	13.1454	13.4508	13.0177	12.676	12.296	12.9756	12.4765	14.311	12.7274
Os05g0130200	Non-protein coding transcript, putative npRNA.	expressed protein	12.2753	12.5878	12.5861	12.0055	11.7723	11.5	12.7976	12.7804	12.3363	11.7292	12.0591	12.5928	12.6003	13.0388	12.8408	12.6716	12.2051	12.4537	11.7219	12.1348	11.7804	11.1718	10.7761	11.162	11.5832	11.2116	12.0245	12.6086	12.3047	11.8064	9.47078	9.24665	9.90228	9.19849	8.46861	9.8158	10.3457	10.6262	11.0119	10.4857	10.626	11.0943	9.49202	12.03	12.4161	13.598	11.8882
Os05g0131000	Plant protein of unknown function family protein.	plant protein of unknown function domain containing protein, expressed	3.32618	1.3055	2.22638	2.40719	1.0538	-0.0968698	2.95796	0.584267	1.55901	2.95636	1.85125	1.48604	0.818553	2.99568	2.26209	0.926013	2.34377	2.66969	5.77939	3.25248	4.41761	5.19073	5.24602	5.55159	4.51787	3.65504	2.68151	2.69712	1.89771	4.05575	5.48564	5.20137	4.96854	5.44001	4.97215	4.17921	2.63135	3.71441	4.09648	3.00668	4.23151	3.35866	6.09942	7.6446	7.63162	7.10818	7.36346
Os05g0134200	Protein phosphatase-2C.	protein phosphatase 2C, putative, expressed	12.0761	12.2287	12.0991	12.0589	12.4604	12.2134	12.3334	12.7932	12.913	12.2288	12.5614	12.7245	12.6136	13.3992	13.1948	12.5357	12.6451	13.0735	11.7367	12.4076	11.7005	12.0531	11.4989	11.4967	13.0557	12.5493	12.8232	13.6666	13.4258	13.1927	11.1498	11.4693	11.8263	10.8718	11.4134	11.5836	11.5816	11.7411	12.0586	11.6721	11.7492	11.8969	11.1876	11.717	11.5663	12.6947	11.6102
Os05g0134400	Haem peroxidase, plant/fungal/bacterial family protein.	peroxidase precursor, putative, expressed	10.3126	9.42456	12.7157	8.04208	8.70844	11.8972	7.12149	4.78968	4.95689	3.81001	4.12065	4.85307	3.18917	4.74418	4.06871	4.5053	5.27146	5.66061	14.6686	13.3493	15.1935	13.1705	14.3932	14.3959	7.66687	8.39259	8.52182	8.7409	9.79804	9.79402	14.4562	14.8797	14.6138	14.3407	14.6386	14.5069	13.2158	13.3019	14.0113	12.8014	12.8729	13.0135	10.839	13.8518	13.1537	15.4314	13.3652
Os05g0135500	Haem peroxidase, plant/fungal/bacterial family protein.	peroxidase precursor, putative, expressed	8.09808	7.07927	10.0697	6.60406	5.86782	9.86872	2.31092	2.38077	2.54065	2.12383	2.18969	2.73899	1.88159	2.56219	1.95888	2.77253	1.89658	3.21588	12.9492	9.60622	11.3084	9.31647	11.6011	11.298	4.05875	4.45223	4.29364	3.33633	3.29431	4.2936	14.0414	13.4053	12.7751	13.9937	12.9225	12.8724	11.3763	11.6933	12.6796	11.8894	11.3463	12.2312	3.50423	12.9744	7.72858	15.4485	11.1732
Os05g0135700	S-adenosylmethionine synthetase 1 (EC 2.5.1.6) (Methionine adenosyltransferase 1) (AdoMet synthetase 1).	S-adenosylmethionine synthetase, putative, expressed	13.0657	12.9873	13.3833	12.3906	12.1732	12.3576	13.5391	13.3445	13.8113	12.7438	12.5339	12.6484	14.2566	13.7116	13.6402	12.6994	12.7927	13.5187	14.1501	13.7941	14.8502	13.5446	13.728	14.4027	14.793	14.9093	14.29	14.2772	13.9775	15.0895	14.4256	14.1057	15.1115	14.4338	14.0366	15.314	14.7993	14.1892	15.4533	14.062	13.9443	15.1332	13.6036	14.6257	14.6894	14.9309	14.105
Os05g0135800	Pto kinase interactor 1.	protein kinase, putative, expressed	12.0946	11.8863	12.5368	12.22	12.2665	12.297	12.1337	11.994	11.9123	12.3122	12.5721	12.2169	11.4083	11.8349	11.5236	11.9188	12.1642	11.8034	12.2642	11.9322	12.0843	11.8238	11.9933	12.3062	11.675	11.2015	11.8557	12.3732	12.1945	11.8147	11.6746	11.5121	12.1766	11.8585	11.1636	11.8211	10.7932	11.0374	11.835	11.4853	11.2519	11.9587	11.6269	12.2849	12.2138	12.8656	12.2081
Os05g0136900	Transferase family protein.	transferase family protein, putative, expressed	8.99495	8.44348	9.13979	7.48079	7.53592	8.03339	10.0443	10.3978	11.0064	8.05676	8.1631	7.931	12.8589	12.5976	11.9228	10.2919	10.814	10.2068	11.8372	12.8503	12.44	11.2588	10.1257	10.7167	13.7428	14.2255	13.167	12.6467	12.0886	12.4191	11.8439	12.1929	12.2632	11.6687	11.3727	12.2763	12.7661	12.219	13.1593	10.5961	11.0908	12.1834	8.31864	12.3157	11.8594	14.3088	11.3167
Os05g0138300	Hydrophobic protein RCI2A (Low temperature and salt responsive protein LTI6A).	OsRCI2-6 - Hydrophobic protein LTI6B, expressed	11.3353	11.007	11.691	10.7798	10.9774	11.2861	10.6323	10.761	10.6158	11.3722	11.9641	11.5348	11.9741	12.0167	10.9793	11.4473	11.3043	11.0742	10.4407	11.4406	11.0491	10.7831	10.4028	10.4277	11.3754	10.707	12.2854	12.0269	12.6062	11.7945	12.0985	12.3299	12.4983	11.7399	11.2391	12.01	11.9616	11.8862	12.8575	11.9744	11.7755	12.6265	6.32961	10.5086	9.81397	13.2772	10.1847
Os05g0140100	Myb, DNA-binding domain containing protein.	MYB family transcription factor, putative, expressed	6.31098	6.4051	9.10972	4.6029	4.60058	7.72002	4.96254	1.66241	2.99819	1.60109	2.32713	2.78123	2.22357	-0.527073	2.45521	-0.897156	-0.0475435	0.145985	10.3919	7.5897	11.726	9.6699	11.5762	11.8283	5.1268	5.04611	6.02543	4.45316	6.08006	7.38076	9.44471	9.19257	10.5438	9.97056	9.53368	10.1162	8.03238	7.89495	9.58953	8.67643	8.53795	9.78631	8.69893	11.8952	11.8376	12.3963	11.7346
Os05g0142400	Conserved hypothetical protein.	expressed protein	9.92682	9.50624	10.8395	13.3675	12.4914	13.6689	9.18161	8.16357	8.60503	10.4029	10.6851	11.4281	10.3787	10.8832	10.4865	13.138	12.29	12.23	11.1602	9.38935	10.3311	12.8272	12.3479	12.8853	7.53993	6.76952	8.46142	11.5569	11.3479	10.666	5.43334	6.00836	5.42118	8.66433	8.65771	9.64125	6.76104	6.89828	7.85256	10.2733	10.4202	10.3887	6.81895	10.1695	10.6244	14.79	11.8533
Os05g0149800	Calcium-binding EF-hand domain containing protein.	serine/threonine-protein phosphatase 2A regulatory subunit B subunitgamma, putative, expressed	10.5343	10.4373	10.7799	10.1044	10.2745	10.3759	10.8463	11.1049	10.929	10.8046	11.3702	11.271	10.4967	10.8802	10.4023	10.516	10.5977	10.2503	11.7467	11.2398	10.8203	11.2654	10.946	10.8922	11.7216	11.5512	12.2179	11.9204	12.0526	12.0739	10.8468	10.8202	11.2605	10.8817	10.4479	11.0793	11.0008	11.4324	11.7202	11.6669	11.3303	11.8795	12.0103	12.0363	11.8647	12.4277	12.0369
Os05g0154700	Kinesin heavy chain (Fragment).	ATKINESIN-13A/KINESIN-13A, putative, expressed	10.2119	10.3758	9.85377	10.497	10.742	9.90916	11.066	11.2299	10.6597	11.2586	11.2171	10.5063	10.3801	11.1917	10.4904	10.0572	11.199	10.6944	11.4487	11.5347	11.0055	11.9572	11.9632	11.5656	11.2863	10.8634	11.4045	11.4274	11.2155	11.2074	12.0012	11.8867	11.9806	12.0478	11.5867	11.4722	10.6685	11.1958	11.4932	11.3569	11.5925	11.6579	12.7555	13.0785	12.6296	12.2541	12.5913
Os05g0155400	Sugar transporter superfamily protein.	GATA zinc finger domain containing protein	9.59793	9.4634	10.4776	9.44756	10.0595	11.1168	10.4162	10.3207	9.66856	10.7882	11.6704	11.5288	7.74589	8.43267	7.97842	9.94491	9.94809	9.22551	11.0859	10.2323	10.0462	10.5804	9.747	10.0565	10.4551	10.1061	11.0643	11.4614	11.859	11.0909	10.2652	10.2295	11.0951	10.3501	9.70976	10.7502	9.17766	9.72081	11.009	10.4574	9.84967	10.9313	7.80542	8.68784	8.10391	11.7688	8.92365
Os05g0155700	Conserved hypothetical protein.	heparan-alpha-glucosaminide N-acetyltransferase, putative, expressed	9.35346	9.88755	9.5909	9.5962	9.96567	9.5487	10.1968	10.0199	9.66154	10.0111	10.1897	9.6303	9.36963	9.69602	9.96379	9.42755	10.2152	9.73146	9.34819	9.15628	9.78008	8.6463	9.00096	9.32901	9.26456	8.82888	9.55945	9.58771	9.51416	9.09515	9.7323	9.92699	10.2194	9.56275	9.29708	9.71733	9.04259	9.60672	10.0453	9.93337	9.6837	10.1214	10.0011	9.84989	9.6303	10.35	10.0813
Os05g0159300	Lipolytic enzyme, G-D-S-L family protein.	GDSL-like lipase/acylhydrolase, putative, expressed	10.0578	9.09719	11.1312	10.4495	10.2206	11.284	9.10446	8.14646	8.17591	8.2261	8.99722	8.05992	7.40399	7.04741	6.94011	7.11545	6.80486	6.92244	13.1912	10.4108	13.2725	10.5286	12.4427	12.2428	9.01658	9.34538	8.59718	9.48554	9.32704	9.21187	13.7258	12.8455	13.2954	13.8872	12.3469	12.9493	11.6576	11.8105	12.6354	12.5073	11.459	12.5066	7.00857	14.0106	13.8223	15.5352	14.0476
Os05g0160300	Plant lipid transfer protein/Par allergen family protein.	LTPL104 - Protease inhibitor/seed storage/LTP family protein precursor, expressed	12.2905	10.0218	13.0364	8.72277	8.23048	11.9146	13.2534	12.546	12.0126	6.9794	7.4236	9.12794	8.29573	8.11443	8.7609	6.88396	6.33528	6.27986	13.4635	10.972	13.1646	10.0804	10.7225	11.2237	11.9068	10.4029	12.7459	10.0021	10.2303	10.7678	14.4567	13.7722	14.6151	14.185	13.5061	14.9704	13.0785	13.4402	14.1267	13.0847	13.0196	13.5955	13.1825	14.2909	15.2039	14.4917	14.0331
[truncated: 876 more rows]
[truncated: 129 more columns]
