# Supplementary material for: Comprehensive Network Analysis of Anther-Expressed Genes in Rice by the Combination of 33 Laser Microdissection and 143 Spatiotemporal Microarrays
Source: PLoS One. 2011 Oct 26;6(10):e26162. doi: 10.1371/journal.pone.0026162 (PMC3202526; doi:10.1371/journal.pone.0026162)
Supplement: Table S6 — Microarray data of Inflorescence preferentially expressed genes. (XLS) [file pone.0026162.s007.xls]

## Sheet: Sheet1
Table S6. Microarray data of Inflorescence preferentially expressed genes.
RAP-ID	Description_RAP-DB	Description_TIGR	Leaf blade_vegetative_12:00	Leaf blade_vegetative_12:00	Leaf blade_vegetative_12:00	Leaf blade_vegetative_00:00	Leaf blade_vegetative_00:00	Leaf blade_vegetative_00:00	Leaf blade_reproductive_12:00	Leaf blade_reproductive_12:00	Leaf blade_reproductive_12:00	Leaf blade_reproductive_00:00	Leaf blade_reproductive_00:00	Leaf blade_reproductive_00:00	Leaf blade_ripening_12:00	Leaf blade_ripening_12:00	Leaf blade_ripening_12:00	Leaf blade_ripening_00:00	Leaf blade_ripening_00:00	Leaf blade_ripening_00:00	Leaf sheath_vegetative_12:00	Leaf sheath_vegetative_12:00	Leaf sheath_vegetative_12:00	Leaf sheath_vegetative_00:00	Leaf sheath_vegetative_00:00	Leaf sheath_vegetative_00:00	Leaf sheath_reproductive_12:00	Leaf sheath_reproductive_12:00	Leaf sheath_reproductive_12:00	Leaf sheath_reproductive_00:00	Leaf sheath_reproductive_00:00	Leaf sheath_reproductive_00:00	Root_vegetative_12:00	Root_vegetative_12:00	Root_vegetative_12:00	Root_vegetative_00:00	Root_vegetative_00:00	Root_vegetative_00:00	Root_reproductive_12:00	Root_reproductive_12:00	Root_reproductive_12:00	Root_reproductive_00:00	Root_reproductive_00:00	Root_reproductive_00:00	Stem_reproductive_12:00	Stem_reproductive_12:00	Stem_reproductive_12:00	Stem_reproductive_00:00	Stem_reproductive_00:00
Os01g0100400	Pectinesterase-like protein.	monocopper oxidase, putative, expressed	6.93025	6.87266	5.87227	6.99904	7.16747	6.71916	7.24727	6.76164	6.35674	7.7876	8.11759	7.0821	5.61796	6.07135	6.67463	6.28766	7.02438	6.84296	8.37747	8.26275	7.77593	8.98213	8.94813	8.59565	6.45813	6.75993	7.38928	7.72041	8.40585	7.44377	9.07555	8.91186	8.68775	9.18945	8.85688	8.1765	7.22045	7.52995	7.79013	7.63235	7.81229	8.34449	10.0199	9.92921	9.54672	8.95859	10.139
Os01g0101800	Conserved hypothetical protein.	expressed protein	6.64013	6.71218	5.56269	6.96625	7.02537	5.92955	6.83737	6.62209	6.22864	4.45307	5.3221	4.47566	4.93852	5.20276	4.18373	5.38294	5.63243	4.48694	9.62699	9.66096	4.9987	10.3894	9.84743	9.79603	5.74238	4.10458	4.13841	3.52208	3.84541	4.37898	9.42783	9.11652	9.20881	9.47989	8.95553	8.60277	7.1302	7.24025	7.75673	7.04675	7.4229	7.89165	11.3713	10.1505	10.4095	4.16981	10.175
Os01g0103800	Conserved hypothetical protein.	expressed protein	9.83591	10.1968	9.54643	10.7247	10.9276	10.5288	10.7579	10.914	10.9074	11.0858	11.1532	10.4088	10.9278	10.8315	10.8141	11.16	11.3166	11.4483	10.8892	10.6341	10.5564	11.6506	11.619	11.7632	10.1096	9.6361	9.70937	10.3768	10.9562	10.3974	10.1139	10.3128	10.4379	10.3539	10.2356	10.2669	9.36297	9.36067	9.68067	9.64642	9.55095	10.0126	12.4409	11.676	11.8137	10.8553	12.3307
Os01g0107400	Protein kinase.	protein kinase domain containing protein, expressed	6.82094	6.44647	8.31244	9.43841	9.40071	9.32665	7.86308	7.43845	7.01413	10.2441	9.67772	9.75735	5.58654	5.99507	6.23077	9.04562	9.4299	9.5633	8.53205	8.3585	8.09321	9.2848	9.4181	9.39334	6.90846	6.09901	7.19548	9.57309	10.0858	9.65333	8.81955	8.50374	8.74928	8.95838	8.56258	8.5638	7.27773	7.41405	8.22534	9.43549	9.08562	8.79539	9.81328	9.58115	9.39078	9.9275	10.2752
Os01g0107700	LIMONENE cyclase like protein.	exostosin family protein, putative, expressed	7.645	7.83927	7.5085	7.60036	7.51826	7.49155	7.84467	7.4453	6.99505	8.06373	8.05925	7.64931	7.0978	6.93613	6.61829	7.13136	7.2944	7.18472	8.75893	8.86005	8.43558	9.01938	9.02441	8.90882	7.44373	6.92963	7.51764	7.4471	8.01949	7.59568	8.18193	7.67332	8.13634	8.22519	7.53489	7.59634	6.95772	6.96982	7.1495	6.6473	6.82085	7.28946	9.99836	9.76232	9.82437	9.67747	9.84226
Os01g0108800	Plant protein of unknown function DUF936 family protein.	expressed protein	6.43277	5.28192	6.96327	9.44211	8.86754	9.74801	6.1436	5.99013	6.17248	7.60582	7.24585	7.11296	3.33506	3.87173	3.90419	4.10273	4.16732	3.88572	8.13285	7.85513	5.48251	10.203	9.8082	9.45794	3.9543	-1.56812	3.70868	3.68029	3.96969	4.01837	8.7025	8.18497	8.20195	9.28025	8.67001	8.26472	6.46487	5.99759	6.64646	6.54919	6.59706	7.05836	9.80681	9.03544	9.32225	4.78178	9.67963
Os01g0111200	Conserved hypothetical protein.	expressed protein	13.2088	13.4754	13.2705	13.5917	13.7374	13.5592	13.7014	14.1354	14.0916	13.6979	14.1743	13.4031	13.6879	13.8598	13.641	13.6134	13.9244	14.1352	13.4611	13.5804	13.3651	14.1218	14.0173	13.9453	12.7747	12.0238	12.6201	13.6196	14.1208	13.1149	13.463	13.5633	13.7112	13.4709	13.3272	13.5249	13.176	13.244	13.5016	13.3897	13.3244	13.6678	14.3228	14.0246	14.061	13.6845	14.0529
Os01g0111400	BED finger domain containing protein.	transposon protein, putative, unclassified, expressed	8.57652	8.60299	7.98983	9.11157	8.91897	8.57349	9.42799	9.43845	9.3014	10.305	9.87459	9.36734	9.21739	9.33639	9.13715	9.12031	9.4941	9.93465	7.7474	8.14495	7.61189	9.12759	8.93088	8.88487	8.65954	8.10169	8.44984	9.9007	9.80293	9.62276	8.23559	7.92988	7.92813	8.42487	7.77394	8.2692	8.18926	8.9391	8.67595	9.74833	9.24473	8.82423	8.82951	8.19706	8.19105	8.52365	9.03498
Os01g0123500	Ubiquitin ligase SINAT5 (EC 6.3.2.-) (Seven in absentia homolog 5). Splice isoform 2.	conserved hypothetical protein	5.35664	5.71022	6.59407	5.5767	5.4103	6.02472	6.18374	5.73101	5.75875	4.74911	5.49441	5.80149	4.97477	5.70583	6.14231	4.69898	4.59756	4.9942	4.82544	5.04303	5.09098	4.69547	4.72215	5.16392	5.43309	5.22535	4.77432	5.99114	4.85758	5.91419	4.7004	5.12508	5.48639	4.55806	5.22866	4.68029	7.77103	5.88037	5.13944	6.49577	5.83504	4.90475	6.32427	5.13278	4.91459	4.80459	6.12304
Os01g0125600	Heavy metal transport/detoxification protein domain containing protein.	heavy-metal-associated domain-containing protein, putative, expressed	3.45145	3.64261	4.14217	3.00287	3.03044	4.06737	4.36264	4.35324	4.11253	4.10045	4.50328	4.49405	4.03101	4.68078	4.08394	4.3573	4.84077	5.07884	10.9454	10.1433	10.2178	10.9422	11.0334	11.3072	6.22517	5.45628	8.56917	4.83923	6.48727	6.86683	9.45255	9.53281	9.32161	9.70865	9.41277	9.12026	7.703	7.99961	8.79138	8.33416	8.55493	9.31779	10.6344	9.69649	9.60269	10.8154	10.7393
Os01g0133200	Conserved hypothetical protein.	expressed protein	3.70717	3.79296	4.90132	2.79018	3.4071	4.12495	5.21555	5.11803	4.96747	3.29529	4.42676	4.43359	0.642934	0.813623	2.74677	3.77652	2.85212	3.61335	12.4008	11.663	9.24486	12.7325	12.4504	12.5907	-1.65984	5.803	5.08149	3.4434	5.29012	6.90284	11.4787	11.2641	11.3961	11.9219	11.4301	10.7866	9.52502	9.07453	10.0382	9.21789	9.27669	10.2389	13.9434	12.9644	12.8732	3.49395	13.2799
Os01g0133900	Protein kinase domain containing protein.	inactive receptor kinase At2g26730 precursor, putative, expressed	9.94304	10.0131	10.4019	8.46994	9.35478	8.88778	7.42059	8.04621	8.24927	4.81293	4.37254	5.3894	8.35318	7.93824	8.33479	5.13218	4.57181	5.30141	13.1778	12.7217	12.2394	13.7777	13.2495	13.4443	7.33045	7.6778	7.55192	7.27027	8.59995	8.18547	10.821	11.0399	11.0908	11.1367	10.9228	10.3339	8.94324	8.90286	9.83952	9.3585	9.35157	9.73222	13.201	12.4816	12.758	9.4773	13.1061
Os01g0134200	Conserved hypothetical protein.	expressed protein	4.27136	3.65603	3.45669	4.52473	4.55521	3.73419	3.94228	3.96272	4.21983	5.00522	4.92511	4.79786	4.33326	4.19803	4.35538	5.26056	5.76602	5.81807	5.24416	5.178	7.71487	5.65282	5.50182	5.44231	4.17167	3.73284	5.54322	5.35453	4.35554	5.43593	4.40216	4.37181	4.15689	4.45444	4.98547	3.80687	4.86618	5.17748	4.53487	5.07217	5.05289	5.08718	6.20698	5.18564	5.88346	4.2481	5.53045
Os01g0139900	Conserved hypothetical protein.	hypothetical protein	5.88717	5.9273	6.47478	7.7619	6.61527	6.08819	6.76219	6.34722	7.11806	5.93552	5.47895	6.65866	5.9624	6.35845	6.58108	6.76725	6.33531	6.90783	6.88293	6.12221	5.97106	6.35582	5.81098	7.31197	5.81692	6.61699	5.4669	7.98679	6.55461	6.46812	7.54922	7.97558	8.34051	8.17501	7.95908	8.54128	8.18562	8.39277	8.12999	8.62734	8.12321	8.89001	9.06534	8.40267	9.02971	11.0401	9.51516
Os01g0141700	UV-damaged DNA binding protein 2.	WD domain, G-beta repeat domain containing protein, expressed	10.1069	10.382	9.75438	9.6346	10.0408	9.59692	9.64242	10.0401	9.90752	9.12232	9.2663	8.90414	10.1093	10.5885	10.2472	9.58887	10.1976	9.78562	8.53548	9.09854	8.25392	8.12027	8.06827	7.76436	6.85083	6.95814	6.74641	7.95879	7.95595	7.23861	7.29239	7.25081	7.05713	7.53613	7.21778	7.49496	6.68013	7.00281	6.86047	6.98664	6.94754	7.56053	9.24021	7.7297	7.70091	8.57839	8.60045
Os01g0144900	Hypothetical protein.	No Hit	6.48061	6.38297	5.10289	7.06665	7.36719	6.06944	7.05733	6.51186	6.15281	7.32209	7.63724	7.2625	7.0161	7.37862	6.59204	7.05842	7.26242	6.03684	6.18971	5.85533	5.47266	5.43179	5.8711	5.56362	5.17362	5.29686	5.57146	5.57556	5.61551	6.46097	6.04379	5.87937	5.64028	5.68488	5.97325	5.732	5.46683	5.76625	4.91766	5.59705	5.41466	5.22541	8.26097	7.4409	7.49917	7.00109	7.86964
Os01g0148100	Conserved hypothetical protein.	expressed protein	9.62636	9.50358	9.4936	9.29942	9.48301	9.08086	10.1297	9.2348	9.09337	9.20463	9.08783	8.86888	8.02812	7.912	8.66215	7.78766	8.60335	9.19867	8.8043	8.26635	9.71882	8.18954	8.64641	9.52739	8.53203	7.77605	8.84407	7.72999	7.52537	7.91508	9.30031	8.97246	9.60794	9.3399	8.56531	9.36427	8.84547	9.67319	9.91817	9.6652	9.24257	9.88287	10.8262	10.597	10.4403	10.3355	10.4942
Os01g0148500	Galactose oxidase, central domain containing protein.	expressed protein	11.6622	11.2704	10.3926	11.3829	11.0599	10.1823	11.8721	11.7954	11.5995	11.9682	11.7137	11.092	12.2909	12.3369	12.0119	11.8649	11.9945	11.9257	11.2149	11.4668	10.8371	11.613	11.2928	11.3477	11.214	10.6661	11.4173	11.7646	11.7905	11.1101	11.0136	10.5112	10.8053	11.1163	10.0438	10.5802	9.77046	10.2334	10.6986	10.957	10.4008	10.7916	12.0581	11.6812	11.5882	11.3039	11.8414
Os01g0148700	Conserved hypothetical protein.	expressed protein	11.9973	12.3086	10.9395	12.0638	12.2516	11.4191	12.292	12.7376	12.5883	12.2454	12.3227	11.9141	13.2071	13.1447	12.7715	12.9419	12.8589	13.251	12.2575	12.5802	11.978	12.7946	12.5472	12.5062	12.4309	11.9506	12.2448	12.9529	12.8472	11.9616	11.9097	11.875	11.8591	12.0861	11.967	11.932	12.2621	12.3163	12.3341	12.4765	12.286	12.5351	13.168	12.5577	12.447	11.6634	12.7315
Os01g0149600	Histone H2B.1.	Core histone H2A/H2B/H3/H4 domain containing protein, putative, expressed	11.3691	11.5621	11.2408	12.2313	12.4502	12.3445	12.0954	12.8043	12.994	12.1956	12.3899	12.429	13.5288	13.7914	13.4722	12.3976	12.6306	12.837	14.009	13.8776	11.4066	14.5328	13.7386	13.4943	11.5638	11.0023	11.0934	12.2569	12.2409	11.8253	13.2405	13.3437	13.3155	13.2364	13.1943	13.1023	12.3244	12.6543	12.84	12.9644	13.1896	12.8423	14.4139	13.8185	13.7715	12.0203	13.1954
Os01g0152900	Histone H2B.	OsFBO1 - F-box and other domain containing protein, expressed	11.1957	11.2889	11.0252	13.0857	13.2001	13.0006	11.2027	12.1845	12.7459	11.2853	11.6354	11.7324	12.4032	12.7585	12.4821	12.1169	12.3981	12.1819	13.2705	12.8243	10.6911	14.2388	13.6276	12.9702	10.6319	10.1629	10.1542	10.8697	11.2508	11.2093	11.7151	11.7279	11.602	11.8437	11.7978	11.5883	10.3501	10.6079	10.7737	11.2763	10.9189	10.9627	13.982	13.1156	13.5233	10.1953	12.7991
Os01g0153100	Histone H2B.1.	No Hit	13.4052	13.2722	13.1051	15.3366	15.3475	15.0097	15.3397	15.6233	16.0411	15.3998	15.1723	15.4736	15.9823	16.099	16.0571	15.8556	15.6901	15.336	16.1787	15.9493	14.1365	16.3434	15.785	15.7622	15.1563	14.5444	14.8797	15.6572	15.4219	15.1102	15.0744	15.018	15.0299	15.1667	15.0465	14.9713	14.0344	14.2633	14.6506	15.0792	14.7192	14.9699	16.1856	15.8156	15.9383	14.1266	15.5157
Os01g0153700	Conserved hypothetical protein.	expressed protein	7.47868	7.67272	6.71353	8.26593	8.25112	6.98315	8.80588	8.61763	8.46708	8.94677	8.45308	7.94345	8.24697	8.07364	8.25461	7.76182	8.50974	7.561	7.45265	7.83118	8.27465	8.05672	8.69372	8.76624	7.92568	7.15569	6.88367	6.8942	7.26175	7.62488	8.64436	8.12741	8.408	8.91545	8.1301	8.43467	7.75979	8.02466	8.45493	7.50271	8.16235	8.57976	9.74361	9.50466	9.50275	8.82357	9.66028
Os01g0153800	Esterase/lipase/thioesterase domain containing protein.	gibberellin receptor GID1L2, putative, expressed	1.41625	2.59161	3.72978	2.40238	1.62342	4.09241	1.85146	0.997812	2.68299	1.75262	1.53043	3.75427	2.92295	2.25144	2.80909	2.3964	2.55674	2.36244	2.14606	1.79308	2.05335	2.07538	2.89399	1.14547	3.45569	-1.6345	5.01133	1.25365	2.55793	3.65111	4.737	5.16771	4.70297	4.71109	5.70223	5.39405	5.92168	5.3496	4.61757	5.0534	5.11798	4.25424	5.65811	2.17607	2.9295	1.67786	4.07106
Os01g0164800	Hypothetical protein.	BRCA2 repeat family protein, expressed	6.89504	6.54152	6.51671	6.01091	6.36944	5.89402	5.21971	4.7693	5.01233	4.91274	4.58384	4.00354	5.27858	4.43049	4.40336	4.3257	4.73753	2.95797	6.75787	6.38798	5.47775	6.97089	7.46684	7.50262	5.13339	4.8401	5.81726	3.60107	4.29161	5.33626	7.49418	7.27116	7.18585	7.62246	6.80865	6.57391	5.76366	5.64591	6.01486	5.65792	5.95198	6.18909	10.0045	8.74986	8.45386	5.00898	8.82412
Os01g0166800	Conserved hypothetical protein.	expressed protein	6.6534	6.22456	5.83682	9.51337	9.29736	8.47773	8.73513	7.95335	6.9402	7.72012	7.25239	7.2617	7.36627	7.26959	7.38112	8.52142	9.20831	7.76621	10.4529	10.1884	7.50567	10.9797	10.3817	10.2775	6.08098	4.48907	6.02966	5.2677	5.87591	6.07724	10.1043	9.53291	9.86039	10.06	9.00034	8.91339	7.99192	7.73231	8.57081	7.63573	8.00153	8.73261	12.0352	10.6229	10.5206	6.23257	10.8878
Os01g0169400	LOB domain protein 25.	DUF260 domain containing protein, putative, expressed	4.16659	2.45792	4.23486	3.25815	4.06364	2.902	2.18569	2.89266	2.55778	2.67231	1.7921	3.4334	3.76431	3.38647	2.62898	3.23184	3.04354	2.18351	6.19858	6.9536	4.01451	5.86886	4.80022	5.745	4.90028	5.03708	6.52608	4.69084	2.65656	2.66817	7.2107	6.71599	7.04335	7.39758	6.95863	7.01634	7.74931	7.80747	7.86956	7.47516	7.61935	8.18949	5.15864	5.7136	6.35113	6.80916	6.39356
Os01g0169500	ARM repeat fold domain containing protein.	RST1, putative, expressed	9.47609	9.96036	9.13368	9.94731	10.1352	9.48572	9.9963	10.3494	10.173	10.4422	10.6659	9.52606	10.2061	9.8976	9.71977	10.2437	10.7068	10.6328	8.891	9.75113	9.5375	9.51991	9.58648	9.81177	10.0752	9.5447	10.1824	10.6013	10.6653	10.2234	9.78521	9.68098	10.1605	9.82085	9.11452	9.92591	10.1685	10.0798	10.5239	10.1721	10.2004	10.7093	11.0265	10.3137	10.2599	10.3825	10.9387
Os01g0170500	Protein of unknown function DUF239 domain containing protein.	carboxyl-terminal proteinase, putative, expressed	4.31534	3.64095	4.65146	4.20843	3.12784	3.39958	3.93594	4.00023	3.59143	3.83548	4.44555	4.10293	4.10694	3.24383	3.41035	3.15672	3.06922	2.84788	9.96464	9.20945	9.15869	10.7733	10.7325	10.5003	6.01824	6.51403	7.44557	6.14702	6.33668	6.77157	10.3829	9.96077	10.0543	10.5719	10.3327	9.64708	8.24892	8.76376	9.06053	9.11201	8.94396	9.00479	12.7337	11.7324	12.0477	10.896	12.4796
Os01g0171000	BRASSINOSTEROID INSENSITIVE 1-associated receptor kinase 1 precursor (EC 2.7.1.37) (BRI1-associated receptor kinase 1) (Somatic embryogenesis receptor-like kinase 3).	BRASSINOSTEROID INSENSITIVE 1-associated receptor kinase 1 precursor, putative, expressed	9.32346	9.23108	10.1212	9.68501	10.2794	10.7478	9.28979	9.55877	9.28764	9.7841	10.6698	10.029	7.66869	7.55978	7.6754	8.24778	8.85388	7.85003	11.0629	10.3036	10.5815	10.9912	11.2463	11.4452	8.90798	8.81247	9.29319	9.62149	10.7352	10.0294	10.6607	10.9695	11.6322	10.5946	10.2828	10.6429	9.72681	9.84323	10.7294	9.90074	9.84248	10.8589	12.504	12.1493	12.2236	11.5852	12.2305
Os01g0172200	WW/Rsp5/WWP domain containing protein.	DEAD-box ATP-dependent RNA helicase 14, putative, expressed	8.21516	8.05376	8.22	8.96186	9.13861	9.12925	8.23983	7.87498	7.61886	8.51842	8.7916	8.1926	7.62052	8.31268	7.97364	8.19431	8.65805	8.36478	9.74047	9.1099	8.92165	9.6273	9.53866	9.85403	7.48573	7.28042	8.05171	8.53832	8.63374	8.33909	9.14454	8.97731	9.15216	9.39104	8.80483	8.76008	7.28738	7.90269	8.26809	8.34017	8.03531	8.53414	10.9122	10.2315	10.0062	9.85384	10.9365
Os01g0173600	Glyoxalase/bleomycin resistance protein/dioxygenase domain containing protein.	glyoxalase family protein, putative, expressed	3.68302	3.02934	5.00752	2.50521	2.39528	4.25473	2.74454	3.3623	2.95456	1.76001	2.31856	2.63203	4.19792	3.08366	3.89276	3.26292	3.09385	4.57471	3.36391	3.65708	4.47777	3.72342	3.66652	3.7292	4.66115	5.07222	3.60239	3.51411	3.37003	4.52966	5.20743	5.86784	5.96519	4.9504	6.18542	5.25827	7.89041	6.3822	4.92153	5.18353	5.9152	4.20583	3.08487	2.97833	3.2214	2.8759	1.95879
Os01g0180700	Conserved hypothetical protein.	aminoacyl-tRNA synthetase, putative, expressed	9.12944	9.45462	7.83447	10.2295	10.3192	9.55442	9.69725	9.78105	9.6579	10.0946	9.98649	9.67531	10.3169	10.6894	10.6025	10.5792	10.7831	11.0294	9.93795	9.66255	7.74262	10.4716	9.84842	9.93622	8.24839	7.43988	7.91682	8.12712	8.69934	8.3057	9.17317	9.02233	8.86782	9.2322	9.04087	8.78347	8.47864	8.79721	8.62348	8.90632	8.60042	8.91876	11.6456	9.67686	9.79972	8.67976	10.6362
Os01g0181000	Hypothetical protein.	frigida, putative, expressed	11.4914	11.5604	10.9845	11.8904	11.7117	11.373	11.64	12.0153	11.9272	11.7223	11.7452	11.2662	12.1594	12.596	12.1041	11.9109	12.358	12.5148	11.7628	11.5849	10.8716	12.2607	12.0178	11.6827	10.6331	10.2031	10.472	11.4185	11.7023	10.8531	11.2287	10.9323	10.9156	11.481	10.8784	10.8984	9.9877	10.3164	10.7181	10.9235	10.5055	10.8062	12.3009	11.5997	11.6571	10.9255	11.8518
Os01g0194200	IQ calmodulin-binding region domain containing protein.	IQ calmodulin-binding motif domain containing protein, expressed	7.90316	8.00784	7.88148	8.56346	8.5326	8.24164	8.6661	8.11149	7.87613	9.13187	9.29086	9.4698	6.83793	6.79846	6.96949	7.11663	7.47805	6.25854	12.7724	12.2593	8.54838	12.6375	11.7974	12.0241	7.94034	7.77611	7.95948	9.09676	8.75833	8.57624	11.9439	11.7597	12.2456	12.1222	11.6368	11.5479	10.1737	10.097	11.0811	10.6772	10.5688	11.3281	13.6786	11.8271	11.9993	8.90939	12.8883
Os01g0197200	Helicase, C-terminal domain containing protein.	DEAD-box ATP-dependent RNA helicase, putative, expressed	10.8743	11.1874	10.2679	11.1569	11.3019	10.4991	11.0177	11.3447	10.7565	11.1452	11.3736	10.7322	10.7759	11.5314	11.0684	10.8294	11.4614	11.0373	10.4978	10.597	9.92561	10.6172	10.45	10.3562	10.023	9.54594	10.196	11.3043	11.2141	10.3683	9.82228	9.8596	9.76567	9.70902	9.33113	9.69652	9.07353	9.56561	9.586	9.76374	9.82282	9.90033	11.1789	10.5329	10.2843	10.6476	10.8595
Os01g0197900	Hypothetical protein.	RNA-dependent RNA polymerase, putative, expressed	6.78517	7.09357	6.41889	6.94296	7.09923	6.58703	7.09258	6.33439	6.3066	6.71643	6.79216	7.24191	7.89195	7.09237	7.71538	7.20791	8.10082	6.78851	4.31458	6.47968	6.00177	5.53412	5.79795	6.22152	6.06308	6.23209	5.57822	6.04258	5.70196	6.24599	6.13899	6.19488	6.53622	6.70103	5.72567	6.032	6.38499	6.48712	6.83036	6.26884	6.36324	7.21635	6.04074	4.59999	5.27184	5.5512	5.66906
Os01g0198000	RNA dependent RNA polymerase family protein.	RNA-dependent RNA polymerase, putative, expressed	6.89388	7.36112	7.04354	7.59702	8.00466	7.80087	7.63433	8.15604	8.03794	7.69241	8.56058	7.44047	8.55652	8.80538	8.51357	8.05341	9.07023	8.53183	7.56933	7.54625	6.09442	8.027	8.04629	8.28296	7.43507	7.39631	7.32295	7.55262	8.33234	8.20128	7.0452	7.01108	6.92211	7.12706	6.53516	7.15038	7.22997	7.76923	7.41546	7.12927	7.57162	8.08079	11.0913	9.59975	9.83149	8.62508	11.2001
Os01g0201600	Conserved hypothetical protein.	keratin, type I cytoskeletal 9, putative, expressed	5.44423	5.41274	6.30873	5.14245	4.75595	6.06544	4.78327	4.67219	6.45935	5.29019	5.43493	7.25231	5.03775	4.86692	6.22245	11.8503	4.93651	6.31215	14.2735	14.5378	11.9916	15.1462	14.0436	13.8201	7.955	8.43694	7.37369	6.33057	5.47583	8.02824	4.13659	3.77303	4.20424	3.95526	4.03409	3.82236	6.0793	4.76948	5.16118	4.61985	6.09984	5.34226	13.5345	13.0168	12.8788	3.68267	12.2006
Os01g0205700	Shaggy-related protein kinase NtK-1 (EC 2.7.1.-).	CGMC_GSK	9.9162	10.1615	9.76339	10.1203	10.4672	9.84124	9.80872	10.196	9.86869	10.4031	10.8909	10.2309	10.0083	10.4529	10.0833	10.1036	10.7396	10.5278	10.3693	10.481	10.5404	11.0326	11.2027	11.1031	10.1881	9.71378	10.0908	11.3405	11.0184	10.6883	10.521	10.7393	11.0251	10.5864	10.5207	10.5879	10.5444	10.435	10.586	10.0959	10.685	10.6828	11.9091	11.4648	11.2246	10.7095	11.7131
Os01g0214300	Hypothetical protein.	bromodomain containing protein, expressed	11.6217	11.7795	11.2325	11.606	11.6655	11.3747	11.9282	12.173	12.0379	12.2672	12.2731	11.6591	12.1169	12.3091	11.8826	11.9039	12.3356	12.4576	11.3778	11.5751	11.1322	11.6958	11.6197	11.4127	11.4763	10.8738	11.4251	12.1102	12.25	11.636	11.4167	11.5103	11.4403	11.1682	11.1794	11.4534	11.5396	11.821	11.8884	12.2063	11.9412	11.9099	12.0252	11.7234	11.5399	11.9811	11.9026
Os01g0221300	Conserved hypothetical protein.	expressed protein	7.79635	7.61019	7.11399	8.07589	7.98636	7.33551	8.88087	8.68844	8.68694	9.55876	9.62212	9.05269	8.99964	9.19873	8.84149	9.16424	9.23011	9.19151	7.76348	8.36369	7.385	8.47348	7.90688	7.97892	9.06405	8.65907	9.17918	10.4435	10.3159	9.70867	8.18582	7.79565	8.0034	8.21732	7.60464	8.18736	8.96312	9.06145	9.06259	9.40956	9.00949	9.32609	8.65062	8.01358	8.02122	8.83035	8.68661
Os01g0223400	Hypothetical protein.	No Hit	9.36656	9.68091	9.65964	9.18257	9.66843	9.31276	10.3152	9.96117	9.76524	8.67747	9.08379	8.52197	8.43054	8.43881	9.27837	7.62434	8.64016	7.58916	6.30241	6.2829	8.63865	5.38611	6.68251	7.66814	7.38076	6.60257	6.90804	6.69149	7.72082	7.50967	6.41603	6.34239	7.14471	6.29735	5.4342	6.95158	8.36519	8.20348	8.38814	8.33367	8.03567	8.21703	8.45654	8.29438	7.88911	8.67592	8.55216
Os01g0225100	Smr protein/MutS2 C-terminal domain containing protein.	smr domain containing protein, expressed	12.4758	12.2876	12.15	12.0725	12.0175	11.7266	12.4663	12.1304	12.0195	12.0265	11.8072	11.496	11.7446	12.2657	12.1005	11.5291	11.8998	11.5864	10.6443	10.489	10.3514	10.5054	10.4625	10.6408	10.3938	9.67775	10.2236	10.3739	10.9155	10.3116	10.2066	10.0208	10.1881	10.2204	9.63152	10.1716	9.4354	9.90477	10.1384	10.6254	10.2149	10.1943	11.2646	10.6576	10.5995	10.275	10.9984
Os01g0226200	Conserved hypothetical protein.	expressed protein	5.4232	5.05749	5.02679	4.24825	4.8174	4.67035	6.21789	5.69112	5.70919	4.86184	4.92902	6.38783	2.60986	2.35412	2.74186	2.98964	2.25653	3.13005	11.0003	10.6744	10.5293	11.3351	11.1348	11.3006	8.79796	8.70516	8.72897	8.10584	8.94957	9.45483	8.48934	8.68182	8.29182	8.37818	8.35611	7.92823	6.04001	6.25862	7.01673	6.53613	7.11376	7.22693	12.9395	11.3459	11.3727	7.48359	12.4915
Os01g0232000	Aquaglyceroporin (Tonoplast intrinsic protein (Tipa)).	aquaporin protein, putative, expressed	9.77008	8.81146	9.54777	13.0332	13.1054	12.809	11.8153	11.8878	11.7204	11.6243	11.7415	11.104	8.85269	9.5273	8.59607	11.2716	11.7076	9.91564	8.75609	7.17069	6.56272	9.86063	10.1408	10.2775	8.53189	6.43558	6.82437	8.74127	9.58915	6.70918	5.95204	4.27659	6.77701	6.63918	5.31289	5.70214	3.14204	2.57579	6.15508	1.30908	3.56403	3.09739	10.7852	9.37454	10.2986	8.35077	11.0231
Os01g0233100	Cyclin, C-terminal domain containing protein.	No Hit	1.67944	1.96341	2.77194	1.78053	1.59815	2.52001	1.12034	2.05186	2.47164	1.8704	1.57839	2.55834	2.30409	1.0357	2.20625	2.70566	1.40162	2.52331	5.50537	4.77993	2.7181	6.51812	6.44835	6.11094	1.1051	3.58294	3.65398	2.31477	2.02601	5.09756	5.88082	5.68673	5.44423	6.10904	5.84612	5.21411	4.83935	4.49344	4.20183	3.66826	4.4535	4.27085	7.1037	6.38527	6.56225	2.36987	6.95498
Os01g0233400	Conserved hypothetical protein.	No Hit	8.86713	9.02171	8.55642	8.99078	9.31714	9.0709	9.18406	9.33916	8.94783	9.4533	9.58269	9.19357	8.48619	9.23328	9.20061	8.93877	9.56012	9.59663	9.20121	8.78745	8.63709	9.7254	9.64855	9.63957	7.83489	7.40493	7.77197	8.78956	9.26999	8.42559	8.15891	8.40109	8.43507	8.39188	8.48796	8.4647	7.81432	8.0269	8.05061	8.25716	8.25723	8.05629	9.69943	9.35193	9.28402	9.76776	9.95882
Os01g0233500	Cyclin.	cyclin-A1, putative, expressed	7.11739	6.99303	6.72411	7.65461	7.27528	6.75082	7.67187	7.36357	7.18723	7.52652	7.69387	6.92094	6.39356	6.32529	6.5178	6.09484	6.90604	6.12881	9.76042	9.35027	7.01821	9.89337	9.80644	9.4166	6.32876	4.95569	6.58474	5.88706	6.77978	6.60675	9.88809	9.05505	9.05612	9.78972	8.61213	8.23403	6.85742	7.28672	7.93533	7.88232	7.69096	8.35318	11.4466	10.6157	10.5138	5.67001	10.7966
Os01g0234100	Transcriptional factor B3 family protein.	B3 DNA binding domain containing protein, expressed	7.91286	8.26301	7.15062	7.72479	7.60263	6.89456	9.5072	9.252	9.59818	8.06886	7.92537	7.87816	8.91207	8.52432	8.59252	7.91341	8.27679	7.24699	7.75188	8.35531	7.67765	7.09047	6.74908	6.78518	9.32525	8.65217	8.91724	8.39896	8.31819	8.59159	7.21975	7.30684	7.18813	7.51264	7.22584	7.18789	7.05756	7.65622	7.66662	7.32568	7.59258	8.31854	9.59407	7.56721	7.7254	6.81843	8.53846
Os01g0235800	KH, type 1 domain containing protein.	KH domain containing protein, putative, expressed	10.838	11.1573	10.2326	10.6409	10.8214	9.96828	10.8776	11.2374	10.8492	11.0831	11.3469	10.5515	11.0847	11.3358	10.8978	10.6462	11.1259	11.0076	10.2938	10.5396	9.83582	10.6087	10.5052	10.3211	10.2932	9.99081	10.5967	11.0826	11.1349	10.6245	9.63821	9.29663	9.50962	9.68938	8.89278	9.51659	9.24767	9.40714	9.52547	9.82617	9.74242	9.85005	11.1346	10.8201	10.6377	10.5443	10.9195
Os01g0236800	Glycoside hydrolase, family 14 protein.	beta-amylase, putative, expressed	12.3847	12.2888	11.7925	11.5132	11.6817	11.1635	11.8415	12.1656	11.9585	12.0606	12.2197	11.3627	12.3443	12.5683	11.8348	11.6479	12.1207	11.6632	10.6989	11.302	10.2646	10.7606	10.6095	10.0945	10.8048	10.0376	10.6003	11.946	12.067	11.215	9.93092	9.78003	9.77638	9.76514	9.54697	9.76543	9.74806	10.1647	9.96273	10.8901	10.2948	10.0251	11.3815	10.4935	10.3945	10.4484	10.8541
Os01g0241100	Conserved hypothetical protein.	expressed protein	8.63794	8.88666	7.94393	8.77721	8.85735	8.06898	9.36534	9.30418	8.83691	8.71265	8.64495	7.99856	9.26253	9.36851	9.32255	8.83129	9.1164	8.88015	8.9995	8.62093	8.50305	8.83025	8.79353	9.36652	7.83844	7.5967	7.87439	8.56249	7.99227	7.36084	7.96474	8.00487	8.0257	8.29995	7.61161	7.94471	7.48874	7.67818	7.70964	8.05992	7.73247	8.07573	9.95662	9.34373	9.17966	8.39373	9.61908
Os01g0249900	Protein of unknown function DUF573 family protein.	transcription regulator, putative, expressed	5.95221	6.43365	6.08522	5.66587	6.23486	5.29723	4.79261	5.15257	4.7693	4.36762	5.08669	4.717	5.85175	5.50746	5.27589	4.71171	4.6993	4.95921	6.89015	6.67214	6.13964	7.2541	7.00694	7.05043	4.43636	3.50294	3.50499	4.21051	4.36903	5.52017	4.6425	5.09265	5.06194	4.97101	5.05105	4.64119	5.07702	3.9367	4.44982	4.13106	4.0903	4.24928	8.48409	7.29247	7.21926	5.75217	8.01961
Os01g0250300	Hypothetical protein.	No Hit	7.39717	7.8363	7.44742	8.04426	8.6348	7.9639	7.51064	8.06274	7.52808	6.53003	7.41083	6.12695	6.63153	6.63614	6.989	6.59227	7.3036	5.82063	6.89588	6.55598	6.96302	6.89779	7.33092	7.25279	6.71442	0.957776	5.05211	5.78962	5.87391	6.37295	4.95274	5.29752	5.3701	5.16949	5.09989	5.36868	6.16539	6.28432	6.41404	6.8631	7.11462	6.45573	7.78148	6.57274	6.26111	6.32969	7.56957
Os01g0250400	Hypothetical protein.	No Hit	6.88041	7.31793	6.59649	6.81355	7.15099	6.45279	6.43534	6.41234	6.31526	5.03553	5.48229	4.67028	6.04036	6.38555	6.43319	5.73866	6.02988	5.36851	4.63655	4.58193	5.3452	5.71846	6.29413	6.24435	4.90785	3.67709	4.81601	4.62332	5.70321	4.38524	4.10717	4.55842	3.75975	4.6779	5.35057	4.84332	5.6954	5.28776	4.21507	4.98075	5.1432	4.63399	5.7324	5.09299	4.37125	6.55105	6.35528
Os01g0252100	Glycogen synthase kinase-3 homolog MsK-3 (EC 2.7.1.-).	CGMC_GSK	13.7561	13.9533	13.0683	13.0345	13.2671	12.5797	12.6821	12.7669	12.4892	12.2292	12.2986	11.7045	12.8894	13.2797	12.8103	12.1307	12.538	12.328	12.5251	12.7345	12.1537	12.0826	12.1322	12.3055	11.022	10.6517	11.1673	11.7471	11.7511	10.7875	12.1287	11.9964	12.1463	12.16	11.5025	11.8763	11.2289	11.3316	11.6864	11.6001	11.4577	11.6462	12.9994	12.5534	12.4433	11.8094	12.8575
Os01g0253100	Pto kinase interactor 1.	NAK-like ser/thr protein kinase, putative, expressed	10.3968	10.3852	10.252	10.4274	10.5496	10.4065	10.6441	10.7886	10.5925	10.8325	10.8569	10.3426	10.632	10.6081	10.3105	10.7199	10.9203	10.7915	10.449	10.4471	10.4635	10.805	10.8852	10.8734	10.2177	9.77579	10.1285	10.9709	10.9318	10.5721	10.8615	10.6934	11.0013	11.0293	10.4001	10.7721	10.1424	10.3258	10.858	10.7282	10.5276	10.9209	11.3812	11.3355	11.3069	10.6177	11.4055
Os01g0259400	Protein kinase domain containing protein.	EMB3013, putative, expressed	5.26217	5.91204	4.62287	6.92984	6.80789	6.03124	5.85419	6.00628	5.816	5.67287	5.98509	5.09139	5.34087	5.88857	5.24712	5.25088	5.70552	5.89972	9.47955	9.46242	6.59909	10.602	10.2859	9.87309	5.07425	5.98648	5.03904	5.27488	5.1683	5.51406	10.1586	9.71888	9.83309	10.2759	9.3634	9.02945	7.77412	7.47549	8.55555	7.75844	8.01523	8.72732	11.2322	10.4736	10.4427	5.8551	10.4847
Os01g0265900	Translin family protein.	translin, putative, expressed	8.21021	8.93086	7.19374	9.53849	9.94007	8.75108	9.07792	9.44419	9.1867	9.60702	9.63539	9.3199	9.42389	9.34381	9.45074	10.0796	10.145	10.2019	9.47677	9.21492	9.16558	9.48851	9.50564	9.87895	8.76102	8.37854	8.91574	8.99449	9.02234	8.37541	8.13737	8.49373	8.52922	8.4102	8.04971	8.32527	7.92964	8.11449	8.62915	8.25125	8.06408	8.72846	10.8295	9.77897	9.693	8.57642	10.172
Os01g0267600	Galactose-binding like domain containing protein.	Sad1 / UNC-like C-terminal domain containing protein, putative, expressed	7.72783	8.1944	8.05789	7.85256	8.18947	7.70977	7.76576	8.13979	7.83063	7.86463	8.06304	7.414	8.2692	8.57097	7.94741	8.12398	8.28635	8.42989	9.43025	9.4324	8.33768	9.80105	9.42528	9.16981	7.32925	6.81646	7.74604	8.29757	8.24714	7.24326	9.42834	9.60528	9.42594	9.27868	9.13569	8.94529	8.80213	8.68799	9.07827	8.5651	8.74321	8.95985	10.4761	10.128	10.0593	7.79465	9.98821
Os01g0269500	Disease resistance protein family protein.	NBS-LRR type disease resistance protein, putative, expressed	5.1232	5.45197	5.21309	5.038	5.20679	4.13748	6.3191	6.03377	5.82383	5.9751	6.14705	5.67266	5.90276	5.99486	6.16685	5.79657	5.98503	4.83616	4.78573	5.41798	5.6355	4.70846	4.84951	4.87515	6.04587	5.60983	6.00491	5.82759	5.82672	6.0219	7.08566	6.73038	7.15074	5.94371	6.22234	6.79316	6.92775	7.03117	6.92843	7.17378	6.96974	6.9833	6.35365	5.54684	5.42317	5.45574	5.52501
Os01g0275200	Peptidase aspartic family protein.	retrotransposon protein, putative, unclassified	6.73358	7.22471	6.87771	6.73208	6.8947	7.00767	6.66589	7.50043	7.91464	6.69378	7.73702	7.33177	6.46668	7.4344	7.70227	6.3304	7.86364	8.35218	7.19695	7.15398	7.1941	7.65236	7.99692	8.5075	6.05802	6.21511	5.28862	6.72398	7.66067	6.47682	6.93489	7.58486	7.31338	6.99298	7.11077	7.21544	7.3648	7.30815	7.31728	7.04096	7.48972	7.42778	8.94993	8.56279	8.68284	7.28664	9.34868
Os01g0279900	Basic-leucine zipper (bZIP) transcription factor domain containing protein.	transcription factor, putative, expressed	11.4039	11.684	10.9389	11.2276	11.2188	10.7206	11.4395	11.6108	11.4643	11.4231	11.3455	10.6125	11.8067	11.7446	11.7294	11.0937	11.5335	11.4691	9.77467	9.77792	10.1489	9.99812	10.3384	10.628	9.53115	8.99685	9.3243	9.82301	10.6651	9.78608	9.80867	9.95028	9.84647	9.88296	9.54472	9.99061	10.0304	10.0128	10.0498	10.2316	9.84418	10.3111	11.3056	10.9137	10.8465	10.8512	11.1321
Os01g0288800	Conserved hypothetical protein.	hypothetical protein	-0.0331007	1.36354	0.393335	0.327834	3.00992	2.78027	1.06301	2.3773	2.2189	4.20028	1.79277	7.68901	2.66317	2.16521	-0.210056	5.01221	1.17308	0.0691408	-0.142644	0.829285	1.59191	-0.76408	-0.340663	1.36318	3.34441	3.74529	4.43355	0.941632	2.067	3.58794	0.628565	0.127207	0.997692	0.662431	-1.22609	1.59522	4.65003	-1.57663	2.21586	0.945447	-0.967002	1.54883	2.34946	0.580744	2.50356	2.32579	2.27243
Os01g0300900	Galactose oxidase, central domain containing protein.	kelch motif family protein, putative, expressed	7.81558	7.86334	7.5033	8.04539	8.1481	8.45654	7.14096	6.46863	6.20244	7.24467	6.87955	7.44247	5.7351	6.31401	6.37824	6.62135	7.18119	7.18063	10.6476	10.1205	10.4945	10.4722	10.6604	10.6744	7.58796	8.47158	8.22103	9.07182	9.04992	9.95374	10.138	9.85972	9.47086	10.2359	9.62242	8.9126	8.74539	9.23103	9.04776	9.01822	8.89985	9.88707	12.9271	12.8226	12.5499	13.7271	12.7284
Os01g0302500	Knotted1-type homeobox protein OSH6.	Homeobox domain containing protein, expressed	2.77066	2.79178	-0.0204727	2.40275	1.63308	-0.524893	1.65419	2.28803	0.811613	2.7729	1.34509	1.36635	2.99931	2.46715	1.59081	2.3176	1.74028	1.8278	2.09551	2.48112	1.25679	2.48344	1.65435	1.41875	1.58045	4.44567	2.64357	2.79342	2.35415	1.48228	7.35209	7.31297	7.39019	7.34378	6.98114	8.01208	8.08294	8.81294	7.81944	8.736	8.16355	8.59648	6.51409	6.76833	8.49339	8.39393	7.86388
Os01g0306100	Conserved hypothetical protein.	expressed protein	2.13424	1.92454	2.29671	2.2288	2.46119	2.19195	4.48393	-0.397739	1.6715	0.546568	2.12564	3.43078	0.816073	1.8005	2.24077	-0.78663	1.95263	2.28105	8.27052	7.3175	3.73924	8.35095	7.5184	7.28365	3.97451	-3.00629	4.29609	1.53524	2.84292	4.16112	5.48101	5.88165	5.34062	5.44466	5.53772	5.28492	4.31225	4.37844	4.54984	5.00943	4.87458	4.89911	8.98728	7.37808	7.76541	2.35632	8.4222
Os01g0311500	Tyrosine specific protein phosphatase and dual specificity protein phosphatase family protein.	PHS1, putative, expressed	7.29551	7.65398	6.91368	7.34403	7.47144	7.09663	8.51249	8.58505	8.36222	9.17863	9.20827	8.83142	8.31446	8.75171	8.5865	8.26874	8.54518	9.08127	9.43729	9.22206	8.55744	9.56691	9.33915	9.60101	8.87326	8.2679	8.95315	10.3681	10.3137	9.97945	9.23232	8.84679	9.17581	9.52254	8.61981	8.60773	6.53263	7.4542	8.33846	8.19018	8.04167	8.5103	11.3627	10.7757	10.7639	7.96661	11.2737
Os01g0312800	Endo-1,4-beta-glucanase precursor (EC 3.2.1.4).	endoglucanase, putative, expressed	0.957312	1.13216	0.114557	1.62818	-0.41955	3.15111	1.75033	2.1971	2.43474	1.03508	2.50532	3.14587	2.86428	1.02224	1.85518	2.10283	0.82104	2.31606	9.48613	9.22209	7.24268	9.67793	9.57584	9.87885	1.49322	4.84967	3.77653	1.98951	3.04032	3.92464	9.66571	9.54361	9.77015	9.81421	9.95547	9.76224	7.42358	7.12743	7.52059	7.00002	7.15796	7.99386	9.79009	8.6887	9.74643	7.24535	9.05653
Os01g0321800	Hypothetical protein.	AGAP010768-PA, putative, expressed	7.91612	8.1235	7.47851	7.90295	7.99899	7.63175	8.33129	8.00162	7.86895	8.40527	8.2387	8.36332	7.50054	8.28498	8.48617	7.69167	8.22382	7.81854	7.4703	7.32037	7.2374	7.72544	7.64365	7.98454	7.50033	7.02997	7.4943	7.46254	7.65278	7.58566	7.36023	7.34426	7.41138	7.54497	7.41295	7.74929	6.38132	7.06332	7.29115	7.28946	7.29829	7.51275	8.25751	7.72316	7.64192	7.59048	8.10198
Os01g0322800	Lissencephaly type-1-like homology motif domain containing protein.	WD domain, G-beta repeat domain containing protein, expressed	9.84697	9.75375	9.25783	10.006	10.0202	9.40022	10.4718	10.3481	10.2512	10.6597	10.2183	10.0054	10.7838	10.7764	10.5941	10.6211	10.6461	10.9189	10.7297	10.4446	9.63583	11.1408	10.7089	10.7416	9.85276	9.53527	9.93159	10.7619	10.5969	9.78856	9.93747	9.62097	9.52096	10.263	9.44306	9.48152	8.78	9.15005	9.22914	9.95994	9.28159	9.51134	11.3561	10.5002	10.5332	10.1169	10.7884
Os01g0327500	Conserved hypothetical protein.	expressed protein	1.82264	0.404733	-0.977934	1.00047	1.35787	0.586974	1.60185	2.03096	1.31754	2.33937	1.69628	1.37053	0.777978	0.287786	0.228924	1.42252	1.18476	1.54407	10.6979	9.80368	0.888184	9.16386	8.45895	9.72795	4.22802	4.08335	5.47409	-0.508779	0.92699	1.63062	1.59716	0.225162	2.49319	2.936	-0.54455	2.00744	0.388165	-1.1516	0.64361	2.89368	-0.602651	0.751133	12.3073	8.68489	8.4888	1.49993	11.0408
Os01g0332500	Peptidase S10, serine carboxypeptidase family protein.	serine carboxypeptidase, putative, expressed	3.98673	4.36649	3.10505	3.37711	3.7692	3.60225	3.17183	2.33931	3.37894	2.15613	1.99361	4.39232	2.89019	3.03006	5.34843	1.51897	1.4433	0.741121	6.08503	6.2097	3.53471	6.0993	5.82988	5.94017	3.95532	3.49717	4.43897	3.06398	2.77769	4.53193	6.11258	6.30055	6.15297	6.00565	5.76482	5.61361	4.76529	4.7071	5.00846	4.60379	4.73636	5.1028	8.65314	6.43276	6.80706	4.48639	7.26493
Os01g0353500	Longin-like domain containing protein.	No Hit	10.0955	10.4507	9.88821	9.07625	9.64875	8.65053	9.98194	10.5245	9.84523	8.81921	9.50218	8.54171	9.64893	10.3447	10.0106	8.62984	9.30458	8.58279	9.79475	9.92488	9.16086	9.9965	9.88713	9.65704	8.25052	7.94297	9.36365	9.08362	9.66073	7.9641	9.21071	9.29372	9.34028	9.29345	8.83793	8.96168	8.50552	8.78397	8.8708	7.9186	9.17825	8.87241	10.5242	10.3616	9.97181	10.1864	10.597
Os01g0367900	DNA-dependent ATPase SNF2H.	chromatin-remodeling complex ATPase chain, putative, expressed	11.2	11.3506	10.6876	11.3627	11.3448	11	11.1048	11.1724	11.0736	10.7167	10.6802	9.84204	11.4623	11.5779	11.5094	10.7777	11.4413	11.7163	10.8616	10.9769	10.6981	11.6255	11.5807	11.7816	9.828	9.2632	9.65962	9.3179	10.1801	9.46132	11.0092	11.0218	10.8501	11.1097	10.8228	10.4634	9.78565	9.64142	10.0162	9.87831	9.70761	10.189	12.9167	12.0865	12.1341	11.291	12.4582
Os01g0374900	Zn-finger, RING domain containing protein.	E3 ubiquitin-protein ligase MGRN1, putative, expressed	9.53401	9.48313	9.06748	9.98553	9.99372	9.41711	10.1748	9.98458	9.7446	10.558	10.6246	10.2234	9.96837	10.3565	10.0241	10.3008	10.473	10.252	9.4907	9.85011	9.27091	9.58017	9.14793	9.2418	9.94815	9.72363	10.2194	10.9254	10.7465	10.218	9.60303	9.29301	9.55854	9.70367	8.947	9.50323	9.43749	9.69114	9.87163	10.4262	9.97895	10.151	9.95633	9.69779	9.59334	10.7758	9.98947
Os01g0383900	Conserved hypothetical protein.	nucleoporin autopeptidase domain containing protein, expressed	7.93022	7.69746	7.32872	7.72482	7.40591	6.81279	8.94631	8.81774	8.29894	8.99452	9.0687	8.38505	9.05609	8.97864	8.55722	9.03163	9.30414	8.67739	7.51858	8.21748	7.22113	7.93238	7.35611	7.35442	8.61323	8.32489	9.27614	9.23663	9.74367	9.38722	6.709	6.48057	6.33514	6.78641	6.68617	6.19832	6.33546	6.80971	6.42118	6.87007	6.63843	7.44592	10.974	9.62826	9.71975	9.3117	10.3718
Os01g0502400	2OG-Fe(II) oxygenase domain containing protein.	oxidoreductase, 2OG-Fe oxygenase family protein, putative, expressed	10.9948	11.0208	10.6775	10.9869	10.906	10.9258	11.3295	11.3489	11.2247	11.1635	11.2565	10.894	11.051	11.512	11.0629	11.003	11.3894	11.0924	10.5862	10.6974	10.1357	10.6163	10.5483	10.5233	10.4168	10.1926	10.878	11.3312	11.3073	10.6297	9.99522	9.58583	10.1286	10.2502	9.15565	10.0023	8.86119	9.56373	10.1352	10.2806	9.71548	10.4796	10.9296	10.7406	10.6695	10.7374	10.742
Os01g0505500	Protein prenyltransferase domain containing protein.	No Hit	4.38308	4.37726	4.26219	5.68125	5.58338	4.8389	5.22558	5.10251	5.36907	6.26574	5.79541	5.29158	4.81144	5.14183	5.1791	6.01274	6.22725	6.33235	5.49654	5.51305	4.69201	5.91524	5.35181	5.99016	4.88564	4.78337	5.58897	5.88027	5.81624	5.85997	5.28027	4.99577	4.36081	5.28996	5.34821	4.34451	4.27737	5.11026	4.2709	5.3408	5.06998	4.83911	6.46459	5.61686	5.59726	5.4445	6.09681
Os01g0509400	Hypothetical protein.	expressed protein	3.78555	3.20734	5.8329	2.23678	1.00817	4.62248	4.08923	1.80315	2.61982	3.58145	1.72929	3.23392	0.511982	-1.54009	0.271377	1.82502	0.689666	2.75117	6.67344	6.08895	6.93036	5.39486	6.49429	6.67253	4.27508	6.40535	3.45139	3.4227	4.51058	4.95949	7.70704	7.65607	7.99529	7.75726	7.60927	7.02099	5.22905	5.38088	6.51919	5.78998	5.89103	7.03918	7.14589	5.88359	6.19179	5.4981	6.09289
Os01g0510800	TATA box binding protein associated factor (TAF) domain containing protein.	TATA binding protein-associated factor, putative, expressed	11.8683	11.8444	11.5413	12.003	11.9767	11.6537	12.2941	12.0156	11.7756	12.2579	12.0158	11.5387	11.781	12.0262	12.0931	11.6522	12.0375	11.9692	11.3412	11.2722	10.8317	11.2756	11.2758	11.6054	10.746	10.2997	10.8995	11.4612	11.4875	10.7262	10.8322	10.5093	10.8737	10.8349	9.96078	10.6734	10.2039	10.574	10.7392	11.0701	10.7762	10.8614	12.3409	11.6789	11.5717	11.2987	12.161
Os01g0512400	Hypothetical protein.	hypothetical protein	4.17939	3.69498	3.43784	5.12675	4.70852	4.24142	5.07514	5.05903	4.6811	5.948	5.29849	4.92807	4.02765	4.52775	4.4412	4.57276	4.50284	4.85391	6.78396	6.14924	4.66525	6.6889	6.3624	6.41478	4.84537	4.56008	4.03614	4.64418	4.65567	4.77191	5.88403	5.74119	5.29106	5.74855	5.79841	5.23515	4.67389	5.29953	4.37356	5.87037	5.44177	4.90417	8.44595	7.38889	7.27892	4.97586	8.01769
Os01g0530300	Hypothetical protein.	expressed protein	3.14412	3.41399	0.316878	3.81946	3.95007	2.44775	3.84802	3.84038	3.15207	5.61423	4.56284	4.25503	5.49542	5.39063	5.1774	5.7041	6.12774	6.18943	5.80337	5.4306	3.52855	5.67628	5.26071	5.54659	1.84149	3.40085	4.07988	4.05304	4.674	4.81617	5.32383	5.01358	5.22239	5.40993	4.59561	4.76038	4.7237	5.66754	5.1022	6.87456	5.81139	4.97047	7.40342	6.43667	6.05186	3.98654	7.68685
Os01g0532200	FF domain containing protein.	protein binding protein, putative, expressed	10.2172	10.487	9.60488	10.179	10.2518	9.51507	10.6178	10.6168	10.4724	10.3832	10.4466	9.82055	10.5418	10.5179	10.4749	10.1897	10.7037	10.7595	9.13152	9.43086	9.32802	9.93411	10.0016	10.0237	9.46209	8.48439	8.94681	8.96779	9.62986	9.24824	9.56001	9.47542	9.73949	9.80584	9.44436	9.71782	9.72992	9.72255	9.94038	10.0361	9.84077	10.1049	11.0056	10.2202	10.2511	10.2719	10.4744
Os01g0532800	Barren family protein.	expressed protein	6.03416	6.41517	5.47551	7.03057	6.86304	6.51192	7.08062	6.84916	6.88435	6.81326	6.80012	6.38695	6.28086	6.56112	6.50898	6.57433	6.73089	7.41724	9.08298	8.90809	6.33683	9.87573	9.53806	9.49603	5.72707	6.10823	6.05732	5.36714	5.6387	6.08866	9.05543	8.58345	8.47194	9.08899	8.27175	8.24976	6.7536	7.15442	7.7985	7.48457	7.57269	8.1823	11.0742	9.92901	10.116	5.7073	10.5844
Os01g0540300	(No Hit)	Ras family domain containing protein	2.95844	2.95682	2.75057	3.09339	2.00233	3.30166	3.6182	3.34902	3.79203	2.94478	3.32881	2.8702	3.75042	2.96331	2.73362	3.14937	3.28986	2.10604	9.2302	8.01757	8.61536	8.95067	9.29386	9.53916	3.7178	5.71254	5.94403	3.01037	4.79788	5.43789	7.95389	8.23244	8.37496	8.20733	7.92762	7.6277	6.74381	6.80971	7.02934	6.63977	6.88336	7.47732	10.2278	9.4296	9.57712	5.81876	10.1024
Os01g0550000	Helicase, C-terminal domain containing protein.	DEAD-box ATP-dependent RNA helicase, putative, expressed	11.2748	11.8907	11.3135	11.3113	11.5921	11.2661	11.5002	12.101	12.1217	11.8034	12.1118	11.8403	12.1226	12.1929	12.4681	12.4349	12.4449	13.0098	11.9411	11.4768	11.5383	12.2634	12.1081	12.6014	11.0961	10.521	10.5765	12.1831	12.0851	11.6455	11.2995	11.3722	11.7172	11.4457	11.0651	11.4113	10.5138	10.8056	11.1723	11.0059	10.8745	11.4587	12.5112	12.0895	12.3645	10.9942	12.3526
Os01g0577600	Protein kinase domain containing protein.	expressed protein	4.22211	4.70238	5.31012	5.03576	5.17061	5.3037	5.36173	5.09821	4.88354	5.87335	5.55586	5.50871	3.96777	4.84062	4.74182	4.25702	5.35772	5.32246	10.0854	9.30146	10.0707	10.8774	11.0081	10.6017	5.45397	5.29655	5.87977	6.73614	6.93574	6.47005	8.59644	8.59748	8.2698	8.69987	8.58512	8.21083	7.23328	7.35543	7.00022	7.10353	7.50289	7.1182	11.0475	10.7586	10.2954	8.62957	11.5112
Os01g0578500	(No Hit)	OsFBD1 - F-box and FBD domain containing protein, expressed	8.36536	8.76823	7.44594	8.27635	8.5248	7.45475	8.95326	9.76451	9.42328	9.55886	9.85634	9.11109	9.68814	9.96646	9.46991	9.31897	9.96434	10.0323	8.43904	8.78123	8.48623	8.54321	8.73576	8.15537	7.73398	7.21532	8.32057	9.74585	9.95465	8.59474	7.3906	7.329	7.19382	7.04663	6.71577	6.97948	7.85306	8.37427	8.14532	8.69644	8.44198	8.70889	9.93806	8.74566	8.52781	8.60858	9.27703
Os01g0588700	Protein of unknown function DUF572 family protein.	coiled-coil domain-containing protein, putative, expressed	10.9397	10.9794	10.6873	11.5424	11.6701	11.353	11.0784	11.4381	11.2703	10.9865	11.3798	10.4973	11.1663	11.2754	10.6578	10.9813	11.2753	10.9873	10.8774	10.9318	10.2227	11.0771	11.0391	10.8309	10.3446	9.4811	10.3383	10.2204	10.9806	10.2835	11.1901	11.3454	11.2392	11.2031	11.004	11.2364	10.9794	10.9588	11.1698	11.0565	10.9938	11.1089	11.9185	11.5124	11.3316	10.9339	11.3545
Os01g0593100	Hypothetical protein.	ZCW7, putative, expressed	5.37481	5.96833	5.67049	5.3057	5.98021	5.789	5.58241	6.26669	6.10219	5.59521	6.16729	6.03221	6.36018	6.36909	6.34129	6.03833	5.97647	6.61795	5.69871	5.50561	5.55119	6.05958	6.29759	6.16758	5.34813	5.30314	0.0964685	4.64271	5.63801	4.77873	5.88929	6.18414	6.15317	5.90932	6.33248	6.3985	6.63228	6.31756	5.97984	5.83894	6.04205	5.54616	6.3601	6.36116	7.11492	5.35709	6.35489
Os01g0595300	Malate synthase-like family protein.	transposon protein, putative, unclassified, expressed	8.13523	8.40877	7.51703	8.33042	8.53131	7.80175	8.55059	8.98234	8.79598	9.05428	9.24286	8.62548	9.1271	9.47416	8.99921	8.73958	9.34252	9.1325	8.35984	8.60505	8.05635	8.4378	8.30226	8.40572	8.36221	7.95208	8.48456	9.58384	9.26945	8.57776	7.92449	7.85712	7.9897	7.783	7.12368	7.50902	7.02342	7.65837	7.87228	7.616	7.66349	7.99662	9.2673	8.94232	8.93687	8.11247	8.95685
Os01g0600300	Conserved hypothetical protein.	expressed protein	6.20059	6.29644	5.40568	5.95316	6.07248	5.36308	6.6931	7.12863	6.97347	5.99195	6.19565	5.8672	6.8165	6.86755	6.26645	6.07276	6.45821	6.53413	6.35571	6.50899	5.23542	7.45801	7.23646	6.71563	5.57909	4.8743	4.03108	5.29543	5.69515	4.8037	6.48158	6.48134	6.06918	6.80825	6.50809	6.33453	5.96099	5.35886	5.43251	5.61532	5.52498	5.4727	7.89775	6.77587	6.9461	5.5726	7.30552
Os01g0605300	Ubiquitin-conjugating enzymes domain containing protein.	ubiquitin-conjugating enzyme, putative, expressed	2.25847	2.63098	-0.587848	4.6077	4.78168	3.75538	2.78684	3.06845	1.58842	4.98617	4.83351	5.1221	2.36056	3.53191	3.95343	5.0665	5.6167	5.2947	7.37374	6.74703	3.83633	7.5798	7.14846	7.01483	2.89084	5.03271	4.62727	4.06157	4.92539	4.64978	6.20116	6.30438	6.1842	6.46945	5.53491	5.35855	4.22033	3.7207	4.80814	5.14901	4.35457	5.16961	8.75381	7.62963	7.22893	3.58425	8.28903
Os01g0605500	Kinesin, motor region domain containing protein.	kinesin motor domain containing protein, putative, expressed	3.46423	2.58695	2.87669	2.17823	2.99839	2.79581	2.67295	2.76487	1.75049	2.69918	2.69574	3.29069	1.94572	3.0706	2.75238	3.35718	2.09837	2.86119	8.68916	8.04483	5.17883	8.91843	8.88832	8.26117	-0.162359	5.52361	3.60263	2.84676	2.60694	4.41753	8.42929	8.23552	8.0925	8.37809	7.69273	7.1307	6.32768	6.05484	7.26769	5.9822	6.52011	6.46451	9.76701	9.51559	9.25381	2.13476	9.31375
Os01g0616400	Floral homeotic protein HUA1.	zinc finger C-x8-C-x5-C-x3-H type family protein, expressed	11.1127	11.1741	10.8007	11.3512	11.4252	10.798	11.695	11.7794	11.5389	12.3907	12.5929	11.856	11.2814	11.1772	10.9676	11.6587	11.849	11.4513	11.7698	11.7413	11.219	12.3282	12.068	11.9499	11.6828	11.2402	12.0613	13.0352	12.7423	12.3037	11.7776	11.6098	11.8379	11.9397	11.3841	11.7155	11.6041	11.8623	12.0825	11.9924	12.0473	12.3257	12.916	12.4186	12.2642	13.1998	13.0077
Os01g0617700	Hypothetical protein.	CENP-C1, putative, expressed	5.65014	6.2717	4.85147	7.24737	7.29686	6.12414	7.63135	7.7672	7.61092	7.89622	8.2592	7.71468	7.70067	7.49839	7.44748	8.06634	8.30201	8.41214	8.24281	8.31106	6.52836	9.4155	9.22036	9.28865	7.67545	7.05375	7.48822	7.10046	8.00747	8.14315	8.80299	8.61093	8.83197	8.9981	8.45905	8.47884	8.12324	7.85614	8.37005	8.03661	8.26765	8.50236	10.5203	9.73369	9.92899	7.77395	10.0435
Os01g0623900	(No Hit)	expressed protein	2.37031	2.17575	3.90388	2.26603	2.72411	2.60617	4.77887	3.5973	2.66882	3.45514	3.91225	4.19706	3.64133	3.32888	3.8783	2.9606	2.95143	2.8005	6.28295	5.68857	4.50167	6.85385	6.30704	5.8625	2.94867	4.53772	1.87094	4.73177	3.42114	3.37884	8.39699	8.59199	8.69805	8.57199	8.43435	7.88513	8.04608	7.77294	7.3074	6.61218	7.58644	7.50783	7.76261	7.9575	6.84586	9.14197	7.70397
Os01g0639100	Eukaryotic initiation factor 4A-3 (eIF4A-3) (eIF-4A-3).	DEAD-box ATP-dependent RNA helicase, putative, expressed	12.712	12.896	12.4855	12.933	13.2085	12.8079	12.4783	13.1056	12.9027	12.9675	13.3239	12.7538	13.0338	13.4262	12.9807	12.908	13.3293	13.0147	12.7535	12.7029	12.1272	12.7351	12.7318	12.7395	12.1329	11.5116	12.188	12.7656	12.9794	12.098	12.2218	12.4234	12.3933	12.298	11.9381	12.2273	11.8087	11.9547	12.328	12.1827	12.033	12.5253	13.4948	13.3787	13.1037	11.7631	13.1536
Os01g0642900	Single-strand binding protein/Primosomal replication protein n family protein.	single-stranded DNA-binding protein, putative, expressed	9.25616	9.60702	8.8706	9.77386	9.71644	8.46761	9.46102	9.58949	9.39004	10.3049	10.046	9.50247	10.7044	10.3882	9.92989	10.3277	10.4148	10.6147	10.1141	10.7571	9.09829	10.3337	9.81981	9.6833	9.00346	8.75871	9.0108	9.57234	9.57376	8.49576	10.1121	9.86213	9.21345	10.2292	9.52088	9.21809	9.06934	9.26636	9.30709	8.6749	9.47701	9.3751	11.5838	10.8843	10.6705	8.87882	10.6643
Os01g0643600	Homeobox domain containing protein.	homeobox associated leucine zipper, putative, expressed	1.85255	2.74773	0.491561	3.05041	1.21922	1.02518	0.442492	2.52223	2.43484	2.77541	2.07463	0.515329	2.4828	2.76474	6.62275	1.37029	0.60698	2.63205	4.26624	3.95103	0.95368	4.40857	3.56486	4.12623	4.11597	3.41277	3.34163	1.76286	1.46004	0.767937	3.5269	4.6369	3.87743	4.3895	5.03826	4.26811	4.88363	4.75451	3.00236	4.17264	4.95197	3.05706	3.70531	3.53881	2.49295	1.32399	2.89052
Os01g0659400	Non-protein coding transcript, putative npRNA.	expressed protein	2.80038	4.13347	3.28315	1.90668	2.07988	1.87104	2.0123	2.68559	3.08871	1.81612	2.3242	2.77469	2.97166	3.51387	3.00837	3.28326	2.47649	2.84204	2.71681	3.11702	2.24008	3.36986	3.41297	1.58529	3.49176	3.84644	3.97037	3.89827	1.93812	4.08862	4.20653	4.74112	2.5835	4.16203	5.76473	7.89418	4.98144	5.31821	2.51856	2.69489	4.44101	3.02659	3.69119	1.70635	0.724403	1.82388	3.1529
Os01g0661000	Protein of unknown function DUF588 family protein.	retrotransposon protein, putative, unclassified, expressed	7.59336	8.1904	7.07171	7.9853	8.2996	7.34822	8.37797	8.84401	8.5495	8.91439	9.14578	8.22844	8.96919	9.00603	8.27839	8.73719	9.29324	9.24526	9.35016	9.72633	8.99713	9.41599	9.40258	9.18472	8.03561	8.00992	8.42889	9.22133	9.55329	8.46304	9.84147	9.82963	9.66466	9.64891	9.26201	9.23367	9.06165	9.3382	9.43194	9.2389	9.12745	9.6457	10.8673	10.9184	10.5785	10.7387	11.0211
Os01g0661700	Non-protein coding transcript, unclassifiable transcript.	No Hit	3.99664	3.9971	3.93612	2.44939	3.72982	1.9092	3.651	2.37807	2.33488	2.44428	1.19939	-0.102654	5.6191	4.70272	4.51856	-0.381839	2.29888	3.37891	1.41016	1.67443	2.2369	0.902731	1.15997	1.65795	1.4617	-1.40151	4.27765	2.52027	2.04323	2.76163	4.9015	3.91084	5.34832	6.22142	4.34223	4.34294	4.43078	2.5243	2.89607	3.73726	2.45244	3.86689	1.64734	2.81412	3.01731	2.23257	3.73806
Os01g0662800	(No Hit)	GATA zinc finger domain containing protein	4.34591	4.04406	1.56602	5.35598	2.76221	4.37101	6.71913	1.97293	3.18571	2.45202	5.90497	4.44668	5.73134	4.37407	3.33821	3.07619	2.99446	3.98779	4.55836	4.66255	3.96143	5.49723	4.81777	4.87706	5.23758	5.33497	4.84672	4.22157	4.0481	4.18461	4.9093	4.96386	5.34365	5.08134	5.57307	4.56204	5.48685	4.78271	4.09392	3.66439	4.49685	4.2638	5.75246	4.13872	3.83329	2.90089	5.03377
Os01g0668000	Nuclear movement protein domain containing protein.	CS domain containing protein, putative, expressed	11.9891	12.0226	11.7444	11.6723	11.6869	11.3564	12.2461	11.9128	11.8221	11.959	11.9005	11.2684	11.8829	12.2335	12.2	11.5588	11.6817	11.6838	11.238	11.2419	11.1343	10.8816	10.7935	11.0662	10.8735	10.3257	10.8903	11.0687	11.6107	10.8005	11.1433	11.1227	10.9748	10.8648	10.6502	10.9905	10.5809	10.9957	11.0945	11.1284	10.9286	10.8767	11.2386	11.1934	11.001	11.9695	11.5206
Os01g0668300	Hypothetical protein.	AAA-type ATPase family protein, putative, expressed	9.73978	10.18	8.58899	10.2346	10.1931	8.81513	10.7875	11.1696	10.6194	11.2094	11.1848	9.97051	11.4796	11.4743	10.7116	11.0153	11.4319	11.2574	9.21607	9.98297	9.15477	10.0933	9.99716	9.77214	10.1181	9.74379	10.1545	10.9941	11.2628	10.1496	9.81728	9.40077	9.45234	10.0089	8.92302	9.35612	9.67188	9.50844	9.66745	9.98525	9.84448	9.96486	11.0799	10.674	10.128	10.434	10.9731
Os01g0670200	Conserved hypothetical protein.	expressed protein	4.80528	4.93435	3.87292	4.94454	5.24786	4.42592	5.09005	5.33855	4.17802	5.46732	5.48266	4.94721	4.78419	4.2273	4.13099	4.96593	5.76538	4.33642	4.35296	4.54359	5.08125	4.84571	4.88744	5.0305	5.00097	4.67215	5.82952	3.56013	4.17319	3.33127	4.33895	4.65331	4.32244	4.53082	4.54556	4.32007	5.73363	4.76985	5.1499	5.18716	4.53914	4.71841	7.38867	6.17525	5.81075	5.9802	7.02397
Os01g0682700	Non-protein coding transcript, unclassifiable transcript.	No Hit	3.896	4.06317	3.86074	4.89517	4.83761	4.42286	3.52756	4.88756	4.75869	4.15736	4.034	4.58918	5.47727	6.12079	5.17895	5.23071	6.1143	7.08465	0.974322	2.88241	2.79755	3.34541	3.42805	3.52629	4.80818	4.26379	3.12016	3.73439	3.4069	3.17374	4.53955	4.09932	4.3955	4.31613	4.20512	4.22956	5.5348	4.82039	4.29216	5.06682	4.56901	4.8611	4.29944	3.33849	3.89006	2.94403	2.83092
Os01g0685300	Hypothetical protein.	expressed protein	4.69816	4.10488	4.82005	5.1089	5.01489	4.99253	4.68576	3.58103	4.2376	5.15964	5.09086	5.69148	3.47217	4.23083	3.22154	4.58497	4.50417	5.91554	5.85978	5.19868	5.73486	6.23538	6.34293	6.42693	5.26924	4.16187	5.33319	5.7999	5.5124	5.75404	6.73691	6.86218	6.6577	7.16624	7.15739	7.35048	7.1003	6.92381	6.8297	7.26236	6.83523	7.30946	6.73096	6.0554	5.96443	7.31683	6.71771
Os01g0685900	65kD microtubule associated protein.	microtubule associated protein, putative, expressed	3.3682	3.10841	5.37707	2.91274	3.44768	2.35447	3.10744	3.50167	3.17008	2.72686	2.39084	2.8321	2.81469	3.3195	2.51996	3.65065	2.28764	2.44426	10.848	10.383	6.56706	11.7894	11.2835	10.6598	3.59316	4.85995	4.61822	2.43155	3.00783	5.05347	10.3247	10.5016	10.3388	10.4466	10.3312	9.70345	8.02288	7.78943	8.58334	7.94285	8.53751	8.99817	12.1762	11.3564	11.4162	2.77014	11.3788
Os01g0686400	AR401.	methyltransferase, putative, expressed	8.88035	9.22015	8.95909	9.42683	9.48462	9.15723	10.3317	10.3306	10.2993	10.6968	10.5851	10.4163	10.4975	10.6068	10.7782	10.5871	10.4468	10.6682	11.088	10.7098	10.1403	11.3804	10.9754	11.5677	10.3749	9.83605	10.3553	10.8897	10.8492	10.6549	10.256	10.1143	10.5077	10.5484	10.0778	10.0258	8.80508	8.91831	9.62759	9.48319	9.36201	10.125	12.1416	11.5942	11.8519	9.91574	12.2342
Os01g0691700	Serine/threonine protein phosphatase 2A.	Ser/Thr protein phosphatase family protein, putative, expressed	11.3576	11.136	11.3133	10.7566	10.8773	10.7638	10.911	11.1777	11.1959	10.6626	11.0716	10.7288	11.4663	11.5495	11.0722	11.2697	11.2038	11.3126	10.8509	10.7811	10.2845	11.519	11.1459	11.0859	11.2321	10.5862	11.0912	11.7879	11.5474	11.1486	10.1377	9.87812	10.4484	10.3501	9.99703	10.3107	9.81463	9.79261	10.1032	10.4448	9.83348	10.4183	11.4208	11.1023	11.2882	10.6884	11.2853
Os01g0694200	Conserved hypothetical protein.	expressed protein	10.5988	10.9807	10.3069	10.7731	11.0231	10.2491	10.5017	11.1308	10.8494	10.6635	11.1209	10.2898	10.335	10.5161	10.5788	9.94529	10.7449	10.3161	9.30693	9.42241	9.69108	9.87487	10.2443	10.0803	9.48717	8.22773	8.89249	9.31347	9.87218	9.56736	9.61996	9.72383	9.86542	9.8797	9.58967	9.91446	9.97587	9.81733	10.13	9.6644	10.1737	10.1128	10.3585	10.1836	9.97021	10.3522	10.3122
Os01g0695500	Hypothetical protein.	No Hit	6.12407	6.24678	6.46519	6.43702	6.4751	6.45944	7.08328	8.07561	8.32665	7.76501	7.84214	7.10885	8.06492	8.0071	8.25641	6.86795	7.62931	7.1566	6.6062	6.4382	7.02924	6.29957	6.6724	7.06217	5.93346	6.59325	6.39802	6.35539	7.03448	6.76755	6.53583	6.72789	7.0209	6.47223	6.21483	6.26428	6.11525	6.09638	6.54952	5.95425	5.94924	6.55737	6.38507	7.27122	7.48531	7.31983	7.25834
Os01g0698300	BED finger domain containing protein.	transposon protein, putative, unclassified, expressed	8.80558	9.16281	8.27394	9.40835	9.46445	8.82397	9.5875	9.96517	9.68584	9.82509	10.1692	9.25447	9.24988	9.80231	9.02307	9.24404	9.90499	9.78409	8.67467	9.03031	8.08862	9.21334	9.18855	8.83344	8.93877	8.49742	8.83284	9.80182	9.87018	8.8118	8.68021	8.58852	8.57774	8.61409	7.90986	8.57571	8.25502	8.66547	8.94851	9.12403	8.85066	8.80837	9.3988	9.11332	8.92913	9.11613	9.19303
Os01g0702300	Peptidase S8 and S53, subtilisin, kexin, sedolisin domain containing protein.	OsSub2 - Putative Subtilisin homologue, expressed	2.82343	3.49659	5.46446	3.11877	3.19442	4.75657	2.64602	2.91173	4.09688	2.99215	3.06455	4.95105	4.17606	3.69664	4.08887	4.549	3.30035	4.51639	5.97084	4.7242	7.26073	5.49479	7.04407	7.25167	5.01922	5.06748	2.8629	4.24569	4.46566	4.8805	5.18669	5.22332	5.16895	5.19235	5.92492	4.63101	5.51467	5.64078	4.39014	4.45319	5.29818	4.12934	4.47131	4.81388	4.89338	4.05811	4.88122
Os01g0705000	(No Hit)	No Hit	6.25427	6.10304	5.9846	6.45907	6.64032	6.68559	6.65096	7.08003	6.95864	7.42371	7.71054	7.65557	7.2429	7.38545	7.05961	7.91216	7.88131	8.11773	7.25181	6.71973	6.9155	7.16344	7.65212	7.20971	7.39842	7.0893	7.27728	7.70166	8.23249	8.12218	5.88255	5.92247	6.07907	5.8466	6.41242	6.15255	6.84394	6.46859	6.31881	6.52466	6.50298	7.04361	6.89331	6.31852	6.09814	8.68322	6.89542
Os01g0706100	Conserved hypothetical protein.	expressed protein	6.62341	6.79731	4.62762	7.11943	6.60393	5.2713	5.9929	6.25103	6.20915	6.933	6.98121	6.33157	7.82419	7.61124	7.45113	7.81489	8.07226	8.14439	7.23997	7.44104	6.57229	7.89248	7.78975	7.42558	6.05053	5.30471	6.49342	6.16476	6.3796	6.02613	6.64872	6.25485	6.00632	7.29139	6.65	6.28956	6.18747	6.1687	6.02387	5.98115	5.91168	6.566	8.52404	7.2614	8.08313	6.40423	7.84208
Os01g0708700	IQ calmodulin-binding region domain containing protein.	IQ calmodulin-binding motif domain containing protein, expressed	4.07616	3.01943	4.09512	2.44311	2.45967	4.14253	3.14829	2.20978	2.53584	3.10261	4.10608	2.97573	2.3991	3.44064	4.03842	1.30628	2.26356	4.14604	8.80782	8.12994	4.90631	9.0986	8.90575	8.32374	3.33941	5.66591	2.89624	2.76232	3.43484	6.44449	8.19033	8.0238	8.10366	8.34888	7.91653	7.91532	6.46144	6.04535	6.9204	6.31016	6.94479	6.79318	10.2693	9.15214	9.01703	4.12224	9.17125
Os01g0710000	X1 protein.	WD domain, G-beta repeat domain containing protein, expressed	12.2794	12.166	11.6171	12.6298	12.6726	12.1522	12.6063	12.6959	12.5801	12.7673	12.9115	12.5326	12.7226	12.9202	12.4059	12.7674	12.8623	12.5398	13.2296	12.9568	11.9028	13.465	13.1603	13.0491	12.2771	12.1281	12.3168	13.0392	12.8993	12.2495	12.3972	12.2035	12.2705	12.4753	11.9453	12.056	11.4025	11.5569	11.7615	12.0669	11.793	12.0919	13.3041	13.1182	13.0898	10.9365	13.1702
Os01g0714100	Conserved hypothetical protein.	expressed protein	9.2052	9.0263	8.30968	9.38484	9.18577	8.63335	9.71577	9.61969	9.36863	9.86578	9.57369	8.84815	9.74461	9.90655	9.48449	9.50922	9.62533	9.95558	8.68585	8.85102	8.79009	9.40338	9.57263	9.54892	8.59156	8.37849	8.90809	9.66056	9.9504	8.80963	8.49763	8.3324	8.46352	8.76368	8.18651	8.50489	8.42031	8.32648	8.50623	9.21191	8.55336	8.6387	9.80437	9.78261	9.48123	9.43351	10.1295
Os01g0718900	Conserved hypothetical protein.	transcription factor like protein, putative, expressed	8.90621	8.98074	8.57464	9.02562	9.23231	8.72865	9.29945	9.77846	9.70108	10.1335	10.3686	10.0583	9.66391	10.3191	9.62007	9.30703	9.89999	9.94703	9.5049	9.54317	8.9001	9.52453	9.29685	8.78842	8.78335	8.61769	9.04318	10.5689	10.6987	9.9054	8.60414	8.77525	8.62124	8.25743	8.02086	8.24727	7.97447	9.04278	9.05737	9.42253	9.101	9.306	10.4408	9.73741	9.56815	9.15559	9.89368
Os01g0724500	PDR-like ABC transporter.	Plant PDR ABC transporter associated domain containing protein, expressed	6.79597	7.44121	5.9568	8.19056	8.42485	7.35237	8.10558	7.61508	7.44365	8.29738	8.09414	7.37757	7.57128	7.80803	8.13304	7.36872	8.65756	7.43708	4.96422	5.74221	5.83866	5.2474	5.712	6.18323	6.4503	5.18823	6.01716	6.44114	6.39427	6.85638	5.89414	5.76481	5.8021	5.88858	5.68119	5.67375	5.70131	6.31623	6.02929	7.39006	6.50965	6.51641	7.88012	7.11204	6.87377	6.67165	7.5959
Os01g0725400	Protein of unknown function DUF588 family protein.	membrane associated DUF588 domain containing protein, putative, expressed	4.67398	5.62449	5.25392	4.80715	5.9936	5.49807	4.5176	5.24879	6.11012	5.23757	5.50955	5.70266	9.80784	9.69041	9.16021	9.6705	9.2611	9.80631	9.0382	8.32687	6.75146	8.83029	8.44383	9.15029	5.13617	5.93056	5.4592	5.01924	4.98769	4.8126	10.6073	10.8257	11.5415	10.3791	10.2788	10.6027	8.4545	8.26698	9.82845	8.86987	8.59485	9.63106	10.6157	8.38893	8.9172	4.162	10.2873
Os01g0726400	Transcription factor, MADS-box domain containing protein.	OsMADS32 - MADS-box family gene with MIKCc type-box, expressed	4.61247	4.43116	4.57247	6.0063	6.12417	4.91385	5.16499	4.08842	4.32254	4.03104	3.91498	4.31565	3.19789	3.17536	2.85456	3.29808	3.94508	3.33395	6.81858	5.79473	3.85605	6.73101	6.67269	6.96384	-2.0796	4.86533	4.73036	1.64905	2.84222	2.74511	4.16277	4.57719	4.3789	4.86907	4.89179	3.26759	4.88819	3.02336	5.51474	3.91273	3.7632	2.95867	10.8593	8.95587	9.35154	8.86974	10.5351
Os01g0728200	Hypothetical protein.	No Hit	7.71425	7.85191	7.38842	8.69009	8.39323	8.08287	7.91415	6.92328	5.08455	6.07797	6.39362	5.36314	6.74597	5.97196	5.37387	6.816	7.08505	6.65443	8.03932	8.30236	7.46195	8.87592	8.80889	8.82024	5.21975	4.15599	3.63408	5.06933	5.32289	6.2298	8.38987	7.93662	8.10839	8.85914	7.56215	8.10792	7.99765	6.92732	7.33104	7.32623	7.56132	7.95868	10.0141	9.54678	9.51469	8.52719	10.2369
Os01g0729400	Leucine-rich repeat, typical subtype containing protein.	leucine-rich repeat family protein, putative, expressed	2.50804	3.83293	3.75199	3.02479	4.07875	3.27521	1.39666	3.86629	2.12946	2.54623	2.71806	3.03221	3.42996	3.48007	4.07342	3.23247	3.01341	3.22623	4.99699	4.21673	3.18203	3.56064	3.5328	4.61982	4.41049	4.29714	3.12871	3.74115	3.32403	4.35003	3.37945	4.49286	2.98463	3.55204	5.17685	3.15158	5.50093	5.10059	3.23209	2.83797	4.37745	3.28401	7.79618	6.10859	5.77773	4.85645	7.33342
Os01g0732300	Uncharacterized plant-specific domain containing protein.	DUF623 domain containing protein, expressed	8.31477	7.58309	9.51365	8.43228	8.72592	9.37474	6.3714	5.7448	5.29791	5.73827	6.24168	6.28653	5.35598	5.05138	5.85886	6.96346	7.40445	7.80523	11.5692	9.69881	11.9922	11.1275	12.2268	12.2465	5.91984	6.85137	5.60732	6.70887	6.17536	6.66133	10.3817	10.683	11.2941	10.6392	10.7372	10.3652	9.45856	8.76305	10.1043	8.57491	9.36827	9.75342	10.3003	11.3789	11.3622	9.24115	11.1975
Os01g0739700	Glycoside hydrolase, family 17 protein.	glucan endo-1,3-beta-glucosidase precursor, putative, expressed	6.46462	6.10529	6.48036	6.56997	6.38177	6.38542	6.49696	5.83235	5.80722	6.68844	6.31966	5.67003	6.78503	6.5359	6.47319	7.05249	7.03221	7.43144	11.2199	10.9752	8.12375	10.8112	10.2182	10.932	4.69479	4.74738	7.20937	7.03173	7.03583	6.41774	9.15094	9.03613	8.77269	9.18578	8.40674	7.86008	7.72334	8.51055	8.23238	8.82859	8.36792	8.58621	13.4723	11.0643	11.4268	8.93287	12.6675
Os01g0744300	Casein kinase-like protein.	CK1_CaseinKinase_1a	12.6578	12.7562	12.5592	12.7085	12.8164	12.5779	12.9797	13.1026	12.9893	13.0369	13.1703	12.7452	12.9837	13.2248	12.9204	12.8934	13.0987	12.9711	12.4743	12.4381	12.1121	12.4111	12.4125	12.4105	12.3644	12.025	12.436	12.9511	13.1264	12.9026	11.9905	11.8126	12.1833	11.9041	11.3572	12.0207	12.0716	12.0027	12.4004	12.5243	12.1095	12.5076	13.1461	12.79	12.7491	12.6156	12.8796
Os01g0746200	Nup85 nucleoporin family protein.	nucleoporin, putative, expressed	7.5809	7.74668	6.49786	7.23355	7.41958	6.29878	8.76767	8.46953	8.07956	8.92989	8.7512	8.09152	8.20671	8.51626	8.54981	8.2009	8.52534	8.4534	7.99206	8.1587	7.34114	8.08281	7.68378	7.88561	8.27581	7.87056	8.5579	8.90743	8.58636	8.12655	7.8027	7.53114	7.49924	7.96902	7.11986	7.19168	6.98822	7.59589	7.38521	8.20264	7.7952	7.9155	9.39843	8.66037	8.36322	8.15842	9.2864
Os01g0748000	Dynamin family protein.	dynamin family protein, putative, expressed	7.35972	7.97997	6.41972	7.60514	7.54808	6.56054	6.37547	6.33704	6.39581	6.84532	7.02624	6.05391	6.99604	6.9313	6.68683	7.30249	7.65542	7.08514	9.94535	9.70515	6.60271	10.2693	9.94577	9.61264	4.93078	5.6163	5.60384	4.66344	5.78423	5.55282	9.6026	9.34354	9.25496	9.61031	8.7271	8.27904	7.24945	6.89977	7.83577	7.12072	7.35004	8.1367	10.9422	10.4501	10.4057	4.40314	10.5651
Os01g0750400	Leucine-rich repeat, plant specific containing protein.	leucine rich repeat family protein, putative, expressed	3.90268	4.20846	4.80914	5.41779	4.46421	4.74951	3.61234	4.92028	4.94068	3.20101	4.67454	5.80468	4.9789	4.09194	4.04648	5.59136	4.45984	5.18419	8.31576	8.07247	5.68332	8.5963	8.46619	8.79445	4.09791	4.50036	5.70046	3.49585	4.05741	4.39552	6.67177	6.63368	7.40041	7.12237	6.87398	6.67898	6.5394	5.30928	6.29321	6.01992	5.91004	5.90443	9.74624	8.66661	8.94421	4.0779	8.73443
Os01g0753000	Conserved hypothetical protein.	one zinc finger protein, putative, expressed	11.611	11.5417	11.0827	12.3411	12.2805	11.6937	12.2722	12.1821	11.8572	12.8457	12.8846	12.0064	12.0739	12.2782	11.916	12.5429	12.5147	12.4853	10.432	10.7526	10.0048	11.2225	10.7529	10.8685	10.5377	10.2403	10.6294	12.0906	12.5253	11.3392	9.80309	9.37966	9.72742	10.1048	9.20796	9.94517	9.65517	9.82575	10.108	10.4122	10.1401	10.1812	10.8787	10.2915	10.3797	11.1693	11.3356
Os01g0757600	Myosin heavy chain-like protein (Fragment).	expressed protein	5.9871	5.99383	6.0046	6.38261	6.61794	7.06687	4.50142	4.45561	4.82698	5.38837	5.46543	6.02231	4.80845	5.61549	5.72406	5.49929	5.49612	6.19103	10.1515	9.10177	8.46049	9.93087	10.2667	10.9302	4.98011	5.05552	5.19458	5.39667	6.22102	6.0191	8.73258	8.74177	9.07687	8.84498	8.76146	8.56147	6.91317	6.90166	7.59299	7.31758	7.13597	7.74761	11.3527	11.8275	11.9839	9.79752	12.3121
Os01g0761100	Tesmin/TSO1-like, CXC domain containing protein.	tesmin/TSO1-like CXC domain containing protein, expressed	8.04225	8.07501	7.70289	9.34239	9.34671	8.55934	9.49598	9.25627	8.98668	10.1132	10.0302	9.28778	8.99541	9.61159	9.44536	8.5568	9.55336	9.22719	9.1062	8.94238	8.22958	9.00876	8.89946	8.84784	8.31747	7.50571	8.40919	8.76443	9.11209	8.63869	8.85539	8.65614	8.70185	8.77099	8.28804	8.45925	7.83564	8.50797	8.71194	9.04573	8.38617	8.61248	9.71374	9.32299	9.20208	9.07995	9.49479
Os01g0765000	Cytidine/deoxycytidylate deaminase, zinc-binding region domain containing protein.	deoxycytidylate deaminase, putative, expressed	6.75769	6.90219	7.17969	9.06468	9.19469	7.66156	6.98683	6.61545	6.30538	8.62692	8.58512	8.39267	6.79196	7.13362	6.95197	9.17892	9.33992	9.1368	9.41552	9.25823	7.06759	9.97724	9.32673	9.17776	6.56353	5.97856	7.2263	8.34631	8.22431	7.72705	8.82796	8.57734	8.37395	8.91759	8.03942	8.04548	7.32453	7.69317	7.88263	7.37759	8.18617	8.28133	11.1399	9.58237	9.54613	6.54721	10.2986
Os01g0767000	Nuclear matrix constituent-like protein (Fragment).	expressed protein	11.8771	12.1244	11.484	12.3596	12.475	11.9383	11.9358	12.5297	12.0397	12.7288	13.1332	11.8846	11.9622	12.1532	11.6599	12.2299	12.6287	12.1152	10.1971	10.5597	10.5408	10.9383	11.1296	11.0972	10.3714	9.52481	9.82095	10.7727	11.9878	10.3989	10.5767	10.7165	10.7381	10.5263	10.2053	10.5907	11.1785	10.8221	10.9689	11.0783	11.1061	11.048	11.7113	11.4811	11.152	11.6871	11.6887
Os01g0773600	Glycoside hydrolase, family 47 protein.	glycosyl hydrolase family 47 domain contain protein, expressed	7.85364	8.24684	7.29999	8.33328	8.10296	7.68069	7.33322	7.11491	7.36531	8.18812	7.69908	7.38612	7.87362	7.88665	8.23699	7.70615	8.26002	8.1802	7.5759	7.52526	7.85043	8.84972	9.17356	9.41478	7.56385	7.34439	8.11173	7.62989	7.82824	8.20736	9.77092	9.16633	9.37148	9.95347	8.76339	9.11483	7.75021	8.55178	8.94701	9.01723	8.66316	8.99088	9.55788	9.43629	9.26545	9.34	10.2056
Os01g0777600	(No Hit)	No Hit	13.2045	13.5464	13.36	13.1596	13.47	13.1782	12.778	13.0483	12.8496	12.7321	13.0773	13.492	13.219	13.9229	13.8152	13.752	13.7408	13.9205	13.6228	13.2616	12.8805	13.2375	12.8735	13.2501	12.9419	12.7345	13.6412	13.6597	13.3641	12.9363	10.7895	10.9581	11.6178	10.838	10.4404	11.2841	10.5082	10.9435	11.2646	10.2798	11.4464	11.8909	14.1589	13.4507	13.4139	12.5845	13.4252
Os01g0779800	Hypothetical protein.	SR protein related family member, putative, expressed	4.1659	4.13751	5.09671	3.41116	3.63013	4.03952	3.70849	3.70689	2.91863	1.67876	2.79571	3.25843	2.24783	2.69981	3.25921	3.08689	2.72647	3.41893	11.1457	10.1987	9.77053	11.4337	11.1264	11.0406	4.73665	-0.542762	4.51294	3.51244	2.94598	4.61811	10.0116	9.89133	10.0121	10.2157	10.3375	9.47258	7.85764	7.63833	8.53114	8.44899	8.88592	9.51652	12.9123	12.374	12.49	8.16271	12.5235
Os01g0780800	SAND domain containing protein.	expressed protein	2.77999	2.35432	4.28035	3.79285	3.52116	4.37149	1.70987	3.02964	3.0775	2.2936	3.03894	3.4714	2.36523	2.50371	3.8414	2.12918	3.52188	2.5412	2.34462	2.32965	3.11774	2.70219	2.96919	3.40653	-0.544849	2.36031	4.65894	1.33088	1.79917	4.61704	2.97069	2.9307	3.78844	3.57012	3.28543	4.00515	3.94663	1.85456	3.15891	1.5957	1.45951	2.73419	2.9002	3.18834	3.22243	3.43776	3.24947
Os01g0781600	Conserved hypothetical protein.	No Hit	8.63859	8.10129	7.86781	8.63769	8.33193	7.67598	7.6973	7.37262	7.25192	8.03114	7.81347	7.23568	7.2807	7.30768	6.86475	6.90598	7.5962	7.33699	8.21523	8.37753	7.77052	8.58505	8.399	8.10096	6.27357	6.31394	7.16093	6.85329	7.62153	7.18473	10.151	9.65324	9.85883	10.1456	8.97822	9.11598	8.93325	9.29079	9.62383	9.40183	9.10558	9.70006	10.1638	9.39903	9.14049	10.1092	9.67742
Os01g0784500	Receptor-like protein kinase 4.	protein kinase, putative, expressed	3.36866	3.06698	4.35323	4.33142	3.35518	4.91043	4.78751	4.1555	4.89842	5.99356	5.20745	5.53755	4.38768	4.72093	4.48356	5.44882	5.57673	6.38354	6.93317	7.69808	8.07182	7.09379	7.09315	7.72998	7.87842	7.48711	7.13285	6.93538	6.34372	6.51739	9.30962	8.98787	9.80172	9.40622	8.73033	9.95164	9.6295	9.5147	10.2272	9.34216	9.43875	10.0684	10.1244	8.73922	9.04767	7.27881	9.4464
Os01g0785400	GH3 auxin-responsive promoter family protein.	OsGH3	1.64716	1.28151	1.93808	2.01977	2.33564	2.58748	1.64384	2.06772	1.589	1.0894	1.63975	2.37269	3.0003	2.97313	0.257721	1.06578	1.75939	0.575908	6.54733	7.30347	6.03789	6.68726	6.53327	6.8143	5.32462	5.19629	5.55773	6.52666	3.47097	3.45433	4.24725	4.29	4.75925	5.75337	5.17541	4.4045	3.53919	1.22094	2.95472	4.67361	3.28081	3.5235	6.09368	4.17512	4.86784	7.16436	6.00699
Os01g0788900	TPR-like domain containing protein.	PPR repeat domain containing protein, putative, expressed	8.02951	8.52678	7.25726	8.80918	8.84836	7.87153	8.8214	9.11385	8.98933	8.47492	8.45317	7.89216	8.80087	9.13325	8.97383	8.3172	8.65613	9.16786	7.97078	8.27922	9.08508	8.04388	7.89214	7.92567	7.67852	7.22203	7.047	7.61883	7.7202	6.7244	7.25174	7.36545	7.1005	7.46921	6.98116	6.93264	6.9762	6.92777	7.13469	6.96782	6.90838	7.19276	9.00538	8.11201	8.0599	7.53635	8.37127
Os01g0789000	Cyclin-like F-box domain containing protein.	OsFBL3 - F-box domain and LRR containing protein, expressed	2.67587	3.11903	0.289747	3.0954	3.51303	3.81779	2.37968	2.74423	1.42352	2.3802	3.65037	3.21168	6.34458	3.78657	3.43107	4.03753	3.64371	4.15549	4.77441	4.25012	3.51371	4.43893	4.30314	4.9766	3.55171	5.04374	3.57735	4.03117	3.50187	4.18949	5.74436	5.6099	5.39879	6.13154	6.14979	5.25809	5.5379	4.84237	4.73904	3.60513	4.70767	4.81057	8.58447	5.43281	5.24698	3.34351	7.45136
Os01g0801000	Apurinic endonuclease-redox protein (DNA-(apurinic or apyrimidinic site) lyase) (EC 4.2.99.18).	apurinic endonuclease-redox protein, putative, expressed	9.70866	10.1685	8.95465	9.99373	10.1817	9.62938	9.24311	9.17603	8.66047	8.43844	8.80674	8.58072	8.62126	8.59716	8.95188	9.21	9.50417	9.12665	11.3506	10.5242	10.0893	11.216	11.1271	11.5175	7.88324	7.81696	9.09665	7.46567	8.34842	7.86806	9.08275	9.01712	9.24829	9.52056	8.69731	8.91084	6.92146	7.70107	7.91059	8.25203	7.91955	8.52745	12.3406	11.038	11.1684	9.40562	11.9613
Os01g0807200	Conserved hypothetical protein.	No Hit	8.38863	8.99236	8.45292	7.43652	7.68827	7.64912	8.07524	8.65075	8.54037	8.15937	8.49096	8.83135	8.88937	9.16808	8.99842	8.67173	8.25656	8.41335	9.18473	8.5813	8.06989	8.46688	8.05407	8.44615	6.913	6.50636	6.80561	7.93392	8.61038	7.24052	6.896	7.30114	7.88824	6.82704	6.84575	7.26206	7.26738	6.52111	7.2674	7.14112	6.74622	6.95005	8.47888	8.32535	8.21334	6.96286	8.27394
Os01g0831000	Transcription factor.	helix-loop-helix DNA-binding domain containing protein, expressed	1.17455	3.38128	2.75521	-0.289863	1.82436	0.4699	3.85848	2.83928	1.55551	2.85133	0.906643	3.14132	1.73612	2.30659	2.47141	1.66963	1.44781	3.75034	1.73778	1.86792	1.92863	1.61125	2.17743	1.21321	-1.79936	2.86163	5.19778	2.45638	1.36497	2.61896	0.753316	0.140361	1.70102	0.497257	-0.53591	5.93642	3.26882	-0.953361	4.17108	-0.313945	-0.44729	1.75103	2.93621	2.86911	2.92734	2.99954	2.72943
Os01g0837500	RuvB-like 1 (EC 3.6.1.-) (49-kDa TATA box-binding protein-interacting protein) (49 kDa TBP-interacting protein) (TIP49a) (Pontin 52) (Nuclear matrix protein 238) (NMP 238) (54 kDa erythrocyte cytosolic protein) (ECP-54) (TIP60-associated protein 54-alpha)	ruvB-like, putative, expressed	9.6492	9.65613	8.78833	9.56622	9.64734	8.93218	9.94664	9.90155	9.73735	9.80036	9.85579	9.50147	9.86056	9.90076	9.74456	9.71331	10.0496	9.60061	10.2041	9.92269	9.19635	10.3449	10.2866	10.2091	9.12683	8.75295	9.47359	9.45505	9.3243	8.9275	9.42952	9.2093	9.22985	9.66853	8.90046	9.19446	8.78287	8.92892	9.11825	9.50885	9.07989	9.46447	11.2403	10.4928	10.6174	9.356	10.6925
Os01g0839900	Osmotin-like protein precursor.	thaumatin, putative, expressed	10.5616	10.9419	11.5649	6.37826	6.56867	6.37868	5.45401	6.55944	7.0701	3.78384	5.23744	5.03888	10.5527	9.94152	10.0349	7.55171	7.56044	9.15225	16.4264	15.8588	14.3003	16.8799	16.5271	16.6615	5.01376	2.78131	11.0001	6.68857	6.24476	2.67591	14.6624	14.727	14.7287	14.4053	14.41	13.4376	11.7594	11.4536	12.7434	13.1689	12.7439	13.2502	17.395	16.8529	17.4855	12.6963	17.0206
Os01g0844200	Hypothetical protein.	conserved hypothetical protein	1.49811	2.69279	0.188331	2.37234	2.15476	4.1527	1.49165	2.63193	1.50173	3.00004	2.18798	2.81606	2.19447	1.98018	1.72937	2.63751	2.22862	2.61588	7.30001	6.3692	0.703114	5.66161	5.31361	6.60966	3.30848	6.09163	5.42173	-0.266862	0.741523	0.713682	5.77777	5.80775	6.09444	5.78126	5.71503	5.05322	4.48328	1.91185	2.86525	3.27531	1.20534	4.28516	9.49788	5.50204	5.34006	2.60251	7.73187
Os01g0850400	MYBY1 protein (Fragment).	MYB family transcription factor, putative, expressed	7.00949	4.24123	4.33866	5.23297	6.62513	4.74209	4.6598	5.13267	4.84795	4.90805	5.34429	4.62403	5.57215	5.21221	5.05794	5.89403	5.32837	5.01435	7.51045	6.80546	6.9507	7.14179	7.39134	7.44483	4.30166	5.38098	5.89898	5.35894	5.94406	4.42603	7.55586	7.50309	7.58717	7.40514	6.84373	7.01874	6.82666	6.47771	6.86204	6.78203	6.04341	6.75097	8.67816	8.18392	8.10445	7.37641	8.17174
Os01g0852400	Protein of unknown function DUF740 family protein.	DUF740 domain containing protein, expressed	3.83291	3.59025	5.25865	4.31038	4.09743	6.10908	4.08027	4.1061	3.98497	2.99428	2.67425	4.06787	3.37332	3.12714	1.1189	2.94995	2.78801	2.70778	9.65642	9.01159	4.13294	10.6299	9.50454	8.70948	2.40736	4.46913	2.87504	0.633953	2.18901	3.57203	7.50908	7.74996	6.53867	7.62343	7.78096	6.10084	6.22917	5.4322	4.99916	6.28557	5.79291	5.08098	11.3602	8.95231	8.70017	5.6695	10.3453
Os01g0854400	Conserved hypothetical protein.	expressed protein	5.89558	5.73492	5.55084	4.78851	5.21892	4.84788	3.40312	2.97425	3.2683	2.36633	2.61147	4.20043	3.56184	2.55183	1.69525	3.59919	2.0795	2.387	10.1195	9.61192	7.38123	9.98126	9.00032	8.92519	5.48327	4.65236	6.73015	7.14244	6.9742	8.29524	4.2872	4.99095	4.35097	3.8817	5.40492	3.57253	4.81387	4.86736	3.19098	4.04088	4.31715	2.59621	10.6847	9.95482	10.1392	8.18677	9.84589
Os01g0857300	Three-deoxy-D-manno-octulosonic-acid transferase, N-terminal domain containing protein.	3-deoxy-D-manno-octulosonic-acid transferase, putative, expressed	8.62507	8.85852	8.09179	9.05005	9.09027	8.57675	8.29181	7.88672	7.92843	8.75623	8.85617	8.33565	8.19439	7.79449	8.28376	8.57755	9.04678	8.21141	8.02641	8.1618	8.0086	8.54265	8.64967	9.04336	7.56483	7.358	7.88223	7.90925	8.38617	8.24649	8.4925	8.33631	8.64482	8.56446	7.8974	8.0344	7.06233	7.20478	7.43176	7.06376	7.38356	7.72257	10.1046	9.22068	9.30023	8.73352	9.98906
Os01g0857500	Conserved hypothetical protein.	nucleobase-ascorbate transporter, putative, expressed	10.6764	10.0567	11.3439	11.5154	11.7228	11.6544	10.0309	10.5847	10.0505	11.388	12.1473	10.9939	8.3431	8.9587	9.47859	10.1822	11.3376	9.92088	10.6096	10.1167	9.84852	10.7957	10.9178	10.6225	8.73757	8.25949	9.00056	10.3856	11.2644	9.50014	8.82324	8.95234	8.89794	8.57589	8.22727	7.72846	6.97622	6.88384	7.74978	6.84495	7.43449	8.1408	12.0506	11.3438	11.085	9.02184	11.2367
Os01g0858500	Transcription initiation factor TFIID subunit 12 (Transcription initiation factor TFIID 20 kDa subunits) (TAFII-20) (TAFII20).	Transcription initiation factor TFIID subunit A containing protein, expressed	10.8744	11.0124	10.2934	11.0463	10.6782	10.0992	11.3025	11.3422	11.0982	11.7787	11.5092	10.5362	11.9438	11.569	11.0127	11.1311	11.4476	11.2578	9.60376	10.0507	9.73707	10.0775	10.0906	9.84481	9.95565	9.07435	9.68528	9.65809	10.578	9.65369	10.3891	10.031	9.98466	10.2781	9.57801	9.80165	10.2428	10.3125	10.4	10.8535	10.3105	10.4247	11.3049	10.3861	10.4911	10.3292	10.6683
Os01g0868300	DNA polymerase alpha catalytic subunit (EC 2.7.7.7).	POLA1 - Putative DNA polymerase alpha catalytic subunit, expressed	4.71539	5.03816	3.41536	5.96101	5.64752	4.77717	5.47428	4.63041	4.74533	5.76469	5.05376	4.71532	5.20495	5.67128	5.60244	5.58928	6.24465	6.78148	7.40343	7.7795	4.10105	8.54423	8.30542	8.29494	5.2852	5.20379	5.13245	5.00742	4.89459	5.62241	8.34281	7.87916	7.64896	8.16163	7.50861	6.95194	5.54311	6.12666	6.31714	6.40463	6.27922	6.83401	10.2945	8.91	8.61707	2.68911	9.53423
Os01g0873700	Protein of unknown function DUF803 family protein.	DUF803 domain containing, putative, expressed	10.7221	10.8194	10.6723	10.9793	11.097	10.7212	10.7805	10.968	10.9057	11.0923	11.2794	10.6875	11.2681	11.3519	11.2877	11.0744	11.0748	11.3876	9.78219	9.99646	9.48137	10.2594	9.93045	9.99865	10.069	9.5217	10.0495	10.9487	10.8801	10.268	9.3415	9.48481	9.54344	9.59997	9.42775	9.79814	10.0155	9.9114	10.0378	10.1498	9.97645	10.2915	10.6703	9.57786	9.81434	10.4517	10.3238
Os01g0878000	Conserved hypothetical protein.	expressed protein	12.0325	11.2643	12.1715	6.53084	6.36899	7.53125	10.7356	9.87309	10.008	3.75885	3.52493	4.56707	7.57595	7.53167	8.54432	2.75053	2.93345	3.67182	11.5333	9.94598	10.1556	10.6135	10.0469	10.1307	8.06566	7.66203	7.50476	3.86785	5.5389	5.75166	9.08046	8.9749	9.47534	9.10478	8.86026	8.45937	6.86219	7.55292	8.33819	7.68855	7.73307	8.54273	11.9259	11.2594	11.3572	8.24743	11.9149
Os01g0883200	Conserved hypothetical protein.	wound-responsive family protein, putative, expressed	11.111	11.0801	10.3751	11.2228	11.1559	10.6087	11.4449	11.329	11.0635	11.427	11.2918	10.3911	10.9889	11.1224	11.1498	10.7102	11.3016	11.056	10.2361	10.0664	10.1901	10.428	10.6519	10.8208	9.94226	8.93618	9.57661	9.34983	10.1257	9.95315	10.2848	10.0707	10.2149	10.4689	9.85856	10.2417	9.99689	10.1906	10.258	10.5362	10.2234	10.3122	11.3387	10.7567	10.7602	10.5844	11.1207
Os01g0884400	U box domain containing protein.	armadillo/beta-catenin repeat family protein, putative, expressed	7.87555	7.95038	8.33027	9.56457	9.39162	9.1976	8.54795	8.3944	8.24851	11.5017	11.3158	11.0164	9.85674	9.8814	9.39121	10.6877	10.669	10.8495	9.96761	9.63654	8.61933	10.4694	9.98912	10.2762	9.27718	9.28414	10.202	12.3261	11.935	11.1195	10.4881	10.0169	10.7234	10.6692	9.51955	10.2997	9.79832	10.3324	11.077	10.9275	10.1258	11.1615	11.421	10.3041	10.3185	10.9375	11.6526
Os01g0887700	Zn-finger-like, PHD finger domain containing protein.	PHD finger protein, putative, expressed	9.17963	9.25199	9.1208	9.78937	9.81652	9.80462	10.2837	10.5282	10.3795	10.9418	11.2093	11.1047	10.017	10.4882	10.1569	10.4636	10.7788	10.5661	11.0972	10.7401	10.3115	11.1803	11.0483	10.8901	10.6292	10.2995	10.8841	11.5813	11.7091	11.3997	10.6761	10.5801	11.015	10.5638	10.0331	10.4854	10.2438	10.589	11.3518	10.9464	10.5609	11.3219	11.6469	11.053	11.3207	11.3553	11.4394
Os01g0888600	MLO-like protein 1 (AtMlo1) (MLO protein homolog 1) (AtMLO-H1).	MLO domain containing protein, putative, expressed	8.78384	8.82497	8.68839	8.31676	8.49232	8.39356	9.13853	9.11866	8.6625	9.22672	9.24912	9.10662	8.41233	8.99296	8.42889	8.62004	8.8798	8.50936	7.72208	8.11867	7.15331	7.66658	7.40345	7.52497	6.46268	6.58611	6.67666	8.14656	8.63297	7.56119	6.73086	7.09043	6.5853	6.86565	6.95322	6.72087	5.53714	6.1242	5.7966	5.98113	6.16797	7.05643	6.18561	5.59052	5.3651	5.03837	5.96338
Os01g0890300	Conserved hypothetical protein.	expressed protein	2.12746	2.40623	1.35216	2.25948	1.60422	3.33281	4.67052	5.74757	5.8041	4.30121	3.90812	4.65934	6.66992	7.26976	7.6955	6.22063	6.37408	6.0686	2.49753	0.96925	1.73715	0.779885	1.29586	2.53073	4.97267	4.07576	4.17015	5.07237	4.22788	4.30401	1.57481	-1.14351	1.12671	1.21082	0.266772	0.0808287	2.86221	2.10806	1.14772	0.542017	0.2145	0.133856	3.76338	2.45157	0.414272	1.33325	2.38119
Os01g0896300	Conserved hypothetical protein.	expressed protein	3.62912	3.50942	2.98868	4.80206	4.47006	4.40483	3.97218	3.37722	3.32929	6.27559	4.34106	3.68077	3.21103	3.43249	3.1205	3.58233	4.10278	3.5024	8.41834	7.9815	4.26565	8.88824	8.64449	8.27762	5.54264	3.00012	4.82053	3.80125	2.94445	2.79863	7.95445	8.36065	8.13121	7.7998	8.07082	7.31186	6.42773	5.92633	6.46392	5.51895	6.38171	6.50497	9.56216	8.90569	8.50453	3.63962	8.68311
Os01g0896400	Conserved hypothetical protein.	expressed protein	1.20569	0.495511	3.15995	1.34041	2.74512	2.28214	3.89253	2.88321	3.42934	2.06022	2.65599	1.82092	2.30707	2.09244	1.68232	2.54739	2.02956	1.58989	10.5441	10.2473	7.68616	11.5058	11.1957	10.7702	2.60117	5.53257	5.14827	2.54806	2.46749	6.18463	10.5764	10.1922	9.98772	10.6102	10.2122	9.51904	7.23278	7.83697	8.65476	8.29522	8.45648	9.12187	12.4095	11.6691	11.8791	1.19043	12.2516
Os01g0897000	Protein kinase domain containing protein.	cyclin-dependent kinase B1-1, putative, expressed	10.1679	10.2871	8.48828	10.9673	10.86	9.40626	10.8709	10.6866	10.3024	11.3524	11.0232	10.1631	10.6093	10.3656	9.87168	10.7089	10.8742	10.5038	11.029	11.0863	9.26208	11.5337	11.2332	10.9031	9.64112	8.97335	9.85723	10.3884	10.8355	9.88698	11.1762	10.7243	10.4731	11.2852	10.4857	10.1172	8.85809	9.12293	9.65145	9.78112	9.58608	10.0461	12.8446	12.0434	11.8725	8.18321	12.2214
Os01g0897800	Rad21/Rec8 like protein, N-terminal domain containing protein.	Rad21 / Rec8 like protein, putative, expressed	6.31606	6.64061	5.77471	6.32023	6.63721	6.27789	6.1058	6.85269	6.29936	6.49422	6.60748	5.91361	6.65022	6.93746	6.87349	6.1584	6.75747	7.14234	5.30529	5.50532	5.38261	5.65055	5.91238	5.63771	5.77534	5.93803	5.04376	5.47144	6.68493	4.66208	5.17578	5.7214	5.25066	5.12912	5.95644	5.80927	5.80064	5.84952	5.30051	5.69002	5.83879	5.29956	5.85638	6.1342	5.45306	6.00918	6.28957
Os01g0898400	Hypothetical protein.	expressed protein	7.59613	7.87339	7.44494	7.50797	7.95453	7.48128	8.274	8.05356	7.96173	7.78003	8.17027	8.00958	6.91854	7.45615	7.33608	7.29747	7.41532	6.85387	9.96916	9.46505	8.70585	10.3507	10.1139	10.0143	7.80638	7.59625	8.58116	8.08769	7.81969	7.66761	8.4097	8.28159	8.49413	8.57435	8.25358	8.08502	6.88611	7.33708	7.52765	7.75722	7.63846	8.06238	11.0279	10.2901	10.1463	8.29019	10.6232
Os01g0907900	Terminal ear1.	AML1, putative, expressed	2.74374	2.79597	2.80018	1.89549	1.45333	3.08622	1.97621	2.70645	2.4324	2.17202	1.41342	3.30771	2.92173	3.41968	2.53318	3.2728	1.99853	2.68381	2.71492	3.3469	0.965408	3.19976	2.768	1.18915	4.13223	4.17113	2.70264	4.83926	2.63645	2.35631	3.38474	4.13067	2.12489	3.20882	5.304	3.57617	5.4224	4.99175	3.01261	3.26873	4.54161	2.69613	2.88972	2.55377	1.93229	1.44942	1.99684
Os01g0909200	Type III restriction enzyme, res subunit family protein.	DCL3, putative, expressed	9.81461	10.017	9.15037	9.81528	9.89223	9.12938	10.7252	10.3579	10.4021	10.3444	10.2589	9.38196	9.97166	9.45548	10.0473	9.3081	9.91261	9.5186	9.71497	9.92765	10.2598	9.66349	9.86428	10.6428	9.4356	9.08188	9.3463	8.11919	8.82637	9.01807	9.98229	9.61001	10.1042	10.097	8.82393	9.81999	9.41937	9.79603	10.3268	9.81978	9.49967	10.6073	12.0796	11.3804	11.3617	10.6458	11.608
Os01g0912900	Protein prenyltransferase domain containing protein.	tetratricopeptide-like helical, putative, expressed	3.89904	4.86858	4.35695	5.92057	6.0824	5.14635	4.65905	5.12612	5.2631	6.11481	5.99109	5.4906	5.21828	5.15896	5.166	6.52835	7.05264	6.98095	5.87404	5.88225	4.77798	6.3871	6.44907	6.36731	5.14317	4.17219	5.66771	3.73552	4.89709	4.53572	6.06493	6.05671	6.08	6.46331	5.93069	5.78487	6.15513	5.72324	5.83541	6.19469	5.51038	6.12183	7.78099	7.20942	6.99185	5.13479	7.18903
Os01g0914000	Conserved hypothetical protein.	expressed protein	4.06568	2.6083	3.60809	4.87648	4.99205	6.01353	2.85656	1.79526	2.67854	5.15883	5.47503	5.4189	3.64963	3.65536	3.17771	5.38479	5.76123	5.21751	9.48977	8.95305	7.40547	9.5114	9.15432	9.14369	4.013	4.18038	2.71717	5.94029	5.99719	6.21147	8.84786	8.76296	8.76441	9.37275	8.65681	8.56931	6.44318	6.78453	8.09077	8.20937	8.04147	8.61762	11.7492	10.0819	9.98246	7.49401	11.1149
Os01g0916800	Conserved hypothetical protein.	expressed protein	10.1754	10.6285	9.81085	10.1754	10.201	9.75176	10.2573	10.8086	10.6646	10.5452	10.6579	9.52928	10.6447	10.6492	10.1788	9.91474	10.8308	10.6394	8.98927	9.39252	9.32377	9.70171	10.0625	9.771	8.40713	7.95797	8.20287	8.72122	9.79379	8.38502	9.72185	9.88596	9.84282	9.77376	9.52528	9.72612	9.80531	9.90864	10.0439	10.2014	9.80167	10.0773	11.2758	10.7657	10.7041	10.1397	10.6773
Os01g0918500	Conserved hypothetical protein.	HYS1, putative, expressed	10.1502	10.3606	9.85627	10.3074	10.5547	9.96981	10.5419	10.7097	10.4287	11.0814	11.3736	10.758	10.9685	10.961	10.5585	10.844	11.0127	10.5509	10.4724	10.4068	9.79172	10.583	10.3595	10.3455	10.551	10.1617	10.9544	11.7415	11.5432	11.3195	9.94803	9.76408	10.3146	9.77914	8.9842	10.0394	9.80945	10.052	10.3166	10.7531	10.1771	10.5643	11.3378	11.0012	10.88	10.9193	11.7149
Os01g0922100	Hypothetical protein.	antifreeze glycoprotein, putative, expressed	4.16596	4.74073	6.80871	3.23884	4.48038	5.70864	4.24311	6.03535	5.34903	3.34401	5.63311	3.21268	4.51929	4.09531	2.94536	4.52337	3.48958	4.25871	11.7499	11.5681	10.711	12.9639	12.7135	12.3429	4.71683	4.38948	5.4107	2.78085	5.1961	4.46704	10.8251	11.1556	10.9769	10.5845	11.0669	10.2424	7.98469	8.24506	9.19464	8.16699	9.25548	9.86885	14.0218	13.5426	13.4583	11.0539	13.6311
Os01g0924900	GTP-binding signal recognition particle SRP54, G-domain containing protein.	DEK C terminal domain containing protein, expressed	12.1068	12.5945	11.4689	11.9071	11.9761	11.324	12.5272	12.783	12.2039	12.5149	12.5332	12.0505	12.0235	12.763	12.4048	11.9675	12.7232	12.322	12.7443	12.6109	10.9947	13.1094	12.8317	12.6806	11.4945	10.5007	11.499	11.2146	11.6343	11.8869	11.9976	11.8305	11.7572	12.0897	11.334	11.6603	11.1153	11.3958	11.5046	11.7838	11.8613	11.7653	13.6751	12.8952	12.8023	11.8083	13.0062
Os01g0925000	Protein of unknown function DUF618 domain containing protein.	protein of unknown function, DUF618 domain containing protein, expressed	5.74525	5.98911	5.07129	6.03118	5.99949	4.94307	5.83094	6.12915	6.23189	5.78989	6.00911	5.0908	6.62816	6.59436	6.38157	6.5993	6.72445	7.28689	4.51694	4.04702	5.70444	5.92807	6.53156	6.5476	4.83776	4.60471	4.87618	5.14572	5.98298	5.2424	4.48787	4.2516	4.69989	5.32764	4.349	5.52054	5.1357	4.08229	4.63434	5.30969	4.45801	5.08288	5.01009	4.93421	5.06791	6.49884	6.11631
Os01g0925300	Zn-finger, DHHC type domain containing protein.	zinc finger DHHC domain-containing protein, putative, expressed	2.71547	2.86374	4.00065	2.36426	2.97359	3.77689	2.99762	3.01469	1.9646	2.34706	2.42704	2.4964	2.32459	2.77801	2.44711	2.87794	3.20145	3.06736	9.26263	8.71545	8.46171	9.67035	9.41683	9.86119	4.70872	6.14202	4.92329	4.78002	4.00929	4.53072	10.1792	9.48732	9.98656	10.3329	9.43201	9.36576	7.54672	7.62313	8.91659	8.62791	8.15101	8.65353	10.0924	10.0586	10.0428	7.50338	10.6318
Os01g0927400	Heat shock protein DnaJ, N-terminal domain containing protein.	heat shock protein DnaJ, putative, expressed	6.66509	6.77749	6.72232	6.74748	6.83981	6.59206	7.40077	7.29706	7.27249	7.78374	7.59289	7.31165	7.69059	7.48225	7.53999	7.29095	7.29345	7.67674	7.74579	7.88041	7.66564	8.09856	7.99808	8.21524	7.5406	7.25254	7.32065	8.22068	8.13279	7.8723	7.59313	7.592	7.78496	7.47737	7.21886	7.46671	7.09153	7.30042	7.60136	7.52254	7.16833	7.88658	8.70427	8.5452	8.52801	8.15902	8.78971
Os01g0927600	AUX/IAA protein family protein.	auxin response factor, putative, expressed	10.6358	10.6885	9.57072	10.6775	10.6467	9.51571	10.7781	11.1541	10.545	11.4134	11.2852	9.77689	10.216	10.4876	9.98833	9.96028	10.9087	10.6213	7.97452	9.01838	8.83426	8.74704	8.8781	9.04251	9.08044	7.8026	8.3876	9.57085	10.9105	8.78994	9.20984	8.97432	8.82811	9.05145	8.38745	9.11577	9.6489	9.54462	9.64491	9.54472	9.81888	9.33303	9.71776	9.26587	9.0914	8.7638	9.88072
Os01g0933400	Hypothetical protein.	expressed protein	9.6214	10.1486	9.15123	9.67971	9.94152	9.39442	9.65225	9.82224	9.36678	9.8421	10.165	9.76572	9.23989	9.68278	9.80713	9.57733	9.98068	9.47875	8.33811	8.00891	8.45187	8.73889	9.00207	9.00668	7.44586	6.68133	7.57361	8.20779	8.78531	8.1779	7.76947	7.78393	8.11083	8.11778	7.79185	8.34545	7.88913	8.06636	8.06853	8.1807	8.28461	8.32778	9.80432	9.32701	9.28749	9.15593	9.54488
Os01g0933500	Conserved hypothetical protein.	flowering promoting factor-like 1, putative, expressed	6.75709	8.00638	6.25683	6.04427	6.39982	6.83696	5.79147	7.82074	8.59291	5.76777	6.50829	5.93192	9.26241	10.262	9.09983	10.3711	9.92349	8.07116	8.95464	9.98256	9.54203	7.03145	7.15849	7.80147	8.69996	7.55747	8.90323	8.78801	8.70465	7.50531	8.30394	8.17777	8.16706	7.26859	7.49307	8.38248	9.4741	9.34247	9.38537	8.33664	8.97403	9.25338	4.46773	6.76819	9.06465	9.70197	7.72666
Os01g0942200	Cyclin-like F-box domain containing protein.	OsFBDUF11 - F-box and DUF domain containing protein, expressed	4.1829	5.57232	3.6839	3.38392	3.44738	4.923	3.30785	3.8465	3.73425	2.45644	2.88593	3.42617	6.51439	2.80091	2.15442	3.56833	2.0914	2.62071	7.00142	6.73489	4.45847	7.70867	7.32392	7.23954	4.15047	2.4282	3.79849	3.93578	2.64357	4.10692	5.38077	5.58194	4.91985	5.73535	5.61234	4.52817	3.23175	4.2334	3.45294	6.48615	4.04664	4.01405	7.13474	6.05935	6.67617	3.26836	6.62893
Os01g0948100	ERCC4 domain containing protein.	endonuclease, putative, expressed	7.34894	7.75458	6.89384	8.71569	8.82275	8.4066	9.14568	9.37048	9.07979	9.29592	9.24632	8.55915	9.05596	9.32923	9.30222	9.36225	9.48171	9.85893	8.68957	8.50075	7.58088	8.85904	8.73575	9.03689	8.03243	7.25552	7.96198	7.87077	8.5494	8.14337	8.0458	8.21116	8.00308	8.12731	7.69865	7.95331	7.60329	7.64741	7.84536	8.12796	7.90833	8.00136	9.99197	8.79741	8.7973	7.92018	9.27696
Os01g0952300	Regulator of chromosome condensation, RCC1 repeat containing protein.	FYVE zinc finger domain containing protein, expressed	8.70489	8.70823	8.1656	9.5119	9.35206	9.08172	9.99548	9.82902	9.40207	10.7542	10.3398	9.47825	9.32402	9.48988	9.28339	9.57019	10.1122	9.76711	8.89324	8.9624	8.97752	9.32329	9.19537	9.57914	9.12961	8.79506	9.34701	9.79079	10.3452	9.89192	8.97849	8.65061	8.6116	9.04357	7.95821	8.66021	7.68826	8.22929	8.58528	9.14344	8.38219	8.81622	10.008	9.85908	9.69832	10.3863	10.3601
Os01g0956600	RNA-binding region RNP-1 (RNA recognition motif) domain containing protein.	RNA recognition motif containing protein, putative, expressed	5.60251	5.04882	4.85376	5.88141	5.55121	5.6513	6.16321	4.84459	4.43564	5.49361	5.61152	4.63573	3.83651	3.97191	8.33977	4.71621	4.4406	4.05418	7.98231	7.41351	6.51057	8.24579	8.14524	8.35458	5.31412	5.64911	6.60309	4.17991	5.74394	5.99078	5.67422	4.74881	5.14589	5.96724	4.91711	4.28932	4.27331	4.36952	4.81786	4.25983	4.54345	5.52193	10.2275	9.4767	9.30545	8.21231	10.1004
Os01g0959000	Arginine/serine-rich protein.	transposon protein, putative, CACTA, En/Spm sub-class, expressed	12.047	12.5652	11.3626	11.899	12.1021	11.1046	12.4196	13.0148	12.8398	12.5036	12.7441	11.9317	13.0431	13.0173	12.7682	12.3558	12.9319	13.044	12.0498	12.447	11.9643	13.1625	13.0898	12.9154	12.2694	11.5646	12.3251	13.3134	13.4987	12.8423	12.5385	12.6209	12.5475	12.6928	12.5788	12.4007	12.957	12.9994	12.8476	13.0688	13.4356	13.209	13.7933	13.1871	13.0031	12.0745	13.2513
Os01g0967000	Small nuclear ribonucleoprotein Sm D2 (snRNP core protein D2) (Sm-D2).	LSM domain containing protein	12.3717	12.6534	11.2345	12.5325	12.5889	11.6112	12.3958	12.8266	12.5609	12.4681	12.734	12.4298	13.139	13.4194	12.913	13.3499	13.1115	13.1217	13.8027	13.4069	11.9553	13.8604	13.4716	13.1902	11.9182	11.4978	12.4137	12.5114	12.7831	11.6175	12.482	12.6163	12.3731	12.5173	12.3301	11.9276	11.489	11.4803	11.7142	11.9389	11.6434	12.1445	14.2642	13.6299	13.3648	12.0792	13.6749
Os01g0972300	Conserved hypothetical protein.	No Hit	3.40555	3.46556	3.19965	3.81226	4.26233	3.56685	4.52891	4.61613	4.00404	4.53995	5.73384	5.10504	4.68494	4.46162	4.58518	6.63093	6.1528	5.80624	6.56739	5.99916	3.07834	7.32705	6.96557	7.41235	3.6428	2.81674	5.03392	6.63949	6.95905	5.89682	7.03058	6.44963	6.90225	6.80372	6.29089	5.99303	5.98889	5.13065	5.60544	5.20586	5.54132	6.59903	9.83844	8.61096	8.74511	8.45384	10.0881
Os01g0973000	Pyrimidine 5-nucleotidase family protein.	haloacid dehalogenase-like hydrolase family protein, putative, expressed	4.92983	4.76705	4.99697	6.03694	5.50581	6.00909	6.71608	5.95928	6.01181	8.10015	7.83004	7.68616	5.35953	5.28006	5.18203	5.36564	5.49945	4.9772	9.28909	8.45637	8.42296	9.48209	9.49699	9.457	7.05178	6.93072	7.14683	6.43614	7.63241	7.7487	10.2316	9.87907	9.81907	10.3461	9.79306	9.97893	7.49668	7.78689	8.45188	8.26317	8.3251	8.6501	11.1093	10.2933	10.5222	8.31621	10.8917
Os01g0973200	Conserved hypothetical protein.	expressed protein	5.27729	5.5621	4.09314	7.41432	7.37845	6.47184	4.93284	5.04575	4.90043	5.98355	5.96845	5.30762	3.75467	3.29724	3.46742	5.64011	6.00631	4.79451	6.65238	5.80343	4.74392	6.99796	6.98191	6.80035	2.65364	3.42709	4.28199	2.23229	3.03577	2.98642	6.86943	6.56624	6.77682	7.09198	6.25499	6.34119	4.18831	4.22821	5.56436	4.97131	4.53799	5.42472	7.76734	7.08867	7.19265	2.4104	7.734
Os01g0974600	RNA-binding region RNP-1 (RNA recognition motif) domain containing protein.	No Hit	5.89644	6.13688	6.16732	6.01707	6.39123	6.19657	6.98934	6.37744	6.54774	6.0371	6.45174	6.68554	4.78672	5.4358	4.6772	5.02755	5.12491	4.23709	7.17206	6.72474	5.90774	6.85501	6.47434	6.81033	7.37808	7.05784	7.60008	6.62679	6.17589	6.49698	4.71165	5.32418	5.22393	4.8892	5.38952	4.65406	3.71149	4.41956	4.0283	3.83548	4.30641	4.6922	8.09766	7.29093	7.3756	5.85699	7.62302
Os01g0976800	Conserved hypothetical protein.	GATA zinc finger domain containing protein, expressed	9.458	10.0321	7.94483	9.10003	9.0975	7.96102	9.66124	10.3874	10.0602	9.73759	9.92964	9.3973	10.1034	10.4799	10.1188	9.71616	9.98538	10.1526	10.2658	10.3923	8.52722	10.9263	10.3503	10.1548	9.05845	8.21769	9.09073	9.23949	9.58732	8.43224	9.45383	9.8059	9.10749	9.9371	10.2248	9.37277	8.4898	9.09128	8.87209	9.13628	9.06195	9.49283	11.8213	10.3293	10.2203	9.07694	10.7278
Os02g0101300	Conserved hypothetical protein.	expressed protein	7.66694	7.83361	7.98268	8.1554	8.35083	8.2944	9.67154	9.96309	9.60024	10.2675	10.5722	10.9458	8.07228	9.06923	9.28918	9.58658	9.27917	9.71321	10.5263	9.69219	9.37758	10.1076	9.56758	9.76073	9.17937	8.75378	9.64904	10.2176	10.4401	10.8009	7.49649	7.79411	7.75653	7.021	7.31065	7.09972	8.14053	8.3197	7.91697	8.40723	8.28733	8.68122	10.7966	9.98409	10.222	11.0397	10.6536
Os02g0101400	Lipolytic enzyme, G-D-S-L family protein.	GDSL-like lipase/acylhydrolase, putative, expressed	3.6157	3.37594	3.81875	6.00746	6.33942	5.70357	4.2126	4.26043	3.23122	4.79461	5.1375	4.86481	4.71067	4.59887	3.70876	4.45197	5.10323	4.15354	9.14836	8.58221	8.31491	9.6413	9.70157	9.28342	3.82745	3.50731	3.57888	4.12464	3.31228	3.63336	4.21218	4.02516	4.11082	3.79349	3.66425	4.15613	1.65044	3.42477	3.05835	4.28127	2.30628	3.36569	9.18359	9.62169	9.46114	2.70394	8.96819
Os02g0101800	Kinesin, motor region domain containing protein.	kinesin motor domain containing protein, putative, expressed	9.63579	10.0584	8.95195	10.0292	10.1395	9.16652	10.3291	10.1465	9.76535	9.96033	9.94809	9.41602	9.24772	9.51771	9.76576	9.29017	10.2476	9.63312	8.51215	8.90207	9.2105	8.90955	9.25851	9.45783	9.03165	8.08883	9.08345	8.69085	9.21247	9.09792	9.05245	8.76707	9.04428	9.13571	8.17032	8.64913	8.48389	8.82332	9.0917	8.82983	9.09171	9.34977	10.7006	10.1394	9.89405	9.82233	10.5657
Os02g0105300	L-lactate dehydrogenase (EC 1.1.1.27) (LDH).	No Hit	4.33593	3.36955	3.95186	6.62994	6.66961	6.44341	5.44018	5.24426	5.30294	6.34755	6.79873	6.67634	4.86014	4.90804	4.90469	6.21602	6.66399	6.47717	4.27918	3.75325	4.22386	5.20862	5.82008	5.63101	4.67893	5.22384	5.31834	6.2374	6.69263	6.51709	4.8427	4.35163	5.43776	5.23217	4.7418	5.35544	5.32548	5.20509	5.74687	5.87923	5.26262	6.41627	6.33602	5.68215	5.95436	6.28651	6.64925
Os02g0107800	(No Hit)	expressed protein	2.08884	2.09227	3.1188	1.65885	2.13703	3.59376	3.80021	1.41921	0.870967	2.65664	2.04129	3.39544	1.6056	2.17861	3.27198	1.84084	2.80482	2.44181	2.67078	3.04911	3.98698	3.63143	3.06715	2.77634	4.75234	5.23076	4.09091	4.09567	4.35782	4.45228	5.14901	5.55206	5.9077	4.21877	5.27936	5.87864	6.41611	5.98186	6.09822	4.88524	6.05144	4.78544	4.90142	5.21148	6.22517	4.83936	5.06907
Os02g0109300	(No Hit)	No Hit	3.75671	2.41109	3.37047	3.62806	1.83897	2.7448	2.68232	2.49384	-0.437795	2.95526	2.69528	3.79386	3.20623	2.51348	2.87426	2.65235	2.26664	4.18704	5.61092	4.74885	4.14058	5.59817	5.59455	5.32297	4.03534	5.95311	-0.637727	3.42027	3.16464	2.42519	5.19497	5.53986	4.28512	5.28701	6.23531	5.50799	5.51367	3.99212	3.71529	4.26623	5.23057	3.63462	7.55593	6.40844	7.07057	3.06318	6.87294
Os02g0109400	Transcription factor jumonji, jmjC domain containing protein.	transcription factor jumonji, putative	4.60693	5.3983	3.85925	5.63636	5.70824	5.15139	5.89311	5.7208	5.32287	6.40076	6.12118	5.75091	5.00513	5.28064	4.67514	4.61317	5.87974	5.40479	6.56368	6.40435	5.15521	7.23893	6.93519	6.59367	6.29931	4.90534	5.06984	4.15886	5.30462	5.56564	7.79411	7.69578	7.14707	7.30803	6.89055	6.23607	6.06785	6.33599	6.39477	6.25831	6.19837	6.24152	8.37478	7.77845	7.336	6.89911	7.63014
Os02g0113400	Hypothetical protein.	expressed protein	0.355473	1.51633	4.42278	1.85923	2.45172	3.16687	2.46612	0.67446	2.4005	1.71397	2.0666	3.55024	2.28798	2.47495	1.93666	3.11794	3.12365	2.72151	2.62866	0.546973	2.28569	1.51586	0.834479	3.5785	3.04167	-0.723612	-2.03278	1.54206	1.8743	2.6073	1.66072	0.411748	2.12168	1.32882	0.601855	2.51007	4.14197	-1.5538	1.60019	1.0928	-0.912824	1.39737	6.43608	4.71718	4.65871	4.93406	5.891
Os02g0113800	Conserved hypothetical protein.	expressed protein	12.6588	12.6286	12.0552	12.6385	12.5921	12.2257	12.6071	12.9938	12.7941	12.4128	12.6201	11.8432	12.9907	13.2338	12.5649	12.4905	12.907	12.7902	11.8815	12.4908	11.6358	12.5134	12.4295	11.8504	11.5151	10.8346	11.4663	12.1639	12.5021	11.4128	12.305	12.1555	11.9617	12.1937	11.9977	11.9	11.6739	11.8459	12.0076	12.1295	11.7441	12.0039	12.8342	12.4239	12.2917	12.0919	12.4143
Os02g0116800	Remorin, C-terminal region domain containing protein.	remorin family protein, putative, expressed	4.56729	4.96141	3.49065	6.69293	6.46274	7.60109	5.49166	4.82279	4.59973	7.87631	7.79857	7.68308	5.46809	5.35648	5.33417	7.54945	7.54737	7.42183	10.2502	9.56271	8.9979	10.4616	10.3773	10.427	6.63592	6.93336	7.63693	7.71375	8.62049	8.66332	10.2382	9.72631	9.86917	10.004	9.16238	9.20552	9.7023	10.1973	10.126	10.182	9.90418	10.5164	11.9808	11.0969	11.1764	9.19938	11.7626
Os02g0119000	NBS-LRR disease resistance protein homologue (Fragment).	NBS-LRR disease resistance protein, putative, expressed	5.90721	6.10023	6.45188	5.86815	5.85932	6.57823	5.89	5.7699	6.2562	5.69649	6.28973	6.69804	5.34196	4.92713	5.92735	5.71957	5.74847	5.64166	7.38511	6.40766	7.71479	7.18181	7.46808	8.69526	6.27423	5.93394	5.75759	5.07753	5.88568	6.41878	6.92734	7.05811	8.0989	7.01129	6.96284	7.60161	6.48974	6.39429	7.11826	5.46878	6.29779	7.57473	8.54003	8.54786	9.406	7.21343	8.74864
Os02g0119100	Conserved hypothetical protein.	expressed protein	10.2846	10.1436	9.63877	10.9721	10.8238	10.4985	10.6917	10.3369	10.2004	10.4612	10.2819	9.96442	10.2098	10.3263	10.2387	9.92337	10.0813	9.83047	10.5665	10.3052	10.1717	10.7876	10.6547	10.8297	9.21013	8.82499	9.6412	9.05217	9.47005	9.54888	10.8266	10.4997	10.7867	10.7831	10.1592	10.4036	9.34171	9.46577	10.323	9.58802	9.86303	10.3089	11.6863	11.8309	11.799	10.7776	11.5602
Os02g0122400	Plastid division protein.	division protein, putative, expressed	6.59056	7.43616	5.35229	6.19423	6.12707	5.37279	7.22882	7.13027	7.10705	7.31663	7.02828	6.78918	7.43085	7.08823	7.23865	6.87591	7.34897	7.41128	8.39081	8.51452	8.23729	9.34529	9.41128	9.26099	7.03631	6.9	6.46733	6.92612	7.03594	6.96761	7.75863	7.5537	7.19086	7.86023	7.61377	7.12005	6.46557	7.33236	7.02728	6.97752	7.21957	7.55028	10.2271	9.38023	9.43281	8.42781	10.0805
Os02g0122800	RNA-binding region RNP-1 (RNA recognition motif) domain containing protein.	RNA recognition motif containing protein, expressed	12.0691	12.2778	11.6126	10.9468	11.2743	11.4816	12.8228	13.1449	13.0204	12.1978	12.673	12.1927	11.6004	12.3172	12.2789	11.8038	12.1548	11.6662	12.2654	11.8753	11.4369	13.6353	13.2728	13.0022	12.5683	11.7431	12.4471	13.1512	13.1829	12.5366	12.1826	12.3049	12.4736	12.4626	12.6049	12.4904	12.5335	12.7613	13.0043	12.9671	12.8777	12.8203	13.6133	13.0964	13.2367	11.0711	12.9273
Os02g0132100	TPR-like domain containing protein.	expressed protein	5.33357	4.45056	3.73277	5.44096	4.95071	5.06321	4.96529	4.67397	4.36545	5.9648	5.17718	5.29349	4.3004	4.43912	4.94785	5.28067	5.80306	5.3121	4.89914	5.16814	5.10584	5.47354	5.9544	5.65744	6.0492	5.34108	4.89749	4.25086	4.24536	5.50543	6.78442	6.79526	5.44922	6.84119	7.4284	7.59286	6.71761	6.72665	5.64123	5.83636	6.49509	5.32848	7.11041	6.2707	6.07468	4.57963	6.62748
Os02g0132600	Hypothetical protein.	PPR repeat domain containing protein, putative, expressed	5.43163	5.52296	5.17516	5.78755	5.77316	5.22604	5.7563	5.69272	5.33676	5.83244	5.8716	4.87323	5.09542	5.27285	4.85719	4.91698	5.80996	4.6922	5.16972	5.46143	5.26951	5.7208	5.92362	5.67471	5.1429	5.31941	5.79082	5.41193	5.33999	5.30437	6.12069	6.03929	5.75505	6.52229	5.91205	5.62716	5.24957	5.67244	5.49508	5.89283	5.698	5.80192	7.16419	6.43412	6.11003	5.92575	6.58874
Os02g0133300	Structural maintenance of chromosome 3 (Fragment).	RecF/RecN/SMC N terminal domain containing protein, expressed	11.6517	11.8741	11.0951	12.0078	11.9032	11.3156	12.1407	12.1924	11.9297	12.0863	12.149	11.4027	11.7231	12.069	11.8703	11.5153	12.3883	12.2009	10.5264	10.9944	10.8333	11.1927	11.3738	11.5242	10.966	10.0439	11.0332	10.7126	11.4411	11.2615	10.8316	10.5837	10.8495	10.9412	9.99436	10.7265	10.3949	10.5836	10.9957	10.6417	10.9922	11.2108	12.3848	11.7421	11.5482	11.5552	12.1528
Os02g0135300	Wee1-like protein (Fragment).	wee1-like protein kinase, putative, expressed	2.76446	5.08904	2.6233	4.08616	3.48145	2.91004	3.92766	3.16314	4.10021	4.24451	4.29631	4.0081	3.52448	3.73942	3.37707	3.82944	4.34646	4.56332	8.13116	7.83345	4.50316	8.37848	7.87676	8.07874	6.97166	3.63942	6.66714	4.84629	5.79259	4.6177	8.28419	7.94165	8.05544	8.33324	7.66608	7.35444	6.56135	6.41498	6.79533	6.35428	6.58699	7.11345	9.7681	8.59055	8.57152	3.88417	8.89544
Os02g0137400	Immunoglobulin/major histocompatibility complex family protein.	cleavage and polyadenylation specificity factor, putative, expressed	10.9926	11.1208	10.255	11.092	11.1906	10.1709	11.6993	11.8971	11.679	11.9441	11.6572	11.0516	11.8633	12.2501	11.8285	11.1453	11.9002	12.514	11.1192	11.6224	10.7009	11.977	11.7084	11.4725	11.0135	10.5408	11.0406	11.8848	11.8529	11.0664	11.058	10.9517	10.8952	11.1714	10.8428	10.7314	10.5826	10.9721	10.9571	11.4205	11.1085	11.2523	12.8208	12.082	11.8894	11.3315	12.3641
Os02g0139300	Glycoside hydrolase, family 17 protein.	glucan endo-1,3-beta-glucosidase precursor, putative, expressed	8.95112	9.24813	8.42916	7.81332	8.05704	7.61646	7.90462	8.64725	8.69413	7.13254	7.90993	7.02473	9.18237	9.2522	8.84922	8.37026	8.2281	8.57551	11.1577	11.1128	10.2627	11.4056	11.3023	11.2037	8.89945	8.84712	9.58194	10.0758	9.9292	9.22417	11.1867	11.1383	11.4533	11.2003	10.8136	10.5258	10.4826	10.5284	10.7897	10.2093	10.2495	11.0285	12.7178	12.1491	12.0852	11.2942	12.116
Os02g0141100	Auxin response factor 7 (Non-phototropic hypocotyl 4) (BIPOSTO protein) (Auxin-responsive protein IAA21/IAA23/IAA25). Splice isoform 2.	auxin response factor 5, putative, expressed	8.18349	7.90238	7.42081	7.58505	7.21313	7.21423	6.57377	6.47884	6.54414	7.62279	7.21863	6.27353	7.59918	7.27589	7.06533	7.28442	7.78035	7.45953	5.72245	6.30832	6.19298	6.07926	6.81338	7.36117	6.77174	5.80204	8.36097	7.00426	7.60033	7.36871	6.64292	6.45427	6.06228	6.80628	6.83201	6.23647	5.7574	5.97454	6.33036	5.76592	6.03435	5.56488	5.46159	5.66858	4.68984	9.13621	6.95324
Os02g0142300	Splicing factor 3B subunit 1 (Spliceosome associated protein 155) (SAP 155) (SF3b155) (Pre-mRNA splicing factor SF3b 155 kDa subunit) (146 kDa nuclear protein).	splicing factor 3B subunit 1, putative, expressed	10.5042	10.4814	10.0336	10.5065	10.553	10.0002	10.9031	11.2054	10.9207	10.8891	10.9036	10.1097	11.1428	11.0871	10.4889	10.7639	11.2647	11.4282	9.94339	10.377	9.7506	11.0239	10.8337	10.581	10.1464	9.66804	10.3688	11.2529	11.2145	10.4709	10.1364	9.84616	9.9516	10.3414	9.63298	10.0295	10.462	10.4305	10.5707	11.0437	10.519	10.6103	11.0875	10.5774	10.5019	10.6084	11.0332
Os02g0147300	Splicing factor 3B subunit 1 (Spliceosome associated protein 155) (SAP 155) (SF3b155) (Pre-mRNA splicing factor SF3b 155 kDa subunit).	splicing factor 3B subunit 1, putative, expressed	10.3394	10.73	9.91549	10.1711	10.3346	9.64879	10.6212	11.2562	11.0794	10.7984	11.0886	10.0363	11.0762	11.3166	11.032	10.4289	11.1867	11.7803	9.57927	10.079	9.90672	10.2822	10.3489	10.4263	9.57071	8.92193	8.97972	10.2762	10.9006	9.59029	9.89722	10.0978	10.232	9.98978	9.63043	10.1544	10.5978	10.2224	10.2971	10.3741	10.1521	10.4035	11.094	10.7366	10.8171	10.3488	11.1631
Os02g0147800	Homeo protein (Fragment).	Homeobox domain containing protein, expressed	10.6813	10.6169	10.2358	10.7437	10.4511	10.2275	11.145	10.85	10.7554	11.4842	11.0901	10.5219	10.6709	10.8913	10.9104	10.4815	10.846	10.9638	9.8658	9.90481	10.0348	10.0392	10.2175	10.3915	9.82088	8.86957	9.78082	10.0414	10.7056	10.3233	10.0026	9.79279	9.83773	10.1202	9.3674	9.74502	9.75538	10.3012	10.2006	10.9437	10.2665	10.5561	11.0311	10.6102	10.5471	11.0502	11.1203
Os02g0149700	Exo70 exocyst complex subunit family protein.	ATEXO70G1, putative, expressed	5.69576	4.93742	4.79002	4.94115	4.3776	4.40424	5.51284	5.26272	4.71994	5.6875	5.77743	5.23123	5.49698	6.81256	5.48878	5.56402	5.60629	5.67176	9.56212	9.11607	6.78077	9.80614	9.39889	9.32428	5.11417	5.71299	5.88943	6.58496	6.3396	6.26139	9.71153	8.47761	9.06449	9.60551	8.18554	7.93429	6.48659	7.17521	7.96937	7.89354	7.57672	8.22149	11.4632	11.2521	11.0608	7.68169	11.2201
Os02g0150000	Hypothetical protein.	expressed protein	2.42232	3.99194	2.45051	2.67913	3.46189	3.58486	3.02149	3.07761	0.5346	2.96422	2.19356	3.24046	2.96796	3.41061	9.75009	4.03903	2.93612	3.02871	3.12538	3.05252	2.01265	3.52974	3.43451	3.12644	4.98034	6.17825	4.26195	3.79414	3.51456	0.994822	3.55592	4.06748	2.13548	3.55871	4.99905	4.04343	4.51477	4.67229	4.40479	3.32735	4.45301	2.52536	5.65926	4.34632	2.8557	5.38041	5.13496
Os02g0152800	RNA polymerase, alpha subunit family protein.	No Hit	2.43671	1.90499	3.62054	3.21217	2.37325	3.05879	2.59159	3.28038	3.4593	3.51846	3.2151	3.30221	2.96241	3.46396	3.51612	3.59857	3.70023	3.8763	2.33199	2.99896	2.7822	2.67616	3.32631	3.20273	-0.969161	4.1633	-2.0456	1.60149	3.73414	4.13578	2.63644	3.46309	3.02864	2.69145	3.43317	2.90571	4.80094	2.21226	2.66779	2.95471	2.58411	2.70647	4.08436	3.84793	5.27996	2.95158	4.21855
Os02g0158100	EH-domain containing protein 4 (FKSG7 protein) (Hepatocellular carcinoma-associated protein 10/11).	EH domain-containing protein 1, putative, expressed	5.74148	5.45809	5.14329	4.48256	4.2931	4.49334	5.36819	5.01613	5.26232	4.42876	4.65947	4.35192	4.01711	4.65658	3.81732	5.27077	3.44042	3.5935	10.6232	10.0033	7.30296	11.0609	10.8012	10.8683	4.39573	5.55726	6.79755	4.3491	5.32963	6.53148	11.3203	10.9366	10.9044	11.4241	10.7929	10.1669	8.86018	8.58605	9.61462	9.35835	9.14165	10.2607	12.5261	11.3163	11.463	4.04291	12.3714
Os02g0160000	Hypothetical protein.	DSHCT domain containing protein, expressed	7.66453	7.92883	7.18193	8.45889	8.56183	7.76769	9.2634	9.20938	8.95181	9.81896	9.85253	8.91506	8.47845	8.498	8.40681	8.6388	9.47701	8.94072	8.10112	8.37961	8.44987	8.11634	8.30496	8.54863	8.27642	7.33781	8.30211	7.99574	8.92097	8.41181	8.42703	8.2734	8.29731	8.22161	7.57341	8.11813	8.73706	8.77553	8.92247	8.91725	8.80216	9.12133	10.371	9.39912	9.27922	8.88378	9.89835
Os02g0161700	Leucine-rich repeat, cysteine-containing type containing protein.	No Hit	3.12738	2.48208	3.22184	3.05396	3.5809	3.25774	2.47657	2.53109	2.37824	3.95447	4.06467	4.88806	2.16414	2.16053	2.39273	3.79226	3.07562	3.06445	1.14671	2.43536	2.15255	1.92798	2.31265	2.43554	-0.46332	2.9338	2.5696	4.01194	2.48844	4.72152	2.92579	3.98986	3.3105	3.96603	3.76999	3.93123	6.83495	5.42943	4.94279	4.67542	5.20931	5.43155	5.62243	3.29709	3.01082	3.23428	4.75623
Os02g0168600	Ovarian tumour, otubain domain containing protein.	OTU-like cysteine protease family protein, putative, expressed	9.95914	9.96585	9.6362	10.5214	10.6012	10.4236	10.3192	9.65454	9.41441	9.98458	9.82	9.82423	10.1212	10.6181	10.5124	9.86046	10.0139	9.91025	10.519	10.0919	9.74157	10.7467	10.5553	10.7441	9.97386	9.69928	10.4292	10.1133	9.73251	9.66829	10.0394	9.83575	10.3962	10.2062	9.68244	9.93081	8.85227	9.08152	9.52973	9.93712	9.42456	9.71627	11.4561	10.6967	10.7032	10.0168	11.3044
Os02g0170500	Transcription factor.	core histone H2A/H2B/H3/H4, putative, expressed	8.49064	8.35887	8.17745	9.08683	8.99222	8.60874	8.81472	8.45099	8.34214	10.0602	10.0257	9.59685	8.53623	8.90252	8.32524	9.78297	9.64456	9.08908	9.23772	9.31596	8.0953	9.73808	9.32616	9.17204	9.12882	8.93782	9.26273	9.9738	10.1215	9.79419	9.36803	9.15375	9.05098	9.29268	8.96583	9.22005	8.47565	8.66087	8.80379	9.57456	9.03119	8.84864	9.36619	8.97561	8.79694	9.73963	10.0759
Os02g0172800	Zinc-binding protein.	zinc-binding protein, putative, expressed	5.15365	4.73072	5.84067	4.12241	3.5863	5.65133	3.04515	1.95219	1.95555	3.99261	3.97303	4.0582	1.74977	2.76368	3.02048	4.66622	2.99694	2.38289	8.21923	6.9632	2.5327	6.41747	6.10892	7.42375	3.07783	5.50764	4.20165	3.44645	3.46456	4.82435	3.48333	4.64601	3.93334	3.89869	4.39744	4.39988	3.22099	3.67797	3.34716	3.74703	3.89631	4.35942	10.1223	5.7724	6.14602	2.48649	9.28156
Os02g0173000	Conserved hypothetical protein.	URED, putative, expressed	6.17931	5.47821	6.02692	7.452	7.04793	6.70125	7.33648	6.41288	6.36007	8.35884	8.21866	7.8927	6.21076	5.84567	5.99867	7.4768	7.28238	6.17963	6.51555	6.61128	7.11116	6.80786	6.82814	7.18449	7.07567	6.61403	7.02263	7.65895	7.66183	7.00527	8.96708	8.1619	8.82755	9.22768	8.24564	9.07027	7.96607	7.88231	8.56938	8.72371	8.22886	8.69146	7.67911	7.06038	6.94639	8.63711	7.29718
Os02g0173300	Hypothetical protein.	expressed protein	5.77009	4.68859	5.89404	6.95532	6.73008	7.139	7.64098	7.21873	6.67768	8.87133	9.31639	9.45292	2.24789	3.46844	2.84066	6.26032	6.53482	5.66362	7.49701	6.87738	6.77187	7.26627	7.01703	7.27179	8.97401	8.00063	9.42121	9.07094	9.70802	10.4028	5.28596	5.47873	5.78017	5.69864	5.62903	5.77156	5.82389	5.63504	6.16049	6.14638	5.65598	6.27169	7.87035	6.74782	6.76382	9.69748	8.32505
Os02g0174300	Homeodomain-like containing protein.	transcription factor, putative, expressed	9.04944	9.42445	8.58168	9.29402	9.40839	9.15943	9.47722	9.26355	9.09277	10.8341	11.1686	10.7594	9.33899	9.32173	9.23797	10.4488	10.2477	10.0894	10.8333	11.0035	10.0903	10.5732	10.0825	10.4543	9.69247	9.42787	10.1268	10.9892	11.8356	11.4882	9.7516	9.78614	9.89287	9.49355	9.16124	9.71332	10.3838	10.4099	10.376	10.0823	10.3553	10.9687	11.9292	11.0246	11.032	11.0321	11.7217
Os02g0177300	Squamosa-promoter binding protein 1.	OsSPL5 - SBP-box gene family member, expressed	2.36513	2.79683	1.71957	2.82991	2.23104	1.25863	0.969783	2.40503	3.95043	0.607906	2.02772	2.14943	2.35806	1.93369	1.24223	2.63231	2.65056	0.0291679	7.20062	5.76322	3.93106	8.41308	7.76592	6.36843	2.54106	-1.72895	1.85895	2.59944	3.12344	2.98199	1.88955	2.23671	0.89351	0.544188	2.95981	0.660091	4.20215	2.77002	0.317017	2.76276	2.83981	2.42636	5.51203	4.87698	5.04638	2.25846	4.10359
Os02g0179600	Conserved hypothetical protein.	gp176, putative, expressed	1.82015	3.16651	0.939716	3.81166	4.14829	4.6852	3.97671	5.43556	5.03253	5.72571	5.06817	5.78462	6.30183	6.82829	6.8178	7.28448	7.88797	8.40601	4.93044	5.37054	3.96186	5.46201	5.4045	5.25235	4.16586	4.65176	3.44548	6.09757	5.95944	5.55343	3.60584	4.63865	3.78055	3.36239	5.47747	4.21716	4.28374	7.05118	4.16464	4.2983	5.50179	4.6299	8.19112	8.1893	8.55768	8.10808	9.32822
Os02g0182600	Protein serine/threonine kinase (Protein kinase).	protein kinase family protein, putative, expressed	4.99547	4.95023	6.09239	5.62097	5.73379	6.46998	4.40452	3.68012	3.12694	4.57649	4.81934	4.73435	2.9512	2.90693	3.05509	4.58918	4.97482	4.96867	8.13644	6.6074	9.1939	7.33069	8.69526	9.17824	5.84869	6.25746	5.03478	5.48297	6.56403	6.39654	7.92472	8.00693	8.71827	7.83647	7.46438	7.97774	7.19147	6.66741	7.31534	5.93655	6.68313	6.39519	7.63921	8.03356	8.26523	7.68203	8.54762
Os02g0193600	Conserved hypothetical protein.	Mad3/BUB1 homology region 1 domain containing protein, expressed	3.83845	3.57801	4.6327	3.73826	4.12539	5.76391	4.80606	4.69196	4.3671	3.46382	4.08407	4.54839	4.07864	3.9542	4.23866	4.58462	4.12002	4.15911	10.343	9.85749	6.87699	10.869	10.5452	10.3441	8.35824	7.14109	7.40881	4.97348	4.90917	6.36452	10.3059	10.0306	9.93034	10.4494	9.84918	9.37442	8.03122	7.60379	8.42244	8.79755	8.56121	8.88012	11.5409	10.8672	10.8003	3.62866	11.0035
Os02g0193900	Conserved hypothetical protein.	expressed protein	10.985	11.1242	11.039	11.7124	11.9086	11.812	11.3958	11.2137	11.2485	11.6514	11.7804	11.8249	11.6369	12.0016	11.8857	12.0374	12.1209	12.0793	12.3744	11.8762	11.0716	12.2996	11.8208	12.0498	10.9278	10.6592	10.9812	12.1388	11.7966	11.3643	11.3196	11.3792	11.6883	11.2998	11.1994	11.3898	10.6631	10.8937	11.247	11.1767	11.083	11.4681	12.1967	11.6852	11.7378	11.5468	12.251
Os02g0194000	Myb, DNA-binding domain containing protein.	SWIRM domain containing protein, expressed	10.9155	10.964	10.286	10.9925	11.096	10.4301	11.2412	11.2693	10.8934	11.6759	11.5513	11.1888	10.9583	11.239	11.1136	10.9595	11.2308	10.9917	10.2371	10.5324	9.76057	10.7348	10.3805	10.3629	10.3343	9.69209	10.2992	11.2355	11.3034	10.8283	10.1573	10.0776	9.91929	10.0645	9.79147	10.0248	9.83953	10.3841	10.2088	10.9831	10.6135	10.3497	11.1118	10.4202	10.1279	10.4496	10.8462
Os02g0203700	Zinc finger transcription factor ZFP30.	zinc finger family protein, putative, expressed	10.5333	10.851	11.0846	11.5157	11.2389	11.5291	11.9068	12.1568	11.8507	10.4663	11.4512	11.0185	11.8643	12.1352	11.5911	11.0317	10.7161	10.5765	13.2509	13.1191	10.7034	13.6744	12.8322	12.6789	11.3402	10.5665	11.111	11.4982	11.6003	10.8699	11.9542	12.2014	12.1238	11.9711	11.9468	11.912	11.0264	10.9687	11.4667	10.9523	11.0917	11.5255	14.6391	12.7647	12.7422	9.64734	13.4887
Os02g0204700	(No Hit)	cytochrome P450 72A1, putative, expressed	3.40916	2.37467	3.98724	1.87867	3.06414	3.35074	1.22735	1.62969	1.13042	1.72733	2.97832	2.86837	3.16702	2.70426	2.89156	2.35107	3.23276	3.56269	1.7186	2.08754	2.78449	2.95667	2.38452	2.49832	3.42647	4.96755	2.33948	2.89723	1.21596	3.76602	5.74553	5.68065	5.80826	5.83781	5.60859	5.73623	6.54457	6.62886	6.31399	6.62257	6.36499	6.36309	2.7189	1.3246	4.75938	1.76701	2.10309
Os02g0208200	Hypothetical protein.	RNA recognition motif containing protein, putative, expressed	12.9572	13.1846	12.5277	12.8531	12.836	12.4103	13.2015	13.1206	12.9845	12.9542	13.1635	12.8117	12.8548	13.1495	13.0601	12.8065	13.0941	12.7039	12.8553	12.6094	11.9952	13.0764	12.9898	13.108	12.1038	11.4342	11.9156	11.719	12.3666	12.1271	12.0688	11.8873	12.0749	12.379	11.7204	12.2064	11.871	11.8459	12.1372	12.5516	12.1575	12.3787	13.5103	12.9882	13.1301	12.3331	13.2434
Os02g0215900	Receptor kinase-like protein.	receptor kinase, putative, expressed	2.64177	1.56883	3.82586	3.13206	3.42012	2.32604	3.23309	2.94265	2.54619	4.62626	3.93502	4.39629	3.14056	2.03893	2.68974	2.40248	3.40642	3.44542	3.05563	2.27113	2.00778	2.79457	2.90575	2.88664	-2.30522	5.17953	0.695064	2.57271	3.21282	4.83507	3.74012	3.56256	3.42812	4.39651	4.04037	4.24121	4.72692	4.28243	3.5353	4.65366	4.16135	4.18983	4.66433	3.68976	4.0806	2.98878	3.96134
Os02g0217600	Protein phosphatase 2A.	OsPP2Ac-3 - Phosphatase 2A isoform 3 belonging to family 1, expressed	10.2242	10.0936	9.90069	10.2124	10.3268	9.71883	10.3495	10.5746	10.4344	11.1103	11.4303	10.5473	10.8086	10.8053	10.5076	11.0327	10.9416	11.1856	10.5874	10.8291	10.3217	11.9109	11.44	11.3274	10.5387	10.2039	10.5653	11.8392	11.6725	11.2179	11.1322	11.0473	11.2386	11.3942	11.0281	11.258	10.7047	10.6424	10.8451	10.8205	11.1963	10.9847	10.7276	11.2702	11.0254	11.3541	11.2635
Os02g0226600	POX domain containing protein.	homeobox domain containing protein, expressed	2.84082	2.16574	3.94423	2.18741	2.31016	3.32655	3.52544	3.91395	3.64592	2.3357	2.83532	2.59579	2.31386	1.63204	3.12369	3.22674	2.82433	2.03462	10.2492	9.51968	7.87956	11.0489	10.4911	10.723	0.441131	5.32825	4.00399	3.37783	3.03022	3.79916	6.87589	7.06687	7.5975	6.49814	6.54167	5.72022	5.3157	5.39489	6.59867	5.19484	5.6555	5.20584	10.2806	9.56227	10.2282	3.74947	9.86747
Os02g0228900	Auxin-responsive protein IAA18 (Indoleacetic acid-induced protein 18).	OsIAA7 - Auxin-responsive Aux/IAA gene family member, expressed	8.71431	8.7936	8.58278	8.38942	8.48321	8.94735	5.42555	4.86223	4.22179	3.92026	5.81488	4.70274	4.32794	4.745	4.20667	4.10919	3.99645	3.50973	10.2483	8.69358	10.4464	9.80893	10.6993	11.0048	3.21315	1.89407	2.50043	3.65611	5.28698	4.72461	10.3412	10.5396	10.8235	10.6674	10.4371	10.216	8.17955	7.74059	8.66626	8.11089	8.9889	8.56593	9.90736	9.86456	10.163	8.66878	10.7445
Os02g0234800	U2 snRNP-specific A' protein.	U2 small nuclear ribonucleoprotein A, putative, expressed	9.91591	10.4522	9.38258	9.91338	10.187	9.48813	10.1219	10.2376	10.2503	10.2468	10.3003	10.0501	9.37921	10.0358	10.4222	9.23915	10.2731	10.2986	10.5451	10.1528	10.7143	10.678	10.8135	10.9234	9.31774	8.3996	9.13363	9.23914	9.7251	9.48631	9.95391	10.0221	10.1451	10.0885	9.75075	9.67023	8.37065	9.41907	9.76999	9.38711	9.49608	10.239	11.7036	11.2761	11.2867	11.3819	11.5241
Os02g0236100	SERK1 (Fragment).	BRASSINOSTEROID INSENSITIVE 1-associated receptor kinase 1 precursor, putative, expressed	10.4623	10.6324	10.3417	10.233	10.3965	9.9706	10.009	10.245	10.0736	9.83104	10.474	9.7139	9.27583	9.9875	9.65533	9.4535	10.4086	9.66404	8.89889	8.9089	9.0014	9.49121	9.74607	9.58344	9.28977	8.58961	9.56687	9.6735	10.1045	9.55862	8.85568	9.03564	9.20767	9.19716	9.02795	9.45125	8.38377	8.98246	9.03613	9.27917	9.16982	9.29254	9.54604	8.74112	8.74601	9.91809	9.39299
Os02g0244300	Peptidase C19, ubiquitin carboxyl-terminal hydrolase 2 family protein.	ubiquitin carboxyl-terminal hydrolase family protein, expressed	9.73942	9.74427	9.69619	9.40315	9.37915	9.43636	10.1751	9.96571	10.0714	9.90293	9.88495	9.43511	10.1066	10.218	10.2434	9.50762	9.98218	10.0062	9.55797	9.80526	10.0402	9.64207	9.7725	10.3118	9.4451	9.28234	9.55635	9.53145	9.63377	9.53237	9.32117	8.90569	9.52106	9.48706	8.53653	9.1607	8.40001	8.71512	9.21933	8.81013	8.54879	9.44234	10.6488	10.4972	10.5999	11.177	10.9158
Os02g0258200	HMG1/2 (high mobility group) box family protein.	HMG1/2, putative, expressed	3.27377	4.57094	4.00614	5.87928	6.05693	4.42339	6.8538	6.49932	6.41372	5.82095	6.30372	5.41205	5.45033	6.28443	4.54399	6.24248	6.50097	6.49897	14.3651	14.3901	11.068	15.3541	15.0381	14.6503	4.79288	6.72135	5.98903	4.2987	7.28884	7.54623	14.5307	14.1596	13.9386	14.4389	13.8311	13.3783	11.7667	11.518	12.395	11.8994	12.5314	12.7285	15.8596	15.1974	15.2721	4.80432	15.1657
Os02g0258300	FYVE/PHD zinc finger domain containing protein.	extra-large G-protein-related, putative, expressed	4.76143	4.27787	5.54391	3.8968	3.43892	4.64886	3.07136	2.76409	2.62004	2.91544	3.54859	3.50665	3.09839	2.94934	6.83885	3.2506	2.83582	2.99436	8.84272	8.01673	7.85131	8.70114	8.79947	8.95034	3.75484	5.33722	3.35383	3.2393	2.11575	4.81698	8.80919	7.74031	8.82521	8.94569	7.55363	8.01444	6.59921	6.53997	7.95519	6.86414	6.40852	7.68396	10.9384	10.5668	10.5719	6.37841	10.4126
Os02g0260500	Hypothetical protein.	expressed protein	6.94086	7.52291	6.74004	6.77309	6.9082	6.6942	7.66757	8.16723	7.73296	7.75805	7.88297	7.26124	7.23992	7.78792	7.69565	6.94494	7.72546	7.95023	7.46049	7.10462	7.5162	7.302	7.57536	8.08507	4.81626	5.56781	5.29301	5.56653	7.6669	6.07791	5.79253	6.2708	6.52467	6.1237	5.83556	6.30885	6.18721	5.78265	6.0739	6.01457	5.74801	6.38642	8.48063	8.1122	8.15141	7.47738	8.48769
Os02g0271900	Myb, DNA-binding domain containing protein.	MYB family transcription factor, putative, expressed	9.40923	9.66132	9.34731	8.93189	9.12636	8.77554	9.74243	9.91031	9.85755	9.37915	9.97582	9.51873	9.12443	9.23818	9.16196	8.78999	9.57648	8.39221	9.61836	9.70244	9.58333	8.73165	8.92846	9.13179	9.69767	8.9578	9.47488	8.72088	9.29434	9.67145	8.75525	8.73719	9.43502	8.80023	7.8147	8.72634	8.72767	8.92155	9.52568	9.14682	8.88853	9.9199	11.3037	10.3777	10.4281	10.0162	10.5275
Os02g0280200	Beta-glucanase family protein.	glycosyl hydrolases family 16, putative	5.02307	4.02373	6.0688	3.38961	3.03936	4.75528	1.56372	2.88024	3.15973	1.46088	2.24646	3.82972	4.0095	2.97975	2.55572	3.84848	2.11295	3.24386	9.21873	8.81233	6.91615	9.72367	9.43354	9.5635	4.28011	2.95825	5.84466	1.84513	2.7546	4.53518	8.27953	7.88593	8.99818	8.35057	8.51275	8.34345	6.26749	6.48236	7.07775	5.98935	6.18765	7.15705	10.8837	10.1086	10.7216	2.73815	10.4494
Os02g0288200	Conserved hypothetical protein.	expressed protein	12.472	12.7187	11.1156	12.0596	12.0625	11.0342	12.4613	12.9349	12.6409	12.8663	12.8452	12.1362	13.0418	13.2833	12.9231	12.5088	12.7574	12.8727	12.2322	12.6209	11.435	13.1215	12.7742	12.6719	11.4692	10.698	11.5483	12.2504	12.8953	12.1085	11.9212	11.7408	11.4797	12.1943	11.8216	11.6702	11.6256	11.7385	11.6275	12.0058	12.1065	12.1187	13.8086	12.8919	12.7388	12.1505	13.1529
Os02g0290500	Ubiquitin domain containing protein.	phosphatidylinositol 3- and 4-kinase family protein, putative, expressed	7.64311	7.57356	7.03353	8.18365	8.14177	7.47165	9.38828	9.11938	8.84775	9.04329	8.94087	8.59754	8.55135	9.03796	8.70809	8.72085	9.25176	9.10343	9.35186	9.13899	7.72431	9.64353	9.24667	9.17264	8.27387	8.26637	8.4074	8.58043	8.53279	8.12205	8.43204	7.93024	7.86142	8.43535	7.67226	8.07237	7.77339	8.29078	8.36648	8.70711	8.73432	8.59582	10.5969	9.70478	9.63441	8.7997	10.6681
Os02g0307000	Guanylate-binding protein family protein.	GTP binding protein, putative, expressed	12.5934	12.9094	12.2766	12.2592	12.602	11.8005	13.0061	13.1449	12.8734	12.8853	13.0742	12.2644	13.2516	13.1621	12.8959	12.4384	12.9832	12.7542	12.0617	12.6068	12.243	12.3287	12.4785	12.3288	12.1409	11.606	11.8622	12.0843	13.0281	12.5855	12.0142	11.9358	12.0627	11.9431	11.3652	11.8789	11.6685	11.7486	12.1726	12.1744	11.8744	12.2755	13.1659	12.9803	12.9042	12.8337	13.1472
Os02g0320100	SAM (and some other nucleotide) binding motif domain containing protein.	NOL1/NOP2/sun family protein, putative, expressed	8.80734	8.9457	8.05115	9.02711	8.94828	8.14996	9.51221	9.12334	8.77889	9.48724	9.06538	8.53562	8.8709	8.88944	9.12365	8.94383	9.28691	9.039	8.24666	7.99213	8.47356	8.06324	8.4104	8.70417	7.61783	6.43223	7.71989	7.94789	8.32758	7.63319	8.00486	7.77892	7.65986	8.17604	7.27334	7.4625	7.39185	7.61861	7.69303	8.16744	7.65258	7.77011	9.32286	8.94348	8.59947	8.57176	9.39233
Os02g0332700	Hypothetical protein.	expressed protein	6.45365	5.49147	6.04427	9.22233	8.76413	8.405	9.0421	8.63565	8.67485	10.2319	10.037	9.63009	8.07403	7.88292	7.46009	9.22395	8.97135	8.30361	7.14529	7.21778	7.05303	8.84493	8.9894	9.25371	7.75838	7.65281	8.40304	9.2774	10.0982	9.27462	9.04458	8.30751	8.19139	9.4274	8.30578	8.93725	8.10233	8.16998	9.33406	9.13234	8.639	9.3284	8.6111	7.49165	7.58961	6.95227	8.33911
Os02g0450000	Conserved hypothetical protein.	expressed protein	5.57605	5.06703	5.33951	6.70473	6.63151	6.19394	5.53187	5.49157	5.65028	6.91609	6.03116	5.99416	5.45471	5.3543	5.14308	6.58543	6.39299	5.67727	8.57049	8.84912	7.51077	9.3166	9.11385	9.11562	5.63138	6.33395	5.1715	7.26859	7.33688	6.90177	9.57935	9.1295	9.31707	9.65085	9.04403	8.94465	8.53457	8.53969	8.53533	8.36268	8.38183	8.89663	10.9048	10.2677	10.3559	10.4194	10.4471
Os02g0453300	Conserved hypothetical protein.	expressed protein	9.06936	9.26507	9.04645	10.2973	10.3196	10.0494	9.44777	9.39769	9.57759	9.98278	9.89916	9.63989	9.66641	9.9589	9.92082	10.1285	10.2959	11.1242	9.27707	9.36646	9.11581	10.8955	10.7022	10.752	8.8235	8.33376	8.73327	9.38812	9.54731	9.25745	9.10929	8.99741	9.25141	9.64858	9.30721	9.27411	8.25198	8.38204	8.93921	8.91459	8.5591	9.18951	10.7249	9.97695	10.1592	10.236	10.7434
Os02g0459300	Microtubule-binding protein TANGLED1.	microtubule-binding protein TANGLED1, putative, expressed	3.67699	2.87687	3.29462	3.28024	3.15399	1.83051	2.93728	2.69298	0.221089	2.42399	2.37139	2.20353	2.89717	3.33702	2.72883	3.46895	3.15595	4.93415	8.1525	7.70054	4.20248	8.92482	8.38563	7.56116	3.84611	5.242	5.37837	4.04432	3.39747	3.99187	7.82531	8.30684	7.74166	7.77487	8.04013	7.10624	6.76494	6.59102	6.33616	6.22683	6.68117	6.6405	9.3957	8.52964	8.49158	2.21039	8.46672
Os02g0497500	Recombination/repair protein Rad50 family protein.	RecF/RecN/SMC N terminal domain containing protein, expressed	6.96985	7.19921	5.99321	7.44129	7.41149	6.66973	7.79975	7.54274	7.57505	8.40535	8.02212	7.33951	7.34817	7.5735	7.35319	7.55644	8.49643	7.61778	6.78165	7.28384	6.66905	7.39807	7.36921	7.71729	7.19103	6.76417	7.32152	6.62247	7.31581	7.47112	7.92584	7.51091	7.71442	8.02626	7.00745	7.42498	7.02383	7.60939	7.57315	8.08607	7.77224	8.18589	9.71805	8.45721	8.32306	8.12185	9.39698
Os02g0503700	Cytochrome P450 family protein.	cytochrome P450, putative	6.1543	6.25814	5.88257	4.65064	5.43016	4.74509	7.2698	6.44475	6.08849	4.1435	4.997	4.68044	3.92278	2.92296	4.25804	2.30343	4.5532	3.152	8.26253	6.67052	8.01956	7.28278	7.80584	8.50895	4.92678	5.90361	5.06533	5.51034	5.77547	4.74493	3.56283	4.64787	4.87079	4.5588	5.34173	3.13998	5.04175	3.10385	3.94644	4.33795	2.95012	3.14489	10.5539	10.3402	10.1978	5.19719	10.7241
Os02g0504100	Hypothetical protein.	expressed protein	7.33653	7.60634	6.9709	7.71301	7.76422	7.20139	8.71105	8.76109	8.6712	9.09431	9.04676	8.57467	8.96743	9.3521	9.02428	9.05637	9.22283	9.56297	8.02144	8.63847	7.70344	8.32758	8.0326	8.20725	8.67269	8.37441	8.46195	9.41167	9.21849	8.96086	8.70277	8.26	8.62228	8.59535	7.73411	8.38268	8.36526	8.71069	8.9902	8.6723	8.65246	9.04541	9.47996	8.61921	8.66372	8.3846	9.15864
Os02g0507600	(No Hit)	expressed protein	9.36402	10.0301	7.98535	8.48812	8.90649	7.79156	8.56307	9.24846	8.58931	9.11961	9.35138	8.59238	10.3196	10.9846	10.041	9.76401	9.81634	9.2998	9.94312	10.0619	7.52416	11.1239	10.2138	9.67389	7.38047	7.03294	8.08023	9.18691	9.99142	9.11848	8.24216	8.09643	7.89983	8.52596	8.50855	7.97484	7.91718	8.28805	7.50728	9.05946	8.99918	8.71095	11.4329	10.006	10.045	9.26778	10.6651
Os02g0508500	Plant MuDR transposase domain containing protein.	transposon protein, putative, unclassified, expressed	9.57373	9.9285	8.99136	10.1266	10.0824	9.48785	9.96755	10.1037	9.76157	10.2415	10.4772	9.68265	8.83551	8.99911	9.0382	8.69285	9.64384	8.31798	9.21873	9.31101	9.25021	9.28658	9.7387	10.1384	8.61495	7.93074	8.75757	8.39208	9.43475	9.49587	5.74211	5.43946	5.69345	5.96778	5.07144	6.53247	8.44049	8.48448	8.32409	8.06155	8.5438	8.95337	11.2028	10.4696	10.3593	10.1686	10.8369
Os02g0511500	Squamous-cell carcinoma T-cell-recognized antigen (Fragment).	SART-1 family protein, putative, expressed	10.7668	11.255	10.2073	10.767	10.9732	10.3538	10.9822	11.5126	11.2534	11.5309	11.6609	10.7886	11.4648	11.5177	11.3022	10.8826	11.5969	11.3958	10.4444	10.6357	10.5858	10.8434	11.0336	10.9913	10.3352	9.49768	10.4442	10.3859	11.2792	10.7721	10.582	10.7015	10.7026	10.5397	10.1046	10.3674	11.0431	10.8156	10.985	10.7043	10.9813	11.1799	12.1903	11.5347	11.3691	10.8318	11.5928
Os02g0511900	DNA-directed DNA polymerase B family protein.	POLE1 - Putative DNA polymerase epsilon catalytic subunit, expressed	4.16562	4.83559	2.88057	4.70891	5.235	3.53537	4.44879	4.72166	4.46874	4.07939	4.26174	2.27722	4.68008	5.20632	4.73167	4.91573	5.91423	5.64566	6.83415	6.85495	3.99794	7.56693	7.56566	7.2634	3.85992	2.81302	2.86917	4.15883	3.79185	4.78337	7.12394	7.43715	6.44724	6.79812	7.2532	6.12838	5.58365	6.59769	5.14089	5.58012	6.40053	5.39321	9.58705	8.37503	7.63239	2.7928	8.95308
Os02g0512400	Glutaredoxin domain containing protein.	OsGrx_C8 - glutaredoxin subgroup III, expressed	2.31479	2.96479	2.63865	2.1114	2.62064	2.54832	3.24861	5.51083	3.02159	2.97494	1.79566	1.21524	1.49914	0.920879	2.40039	-0.0559404	1.11732	1.47535	9.94068	9.55745	6.59661	10.6827	9.88155	9.80351	-1.89595	-0.934539	5.09413	0.00043619	2.00242	3.31435	7.32717	7.57647	7.46041	7.92206	7.48109	7.66657	6.67644	5.95995	6.07579	6.64861	5.52672	6.00465	11.8495	9.44835	9.7937	5.56221	10.5082
Os02g0528500	Hypothetical protein.	retrotransposon protein, putative, unclassified	8.3924	7.96604	8.94407	7.48765	7.47678	8.67863	6.02228	4.21567	3.17184	3.85471	3.92406	4.24127	3.18693	2.73063	4.38824	1.44038	2.79269	2.04832	6.82469	6.40786	8.31381	6.22224	7.14173	8.3265	1.29946	2.52422	6.13188	2.40149	1.61365	5.04163	8.12445	8.08746	8.59429	8.0383	6.97175	7.7758	6.60265	6.56715	6.57751	7.86561	6.74964	6.67227	11.4797	10.231	10.4561	8.61723	11.1788
Os02g0537800	(No Hit)	transposon protein, putative, Mutator sub-class, expressed	3.69114	5.78055	3.91058	4.59242	4.66167	5.37314	4.55171	4.46053	4.28092	5.66139	5.62237	4.88761	4.70389	5.35981	5.16159	5.7324	6.50365	6.89402	7.96691	7.26635	5.97938	8.88145	8.39255	7.90303	5.62214	4.24614	4.71332	7.12982	6.77065	6.25814	6.99452	7.13706	6.6337	7.04604	6.73126	5.94089	6.07517	5.60789	6.0212	6.59676	6.55699	6.66251	10.8174	9.50337	9.06598	9.60998	10.1932
Os02g0541200	(No Hit)	No Hit	3.18437	2.79137	3.28296	2.70082	1.89501	4.38376	4.6997	4.89449	4.6809	3.17619	3.21091	3.86397	4.56092	4.29405	4.65784	2.93806	3.05375	3.14287	5.62763	4.98131	4.96942	6.01793	5.83717	5.56134	5.10078	-1.86757	-2.08888	4.55302	3.83424	4.36922	4.83052	5.42217	5.41554	4.93129	5.51396	6.83742	5.79557	5.00205	5.25882	4.5342	5.12469	5.13123	7.88611	7.81671	7.73353	4.53648	7.78021
Os02g0542700	(No Hit)	expressed protein	5.05195	5.65409	5.87264	6.0656	6.25112	7.57066	4.2738	5.43544	5.39763	6.33834	6.81868	8.3856	4.83145	4.92676	5.37877	6.44124	6.91161	6.03874	12.3091	11.2763	10.4172	12.4889	11.9267	11.8562	4.08187	2.60224	6.36751	9.3738	9.03658	10.0067	9.90653	10.2674	10.3156	9.61314	9.90985	9.24952	7.9078	8.26038	8.79568	8.3112	8.53933	9.60596	13.5289	12.6604	12.5193	10.6237	13.7962
Os02g0543900	Conserved hypothetical protein.	transposon protein, putative, CACTA, En/Spm sub-class, expressed	5.50864	4.68865	6.56028	5.42735	5.65118	6.34906	4.41074	4.41889	3.75243	4.81836	4.56896	4.72653	0.275238	3.96477	4.00073	4.02851	4.74001	4.31672	7.97582	5.6398	7.58409	5.3416	6.2796	6.72163	4.26656	5.28985	3.96598	4.19029	6.33486	5.33284	2.6155	2.96705	2.49595	2.76321	1.27803	3.23076	4.50125	1.50532	3.09702	2.01437	1.5973	2.40101	8.36692	7.54015	7.1308	8.66251	7.45838
Os02g0549700	Conserved hypothetical protein.	expressed protein	7.4499	7.41893	6.71641	7.56448	7.21057	7.16174	8.02511	7.33051	6.89136	7.88398	7.05884	6.65039	7.83982	7.91881	8.01966	7.58336	7.76218	7.39651	5.78634	5.69615	5.95752	5.66807	5.83846	6.16114	4.19564	4.95074	4.79087	4.96029	5.51946	4.04569	5.75577	5.58665	5.3881	5.60233	5.26003	5.29798	4.54967	5.15786	5.23159	5.93591	5.10702	5.0539	7.14147	6.38878	5.94353	6.39816	6.32213
Os02g0550900	FAR1 domain containing protein.	transposon protein, putative, unclassified, expressed	7.5221	7.68866	7.34909	7.3526	7.45595	7.00372	7.48657	7.95156	7.48909	7.77785	8.0752	7.459	7.92363	8.14455	7.7135	7.58184	7.88447	7.56379	6.97139	7.09684	6.79221	6.57207	6.72671	6.68722	6.13475	6.49233	6.88889	7.50642	8.23149	6.62872	6.98838	6.95184	7.16706	6.86819	6.82167	7.11515	6.81395	7.01183	7.05523	6.99055	6.98359	6.85574	7.03268	7.14363	6.85349	7.09161	7.26211
Os02g0551400	Myb, DNA-binding domain containing protein.	MYB family transcription factor, putative, expressed	9.73442	9.96624	9.56957	10.1077	10.1196	9.75014	9.88838	10.2348	9.92315	10.3738	10.6545	9.7145	10.0526	10.3164	9.78277	9.77393	10.5048	9.90786	9.76678	9.71267	9.3961	9.83798	9.95776	9.57791	8.6827	7.83427	8.58078	9.02618	9.97881	9.0985	9.72729	9.99373	9.89617	9.85391	9.40315	9.58162	9.59069	9.74796	9.94343	10.086	9.82129	9.96497	10.5351	10.2156	10.0608	9.92194	10.302
Os02g0562100	RecA bacterial DNA recombination protein family protein.	DNA repair protein Rad51, putative	5.23988	5.29163	4.96853	6.76052	6.47422	6.27594	5.63616	6.39905	6.89591	7.32223	7.10032	6.99181	8.0421	7.22296	7.15503	7.44274	7.10437	7.93278	6.56506	6.70309	5.6062	6.72671	6.31483	6.60204	5.43853	2.90576	5.02101	4.6896	6.8075	5.47502	6.52641	6.61976	6.41063	6.65503	6.607	6.8438	7.01022	6.2937	6.19422	6.21835	6.29886	6.56766	8.35748	7.33529	7.74314	5.1346	6.93045
Os02g0564100	Zn-finger-like, PHD finger domain containing protein.	PHD finger protein, putative, expressed	13.6542	13.4234	13.0996	13.8023	13.7634	13.3994	14.1597	13.895	13.914	14.3235	14.1262	13.9016	14.4409	14.7199	14.2399	14.7657	14.5786	14.7353	13.2804	13.2817	12.4967	13.3405	13.0645	12.9494	13.3362	12.881	13.3083	14.3971	14.1865	13.7373	11.9008	11.8009	11.8573	11.7538	11.5093	12.075	12.3796	12.7028	12.488	13.0906	12.6238	12.8241	13.6361	12.4645	12.6992	13.0202	13.244
Os02g0564500	Conserved hypothetical protein.	SFT2, putative, expressed	9.54742	9.94331	9.73248	9.78586	10.4218	10.1204	9.85413	10.2349	9.8841	10.1526	10.8603	10.9927	10.2792	11.0577	10.3143	10.6823	10.974	10.3928	11.199	10.4567	10.202	10.7509	10.7211	10.7277	9.62941	9.44855	9.68751	10.9235	10.6571	9.81199	10.0835	10.3718	10.7621	10.0007	9.93478	10.362	9.63535	9.81812	10.4008	9.95913	9.97848	10.344	10.3908	11.3352	11.0122	10.1653	11.0843
Os02g0565000	Conserved hypothetical protein.	transcription factor like protein, putative, expressed	12.9699	12.9441	12.2078	10.8714	10.7818	10.3648	13.0942	13.0844	12.9817	12.9109	12.4605	12.1048	12.8254	13.4502	13.3049	11.6642	12.0236	12.6804	11.6864	12.1094	11.5451	11.7201	11.2551	11.2968	11.6817	11.0016	11.4741	12.4294	12.6415	12.0077	11.0341	10.9603	10.5372	10.6279	10.4251	10.3801	11.3492	11.9368	11.4352	12.1339	11.6985	11.2152	12.7726	12.0187	12.0092	12.0519	12.2841
Os02g0574600	Conserved hypothetical protein.	expressed protein	7.34816	7.34771	7.79947	6.82301	7.07275	7.2273	6.84811	6.77048	6.42834	5.74202	5.94942	6.29073	6.57101	7.39886	7.09489	7.55622	6.82582	7.32405	14.1692	12.402	13.6443	13.4622	13.8466	13.7218	4.9063	4.9355	5.34685	5.82411	5.08484	4.80875	13.3339	13.2803	13.7417	13.3178	12.9531	12.6208	10.5454	10.6637	12.1417	10.5837	11.3529	12.0051	14.6643	14.2437	14.1118	6.26412	13.5385
Os02g0580400	Dynein light chain, type 1 family protein.	dynein light chain type 1 family protein, putative, expressed	8.55391	8.4604	7.60826	9.16324	8.84339	8.42163	8.9337	8.74885	8.90672	10.6824	10.6144	10.4774	10.7035	10.2529	10.1918	10.9628	10.8711	10.5663	10.3952	10.4445	8.89519	9.89276	9.36391	9.3664	8.94788	9.32793	9.03788	11.0222	10.5559	10.4153	10.4	9.95945	10.5437	10.5428	9.66651	9.98018	8.95746	9.66005	9.8529	10.0854	9.4629	10.4285	10.8947	9.42374	9.49966	9.86542	10.2633
Os02g0581900	Conserved hypothetical protein.	vegetative cell wall protein gp1 precursor, putative, expressed	10.6093	10.4197	10.188	11.9991	12.0345	11.6551	12.642	12.7895	12.4409	13.5904	13.4926	12.9864	11.5189	11.4907	11.1193	13.1405	12.9162	12.7752	12.2055	12.261	11.4673	13.0703	12.7213	12.4018	12.7509	12.1013	12.7362	13.2722	13.9457	13.517	12.7654	12.4452	12.3994	12.8961	12.5771	12.8329	12.7446	12.8735	13.1751	13.5281	13.3219	13.4011	13.5049	12.1282	12.195	12.581	13.256
Os02g0585600	(No Hit)	No Hit	11.8073	12.0825	11.771	11.6739	11.9192	11.7561	11.8066	12.3211	12.3699	12.4687	12.7148	12.5533	12.1066	12.5745	12.5541	12.5192	12.2871	13.1777	11.6269	11.6685	11.5298	12.0602	11.9353	12.1971	11.1434	10.8571	9.90417	12.3154	13.8905	11.1053	11.1541	11.5859	11.4715	10.953	11.2411	11.3801	11.7169	11.5813	11.5821	11.8877	11.5728	11.672	12.5535	12.599	12.7158	13.1071	13.1707
Os02g0592300	DNA mismatch repair protein family protein.	expressed protein	4.97464	4.96688	4.21177	5.77403	5.00627	4.26856	7.42766	5.54656	5.27819	7.55111	6.20547	5.41135	6.42273	6.10678	8.32204	6.65188	6.31233	6.33786	4.7663	5.44797	3.3181	5.75449	5.59132	5.54183	4.83528	6.22365	4.5046	5.16611	6.1457	4.46119	4.8349	5.14431	3.94848	4.88907	5.65107	5.12041	5.99034	5.9466	4.99208	5.37601	5.92801	5.16636	6.96592	5.86276	5.49949	4.90449	6.59888
Os02g0597700	Ubiquitin domain containing protein.	ubiquitin family protein, putative, expressed	3.87105	3.38321	4.87549	4.0933	3.64628	4.57739	3.35923	3.00735	2.96712	3.17438	4.4285	4.8276	4.59107	3.63001	3.87068	3.4434	2.64846	3.55551	10.6178	9.87	9.20845	10.8107	10.4773	10.6234	5.8069	5.52284	5.28287	5.4318	5.61571	6.04215	9.34523	9.05153	9.48047	10.1311	9.88527	9.50669	6.75044	7.1946	8.53343	8.08889	7.94114	8.02005	11.6485	10.8062	11.0268	9.20692	11.9077
Os02g0605600	Protein of unknown function DUF259 domain containing protein.	RNA-binding protein Luc7-like, putative, expressed	10.5488	10.6076	9.89397	10.8544	10.7427	10.1837	10.6921	10.3477	10.1442	10.7488	10.733	10.0639	10.3667	10.5734	10.3563	10.0489	10.7041	10.0362	9.90538	10.181	9.83117	9.90263	10.1396	10.2117	9.36646	8.61543	9.70842	9.61191	10.0606	9.77763	9.96671	9.74388	9.90151	10.0023	9.42036	9.84237	9.45494	9.89011	10.1418	10.5853	10.2561	10.2988	10.9415	10.8066	10.5536	10.5712	10.7812
Os02g0606700	Conserved hypothetical protein.	expressed protein	6.6527	6.64405	7.3143	6.61455	6.67371	7.27755	7.28123	6.60612	6.15221	7.9633	5.67281	6.04996	6.83556	6.80163	6.66235	5.86024	5.61925	5.42787	10.672	10.2437	7.89162	11.3161	10.8116	10.5484	5.99119	5.58108	5.94672	6.16815	6.04329	6.61486	10.0351	9.96188	9.70019	9.96135	9.59309	9.19686	8.0694	7.86318	8.56896	8.11667	8.07161	8.63416	12.0423	10.9492	11.1379	8.43052	11.6772
Os02g0608400	Calcium-binding EF-hand domain containing protein.	calcium-binding mitochondrial protein anon-60Da, putative, expressed	11.9103	11.9978	10.7203	12.053	12.192	11.1594	12.3563	12.4673	11.9782	12.3354	12.2985	11.4272	12.4391	12.513	11.7214	12.2282	12.5001	11.6357	11.2788	11.5479	10.4527	11.5722	11.363	11.1531	11.0731	10.4733	11.1422	10.9624	11.7153	10.8534	11.1914	10.8427	10.6578	11.5396	10.7695	10.7994	10.5856	10.7062	10.6952	11.5912	11.0125	11.0875	12.4528	11.7095	11.2068	10.0329	11.8475
Os02g0612800	HMG-I and HMG-Y, DNA-binding domain containing protein.	AT hook motif family protein, expressed	11.8636	12.2522	11.7596	12.758	12.8696	12.3235	12.7244	12.8904	12.6675	13.4612	13.6032	12.7974	12.6252	12.6601	12.4507	12.801	13.3493	13.0475	12.1184	12.1605	12.3858	12.3473	12.6835	12.8411	11.5258	10.636	11.1993	11.5082	12.7406	12.1314	12.1936	12.0469	12.3484	12.075	11.5194	12.0295	12.285	12.1387	12.4666	12.3532	12.2439	12.4937	13.5361	13.1295	13.1535	12.7833	13.4146
Os02g0613400	Hypothetical protein.	expressed protein	11.433	11.325	10.7408	10.3984	10.3486	9.86827	11.1823	11.2452	11.2405	10.6617	10.4807	9.37901	11.2869	11.1636	10.7628	10.2356	10.7346	10.7079	9.7369	9.95589	9.9647	9.77109	9.98179	10.104	9.60283	8.87057	9.54109	9.20115	9.85287	9.1488	9.46564	9.1747	9.30418	9.69836	9.24897	9.19152	8.98579	9.01228	9.24043	9.31458	8.89995	9.3416	10.9725	10.2294	10.0617	10.5738	10.8821
Os02g0613600	Sedlin (Trafficking protein particle complex protein 2).	trafficking protein particle complex subunit, putative, expressed	10.8028	11.2889	10.6259	11.0725	11.3292	10.9229	11.3204	11.5505	11.5328	11.3468	11.5818	11.6359	11.4321	11.7417	11.7768	11.3655	11.418	11.6572	11.3276	11.2117	10.6226	11.5431	11.0806	11.2921	11.3483	11.0222	11.283	11.8595	11.7187	11.2142	9.72375	9.93964	10.437	9.87165	9.66603	10.0683	9.05333	9.61353	10.0817	9.77822	9.7191	10.5346	11.8233	11.0374	11.345	10.9593	11.718
Os02g0617100	Conserved hypothetical protein.	expressed protein	8.71914	9.37412	8.52088	6.69455	6.88454	7.61325	6.77317	7.08115	6.62463	6.24584	6.78257	5.50354	4.78335	4.86093	4.11289	4.99267	5.4129	3.90077	10.2607	9.75348	10.0958	9.9804	10.6513	10.5919	4.5226	3.56533	5.3818	4.82576	5.80873	5.14829	8.53327	8.28043	8.35029	8.43536	7.69832	7.17212	4.96248	5.62221	6.22063	6.02966	5.77835	7.599	12.6426	10.773	10.662	4.6318	11.6383
Os02g0631500	Up-frameshift suppressor 2 family protein.	MIF4G domain containing protein, putative, expressed	11.678	11.8453	11.0622	11.5022	11.5234	10.9009	11.7635	12.2249	12.0794	11.5228	11.6339	10.7886	12.1326	12.3043	11.9922	11.268	11.8793	12.0207	10.1414	10.5908	10.4642	10.6528	10.7508	10.76	10.5344	9.63766	10.3673	10.4427	11.2614	10.579	10.5753	10.4257	10.5161	10.6346	10.2173	10.7116	10.4249	10.4772	10.8092	10.6421	10.5268	10.9365	11.5904	11.0032	10.9971	11.1502	11.2305
Os02g0633200	TPR-like domain containing protein.	membrane-associated salt-inducible protein like, putative, expressed	11.6042	11.7725	9.83656	10.8281	10.658	9.53602	10.2784	10.8557	10.9493	10.6768	10.5401	10.0552	11.9617	11.6026	11.3664	11.3077	11.2863	11.7464	10.2277	10.6183	10.2369	11.0566	10.9646	10.9085	10.0001	9.37131	9.41057	9.74565	10.2287	9.49097	10.0664	9.85101	9.71797	10.4333	10.1386	9.9405	9.68013	9.69769	9.96537	9.90724	9.58354	10.2012	11.3472	10.5123	10.6034	9.59041	10.6619
Os02g0637200	Conserved hypothetical protein.	expressed protein	8.45464	9.06802	9.51098	10.6437	10.5482	10.8924	9.81457	10.0473	9.98334	11.7743	12.4	12.3935	7.66667	8.32154	8.73129	10.0188	9.56067	9.39224	11.7507	11.4576	9.79524	12.307	11.1963	11.1712	9.13575	9.49505	10.0219	12.6085	12.6843	12.173	8.15062	8.47021	7.99109	8.62028	8.44345	8.3048	7.21799	7.22358	7.69301	7.98707	8.56007	9.19317	12.7698	11.7513	11.4593	11.2171	12.6724
Os02g0638200	Conserved hypothetical protein.	expressed protein	3.84051	4.46883	3.47389	5.64362	5.61251	4.88613	5.5317	5.61973	5.36856	6.24401	6.33242	6.46546	4.52757	4.87893	4.752	5.30546	5.1928	5.10886	12.4399	11.9856	7.80421	13.2364	12.5953	11.7694	1.01313	3.82606	6.46821	4.5645	4.93357	7.70126	11.604	11.3749	11.0318	11.5652	11.2421	10.3039	8.51059	8.67423	9.57925	8.96623	9.50498	10.0288	13.5056	12.9614	13.0535	3.12858	12.7647
Os02g0642600	Conserved hypothetical protein.	expressed protein	5.21712	5.73722	4.86459	5.61839	5.62956	5.29057	5.5053	6.25055	6.40187	5.54253	5.85264	5.23764	6.20434	6.01825	5.70193	5.47897	5.7612	6.15489	5.13739	5.18403	4.5702	5.56615	5.77922	6.00226	4.8447	3.49589	5.09782	4.1678	4.42248	4.6057	5.29441	5.8231	5.31346	5.35671	6.21474	5.63183	5.56694	5.70442	4.7572	4.45338	5.51005	4.83763	7.17546	5.81623	6.28462	4.27936	6.73658
Os02g0645000	Zn-finger, RING domain containing protein.	zinc finger, C3HC4 type domain containing protein, expressed	0.908074	2.88198	2.86358	3.56885	4.20636	4.21504	2.11982	2.25331	0.233614	1.75318	2.61402	4.01335	3.69234	1.76392	2.46743	5.38725	2.53865	2.47859	6.89411	6.30838	6.78786	7.52046	7.76372	7.34211	3.60367	4.01767	3.66305	4.19965	4.88171	5.3644	7.75169	7.54145	7.58917	8.01874	7.544	7.01864	6.42493	6.51011	7.51371	7.01629	6.58856	7.99419	8.27095	6.89209	7.39405	8.86083	8.22827
Os02g0645600	Zn-finger, GATA type domain containing protein.	GATA zinc finger domain containing protein, expressed	10.2569	9.74245	9.10107	10.7286	10.4122	9.93227	10.4414	9.9723	9.95528	11.2084	10.4165	10.1762	9.96672	10.2376	10.2601	10.2747	10.468	10.8154	9.1159	9.3194	8.87583	10.1881	9.81843	9.95344	9.18144	8.72519	8.828	11.0168	10.7233	10.2681	9.05851	8.61258	8.55204	9.18788	8.54888	8.55262	8.51302	9.04906	9.03408	10.2133	9.48269	9.05151	9.66957	8.56564	8.80856	9.70844	9.70975
Os02g0654300	Protein kinase domain containing protein.	AGC_PVPK_like_kin82y	4.84827	5.21786	7.56696	4.73099	5.18177	6.11352	6.14348	6.49879	6.15238	4.26585	6.15447	5.91251	4.26688	4.77496	4.07251	4.10051	4.01839	4.27729	10.5679	9.76733	10.1096	10.6455	10.748	10.9106	6.71712	6.8779	7.05497	7.20564	7.91635	7.73741	8.54172	9.04969	9.39308	9.01533	9.17217	9.17769	7.49221	7.63542	8.42091	7.60276	7.80828	8.43396	11.6011	11.1028	11.015	11.4012	11.7396
Os02g0658000	(No Hit)	expressed protein	3.14535	1.87221	3.7676	3.1875	3.15392	3.60447	1.40227	0.861146	3.51527	3.02494	1.4487	2.86927	1.7507	3.02813	3.59481	3.05872	2.25054	3.43288	5.62622	2.43392	2.2231	2.84855	4.20781	4.71419	-0.735389	4.71117	4.54468	2.85355	1.97837	3.79187	7.48183	7.05623	7.10805	7.45956	7.41644	7.84226	5.71902	5.06916	4.94413	5.23374	4.92379	4.97327	8.25462	4.66914	4.75673	2.85109	7.85611
Os02g0660100	Hypothetical protein.	expressed protein	9.12991	9.22713	9.38894	9.8164	10.2927	10.0329	9.76576	10.1755	9.71439	10.8434	11.0862	11.056	10.0386	10.1112	9.66191	11.3021	10.8698	10.4387	10.1042	8.84416	9.17882	9.51256	9.70248	9.26446	9.20425	8.78094	9.3989	10.858	10.8918	9.52613	4.52213	5.42503	4.85132	4.59887	5.83417	5.02802	6.43771	6.33888	5.67705	6.75531	6.28983	6.02475	10.259	8.953	8.5198	8.95875	9.24039
Os02g0665200	Mitochondrial substrate carrier family protein.	mitochondrial carrier protein, putative, expressed	8.33904	8.6027	7.98288	8.41948	8.601	8.12968	8.7309	8.98803	8.68218	8.70532	8.87324	8.42138	8.1134	8.55843	8.45542	8.47608	9.0896	8.79442	8.08667	8.07884	7.90048	8.3379	8.38719	8.45435	7.93181	7.65997	8.13238	8.36814	8.09893	8.1352	8.12378	7.67759	8.01764	8.36238	7.32076	8.09969	6.84929	7.91919	8.12062	8.16425	7.78302	8.49467	8.64429	8.31214	8.20542	8.62081	8.78477
Os02g0667000	Complex 1 LYR protein family protein.	LYR motif containing protein, putative, expressed	5.4896	7.28353	3.99791	6.92054	7.07393	5.58162	6.65594	6.98327	6.77376	8.04248	7.805	6.91923	6.56174	6.81396	6.37418	7.6128	7.8865	7.06172	7.01284	6.83433	5.31613	8.49303	7.85671	7.17632	6.84031	6.31856	6.37108	7.54954	6.54235	6.25473	7.17258	6.94868	6.81037	7.58128	7.24266	6.80338	5.7812	6.4225	5.88511	6.83433	6.6044	6.21392	8.53767	7.57756	7.49415	4.41971	8.04612
Os02g0668400	tRNA pseudouridine synthase family protein.	tRNA pseudouridine synthase family protein, putative, expressed	9.03175	9.48212	8.27049	8.40561	8.20617	7.94744	9.23029	9.4572	9.38168	9.44234	9.2077	8.87183	9.87807	9.90096	9.83418	9.77474	9.61382	10.4232	9.09285	9.44615	8.43544	9.81373	9.12872	9.48599	8.73635	8.5991	9.01828	9.78874	9.71483	9.09057	8.96194	8.50943	8.71131	9.65169	8.77012	8.88448	7.97662	8.3682	8.38043	8.9704	8.46394	8.89658	10.4918	9.61014	9.63386	9.34325	10.0193
Os02g0669000	Lipolytic enzyme, G-D-S-L family protein.	GDSL-like lipase/acylhydrolase, putative, expressed	8.81727	8.54868	8.97246	8.82514	8.63916	9.1788	9.21765	9.03892	8.85156	10.6	10.9563	10.1613	8.22864	8.89374	8.61944	10.2443	10.2655	10.2043	12.1941	12.1124	10.5263	12.6025	11.9106	11.7378	8.60278	8.3495	9.37016	11.6541	12.0641	11.6351	11.9547	11.9964	11.6774	11.9022	11.9191	11.6886	12.1314	12.0392	12.0456	11.8247	11.7705	12.3949	12.6617	11.2969	12.132	12.1964	12.4688
Os02g0678800	Transcription activator.	growth regulating factor protein, putative, expressed	1.62964	2.23551	2.48214	2.67461	2.12879	2.20575	1.18059	2.23127	3.13709	1.49559	2.05449	0.561506	2.2156	1.44816	-0.0491653	2.81948	1.27365	1.49793	11.123	10.7126	5.90625	11.7378	10.7374	10.6484	5.76278	4.8434	5.95803	3.25007	0.933414	3.07298	6.99932	7.98638	7.33461	7.10708	7.69482	6.59712	5.99616	5.38246	5.19851	5.30704	5.99333	5.49575	12.7629	10.4465	10.8518	4.87535	11.657
Os02g0684300	Conserved hypothetical protein.	expressed protein	8.2807	8.78403	8.1145	8.79822	8.97806	8.72912	9.614	9.8353	9.75558	10.0236	10.0147	9.62546	10.3889	10.3722	10.2246	9.9077	10.195	10.5413	9.06913	9.21089	8.55955	9.89234	9.34484	9.71386	8.78517	8.15816	8.35528	9.49625	9.89081	8.62865	9.01958	9.15512	9.32912	9.30888	9.03943	9.19278	8.44199	8.58784	9.16501	9.13364	8.74741	9.2094	10.3239	9.52746	9.53306	9.64002	10.0071
Os02g0684500	Histone H4.	Core histone H2A/H2B/H3/H4 domain containing protein, putative, expressed	5.41665	5.41052	5.79453	9.66851	9.71531	9.67103	9.26592	10.3596	10.9424	10.3629	10.0144	10.3007	11.0895	11.6835	11.4635	11.4234	11.5742	11.7227	14.7923	14.1876	10.1954	15.3048	14.7909	14.6427	7.99215	8.04963	8.62347	9.72559	9.56833	9.53024	13.3319	13.2606	13.1214	13.2937	13.2892	13.063	10.6331	10.9973	11.7805	11.8441	11.8802	12.0366	15.0016	14.4588	14.7474	6.35028	14.3269
Os02g0684600	Conserved hypothetical protein.	expressed protein	7.5686	7.79114	6.98757	8.50656	8.66963	7.77917	9.0745	9.29655	9.10423	9.60829	9.48092	9.34025	9.57235	9.53569	9.42877	9.84639	10.0328	9.49591	8.47685	8.15038	7.00904	8.97494	8.77672	8.55997	8.28339	7.45895	8.57126	9.22808	9.0323	8.70505	8.49604	8.40069	8.51721	8.95772	8.50885	8.61308	7.34039	7.93444	8.04931	8.43744	8.20224	8.59648	10.1355	9.2364	9.08511	8.27399	9.68526
Os02g0684900	Zn-finger, FYVE type domain containing protein.	ZR1 protein, putative, expressed	3.8807	4.51336	4.68288	3.79249	3.51436	6.1089	4.07733	1.69035	2.30719	5.08157	3.32558	3.63496	1.6661	3.802	3.32245	4.65781	3.01501	3.86623	8.8336	8.15999	5.69537	9.26015	8.84951	8.18069	4.66132	5.50774	4.95712	4.53817	3.9142	3.10598	6.16336	6.58858	5.66393	6.2125	7.02753	6.69245	6.49643	6.53319	5.50853	5.93771	6.23707	5.69846	10.3905	9.06172	9.07477	7.29477	10.0036
Os02g0689800	Helicase, C-terminal domain containing protein.	helicase conserved C-terminal domain containing protein, expressed	10.1464	10.2785	9.43909	10.2983	10.0661	9.48008	10.6968	10.5141	10.673	10.6818	10.3417	9.48114	10.5841	10.4963	10.1752	9.99772	10.5685	10.3845	8.76181	9.37085	9.3866	9.25919	9.65897	9.65916	9.0176	8.40343	8.7875	9.07898	9.67801	9.04607	9.65274	9.2824	9.31844	9.68091	9.06264	9.27353	8.77715	8.95548	9.33817	9.15142	9.16535	9.48374	10.7351	10.0828	10.1733	10.0625	10.5122
Os02g0691500	Basic helix-loop-helix dimerisation region bHLH domain containing protein.	helix-loop-helix DNA-binding protein, putative, expressed	4.59625	3.91822	5.25198	6.77401	7.16076	7.31498	2.96653	2.43967	3.04187	2.9879	2.73916	3.23429	3.57708	3.76858	3.29094	5.02283	4.68771	5.4076	8.55779	8.17585	8.54887	9.72221	10.4172	10.3689	4.8213	5.76478	5.02301	5.83866	5.74503	7.29409	6.00146	6.91162	6.39263	6.75971	7.5485	7.44545	5.75712	5.93025	4.97698	4.93902	5.7248	5.47174	9.32693	8.90438	9.22416	5.73724	9.53294
Os02g0698800	WRKY transcription factor 66.	OsWRKY66 - Superfamily of TFs having WRKY and zinc finger domains, expressed	2.67597	2.56215	1.46696	2.64466	1.4002	1.92052	1.97367	1.20314	3.01731	2.15028	1.71578	2.00286	2.21717	2.8888	3.60545	2.90425	2.72924	2.72419	4.87365	5.90848	5.2589	5.19174	5.04173	5.41839	5.55859	5.38004	4.58257	5.64016	5.69723	6.51699	8.19223	7.86262	8.01008	7.84925	7.34833	7.97648	4.87625	5.91448	6.73927	6.3968	6.44535	6.17724	2.07851	2.2059	1.94471	2.04149	1.92028
Os02g0699700	DNA topoisomerase II.	DNA topoisomerase 2, putative, expressed	7.28426	8.19676	6.66521	8.4574	8.83556	7.24996	7.41368	7.9824	7.72049	7.60926	8.22169	7.07291	7.54555	8.13916	7.75205	8.11979	8.76144	9.08437	13.3879	13.4167	10.0531	13.8672	13.8506	13.5773	6.41952	6.56128	6.48143	5.17178	7.91315	7.91514	13.1625	13.3498	13.2854	12.9445	12.6857	12.2497	11.3106	10.7738	11.7276	10.751	11.5526	12.2291	15.6258	14.72	14.7968	7.20392	14.6855
Os02g0701300	Transcription activator GRF2 (Fragment).	growth-regulating factor, putative, expressed	5.59265	5.97441	5.99151	6.23089	6.53125	6.70381	5.28944	5.32676	4.95594	5.01571	5.73083	5.58879	4.87006	4.78891	5.12592	5.42607	6.13659	5.78126	9.08399	8.79643	6.23651	9.81501	9.39521	9.63394	4.90758	4.30823	6.16314	5.44276	6.03132	6.47795	6.57744	3.49657	3.58107	3.00486	3.57655	3.75671	5.89944	3.27058	3.53421	3.26459	3.27108	3.6089	11.1692	10.3449	10.423	8.94703	11.3218
Os02g0702600	Protein of unknown function DUF315 domain containing protein.	ATROPGEF7/ROPGEF7, putative, expressed	5.07773	4.73631	5.68176	5.74749	5.57617	6.04867	5.86186	5.74443	6.02908	5.60437	5.73831	5.86918	4.22045	3.56778	3.7876	4.95563	4.46086	4.58794	11.694	9.90572	11.2312	10.8753	11.5248	11.3837	6.22076	6.34048	7.07294	5.80829	6.69338	6.79961	10.5867	10.3799	10.7713	10.3454	9.8168	9.39493	7.77281	7.99887	9.34901	8.43558	8.65949	9.74872	12.3988	12.4703	12.4026	8.94968	12.1235
Os02g0705300	Tubby-like protein 2.	OsFBT4 - F-box and tubby domain containing protein, expressed	9.22283	9.02913	8.49973	9.57378	9.45721	8.89239	9.85493	9.7817	9.53604	9.95259	9.85792	9.29454	9.16985	9.09891	8.97819	8.80978	8.94556	8.42136	10.8379	10.3673	10.1343	11.3046	11.1584	11.2097	9.54298	9.38007	9.79096	9.70161	10.0565	9.35545	10.593	10.5514	10.5147	10.89	10.5185	10.1827	8.78362	8.8889	9.67318	9.50234	9.31844	9.84205	12.128	11.6566	11.6234	11.2561	11.979
Os02g0708000	Conserved hypothetical protein.	expressed protein	8.8129	8.67479	8.0177	9.34438	9.07668	8.20401	9.54449	9.69248	9.06474	9.89318	9.71923	9.06176	8.30701	8.76102	8.9483	8.70465	9.93305	8.76858	9.20691	8.8773	7.66281	9.39994	9.09792	9.2794	6.96175	4.74393	7.03644	6.27888	7.20266	6.55225	8.3265	8.08779	8.2785	8.18271	7.87107	7.72561	7.50817	8.17171	8.52985	6.31086	8.25177	8.15295	11.5182	10.2225	9.99767	9.30503	10.8115
Os02g0711100	Protein prenyltransferase domain containing protein.	PPR repeat domain containing protein, putative, expressed	8.63118	8.6026	7.59549	9.20362	8.85387	7.9516	9.75896	9.75631	9.43743	10.2472	9.92559	9.30281	9.81336	10.0652	9.59709	9.88723	10.1109	10.2415	8.62187	9.29446	8.43628	9.49094	9.21748	8.84459	9.02088	8.42384	8.92064	10.2524	10.1657	9.28659	8.99567	8.70461	8.23485	8.73794	8.29354	8.3327	8.61964	8.98199	8.91665	9.18574	9.33969	9.07211	9.8179	9.21261	8.91457	9.54059	9.50828
Os02g0717200	HMG-I and HMG-Y, DNA-binding domain containing protein.	expressed protein	8.38068	8.97783	8.19088	8.5973	9.18343	8.5321	6.87154	7.33449	6.97557	7.35707	7.5233	7.62096	7.21456	8.06528	7.96035	7.95789	8.53505	8.13219	8.63218	8.59158	7.68762	8.67308	8.47205	8.72968	6.89462	6.83878	6.98093	7.05004	7.14404	6.48179	8.68815	8.75546	8.82821	8.82893	8.54375	8.50705	7.16913	7.20378	7.59057	7.13916	7.55384	7.81624	10.5941	9.88344	9.92592	8.76757	10.503
Os02g0720000	Hypothetical protein.	PHD-finger family protein, expressed	10.4481	10.4256	9.72023	11.174	11.1927	10.5458	11.0315	11.4903	11.1158	11.7088	11.8136	10.8936	11.1744	11.3623	10.6022	11.1577	11.7058	11.4436	9.66154	10.0119	9.1163	10.2722	10.1959	9.67609	10.0191	9.04239	9.81227	10.3605	11.2005	10.3437	9.71732	9.58164	9.47952	9.75867	9.32129	9.81624	9.89325	10.3363	10.2928	10.6444	10.5591	10.32	10.6518	10.1428	9.93904	10.0373	10.1126
Os02g0722800	WD40-like domain containing protein.	WD domain, G-beta repeat domain containing protein, expressed	8.20813	7.81101	7.39399	8.68912	8.40943	7.76243	8.52152	8.87907	9.07826	9.11162	8.97875	8.04199	8.25482	8.50741	8.14833	7.89273	8.89158	9.08741	6.75706	7.31451	7.18846	8.46976	8.49811	8.27295	7.60615	7.24492	7.37692	8.23462	8.71107	7.97168	8.52866	7.9456	8.16096	8.84924	8.23909	8.39708	7.21803	7.76655	8.09528	8.23622	7.85124	8.3289	8.43215	8.15588	8.43542	7.1293	8.56129
Os02g0723300	HRDC-like domain containing protein.	RNA polymerase Rpb4, putative, expressed	9.12202	9.3759	8.11013	9.32327	9.4006	8.57401	9.91503	9.66566	9.32791	9.82339	9.62412	8.90775	8.95046	9.60637	9.56078	9.41001	9.7272	9.44103	9.01339	8.90548	8.506	8.99415	9.06776	9.40716	8.75022	8.23665	9.02986	8.69232	9.06851	8.52168	8.54635	8.38087	8.35755	8.76505	8.11823	8.36263	7.74969	8.29929	8.2875	9.11004	8.43388	8.70286	10.0104	9.20121	8.87393	9.70844	10.2798
Os02g0729300	Zn-finger, CCHC type domain containing protein.	zinc knuckle family protein, expressed	10.9799	11.0137	10.6455	11.2923	11.3832	10.7791	11.131	11.7136	11.5285	11.9719	12.2164	11.226	11.3776	11.1013	10.968	11.1807	11.8259	11.5154	9.29617	10.1845	10.1367	10.0833	10.2287	10.2077	9.90425	9.08534	9.39389	10.1325	10.7031	9.93948	10.4235	10.4781	10.7048	10.5275	10.2756	10.7884	11.3688	11.2287	11.3032	11.1835	11.2045	11.4014	11.3997	10.8862	10.5975	10.7008	11.0822
Os02g0732300	Conserved hypothetical protein.	expressed protein	6.18577	6.80687	5.86592	6.69706	6.72366	6.53489	6.29102	6.65067	6.75771	6.14039	6.78612	6.78721	5.93584	6.07376	6.0731	5.67816	5.93311	6.10985	9.62208	8.89427	8.14016	9.73808	9.60242	9.27676	4.44126	5.35645	3.97883	5.21957	5.99802	5.94516	9.59639	10.0527	9.96163	9.66398	9.87683	9.70277	8.15504	8.39663	8.90999	8.03901	8.54321	8.7513	10.8865	10.0528	10.0237	7.97434	10.5236
Os02g0733300	Endo-beta-1,4-glucanase precursor (EC 3.2.1.4).	endoglucanase, putative, expressed	2.39512	3.30914	4.09192	2.41384	2.26293	3.46739	2.16389	3.43817	1.96332	2.85672	3.06739	3.05185	2.78284	2.49401	3.09953	3.76493	2.93867	1.82176	10.8394	9.2644	10.801	11.2116	11.4621	11.8076	4.31019	3.87558	3.73358	3.59802	2.70794	1.99592	6.27731	6.70871	7.57592	6.72133	6.94447	7.24779	5.64714	5.71898	5.77025	6.31608	6.39271	5.91712	12.1606	11.4864	12.1272	4.99255	12.2412
Os02g0736100	Myosin II heavy chain-like family protein.	ATMAP70 protein, putative, expressed	7.00722	6.91317	7.0349	7.80161	7.78837	7.6822	7.59906	7.44298	7.10893	6.91192	7.2673	6.46242	7.08842	7.20207	6.91246	6.21696	6.90986	6.29057	9.93272	9.20404	9.96572	10.0095	10.3061	9.98809	6.01711	5.09314	6.19609	6.19968	6.72801	6.34319	9.87615	9.74746	9.80737	9.8804	9.34941	9.37893	8.47303	8.8412	8.97712	9.25907	8.93512	9.12011	10.7106	10.325	9.88225	10.3594	10.5257
Os02g0736200	RNA-directed RNA polymerase (EC 2.7.7.48).	RNA-dependent RNA polymerase, putative, expressed	5.72586	5.71656	6.71163	6.11348	6.21358	4.86184	6.66298	6.43139	6.54678	6.67325	7.05564	6.98506	5.79984	5.32984	5.3865	6.93321	5.96845	4.8146	5.04654	5.25828	5.02526	4.98257	5.28356	5.15994	5.38676	5.06609	4.64745	5.73218	7.20892	6.27016	6.20645	6.64701	6.16753	6.32054	6.65775	6.71284	7.69255	7.86349	7.11774	7.2142	7.43531	7.55641	7.56293	7.8019	7.0769	8.54019	8.13397
Os02g0741400	Conserved hypothetical protein.	nuclear-pore anchor, putative, expressed	11.3757	11.8978	10.8638	11.5134	11.7839	11.0411	11.8016	12.0779	12.065	12.0546	12.1182	11.0891	11.7846	11.8213	11.8071	11.3566	12.3835	11.9162	10.5733	10.9711	11.1554	11.3539	11.6372	11.7681	11.0294	9.87071	10.6704	10.4375	11.5668	11.2699	11.1116	11.1386	11.4346	11.1942	10.6761	11.0542	11.1099	11.1235	11.5263	11.0227	11.3126	11.7995	13.051	12.4093	12.3286	11.5998	12.5537
Os02g0751100	Peptidase A1, pepsin family protein.	eukaryotic aspartyl protease domain containing protein, expressed	2.81335	3.01082	4.11595	2.67726	2.28511	2.55468	2.56062	2.44803	1.65247	2.23741	1.51635	3.23916	2.94592	2.71707	2.27821	3.33721	2.49178	5.35752	6.70772	6.10131	3.23446	6.72882	5.80433	6.57123	3.28318	4.84347	1.82676	2.29859	1.69027	2.02677	4.51951	4.83631	6.59419	4.61215	5.5397	4.36244	4.72606	3.77655	2.55992	3.12612	4.17063	2.87937	7.65252	5.91412	6.09378	3.97087	7.09117
Os02g0766700	Abscisic acid responsive elements-binding factor (ABA-responsive element binding protein 2) (AREB2).	bZIP transcription factor, putative, expressed	10.0615	9.47469	10.2312	9.53689	9.19549	9.72655	10.233	9.86152	9.68957	9.20667	9.30125	9.44642	10.6371	11.4973	10.7639	9.40904	9.63438	10.0802	9.64469	9.48236	9.55772	10.0193	9.63503	9.45665	10.0164	9.93822	9.81016	11.2205	10.6086	11.1162	10.3493	9.77367	9.94683	10.1889	9.68301	10.3762	10.0523	10.4635	10.386	11.2999	10.7942	10.4224	9.53551	9.90328	9.86859	10.0647	10.4783
Os02g0767100	Conserved hypothetical protein.	cold-induced protein, putative, expressed	9.69662	9.72476	8.78074	10.2779	10.1567	9.51719	9.86933	9.99502	9.90009	10.5279	10.4338	10.0072	9.82208	10.1416	9.88183	9.9306	10.224	9.93725	9.14358	9.28615	8.89054	10.0573	9.9053	9.94415	9.48582	8.65528	9.28315	10.1099	10.2024	10.005	9.14	8.73989	9.38281	9.59532	8.71927	9.20428	8.4541	8.54671	9.09988	9.20557	8.96887	9.50674	9.93172	9.79205	9.90611	9.17589	9.92544
Os02g0768700	Conserved hypothetical protein.	expressed protein	9.63904	10.1828	9.58948	8.92977	9.3667	8.94713	9.17472	9.73526	9.44857	9.22697	9.54131	9.32292	10.2377	10.3293	9.79561	9.76382	9.67838	9.95147	9.12016	9.14922	8.55101	9.26415	9.05514	9.03319	8.79953	8.0688	8.31885	9.49892	9.86355	9.01173	8.67034	8.91764	9.11361	8.56511	8.55384	8.91473	8.95207	8.74266	9.10233	8.84091	8.81259	9.20482	9.8171	9.44648	9.48467	8.46266	9.5075
Os02g0769200	Peptidoglycan-binding LysM domain containing protein.	lysM domain-containing GPI-anchored protein precursor, putative, expressed	7.29593	7.63297	7.04088	5.78011	5.45343	6.02793	5.03565	4.62272	4.28903	4.69057	5.04405	4.75327	4.39609	4.96642	4.57644	3.95576	3.97548	3.65888	8.67291	7.69558	7.17378	8.52867	8.5803	9.00214	4.31303	4.72427	5.13702	4.78226	5.28726	4.93389	8.08581	7.89817	7.89076	8.02277	7.9792	7.08706	4.96676	5.57345	6.14141	5.77846	5.69946	6.66848	9.5363	9.05311	8.9094	7.09894	9.63609
Os02g0770700	Peptidase C50, separase family protein.	Peptidase family C50, putative, expressed	7.50821	7.83691	6.82243	8.4369	8.35323	7.65858	8.02387	7.63479	7.35232	7.58376	7.12083	6.49452	7.93165	7.58917	8.03772	7.60469	7.98575	7.97446	7.22428	7.43244	6.9025	7.97717	8.23144	8.42436	5.60793	5.93683	5.65468	5.46165	5.74015	5.97273	8.04361	7.35694	7.70429	8.24099	6.85203	6.98722	5.96756	5.79982	6.7029	6.21639	6.15936	7.01098	10.1281	9.07255	8.98003	6.71812	9.40296
Os02g0773600	Protein of unknown function DUF231 domain containing protein.	expressed protein	3.26497	3.03289	3.90889	3.03658	2.07533	3.36148	3.97826	2.22163	3.17216	3.29696	2.94152	3.86399	0.63458	3.15604	5.39537	2.7343	1.44226	3.31279	7.74936	6.03742	7.62125	6.72286	7.66262	7.95375	3.90678	5.44679	3.04634	2.5726	4.81614	3.00569	6.90236	7.22331	7.84901	6.66689	7.04242	6.96094	6.30386	6.00226	6.54897	5.4325	6.01222	6.56139	7.46733	8.21676	8.18783	3.30181	7.53147
Os02g0775200	Replication factor C 36kDa subunit.	RFC5 - Putative clamp loader of PCNA, replication factor C subunit 5, expressed	10.8418	10.9505	10.0734	10.8966	10.7412	10.156	11.3449	11.2103	11.137	11.4258	11.2004	10.9724	11.0794	11.3603	11.2508	10.8118	11.0688	11.0096	10.3981	10.4166	9.30631	10.3259	9.86811	10.0265	10.5172	9.93617	10.4608	11.0922	10.8935	10.6334	9.65646	9.34868	9.4242	9.74582	8.98935	9.30525	9.33644	9.5476	9.73277	10.2377	9.79262	10.1249	11.3883	10.157	10.1969	8.19941	10.2869
Os02g0776900	Growth-regulating factor 1.	growth regulating factor protein, putative, expressed	6.05631	6.32972	6.43468	5.31858	5.51139	5.99294	5.25036	4.2053	4.44622	3.96969	3.2812	5.14944	2.41181	3.10275	4.00483	2.31038	3.26423	3.81775	8.96587	9.15882	4.8593	9.86348	9.19019	9.81729	4.80675	4.33486	4.43526	3.90781	2.85955	2.27516	9.52279	9.8351	9.49595	9.61698	10.1739	9.32301	8.1984	6.77477	7.27334	7.35556	7.28602	8.12521	11.9812	9.51079	9.68809	5.16376	10.5213
Os02g0783100	Mitochodrial transcription termination factor-related family protein.	mitochondrial transcription termination factor family protein, putative, expressed	1.74197	0.538156	5.11679	2.5916	2.19387	2.71375	2.78956	2.37306	2.57446	2.3802	2.50831	3.65845	3.04692	2.32445	2.36592	3.13932	2.94596	2.62169	2.19217	2.77679	2.04068	3.4154	2.77058	3.5323	3.68752	4.55087	3.94212	2.76487	2.84226	3.21236	2.81622	3.04206	2.45901	3.24185	3.86237	2.78767	2.86313	3.32715	2.05282	2.39177	3.14335	2.17965	3.71116	3.07788	2.95891	3.11012	3.194
Os02g0785900	WD40-like domain containing protein.	nucleotide binding protein, putative, expressed	5.14075	6.24348	4.03414	6.21965	6.32329	5.06225	5.36698	6.04359	5.65152	6.02761	6.43122	5.42639	5.97717	6.26592	5.83124	6.19566	6.76503	6.4119	6.06908	5.73378	4.54603	6.66361	6.42081	5.97258	4.53317	4.63382	5.45459	5.61096	5.76765	5.05441	5.90183	6.20788	5.6998	6.02373	5.77779	5.20792	5.4317	5.32276	5.02036	5.60196	5.25622	5.6197	8.0803	7.40188	7.12567	4.37456	7.62705
Os02g0792600	Non-protein coding transcript, uncharacterized transcript.	No Hit	3.60153	3.7481	4.06302	2.79483	3.12369	2.81667	3.06046	4.84737	3.23165	2.83124	2.38293	2.5415	5.01357	3.81072	2.35437	4.04217	2.78306	3.12249	8.91417	8.08885	8.07785	8.77193	8.98761	9.14236	2.00057	2.41702	5.38449	3.67536	3.64076	4.1573	7.31825	7.36105	7.04452	7.40408	7.26305	6.64246	6.38438	5.96551	5.81596	6.43158	6.63866	5.50724	10.0259	9.57471	9.51355	5.49828	9.92265
Os02g0797400	MCM protein 5 family protein.	MCM5 - Putative minichromosome maintenance MCM complex subunit 5, expressed	3.29385	2.7582	2.23368	2.96852	2.06057	2.5086	3.14054	2.77353	3.92243	3.64833	4.70736	3.50518	4.445	2.29516	2.10511	3.48451	3.05951	3.28175	10.6336	10.5992	6.21294	11.3555	11.0608	10.6821	4.41039	5.1323	5.03581	2.86187	4.53353	6.14221	10.9002	10.5376	10.3364	10.8653	10.0367	9.65679	8.73431	8.37354	8.99979	8.49071	8.54521	9.04641	12.7395	11.4877	11.2617	2.55724	11.4697
Os02g0799100	(No Hit)	shugoshin-1, putative, expressed	6.63116	6.30231	6.33812	6.3405	5.99754	6.07826	7.072	6.33753	6.34989	6.28768	6.25592	5.66594	5.62468	5.52642	5.42238	5.49564	5.69728	4.95519	8.48444	8.11574	6.31435	8.81209	8.47959	8.59877	6.04602	5.86542	6.2914	5.56807	6.05216	5.63979	8.61342	8.34483	8.42175	8.95501	8.33187	8.52757	7.176	7.32111	7.6478	7.90746	7.74283	7.74529	9.64093	8.88303	8.62886	6.81807	9.07589
Os02g0804900	Ribonucleotide reductase.	ribonucleoside-diphosphate reductase large subunit, putative, expressed	3.47156	3.62062	2.238	6.3691	6.15527	5.13601	4.07956	3.79865	4.31304	6.57576	6.50589	5.59137	4.29635	4.69873	4.18602	6.77823	7.28752	6.95849	6.87873	6.8891	5.3423	7.32616	6.93243	7.13009	4.31865	5.07351	5.8444	6.06889	6.40759	5.68409	7.74989	7.23489	7.36967	7.72626	6.43644	6.46567	5.78503	5.47177	5.99193	6.22439	5.59238	6.51365	9.42725	7.77714	7.56692	5.83419	8.65743
Os02g0809300	Conserved hypothetical protein.	expressed protein	2.7014	2.41035	2.92068	2.38229	1.13761	2.48442	2.69125	1.62377	3.10848	1.27504	2.08557	4.01009	1.62928	2.0439	3.04019	3.14344	2.31735	2.84525	10.0105	8.75225	7.55539	9.51148	9.54228	9.48332	2.8421	4.58888	5.12038	1.80753	2.19501	3.89815	5.45322	6.01969	5.55398	5.61668	5.7953	5.16055	3.71353	3.22356	3.40331	3.96411	4.24952	4.43807	12.7046	11.0673	11.573	5.54559	11.6256
Os02g0809900	Quinonprotein alcohol dehydrogenase-like domain containing protein.	expressed protein	4.68107	5.45992	4.11546	5.5798	5.73267	4.86002	4.09795	4.54681	4.26	4.51755	4.68431	5.03308	5.53785	6.57872	5.4665	5.72006	5.85709	5.8922	10.1388	9.5433	5.9076	10.6606	10.0873	9.9428	3.63868	4.39314	4.9165	5.35513	5.48121	6.26245	9.41089	9.41139	9.84353	9.5447	9.00133	9.0172	7.00341	6.8304	7.87143	7.44302	7.456	8.43033	11.6983	10.2699	10.5141	4.93388	10.6348
Os02g0810100	Ankyrin repeat containing protein.	No Hit	9.90457	10.2206	10.0286	10.8434	10.7878	10.41	10.8955	11.007	10.9788	11.4289	11.4063	11.0137	10.9354	11.2166	11.1367	11.1853	11.252	11.4288	11.5587	11.0166	11.0672	11.8778	11.6742	11.9537	10.7415	10.2593	10.3219	11.301	11.5779	11.1304	11.5039	11.4038	11.6737	11.5647	11.1948	11.4417	11.3939	11.2039	11.3799	11.3925	11.2653	11.4133	12.1045	12.2922	12.41	11.7689	12.3176
Os02g0810200	Hypothetical protein.	kinesin motor domain containing protein, putative, expressed	2.98851	3.10019	3.87537	4.23354	3.37847	4.07967	5.75388	4.93344	5.04461	4.54821	3.99915	4.42127	3.3774	3.65753	3.9893	3.95166	3.49354	4.03507	12.8712	12.3299	9.71821	13.5706	13.3178	13.2061	4.15807	6.18666	6.29486	3.20631	5.36143	6.46647	12.7188	12.5467	12.8823	12.6861	12.1528	11.9472	10.1585	9.68125	11.2246	9.65023	10.6007	11.6886	14.2604	13.7641	14.0017	4.06992	13.7803
Os02g0814200	CER1-like gene protein (Fragment).	WAX2, putative, expressed	3.9059	2.96163	3.9789	3.59282	3.67852	3.89733	3.90382	4.29804	1.87346	3.66008	3.283	4.72828	6.04128	5.01486	4.55021	3.13787	3.78849	3.83797	12.4882	12.6383	14.247	13.2804	13.5605	12.4488	2.78799	3.9378	4.70897	3.80375	1.31948	6.16223	3.21912	2.91894	3.07007	1.8034	0.947585	3.19957	5.31321	4.46168	4.08179	3.25632	4.96701	2.08796	13.3582	12.6315	12.575	9.14507	12.1428
Os02g0815900	Protein kinase domain containing protein.	serine/threonine-protein kinase, putative, expressed	9.6773	9.51352	9.30403	10.3538	10.341	9.96807	9.81522	10.0361	10.0749	10.0375	10.1128	9.31563	10.0661	9.96694	9.49626	10.1152	10.3366	10.3425	10.4426	10.244	9.94563	11.0253	11.0601	10.7952	8.7416	8.48297	8.34687	9.34174	9.80439	9.11958	9.51341	9.15627	9.31597	9.74337	9.07501	9.30215	8.85072	8.49268	9.02971	8.782	8.60032	9.01879	11.2405	10.9281	11.1038	9.86154	11.0243
Os02g0816000	Anthranilate phosphoribosyltransferase-like protein.	anthranilate phosphoribosyltransferase, putative, expressed	2.65743	2.13165	2.50416	2.60105	2.98796	3.2876	1.8968	2.82332	4.15752	3.70525	2.86939	3.15859	4.34165	2.70577	2.17474	6.47858	3.04159	4.73583	9.03989	9.17445	3.24027	9.80712	9.22878	9.34347	4.772	5.02521	4.84898	2.10603	2.62727	4.57593	8.7262	8.55492	8.03535	8.53737	8.16679	7.67171	6.56617	6.63128	6.94726	7.84618	6.96194	7.12934	11.8209	8.8319	8.89522	2.06892	10.6536
Os02g0816400	Conserved hypothetical protein.	expressed protein	4.69795	5.74908	5.81773	4.82311	5.13721	5.32301	4.71046	5.84791	5.13652	4.97881	5.58748	4.91238	5.83475	3.34198	3.69021	4.2519	4.58991	4.28169	10.8932	10.4509	9.96034	11.2573	11.2497	11.1935	6.82274	6.02965	4.9843	3.24876	3.32127	3.91856	9.98398	10.5233	10.8935	9.80807	9.77566	9.82378	8.11969	7.92345	9.20092	7.44336	8.27968	8.99884	12.3073	11.5204	11.335	8.80774	11.631
Os02g0817000	Homeodomain-like containing protein.	expressed protein	9.09689	9.14453	9.10975	9.1933	9.14806	9.02483	9.78404	9.86171	9.58768	9.68434	9.64536	9.06779	9.27898	9.4707	9.44039	9.15453	9.6558	9.49931	8.96736	9.05404	9.19922	9.17636	9.19065	9.26579	8.76195	8.28691	9.06706	8.99948	9.43507	9.21773	9.16254	8.82328	9.33832	9.18615	8.54475	9.22553	8.7234	9.14718	9.49094	9.51876	9.24701	9.62202	9.59978	9.39631	9.30414	10.3747	9.94763
Os02g0820600	Conserved hypothetical protein.	expressed protein	10.4456	10.3977	10.1913	10.9933	10.9916	10.4204	10.7059	10.8585	10.6148	11.0086	11.0213	10.586	11.2344	11.2446	10.7458	11.2666	11.0447	11.0585	10.5071	10.5018	9.63856	11.0794	10.4939	10.4425	10.2926	10.1375	10.5377	11.3315	11.3476	10.6801	10.3235	10.0649	10.1541	10.6495	10.1063	10.3348	10.0154	9.93417	10.2816	10.7752	10.2341	10.526	11.1691	10.7058	10.452	10.3868	10.7269
Os02g0822200	Peptidase C12, ubiquitin carboxyl-terminal hydrolase 1 family protein.	ubiquitin carboxyl-terminal hydrolase, family 1, putative, expressed	9.98748	10.238	9.727	10.4381	10.946	10.2809	10.322	11.0704	10.7297	11.3196	11.7414	11.0996	10.1119	10.6817	10.3507	10.744	11.3369	11.0419	11.1236	11.0565	10.4395	11.8084	11.5862	11.2695	9.92345	9.36228	10.384	11.0156	11.6903	10.7409	10.4032	10.6673	10.614	10.458	10.4281	10.2105	9.0085	9.27844	9.94937	9.95457	9.88552	10.2362	11.7978	11.7082	11.6359	11.3019	11.8086
Os02g0823800	Conserved hypothetical protein.	expressed protein	8.61904	8.87224	8.43364	9.68733	9.71235	9.17121	9.33039	9.66213	9.56349	9.87745	9.94529	9.33243	9.31811	9.34279	9.41177	9.2232	9.90566	9.65933	7.96499	8.16585	8.42214	8.67443	8.9209	9.19542	8.5692	7.66066	8.47056	8.09132	8.62324	9.06925	8.6486	8.43244	8.94849	8.93979	8.40357	8.7646	8.44179	8.15871	8.70913	7.49692	8.55874	8.90024	9.43648	9.04968	9.17137	9.4795	9.38687
Os02g0831400	Conserved hypothetical protein.	expressed protein	2.78597	1.77748	2.49499	4.25908	3.99185	3.6034	3.6548	3.19513	2.66229	2.37481	2.7527	2.50284	1.27966	3.07611	2.76548	1.52982	3.46426	2.43609	8.42618	8.04984	5.27217	8.9179	8.59343	8.55117	2.69976	4.96522	3.06255	1.50716	2.18452	3.27467	8.32588	8.3605	8.09237	8.35472	7.96404	7.46868	5.93231	5.82169	6.72522	6.0403	6.40985	6.85816	9.89455	8.98792	9.07959	3.89579	9.7225
Os02g0834300	Allergen V5/Tpx-1 related family protein.	expressed protein	5.54677	4.9728	6.71654	5.51716	6.01372	6.49929	4.40085	5.2704	5.71431	4.97468	5.88521	5.93767	4.91757	5.75467	5.87269	5.27347	5.6049	6.41046	11.8002	11.1775	10.514	12.0622	12.0155	12.0033	5.83095	5.32501	5.53709	6.41004	6.52321	5.03639	8.60159	8.7094	8.98487	8.72896	8.71283	8.25103	7.79984	6.94425	7.53021	7.09475	7.07103	7.54185	13.992	12.838	13.0215	8.63968	12.8632
Os03g0100500	TAR RNA loop binding protein.	RNA methyltransferase, TrmH family protein, putative, expressed	7.26456	8.16133	6.73491	8.49628	8.67146	7.50394	8.40603	8.46443	8.6346	9.19448	9.26645	7.98339	8.73311	8.08557	8.29059	8.9639	9.32635	9.19233	8.19595	8.66723	8.12976	9.25783	9.26867	9.48923	8.67469	8.23262	8.88568	8.70448	8.82911	8.19601	8.92541	8.92223	8.89303	9.0726	8.53072	8.48287	9.02479	8.69185	8.91898	8.81962	8.70759	9.27941	10.4079	9.62128	9.35412	7.26611	9.9938
Os03g0101200	Protein kinase domain containing protein.	protein kinase family protein, putative, expressed	5.47751	5.45944	6.47348	6.016	6.16668	6.37429	5.08752	5.08026	5.33271	5.62601	5.84423	5.81348	4.53086	4.96655	4.28801	4.91921	5.1384	5.34856	7.24613	6.17638	6.71133	7.25947	7.4093	7.13796	4.99232	5.64694	4.89632	5.73738	5.79039	5.83389	5.75957	5.89577	5.67601	5.85655	6.57884	7.37487	5.51	5.80469	4.93991	4.98735	5.66288	5.10902	9.98902	8.88235	8.87937	6.61512	9.33455
Os03g0101900	Phosphatidylserine decarboxylase.	phosphatidylserine decarboxylase, putative, expressed	10.0546	10.1035	9.18653	10.6473	10.7318	10.1126	10.6396	10.4435	10.1719	11.0292	10.9568	10.6252	9.98709	10.0838	10.1895	10.7262	10.9815	10.3205	10.5684	9.93956	10.0757	10.769	10.7856	10.8278	9.35719	8.94181	9.44268	10.2631	10.1935	9.63818	9.16897	8.96315	9.12882	9.53047	8.95581	9.06158	8.26206	8.69845	8.69984	9.41142	8.95668	9.43257	11.1007	10.1182	9.98284	10.3089	10.7016
Os03g0103900	Conserved hypothetical protein.	No Hit	5.20343	5.15482	4.58541	5.70753	5.96565	5.24954	5.54435	5.68807	5.0867	6.66441	6.24955	5.44135	5.54453	5.36527	5.36049	5.53395	6.66165	6.37897	3.09204	2.90555	3.92925	4.34289	4.53973	4.92758	4.97248	4.80743	5.24257	3.61895	4.79829	0.718595	4.04972	4.09884	4.33374	4.89384	4.4859	4.26778	4.33692	4.19108	4.00558	5.1751	4.23504	4.20772	8.12491	4.86766	4.13363	5.99808	7.21831
Os03g0105600	Tubulin beta-1 chain (Beta-1 tubulin).	tubulin/FtsZ domain containing protein, putative, expressed	9.12309	9.5622	8.08666	9.35289	9.21844	8.6484	9.24583	9.33344	9.30196	10.155	10.0721	9.45011	10.2692	9.92056	9.80193	9.45244	9.51395	10.1139	13.4021	13.3902	11.905	14.3933	14.0608	13.9566	9.20033	8.59684	9.37306	9.34663	9.9294	8.88085	13.5983	13.6268	13.5178	13.6208	13.4539	12.838	11.5443	11.3631	12.1926	11.8999	11.7989	12.4454	14.9942	14.5517	14.5258	10.2414	14.2675
Os03g0108000	Rhodanese-like domain containing protein.	rhodanese, putative, expressed	10.072	10.2491	9.59549	10.1943	10.4801	9.71286	9.48521	9.4453	9.74905	10.453	10.3501	10.4403	9.17443	10.185	10.1438	10.1498	10.5412	10.1157	10.3487	10.2921	9.52228	10.2416	9.86973	10.4599	9.33034	9.18826	9.67762	9.89928	9.73757	10.0111	9.97868	9.77102	10.1103	9.84208	9.53687	9.63024	7.09694	8.56124	9.32036	9.26311	8.87286	9.72902	11.1522	10.621	10.6326	9.22148	10.9956
Os03g0108800	Cell division control protein 2 homolog 1 (EC 2.7.1.37).	cyclin-dependent kinase A-1, putative, expressed	10.9061	10.6432	10.7288	11.6576	11.8862	11.3991	10.7149	10.4412	10.4436	11.0097	11.2756	10.7086	9.42115	10.119	10.0001	9.75293	10.7653	10.0112	11.5223	11.4804	10.881	12.1474	11.8936	12.0086	10.0355	9.58039	10.1236	11.0758	10.9182	10.8587	11.6199	11.298	11.7071	11.7374	11.0921	11.2117	8.98551	9.92427	10.7771	10.6206	10.2384	11.0501	12.6565	12.0976	12.3025	11.7409	12.8748
Os03g0109400	Homeobox domain containing protein.	START domain containing protein, expressed	9.68683	9.54404	9.66344	10.3373	10.4186	10.1447	10.0746	9.22858	9.02918	9.86122	9.80275	9.39156	8.55156	8.81718	9.00613	9.24794	9.78952	8.94722	10.5698	10.1846	10.0868	11.0015	11.1251	11.2961	9.11951	8.25388	9.83852	9.93836	9.70696	9.87065	9.32395	9.02595	9.17593	9.58741	8.79385	9.02383	9.76932	10.1019	9.60621	9.68409	9.8472	10.0047	12.8023	12.2493	12.2117	11.4713	12.4877
Os03g0110500	Conserved hypothetical protein.	KIP1, putative, expressed	5.18878	4.82182	4.30845	4.09316	4.23398	4.40297	6.56737	5.60082	5.5091	5.30892	5.63075	5.08128	4.43107	3.4745	3.6048	4.64217	4.63398	4.28041	11.576	11.2074	8.83259	11.879	11.3158	11.0218	6.31216	6.79785	7.36988	6.67294	6.72599	6.54672	8.93345	8.63704	8.24282	8.89057	8.16191	7.29643	5.42874	6.21191	6.38519	6.71552	6.31538	7.54178	13.0334	11.7598	12.0794	8.20378	11.8776
Os03g0113100	Thymidine kinase family protein.	thymidine kinase, putative, expressed	9.70017	10.1554	8.50089	10.043	10.1615	8.78851	9.72293	10.2058	10.1712	10.6252	10.5853	10.0381	10.5492	10.5969	10.3186	11.0023	11.0683	11.0331	10.6	10.8281	9.94115	11.2557	10.827	10.6417	10.0523	9.37846	10.0523	10.5156	10.7689	9.96012	10.4317	10.2817	10.1402	10.4127	10.0669	9.90153	9.15319	9.62173	9.83508	9.65112	9.79708	10.0427	11.4524	10.8443	10.773	11.117	11.1314
Os03g0114000	Kinesin-related protein (Fragment).	kinesin motor domain containing protein, putative, expressed	4.7015	4.56693	4.41605	4.519	5.22138	4.45751	4.58986	4.53533	4.11509	3.82105	4.47036	4.17957	3.3588	4.03287	3.82526	2.78297	4.40005	4.03765	9.72358	9.21655	6.75751	10.1379	10.2507	10.1068	4.51899	4.70546	5.29658	5.58473	3.92226	4.74397	9.75866	9.49249	9.69478	9.91169	9.03904	8.72308	7.35569	6.71341	8.07586	7.36712	7.58749	8.59687	11.719	10.8378	10.7151	6.74611	11.0294
Os03g0118400	Cell division control protein 2 homolog 1 (EC 2.7.1.37).	cyclin-dependent kinase A-1, putative, expressed	12.0608	11.7546	11.8178	12.8432	12.9187	12.3486	11.7048	11.6234	11.5012	11.9847	12.2761	11.6156	10.928	11.2229	11.0443	11.2539	11.687	11.0409	12.6593	12.5392	11.9584	13.1289	12.9735	13.049	11.2217	10.7224	11.3218	12.2093	12.1269	11.9455	12.8034	12.5824	13.0041	12.9499	12.3831	12.441	11.1334	11.2639	12.0724	11.664	11.8505	12.2482	13.7551	13.4932	13.4015	12.8683	13.7109
Os03g0119800	Hypothetical protein.	expressed protein	5.56237	5.44086	5.16995	5.88595	5.94134	5.92574	7.1409	7.01031	6.91154	8.0909	6.83478	7.10658	6.59201	7.00638	6.72151	6.46681	6.45906	5.8823	7.62362	7.51204	6.99563	7.51723	7.40699	7.56887	7.4496	7.10503	7.36096	7.13152	6.94558	7.24774	7.24227	7.2103	7.37392	7.30112	7.16658	7.69199	7.72862	8.16729	7.96584	8.38387	8.20092	8.06748	7.78223	8.02356	8.12559	7.82426	7.85927
Os03g0120000	Hypothetical protein.	expressed protein	6.46081	6.36795	5.95995	5.20694	5.75556	5.53941	4.87201	4.31818	4.52291	3.20565	3.39538	3.39111	4.78378	5.10001	4.61427	4.12135	3.91512	2.8639	7.53816	5.99932	8.80039	7.31701	8.99843	9.4337	4.83538	4.71482	4.54565	4.27255	3.22793	4.42204	7.21238	6.72237	7.50716	7.37065	6.88392	6.60185	5.41955	6.15138	5.73143	5.68544	6.0732	5.90416	8.00186	8.9549	8.70492	6.15971	8.76776
Os03g0128500	DNA polymerase delta small subunit (EC 2.7.7.7).	POLD2 - Putative DNA polymerase delta complex subunit, expressed	4.91613	5.28374	4.52859	5.73879	5.08539	4.3841	5.63889	5.50713	5.13707	5.84257	5.58987	5.5179	6.82091	5.83688	5.54781	5.88654	5.85693	5.83536	7.22764	6.84328	5.15493	7.62994	6.94369	7.17119	5.19124	6.10951	5.80991	5.73353	5.78091	6.44267	6.39749	5.92164	5.98886	6.78246	5.75382	5.75403	4.72602	4.31533	4.84664	5.35617	5.43812	5.08141	6.80655	6.60786	6.61556	5.29029	6.47576
Os03g0129200	Ribonuclease II domain containing protein.	ribonuclease protein, putative, expressed	10.9708	11.3038	10.1857	10.5155	10.6095	9.65204	11.6055	11.4508	10.9324	11.8795	11.3675	10.4522	11.1653	11.2656	11.1023	10.7558	11.2458	11.2314	10.1331	10.19	10.121	10.357	10.2678	10.5355	9.92137	9.77188	10.7151	11.016	11.186	10.1987	10.1096	9.78118	9.76062	10.3543	9.11126	9.7141	9.57454	10.151	10.1528	10.9955	10.2423	10.4944	11.3617	10.9627	10.6102	10.7471	11.4102
Os03g0137500	VDAC3.1.	outer mitochondrial membrane porin, putative, expressed	5.65839	6.68565	5.74323	5.76504	6.1628	5.70349	4.79869	5.39521	5.38115	5.34264	5.74334	5.64162	5.61603	6.05591	5.70107	6.007	5.91284	6.13257	6.31896	5.77763	5.29712	7.12506	6.9372	7.10314	5.44728	5.58786	6.13245	6.07884	5.71593	5.9464	5.70635	5.90913	6.16968	6.13432	6.03427	5.99452	5.66616	4.32558	4.86283	4.15871	4.60247	5.31529	6.75317	6.52801	6.47182	6.2433	7.30282
Os03g0137800	Cyclin-dependent kinase inhibitor family protein.	cyclin-dependent kinase inhibitor, putative, expressed	7.35022	7.77756	6.92464	7.62225	7.89477	7.22201	7.4959	8.332	7.77226	8.41952	9.07607	8.4562	8.64247	8.68081	8.71678	9.19629	9.27826	9.36815	10.7683	10.7556	8.35064	11.0928	10.3551	10.5969	7.1578	7.3361	7.94523	10.0467	9.99459	9.0559	9.67351	9.9137	9.85851	9.53616	9.39138	9.43326	10.3968	10.2736	9.55671	9.60456	10.206	10.4077	12.5013	10.997	11.0906	11.0709	11.915
Os03g0159200	Protein of unknown function XS domain containing protein.	XS domain containing protein, expressed	10.1611	10.3586	9.41183	10.0391	10.2763	9.3571	10.4262	10.7574	10.1177	10.0048	10.2206	9.05328	10.5122	11.0395	10.3507	9.91668	10.6653	10.3482	8.9483	9.40987	8.92669	10.2421	10.2494	9.72521	9.40898	8.75257	9.74211	10.0723	10.1872	9.13568	9.68136	9.64388	9.36224	9.83863	9.52142	9.37443	9.30896	9.52333	9.59773	9.32792	9.63771	9.47499	9.93379	9.78586	9.37533	10.0878	10.5912
Os03g0160200	Conserved hypothetical protein.	expressed protein	9.44044	10.0798	8.89728	9.69301	10.2975	9.04337	10.0707	10.7432	10.067	10.3642	10.7925	9.75116	9.56555	10.0559	9.65217	8.89764	10.5047	9.06112	8.662	9.10796	9.04805	8.61198	9.0376	9.06042	8.35913	7.53792	8.23394	8.78517	9.81193	8.59381	9.32261	9.37571	9.54813	9.32349	8.68564	9.46	9.9082	9.88547	9.83005	9.85027	9.84819	9.6338	9.87776	10.1473	9.64194	10.6516	10.4177
Os03g0161100	tRNA-binding arm domain containing protein.	KIP1, putative, expressed	7.77107	8.25091	7.22337	8.59387	8.94059	7.73447	7.89976	8.07395	7.51834	7.1506	7.27472	6.1622	7.65973	7.46104	7.17779	7.12296	8.22537	7.24782	11.7866	11.7202	11.5128	12.0561	12.2161	12.3949	6.52195	6.88624	7.74935	5.93276	7.56606	7.11281	11.6752	11.6173	11.8969	11.542	10.6762	10.7569	8.65018	8.93532	10.373	9.24575	9.66067	10.5576	14.4113	14.0719	13.9357	10.5488	14.0296
Os03g0161600	Conserved hypothetical protein.	expressed protein	4.90478	4.43206	4.5036	4.72394	4.3742	4.72721	4.20786	4.52594	3.69921	5.64408	6.24442	6.16196	4.05313	3.71542	4.12054	5.51106	5.32178	5.9911	7.27222	6.07064	7.5296	6.45253	6.4001	7.04549	5.4222	4.90072	5.12539	5.37012	5.4112	5.48869	7.62842	7.98451	7.36025	7.39291	8.01518	7.01158	7.47116	7.37156	5.73234	6.75519	7.23151	5.68541	7.96306	7.45811	7.77052	8.72678	9.10519
Os03g0163000	Non-protein coding transcript, uncharacterized transcript.	No Hit	6.28571	6.34181	7.04664	7.12401	7.18797	7.51544	6.36599	6.36856	6.26205	6.69118	7.08612	6.77809	5.98483	6.10973	5.96019	7.05779	6.76499	6.50359	7.9488	7.55292	7.13017	7.69028	7.68081	7.85438	6.24754	5.93404	7.41584	7.11309	7.89685	7.64563	8.01598	8.65254	8.87281	8.30126	8.06107	8.13832	7.1873	7.18411	7.90348	7.86358	7.4857	7.85126	7.2066	6.59746	7.18523	8.53438	7.31863
Os03g0167800	Cyclin-like F-box domain containing protein.	OsFBK11 - F-box domain and kelch repeat containing protein, expressed	10.67	10.8137	10.2921	10.5733	10.6938	10.112	10.7891	11.0534	10.827	10.8825	11.117	10.6236	10.5264	11.0841	10.7761	9.94123	10.5368	10.0432	10.1619	10.283	9.59302	10.3732	10.0655	10.0859	10.2057	9.93439	10.5223	11.1652	11.099	10.5529	9.19287	9.17113	9.42549	9.50847	8.86103	9.27175	8.82422	9.16656	9.56302	9.47923	9.51441	9.91226	11.027	10.6156	10.4014	9.97659	10.7786
Os03g0174100	RNA Binding Protein 45.	RNA recognition motif containing protein, putative, expressed	11.6999	12.0452	11.5179	11.9834	12.245	11.8687	11.45	11.9509	11.9153	11.7347	12.298	11.7734	11.708	11.9281	11.6526	11.9965	12.1742	11.7558	12.3005	11.6408	11.317	12.5228	12.4865	12.5028	11.0887	10.4316	11.098	11.4721	11.7557	11.3405	11.5656	11.5598	11.7908	11.7591	11.3834	11.7135	10.77	11.0571	11.4043	11.2331	11.1466	11.6448	12.8178	12.3378	12.2666	11.0168	12.6085
Os03g0184500	Transcriptional factor B3 family protein.	B3 DNA binding domain containing protein, expressed	6.71733	1.8792	2.94818	1.65042	-0.971785	3.24815	1.28739	0.749436	1.65521	2.16969	1.51757	3.09838	7.1672	0.345506	3.20555	3.4304	1.9255	1.97771	8.27921	7.61257	2.6225	8.1785	6.94071	6.88332	3.13657	4.69175	4.85301	1.27753	1.75792	1.70235	6.80423	6.09622	6.14601	6.43785	5.97743	5.34569	4.1224	3.74287	4.39413	4.06166	4.71196	4.67543	8.66557	7.26289	7.25155	1.98077	7.99242
Os03g0184700	Origin recognition complex subunit 2.	ORC2 - Putative origin recognition complex subunit 2, expressed	8.0801	8.5117	7.63329	8.06992	8.41458	7.43611	7.97239	8.25663	7.58801	7.64009	7.83462	7.073	8.02012	8.27041	7.98764	7.57528	8.19679	7.72659	7.45294	7.4029	7.57549	7.62887	8.05288	7.93511	6.28668	5.97263	5.50568	6.58994	7.32009	5.77404	7.42026	7.54128	7.43061	7.57686	7.43384	7.38912	7.73659	7.24604	7.02076	6.90424	7.33965	6.91131	8.57317	8.42638	8.04485	7.86392	8.54909
Os03g0185300	Hypothetical protein.	No Hit	8.74921	8.56204	7.77469	8.97218	8.88222	8.35383	9.32617	9.29501	8.81386	9.54444	9.06307	9.36238	8.63426	9.21309	8.83298	8.8327	9.09366	8.46583	8.96545	8.68531	7.84206	8.68161	8.53307	8.36575	8.61272	7.85312	8.90047	9.31499	8.98767	8.81485	8.34301	8.2264	8.30351	8.62471	7.99193	8.2873	7.59134	8.52532	8.5998	9.29307	8.77438	8.70181	9.38864	8.71045	8.57697	7.3889	8.5821
Os03g0186500	Hypothetical protein.	expressed protein	12.4767	12.4403	12.6543	12.9811	13.1669	13.0312	13.2415	13.5204	13.887	13.5518	13.5862	12.9699	13.6757	13.5873	13.3565	13.2266	13.6675	13.8334	11.9167	12.0661	12.5346	12.1513	12.2778	12.6712	12.0406	11.4487	11.8404	12.7927	13.2488	12.8896	12.1724	12.0649	12.5545	12.2032	11.9536	12.5613	12.6642	12.5885	12.8635	12.2943	12.2261	12.8852	12.9105	13.0679	13.2174	13.6818	13.0088
Os03g0187500	Leucine-rich repeat, cysteine-containing subtype containing protein.	AUXIN SIGNALING F-BOX 2, putative, expressed	10.9498	10.5056	10.1924	9.84155	9.74105	9.47087	9.23178	10.0244	9.90159	9.69354	10.399	9.64238	9.26014	9.98147	9.50264	9.51564	10.1782	9.89714	8.80822	9.02952	7.72285	9.90784	9.50615	9.26676	7.75229	7.32344	7.45681	9.96602	10.5846	8.60188	10.0715	10.3186	10.0391	10.0779	10.4158	10.0525	9.22237	9.23196	9.25961	9.13447	9.46951	9.61722	10.0127	9.2118	9.54739	9.66711	9.88649
Os03g0192300	Protein of unknown function DUF966 family protein.	domain of unknown function DUF966 domain containing protein, expressed	3.8489	4.24858	4.73598	3.4417	4.09668	4.50502	2.85796	3.80526	3.82203	4.13917	3.21937	4.37706	4.1047	4.11854	4.55813	3.14778	3.16574	3.47801	6.13318	4.69065	5.29276	4.36871	5.10918	5.99974	5.74479	5.3472	0.784782	4.01219	3.37889	0.0707826	4.24408	4.36949	3.56014	3.64105	4.46992	4.61292	5.58763	4.4831	4.48917	4.06178	4.17952	4.26284	7.13199	5.35789	6.22583	5.18095	7.2005
Os03g0196900	TFIIB-related protein (Fragment).	transcription initiation factor IIB, putative, expressed	9.86226	9.97599	9.38314	9.28648	9.29075	8.65557	10.2013	10.325	10.2398	10.1404	10.13	9.37854	10.9021	10.669	9.91122	9.91626	10.0372	9.71337	8.85245	9.4782	8.60087	9.18306	8.94246	8.50272	9.21588	8.71273	9.25165	9.62258	10.1974	9.2336	9.07133	9.00516	8.98967	8.90143	8.86295	8.81178	9.37566	9.24831	9.33681	9.37385	9.08144	9.38146	10.0118	9.22544	9.09528	9.17484	9.64186
Os03g0197700	Zn-finger, C2H2 type domain containing protein.	No Hit	8.51759	8.65671	8.32934	7.97158	8.15294	8.08855	7.5198	8.09295	8.16071	7.96119	8.05939	7.84416	7.87314	8.12726	8.15761	7.7962	8.36909	8.59406	6.45183	6.42792	6.90431	6.4576	6.98492	7.31057	5.67064	4.24114	3.57977	7.09292	7.83964	5.84789	6.45116	6.33593	7.17991	6.50943	5.7694	7.0274	7.21224	6.31097	6.82278	7.088	6.36918	6.31643	6.42396	6.65833	6.9376	6.36744	6.83159
Os03g0197900	Uncharacterized plant-specific domain containing protein.	DUF623 domain containing protein, expressed	2.60295	-0.176937	3.32694	3.07835	2.85119	3.50452	3.17859	2.664	2.88224	4.15914	3.68318	3.83507	3.94616	3.4442	2.9574	5.43943	5.50189	4.22616	5.54875	4.99084	1.88112	5.88581	5.24013	4.73896	2.86287	5.84226	4.1299	5.26651	3.61439	2.81611	4.18071	4.84203	4.16522	4.39088	5.04246	4.48036	4.39969	4.52993	3.48397	3.3263	4.02639	2.6916	4.95926	4.61754	4.15392	2.14806	4.24434
Os03g0198500	Eukaryotic protein of unknown function DUF862 family protein.	ethylene-responsive element-binding protein, putative, expressed	9.39724	8.8002	8.88541	9.68305	9.2351	9.30855	9.58043	8.88797	8.643	10.455	9.95283	9.26193	8.61707	8.80588	8.6787	9.03894	9.34141	9.16463	9.92061	9.58336	9.9516	10.4571	10.5878	10.6392	7.92514	7.40157	8.35119	9.41747	9.98112	9.01721	10.4579	9.68476	10.1158	10.6976	9.60966	9.63747	8.0647	8.46032	9.21246	9.50005	8.73589	9.27674	10.6348	10.4999	10.3185	10.2404	11.0051
Os03g0198600	Homeodomain leucine zipper protein CPHB-7.	homeobox domain containing protein, expressed	2.60412	2.81948	1.15852	4.59194	4.50447	4.77769	2.12414	1.00765	3.07451	7.44403	6.88392	6.37275	3.88873	4.90305	4.58625	6.74445	6.56638	6.44699	8.86158	8.96795	7.55127	9.4683	9.15243	8.93649	4.96203	5.61672	8.68527	7.90352	6.8746	5.50369	8.70958	8.37661	7.84999	7.89229	7.84962	8.41567	7.45346	7.92807	8.32594	8.96021	8.22844	6.97726	4.34441	6.19393	7.0963	7.9004	7.25168
Os03g0199500	Hypothetical protein.	expressed protein	5.56148	5.8405	6.83654	3.22934	1.84829	4.52934	2.61871	2.27369	3.00584	3.00566	2.92636	3.63441	2.71732	3.23313	3.21995	3.55199	1.64015	2.74913	7.88737	7.99775	6.01761	8.74634	8.17307	8.09199	4.04158	4.6754	5.19786	3.39867	3.02788	5.57747	5.55433	5.9529	5.26652	6.20476	6.73627	5.88023	5.91234	6.0174	5.14111	4.04257	5.48467	4.68142	10.591	9.92494	10.4333	5.18697	10.2703
Os03g0205400	Xeroderma pigmentosum complementation group G protein splice variant.	flap endonuclease, putative, expressed	7.40632	7.72702	7.32379	8.19088	8.2117	7.85893	8.28583	8.314	8.08499	9.02165	8.78702	8.00438	7.87236	8.08111	8.43658	7.83641	8.78348	8.47242	6.48643	6.88873	7.57455	7.04704	7.37028	7.91117	7.17836	5.70221	6.26003	6.63388	7.8051	6.93463	7.54908	7.82464	7.65058	7.72103	7.72494	7.93531	7.67195	7.56195	7.59023	7.94553	7.7063	7.79906	8.13032	7.42236	7.39343	7.70637	8.2177
Os03g0205700	Photoreceptor-interacting protein-like.	BTBN4 - Bric-a-Brac, Tramtrack, Broad Complex BTB domain with non-phototropic hypocotyl 3 NPH3 domain, expressed	5.22887	5.49198	5.30272	3.78659	4.29585	3.73726	1.91474	3.66297	2.57514	2.43163	1.77166	2.70385	2.49229	2.53627	2.5116	2.81501	1.42925	2.80909	8.4672	8.07049	6.76982	8.44122	8.33012	8.4699	3.72494	5.39289	5.75421	2.74904	3.26569	3.68843	9.7688	9.86611	9.65979	10.0974	9.73113	9.16373	6.97571	7.0933	8.21718	7.3361	7.57764	8.09983	11.246	10.0902	9.68629	7.14857	10.1301
Os03g0207900	WD40-like domain containing protein.	retinoblastoma-binding protein-like, putative, expressed	11.1767	11.0052	10.459	10.806	10.4846	10.2431	11.3935	10.9558	10.825	11.0796	10.4442	10.2514	10.932	10.9284	11.0097	10.8182	10.6747	10.8567	11.2904	10.9092	10.566	11.3226	11.185	11.4427	9.85362	9.68017	9.58341	9.88461	9.92225	9.59877	10.3867	9.76974	10.0452	10.567	9.58159	10.0527	8.88666	9.32508	9.62413	10.1659	9.39703	10.0077	11.8596	11.0202	11.05	10.674	11.6195
Os03g0209500	Zn-finger, DHHC type domain containing protein.	zinc finger family protein, putative, expressed	9.41227	9.16987	9.42305	9.99089	10.1763	10.1696	8.70591	8.42924	7.99339	9.87436	10.2694	10.1419	6.83522	6.5857	6.5426	7.99607	8.04409	7.55643	12.317	11.5253	11.6673	12.6695	12.5711	12.6127	9.26378	9.80427	9.59557	10.7269	11.1835	11.4397	10.6415	10.4793	11.2182	11.1296	10.4479	10.348	7.95278	8.25425	9.86803	9.27888	9.19054	10.3275	12.9142	12.2735	12.258	10.824	12.8633
Os03g0210400	TPR-like domain containing protein.	pre-mRNA-processing factor 39, putative, expressed	11.2439	11.589	10.8388	11.2792	11.3616	10.8073	11.4541	11.3408	11.0661	11.3851	11.334	10.7637	11.2534	11.4296	11.7092	10.7246	11.4056	11.4994	10.6107	10.4671	10.8336	10.9858	11.0204	11.3015	10.0708	9.52456	10.2048	10.5684	10.7621	10.7466	10.3095	10.3763	10.598	10.6282	10.0453	10.2653	10.2676	10.4243	10.4293	10.5716	10.3809	10.6592	11.9947	11.4943	11.3836	11.0446	11.7761
Os03g0214100	Replication protein A1.	RPA1B - Putative single-stranded DNA binding complex subunit 1, expressed	2.96588	6.27418	4.25149	3.4036	3.75158	2.92476	3.33053	3.55602	3.74812	3.02116	4.31576	4.27496	3.2519	3.65474	2.31467	3.21296	2.40532	3.10262	12.2764	11.4327	6.8665	12.2409	11.6784	11.7353	3.7204	5.10288	4.55025	2.69306	3.91934	5.7292	11.1859	11.2235	11.3867	11.1514	10.8021	10.5821	8.67592	8.64227	9.61623	8.49933	9.01004	9.72348	12.8219	11.8808	11.8544	3.02198	11.7315
Os03g0216900	Hypothetical protein.	expressed protein	3.80646	2.70895	3.19395	4.19811	3.66073	4.25291	3.88775	2.7375	2.55216	3.37094	4.15858	5.02335	2.84958	2.70701	3.30439	2.5034	2.70651	3.33803	9.71332	9.037	4.46893	9.68646	8.89032	8.6993	3.66155	3.18882	5.10889	4.11014	3.83525	5.38931	8.21637	8.11426	7.6846	8.3226	8.06647	7.21357	6.18864	6.07422	6.50212	6.6389	6.5699	6.73075	11.5669	9.41126	9.68098	6.16825	10.3815
Os03g0219100	Cellular retinaldehyde-binding)/triple function, C-terminal domain containing protein.	SEC14 cytosolic factor family protein, putative, expressed	6.20177	6.20736	6.04016	6.74768	6.79088	7.20973	5.2045	6.13309	6.15003	6.89223	7.38397	5.84885	5.91789	5.47971	5.22742	5.19504	5.23729	5.05476	7.61821	6.07874	9.06313	7.6477	10.2583	9.81448	3.95606	2.77202	4.60731	3.87821	5.46254	4.8005	10.1124	9.63147	10.4928	9.68269	9.05834	8.86828	7.97428	8.07445	9.02558	7.52217	7.34456	8.91567	10.0643	9.604	9.08428	4.42504	9.77936
Os03g0221500	Glycoside hydrolase, family 17 protein.	glucan endo-1,3-beta-glucosidase precursor, putative, expressed	6.51402	6.17412	5.96652	4.52723	4.48928	4.78714	5.76466	6.08171	5.74757	4.35457	4.61746	4.62393	5.60154	5.48856	5.52461	6.17994	5.65149	6.74308	12.1707	11.9932	7.54338	12.9881	12.2169	12.3301	5.34541	5.93327	6.23188	6.58419	6.19652	5.66449	11.8785	11.37	11.6679	12.1325	11.8985	11.0703	8.37621	8.49105	10.0351	9.32853	9.30996	10.7269	13.6588	12.7263	13.1317	9.17715	13.0127
Os03g0225300	TPR-like domain containing protein.	PPR repeat containing protein, putative, expressed	9.01302	9.04887	8.95592	9.49855	9.72697	9.33476	9.73455	10.0244	10.0861	10.513	10.4449	9.83613	10.0538	10.3045	10.0827	9.88606	10.3754	10.6475	9.332	9.51295	9.56057	9.68026	9.42319	9.5608	9.2843	8.61661	8.99905	10.5929	10.763	9.95818	9.55824	9.38185	9.5768	9.44361	8.89739	9.15227	8.82782	9.11685	9.69352	9.36816	8.9858	9.76309	10.1825	9.69003	9.72289	10.4738	10.0114
Os03g0228500	Conserved hypothetical protein.	No Hit	9.75899	9.45095	9.82216	9.17581	9.35529	9.39434	9.28835	9.41856	9.34822	8.45286	9.03191	9.22134	8.67318	8.57165	8.36471	8.43853	8.22139	6.97806	10.2585	9.71484	8.79245	10.3305	9.80033	9.88594	10.2195	9.51308	10.36	9.86018	9.86967	9.73331	9.08864	8.72578	9.58796	9.3302	8.73386	9.05377	7.8406	8.11357	8.90329	8.76265	8.24535	9.4438	10.6832	10.1696	10.2041	9.96135	10.492
Os03g0232200	BABY BOOM.	AP2-like ethylene-responsive transcription factor AINTEGUMENTA, putative, expressed	1.34911	2.53998	3.18442	1.79328	1.67375	1.33943	1.71777	1.42861	3.29127	2.34187	1.9497	1.7228	2.54278	2.71118	1.90667	1.62978	1.96943	-0.0605752	6.68329	6.3233	0.70445	7.05091	6.77938	7.08086	3.80417	-2.39062	3.97062	2.4149	1.51675	-0.313357	5.45301	5.21613	4.74598	5.99704	6.02284	5.44319	4.46963	4.68436	4.26719	4.75799	4.57264	4.44597	8.88268	6.37476	6.64895	1.1869	8.08921
Os03g0234600	Hypothetical protein.	transposon protein, putative, unclassified, expressed	12.7189	13.0706	12.2135	12.6718	13.021	12.4509	12.465	12.9069	12.6959	12.3204	12.6868	11.9432	12.4789	12.4875	12.3357	12.3883	12.824	12.573	11.4938	11.6494	11.2083	11.9825	11.9896	11.8364	10.7907	10.1773	10.5312	11.0109	11.5961	10.9986	10.6542	10.8423	10.8634	10.6509	10.6782	10.7674	10.8083	10.9293	10.7605	10.8046	10.8752	10.9012	12.7643	11.916	11.9232	11.8471	12.4327
Os03g0239200	Arabidopsis thaliana 130.7kDa hypothetical protein family protein.	potyvirus VPg interacting protein, putative, expressed	12.3006	12.1378	12.1782	12.4082	12.1971	11.9854	12.4144	12.8167	12.9977	13.2332	13.4847	12.8263	13.1007	12.9836	12.4007	13.0301	13.1758	13.284	12.0533	12.6504	12.1103	12.8139	12.5429	12.2945	12.453	11.963	12.1932	13.3357	13.7859	13.0203	13.5901	13.4392	13.5149	13.2371	13.2766	13.5215	13.6268	13.7314	13.8438	14.0986	13.7668	13.6479	13.0647	12.7178	12.843	12.8722	13.0171
Os03g0239400	Basic-leucine zipper (bZIP) transcription factor domain containing protein.	transcription factor, putative, expressed	10.0044	9.94095	9.27799	9.97958	10.0371	9.46448	10.4382	10.1301	9.83639	10.5956	10.2022	9.57539	9.70717	9.77118	9.70761	9.72956	10.2266	9.69341	8.55706	8.97175	8.77728	9.38767	9.45873	9.40803	9.14972	8.15723	9.19573	9.15514	9.5046	9.19362	9.38356	9.15984	9.18502	9.52609	9.17015	9.38086	9.07985	9.45761	9.47764	10.17	9.6126	9.51376	9.89954	9.38434	9.17149	10.3316	10.0465
Os03g0241100	Myb, DNA-binding domain containing protein.	myb/SANT domain protein, putative, expressed	9.56559	9.92448	9.2382	9.82705	10.1499	9.3815	9.86712	10.2465	9.42401	9.79308	10.2934	9.02372	9.58254	9.9116	9.295	9.40469	10.1394	9.37647	8.45048	8.45084	8.52654	8.41265	8.79159	8.80939	8.0492	7.1522	7.94124	8.4814	9.64406	7.99157	8.65183	8.9334	8.8847	8.52213	8.42075	8.75075	9.38572	8.95835	8.79259	8.8353	9.01664	8.68659	8.70691	9.36659	8.86256	9.21749	9.40011
Os03g0244600	AUX1-like protein.	transmembrane amino acid transporter protein, putative, expressed	2.94449	1.90036	2.10302	2.78971	2.70253	2.88737	1.18166	1.31035	0.0517823	2.43893	2.49824	3.9359	2.19018	3.1452	1.24927	3.71132	2.62671	1.57098	8.39648	8.12356	4.86373	8.75392	8.70917	8.98366	4.12194	4.01052	4.91644	3.71598	3.21139	4.22685	7.47764	7.75198	7.3993	7.68546	7.68148	6.92	6.20251	6.26391	5.24357	5.95768	6.41693	5.55459	9.97567	8.57755	8.80959	2.74866	9.02892
Os03g0246900	LOB domain protein 18.	DUF260 domain containing protein, putative	3.34615	3.18554	3.27635	2.56294	2.23265	3.90614	2.15393	2.54238	2.44427	2.76659	2.7954	2.71432	3.10068	2.26042	3.41752	3.23023	2.46614	2.84046	4.31548	3.73471	4.99226	3.83208	4.10258	4.69879	4.40468	3.92213	3.63543	1.52726	3.88221	4.26021	5.52422	6.31532	6.63235	5.48628	6.00918	5.33061	5.8981	5.78615	5.72507	4.9597	5.78218	4.3162	3.1586	4.35865	5.722	5.33833	4.75036
Os03g0249300	Nucleotide-sensitive chloride conductance regulator family protein.	nucleotide-sensitive chloride conductance regulator containing protein, expressed	9.99718	10.2463	9.15199	9.37724	9.57261	8.71234	10.7468	10.5493	10.2031	10.4277	10.0247	9.63807	11.0718	11.0942	10.7835	10.7014	10.4141	10.7458	9.94457	9.92751	9.1189	9.93953	9.7612	9.67203	8.8118	8.4975	8.87737	9.77047	9.7115	8.67139	9.01033	9.04193	8.67846	9.04679	8.85024	8.73125	8.80829	8.80235	8.77726	9.54177	8.94465	8.8617	11.1224	10.1801	9.81587	10.031	10.6366
Os03g0251700	Protein kinase domain containing protein.	protein kinase, putative, expressed	6.30794	6.66111	6.41652	9.38411	9.55571	9.5366	6.2808	6.85668	6.45267	9.78609	10.4992	10.0123	7.10388	7.27607	7.24864	9.74993	9.94907	10.307	8.97754	8.17352	8.1774	9.91305	9.99922	10.024	6.33769	6.29236	6.34058	9.18476	10.0646	9.05787	8.11013	8.38182	8.57224	8.32923	8.46665	8.56674	7.15959	7.05407	7.7106	7.66706	7.77513	8.23339	10.5827	9.98195	10.2427	8.23435	10.5607
Os03g0254400	Patatin family protein.	PLA IIIA/PLP7, putative, expressed	8.86727	8.43569	8.34128	8.42886	8.11478	8.02611	8.63295	8.69419	8.76407	8.70489	8.35658	8.44943	9.08751	10.0167	9.62604	8.92243	9.37331	9.9377	8.57225	8.52907	7.87829	8.52845	8.02377	8.5049	7.7859	7.87535	7.76474	9.58106	8.76361	8.37473	8.63004	8.10042	8.64084	9.04851	8.47044	8.75775	7.79498	7.9442	8.46368	8.96673	8.62926	8.62365	7.64064	7.49865	7.96738	8.01984	8.28689
Os03g0255000	SWIM Zn-finger domain containing protein.	transposon protein, putative, unclassified, expressed	11.0007	10.9389	10.1784	10.9328	10.8099	10.0647	11.096	11.2434	10.834	11.2897	11.1102	10.3147	10.9464	11.5181	10.6626	10.6245	11.2642	11.2414	9.73088	10.241	9.44716	10.2065	10.0567	9.59676	10.4734	9.94369	10.4909	11.4947	11.3212	10.8074	9.61467	9.12354	9.17868	9.46243	8.66605	9.23601	9.12135	9.76424	9.64712	10.4505	9.92112	9.88582	10.302	9.67755	9.55715	9.98176	10.2123
Os03g0262000	AtPIP5K1.	phosphatidylinositol-4-phosphate 5-kinase, putative, expressed	3.6943	2.95308	0.758239	4.66294	3.60334	2.97846	2.35009	3.0131	3.56308	3.00012	2.6388	2.53648	3.57108	3.1785	2.58959	3.65859	3.78398	2.47729	5.11952	5.14336	3.14363	6.10092	6.01098	5.91706	3.86899	4.53006	4.34907	3.82039	3.61947	5.05856	5.61317	5.8327	4.64311	5.82654	6.36877	5.01293	5.08394	5.70714	4.24048	4.6535	5.65645	4.351	7.74914	5.70846	5.72321	4.52039	7.62712
Os03g0262100	Conserved hypothetical protein.	wibg, putative, expressed	9.82793	9.87533	9.41302	9.5972	9.90826	9.08215	9.86164	10.1771	9.86248	10.0109	10.3345	9.7139	9.98056	10.2672	10.0306	9.79877	10.1289	9.88835	10.2115	9.92263	9.68667	10.5272	10.4658	10.4511	9.53786	8.66626	9.15761	9.49705	10.0627	9.75407	9.99335	9.99296	10.173	10.2762	9.86125	10.102	9.48269	9.53931	9.918	9.83926	9.84255	10.1505	10.9431	10.5176	10.266	10.0584	10.7813
Os03g0264800	AAA ATPase, central region domain containing protein.	AAA-type ATPase family protein, putative, expressed	5.71951	6.02963	5.01667	5.87039	8.60687	5.28269	5.1284	4.39764	4.39848	4.80886	4.73246	4.95887	5.55463	5.8709	5.17543	5.60984	6.00906	5.8937	7.03949	6.7335	4.51911	7.31041	7.02462	7.15531	3.51142	5.43548	3.00165	3.38916	3.60631	4.37548	7.4462	7.44843	7.31143	7.36757	6.90062	6.59463	6.16977	6.65514	6.34975	6.55445	6.47487	6.20114	9.26046	8.03276	8.00037	2.57428	7.94248
Os03g0267600	Tubby family protein.	expressed protein	9.33004	9.70099	9.91325	9.26625	9.8061	9.82589	9.89584	10.6123	10.3496	9.48955	10.185	9.39431	9.69873	10.0237	9.5876	9.66153	10.1081	9.86179	11.4105	10.7649	10.8024	11.4493	11.7454	11.5389	9.07504	8.66164	9.4857	10.024	10.6378	10.0491	10.0421	10.1917	10.6683	10.2476	9.85243	10.4095	9.02075	9.18109	10.0233	9.39841	9.41701	10.3952	11.9523	11.6602	11.767	10.4699	11.921
Os03g0268000	Protein phosphatase 1, catalytic gsmms subunit.	Ser/Thr protein phosphatase family protein, putative, expressed	9.24013	9.08196	8.97677	9.19937	9.36228	8.95531	8.73846	9.20675	9.33721	8.66332	9.11029	8.42034	8.66075	8.60707	8.22006	8.66525	8.73288	8.96704	8.62359	8.97757	8.54134	9.47925	9.26742	9.38981	9.04452	8.93288	9.21881	9.61247	9.73102	9.21909	8.92926	8.78966	9.02612	9.03293	8.42867	8.96041	8.20458	8.14363	8.63588	8.61896	8.4632	8.71418	8.70905	8.76471	8.36083	8.80462	9.24799
Os03g0274400	(No Hit)	expressed protein	4.6687	4.67619	2.88686	6.17754	5.65975	5.63504	6.69605	5.9609	5.58877	6.48287	5.89449	5.7267	3.48192	4.2328	4.37906	5.62112	4.71397	5.27354	9.08886	8.82444	6.8845	9.95301	9.69734	9.72118	5.39307	6.08981	5.08182	4.4989	5.34706	5.61997	3.35242	3.43059	2.66614	3.92071	4.39926	2.67804	2.57819	2.15949	3.09715	1.98968	2.56635	3.69853	11.2054	9.63036	9.77968	5.85263	10.5183
Os03g0279900	Zn-finger, RING domain containing protein.	zinc finger, C3HC4 type domain containing protein, expressed	10.0054	9.79155	9.67835	10.8195	10.7811	10.4509	10.3405	10.6965	10.5567	10.1479	10.5455	10.0138	10.4477	10.7263	10.2152	10.6781	10.9018	10.8849	10.4737	10.2478	9.68876	11.2859	10.9858	10.6323	9.65821	9.34578	9.72295	10.1868	10.5454	9.79223	10.2484	10.1891	10.1944	10.694	10.3563	10.3529	9.36684	9.50637	10.017	10.0684	9.6559	9.85744	10.7019	10.5479	10.3986	10.0284	10.4305
Os03g0283300	Conserved hypothetical protein.	expressed protein	11.2259	10.8523	10.9023	11.1637	11.3678	11.1311	11.5784	11.52	11.3674	10.9653	11.1853	11.4263	11.576	11.8757	11.3385	11.495	11.2279	11.0281	11.4403	11.177	9.67544	11.8752	11.2038	10.7983	11.5807	11.2104	11.3137	11.8292	11.3779	11.362	9.98886	9.9091	10.1784	10.3503	10.0898	10.275	8.97429	9.44428	9.67686	10.0364	9.63765	9.88845	11.4633	10.6698	10.7548	10.1812	10.9966
Os03g0284800	DNA topoisomerase, type II family protein.	OsTOP6A3 - Topoisomerase 6 subunit A homolog 3, expressed	7.70492	7.84762	6.96267	7.96322	7.71822	7.10697	8.34923	8.63934	8.39569	8.67884	8.55918	7.65509	8.62146	8.92938	8.10341	8.41456	8.73839	9.09781	8.15116	8.57935	7.7554	9.02691	8.76052	8.25539	7.25742	6.90248	7.26985	8.49015	8.63788	8.54511	8.30205	7.9244	7.64962	8.31681	7.88416	7.8235	7.67857	8.1806	8.02467	8.1352	7.97297	8.12492	8.85417	8.85896	8.71359	8.59099	9.07951
Os03g0288800	Hypothetical protein.	expressed protein	9.13994	9.54795	8.49492	9.66234	9.83176	8.63706	9.85801	10.2153	10.0176	10.2094	10.1433	9.49716	10.5396	10.5088	10.2679	10.5317	10.7882	10.7212	10.1189	10.2009	8.96398	11.0645	10.8129	10.7996	8.97795	8.35797	9.00307	9.76775	10.0021	9.50021	10.0124	9.80567	9.85806	10.1897	9.71363	9.50393	8.94702	9.02514	9.05579	9.28127	9.30441	9.54494	11.6008	10.9248	10.753	8.56937	11.1442
Os03g0288900	Hypothetical protein.	expressed protein	2.02775	1.55558	2.23303	2.83597	2.57212	3.72085	4.23562	3.82215	4.0377	3.5775	3.76623	3.7054	2.7562	3.53973	3.49096	3.81295	3.88478	4.31871	9.44507	9.38645	5.86321	10.451	9.98828	9.3569	2.42932	5.26934	4.31558	2.45493	4.57217	5.80054	9.43747	9.13228	9.08429	9.55138	8.97786	8.61177	7.37379	7.05317	7.83476	7.48772	7.46336	8.10255	10.9778	9.99176	10.0661	5.72257	10.1665
Os03g0296500	Glycoside hydrolase, family 17 protein.	glucan endo-1,3-beta-glucosidase 9 precursor, putative, expressed	4.79122	4.56593	4.48504	4.77467	4.97388	4.60921	4.48637	3.78623	3.6078	2.82989	4.12209	3.17778	3.46419	4.67508	4.12416	4.66201	4.27715	3.46642	7.50978	7.61588	4.785	7.9163	7.55803	7.66616	0.922638	4.77473	4.07926	3.29169	3.48713	3.61776	7.31644	7.27994	7.11494	7.48594	7.06425	6.49999	4.74988	4.52442	5.83029	5.05611	5.13604	6.22932	9.51889	8.52685	8.36981	5.14662	8.84471
Os03g0298400	26S proteasome subunit 4-like protein (26S proteasome subunit AtRPT2a).	26S protease regulatory subunit 4, putative, expressed	12.858	12.8327	12.348	12.8365	12.8709	12.3684	13.0007	13.1099	12.7726	12.8276	12.8652	12.3688	13.0308	13.3855	13.0396	13.0212	13.0994	12.8417	12.9454	12.7224	12.1964	12.8973	12.6867	12.7968	12.4616	12.0321	12.7259	12.5771	12.6714	12.1681	12.738	12.4409	12.8207	12.8143	12.1477	12.5117	11.7192	11.9	12.2256	12.4298	11.9352	12.4783	13.4696	13.0979	12.9556	12.9409	13.2627
Os03g0302900	Hypothetical protein.	expressed protein	5.03342	4.63834	4.92915	4.78888	4.40387	3.42656	4.83101	4.45291	4.38099	4.66814	4.68837	4.55712	3.8605	3.90621	4.04535	4.15377	4.53725	4.84797	10.5178	10.3149	7.5861	11.5733	11.1096	10.8861	3.78213	5.26404	4.75938	2.8375	4.38439	5.04902	10.798	10.5175	10.7051	10.7715	9.98255	9.9447	7.70963	7.61322	8.85728	8.06314	8.60154	9.34626	12.4176	11.6839	11.83	3.93291	11.6075
Os03g0304500	Heat shock protein DnaJ, N-terminal domain containing protein.	DNAJ heat shock N-terminal domain-containing protein, putative, expressed	9.19702	8.17498	8.1531	6.24477	5.95393	6.56029	6.85198	6.27363	6.26949	6.78272	6.34038	5.83854	6.65555	6.2232	6.19311	5.84108	5.58051	6.38252	10.4117	10.4842	9.8314	11.5833	11.1846	11.1298	6.19255	4.86663	6.39503	6.5828	7.59965	7.53468	10.9893	10.418	10.2654	10.5258	10.0085	9.37806	7.86073	8.00696	8.8242	8.55939	8.34869	8.89613	12.5304	12.1472	12.2853	6.96531	11.9635
Os03g0307700	Protein of unknown function DUF231 domain containing protein.	proteins of unknown function domain containing protein, expressed	5.3073	5.94801	5.9639	5.37705	5.92753	5.75479	5.19201	5.39023	4.78053	4.3582	5.34601	5.23812	4.37734	4.94185	4.58312	4.52219	4.70116	4.31112	6.97012	5.95466	6.66639	6.4405	6.90494	6.98952	4.42099	5.19421	3.6543	4.57894	4.21717	4.19962	5.53838	5.87796	5.9347	5.2837	5.84703	5.1279	6.00112	5.0523	4.90808	6.55782	5.30958	4.80771	7.399	7.24381	6.89989	5.69249	7.46695
Os03g0308200	ARM repeat fold domain containing protein.	cyclin-related protein, putative, expressed	7.37196	6.98655	6.90588	7.53282	7.50937	7.16273	7.59557	7.09696	6.82891	7.36097	7.18324	6.9939	7.67106	7.52066	7.5733	7.39673	7.61585	7.08846	9.41267	9.37879	8.59134	10.0424	9.81882	9.76692	7.38929	7.37165	7.25381	8.36575	8.26521	8.262	8.23487	7.90306	7.91413	8.35805	7.61553	7.21871	6.44431	6.64176	6.88817	7.20759	6.83335	7.35262	11.2512	10.3861	10.1378	8.44221	10.8791
Os03g0308500	DEAD/DEAH box helicase, N-terminal domain containing protein.	DEAD-box ATP-dependent RNA helicase, putative, expressed	10.6257	10.6726	10.1457	10.7967	10.7726	10.516	10.622	11.0067	11.0335	10.8835	11.0199	10.3249	11.0972	11.1164	10.7765	10.8648	11.0311	11.164	10.1808	10.2153	9.90037	10.8841	10.7574	10.5572	10.0918	9.64432	9.75557	10.6822	11.1574	10.485	10.2084	10.2462	10.2253	10.3215	10.3714	10.385	9.93148	10.0903	10.395	10.4168	10.3058	10.5681	11.4082	10.7113	10.8524	10.3165	10.9116
Os03g0328900	Zn-finger, C-x8-C-x5-C-x3-H type domain containing protein.	RNA-binding zinc finger protein, putative, expressed	8.76289	8.58245	8.01141	8.41276	8.01146	8.12119	8.5138	8.46772	8.39152	8.87954	8.87729	8.31149	7.66837	8.22002	7.82284	7.58084	8.00254	8.24633	8.67911	8.76869	7.4059	8.64431	8.52133	8.66076	7.37896	7.37347	7.82748	8.51299	9.09716	8.74576	8.47017	7.94373	8.12564	8.37044	7.58439	7.95813	8.10893	8.33707	8.3742	8.83394	8.6813	8.58141	10.9407	9.75531	9.90334	8.50193	10.1951
Os03g0329200	Zn-finger, C-x8-C-x5-C-x3-H type domain containing protein.	RNA-binding zinc finger protein, putative, expressed	4.09889	4.61374	4.3651	6.34101	6.34802	6.44489	2.95099	2.86371	3.1778	3.24207	2.7213	2.48053	2.9705	3.49864	1.15855	3.57863	3.51217	2.65754	8.22181	7.93123	6.08247	9.23489	8.9178	9.13878	3.11052	5.53286	2.10373	1.90007	3.27762	-0.39763	7.58492	7.29484	7.33462	7.78027	7.49471	6.93229	5.31076	5.41472	5.66405	5.63985	5.56001	6.28972	11.4257	9.75906	9.92519	4.91809	11.048
Os03g0330300	Hypothetical protein.	expressed protein	8.7371	8.19009	9.44845	8.18628	7.72871	8.23847	8.84174	7.15101	7.98431	6.83196	7.45635	7.17239	7.34533	6.80795	7.55309	6.41132	6.65252	5.89507	8.68485	8.42717	9.60917	8.52899	9.3116	9.90224	5.51601	5.90853	5.38038	5.03212	7.52019	4.56724	8.42543	8.45859	9.19626	8.55606	7.7159	8.34529	7.15832	6.46973	7.78694	6.13283	6.5445	7.84148	9.63963	10.506	10.6047	8.99846	10.3453
Os03g0332900	Protein kinase domain containing protein.	inactive receptor kinase At2g26730 precursor, putative, expressed	8.82352	8.29643	9.10658	7.64344	7.84043	7.97024	8.03655	7.54299	7.26111	7.41372	8.02281	7.298	8.43125	7.7167	8.1193	7.64616	7.49602	8.24177	10.4422	10.5234	9.17757	11.1928	10.923	10.856	6.8381	6.25023	6.68152	9.25763	9.02478	8.39945	10.9421	11.0274	10.5208	10.9608	10.7348	10.6582	10.3019	10.3302	10.3077	10.615	10.8021	11.1223	12.342	11.3177	11.5351	11.0823	12.17
Os03g0333200	Resistance protein candidate (Fragment).	TKL_IRAK_CrRLK1L-1	10.9663	11.0775	10.6959	11.3543	11.415	10.9845	11.1507	11.7362	11.4374	11.9438	12.2257	11.1148	11.2949	11.3575	10.8242	11.3045	11.7469	11.6684	11.0476	11.4662	11.7653	11.734	12.07	11.9561	10.8561	10.5445	11.2037	12.1319	12.6413	11.6682	12.5353	12.3601	12.5766	12.26	11.8998	12.2656	12.4289	12.0277	12.2845	11.9776	12.2264	12.0956	11.7829	12.6197	12.5199	12.9314	12.5393
Os03g0335500	Protein kinase domain containing protein.	receptor-like protein kinase precursor, putative, expressed	3.96767	3.95934	5.24693	4.35768	4.52799	5.2824	2.69044	4.32035	3.85969	2.96769	3.43205	3.90214	2.42951	1.79946	3.12193	1.9198	3.59405	3.01277	12.0224	11.6133	12.1216	12.611	12.8911	12.9701	3.50775	1.79531	6.5658	3.36053	3.56746	5.36898	10.7209	10.4096	10.6144	11.0311	10.4584	9.86706	8.02687	7.95922	8.9476	8.69268	8.53983	8.97681	13.7853	12.5897	12.684	8.55008	13.6328
Os03g0337500	K+ potassium transporter family protein.	potassium transporter, putative, expressed	6.75442	6.86404	6.54349	8.2952	8.70009	7.94407	5.97719	6.29378	5.84256	7.01144	7.27956	6.22132	5.61998	5.89795	5.95191	6.15849	7.42552	6.80653	5.63751	5.49611	6.25726	5.62434	6.79353	6.75013	-0.520342	0.197173	2.3039	4.57229	6.29895	4.05812	5.87663	5.54214	6.246	5.94945	4.97325	5.71426	5.49767	4.72912	5.13138	5.26047	5.0061	4.51264	6.35792	7.1733	6.8736	6.64752	7.72591
Os03g0339700	Plant protein of unknown function DUF827 family protein.	expressed protein	8.14232	8.36297	8.02096	5.90194	5.97634	5.2605	8.87777	9.32189	9.10478	5.33782	5.94623	4.95402	6.79752	7.39506	7.17915	4.08397	4.69273	4.08683	11.874	10.9162	10.0861	11.6893	11.5734	11.7783	5.66102	6.98092	6.82715	5.48812	6.03538	4.96926	11.4758	11.1966	11.4	11.4805	10.9423	10.7933	8.61279	8.9171	9.7489	9.25527	9.36215	10.3093	13.4912	12.4111	12.7823	7.89956	13.0231
Os03g0344100	Splicing factor SR1D.	RNA recognition motif containing protein, expressed	11.3772	11.6534	10.7498	11.4689	11.4561	10.5966	11.8311	11.5287	11.531	11.4788	11.4832	11.2619	10.904	11.3017	11.6834	11.3243	11.8079	11.8673	10.8459	10.7796	10.7552	11.5276	11.3811	11.7093	10.4594	9.97954	10.3961	10.7994	10.9257	10.5802	11.039	10.8465	11.1701	11.3506	10.7672	11.021	10.3312	10.3778	10.8065	10.7093	10.7935	11.0936	11.8871	11.5266	11.6298	10.4976	11.6306
Os03g0347200	Initiation factor eIF-4 gamma, middle domain containing protein.	MIF4G domain containing protein, putative, expressed	10.7429	11.2291	10.1365	10.3641	10.447	9.85458	11.3338	11.543	11.5386	11.1437	11.1391	10.588	11.5846	11.5985	11.5896	11.0198	11.299	11.6043	11.4204	11.2696	10.6533	11.9155	11.8665	12.0152	10.5585	9.91058	10.5457	10.6716	11.013	10.405	11.0531	10.9717	11.0151	11.2191	10.6537	10.9412	10.0895	10.3541	10.6451	10.6951	10.5396	11.0319	12.8058	12.0651	12.1154	10.8275	12.4587
Os03g0349000	Nucleoporin interacting component family protein.	nucleoporin interacting component, putative, expressed	8.91584	9.23664	8.16714	8.84637	9.0218	9.60829	9.23174	9.62894	9.5648	9.22199	9.64999	8.77068	9.5403	9.62933	9.37105	9.31438	9.64025	9.57331	9.68598	9.70425	8.52407	10.2009	9.80226	9.74647	8.54094	8.00539	9.03035	9.56703	9.88091	9.03708	9.45495	9.27311	9.29675	9.7	9.02333	9.03369	8.46896	8.46845	8.79492	8.6812	8.63365	9.08578	10.6375	10.1557	10.0316	8.87154	10.1604
Os03g0349200	Protein kinase domain containing protein.	cyclin-dependent kinase C-2, putative, expressed	7.44888	7.87093	6.58293	9.0196	9.17077	8.16143	8.48859	8.69817	8.46035	9.73877	9.80611	8.91741	8.45382	8.52047	8.3566	9.66458	10.353	10.2651	10.1646	10.1362	9.97552	10.6286	10.88	10.8172	8.38946	7.85978	8.47292	9.38962	9.55262	9.07914	10.0697	9.9852	9.97361	10.2003	9.71609	9.91109	8.49136	9.10227	9.29712	9.12537	9.29159	9.57454	11.1264	10.8267	10.6046	9.74116	10.8615
Os03g0363800	SC35-like splicing factor SCL28, 28 kD.	RNA recognition motif containing protein, putative, expressed	11.2386	11.5221	10.1909	10.5257	10.6399	9.60144	11.0779	11.3713	11.0272	10.5937	10.8076	10.2809	11.2368	11.5315	11.271	10.8526	11.0603	10.7133	10.5797	10.8292	9.87136	11.2938	10.9539	10.9223	10.2967	9.50435	10.369	10.6027	10.7838	10.4693	9.95802	9.89944	9.83456	10.2487	9.90318	9.88147	9.61718	9.63097	9.63586	9.6987	10.0938	10.0514	11.8638	11.015	10.6788	10.0012	11.0677
Os03g0366200	CaMK1.	CAMK_CAMK_like	11.455	11.1832	10.8696	11.3377	11.0051	10.8196	11.545	10.6776	10.273	12.0026	11.3336	10.6427	11.0647	11.1146	11.0562	10.996	11.2325	11.0475	10.1943	10.244	10.396	10.1201	10.3494	10.5154	9.49239	9.10816	10.0278	11.0032	10.9838	10.2771	11.1713	10.6813	10.8594	11.1117	10.1149	10.7548	9.90017	10.2358	10.4164	11.6154	10.6631	10.5459	10.536	10.7257	10.3479	11.9821	11.22
Os03g0372500	TA11 protein (Fragment).	protein phosphatase 2C, putative, expressed	8.8102	8.84488	8.62086	9.58865	9.59915	9.32182	9.68556	9.74655	9.61521	9.80626	9.63812	9.25903	9.83024	10.11	10.0594	9.6293	10.1337	10.3152	9.65417	9.60112	9.69301	9.8595	9.78304	10.1965	9.37998	9.2698	9.08091	10.3293	9.75506	9.52652	10.5984	10.4143	10.9587	10.4682	9.67457	10.4138	10.5456	11.1433	11.5419	11.4746	11.0532	11.4324	10.7785	10.2155	10.2357	10.3386	10.7533
Os03g0376900	RNA-binding region RNP-1 (RNA recognition motif) domain containing protein.	polypyrimidine tract-binding protein, putative, expressed	8.46854	8.88617	8.74102	9.01433	9.09638	9.17419	9.19077	9.39045	9.27746	9.60763	9.90877	9.39969	8.65392	8.79106	9.12581	8.89906	9.20116	9.37884	9.52608	9.19577	9.34914	9.7138	9.71428	9.9659	9.09663	8.69314	9.08559	9.93614	10.1271	9.66918	9.49552	9.64599	9.79549	9.56884	9.36387	9.69622	9.42136	9.70864	9.80007	9.71893	9.46326	9.83075	10.469	10.2652	10.2204	10.2313	10.5549
Os03g0379400	Conserved hypothetical protein.	expressed protein	7.90152	8.10002	6.91802	8.214	8.41869	7.36874	8.10902	8.34174	7.70704	7.74703	7.67956	7.23268	7.93295	8.36172	7.88482	8.06885	8.32249	7.94734	7.98844	7.78793	6.8672	8.44954	8.12436	7.68432	6.76459	6.57793	6.27043	7.48851	7.59864	6.50096	7.62977	7.48617	6.67237	7.90764	7.8199	7.24502	7.00044	6.94468	6.40684	6.50456	7.20677	6.53691	8.72285	8.36601	8.01919	7.10099	8.40707
Os03g0387300	VQ domain containing protein.	VQ domain containing protein, putative, expressed	5.81117	5.91238	5.3331	5.61903	6.02026	6.97017	5.89331	6.59234	6.42881	6.92834	7.14217	6.26779	8.58817	8.14189	7.29856	8.61365	8.50588	8.56316	6.3072	6.38371	6.56453	7.30611	7.29851	7.16875	7.87654	6.08083	7.05488	9.2116	8.90729	6.75097	7.12643	7.01269	7.56921	7.03633	6.86315	7.02999	7.88243	7.21489	7.80401	7.22733	7.17194	7.77576	9.45955	8.4157	8.41044	8.35292	8.99034
Os03g0396000	Conserved hypothetical protein.	expressed protein	0.502011	3.30637	3.17147	3.08744	3.34976	0.866999	2.52461	3.40974	1.63792	2.56421	2.16219	1.33322	3.98777	4.4137	1.56046	4.25009	2.69064	0.402577	3.8646	3.71008	2.33652	3.97622	4.18822	4.63235	2.81969	4.32231	-1.66753	2.873	3.21521	2.76689	5.34763	5.97326	5.14622	5.01197	6.29039	4.46297	4.28294	4.7892	3.80129	3.5608	4.87099	3.99316	4.98479	4.35469	4.59303	1.78203	5.11958
Os03g0399400	Viral coat and capsid protein family protein.	OsFBX94 - F-box domain containing protein, expressed	4.94445	4.56907	4.74315	4.93251	4.83753	5.38952	2.2324	1.91754	2.345	5.4981	5.09958	4.16718	2.86339	3.77956	2.73765	2.85331	2.15998	4.12572	8.74016	8.53531	7.33089	9.62902	9.15618	9.34146	3.84371	4.18954	5.0517	3.92272	5.15115	6.25612	8.15382	8.10858	7.61248	7.8067	7.81543	7.3351	6.59969	6.99256	6.57589	6.77351	6.91789	6.8733	9.69019	9.23941	9.34836	7.24985	9.64696
Os03g0401200	Heat shock protein DnaJ family protein.	dnaJ domain containing protein, expressed	9.21113	9.34157	8.82724	9.48211	9.54378	9.01359	9.59392	10.0302	9.7291	9.79458	9.89934	9.2858	10.0044	10.1747	9.66231	9.57891	9.89628	9.8104	8.85914	9.13207	8.56616	8.99404	8.88666	8.73569	8.91541	8.71611	9.33168	9.56007	9.93704	9.09889	8.59088	8.29006	8.50317	8.50141	7.8946	8.3273	8.21136	8.37899	8.72972	8.86446	8.64976	8.76781	9.53483	9.19597	9.07658	9.21111	9.2675
Os03g0403400	TolB, C-terminal domain containing protein.	WD40-like Beta Propeller Repeat family protein, expressed	3.17845	3.01098	2.81064	2.22496	2.21366	2.69723	3.5951	1.93127	1.51124	3.0714	3.08932	3.59437	2.96173	2.24548	2.97892	2.89989	2.61803	2.38196	3.43717	4.82095	2.83628	5.37174	4.85877	4.58535	4.57484	5.44022	3.75112	4.12404	2.86631	5.48494	3.11193	3.20154	2.40741	3.63616	4.17917	2.52724	3.72779	3.54864	1.73701	3.45725	3.56119	2.6289	3.21401	3.28018	2.42741	4.2027	3.43716
Os03g0403600	Conserved hypothetical protein.	zinc finger family protein, putative, expressed	8.22973	8.16153	8.69809	5.9134	6.34013	7.18866	6.15665	6.6606	7.35436	4.66199	5.38428	6.42129	6.03709	6.68445	6.91151	4.88413	5.35382	6.03614	7.85642	8.25213	7.5063	8.05886	7.57689	7.91489	8.13745	7.4054	7.71562	6.54227	7.68762	7.97673	4.5244	4.66199	5.10984	4.42898	4.85321	4.82945	6.52827	5.46304	5.33031	6.15864	5.36116	5.15369	7.06988	6.72769	7.09719	5.63626	6.28867
Os03g0414100	Hypothetical protein.	expressed protein	6.39351	6.12444	6.82749	6.81574	6.81312	7.1645	7.09378	7.0391	7.04958	7.27263	7.68143	7.07074	7.72539	7.77779	8.34635	7.50243	6.88704	7.57983	9.81049	9.45372	8.02471	9.33597	8.62953	8.74039	6.27514	6.57059	7.12425	8.10074	7.81996	7.88044	9.38284	9.13783	9.20992	9.17428	8.86812	8.89602	9.45082	9.56758	9.50917	8.5167	8.90237	8.90317	11.0376	9.65455	9.66828	8.15952	10.1429
Os03g0416300	COBRA-like protein 2 precursor.	COBRA-like protein precursor, putative, expressed	3.64165	3.20436	3.68851	2.47894	2.17239	2.83727	3.06676	2.00793	2.91497	2.47992	1.86618	2.25422	1.93694	2.34348	2.13447	1.88798	1.79882	3.28443	10.0853	9.70631	5.81666	9.97239	9.26953	9.24333	3.86175	-0.590135	2.50185	1.84221	2.52204	4.62402	7.14919	7.03941	6.55139	6.88918	6.72917	6.2695	5.02405	5.22905	4.59086	6.04604	5.68185	4.68025	10.9883	9.1279	8.97937	2.28218	9.9624
Os03g0421000	FYVE/PHD zinc finger domain containing protein.	expressed protein	4.49745	3.46193	3.37459	3.67877	2.91758	7.20404	3.33996	3.16596	3.77375	2.65658	3.45323	3.28109	3.47271	3.21174	3.69679	6.08849	2.91722	3.09802	3.71914	4.18365	7.32523	4.60332	5.20425	4.81644	4.89739	5.05597	4.99229	3.96913	3.25775	5.21845	3.86891	4.52736	2.42377	3.35026	5.61828	3.90043	4.38083	4.91377	2.33854	2.87395	4.74352	2.76897	2.38809	3.22863	4.08391	3.51425	3.3825
Os03g0423800	Conserved hypothetical protein.	expressed protein	10.8641	11.1086	10.4543	11.0834	11.1416	10.6224	11.1204	11.3201	11.0687	11.4748	11.7773	10.9814	10.8574	11.0064	10.9115	10.6579	11.2362	10.5489	10.5493	10.653	10.2698	10.6808	10.6166	10.6211	10.2495	9.55387	10.6136	10.4327	11.169	10.8422	10.428	10.5548	10.6245	10.4994	10.0929	10.4207	10.4332	10.6946	10.7584	10.6588	10.929	10.9771	11.6172	11.2256	11.1118	10.8261	11.4063
Os03g0433200	(No Hit)	SHORT-ROOT, putative, expressed	4.75501	3.82426	4.05403	4.89577	4.00473	5.24566	4.45783	3.23612	3.33903	5.07901	4.56633	4.54609	3.4572	3.77307	3.37367	4.5164	4.45062	5.25063	6.71431	6.6074	6.13029	7.64102	7.12342	6.86042	6.52447	4.53754	4.06444	5.67681	5.5146	5.15197	7.00289	6.28412	6.07983	7.16716	6.614	6.71854	5.56352	5.92888	6.02679	5.92024	6.18521	6.23228	7.17481	6.95129	7.42328	7.19823	7.3304
Os03g0448600	WD40-like domain containing protein.	mitotic checkpoint protein, putative, expressed	9.5956	9.6656	8.718	11.2447	11.1462	10.3318	9.87986	9.8013	9.43737	9.57899	9.18894	8.72016	10.5377	10.7381	10.3181	9.91429	10.2654	10.8809	10.6994	10.4061	9.41459	11.1571	11.0157	10.8851	8.77544	8.88778	8.99673	8.81899	8.86854	8.15248	10.941	10.5154	10.0832	11.0233	10.1913	9.97109	9.00836	9.31885	9.8286	10.4258	9.67721	9.90241	12.2462	11.4703	11.2739	9.06258	11.8409
Os03g0568600	DTW domain containing protein.	DTW domain containing protein, putative, expressed	7.69979	8.19299	6.74289	6.50721	6.60358	5.89853	7.5156	7.85282	7.64174	8.72399	7.11753	7.32713	8.29054	8.62682	8.36841	7.55222	7.52801	7.86435	8.4602	8.47168	7.52469	8.40483	8.06772	8.31965	7.64825	7.46162	7.99245	8.095	7.55724	6.65555	6.85638	6.7365	6.76604	7.3537	6.889	6.96036	6.50795	6.46988	6.89734	6.54322	6.7341	7.06781	9.11478	8.17425	8.2505	7.0275	8.36399
Os03g0577100	Nuf2 family protein.	nuf2 family protein, expressed	3.22145	2.74804	3.42235	3.6394	2.45436	2.20191	3.28419	2.91357	1.53991	3.38325	3.43873	2.91436	2.68866	3.1002	3.01861	4.3934	2.94512	3.5434	9.2124	8.89262	4.74935	9.73327	9.2647	8.81593	3.25473	5.01113	3.68603	3.88269	3.43692	5.33576	9.54461	9.22923	8.77878	9.51292	8.8106	8.09623	7.16087	6.77911	7.35528	7.34753	7.06831	7.76003	11.3028	9.76981	9.62322	2.19229	10.0979
Os03g0577300	Conserved hypothetical protein.	No Hit	6.39116	6.14378	6.38985	6.98786	6.44275	6.95915	5.56814	5.94338	5.87857	5.78278	6.04348	6.97116	6.21745	5.912	6.06252	6.56674	5.93932	6.24368	6.22273	6.05192	4.96051	6.59779	6.41892	5.84153	5.80481	6.52116	5.66831	5.77436	6.17142	5.66968	6.72035	7.39277	5.68093	6.55175	8.11303	6.52791	8.15517	8.11822	6.07784	7.4592	7.71416	5.87018	7.35468	6.11052	5.90332	5.84915	6.8789
Os03g0591300	Basic helix-loop-helix dimerisation region bHLH domain containing protein.	CPuORF31 - conserved peptide uORF-containing transcript, expressed	3.38868	6.00696	4.58749	5.82793	6.45992	6.53098	4.004	4.93042	4.7715	7.31489	7.91138	6.38883	2.95729	3.52507	3.82719	6.19437	6.62394	6.54893	9.39517	9.40603	7.21678	11.1126	10.3953	10.0719	6.33279	5.25726	6.32293	8.4299	8.00583	6.82893	8.76401	9.0356	8.99101	8.68693	9.32685	8.55809	7.53023	7.92362	8.42809	7.81588	8.10308	8.7463	11.8343	10.174	10.4965	8.60623	11.3308
Os03g0596900	GTP-binding signal recognition particle SRP54, G-domain containing protein.	DEK C terminal domain containing protein, expressed	13.1053	13.2399	12.2649	12.5356	12.5112	11.9442	13.194	13.3689	13.209	13.0506	12.9719	12.0055	13.635	13.7064	13.1269	12.6593	13.3107	13.1189	11.5527	11.9744	11.5968	12.013	12.2337	11.9022	11.9536	11.2213	11.9429	11.8124	12.5438	12.1085	11.9484	11.7999	11.6623	11.8604	11.4673	11.7017	11.9749	12.2408	12.1107	12.5927	12.3344	12.2246	12.8524	12.3994	12.2131	11.8649	12.5373
Os03g0604500	(No Hit)	expressed protein	5.64574	6.20086	5.31773	6.49757	5.9884	5.81763	6.32803	6.34575	6.36414	7.21649	8.87007	6.89959	8.9772	10.3265	9.69404	8.39654	8.02264	7.62185	10.5053	9.31937	5.26458	9.19645	9.21399	9.61128	6.68851	4.78967	7.09201	6.99477	8.76614	7.01097	6.85585	6.90943	6.8695	6.6584	6.13169	6.50298	4.16645	5.31267	5.80023	7.40459	6.51506	6.3847	13.1285	10.2042	10.0116	4.80197	11.4776
Os03g0604600	Conserved hypothetical protein.	transport protein-related, putative, expressed	6.73238	7.07245	6.26276	8.94013	8.97457	9.7499	8.39234	8.49393	8.46783	8.46676	8.51154	7.99578	8.07087	8.71471	8.58442	8.80857	9.25416	9.21332	8.47691	8.14658	8.42061	9.07988	9.39998	9.55558	7.94208	7.16932	7.91111	7.04045	8.20331	7.85472	7.82818	7.24888	7.73964	8.11911	7.29699	7.24863	5.88831	6.13697	7.12309	6.78039	6.77091	7.38444	10.3649	9.69586	10.0193	8.14011	10.0758
Os03g0607600	Cyclin.	cyclin, putative, expressed	4.21164	4.26326	3.79354	5.14604	5.14463	4.85987	4.17595	4.30314	4.47778	4.58833	4.49421	4.05685	3.6266	4.52511	4.15733	4.02631	4.31944	4.59476	9.08554	8.53406	5.06372	9.26834	8.87044	8.90263	4.99813	4.44135	4.51964	3.47947	4.08546	5.01516	8.59986	8.80562	8.51657	8.44365	8.36856	7.79932	6.55177	6.68272	6.88194	6.37033	6.98951	6.958	10.1137	9.20297	9.15854	3.80429	9.48974
Os03g0616600	(No Hit)	No Hit	9.17429	9.64702	9.0559	9.05043	9.39847	8.86443	8.95276	9.16747	8.84478	8.9463	9.2915	8.63881	9.36111	9.26909	8.90497	8.92761	9.66235	9.06064	8.58042	8.74175	9.04729	8.93725	9.26846	9.25668	8.36079	8.03246	8.66146	8.5189	9.04669	8.14265	9.30669	9.50463	9.84639	9.3432	8.94143	9.27015	9.15104	9.29919	9.7557	9.55859	9.39747	9.75293	10.9022	10.8521	10.5321	9.99906	10.5095
Os03g0618800	(No Hit)	expressed protein	11.3637	11.1433	10.7358	11.8179	11.7248	11.3413	11.8833	11.7369	11.5827	12.5333	12.4572	12.4075	11.1275	11.7098	11.4192	11.6896	11.6684	12.1821	13.5522	12.9983	12.5365	13.753	13.2899	13.1856	12.6004	12.767	12.9705	14.0748	13.4929	13.3425	12.9636	13.2559	13.3261	13.017	13.1862	13.2743	12.7882	13.081	13.1193	13.6426	13.1474	13.2336	13.6027	13.6628	13.744	13.2296	13.8275
Os03g0619100	DNA binding protein.	No Hit	2.98346	4.39465	4.87149	2.40807	3.14013	1.73909	3.09763	4.24956	3.26703	3.61222	2.73446	3.86932	2.85209	3.75682	3.33723	2.72824	3.52019	2.99905	8.84211	9.11352	3.56019	8.71215	7.72521	8.37897	2.89103	4.41274	5.20866	3.27956	2.89435	2.94929	3.45487	3.54986	4.06706	3.61722	3.90457	3.78836	4.2686	3.72546	3.27041	4.76179	4.19407	4.43322	4.7673	3.72814	3.34167	3.34504	3.29984
Os03g0620400	Transcriptional factor B3 family protein.	B3 DNA binding domain containing protein, expressed	5.4815	5.52117	4.47269	5.66106	5.48578	4.55332	5.39359	3.64489	4.09762	5.04143	4.56339	4.05328	3.85095	3.95995	4.66917	4.30195	5.38596	3.30341	3.03683	3.98719	4.40323	3.60866	3.77655	4.518	4.11225	4.80224	5.19737	3.67404	3.39024	2.75207	5.48975	4.77161	4.99547	5.60331	4.74948	5.04136	3.43896	4.73764	4.79419	4.95612	3.96819	5.44112	5.94361	4.79359	4.58994	4.41915	5.47919
Os03g0636800	LSTK-1-like kinase.	LSTK-1-like kinase, putative, expressed	2.23926	3.93369	4.35095	2.42068	2.24154	3.4454	2.53081	2.26852	3.19485	4.1738	2.17445	2.0767	2.08856	2.05439	5.09713	1.82842	2.22594	2.18077	4.7534	3.99088	4.89642	5.26979	5.76627	5.71449	5.74528	3.95451	3.37069	2.30314	0.964943	2.26058	5.52124	5.91679	5.5298	5.2833	5.6559	5.37439	4.55874	4.28784	3.79816	3.7983	4.52091	3.9245	6.36344	6.24531	6.73192	6.20121	6.79393
Os03g0637800	Protein kinase family protein.	TKL_IRAK_CR4L	7.5555	7.46105	8.15826	6.52912	6.8624	7.46222	6.14669	6.16776	5.89718	3.56764	4.11534	4.67008	4.29264	4.63105	4.58571	1.52824	3.2482	3.70666	10.6954	10.0606	10.4956	10.9455	11.2709	11.1884	5.20107	5.25332	5.86504	4.59774	6.20127	6.78163	7.67319	7.68777	7.48863	7.77172	7.27615	6.82334	4.82765	4.69181	6.12223	5.56178	5.68735	6.26195	11.2051	10.9493	10.9209	9.50191	11.0407
Os03g0638300	(No Hit)	tesmin/TSO1-like CXC domain containing protein, expressed	3.1521	2.53622	1.66517	2.77549	3.44893	2.3958	1.31748	2.05686	4.05737	2.53022	2.0994	1.61656	4.18868	3.05808	1.632	3.79052	2.12555	2.63549	2.74152	3.0696	1.07722	3.79413	3.58344	3.52888	4.23041	4.41543	4.23904	2.37751	1.41667	4.73568	4.09256	3.78971	2.82227	4.73247	4.32489	3.87077	3.41486	3.29416	2.13344	2.81002	3.27692	2.54128	6.3243	4.81023	4.89892	1.76301	6.06768
Os03g0639200	DIRP family protein.	DIRP family protein, putative, expressed	10.2808	10.5008	9.99076	10.2938	10.4411	10.0917	10.731	10.8514	10.7411	10.4225	10.4172	9.75224	10.8688	10.8389	10.9348	10.2434	10.7308	10.8826	9.5294	9.67009	10.077	9.94556	10.1809	10.5068	10.1366	9.44652	10.0391	9.48132	10.3481	9.91511	9.67041	9.68227	10.0449	9.68589	9.03043	9.79433	9.81551	9.81107	10.1959	10.1544	9.68826	10.3159	11.2824	10.7838	10.746	10.733	11.1581
Os03g0640800	HD-Zip protein (Homeodomain transcription factor) (ATHB-14) (Homeodomain-leucine zipper protein 14).	START domain containing protein, expressed	11.79	12.0705	12.0126	11.6978	11.9426	11.9172	10.1152	10.1838	10.2597	8.87325	9.34761	9.21775	10.8653	10.6314	11.1018	9.99235	10.3706	9.45501	10.6308	10.6691	10.3062	11.248	11.3328	11.4816	9.4539	8.26259	9.45129	9.11094	8.90975	9.47618	10.9317	11.1281	11.2742	11.178	10.8345	11.0286	11.9875	11.6709	11.3524	10.9046	11.6939	11.5082	13.5527	12.9542	13.1979	12.5833	13.4345
Os03g0646800	RPB140 (Fragment).	DNA-directed RNA polymerase II subunit RPB2, putative, expressed	7.65351	8.07545	7.7616	7.62738	7.9047	6.93565	7.87758	8.33742	7.86002	7.8539	8.11608	7.17806	7.67492	8.10141	7.88785	7.39906	8.36557	8.01924	7.01219	7.16061	7.24077	7.18023	7.18439	7.45924	6.25486	6.09246	6.20909	6.93412	7.45547	6.35367	7.30425	7.23438	7.3735	7.22604	6.81869	7.01	7.05491	7.12098	7.29153	7.0498	7.30489	7.31847	8.22398	8.02714	7.77463	7.39135	8.18959
Os03g0657000	TATA-binding protein TBP2.	TATA-binding protein, putative	10.341	10.3749	10.0175	10.643	10.8085	10.3797	10.3872	10.896	10.6671	10.5893	10.9443	10.6405	10.5732	10.9342	10.4072	10.8374	10.9795	10.8407	10.379	10.2142	9.46412	10.6609	10.3479	10.1425	10.7679	10.2666	10.6736	11.3454	10.8736	10.4175	9.62264	9.73646	9.836	9.80521	9.64088	9.80025	9.46953	9.87171	9.89696	9.66654	9.79811	10.1833	10.9778	10.6174	10.5516	9.63184	10.6153
Os03g0666100	SEC7-like domain containing protein.	pattern formation protein EMB30, putative, expressed	10.7417	10.8866	10.0767	11.3644	11.2451	10.5068	11.0083	11.4305	11.3389	11.5712	11.6758	10.8561	11.7311	11.651	11.2009	11.5669	11.6678	11.8366	11.2506	11.5346	11.032	12.2305	12.0765	12.0304	10.8158	10.4692	10.6304	11.8561	12.0818	11.3798	11.7321	11.4249	11.7424	11.8398	11.3169	11.3791	10.7666	10.6267	11.2203	10.8032	11.0861	11.3932	13.0399	12.7654	12.6544	11.4391	12.7124
Os03g0668900	Conserved hypothetical protein.	acidic leucine-rich nuclear phosphoprotein 32-related protein 2, putative, expressed	10.7621	11.3936	9.27904	9.44017	9.38188	8.93249	10.4508	11.1116	11.0774	10.3776	10.3341	10.2347	12.2794	12.2489	12.3025	11.0174	10.9798	11.7431	12.7823	12.6277	10.6815	13.2657	12.6095	12.4059	10.0767	9.57895	9.73705	9.6073	10.0376	9.29703	11.9338	12.0509	11.6039	12.2083	12.1469	11.3768	10.539	10.8165	10.6752	11.0515	10.9986	11.2019	13.8596	12.6895	12.6892	10.7498	12.7068
Os03g0669100	Deoxyuridine 5'-triphosphate nucleotidohydrolase (EC 3.6.1.23) (dUTPase) (dUTP pyrophosphatase) (P18).	deoxyuridine 5-triphosphate nucleotidohydrolase, putative, expressed	6.7811	7.20637	5.81152	9.50937	9.55922	8.1485	6.73753	6.90589	7.07785	9.28918	9.31155	8.84994	7.75193	8.40682	7.70788	9.58713	9.96373	9.77861	12.3009	12.3159	8.40373	12.1341	11.374	11.1923	7.57198	7.01323	7.87875	9.00759	9.44291	8.66714	11.7406	11.7906	11.3963	11.7222	11.6168	10.8018	9.38595	9.73969	10.2084	10.2039	10.3504	10.1402	13.6943	11.9633	11.7435	7.70162	11.9432
Os03g0672400	Conserved hypothetical protein.	expressed protein	3.09118	1.57757	3.89969	3.46994	3.65846	3.64757	4.45576	4.18626	4.03768	4.2766	3.63552	2.43133	6.58047	2.81964	2.09994	3.79963	2.26301	3.02855	11.9533	11.8337	8.86991	13.1467	12.6346	12.086	4.77821	5.08397	4.93321	3.032	5.0241	5.81424	12.1284	11.8172	11.5161	12.1029	11.6392	10.945	9.57642	9.25852	10.0051	9.49491	9.95874	10.2196	13.4007	12.6345	12.778	2.70034	12.9218
Os03g0674700	Growth-regulating factor 3.	growth regulating factor protein, putative, expressed	4.13809	5.1332	4.0663	3.59028	3.84863	3.58778	4.46186	5.44475	4.4004	2.07303	3.42014	4.51231	4.03984	4.06331	4.68197	3.50274	3.13341	3.73499	9.52867	9.44654	3.05558	9.34451	8.77923	9.27605	-1.29705	5.27249	6.19591	2.0701	3.17236	3.47718	2.99817	3.09273	3.64255	3.3204	3.05871	3.40199	3.05521	-0.179722	3.49667	2.91666	2.67115	3.51917	11.5853	8.8566	8.71509	4.47736	10.4724
Os03g0676100	Protein of unknown function DUF589 family protein.	expressed protein	7.82991	7.87279	7.57388	8.60302	8.49214	8.42327	8.5952	8.47312	8.60179	8.58167	8.42342	8.71712	8.48412	8.8232	9.03091	9.21534	8.94742	9.66936	8.1154	7.72968	6.8883	7.98861	7.75853	7.83815	6.8785	6.83187	6.16887	6.93333	7.56788	6.99586	6.95001	7.12489	6.31515	6.85399	7.74578	7.23563	6.99075	7.24694	6.54073	6.65493	6.83177	6.4377	8.80262	7.50241	7.91054	6.9186	7.85302
Os03g0680200	TPR-like domain containing protein.	ankyrin, putative, expressed	2.80177	0.966814	3.99175	2.55332	3.30692	4.29688	2.6201	1.09635	1.685	2.42182	4.29399	2.91404	-0.0537036	2.18827	4.11465	2.46986	1.2913	2.19457	1.94128	1.72717	0.172848	2.82367	2.58205	5.21241	4.51953	4.84171	2.84731	2.13905	2.25264	4.29578	3.98468	4.07856	6.91893	3.2461	5.05793	3.3644	4.15523	4.29233	3.77284	2.02958	4.18115	2.89986	2.94121	5.57136	4.36566	5.59863	5.92974
Os03g0704400	Protein kinase domain containing protein.	protein kinase family protein, putative, expressed	3.92119	3.30807	3.80893	5.22633	5.0236	5.39987	4.55541	4.3814	4.50515	4.52643	4.47231	4.48295	3.77449	4.05988	4.08903	4.21367	4.00602	4.78241	8.37328	8.01273	5.35223	9.5022	8.83719	8.87753	2.92528	3.65687	4.14613	3.64289	3.8969	3.54675	7.70638	7.49361	7.61433	8.22638	7.51622	7.42134	6.02932	5.62544	6.62916	6.425	6.37806	6.96963	9.96314	8.81696	9.02488	5.25694	9.36677
Os03g0705300	AtPIP5K1.	phosphatidylinositol-4-phosphate 5-kinase, putative, expressed	8.86224	8.88914	8.40625	9.55865	9.48573	9.16756	9.81442	9.59684	9.30969	10.0621	9.70827	9.1343	9.27526	9.37358	9.28794	9.51164	9.75129	9.92257	9.68428	9.64983	9.44863	10.0599	10.0663	10.1105	8.81941	8.46938	9.07524	9.32427	9.38146	8.84994	10.2679	10.026	10.1386	10.022	9.55528	9.3968	9.02104	9.27499	9.8319	9.8336	9.10987	9.64487	11.432	11.0403	10.7508	10.2071	11.0844
Os03g0706500	TCP transcription factor family protein.	TCP family transcription factor, putative, expressed	2.57656	1.59388	1.94523	3.03567	3.02659	3.00868	1.64495	3.9998	4.15842	2.64773	1.53864	0.617548	4.04855	1.93536	1.10012	2.92382	2.08196	0.363663	8.09524	8.5524	7.4589	9.42709	9.6428	9.42106	3.98468	4.79727	5.49411	0.626079	2.69065	3.16753	5.21082	5.56772	4.85254	5.62495	5.51931	5.06152	5.22209	4.73075	3.89635	3.13766	3.80276	5.67033	5.26059	5.65407	6.68424	7.84976	6.75152
Os03g0709100	Basic blue protein (Cusacyanin) (Plantacyanin) (CBP).	plastocyanin-like domain containing protein, putative, expressed	0.8971	2.5707	3.49467	1.77342	1.70541	2.52568	0.947403	2.09081	2.25606	1.83475	0.729058	3.2564	-0.190482	1.55492	1.64062	-0.355177	2.47124	2.48004	11.0523	10.6041	6.36423	11.4662	10.291	10.2559	3.56465	5.10991	4.93665	0.792648	-0.0243177	2.97347	5.90638	6.90417	6.68004	5.81842	6.08688	5.47624	5.20127	4.74565	4.48133	4.66496	4.19367	5.3899	11.0312	8.07438	8.79651	3.13208	9.02844
Os03g0710100	Protein kinase domain containing protein.	homologous-pairing protein meu13, putative, expressed	4.37946	4.73189	4.22519	4.39253	4.42819	3.94316	4.20786	4.15328	4.50442	4.11024	4.37606	4.86936	4.574	3.80351	3.77526	4.67296	4.17319	4.09095	6.48574	6.03448	3.84351	6.53842	6.01325	6.33634	4.71282	5.77425	5.48916	3.88863	4.06373	5.21536	5.6539	5.57247	5.82802	5.80175	5.44637	5.16502	4.78931	4.36223	4.4223	4.31535	4.58163	5.20602	8.85677	6.94763	7.13411	3.961	7.68943
Os03g0714400	Conserved hypothetical ATP binding protein family protein.	ATP binding protein, putative, expressed	11.0671	11.3141	10.7194	11.2239	11.1726	10.8963	10.9869	11.2821	11.3338	10.9742	11.1989	10.4969	11.3346	11.2206	11.1345	11.2228	11.2288	11.4312	9.9468	10.2383	10.1309	10.2132	10.2772	10.5582	9.91768	9.10131	9.63282	10.1119	10.8947	9.94023	9.59239	9.65916	9.90607	9.75278	8.94841	9.76388	8.76036	9.016	9.76079	9.36164	9.077	9.96872	10.6142	10.1712	10.3201	10.2875	10.5852
Os03g0717000	TMK protein precursor.	receptor protein kinase TMK1 precursor, putative, expressed	9.05106	8.56283	9.06668	7.77456	7.84314	7.80705	8.54519	8.35434	8.4004	8.14691	8.31774	7.86784	8.58422	8.45348	8.02496	8.18771	8.22478	9.01472	12.6259	12.5278	12.3639	13.0905	13.2316	12.8677	8.86517	8.86202	9.99329	9.55136	10.1349	10.5172	12.1655	11.8659	12.3781	11.9962	11.3092	10.9989	9.83837	9.67082	10.9611	10.3814	10.5054	11.2005	13.9909	13.935	13.9765	9.01083	13.7524
Os03g0717600	Zn-finger, C2H2 matrin type domain containing protein.	ZOS3-17 - C2H2 zinc finger protein, expressed	10.85	11.284	11.2683	11.006	11.4067	11.351	11.404	11.6166	11.7333	11.8345	12.2765	12.0678	11.4123	12.0456	11.8726	11.5909	12.0261	11.9835	11.8926	11.2677	11.0992	12.1381	11.9926	12.1354	11.9532	11.3545	11.6654	12.2889	12.2961	12.113	10.7815	10.9757	11.4288	11.0037	11.1421	11.3456	10.8269	11.5426	11.5057	11.5712	11.3939	11.7824	12.2756	11.8508	11.9938	11.7861	12.2655
Os03g0718200	SWIM Zn-finger domain containing protein.	transposon protein, putative, unclassified, expressed	8.54179	8.6401	7.92282	9.05864	9.21506	8.51971	8.8707	9.19527	8.86799	9.11594	9.28958	8.26041	9.0041	9.40797	8.94929	9.16448	9.97253	9.37377	8.06998	8.41073	8.04589	8.49572	8.59487	8.50347	7.84696	7.5243	7.97831	8.51326	8.9302	8.39255	8.04634	7.81505	7.94107	8.12933	7.50128	7.72161	6.94838	7.66248	7.91603	7.76344	7.68882	8.21548	9.55397	8.90814	8.83239	9.24121	9.52401
Os03g0719500	Ser-Thr protein kinase-like protein.	expressed protein	13.0028	12.2618	12.1637	12.6678	11.5717	11.6492	12.3923	11.4845	12.1179	12.6592	11.9214	10.7448	12.8484	12.2476	11.9155	12.5727	12.118	12.1794	10.9003	11.3232	11.1848	11.1178	11.4598	11.469	9.38838	9.24776	9.92647	9.08804	11.6682	8.53503	11.6272	10.9354	11.2466	11.5389	10.4327	10.8248	9.98949	9.58602	10.5221	10.8098	9.68728	10.6582	12.0034	12.1141	11.8277	11.3525	12.1249
Os03g0722400	SNF2-related domain containing protein.	SNF2 family N-terminal domain containing protein, expressed	6.68166	7.08893	5.15339	8.67084	8.46003	7.43954	7.99999	8.16962	7.9532	9.02604	9.2766	8.41054	7.75276	7.54157	7.66011	8.71113	9.05249	9.42828	10.8499	10.885	6.41449	11.7303	11.0943	10.9979	6.92246	6.21852	7.12496	7.23344	8.12076	7.41927	10.816	10.492	10.2552	10.9137	10.4438	9.94128	8.73901	8.76471	9.11952	9.09165	9.15893	9.80221	12.7202	11.0093	11.1807	8.77164	12.2795
Os03g0723000	GRAS transcription factor domain containing protein.	GRAS family transcription factor domain containing protein, expressed	8.13378	7.8658	8.15153	8.56862	7.80456	7.28994	8.75079	8.58333	8.53258	8.68923	8.65699	8.05829	9.15016	8.86361	8.65568	8.7832	8.59796	8.51243	10.6183	11.2409	9.54226	11.1592	10.4947	10.0819	9.67129	8.94854	9.59368	10.5551	10.2911	9.31813	10.7466	10.2771	10.2382	10.3326	9.75992	9.34475	9.87091	10.11	10.5409	10.4464	9.96767	10.3774	11.9286	11.0836	11.1717	9.3713	10.8806
Os03g0724300	Protein kinase domain containing protein.	LRR receptor-like protein kinase, putative, expressed	9.69373	9.89001	9.16015	7.52947	7.81991	6.69751	8.37694	8.59455	8.98908	7.27069	6.91274	6.35952	10.4353	10.2432	10.1648	7.52777	7.80963	8.41102	11.0957	10.8062	10.8949	11.4165	11.4629	11.5146	7.07538	6.83724	7.17943	7.04075	7.88882	6.95795	11.6203	11.3603	11.6367	11.3241	10.7266	10.4603	9.79232	9.75981	10.7947	10.3667	10.0575	10.7267	11.3483	11.6906	11.4416	9.78899	11.3057
Os03g0726400	Hypothetical protein.	expressed protein	10.9651	10.819	11.0055	10.4422	10.6389	10.7246	11.8175	11.8137	11.8192	11.5887	11.4673	10.9129	11.0195	10.8869	10.8799	11.3853	11.3368	11.0632	11.0188	10.8362	11.2224	10.6632	10.7265	11.1432	11.0016	10.5437	10.8968	11.1142	11.7824	11.1059	11.3632	11.6419	11.9873	11.063	10.7981	11.413	10.8031	10.5928	11.8634	11.6284	10.9525	11.7429	10.5967	10.4482	10.4187	11.6551	11.2988
Os03g0727000	Homeobox 20.	Homeobox domain containing protein, expressed	5.48674	6.35123	7.44365	2.29359	4.09591	4.32014	3.47987	5.32059	6.23058	2.33401	3.09688	4.86832	5.19465	3.95558	6.36115	2.6708	2.92753	2.52424	3.56849	3.38558	5.7286	3.32827	2.83354	4.63087	5.5125	4.04938	4.18016	3.80295	3.76805	4.41837	3.32218	3.88573	4.70647	3.09913	4.07049	4.15792	6.52378	4.11169	4.43164	3.72595	3.89142	4.49829	13.7472	13.5732	13.7521	14.3481	14.0001
Os03g0727200	Knotted1-type homeobox protein OSH3.	No Hit	2.62988	2.41804	2.58189	2.86538	1.90855	2.37918	2.61545	0.513346	3.01441	2.46935	2.05631	3.20697	3.50236	2.42838	3.06308	2.73211	2.45229	2.88664	3.04726	3.04763	3.40288	3.53414	3.51208	1.69468	3.91017	4.48314	2.9877	2.58389	3.01811	4.18428	3.63659	4.32041	2.57221	3.78972	5.35324	4.07538	4.95537	5.07321	3.27574	4.126	4.89078	3.78206	11.071	10.5314	10.5855	11.1948	10.9028
Os03g0727600	1-aminocyclopropane-1-carboxylate synthase 1 (EC 4.4.1.14) (ACC synthase 1) (S-adenosyl-L-methionine methylthioadenosine-lyase 1).	aminotransferase, classes I and II, domain containing protein, expressed	2.8523	2.35226	3.74496	4.88673	5.19814	4.72432	4.27322	4.59769	4.33659	4.78196	4.43669	4.12243	2.07053	1.99399	2.61205	2.67569	2.7048	2.75342	2.95026	4.28259	3.61933	3.71443	4.28221	3.55371	4.04679	3.8081	0.233864	3.19131	3.25375	4.07608	7.55067	7.49512	7.28516	6.76664	6.28747	6.77176	5.50265	5.40658	5.23622	4.6884	4.54137	5.20328	4.42409	2.85691	3.85845	4.17673	4.99583
Os03g0728500	Forkhead-associated domain containing protein.	FHA domain containing protein, putative, expressed	6.15928	6.43525	5.29003	9.53697	9.58032	8.92938	7.77759	8.34018	7.86384	9.6947	10.0624	9.33659	8.31908	8.42574	7.85768	9.69619	10.021	9.55027	10.3955	10.104	7.09091	11.2226	10.6106	10.3134	6.35273	5.4096	5.88653	7.83816	9.25194	7.42473	9.80948	9.81238	9.37947	9.79888	9.49837	8.74403	7.55433	7.42376	8.02437	7.62273	8.11918	8.27172	11.8018	10.5664	10.5366	7.07871	11.0323
Os03g0728600	Conserved hypothetical protein.	GA15368-PA, putative, expressed	9.43169	9.41618	9.10592	9.83355	9.99087	9.36578	9.52544	9.5847	9.73817	9.70277	10.0747	9.96872	10.1467	10.4168	9.96973	9.98453	9.76257	9.11862	10.9238	10.4676	8.83356	10.3025	9.84795	9.80581	10.8484	10.5519	10.8426	10.4362	9.82995	9.74686	9.89967	9.95355	10.268	9.85779	9.58144	9.64048	8.72416	9.01134	9.66377	9.37236	9.141	10.0262	11.6355	10.4312	10.5003	9.03226	10.7709
Os03g0728900	Basic helix-loop-helix dimerisation region bHLH domain containing protein.	basic helix-loop-helix protein, putative, expressed	5.77328	6.5626	5.14529	6.92462	7.29619	5.7334	7.72502	8.07038	8.14947	8.46693	9.0452	9.13796	7.39304	8.07309	7.88538	8.86613	8.75523	8.41518	7.67561	8.33827	7.1103	7.73311	7.24416	7.75562	8.42668	8.12495	7.90587	8.32061	8.23847	6.51764	8.02066	8.32965	8.43953	7.82739	7.57895	8.17769	8.06217	7.81766	8.15059	7.5985	7.78213	8.30436	8.50441	7.4395	7.58098	7.2682	7.96337
Os03g0729500	Growth-regulating factor 6.	growth-regulating factor, putative, expressed	2.96827	3.09146	0.120997	3.08112	3.64801	1.91896	0.566941	2.24482	0.0996411	2.22332	2.6876	2.79048	4.5236	3.85641	3.27656	4.20383	3.5614	3.6077	11.0108	10.8566	6.70592	11.5397	10.8746	11.064	3.67365	5.12456	6.21434	2.62093	3.24146	3.07892	11.9591	12.0193	11.8702	12.3106	12.2867	11.5859	9.6747	9.54232	9.97538	9.58907	10.1982	10.3641	12.0213	10.5428	10.3848	7.52396	11.2609
Os03g0733400	BED finger domain containing protein.	transposon protein, putative, unclassified, expressed	10.9023	11.0262	10.1844	11.8148	11.6678	10.8761	11.3504	11.8071	11.6038	11.6174	11.8833	11.1782	12.1379	12.0619	11.5197	11.637	11.822	12.1056	11.9528	11.9879	11.0695	13.0669	12.7517	12.1058	10.9807	10.4951	10.7242	11.461	11.882	10.929	11.6223	11.3366	11.3832	11.8304	11.2346	11.2082	8.73104	10.7138	11.1996	11.2484	10.7892	11.2285	12.8942	12.2623	12.4795	11.0021	12.7709
Os03g0733600	SSXT family protein.	GRF-interacting factor 1, putative, expressed	3.23622	3.51626	4.11027	2.14486	3.33552	3.62999	3.71954	3.47561	2.88076	4.1814	1.92112	3.55863	5.95394	3.46065	3.12473	0.125371	2.95939	7.31063	10.7021	10.4093	3.8817	10.0301	9.53092	10.5875	4.82571	3.93519	6.53483	3.1034	1.87957	4.00742	8.81696	8.75701	8.53345	9.17218	8.82911	7.7923	6.49958	6.22583	6.45253	6.20718	6.35604	7.11941	13.6868	9.42833	9.29942	3.80233	12.0739
Os03g0734600	(No Hit)	No Hit	10.0159	10.5868	10.0903	10.2397	10.6996	10.3333	10.4075	11.1437	11.0791	11.1023	11.4863	11.7807	10.1973	10.8604	10.6866	11.3761	11.2761	11.8671	11.8147	11.196	10.7551	11.6709	11.4803	11.5481	10.124	10.3193	10.0061	11.5439	11.9529	11.0842	11.1687	11.4602	11.6944	11.2949	11.383	11.8548	11.3197	11.2957	11.5692	11.369	11.3751	11.8422	12.4323	12.3	12.4375	11.6827	12.1698
Os03g0740800	Conserved hypothetical protein.	XRCC4, putative, expressed	9.04545	9.57103	8.70106	8.67517	8.86064	8.12924	8.3925	8.64254	8.405	9.02478	9.78321	9.26846	8.38877	8.82014	8.5886	8.38247	8.65494	7.94793	9.83174	10.0317	8.38478	9.92703	9.3816	9.11134	7.74353	7.19759	8.60066	8.2051	8.95183	8.03642	8.41841	8.62184	8.50549	8.55038	8.34186	8.23022	7.17933	8.03673	7.87734	7.92181	7.9577	8.39046	10.4494	9.34407	9.08709	9.67151	9.95388
Os03g0741400	Somatic embryogenesis related protein.	WRKY transcription factor, putative, expressed	11.5987	11.6049	11.0025	11.6317	11.5064	10.8331	11.8302	11.9223	11.6124	12.3223	12.5193	11.9465	12.3863	12.5237	11.8815	12.8734	12.7854	12.4848	10.9902	11.4234	9.99571	11.557	10.8318	10.6744	10.9123	10.7823	11.4999	13.1225	12.9275	12.4636	11.318	10.9493	10.8288	11.7068	11.338	11.6863	12.1775	12.5568	11.9207	12.7444	12.6043	12.3571	11.5338	11.1092	10.9767	12.6758	11.9562
Os03g0744300	Protein kinase domain containing protein.	expressed protein	10.1876	10.2195	9.84072	9.95602	9.81077	9.52739	10.256	10.4907	10.4571	10.2557	10.234	9.41152	10.0654	10.3125	9.89172	9.31648	9.94955	10.04	9.91821	10.1835	9.59232	10.4166	10.3517	10.2434	9.28514	8.82973	9.34865	9.39512	9.7179	9.33843	10.0194	9.62747	9.8504	10.1755	9.11815	9.65539	8.90745	9.33608	9.64492	9.83816	9.48717	9.90313	11.4808	10.862	10.9254	9.99221	10.9356
Os03g0746800	Peptidase S9A, prolyl oligopeptidase, N-terminal beta-propeller domain containing protein.	WD domain, G-beta repeat domain containing protein, expressed	8.2994	8.67185	6.85861	8.0763	8.27966	7.36	8.76355	9.03198	8.88524	8.35512	8.38774	7.84432	8.32658	8.56734	8.67214	8.33696	8.95312	8.80411	8.80111	8.68079	7.6985	9.49904	8.94714	9.19592	7.91825	7.73198	8.42142	8.25218	8.10235	7.5511	8.34246	8.39405	8.06926	8.67522	8.31322	8.08206	7.34591	7.93394	7.87817	7.97664	7.93547	8.34677	9.99705	9.2423	9.09015	7.83288	9.38217
Os03g0747100	Conserved hypothetical protein.	expressed protein	5.98294	4.74662	5.96303	7.68124	7.08081	6.90442	7.81063	7.26726	7.49615	7.08052	7.13395	7.11678	5.81343	5.52456	6.21647	5.13029	5.88894	4.98774	10.9313	10.4437	6.76568	11.1598	10.585	10.059	5.74187	5.23271	4.26255	5.40639	5.82491	6.21804	10.4287	10.3562	10.2608	10.2071	10.0959	9.43467	7.47364	7.52899	8.6817	8.0843	8.20009	8.96776	12.0124	10.9294	11.2129	3.78534	10.9508
Os03g0748800	DEIH-box RNA/DNA helicase.	ATP-dependent RNA helicase DHX36, putative, expressed	9.65051	9.75073	8.66152	9.61029	9.43699	8.87901	9.94929	9.65993	9.56531	9.6679	9.44356	8.82843	9.77735	9.61734	9.87214	9.49402	9.8036	9.41398	8.54656	8.83885	8.61768	9.22181	9.30717	9.38436	7.90145	7.30296	7.83065	8.093	8.21552	8.21945	8.98096	8.56788	8.5905	9.32323	8.72582	8.83739	8.46453	8.53747	8.49089	8.88358	8.51708	8.66398	10.1725	9.4575	9.34823	9.11829	9.65529
Os03g0749800	Protein kinase.	serine/threonine-protein kinase TOUSLED, putative, expressed	8.69032	9.10439	8.57568	9.05103	9.39981	8.92866	9.13084	9.50398	9.21367	8.97953	9.39781	8.82694	9.1255	9.5827	9.17632	8.88718	9.57045	8.92027	9.0762	8.92413	8.80391	9.01547	9.17685	9.19508	8.48068	7.19005	8.62354	8.62478	9.21303	8.71064	8.92747	9.12495	9.24293	8.89686	8.64435	8.96405	8.79135	8.81139	9.09406	8.42721	8.90803	9.24991	10.1897	9.8826	9.67489	9.74781	9.96246
Os03g0750300	Hypothetical protein.	kinesin motor domain containing protein, putative, expressed	3.53817	4.43978	4.3769	4.2606	4.58053	4.25767	4.49401	4.81998	4.48152	4.57671	4.89262	4.87186	4.52118	5.05665	4.82816	4.80638	5.18466	5.65903	8.39389	7.6945	4.95668	8.81196	8.62002	8.58383	4.87152	5.2049	4.6514	3.34246	4.5055	4.12339	8.23892	8.32221	8.51005	8.14372	7.90403	7.69285	6.85478	6.3346	7.04686	6.05579	6.45963	7.57639	10.0064	9.30592	9.40585	3.01261	9.17671
Os03g0750900	Conserved hypothetical protein.	expressed protein	4.38136	4.77709	5.13847	4.67122	5.06723	5.10124	5.44296	5.31973	5.15292	4.54566	4.75348	5.38856	4.50317	4.42155	5.19106	4.87692	5.11448	5.32935	11.3758	10.8537	6.86184	11.7606	11.0574	10.9056	5.14848	5.99903	5.50757	4.83079	5.36099	6.28945	10.5429	10.611	10.6085	10.7303	10.6388	9.92293	8.8125	8.32773	9.13195	8.39107	9.05684	9.55089	12.5993	11.6611	11.4692	4.42372	11.6052
Os03g0755300	(No Hit)	hypothetical protein	13.2205	13.4154	12.9848	12.9958	13.3368	12.6422	13.0379	13.8772	13.7726	12.7979	13.3537	12.5709	13.5119	13.9831	13.4708	13.2223	13.8291	13.6052	12.413	12.5489	12.0855	12.7101	12.549	12.5153	11.7803	10.8734	11.187	12.6255	13.6162	11.962	11.8195	11.9685	12.1281	11.8251	11.6085	11.7862	12.074	11.7991	12.0543	11.8107	11.7761	12.1476	13.283	13.1412	13.0844	11.973	13.2355
Os03g0758700	WD40-like domain containing protein.	transducin family protein, putative, expressed	1.31758	0.950443	3.81563	1.38842	1.71184	2.29965	2.8941	1.28315	2.87381	1.34395	3.21937	-0.237212	3.24139	2.81149	1.8471	2.49652	2.02788	2.95696	7.94325	7.47599	4.74457	7.98005	7.49749	7.47179	4.00628	5.36125	-1.32903	2.301	1.61159	2.78358	6.71573	6.90485	6.75111	6.91885	6.26657	6.08272	4.32462	4.36838	5.20201	4.86988	5.05849	5.60437	9.04748	8.12636	7.75451	2.09608	8.29918
Os03g0759500	Origin recognition complex subunit 5 (Fragment).	ORC5 - Putative origin recognition complex subunit 5, expressed	3.83319	4.41032	2.59665	3.82975	3.75257	3.34928	3.69292	4.74164	4.61023	3.92536	4.30363	5.07017	4.75342	4.35887	4.66971	3.99487	4.11373	4.90893	5.58612	5.71644	3.63301	6.57998	6.0239	5.75634	3.95412	5.22179	5.5672	3.88357	4.01524	3.65266	5.9987	6.20679	5.64163	6.12594	6.48482	5.88927	5.40897	5.53395	5.48998	4.67764	4.92687	5.6477	7.44296	6.27547	6.37452	2.65681	6.538
Os03g0761000	SWIB/MDM2 domain containing protein.	SWIB/MDM2 domain containing protein, expressed	5.87552	6.79378	3.46397	5.99517	6.91557	4.48758	6.53927	8.16062	7.66122	7.52571	7.37742	7.34849	8.59579	8.41871	8.47522	9.731	9.96767	10.7882	12.124	11.3757	10.8729	12.429	12.3576	11.8431	5.13537	5.50715	5.4228	6.07109	6.41387	5.87059	9.05929	9.46678	8.81587	9.2649	9.37973	8.34122	6.63298	7.04667	7.13807	7.35159	7.50683	7.65316	12.8485	11.4361	11.3831	7.71742	11.9709
Os03g0764900	Zn finger protein (Fragment).	dof zinc finger domain containing protein, putative, expressed	2.89174	4.03216	5.32765	3.09463	3.18372	5.1404	3.68509	4.07875	4.21457	3.34467	2.85685	4.37752	4.93482	3.80823	3.99993	2.94903	2.73395	4.90385	8.35163	8.23727	5.87164	8.32103	7.709	7.70572	4.99195	3.06455	4.8857	4.12419	3.79724	5.00741	9.92498	9.55899	10.1046	9.84172	8.99565	9.07686	8.0565	8.4228	9.8711	8.04359	8.65803	8.46942	7.55892	6.64468	7.4605	3.08903	6.99365
Os03g0765800	Conserved hypothetical protein.	expressed protein	9.64264	9.76176	9.5724	9.32043	9.48157	9.28941	9.56888	10.0332	9.99695	9.96769	10.1862	9.71634	10.3586	10.5073	10.09	10.1217	10.2075	10.5769	9.4305	9.59793	9.42385	10.0102	9.86961	9.85983	9.827	9.48456	9.38403	9.99645	10.4084	9.74295	9.86694	9.93308	10.2287	9.65801	9.71181	9.92231	9.99247	9.69005	9.92639	10.0356	9.60855	9.92851	9.65243	9.76712	9.83982	9.68757	9.75061
Os03g0769000	Protein of unknown function DUF547 domain containing protein.	ternary complex factor MIP1, putative, expressed	2.88672	3.92454	4.41935	3.56633	4.40791	4.1974	4.7226	3.56391	4.10871	4.80521	4.29124	4.36933	3.58457	2.63053	2.86554	1.88356	3.49246	3.65299	6.864	5.8062	7.35047	6.19924	6.77454	7.40343	2.55437	4.70422	4.80268	2.40928	5.21492	3.39987	7.06541	7.05756	8.07398	7.17187	6.53749	7.16112	6.85948	6.91457	7.35835	6.41234	6.31303	7.44581	8.08311	8.19129	8.34522	7.00274	8.50197
Os03g0769400	Conserved hypothetical protein.	H-BTB1 - Bric-a-Brac, Tramtrack, Broad Complex BTB domain with H family conserved sequence, expressed	11.3993	11.5179	11.1715	11.9065	12.0001	11.1095	11.4403	11.6744	11.6253	11.7515	11.6775	11.1248	12.3195	12.5168	12.2713	12.8734	12.9624	13.0506	12.1731	12.0775	11.0284	12.8552	12.4978	12.3016	10.3749	10.1691	10.6021	11.0413	11.1204	10.855	11.8037	11.5894	12.2301	11.9053	11.2764	12.1585	11.0278	11.1883	11.8764	11.46	11.2045	11.9844	13.1509	12.2817	12.6785	11.6719	12.6732
Os03g0770700	AP2/EREBP transcription factor BABY BOOM1.	AP2-like ethylene-responsive transcription factor AINTEGUMENTA, putative, expressed	3.76601	1.2979	3.39743	3.95659	2.33998	3.69886	3.64184	1.4033	2.9921	3.08472	2.4021	4.33881	3.0437	3.06502	2.48137	3.30736	2.14748	3.43234	7.22072	6.6656	3.76424	7.20975	6.73525	6.98275	3.93486	5.50798	4.56151	3.2865	2.41824	4.56673	4.87546	4.91915	2.96989	4.70134	5.82911	4.94653	6.0169	5.83648	3.73522	5.22963	5.5688	3.50205	10.5387	8.47613	8.5393	3.44356	9.5967
Os03g0773600	Kinesin, motor region domain containing protein.	kinesin motor domain containing protein, putative, expressed	8.87372	8.70942	8.96309	8.00902	8.11164	7.96815	7.2052	6.65033	6.42076	6.66742	6.59742	5.89551	6.97425	6.92508	6.88412	6.40689	7.19499	7.15215	10.661	9.85567	11.2744	10.5931	11.4536	11.5066	5.68532	6.34372	5.91197	5.40709	6.5394	7.13562	10.2012	9.7359	10.5069	10.549	9.45643	9.68262	8.17497	7.78119	9.39465	8.19812	8.27539	9.26045	11.571	11.689	11.863	9.41306	11.9309
Os03g0773700	Receptor-like protein kinase 2.	receptor protein kinase CLAVATA1 precursor, putative, expressed	11.1532	10.6416	11.2431	7.78983	7.86386	9.53448	9.9758	9.7293	9.267	7.80354	8.90461	8.16222	4.90943	4.92793	4.75212	5.00946	5.7176	6.089	11.6286	11.4083	11.1282	12.3196	12.4156	12.4199	8.28906	8.83367	9.46992	8.08631	10.2569	10.4241	10.8933	10.8298	11.1026	10.939	10.2248	10.5485	10.166	9.85579	10.8005	9.76225	10.2081	10.8921	12.7804	12.3127	12.322	10.309	12.4912
Os03g0777100	Conserved hypothetical protein.	expressed protein	6.24287	6.12827	5.91901	8.37177	8.26745	8.22271	8.20913	8.68658	8.11923	10.2283	10.1889	9.77956	7.1377	6.78475	7.05104	9.4499	9.67614	9.73347	11.0517	10.4922	7.58022	10.7539	10.0934	10.4141	8.26813	7.61246	8.51177	8.95767	9.35972	8.55625	10.2773	10.3327	10.7163	10.227	9.43137	10.4773	10.2529	10.6256	11.1734	11.7226	11.2215	11.9075	12.4322	10.7547	11.1134	6.0605	11.7382
Os03g0777700	FAR1 domain containing protein.	transposon protein, putative, unclassified, expressed	11.3587	11.6724	10.8407	10.9691	11.0009	10.7142	11.2007	11.5425	11.0179	11.5319	11.532	10.2311	10.7335	10.6772	10.2257	11.012	11.678	11.3598	9.52346	10.2199	10.0806	9.94691	10.3117	10.2501	9.94557	9.00842	9.69776	9.9485	10.7527	9.98286	10.3294	10.1204	10.1645	10.1452	9.42536	9.97529	9.97931	9.94964	10.2977	10.0573	10.4825	10.356	11.1611	10.6715	10.4038	10.4288	11.1587
Os03g0783000	Conserved hypothetical protein.	actin, putative, expressed	11.1129	11.1608	10.3982	10.8391	10.8315	10.0178	11.9265	11.8091	11.6827	11.6054	11.4545	10.838	11.9901	12.3547	11.9025	11.2859	11.7107	11.6769	11.7598	11.5578	10.7248	11.985	11.6945	11.5085	10.7556	10.0831	10.8756	11.268	11.1807	10.8612	10.9294	10.7775	10.6791	11.0411	10.8862	10.6652	10.4148	10.7339	10.5396	11.1003	10.7856	10.7166	12.391	11.9961	11.8717	11.0832	12.0412
Os03g0783800	(No Hit)	expressed protein	6.25583	7.02573	6.25505	7.0757	7.42513	6.61415	7.88097	8.48118	8.27225	7.84269	8.09161	8.06786	7.67326	8.56597	8.04433	7.69834	7.97139	8.55443	7.85237	8.26472	7.05976	8.11015	7.31302	7.60513	6.25502	6.15604	6.43909	7.71577	7.95721	6.16789	7.76429	8.20548	8.21967	8.10745	8.20028	8.3035	7.51029	7.79064	7.89454	8.06058	7.91055	8.02433	8.96063	7.58487	7.94292	7.28003	8.39818
Os03g0798200	Zn-finger, RING domain containing protein.	zinc finger, C3HC4 type domain containing protein, expressed	6.62196	6.67549	6.27343	7.07196	7.24921	6.53732	7.5149	7.57245	7.25359	8.0155	8.25157	7.87479	7.25207	8.00961	7.44103	7.53377	8.01333	7.77276	6.70846	7.27482	6.01842	6.79107	6.28131	5.98239	7.252	6.99481	7.5562	8.3752	8.33565	7.67972	5.49721	5.64232	5.5814	5.36962	5.12463	5.65188	6.28701	6.74283	6.57898	7.2117	6.81903	6.82587	7.89648	7.07929	8.57509	7.17224	7.38536
Os03g0800100	Cactin.	expressed protein	11.5349	11.7243	10.7374	11.428	11.5552	11.108	11.7926	11.7584	11.331	11.7885	11.6261	10.844	11.9495	12.3394	12.0185	11.2099	11.9549	11.6899	10.8513	11.125	10.6073	11.1191	11.0722	11.0207	10.3278	9.7895	10.5424	10.44	10.974	10.3014	10.9078	10.7583	10.7538	10.9239	10.5035	10.4457	10.3378	10.5216	10.5458	10.9115	10.5583	10.5997	12.1378	11.3869	11.1606	10.9834	11.6862
Os03g0800800	Forkhead-associated domain containing protein.	FHA domain containing protein, putative, expressed	10.1842	10.68	9.32754	9.74651	9.7184	8.93838	11.1815	11.2118	11.228	11.1616	11.0166	10.4989	11.8799	11.8175	11.5637	11.2659	11.4218	11.6589	10.1825	10.3775	9.82654	10.6322	10.4594	10.615	10.4934	9.91921	10.492	10.6511	10.8568	10.5059	9.79075	9.57992	9.92994	9.99909	9.42218	10.092	9.96888	10.3301	10.4387	10.6705	10.3436	10.8904	11.8482	10.6586	10.8435	10.4424	11.4082
Os03g0802300	Hypothetical protein.	expressed protein	10.2432	10.1227	9.34016	10.7784	10.3662	9.64201	10.8665	10.7373	10.5045	11.796	11.5492	10.6292	11.3478	11.0187	10.816	11.0305	11.3455	11.1126	9.22125	10.0097	9.78843	9.89533	9.93406	10.0037	10.177	9.08011	9.82799	10.5611	11.1575	11.0981	10.422	10.0334	10.1108	10.1791	9.3862	10.0141	10.0642	10.3374	10.497	9.62465	10.8426	10.6222	10.6174	10.5336	10.3393	10.7966	10.6954
Os03g0803100	Hypothetical protein.	No Hit	0.158274	2.62709	2.19048	2.47701	1.3302	2.98008	5.4353	3.91178	5.17992	2.96034	3.32513	4.74844	3.61383	4.32551	6.98096	4.10337	4.25274	4.38846	12.5475	12.6201	8.12191	11.9857	11.3525	12.5591	6.31685	2.95841	10.9654	5.50761	3.60235	3.97541	5.83911	6.94229	6.08872	5.72243	5.19187	4.39977	7.6777	4.81912	7.27768	4.39654	4.48991	4.88845	15.4042	12.6567	12.9393	3.40348	14.3887
Os03g0803600	Glycosyl transferase, family 31 protein.	galactosyltransferase family protein, putative, expressed	2.65727	3.31268	2.71112	2.83101	2.405	0.258085	5.85244	3.28876	2.6601	3.50344	3.42038	2.44915	3.20793	3.45255	2.55381	3.24173	2.84919	3.55078	6.15898	5.22334	3.98245	6.53472	6.36415	6.3952	4.32699	5.98648	-2.11349	3.89952	1.80243	1.73746	5.86919	5.72165	5.50824	5.95731	5.70446	5.22804	5.00218	3.46455	5.00056	3.6806	4.59541	4.03076	7.02197	6.54577	6.95014	3.87662	7.03615
Os03g0804100	Conserved hypothetical protein.	expressed protein	7.36605	8.06227	6.86543	7.74473	8.14433	7.09763	8.0099	7.55092	7.52069	8.35208	8.46599	8.60307	8.01963	8.5571	8.53202	8.39657	8.44346	8.24937	8.70668	8.06545	7.7032	8.9402	8.47509	8.929	7.40541	7.30291	7.89465	8.37013	8.09365	7.34029	7.88992	7.86918	8.49333	8.0447	7.66433	7.86573	6.59183	6.94708	7.4894	7.67232	7.19312	7.91943	9.76902	9.25604	9.14211	7.99054	9.85877
Os03g0809400	Hypothetical protein.	expressed protein	8.94522	9.18354	8.33092	9.94303	10.0821	9.28302	9.05856	9.18832	9.06553	9.75971	10.0907	9.16331	10.3051	10.0884	9.66013	9.70638	10.2796	9.45269	9.88128	10.1805	9.2881	10.8661	10.5075	10.0759	8.61917	8.10768	8.95875	8.69648	9.26759	8.8363	9.73613	9.61336	9.55289	9.78603	9.18542	9.04859	8.83135	8.87423	9.20567	9.21597	9.03949	9.31796	11.4459	10.5917	10.4113	10.1365	10.6048
Os03g0810800	Short-chain alcohol dehydrogenase.	oxidoreductase, short chain dehydrogenase/reductase family protein, putative, expressed	9.42369	9.59884	8.98314	10.1343	10.2058	9.55195	9.76546	9.63719	9.83743	10.0528	10.3329	10.6938	10.0426	10.1141	9.91993	10.9867	10.6568	10.0464	11.4903	10.9711	10.4552	11.3832	11.2416	11.4406	10.4063	10.2852	10.4926	11.5697	10.6268	10.7303	11.7943	11.4089	11.7062	11.4538	10.704	11.287	9.61521	9.98593	10.8615	10.6318	10.2048	11.0767	11.7576	12.0095	11.9727	9.37686	11.7823
Os03g0812000	WD40-like domain containing protein.	DNA gyrase subunit A, chloroplast/mitochondrial precursor, putative, expressed	10.4551	11.176	9.01893	12.734	12.9247	11.22	11.039	11.7407	11.5992	11.3836	11.5263	10.9377	11.1864	11.0939	11.498	13.3571	13.7395	13.8525	11.9486	11.7856	11.7549	12.9411	13.1756	13.2079	10.4289	9.7712	10.2683	10.3959	10.7365	10.3818	11.5648	11.6062	11.1824	11.767	11.4901	10.8952	10.6621	10.5172	10.5253	10.2552	10.9064	11.2855	14.1014	12.9167	12.7969	11.315	13.2256
Os03g0819100	Peptidase M1, membrane alanine aminopeptidase family protein.	aminopeptidase, putative, expressed	11.0871	11.2535	10.449	11.8256	11.8068	11.1868	11.5403	11.9066	11.7984	11.2474	11.7289	10.5906	11.9566	12.05	11.4706	11.5076	12.1767	12.3076	11.0636	11.4339	10.9749	11.8478	11.8835	11.2727	10.6869	10.0846	10.3572	11.0828	11.6502	10.495	11.5016	11.5036	11.1317	11.3779	11.3237	11.1105	11.0495	11.0864	11.2772	11.3859	11.083	11.1374	12.3291	11.7356	11.599	12.1186	12.0069
Os03g0821700	TPR-like domain containing protein.	pentatricopeptide, putative, expressed	6.29853	6.29582	5.44035	6.83592	6.85625	6.1368	6.32653	6.38572	6.51079	7.48529	7.14984	6.54475	6.95782	6.69267	6.43178	7.23745	7.62754	7.37868	6.40732	6.64292	5.79328	6.86693	6.75876	6.74374	6.78931	5.93505	5.96494	6.48384	7.05874	6.35667	7.14973	6.77008	6.25813	7.03545	7.04615	7.03141	6.55548	6.08697	5.78526	5.86492	6.00763	6.11691	8.02926	7.09828	7.20196	5.55835	7.44852
Os03g0825600	Conserved hypothetical protein.	GIL1, putative, expressed	7.34078	6.80716	6.51747	6.52864	6.31805	6.40716	9.06297	8.70719	8.83905	5.48663	5.60902	6.00275	7.76355	7.92122	7.76483	6.57388	6.08378	6.3588	8.91096	9.23172	7.67906	9.78651	9.03591	9.0872	8.5059	8.61626	8.81243	8.2496	8.81047	8.82368	8.67116	8.34318	8.15385	8.93754	8.73963	8.30672	6.9996	6.96515	7.37288	7.00943	7.19316	7.26698	9.29635	8.60715	8.83108	5.7118	8.76565
Os03g0826000	Conserved hypothetical protein.	expressed protein	6.5721	7.0111	6.26502	7.06971	7.10124	6.3937	6.3497	6.45038	6.2933	5.01649	5.07461	4.70166	6.20405	5.71476	5.72306	5.1634	5.76423	5.4198	8.05741	7.83262	6.95937	8.60163	8.57848	8.57621	4.67098	5.85772	4.92549	2.68463	3.45987	4.45712	6.66159	6.44636	6.50937	6.73622	6.36776	5.88022	4.73139	4.80828	4.57684	3.81091	5.01204	5.05984	9.37814	8.56136	8.70605	5.45029	9.03443
Os03g0833200	Conserved hypothetical protein.	expressed protein	7.81793	8.2714	7.07963	7.58719	7.75918	6.80705	8.56992	8.4696	8.01759	8.0044	7.9979	7.57645	7.6301	8.38267	8.42179	7.57118	8.3529	8.00819	7.66272	7.62451	7.33359	8.44566	8.43643	8.28912	7.44441	6.18504	6.79725	7.35546	7.17689	6.74596	7.49386	7.4019	7.14334	7.88009	7.44584	7.25584	6.14328	7.09205	6.8223	7.02604	7.4113	7.24748	9.32772	8.56337	8.34076	7.8538	8.96565
Os03g0839200	Multi antimicrobial extrusion protein MatE family protein.	MATE efflux family protein, putative, expressed	9.81485	10.1456	8.61484	10.7255	10.5672	9.80085	9.99304	11.2285	11.2265	10.9674	11.6346	10.4147	11.0861	11.3523	10.5257	12.0516	11.8449	10.0997	8.90385	10.3172	8.92397	8.983	8.75839	8.34433	10.5148	9.95421	9.95633	11.1555	11.8206	9.77759	10.7488	10.6013	10.2306	11.2226	10.9985	10.9183	11.0205	10.9959	10.4653	10.7058	10.7808	10.512	10.0659	11.1408	11.6756	12.1707	11.5727
Os03g0842400	Conserved hypothetical protein.	retrotransposon protein, putative, unclassified, expressed	6.37557	6.90204	5.42428	7.07931	7.22581	6.00958	6.70054	6.54992	6.3846	7.16658	7.47447	7.16445	6.04018	6.44491	6.39438	5.85052	6.88661	5.57875	7.53593	6.84897	6.53042	7.17044	7.61153	7.58561	6.6458	5.71621	6.82632	6.03818	5.92641	5.64232	6.71437	6.71687	6.93537	7.25773	6.65606	6.65676	6.22231	6.41151	6.70136	6.95261	6.47679	7.03685	9.22254	8.53722	8.26375	6.70915	8.93748
Os03g0843900	Poly glycohydrolase family protein.	hypothetical protein	10.0607	10.0453	9.59723	10.4659	10.3931	10.0742	10.4507	10.1844	9.86658	10.1444	10.169	9.72586	10.3099	10.2723	10.1706	9.98803	10.3326	9.65906	9.15113	9.01325	9.30054	9.27047	9.33283	9.52901	8.72477	8.09695	8.43853	8.89348	9.23592	8.9886	9.25133	9.20092	9.57507	9.51745	8.85814	9.25579	8.75913	8.87829	9.2846	9.5031	8.9239	9.31483	9.75198	9.31201	9.30286	9.37858	9.61581
Os03g0850100	NLI interacting factor domain containing protein.	NLI interacting factor-like phosphatase, putative, expressed	6.46556	6.0641	5.66858	6.32239	5.53165	5.35438	5.48069	5.24016	5.3879	5.18955	5.26497	4.83626	6.95952	6.15498	6.03612	5.74614	5.59256	5.31869	8.22686	7.83611	6.28691	8.65578	8.40171	8.51522	5.33832	5.54391	5.27443	4.72711	5.22406	5.07903	8.72993	8.15471	8.44425	9.3216	7.91859	7.983	6.26756	6.36934	7.21628	6.802	6.46904	7.56479	9.62948	8.89998	9.04897	4.40857	8.89831
Os03g0853500	(No Hit)	brevis radix, putative	5.30574	5.5775	4.31058	4.11239	3.62425	3.20306	4.76442	4.77009	4.86819	5.73281	4.80314	4.91185	5.87262	5.8168	5.45524	6.39344	5.96638	5.98857	7.02133	6.04289	4.63375	7.46493	6.85289	6.8557	4.1336	4.83541	6.09128	5.31742	4.25451	5.19613	6.07308	6.34403	5.75127	6.57875	6.72106	5.67857	5.57204	6.21547	4.84298	5.0689	5.75105	4.59796	9.35241	8.31342	8.02481	6.65239	8.49629
Os03g0853900	Conserved hypothetical protein.	BCCIP, putative, expressed	7.46425	7.90648	6.20828	7.30224	7.49797	6.72414	7.71289	7.97125	7.68816	8.56067	8.65761	7.92173	7.4101	7.72498	7.46974	7.58975	8	7.47733	7.62697	8.10556	6.47627	8.47715	7.91709	7.84311	8.05451	7.38794	8.42019	8.88133	8.41429	8.24761	7.94004	7.8852	7.3321	8.23012	8.07938	7.54343	6.90176	7.77828	7.22672	7.9174	7.82475	7.90892	9.20939	8.14311	8.04857	6.43664	8.84557
Os03g0859500	ABC transporter related domain containing protein.	ABC-2 type transporter, putative, expressed	6.03426	6.01641	5.76338	7.85536	7.74486	7.36608	7.73927	6.76756	6.63366	8.88424	8.28602	7.84796	6.34526	5.86247	5.77145	7.52225	7.41738	7.58938	8.48157	8.31621	8.72341	9.49508	9.71506	9.92659	7.93605	7.71056	8.38107	9.09956	8.83319	8.97954	9.44733	8.98494	9.34014	9.73287	8.49011	8.75683	8.37241	8.46465	9.01074	9.47815	8.85229	9.36922	10.2473	9.47149	9.27778	9.02763	10.4979
Os03g0862200	Kinesin heavy chain (Fragment).	kinesin motor domain containing protein, putative	8.12491	8.44724	7.83252	8.74487	8.65889	8.07909	8.64201	7.8719	7.83465	8.18855	8.13221	7.91284	7.06046	7.25017	7.80531	7.60072	8.02226	7.9032	10.807	10.3529	9.115	11.1575	10.9874	11.2457	7.06412	7.33593	7.73231	6.62935	7.43381	8.2548	10.6473	10.3106	10.381	10.7046	9.9128	9.97033	8.94079	8.43642	9.34863	9.42643	8.95047	9.86541	12.5961	11.8402	11.9502	8.80262	11.9796
Os04g0101300	MRG family protein.	chromatin modification-related protein EAF3, putative, expressed	11.9698	12.2551	12.1234	11.7326	11.796	11.7886	11.9585	11.417	11.316	11.5598	11.6155	11.9512	10.8706	11.5554	11.8015	10.9309	11.2644	11.0405	11.9765	11.4722	11.381	11.4695	11.5385	11.9956	10.7167	9.74378	10.7488	10.5536	11.2881	10.8657	10.4565	10.3052	10.8893	10.6353	9.74809	10.364	8.86313	9.67859	10.3821	10.5637	9.90009	10.7467	12.5622	12.0484	12.0494	11.8258	12.6179
Os04g0117200	Spectrin repeat containing protein.	expressed protein	8.23639	8.22495	7.62416	8.49543	8.32231	7.87694	9.38489	8.95068	8.39121	9.02344	8.69164	8.23654	8.46106	8.48147	8.47276	8.27162	8.52593	8.10354	9.24375	8.91032	8.09035	9.18212	8.98114	9.00945	7.82208	7.00785	7.61723	7.48106	7.68587	7.76148	8.71093	8.40692	8.37701	8.7253	7.87274	7.97906	7.36122	7.75646	7.91191	8.50079	7.99523	8.07321	10.7276	9.83758	9.7424	9.10289	10.2796
Os04g0117600	Dihydrouridine synthase, DuS family protein.	tRNA-dihydrouridine synthase 3-like, putative, expressed	11.1548	11.5197	10.5076	11.5987	11.8443	11.1361	11.5557	11.939	11.8214	11.8697	11.9404	11.4163	11.96	11.6049	11.7167	12.1157	12.0913	11.9555	11.5266	11.6168	11.0822	12.0466	11.8806	12.0296	11.0878	10.499	10.9081	11.028	11.4623	11.0824	11.3281	11.2755	11.5601	11.5992	11.2074	11.3514	10.5737	10.7117	11.0599	10.7747	10.9692	11.5434	12.9133	12.0396	11.976	11.6916	12.5968
Os04g0127300	Peptidase S8 and S53, subtilisin, kexin, sedolisin domain containing protein.	OsSub38 - Putative Subtilisin homologue, expressed	3.79397	3.06527	2.60119	5.34651	4.8401	2.88147	4.14685	3.55547	3.6491	5.00907	4.58396	4.2302	4.35906	4.06154	4.09806	5.06782	5.46672	4.66503	11.1343	10.0074	6.92387	9.97425	10.9165	11.0478	3.69301	1.37661	5.56363	3.21733	3.49588	4.13884	5.32731	6.92021	5.08527	5.63805	6.08514	4.65823	3.30756	3.37839	3.31656	0.404177	3.79272	3.65553	12.8792	11.266	10.968	3.79601	12.3287
Os04g0129300	YT521-B-like protein family protein.	ECT protein, putative, expressed	8.06586	8.02976	7.36443	8.80866	8.75497	8.11782	8.79008	8.73735	8.4601	8.90505	8.84825	8.0816	8.75804	9.06817	8.73181	8.73462	9.19581	8.68286	7.6483	7.94608	7.44694	7.88616	7.79491	7.98348	8.21031	7.28356	7.75581	8.19404	8.27115	7.9184	7.40124	6.89261	7.1821	7.5497	6.71208	7.47769	7.21712	7.53494	7.87581	8.0253	7.88698	8.16503	9.20695	8.16452	8.08541	8.19756	8.78958
Os04g0129400	Non-protein coding transcript, unclassifiable transcript.	expressed protein	9.77477	10.0146	9.6708	9.87327	10.3764	9.83182	10.3051	10.6081	10.2066	10.3878	10.516	10.1467	10.141	10.7532	10.423	10.0588	10.5646	10.2765	10.3085	10.1458	9.86624	10.065	9.83732	9.80632	10.1777	9.74646	10.4584	10.8535	10.7467	10.1826	9.30207	9.37369	9.5823	9.12164	8.78846	9.16094	9.98868	9.24608	9.53658	9.60171	9.47071	9.81769	10.9666	10.6712	10.3963	10.5357	10.7397
Os04g0151800	Argonaute and Dicer protein, PAZ domain containing protein.	argonaute, putative, expressed	10.0333	10.5367	10.135	10.2532	10.529	10.2668	10.8338	11.1245	11.2185	10.6399	11.0446	10.3522	10.9131	10.8842	10.8649	10.6648	11.0205	11.1961	10.8261	11.008	10.3212	11.5504	11.4222	11.4492	10.5714	9.99503	10.6968	11.0005	11.2009	10.7046	10.5752	10.7278	10.8676	10.7465	10.5793	10.6764	11.2694	11.0836	11.177	10.961	11.1419	11.461	12.8452	11.7851	12.003	10.8771	12.379
Os04g0169300	Conserved hypothetical protein.	expressed protein	8.79924	9.39853	8.31532	8.5864	8.80358	8.12288	9.06418	8.54069	8.1635	8.78534	8.71306	8.03985	7.94232	8.19946	8.45962	7.51224	8.68961	7.42379	6.74854	6.4855	8.00567	6.77305	7.84447	8.25684	5.60753	5.80704	6.28097	5.87747	6.97105	6.48015	7.33057	7.19878	7.10049	7.5261	6.91099	7.17173	7.28902	7.66416	7.46909	7.97357	7.51411	7.48925	9.80088	8.87679	8.79708	8.60595	9.35537
Os04g0177300	SNF2-related domain containing protein.	SWI/SNF-related matrix-associated actin-dependent regulator of chromatin subfamily A, putative	1.5407	3.31589	3.62787	2.97585	2.27644	3.1351	3.15329	2.44548	2.18072	3.57618	5.13842	2.16864	3.15062	1.95138	2.79431	0.787619	2.75729	2.8603	8.52469	8.43673	3.17611	9.25582	8.57369	8.29475	3.60774	5.06293	4.27236	1.95558	3.81869	4.46165	7.77494	7.50223	7.29192	7.74337	7.34886	6.42056	5.76865	5.71898	5.9606	5.25733	5.62113	6.31033	10.1203	8.43803	8.46551	2.52503	9.15666
Os04g0185100	Conserved hypothetical protein.	CDT1A - Putative DNA replication initiation protein, expressed	8.18742	9.47533	6.57846	7.62905	7.36108	6.03062	5.58623	5.58901	5.64771	5.26065	5.06994	4.88467	7.67933	7.26744	7.12771	6.38996	6.47579	6.72202	9.10171	9.09128	5.19611	9.54948	8.82263	8.56124	4.84789	4.81663	3.95827	4.80621	3.99382	4.72638	8.55214	8.04058	7.99573	8.59456	7.80901	7.5056	6.25166	6.48465	6.89887	6.65619	6.57282	7.07711	10.5651	9.28785	9.39161	1.46968	8.87705
Os04g0208500	Cyclin-like F-box domain containing protein.	OsFBD9 - F-box and FBD domain containing protein, expressed	7.11163	7.04327	4.57609	6.70575	7.13485	5.45966	6.52576	6.47907	6.66567	7.87011	7.56283	6.93194	8.17695	8.19678	7.95601	8.16068	7.90531	8.79599	10.0793	9.97559	7.95151	10.4392	9.99447	9.13976	5.2047	5.39204	4.05487	6.19134	6.48492	6.15666	7.55532	8.09218	6.4993	8.32421	8.00994	6.25095	6.52233	6.49534	6.45495	6.75363	6.48014	7.25598	12.8672	12.0355	11.9873	9.48934	11.6164
Os04g0208600	Cyclin-like F-box domain containing protein.	OsFBD10 - F-box and FBD domain containing protein, expressed	2.8127	3.86548	3.42281	2.70424	3.64621	1.41974	4.31478	4.07182	3.67031	4.80525	4.38535	3.98635	4.62669	5.1358	3.85857	4.54202	4.47782	5.5529	4.54371	6.48817	3.83256	4.7028	4.479	4.59416	6.66881	6.08946	4.06602	5.31728	4.86801	4.90212	3.38456	3.68203	2.64703	2.33868	3.98009	5.85291	4.38171	3.50329	3.20995	2.71198	3.78824	2.77868	7.94676	6.03056	6.38034	4.90711	7.43035
Os04g0221000	Conserved hypothetical protein.	expressed protein	6.23336	6.49601	6.14474	6.79575	7.14618	6.90372	6.59391	6.57045	6.24618	6.66066	6.78905	6.37333	6.61364	6.89062	6.47649	7.10316	7.70062	6.96178	8.00261	7.26854	7.09657	7.71324	7.97063	7.78503	4.93228	4.52635	4.48724	4.51677	5.53792	4.75041	7.00634	7.03375	6.87492	6.81076	6.62131	6.35891	5.44903	5.56777	6.00094	6.02869	5.65475	5.93858	9.47867	8.53034	8.3409	7.41649	9.19734
Os04g0221600	Zn-finger-like, PHD finger domain containing protein.	expressed protein	11.012	10.6355	10.0882	11.3825	10.9785	10.4971	11.499	11.233	10.9749	11.4353	11.0578	10.3481	11.5416	11.1946	10.7081	11.2496	11.4959	11.0095	9.37495	9.6351	9.35667	9.45189	9.79471	9.67537	9.9939	9.2039	9.84885	9.88265	10.3698	10.1237	9.94037	9.27546	9.4792	9.94988	8.85802	9.39255	9.77876	9.87933	9.82715	10.4041	9.9318	9.8464	10.6044	10.1276	9.9096	9.51312	10.2168
Os04g0261400	Conserved hypothetical protein.	expressed protein	6.4193	5.73873	6.47436	6.42167	5.79644	6.1804	6.05369	5.66367	5.86184	6.35427	5.65825	6.24466	6.27702	5.86967	6.01794	6.51283	5.75199	6.14171	9.64925	9.33349	6.8157	9.88831	9.74687	9.87467	6.84023	7.35138	6.94907	5.60866	5.89464	6.73944	9.59887	9.15052	9.10439	9.84408	9.68425	9.19604	8.75699	8.0069	8.18803	9.07097	8.23598	8.65943	12.617	10.8522	10.7395	7.0182	11.3385
Os04g0278000	PRLI-interacting factor G (Fragment).	H-BTB2 - Bric-a-Brac, Tramtrack, Broad Complex BTB domain with H family conserved sequence, expressed	7.90254	7.75208	7.68567	8.4198	8.56902	8.04962	9.35802	9.13207	9.06808	9.48079	9.05719	8.75247	9.532	9.4341	9.31182	9.31715	9.27735	9.80348	8.80257	8.69315	9.05683	8.89485	8.86145	9.17733	9.02647	8.79394	9.41077	9.66859	9.93445	9.89817	8.35479	8.29032	8.64172	8.57245	7.87518	8.26957	7.60528	8.10267	8.26759	8.36998	8.01426	8.46591	9.44946	9.73088	9.71048	10.0308	10.038
Os04g0284100	Conserved hypothetical protein.	expressed protein	9.00799	9.45161	9.16504	9.53896	9.63004	9.55734	9.50615	9.39537	9.33612	9.45429	9.84438	9.81294	9.12658	9.52481	9.69637	9.613	9.80679	9.5831	9.23069	9.06233	9.37924	9.15771	9.1228	9.78597	10.1116	9.94107	10.318	10.4173	10.0479	10.0935	8.63364	8.45084	9.38983	8.75884	7.80796	8.73555	7.76342	8.14655	8.85661	8.33278	8.4122	9.38871	10.4393	10.4226	10.4172	10.0373	10.4716
Os04g0284500	Hypothetical protein.	expressed protein	5.06361	5.18172	4.68822	5.29524	5.33124	4.72153	5.13468	5.64486	5.21652	5.40124	5.31479	5.02516	5.57229	6.01589	5.55705	5.34453	5.70553	5.88125	4.52321	4.48003	4.23586	4.77882	5.00299	4.73635	5.62724	5.97189	5.38315	4.66533	4.6248	4.28249	4.25448	4.88018	4.04081	4.68132	5.43743	4.2242	4.77424	5.29073	4.29001	4.43088	5.09871	4.09984	5.16556	5.22535	4.79895	4.65091	5.02577
Os04g0286400	Hypothetical protein.	No Hit	11.1963	11.0887	10.6366	10.9562	10.7488	10.1672	11.1592	11.3873	11.0866	11.8311	11.9093	11.6104	10.9657	11.5883	11.192	11.7167	11.5817	11.7772	11.2056	11.2255	10.0845	12.0319	11.4819	11.0588	10.9967	10.5656	10.578	12.7609	11.9012	11.0457	10.7039	10.5613	10.4759	10.9609	10.7426	10.6406	9.73979	10.0784	10.4549	10.5291	10.7352	10.6959	11.9804	11.2905	11.04	11.0259	11.4969
Os04g0298700	Conserved hypothetical protein.	expressed protein	2.863	2.62429	1.2372	2.12451	3.3852	1.68633	1.61913	3.3257	1.21001	1.70644	1.55616	0.484561	3.51852	0.182764	1.20268	1.73055	1.85143	1.82662	3.75854	3.10451	1.47912	5.02676	3.77247	2.38026	5.10278	5.06489	4.91124	4.10073	1.28755	4.27528	3.98011	4.21577	1.71018	3.72269	5.07182	2.25029	3.44382	4.48677	1.25928	2.85857	4.02234	1.66699	6.58466	3.48401	3.23777	2.57882	4.64269
Os04g0313500	(No Hit)	OsFBX127 - F-box domain containing protein, expressed	3.11723	3.65908	2.8555	3.0415	3.59355	3.39511	3.12481	2.37536	3.79234	2.05774	3.07643	3.85557	3.47224	3.2057	2.22911	3.86604	2.57941	3.14164	1.71897	2.48347	2.68794	3.299	3.19561	1.61958	3.30976	5.62814	0.363519	4.86179	1.87924	3.00923	5.45138	6.34083	6.35464	4.494	5.7829	4.63453	5.91933	5.89597	4.56127	3.70289	5.24074	4.56329	2.26772	2.37056	1.18053	2.66025	1.29708
Os04g0321600	Peptidase M24 family protein.	FACT complex subunit SPT16, putative, expressed	12.4497	12.4002	12.0709	12.6799	12.5203	12.0617	12.863	13.0637	13.1215	13.0065	12.8686	12.2891	13.5881	13.5884	13.1122	13.2453	13.2273	13.7216	12.3184	12.5409	11.9452	12.7813	12.5084	12.401	12.294	11.8403	11.9862	12.6752	13.0165	12.2183	12.1796	11.721	12.1498	12.2532	11.4373	11.9879	11.4314	11.5768	12.2548	12.24	11.7579	12.3163	13.1678	12.6194	12.7977	12.0762	12.6388
Os04g0330800	(No Hit)	No Hit	7.3673	7.39388	7.67753	7.61512	7.67651	7.86782	6.78103	7.37905	7.64779	7.38985	7.91048	8.289	7.18904	7.95278	7.68253	7.43372	7.83835	8.31185	7.92049	7.28642	7.11012	8.55779	8.33609	8.63157	6.73875	6.76622	6.68951	8.56227	8.56029	7.66049	9.09809	9.51995	9.67073	8.93869	9.1563	9.43571	9.22111	8.52607	8.64459	8.69503	8.70342	8.94651	7.719	8.11407	8.18888	8.22961	8.66381
Os04g0347900	Conserved hypothetical protein.	expressed protein	8.03246	8.65232	6.92434	6.57828	6.66806	6.0619	7.99997	8.52039	8.57297	7.33806	7.66011	7.84525	9.50708	9.34636	9.2744	8.012	8.32777	8.70365	8.59857	8.51771	7.14872	8.58841	8.1859	8.18258	7.58439	7.3441	7.54228	7.15737	7.554	7.07612	7.52881	7.50942	7.53714	7.72326	7.41155	7.39223	7.22241	7.57267	7.38575	7.57846	7.36479	7.82576	10.8731	9.00483	9.22372	7.11189	9.72246
Os04g0348000	Conserved hypothetical protein.	expressed protein	11.6987	11.4166	10.9123	11.9506	11.6416	11.1217	11.7877	11.651	11.3599	11.7121	11.5891	11.1775	11.5601	11.759	11.5086	11.6991	11.6214	11.3578	10.7765	10.9281	10.3915	11.2802	11.1527	11.1443	10.6828	10.1084	10.675	11.2723	11.4036	11.114	10.7219	10.3259	10.3261	10.907	10.2594	10.5178	10.4259	10.3413	10.3228	10.7175	10.7508	10.5555	11.3448	10.9908	10.7393	11.1386	11.2622
Os04g0350300	Phragmoplast-associated kinesin-related protein 1 (Fragment).	Kinesin motor domain domain containing protein, expressed	5.93904	6.37461	5.55075	7.37135	7.50009	7.07754	7.12188	6.72511	6.81231	7.34473	7.38961	6.85405	5.11237	6.05289	5.78239	6.17688	6.79655	6.32001	9.82902	9.52146	6.76709	10.6805	10.4429	10.2374	6.04649	5.24374	5.83363	5.88114	7.07587	6.58632	10.5157	10.0166	9.74113	10.4577	9.65181	8.96633	6.80944	7.3866	8.27607	7.45995	7.81212	8.75054	11.4613	10.4972	10.5928	7.20696	11.0341
Os04g0359900	(No Hit)	hypothetical protein	11.4572	12.0482	11.4088	11.4655	11.7249	11.775	11.6042	11.2102	11.1881	11.4782	11.5724	12.0418	10.1543	10.7041	11.4266	10.9608	11.5398	11.0437	10.5285	9.85032	11.0672	10.2625	10.5986	11.5586	9.70764	8.56156	9.5516	9.46714	9.79062	9.78502	9.63075	9.62713	10.5422	10.0821	9.43223	10.4388	8.93157	9.70048	10.3912	10.4485	9.93931	10.6828	12.2298	11.3326	11.4597	11.2399	11.9215
Os04g0362300	(No Hit)	No Hit	3.28636	2.25617	3.29582	0.681995	6.055	6.92839	3.58078	0.574601	1.8289	1.40167	1.97799	2.07528	2.81996	1.1774	2.46516	2.56396	1.66279	1.86622	0.819677	1.81938	1.97779	0.307809	-0.369564	2.7656	-0.646488	3.27608	-0.293838	0.00271703	0.773083	3.52962	1.53583	1.22881	2.83687	1.1341	-1.13592	2.50823	4.73618	0.282491	2.24045	2.55871	3.33314	2.33788	3.97356	2.11011	3.16627	1.73378	2.67498
Os04g0382200	Exo70 exocyst complex subunit family protein.	exo70 exocyst complex subunit domain containing protein, expressed	9.70062	9.27203	8.83585	10.2082	9.95475	9.27047	10.1998	10.0654	9.43942	10.4086	10.2587	9.53302	10.7505	10.7081	9.52613	10.845	10.5258	10.298	9.2602	9.34199	8.3716	9.95903	9.54283	9.29509	9.94536	9.39206	9.64059	10.673	10.1983	9.43728	10.5257	9.86448	10.2138	10.4028	9.32522	9.57705	9.33534	9.50442	9.85177	10.2097	9.63092	9.83963	9.54494	9.58924	9.56621	9.34433	9.68848
Os04g0395100	Protein of unknown function DUF26 domain containing protein.	expressed protein	5.05192	4.61545	4.11943	5.63848	4.7737	3.59291	5.79408	5.14276	5.03471	6.90232	6.88886	6.86425	4.78039	5.53308	4.87878	4.66342	5.94872	5.19384	5.31093	5.58899	5.33961	5.50344	5.63401	6.29479	5.80687	5.42404	6.09236	6.85848	7.29608	7.29972	4.58404	4.87297	4.67806	4.78974	4.81502	4.63291	4.75735	5.18548	4.60206	5.39601	5.34021	4.96588	8.99062	7.19783	7.35407	7.83298	8.5524
Os04g0396800	Peptidase S10, serine carboxypeptidase family protein.	OsSCP24 - Putative Serine Carboxypeptidase homologue, expressed	4.76621	3.66512	9.03917	6.78958	5.58832	9.56278	4.97976	4.94023	4.0649	5.50928	6.20844	6.29177	3.44002	4.27503	3.2716	5.35128	5.37621	4.58919	13.0995	11.5866	12.389	12.2178	12.5896	12.6924	4.72586	6.16868	6.4146	5.56896	6.54592	5.91174	6.45762	6.229	6.79172	6.4386	6.14404	6.17565	6.27537	5.18461	5.9232	5.65842	6.46997	7.11113	13.78	12.8981	12.9799	11.7571	12.7162
Os04g0410200	Protein kinase family protein.	No Hit	7.19004	7.88572	7.12243	7.52977	8.3371	7.29221	6.85328	7.24384	6.87795	7.36404	7.69017	6.97592	6.31546	6.93012	7.18812	6.33719	7.5355	7.43697	8.45565	8.20317	7.61823	8.6185	8.61531	8.84697	6.1231	5.24641	5.5559	6.80056	8.32005	6.23267	7.01895	7.45951	7.54162	7.01522	6.64422	7.07583	7.0868	6.51619	6.70713	6.57542	6.79874	6.88634	9.80348	9.56681	9.32256	7.80601	10.3572
Os04g0411200	Conserved hypothetical protein.	expressed protein	6.03002	4.50031	4.92866	3.43837	3.16214	4.09421	3.95481	4.33778	3.71835	2.50347	2.81784	4.45646	5.37233	5.63238	5.85463	4.96143	4.42965	5.5689	8.39941	7.18106	7.24527	7.24097	7.45119	8.122	5.2361	5.28398	1.96175	3.55015	4.31752	3.72149	4.45059	4.8563	4.1355	3.99897	5.4668	4.58913	5.8338	5.71843	4.27896	4.52952	5.08847	4.36284	11.2367	9.56763	10.2648	4.55531	10.0937
Os04g0412800	Type I collagen alpha 1.	glutaredoxin, putative, expressed	6.72924	6.36842	7.22562	6.88595	6.71728	7.43	5.37001	5.6717	5.815	5.87571	6.15975	6.4603	5.98159	6.67903	6.26109	6.23655	5.96973	6.63639	11.9859	11.0765	7.93967	12.3798	11.7273	11.654	2.50941	4.36473	4.30298	5.38701	4.88264	5.59204	11.3342	11.2397	11.3166	11.1673	10.9649	10.4717	8.17067	8.1105	9.52249	8.59699	8.99821	10.1257	12.7065	12.0858	12.4609	6.2078	12.1858
Os04g0416500	Conserved hypothetical protein.	transposon protein, putative, Mutator sub-class, expressed	7.96191	7.94417	7.12116	8.43243	8.02698	7.17859	8.9462	8.75959	8.56028	9.03861	8.96077	8.07603	8.05777	8.06796	8.51473	7.9472	8.87004	8.3483	9.4248	9.2065	8.30399	10.2525	9.89454	9.7364	7.22629	6.55296	6.77862	9.8037	9.90703	7.91812	9.41459	9.10387	8.94006	9.43217	9.0354	9.00218	9.60749	10.2902	9.66986	9.91371	9.88974	9.79406	10.6258	9.22807	9.72887	10.8941	10.9394
Os04g0422700	Conserved hypothetical protein.	expressed protein	4.35847	4.3974	4.89406	0.777823	2.65311	4.23844	2.83679	2.86863	1.32305	1.67507	1.39348	3.95143	3.02793	3.94749	3.71232	1.20606	1.66914	5.21457	9.92981	9.2996	7.51704	9.99562	9.48672	9.59146	-2.02062	2.2433	3.7786	2.80879	4.41204	3.37092	8.92216	9.34147	9.09214	8.78909	8.99076	8.8069	7.0663	6.78481	7.22197	6.94399	7.69844	7.58224	11.6954	10.3192	9.96154	7.51875	11.5084
Os04g0433800	ATP-dependent DNA helicase RecQ family protein.	helicase conserved C-terminal domain containing protein, expressed	5.86365	6.43577	5.07693	6.55149	6.60762	5.62017	5.9227	5.86708	6.03132	6.80624	7.06874	5.99067	5.90565	5.19292	4.88798	5.83879	6.25444	5.80021	8.10307	8.00877	5.06021	8.70054	8.64555	8.47247	5.30568	5.0691	4.94474	4.74002	5.48396	6.09261	8.20225	8.1956	9.02484	8.28222	7.61125	7.42455	6.76521	6.22506	6.69842	6.50765	6.549	7.10656	10.6442	9.43916	9.23908	3.72055	9.60251
Os04g0434500	ZF-HD homeobox protein Cys/His-rich dimerisation region domain containing protein.	ZF-HD protein dimerisation region containing protein, expressed	5.5437	6.05069	6.58288	5.95646	5.97471	6.50723	5.11153	5.47303	6.4543	5.28184	5.71445	6.69739	6.26177	6.37672	8.88644	5.92515	5.55751	6.14589	4.99914	5.09602	5.1682	5.17082	5.22789	5.20705	6.06383	5.4558	5.03869	5.09838	5.48186	5.23856	4.91331	5.31698	4.04664	4.84459	6.00284	5.46938	7.62127	6.29869	5.04355	6.39755	6.07367	4.98607	5.19122	4.7118	4.70736	4.96133	4.47922
Os04g0442000	Auxin response factor 2 (ARF1-binding protein) (ARF1-BP).	auxin response factor 9, putative, expressed	11.8779	11.6959	11.6974	13.0732	12.8801	12.792	12.5491	12.5564	12.4004	12.7014	12.6217	12.408	11.1616	11.413	11.1345	12.4658	12.5464	12.5018	11.4573	11.8952	11.5488	11.6414	11.2496	11.4574	11.9736	11.6118	11.8976	12.5055	12.1274	11.8259	11.6604	11.1143	11.9151	11.9589	10.9614	12.0252	11.602	11.7232	12.2282	11.8483	11.3919	12.276	12.1251	11.9377	12.2613	11.7189	12.1314
Os04g0445400	Conserved hypothetical protein.	expressed protein	7.40408	7.89721	7.72923	8.15191	8.35543	7.86837	8.31096	8.38648	8.24986	8.41359	8.9514	8.56391	7.20332	7.07314	7.22118	6.17089	6.72002	5.82806	10.787	9.90247	7.68937	10.3734	9.96156	9.77019	6.58367	6.20785	7.13719	6.06485	7.22152	6.59936	8.80539	9.19373	9.274	9.06716	8.83619	8.72714	8.12514	8.07073	8.69115	8.26715	8.42206	8.85413	12.0526	10.7217	10.7119	7.98669	11.186
Os04g0450800	Histone H3 family protein.	histone H3	14.5513	14.7992	14.6492	15.0811	15.2987	15.2128	14.6648	15.0534	15.1171	15.1278	15.5285	15.5979	14.8141	15.61	15.0434	15.3777	15.495	15.4079	14.9908	14.6576	13.9535	15.1883	14.8915	14.7279	14.3472	13.8464	14.8361	15.4395	15.273	14.6592	14.0122	14.1699	14.3742	14.0909	14.1711	14.7313	13.5906	14.082	14.2365	14.7026	14.4179	14.4926	14.7771	14.3871	14.4893	14.5728	14.4912
Os04g0455900	Conserved hypothetical protein.	endoplasmic reticulum-Golgi intermediate compartment protein 3, putative, expressed	8.9018	8.72636	8.39887	9.19472	9.13769	8.84203	8.82704	8.86546	8.80109	9.40725	9.35041	8.82528	9.09547	8.9407	8.57896	9.42444	9.47014	9.15098	8.00186	8.06858	8.04778	9.29762	9.30456	9.26578	8.70006	8.41666	8.70226	9.42108	9.43854	9.02437	8.89811	8.51672	8.76197	9.49291	8.92696	9.13413	8.49711	8.67883	8.77801	9.31109	8.85587	8.95287	8.48084	8.66435	8.67814	9.08082	9.38895
Os04g0462600	Dynein light chain, type 1 family protein.	dynein light chain type 1 domain containing protein, expressed	7.80411	7.75131	8.27823	7.15114	7.19767	7.94251	8.98285	9.39163	9.53401	8.23328	8.4224	8.98704	10.942	11.3697	10.8857	9.1278	9.10808	9.41463	9.53061	9.18714	8.33742	9.47628	9.07221	9.26481	9.27784	8.56069	8.31476	8.83182	8.6032	8.79657	8.56252	8.54582	8.93753	8.74474	8.54788	8.66063	7.60395	7.81971	8.42274	7.88146	7.894	8.6781	10.5102	9.52411	9.89811	8.83227	10.0104
Os04g0463600	Conserved hypothetical protein.	expressed protein	12.1557	11.95	11.7381	10.7873	10.8403	10.3053	12.3784	12.5854	12.2465	11.4114	11.5521	10.9704	11.625	12.005	11.7191	11.0149	11.1968	11.0452	11.3192	11.3294	10.7207	11.1862	11.0362	10.7861	10.9779	10.3476	10.9148	10.6917	10.97	10.4947	10.3156	10.1982	10.2902	10.3127	9.86978	10.1741	9.92886	10.1912	10.5093	10.3425	10.4346	10.4833	11.7455	11.2482	11.0893	10.5645	11.1562
Os04g0467800	Telomere end binding protein domain containing protein.	ATPOT1, putative, expressed	8.48592	9.05982	7.90416	9.71923	9.90366	8.77993	9.65012	9.31401	9.46254	10.6426	10.6799	10.4237	9.75424	10.0243	10.1706	10.4193	10.6798	10.281	8.96128	9.23576	8.52414	9.5812	9.31379	9.61472	9.58525	9.06408	9.70255	10.3446	10.3268	10.0358	8.52953	8.26028	8.81549	8.701	7.69152	8.5302	8.17037	8.99938	8.80516	9.51375	9.09163	9.56987	11.091	9.51696	9.6767	9.70108	10.785
Os04g0469800	Cytochrome P450 family protein.	cytochrome P450, putative, expressed	7.79799	8.32328	7.72181	8.9828	8.94809	9.81823	6.46229	6.75793	6.56043	7.15808	7.66111	6.90196	7.0588	6.85909	6.78896	7.63008	8.04314	7.68199	9.1964	8.12481	7.97404	9.22049	9.2119	9.72129	3.18917	-3.03813	5.00839	6.10871	7.1406	4.56894	9.79686	10.0118	10.4616	10.3633	10.0913	9.86827	8.00979	7.72813	8.74973	8.19811	8.19609	8.65703	9.4453	9.68435	9.43123	10.2495	10.1968
Os04g0471100	Conserved hypothetical protein.	transposon protein, putative, CACTA, En/Spm sub-class	5.44163	5.27558	6.29255	4.36192	4.92153	5.62894	6.32028	5.28574	5.07394	4.21876	4.99127	5.31219	4.22101	4.95426	4.77022	3.23347	4.70117	4.44313	4.7128	4.88671	5.25169	4.93563	4.93234	5.44957	3.69504	4.19304	5.43427	4.15574	4.38934	2.8507	4.40917	4.64914	5.32116	4.94885	4.46919	4.63995	5.61142	3.66494	4.52185	4.43669	4.24612	4.44076	5.48185	5.52822	5.27285	5.0766	5.34891
Os04g0475000	Conserved hypothetical protein.	No Hit	5.62704	5.60495	4.79395	5.63415	5.4894	4.54035	4.83536	4.64639	4.87347	4.23941	5.18432	3.7985	4.50347	4.62717	4.55414	2.92661	4.54425	3.94891	3.85552	4.55432	5.12199	4.45622	5.11956	5.07838	4.05407	1.2495	2.41784	3.86984	5.28543	3.60466	4.7104	4.91038	4.5742	4.78339	5.14391	4.58613	4.03637	4.89785	4.15092	3.7514	4.56964	4.59627	5.93472	6.33338	5.86138	6.1191	6.24196
Os04g0476400	Conserved hypothetical protein.	ribonuclease H2 subunit B, putative, expressed	10.0645	10.5108	7.79249	9.88925	9.66059	8.24182	9.17726	9.25446	8.8027	9.71613	9.32391	9.43587	9.69757	9.85507	10.1578	10.1942	10.0311	10.1745	9.57181	9.32787	8.01967	9.86131	9.48817	10.0482	7.38952	7.3019	8.41913	7.80328	8.30358	7.27119	8.15519	8.12713	7.93635	8.66742	7.87334	7.81655	6.69567	7.29207	6.94421	7.88295	7.16719	7.48782	10.6377	9.13577	9.1736	6.96721	10.2189
Os04g0483400	Conserved hypothetical protein.	expressed protein	7.03456	7.83708	6.48083	7.18909	7.39685	6.76714	8.3272	8.78124	8.77961	8.93005	9.21992	8.01553	8.94942	8.76259	8.91684	8.3929	8.94958	8.55603	7.94684	8.04965	7.58686	8.28598	8.29933	8.73329	7.55107	6.41789	7.2626	7.07219	8.21099	7.85773	8.15697	8.36776	8.20746	8.46037	7.99589	8.08573	8.35783	8.30983	8.09263	8.66976	8.37016	8.70197	10.1055	8.95733	8.81977	8.43866	10.0063
Os04g0484800	Cullin family protein.	cullin family domain containing protein, putative, expressed	9.87488	10.1359	9.61594	10.4087	10.6269	10.0921	10.1086	10.396	10.2169	10.1565	10.3909	9.62104	9.63842	9.71792	9.51402	10.155	10.6983	10.389	9.65357	9.66944	9.51103	10.6035	10.3983	10.5872	9.36087	8.55881	9.30686	9.53217	10.1841	9.62444	9.62695	9.65252	9.95772	9.93526	9.34952	9.70979	8.73386	9.0816	9.43398	9.248	9.18791	9.76131	11.342	10.9563	10.5165	10.6205	11.1726
Os04g0485400	Nucleotide-binding protein.	nucleotide-binding protein 1, putative, expressed	8.70239	9.21718	8.24058	8.38846	8.74238	7.81917	9.70971	10.226	10.3079	9.18721	9.69776	9.47006	10.3248	10.7176	10.4538	9.6649	9.84728	9.86073	11.2597	11.1469	9.2293	10.9545	10.3949	10.4557	10.3663	10.3952	10.7761	10.5195	9.89769	9.73083	10.6083	10.7847	10.8948	10.4815	10.596	10.8296	10.4585	10.5499	10.5316	10.7683	10.8055	10.7434	12.1017	10.9215	10.9975	9.7313	11.2285
Os04g0486500	Mitotic spindle checkpoint protein MAD2.	mitotic spindle checkpoint protein MAD2, putative, expressed	4.83531	5.00656	5.82856	5.38607	5.57797	5.09978	4.96286	4.51292	4.68993	4.40784	4.61471	4.83575	4.49642	5.05541	5.35552	5.27146	4.79663	5.39967	10.9071	10.0852	7.85749	10.9178	10.583	10.8257	4.7606	4.45797	4.98018	3.79159	4.91892	4.54515	10.7083	10.8866	10.6802	10.6535	10.3706	10.5332	8.23743	8.23053	9.20698	8.77809	8.5495	9.56591	12.7691	11.6666	11.8165	7.45862	12.2417
Os04g0488100	Rad21/Rec8 like protein, N-terminal domain containing protein.	Rad21 / Rec8 like protein, putative, expressed	5.76344	5.96713	4.55736	6.86044	6.81074	5.78938	6.46074	6.56452	6.25474	7.16116	6.93231	6.45015	7.2256	6.99206	6.85263	7.45438	7.66875	7.48163	7.27653	6.62946	6.64462	7.76817	8.04907	7.84252	4.95033	4.84419	5.55301	4.93775	5.69565	6.25817	6.02776	6.18138	5.81032	6.33928	6.18838	5.81569	5.58934	5.83268	5.05606	7.33603	6.1191	5.82544	9.26886	7.59283	7.82311	4.35054	8.51802
Os04g0488200	TPR-like domain containing protein.	pentatricopeptide, putative, expressed	7.19102	7.65193	6.94737	7.25154	7.12391	6.79926	7.3274	7.31258	7.13432	7.69854	7.32815	6.54795	7.56307	6.72117	6.89405	7.38531	7.44562	7.84287	6.28992	6.46561	6.36304	6.28499	6.29532	6.61322	5.60152	5.45011	5.44509	5.90088	6.54238	5.49029	5.7483	5.36951	5.72827	6.03608	4.65586	5.50685	4.60328	4.11615	4.87288	5.09412	4.09513	5.34819	7.43921	6.94463	7.14152	6.08583	7.09258
Os04g0496600	Conserved hypothetical protein.	protein FAM133, putative, expressed	9.70621	9.51985	8.90364	9.94893	9.85716	9.13861	10.3395	9.96981	9.60039	10.2837	10.0188	9.74892	9.15889	9.33258	9.39436	9.35652	10.0229	8.77814	8.86949	8.58596	9.02466	8.69981	9.16142	9.242	8.57398	7.93553	8.70903	8.57047	8.96392	8.83368	8.97995	8.44431	8.77682	9.10292	8.15717	8.50337	7.89092	8.78874	8.94313	9.39598	8.88078	9.18834	10.0727	9.91147	9.73063	8.33694	9.94271
Os04g0501200	Conserved hypothetical protein.	methyladenine glycosylase, putative, expressed	9.86574	9.71587	9.60154	9.71226	9.66323	9.45193	9.9544	9.44062	9.1221	9.06008	9.01951	8.65024	8.1119	8.25673	8.16956	7.55962	8.11146	7.51407	11.3071	10.7948	10.5442	11.7083	11.5315	11.4635	7.82093	8.14713	8.13733	7.98951	8.52049	8.20658	10.2146	9.96305	10.0083	10.0481	9.4511	9.60195	8.22778	8.63344	9.18216	9.22445	8.94003	9.09537	12.4033	11.7383	11.6923	10.486	12.066
Os04g0501700	Spc97/Spc98 family protein.	Spc97 / Spc98 family protein, putative, expressed	7.35759	7.45942	7.12719	8.14564	7.79778	7.22231	8.88532	8.15386	7.88452	8.97481	8.5761	8.2155	7.9346	7.99485	8.13506	7.98943	8.16853	8.09819	8.76819	8.41294	8.78949	8.65936	8.7586	9.31543	8.00356	7.9443	8.50199	8.70201	8.52163	8.6257	8.95381	8.27758	8.85215	9.05617	7.59446	8.22947	7.54747	8.1854	8.5249	8.67079	8.23899	8.90166	10.3226	10.1135	10.1248	10.0561	10.5229
Os04g0504200	Conserved hypothetical protein.	expressed protein	3.22856	1.62827	3.075	2.53348	2.67898	2.89971	3.21474	3.67001	4.30276	3.06722	2.7507	3.3469	3.64964	3.16366	2.70888	2.63182	2.40967	2.9082	10.4612	9.35245	7.41859	10.4064	9.87103	10.0912	3.29746	5.59771	5.19106	3.11627	3.16559	5.44963	9.85344	9.10504	9.69842	9.70834	8.88296	8.74043	6.38532	6.57957	8.0893	7.27891	7.10588	8.58641	11.2583	10.6772	11.1467	1.90432	10.8811
Os04g0505400	Plant protein of unknown function family protein.	plant protein of unknown function domain containing protein, expressed	5.45777	4.47071	4.74415	3.9256	4.3239	4.39696	6.65215	5.52537	5.43	4.63972	4.45272	5.06901	4.92388	4.26496	4.19401	4.0517	4.11033	2.88364	7.93089	8.13738	7.1858	8.16799	8.34273	8.03502	7.7204	7.7309	8.10111	8.22312	7.87205	8.17579	9.16978	8.85628	8.80042	8.93589	8.93437	8.65948	8.19364	8.6152	8.68328	9.23656	8.74928	8.38408	8.76998	8.33435	8.11616	8.92014	8.57733
Os04g0507000	DNA mismatch repair protein.	DNA mismatch repair protein, putative, expressed	7.75323	8.52899	7.05184	8.79493	9.33663	8.01842	8.4703	8.91762	8.47184	7.802	7.77833	7.16391	7.36019	8.05917	8.10843	8.40239	9.46522	8.89514	7.54596	7.52118	7.7942	7.74733	8.17322	8.05157	6.90494	6.65333	6.72901	6.10365	6.62694	5.95855	5.52374	5.61022	5.33267	5.57392	5.32527	5.13356	4.65552	5.75883	4.86049	5.40273	5.67376	5.88436	9.12484	7.51162	7.43998	7.16503	8.70184
Os04g0507500	Mast, C-terminal domain containing protein.	HEAT repeat family protein, putative, expressed	7.65722	7.79039	7.38531	7.63827	7.73243	7.20007	8.68322	8.3495	8.18713	9.20548	8.83705	8.25332	8.67078	8.52734	8.43383	8.35579	8.82299	9.15405	9.5272	9.3762	9.76852	10.5429	10.6227	10.5347	8.51561	8.68857	9.19981	9.79231	9.93768	9.74569	9.86578	9.65678	9.82952	9.97311	9.17236	9.32356	8.98436	9.28033	9.55705	9.89011	9.36839	9.69876	10.8866	11.149	10.8958	11.4251	11.6802
Os04g0507900	WD40-like domain containing protein.	WD domain, G-beta repeat domain containing protein, expressed	8.56465	8.62341	8.19862	8.94966	9.00054	8.72572	8.97893	9.27761	9.03814	9.56653	9.88676	9.2997	8.65846	9.0946	8.95401	8.88292	9.08477	9.00173	9.14499	8.81826	8.08626	9.26388	8.8994	9.00316	8.11245	7.77774	8.51058	9.29326	9.44204	8.7527	8.09085	7.88252	8.12146	8.4416	7.91006	8.11545	6.75305	7.41984	7.80103	8.10713	7.605	7.8751	9.48904	8.85348	8.60923	8.21901	9.15098
Os04g0509800	Hypothetical protein.	No Hit	10.6877	10.6485	10.5783	12.163	12.2272	11.9243	12.932	13.0166	12.7694	13.8632	13.7687	13.2534	11.6825	11.7513	11.5598	13.3362	13.1655	13.1737	12.5932	12.5408	11.9226	13.3448	13.0025	12.8502	12.9756	12.3391	12.9999	13.541	14.1622	13.8185	12.9245	12.6661	12.6357	13.1047	12.8286	13.0634	12.9553	13.0905	13.3761	13.7115	13.45	13.5975	13.7561	12.348	12.483	14.6136	13.688
Os04g0510700	Conserved hypothetical protein.	expressed protein	8.08412	8.58777	7.58255	9.22195	9.55128	8.64214	8.50035	9.13695	8.8398	9.13572	9.56171	9.57256	9.37208	9.67847	9.44025	9.40347	9.63205	9.67205	9.53315	9.73147	7.68182	10.3511	9.57981	9.67449	9.74485	9.43864	9.66001	10.6834	9.91424	9.90564	8.91895	9.15133	9.21174	9.17961	9.31001	9.09795	8.51211	8.58722	8.71807	8.75312	8.86932	8.94417	10.7474	9.41368	9.42723	7.64577	10.053
Os04g0511700	Conserved hypothetical protein.	expressed protein	3.32559	3.50407	3.24176	4.0021	3.88328	4.35808	2.51977	3.45363	3.46853	4.46396	4.52201	3.71916	2.49027	2.51503	3.34235	3.82568	4.27477	4.13292	9.36586	8.86553	6.42339	9.88406	9.50465	9.32652	4.65171	3.76789	4.96244	3.43457	4.3941	4.86489	9.35054	8.9349	9.09942	9.48399	8.58257	8.38005	6.84279	6.99772	7.89117	7.3344	7.51591	8.11584	10.2244	9.85828	9.70375	3.35686	10.2843
Os04g0514500	TPR-like domain containing protein.	pentatricopeptide, putative, expressed	6.2943	6.69933	6.60362	6.76996	6.83628	6.79408	6.27454	6.3148	6.37677	6.84663	6.83681	6.58495	6.24431	6.09192	6.52019	6.31167	6.86628	6.18365	5.77567	6.10679	5.86961	5.75793	5.75876	5.96459	5.93587	5.23197	5.48479	5.9089	5.66558	6.24158	6.18391	6.16063	6.05308	6.15227	6.16552	5.9169	6.08886	6.30225	5.96329	6.05839	6.42278	6.51249	7.52434	6.73731	6.80797	5.94288	7.09924
Os04g0514800	Dual specificity kinase 1.	CK1_CaseinKinase_1	7.82695	7.54032	9.72717	7.99292	7.82071	8.93609	7.33032	7.1186	7.76388	6.61951	7.03745	6.8025	6.43517	6.52018	6.28637	6.20876	6.30467	5.78446	10.4944	9.25587	11.1246	9.8793	10.7788	11.2546	6.67966	6.40514	6.08177	5.28713	7.02617	7.00391	10.9182	10.9466	11.5262	11.155	10.5656	11.1567	8.71371	8.6818	10.0669	8.65111	8.7457	10.2041	10.7632	11.3818	11.3757	11.3741	11.2337
Os04g0516800	Conserved hypothetical protein.	No Hit	2.67716	5.41215	4.40423	3.70359	2.40656	4.91979	3.82386	3.11557	4.06191	3.19963	2.73132	3.29808	3.85289	3.85113	3.98631	2.72992	3.10642	3.86412	4.00595	3.03975	2.68992	4.62016	4.54695	4.47552	4.3996	3.72605	2.72798	3.06218	1.37618	7.86721	3.40434	3.55888	3.47193	4.35935	4.53038	3.61	3.99348	3.87897	2.61829	3.82045	3.42698	2.82927	5.56801	3.97477	4.15514	2.03923	5.35534
Os04g0518800	Lysine decarboxylase-like protein.	possible lysine decarboxylase domain containing protein, expressed	7.29069	7.36419	6.64239	6.13133	5.74101	6.3774	4.53923	3.82368	3.98674	5.26376	5.93637	5.72965	2.88422	3.12808	2.48188	4.35089	3.71756	4.15304	6.6679	7.61124	6.81928	7.16297	6.26415	7.01547	5.11402	6.23662	6.115	4.94089	5.59676	5.63585	7.60316	7.27585	7.56126	7.1696	6.59961	7.70201	7.19359	8.18064	8.32313	6.78829	7.44024	8.14645	5.28307	4.32559	4.46117	3.26856	4.6423
Os04g0524300	ZmRR2 protein (Response regulator 2).	OsRR5 type-A response regulator, expressed	1.80633	1.92037	2.6554	0.423093	2.33706	2.28569	2.394	1.46866	2.72295	2.2557	2.03321	0.786337	3.17886	2.08495	2.54029	2.81701	1.40299	1.69961	5.78083	5.56497	5.22039	6.50976	5.00435	5.41081	-1.73154	2.71893	3.30302	1.72142	1.72427	3.39079	2.18392	1.66904	1.31628	2.52146	2.48867	1.45356	2.55451	2.06499	0.644327	2.1627	0.53522	1.76738	4.95046	4.80812	4.82973	1.78992	4.23742
Os04g0529500	Double-stranded RNA binding domain containing protein.	double-stranded RNA binding motif containing protein, expressed	7.47888	7.76502	7.40482	8.02464	8.33789	7.37904	7.21809	6.99408	6.90473	7.31886	7.33263	6.43761	8.20749	7.95944	7.48604	7.70169	8.06869	7.22634	7.41321	7.05637	7.10562	7.27508	7.80576	7.55305	5.84849	4.70447	6.41621	5.82098	6.20143	5.72219	7.65562	7.47262	7.7637	7.93196	7.40206	7.45051	7.30027	7.20942	7.37743	7.32305	7.2447	7.55902	8.76403	8.24569	7.76032	8.29497	8.62901
Os04g0535200	Peptidase aspartic family protein.	No Hit	7.47606	7.96874	8.10676	6.38218	6.42696	7.65711	6.7646	7.35424	7.05366	6.22637	7.48326	7.15531	6.74513	6.6376	6.38151	7.16886	6.85786	7.79076	10.1909	9.74107	10	11.6308	11.7177	11.5433	6.19004	5.65202	8.44998	7.38305	8.03046	8.47231	7.9794	8.37867	8.64954	8.34305	8.78185	8.92067	8.1426	7.69636	8.65754	8.5367	7.91067	9.05613	11.9901	11.8013	12.2667	12.6642	12.2911
Os04g0536300	YABBY protein family protein.	No Hit	2.70952	3.17948	4.82547	3.02791	2.82507	3.86542	2.79365	2.74049	2.97938	2.92851	3.07656	3.45822	3.79487	3.79107	3.68121	3.12643	2.97531	3.13323	9.52927	9.24602	3.66213	9.49817	9.25857	9.84838	-1.83954	3.47447	5.19707	3.05344	2.31193	2.79812	2.71522	1.87933	3.15212	2.69375	-0.0759046	2.20141	5.23648	2.93388	3.09612	5.12777	3.66933	3.28493	3.64444	3.38669	4.73322	3.05146	2.61853
Os04g0539500	AtGATA-3 protein (GATA transcription factor 3).	expressed protein	11.736	11.6856	10.9086	11.9922	12.1237	11.4005	11.7186	12.236	12.233	11.9406	11.9424	11.4871	11.6679	12.0642	11.7248	12.1253	12.3287	12.6304	10.9298	11.3163	10.4018	12.0106	11.6809	11.571	11.5526	10.7946	11.6286	11.9223	12.0812	11.3832	10.6599	10.7662	10.6775	10.7225	10.6777	11.0552	11.0468	11.2952	11.2495	11.1323	11.1931	11.1099	11.9857	10.5332	10.6152	10.656	11.2644
Os04g0541900	Conserved hypothetical protein.	expressed protein	7.0262	6.90197	7.3093	6.94349	7.11254	7.47795	5.78804	5.13116	5.85928	5.95037	6.10745	5.97865	5.10038	5.70021	5.44707	5.35198	5.75596	5.5766	8.18615	7.81693	7.80153	7.69041	7.9822	8.40701	5.65827	6.48097	5.9271	7.41488	7.49384	7.47852	8.70208	8.69258	8.70163	8.4341	7.977	7.91441	7.27163	7.50382	7.99652	7.31033	7.51423	7.75655	8.63975	9.14605	8.73989	8.92525	9.5647
Os04g0543600	Amino acid/polyamine transporter I family protein.	amino acid permease family protein, putative, expressed	1.52238	3.70157	3.77677	1.54034	3.28156	3.80148	2.40602	2.35542	2.00592	2.07768	2.31588	5.28291	4.73338	1.68398	2.28908	4.52993	1.93464	3.56266	4.7741	3.40516	4.62733	3.73213	5.22381	5.39136	2.0677	-3.76148	4.73318	1.90222	2.80943	1.06918	7.81052	8.23537	8.09948	8.11053	7.25895	7.49863	6.47652	5.44875	6.4026	5.76372	6.40526	5.49771	6.3592	5.2488	5.16618	2.62267	5.81048
Os04g0544100	Nuclear protein SET domain containing protein.	histone-lysine N-methyltransferase, putative, expressed	10.3449	9.94633	9.93212	10.2727	9.93941	9.68792	10.5875	10.3199	10.0515	10.8841	10.8337	10.0258	10.0608	10.1723	9.71983	10.0312	10.3614	9.97039	10.2857	10.0334	9.92488	10.1335	10.0834	10.0226	9.80313	9.37055	9.44333	11.0454	11.1986	10.3696	9.46647	9.08602	9.17675	9.68654	8.79669	9.12577	8.53514	8.666	9.16787	9.50674	9.04958	9.55853	10.5733	9.90706	9.81989	10.1687	10.5185
Os04g0549300	Glycosylasparaginase-like protein.	L-asparaginase precursor protein, putative, expressed	9.91838	9.93405	9.52086	9.55117	9.56129	9.16395	10.1104	9.33289	8.92586	9.3292	9.09462	9.0638	8.57816	8.70773	9.11512	8.23031	8.83215	7.85831	9.75753	9.02488	9.83406	8.80963	9.17485	9.73087	8.04057	7.52829	8.16171	8.31396	7.84299	7.88193	9.42515	9.10269	9.67268	9.53426	8.5792	9.07907	8.19913	8.72695	9.33685	9.35022	8.69237	9.53097	10.5897	10.2922	10.0435	9.70348	10.3318
Os04g0550400	Conserved hypothetical protein.	zinc finger, C3HC4 type domain containing protein, expressed	12.1513	12.4105	12.2299	12.2115	12.2059	12.1139	12.3182	12.4021	12.4452	12.3859	12.5212	12.0461	12.1824	12.4159	12.4505	12.0508	12.6073	12.5439	10.5862	10.831	11.1065	10.6849	10.9336	11.2225	11.3313	10.5423	10.8362	11.3054	12.0064	11.8132	10.8599	10.6151	11.2125	10.7385	10.0574	11.1112	10.7643	10.9672	11.4783	11.4698	11.107	11.6563	11.7343	11.4488	11.5643	11.7785	11.6019
Os04g0551500	SBP domain containing protein.	OsSPL7 - SBP-box gene family member, expressed	9.88101	9.69913	9.36139	9.88952	9.15177	9.57602	9.9186	9.69707	10.2657	10.116	9.95105	9.96013	10.0015	9.68124	9.80898	9.78604	9.63258	9.95305	10.128	10.0516	9.90411	10.1916	10.0329	10.336	7.97911	8.0889	7.857	7.25266	10.6292	8.51734	11.0418	10.2006	10.0083	11.0732	9.85048	10.9158	10.8409	9.83758	10.3307	11.8862	10.3396	10.5359	9.90003	10.486	10.7473	10.9814	10.6784
Os04g0559100	Protein of unknown function DUF315 domain containing protein.	ATROPGEF7/ROPGEF7, putative, expressed	6.31122	6.30543	6.28443	7.16312	7.42821	7.65416	7.5491	7.27337	6.74995	8.2573	8.79638	8.64277	5.68175	6.46443	6.40293	6.67939	6.83514	6.43748	8.57831	8.36811	6.85514	9.21576	8.85397	8.7882	7.06881	6.92832	7.6363	9.99064	10.5899	10.5774	6.47648	6.75904	6.71199	6.63431	6.52939	6.09848	6.5482	5.97572	5.72113	6.3643	6.25605	6.73596	10.8451	10.1343	10.168	10.1434	11.1423
Os04g0559800	Mitogen-activated protein kinase.	STE_MEKK_ste11_MAP3K	7.68393	7.86324	7.4837	7.14505	7.35368	6.93802	7.56585	8.09795	8.03147	7.40587	7.78089	6.55459	8.00817	7.86676	7.62531	7.09116	7.67271	7.8924	6.40562	6.81562	6.85734	6.74766	6.97858	7.1895	6.01517	6.47889	6.39976	6.20393	7.13444	6.73685	7.04902	6.8719	7.3611	7.13252	6.52807	7.16727	6.88388	6.76992	7.16723	6.7283	6.76502	7.06348	7.46386	7.62418	7.6557	7.08365	7.51644
Os04g0562800	Protein of unknown function DUF630 domain containing protein.	DUF630/DUF632 domains containing protein, putative, expressed	4.17832	4.30894	4.99913	4.23341	4.17314	5.00247	3.89416	3.82634	4.28044	3.95573	3.48147	4.58763	3.74938	3.81527	4.59672	2.96354	2.9872	4.21014	7.59071	6.12159	8.24466	6.60307	7.69975	8.13942	4.29358	5.35143	4.73616	3.97208	3.27004	5.2331	6.09266	6.05627	5.78701	5.98978	5.81534	5.19512	6.18828	5.59615	5.14047	5.71067	5.09569	5.13261	8.74185	8.39451	8.22292	6.47716	8.58626
Os04g0566100	SNF2-related domain containing protein.	SNF2 family N-terminal domain containing protein, expressed	8.61813	8.95887	8.24493	8.47014	8.63251	8.17035	8.43894	8.82765	8.73521	8.62808	8.86343	8.22314	8.77983	8.84502	8.53963	8.47721	8.88031	8.5316	7.33574	7.86339	7.16336	7.86667	7.84327	7.72376	7.36423	7.04566	7.43846	8.15037	8.29834	7.49507	7.12126	7.26909	7.21641	7.45666	7.45476	7.37081	7.34711	7.41115	7.24077	7.59461	7.55307	7.76088	8.80709	8.16216	7.89786	8.02966	8.35768
Os04g0566500	Argonaute and Dicer protein, PAZ domain containing protein.	PINHEAD, putative, expressed	10.3939	10.5853	10.3903	10.9735	11.2063	10.9672	10.5213	10.0589	9.74439	10.6707	10.5598	9.9745	9.70736	10.2075	10.239	10.1278	11.0626	10.0065	10.7584	9.85819	10.6955	11.1914	11.8084	12.0877	9.02139	7.98194	9.51063	9.54068	9.50699	9.65664	10.6314	10.556	10.727	10.8432	10.294	10.4417	9.25037	9.79104	10.2945	10.3274	9.96591	10.4744	12.4732	11.9146	11.8972	11.8764	12.7395
Os04g0567800	Dof zinc finger protein.	dof zinc finger domain containing protein, putative, expressed	7.64224	7.71213	7.46013	7.93186	8.11996	7.99799	7.80329	8.06071	7.93145	7.98131	8.41848	7.72009	7.67143	8.2696	8.20271	8.19261	8.17866	8.5661	8.18079	8.13665	8.08441	8.82147	8.48582	8.79562	7.13932	7.566	7.11563	8.53227	8.83928	8.30288	9.12057	9.05029	9.40834	9.36834	9.33044	9.74194	9.48806	9.30559	9.30171	9.14147	9.2856	9.66031	9.4774	9.59112	9.95088	10.4104	10.073
Os04g0569100	Helix-turn-helix motif, lambda-like repressor domain containing protein.	homeobox and START domains containing protein, putative, expressed	8.69743	8.28051	8.69469	9.11877	9.23967	8.46476	6.61386	6.14317	6.34863	6.9522	6.97354	6.62159	8.58225	8.67634	8.48488	7.6931	8.1288	8.43295	6.5903	7.2604	7.09534	6.48144	6.43251	6.67232	6.11344	6.46603	6.17548	7.095	6.89407	6.46893	7.19241	7.26992	7.12326	7.51595	7.06031	6.53347	5.96518	5.20317	5.86261	5.94142	6.18813	6.07504	4.83623	4.11641	4.45878	5.75145	4.62924
Os04g0569900	IQ calmodulin-binding region domain containing protein.	IQ calmodulin-binding motif family protein, putative, expressed	12.2445	11.9185	12.1537	10.1135	10.0926	11.0395	11.587	12.0386	12.2585	9.20094	9.17606	9.28717	12.4639	12.8758	12.7209	9.57629	9.47121	9.86937	13.9849	13.355	14.0779	13.9656	14.3147	14.2919	11.2072	11.5379	12.0031	11.3994	11.7984	12.5797	13.0941	12.6647	13.5806	13.1238	12.6255	12.7134	11.3559	11.4358	12.469	12.0298	11.7886	12.7246	13.5823	13.6847	13.7056	13.4844	13.9659
Os04g0582700	Conserved hypothetical protein.	tRNA-splicing endonuclease positive effector-related, putative, expressed	5.60864	5.60752	6.39143	5.11437	4.98711	5.16912	6.07453	5.60951	5.35476	6.28823	6.38089	5.88759	4.80483	4.67605	4.65649	5.63914	5.43102	5.50964	5.90773	5.73703	5.67264	5.35985	5.45912	5.94689	5.6991	6.0037	5.69136	5.91043	5.64312	6.60722	7.68092	7.21154	7.82681	8.12312	6.94737	7.81911	8.06509	7.92418	8.30701	7.97385	7.56611	9.02246	7.95568	7.93404	7.883	9.44355	8.30317
Os04g0583700	Zn-finger, FYVE type domain containing protein.	ZR1 protein, putative	3.93369	3.95633	4.52655	3.75728	3.63418	5.97519	2.18452	2.5978	3.45251	2.31875	2.92541	2.94859	3.99005	3.40765	3.03308	2.8345	2.53869	2.87677	6.63348	4.76458	7.33636	5.68837	7.46478	7.00056	3.57095	5.4705	4.30138	3.39103	2.6374	3.73091	5.27854	5.9931	6.312	5.60693	5.83948	5.47945	5.14175	4.68198	4.77783	4.28172	5.03922	4.5151	8.8394	8.87913	8.93872	8.26212	9.15116
Os04g0587900	Hypothetical protein.	No Hit	3.49468	2.9038	3.0218	4.28563	3.95161	4.25429	3.226	3.17966	2.59049	2.32428	1.91127	3.19512	2.12262	2.64568	2.45325	2.60954	2.28686	3.4005	9.33433	8.93201	7.43589	9.55059	9.08956	8.31641	3.79153	4.22662	2.36563	4.05251	1.96193	4.37706	9.228	9.02089	8.92672	9.22347	8.47982	8.25814	7.37688	7.31565	7.98833	7.95333	7.57708	8.25215	9.16115	7.28292	8.17026	5.60634	7.55085
Os04g0588200	Conserved hypothetical protein.	DNA2 - Putative DNA replication helicase 2 protein, expressed	2.48503	3.27427	0.481496	1.3509	2.17522	1.83715	1.80601	1.91171	2.63912	1.8465	2.31712	3.20577	3.86566	1.98545	0.903892	3.08608	2.04646	2.22757	4.94858	4.6609	3.16595	5.49894	5.3378	6.12454	3.02571	5.28708	4.11749	2.59057	2.9893	4.06634	4.77062	5.69596	5.2748	4.79872	5.7104	4.85517	4.23723	5.01428	4.15109	2.7527	4.74729	4.12338	7.60472	6.30117	6.40586	2.22256	6.60557
Os04g0597900	(No Hit)	expressed protein	2.63196	3.93197	4.59019	3.16435	4.49723	4.25762	4.60677	5.12858	4.79332	3.63678	4.20982	4.6302	4.76374	4.09474	3.65431	5.41708	3.70844	4.05199	10.5658	10.3591	7.33693	11.1504	10.9278	10.4196	4.93092	4.10802	4.57645	3.48627	5.1714	5.70805	10.6609	10.5423	10.4354	10.8502	10.219	9.91237	8.75163	8.26936	9.1835	8.46153	8.88417	9.43538	11.8825	11.2303	11.1452	3.98457	11.0615
Os04g0598300	Floricaula/leafy-like 1.	transcription factor FL, putative, expressed	2.31096	5.40378	0.777172	1.2813	3.9189	1.97598	2.71498	1.62627	1.692	2.27028	1.58284	2.91735	1.30651	2.07472	0.158411	-0.473633	0.501849	2.66931	7.22523	6.35889	1.4442	6.03313	6.15106	8.04616	1.66315	0.776137	3.22955	0.354072	1.57684	3.3443	4.37161	1.79133	1.75491	2.96622	-0.492379	1.82743	3.50255	0.980142	0.911879	1.0064	-0.66366	3.40003	8.81409	6.04981	5.85968	2.40176	9.39089
Os04g0600500	Conserved hypothetical protein.	Disease resistance/zinc finger/chromosome condensation-like region protein, putative, expressed	3.37912	4.37185	3.98548	4.65758	4.22729	4.64048	5.00624	4.71661	5.11647	4.76517	5.10365	5.15828	3.41401	4.61247	3.77556	3.32733	4.38811	4.03716	7.20847	7.20992	5.52492	7.23223	6.90069	6.89246	5.39289	3.15722	4.59348	5.09329	5.4015	5.65413	6.0745	5.68106	5.63354	6.28346	5.74864	5.87603	3.48721	3.47598	4.28975	5.7224	4.47169	4.04883	8.93068	7.31956	7.35913	3.93868	8.25256
Os04g0603100	Conserved hypothetical protein.	No Hit	4.28246	4.38756	4.79608	5.49786	6.6267	5.47198	5.54103	5.93673	4.89492	6.25993	6.50068	6.1445	4.94836	5.37784	4.9826	5.7566	6.3347	6.51477	4.99205	4.61016	6.47215	5.05265	5.26125	5.11769	4.15727	5.65146	4.41031	5.89467	6.09449	4.34961	4.86858	5.12296	4.777	4.8977	5.53658	5.63865	4.76237	4.96403	4.70282	4.53994	4.75694	4.25204	6.02266	5.80977	5.61576	5.98615	6.21029
Os04g0607400	Conserved hypothetical protein.	expressed protein	11.6342	11.8017	11.583	12.4918	12.9775	12.1037	12.4221	13.031	12.6485	13.062	13.3541	13.179	12.099	13.0935	12.651	12.9668	13.5575	13.6256	12.78	12.0242	12.1462	12.4886	12.5771	12.5703	11.4571	11.352	11.7777	13.6126	13.7464	12.2556	11.6225	11.801	11.9142	11.405	11.3783	11.7798	11.3488	11.5912	11.8362	11.6578	11.7301	11.8098	12.6	12.624	12.4966	12.5521	12.9515
Os04g0608300	Auxin responsive SAUR protein family protein.	OsSAUR20 - Auxin-responsive SAUR gene family member, expressed	4.22143	4.33091	5.60621	5.53017	5.41574	5.3776	5.77964	6.05846	5.71818	7.78186	7.3187	7.29012	6.41643	6.33981	6.46992	7.61768	7.35171	6.91437	6.8189	5.70934	7.05842	6.34177	6.58632	6.90824	5.83153	5.5306	4.37665	8.11421	7.16288	4.36391	9.46301	9.47495	9.56658	8.93931	9.24931	8.85405	7.87007	7.84792	8.34765	8.34858	7.79941	8.66065	6.67577	5.92655	5.99092	4.81851	5.81992
Os04g0608900	Serine/threonine/tyrosine kinase.	serine/threonine-protein kinase HT1, putative, expressed	7.64193	7.41031	8.68781	7.55554	7.2612	7.52206	8.10259	8.00966	7.85203	8.09174	8.0373	7.72449	8.09187	8.36549	8.54634	7.42944	8.16131	8.40978	9.71922	9.1877	9.30336	9.32297	9.3146	9.71533	7.10438	7.0259	7.2738	8.4879	8.76369	7.35827	9.32233	9.23914	9.97229	9.26863	8.60671	8.95601	8.07631	8.38108	8.9073	8.76296	8.36061	8.7338	10.3617	10.3351	10.1769	9.38771	10.5024
Os04g0613800	Methyl-CpG binding domain containing protein.	methyl-CpG binding domain containing protein, putative, expressed	11.4438	11.4911	11.5504	11.3654	11.4769	11.4326	11.2368	11.3519	11.3634	11.7148	12.0099	11.8557	11.9349	12.2379	11.8335	12.1103	12.2867	12.3215	10.969	11.2135	10.7137	10.947	10.7035	10.885	11.1322	10.5861	10.7954	11.447	11.8011	11.6404	9.08733	8.95388	9.45944	9.25869	8.43275	9.61105	9.70798	9.89227	10.3904	10.4007	10.0165	10.7707	10.7813	10.2419	10.0186	11.1306	10.8126
Os04g0619600	Resistance protein candidate (Fragment).	TKL_IRAK_CrRLK1L-1	6.65114	6.53433	6.48558	7.33973	7.35887	7.00842	6.82903	6.68731	6.52866	7.66542	7.34615	7.03544	7.17302	7.73942	7.55772	7.21807	7.96171	8.3738	7.84901	7.66978	7.60407	8.31555	8.26037	8.24976	7.19174	6.39751	7.09677	8.12637	7.89144	7.7413	8.01614	7.99764	7.87857	7.81949	7.62023	7.55475	5.70176	6.65451	7.10593	7.37566	6.8744	7.51969	9.36008	9.27054	9.14002	8.00463	9.48742
Os04g0620200	Remorin, C-terminal region domain containing protein.	remorin family protein, putative, expressed	4.63304	6.0723	6.34024	5.29994	6.12432	6.92577	3.02066	4.15569	4.29894	2.36038	4.98527	5.06377	3.37682	1.54242	4.37149	5.69274	2.55605	3.17661	8.36144	8.21754	7.70748	8.84886	9.12722	9.58949	4.22694	3.91492	3.42989	2.09623	3.07814	1.34718	7.9123	7.88407	7.6619	7.97179	7.39022	7.34682	7.26508	6.33642	6.40005	7.0158	6.56005	6.44245	11.5984	10.413	10.5481	5.51719	11.3046
Os04g0620400	SIT4 phosphatase-associated protein family protein.	SIT4 phosphatase-associated protein domain containing protein, expressed	6.50584	6.92795	5.90747	7.41415	7.55839	6.55665	7.83571	7.65554	7.00822	7.66584	7.87072	6.77977	6.72809	7.28188	6.72861	6.99767	8.16827	6.89261	5.81879	5.61262	5.69497	6.53814	6.82349	6.94388	4.87806	5.5243	5.59819	5.96989	6.70347	5.77844	7.4004	7.07752	7.5174	7.80856	6.82008	7.43099	6.33134	6.57607	6.64123	7.16743	6.75442	7.02369	7.69942	7.95147	7.44232	6.20439	8.01916
Os04g0622600	XA1.	NB-ARC domain containing protein, expressed	6.02435	6.18466	6.99871	6.6224	6.65981	5.83233	6.02789	6.78682	6.71205	6.72441	7.06166	5.65815	7.64231	7.44585	6.81512	7.20062	7.35694	7.13177	6.80314	7.38817	6.96714	6.98686	6.86197	6.58609	6.94684	7.37548	7.61526	7.56254	7.20962	6.27321	9.22893	9.12041	9.31987	9.32463	8.59081	8.89193	8.64172	8.75344	8.87126	8.58497	8.7687	9.23069	9.13712	8.72833	8.85583	8.40935	8.95413
Os04g0622800	Bromodomain containing protein.	bromodomain containing protein	8.61064	8.84976	8.58372	6.1485	6.26885	5.67808	8.60457	8.94292	8.91483	7.6637	7.84815	7.98501	8.47974	8.83914	9.3117	7.22827	7.31265	7.71968	6.76946	6.99626	7.54092	6.22879	6.46532	7.26897	6.20895	6.70457	5.12408	7.21981	7.9158	5.18533	6.53495	6.52116	7.19824	6.06366	6.50007	7.07173	8.09585	7.49875	7.63961	7.00917	7.68255	7.18365	7.12352	7.82813	8.11784	7.4695	7.62014
Os04g0625000	Hypothetical protein.	expressed protein	6.69663	6.6632	6.33456	6.99069	7.11039	6.79963	7.5425	7.76263	7.49424	7.3699	7.84711	7.61383	5.99366	6.88141	6.80884	6.60093	7.67821	7.29073	10.3882	9.31646	9.42617	10.4912	11.0242	11.0927	5.9495	6.50274	6.79039	5.68656	7.98273	6.74708	9.93372	9.71227	10.4424	10.1132	9.00112	9.70948	7.14385	7.5652	8.54607	8.08832	8.22459	9.06571	11.2124	11.6251	11.4379	7.71896	11.9308
Os04g0629600	Zn-finger, CCHC type domain containing protein.	retrotransposon protein, putative, Ty3-gypsy subclass, expressed	5.20576	5.7052	5.40163	5.62435	7.10684	5.44667	6.17117	6.64085	6.42951	5.82106	6.83608	5.94554	5.40762	5.67871	5.76217	4.86103	6.62199	5.73189	3.75406	3.63676	4.03902	3.30671	4.43026	4.65745	5.0145	-0.381257	-0.519452	4.43225	5.9545	4.01194	2.85902	2.69838	2.83416	2.92013	2.6085	2.92699	3.82841	3.57629	3.40125	5.60559	3.61134	3.65082	6.13712	5.54745	4.90278	4.76679	6.47784
Os04g0631200	Xyloglucan endotransglycosylase (Fragment).	glycosyl hydrolases family 16 protein, protein, expressed	1.54644	0.833061	2.51387	0.249269	2.48943	2.72599	0.86308	1.1898	2.05113	5.60068	3.23292	4.63119	3.15696	2.95191	-0.89899	-0.149129	3.53389	5.0112	14.1226	13.8851	12.1018	14.4923	14.2188	14.3506	1.76843	5.04181	7.06961	2.5076	3.34102	4.98022	10.3111	10.5909	10.6326	10.1371	10.1955	9.57805	7.80566	7.69512	8.63724	7.8398	8.70489	9.17797	14.9901	14.6345	15.163	4.9376	14.478
Os04g0636700	Protein of unknown function DUF618 domain containing protein.	protein of unknown function, DUF618 domain containing protein, expressed	10.2427	10.0182	9.30991	10.061	9.7832	9.26719	10.1467	10.7238	10.3949	10.1313	9.97611	9.39288	10.7575	10.7445	10.4892	10.3175	10.4755	10.6784	8.85781	9.11966	8.83006	10.0131	9.96673	9.89164	8.77654	7.54444	8.26628	9.23451	9.79871	8.72933	9.17096	9.08286	8.93926	9.72468	9.52948	9.5771	9.20697	9.00835	8.98588	9.31883	9.30214	9.29966	9.87349	9.52313	9.29395	9.04419	9.31923
Os04g0641000	RNA polymerase beta subunit domain containing protein.	DNA-directed RNA polymerase subunit, putative, expressed	9.94251	10.4034	9.27813	9.81403	10.0599	9.3495	10.8517	11.3118	11.2619	10.7401	10.882	10.1442	11.5736	11.6553	11.3398	10.9642	11.3376	11.4824	11.1316	11.3625	10.4195	11.3839	11.1733	11.2195	10.543	10.3656	10.5318	10.7229	10.9341	10.3112	10.8731	10.8276	11.0599	10.8619	10.3107	10.6792	10.4416	10.4199	10.7676	10.5434	10.4816	11.1953	13.0624	12.07	11.9921	11.3355	12.4563
Os04g0642000	P-glycoprotein; multi-drug resistance related; ABC transporter-like protein.	ABC transporter, ATP-binding protein, putative, expressed	4.29749	3.9822	4.52523	5.0102	4.39219	8.17159	5.67593	5.34349	5.54127	5.97962	6.27712	5.5339	5.10625	5.05457	5.80878	4.9293	5.00071	5.23639	11.9583	11.4034	11.2028	11.7563	11.9122	12.0362	5.30214	5.07846	6.58028	4.57232	5.84654	6.3413	13.4666	13.2313	13.7135	13.5738	13.3685	13.0749	11.342	11.363	12.6679	11.7237	11.6567	12.6557	14.1162	12.9761	12.9376	11.3114	13.3705
Os04g0642100	Microtubule-associated protein EB1.	ATEB1A-like microtubule associated protein, putative, expressed	6.22013	7.38365	6.33046	5.9318	6.08355	5.73385	7.0836	7.0462	7.03562	5.39883	5.90022	6.4	6.20031	6.88645	6.83796	5.52363	5.76524	5.85875	10.8122	10.0463	8.96534	10.1027	9.87857	10.2164	6.88591	7.05418	8.04107	5.89671	6.70998	7.07321	9.62955	9.58142	10.0223	9.66328	9.22401	9.09933	7.40045	7.73612	8.71072	7.94823	7.9192	9.03237	12.2756	11.3029	11.4381	8.16363	11.5748
Os04g0644200	Integrase, catalytic region domain containing protein.	expressed protein	6.3637	5.87621	6.89545	6.37029	6.2532	7.08579	6.16966	6.03167	5.95031	6.9047	7.03247	6.10498	7.05523	7.11408	7.07349	7.17122	7.01493	7.58756	8.14941	8.07188	6.7273	8.48878	8.12649	7.99042	5.03564	4.78423	5.48891	6.87378	7.6943	6.74102	6.96841	6.95144	6.63575	6.76628	6.79324	6.48036	6.38208	6.31753	6.16897	6.23005	5.90213	6.21265	10.2657	8.29516	8.41096	7.14503	9.40969
Os04g0649700	Protein kinase domain containing protein.	receptor kinase, putative, expressed	5.01407	3.64681	7.28393	5.52802	5.67679	7.45642	4.27991	2.98691	3.5327	3.95138	4.07843	4.90431	2.0632	1.45431	2.45587	4.11544	2.98667	3.38617	10.9111	10.7306	10.513	11.7942	11.8575	11.5104	4.8315	5.90094	5.89736	6.634	7.55933	8.33699	9.63223	9.46226	9.35669	9.76012	9.60997	9.16624	7.22147	7.22531	7.76156	7.44255	7.44943	8.37714	12.7424	11.9398	12.0952	11.1469	12.323
Os04g0655600	Conserved hypothetical protein.	expressed protein	12.0253	12.1487	12.0582	12.2399	12.3364	11.9822	12.8656	13.2061	13.1266	13.059	13.4226	13.2816	12.5782	13.0631	12.8213	12.9701	12.9989	13.0531	12.323	12.1075	11.7381	12.3855	12.1231	12.2283	12.9845	12.5774	12.8122	13.3146	13.2523	13.1785	11.3731	11.2744	11.8533	11.3938	10.97	11.8633	11.4152	11.6666	12.0553	12.1809	11.9556	12.261	12.2077	11.9067	12.0432	11.8418	12.2317
Os04g0656500	LIGULELESS1 protein.	OsSPL8 - SBP-box gene family member, expressed	7.35479	7.18757	7.26854	7.01691	7.16868	7.47311	8.24877	8.26201	8.45172	7.34752	7.65616	7.59829	6.65134	6.59231	6.46427	6.40088	6.52255	7.25526	7.19183	6.84565	7.95203	7.70931	8.23457	8.53231	7.18171	6.42574	6.77442	7.46964	8.30959	6.84521	3.02947	2.8595	0.270157	5.07219	3.61823	1.3462	4.43811	3.80494	1.67208	1.97052	3.02831	2.70102	3.61828	6.94742	7.56817	5.90458	5.97976
Os04g0658100	Histone-fold domain containing protein.	expressed protein	7.74861	7.56993	7.83409	7.94094	7.90952	8.00793	8.28137	8.10543	8.03991	8.70334	8.52776	8.40304	8.27163	8.12248	7.95267	8.55173	8.19565	8.45788	8.05199	7.98979	7.61332	8.42021	8.16116	8.488	7.74571	7.45947	7.54377	8.50582	8.71677	8.35974	7.68205	7.23733	7.72942	7.96909	7.07416	7.87048	7.20775	7.04772	7.6881	8.08283	7.39607	7.69019	8.65492	8.37423	8.41633	8.71326	8.81642
Os04g0658600	Nucleolar, Nop52 family protein.	nucleolar protein,Nop52 containing protein, expressed	11.4659	11.6817	10.9705	10.9439	10.9488	10.3197	11.4346	12.009	11.6685	11.4899	11.6559	11.171	11.6262	12.1967	11.7346	11.18	11.5866	11.7929	11.3271	11.6105	10.6899	11.9554	11.6148	11.3201	11.3344	10.648	11.1736	11.5942	11.5814	11.0645	11.2345	11.1995	11.1581	11.5649	11.2769	11.0389	10.6492	10.8031	10.9366	10.9544	11.05	11.0606	12.4139	11.7423	11.6986	11.3103	11.7283
Os04g0661700	Conserved hypothetical protein.	transposon protein, putative, unclassified, expressed	11.1585	11.7026	10.8679	11.141	11.3122	10.6813	11.2006	11.3988	11.2384	11.5128	11.599	10.8394	11.5054	11.0177	11.1832	10.911	11.3448	11.2215	9.53973	9.95859	10.5487	10.1459	10.5578	10.5279	10.0133	8.96923	9.76102	9.36769	10.1483	9.86107	10.2183	10.2205	10.6305	10.3496	9.82861	10.4438	10.7433	10.6718	10.9339	9.74824	10.6767	11.0819	11.7829	11.2874	11.1345	11.4216	11.1343
Os04g0661800	MED7 family protein.	mediator of RNA polymerase II transcription subunit 7, putative, expressed	9.58784	9.87963	9.5265	10.0376	10.1105	9.84682	10.2018	10.2478	10.221	10.5479	10.5746	10.1576	10.4772	10.5941	10.5507	10.2949	10.3875	10.6326	10.5072	10.218	10.1704	10.5951	10.4667	10.5943	9.66373	8.96171	9.34365	10.0052	10.2762	9.55798	9.81342	10.0204	10.0399	9.7689	9.80595	10.0144	9.70936	9.86611	10.0311	10.1696	9.94251	10.0734	11.3473	10.9628	11.0026	10.9151	11.1274
Os04g0664300	Hypothetical protein.	expressed protein	3.15266	2.89793	3.01052	2.24818	3.49149	2.74314	-0.488422	1.52146	1.7662	0.789846	1.86451	3.22991	0.280381	0.58838	1.82918	0.74994	1.62684	2.10246	2.79904	2.57598	2.63958	3.8193	3.68527	3.51609	0.0925914	3.89471	-2.01993	2.74027	1.81294	1.51877	2.85276	4.0116	1.10313	2.54731	4.83514	2.29518	5.51413	5.19715	2.08772	3.6875	4.955	3.83436	3.46154	2.92724	2.56674	0.915819	2.15827
Os04g0664400	Auxin response factor 1.	auxin response factor, putative, expressed	3.07966	3.27093	3.87831	3.95801	3.74055	3.60452	1.57633	1.56851	2.14771	2.22113	2.30313	2.72586	1.11761	1.56827	1.84128	2.90841	2.18886	1.41218	6.35763	6.31482	3.83515	7.31569	7.03221	7.09244	3.46398	4.56405	4.50907	2.04152	2.85307	3.39922	4.43976	5.27986	4.10614	5.09614	4.90732	3.38674	4.69761	4.05523	2.59048	3.19148	3.8807	3.21985	8.17851	6.66911	6.67576	3.10591	8.09613
Os04g0665700	KH, type 1 domain containing protein.	zinc finger C-x8-C-x5-C-x3-H type family protein, expressed	9.17124	9.20062	8.8797	9.57463	9.5765	9.20673	10.3077	10.4845	10.4035	10.6384	10.9487	10.2593	10.0397	10.3378	9.95768	10.2001	10.3047	10.1393	10.1346	9.90501	9.19579	10.689	10.2855	10.1375	9.92889	9.37144	10.2258	11.0295	11.0681	10.531	9.8067	9.61393	9.60504	10.0561	9.74137	9.80368	9.81102	9.97593	9.97906	10.6359	10.2609	10.2747	10.8757	10.0904	10.2268	10.387	10.6792
Os04g0666900	Kinesin-like calmodulin-binding protein-like protein (Fragment).	kinesin motor domain containing protein, putative, expressed	7.05178	7.39938	6.89077	6.64834	6.0648	5.91429	6.79199	6.54763	6.71187	6.28145	6.11553	5.30545	6.12134	5.94307	6.33328	5.20928	5.59538	5.66011	7.28804	6.56465	8.25866	7.28398	8.06416	8.68567	5.313	5.56936	3.61502	4.03579	5.31096	5.6129	7.15323	7.09736	7.15439	7.07787	7.03506	6.69056	5.4983	5.2333	5.43922	4.9578	5.57963	5.72361	8.95757	9.0748	9.21643	8.22888	9.34552
Os04g0672100	Phytosulfokine receptor precursor (EC 2.7.1.37) (Phytosulfokine LRR receptor kinase).	phytosulfokine receptor precursor, putative, expressed	9.57104	9.56584	8.96249	8.63055	8.69024	8.1564	9.04741	9.3315	9.13446	8.7125	8.53218	8.05933	9.54293	9.71935	9.15532	8.44239	8.47089	9.08717	8.94082	9.38744	8.44057	9.17405	8.92737	8.83884	7.8848	8.40653	8.62123	9.46867	8.98422	8.24803	10.121	9.75737	9.74121	9.84941	9.44469	9.45635	9.25533	9.4165	9.21652	9.71347	9.58072	9.1997	9.61625	9.65152	9.8012	9.31853	10.0235
Os04g0672800	Conserved hypothetical protein.	expressed protein	9.73173	9.92882	9.78494	10.5018	10.7726	10.3642	10.3068	10.6493	10.6181	10.4577	10.5307	10.0077	10.2665	10.3923	10.3197	10.6425	10.9546	11.1512	9.50175	9.47424	9.68669	10.347	10.3627	10.4181	9.93157	9.29479	9.34521	10.3302	10.6769	9.89967	9.31091	9.55301	9.64804	9.55913	9.61091	9.84561	9.48239	9.46275	9.88518	9.72489	9.52638	9.97599	10.3988	9.83987	9.88445	10.3085	10.3289
Os04g0675200	Hypothetical protein.	No Hit	5.84154	6.72572	6.7365	5.72692	6.47905	5.58478	6.09344	7.04516	6.81306	5.98086	6.4935	5.26523	6.56663	6.48437	5.79558	5.00022	6.77967	6.53252	4.41189	5.35543	5.66455	4.40814	5.33223	5.40664	4.11871	2.44139	3.00332	3.88947	5.53733	3.8724	5.39923	5.51943	6.25058	5.18087	4.52229	5.92334	5.87691	5.31606	6.18059	5.46772	5.33723	5.85712	6.11502	6.47992	6.38374	6.54635	6.71671
Os04g0676800	(No Hit)	expressed protein	3.68145	3.83274	3.95202	4.56992	3.94354	3.71502	4.76528	3.8086	3.66488	5.46173	5.56886	5.78014	3.49493	4.20102	4.26163	4.56964	4.52648	3.86927	4.76509	4.79405	3.60972	5.73482	6.11024	5.91805	5.12805	5.28858	6.00062	5.56623	6.26891	6.68968	5.1195	5.94063	3.82823	5.16287	6.59529	5.5203	6.30749	6.46477	7.08738	5.49554	6.60592	6.02864	9.43668	8.3891	8.09757	5.02925	9.48706
Os04g0677800	Protein synthesis factor, GTP-binding domain containing protein.	elongation factor Tu, putative, expressed	7.29273	6.41462	6.54378	7.12151	6.68337	6.56311	6.55576	6.6937	6.45696	6.33642	6.64679	6.32158	6.55005	6.51433	6.60648	6.64813	6.37961	6.04023	6.16045	6.19095	6.38768	6.34304	6.32395	6.23988	6.18556	5.62635	5.7709	5.924	6.78528	5.50145	5.85388	6.14489	6.32665	5.8995	5.55955	5.84267	6.16046	5.60572	5.85537	5.35057	5.69625	6.10945	6.90609	7.02694	6.48079	6.9545	6.98749
Os04g0680000	Transcription factor Tfb2 family protein.	TFIIH basal transcription factor complex p52 subunit, putative, expressed	9.14952	9.14045	8.16095	9.58535	9.44196	8.59991	9.30565	9.06371	8.93278	9.11781	9.06631	8.19569	9.43519	9.34574	9.0711	9.17426	9.46487	8.65338	8.87353	8.80263	8.59645	9.1791	9.39705	9.35925	7.87786	7.70053	8.37254	8.07351	8.49005	7.92758	9.11115	8.82361	8.71836	9.19392	8.48973	8.57146	8.32197	8.3498	8.3628	8.44429	8.35964	8.54533	10.05	9.71409	9.47939	8.76997	9.82655
Os04g0681400	Protein of unknown function DUF580 family protein.	choline transporter-related, putative, expressed	6.62442	6.75408	6.82444	7.23717	7.26256	6.99624	6.16486	7.09291	5.96836	7.00378	7.08758	6.39731	5.80606	5.97281	5.42158	6.67951	6.81768	6.9203	10.4451	10.1214	10.0201	10.7226	10.9047	10.919	6.84472	6.98312	7.61617	8.60614	8.33015	8.19322	10.4877	10.387	10.5808	10.4664	9.87947	10.1918	9.19685	9.42265	9.9795	9.75825	10.0224	10.0619	11.8944	11.757	11.6453	10.4366	11.855
Os04g0681600	Protein of unknown function DUF580 family protein.	choline transporter-related, putative, expressed	7.16146	7.49287	7.29753	7.23021	7.46767	7.29958	5.93341	5.81054	5.82941	7.13875	7.77168	7.21138	6.11201	6.21117	6.05756	6.61659	6.99297	6.71898	8.55605	8.72101	8.16888	9.31623	9.19753	9.30478	5.94362	5.75844	7.311	8.01269	7.98139	7.78722	8.78666	8.82315	9.04331	8.85463	8.57469	8.63972	7.58481	7.29834	7.83003	7.63952	7.74905	8.54624	10.5658	10.2561	10.4248	8.48963	10.4477
Os04g0682400	RNA-binding region RNP-1 (RNA recognition motif) domain containing protein.	RNA recognition motif containing protein, putative, expressed	3.9245	3.16377	3.18171	2.99954	2.81928	4.98322	0.7079	1.99619	2.19311	2.81279	2.29886	3.5783	3.35713	3.63425	3.80254	3.1943	4.87323	3.05175	3.67397	3.49991	2.68914	2.84248	2.87431	3.0169	6.38319	-0.656926	4.21335	2.40039	2.30465	2.02673	4.0434	4.18995	3.35665	3.92442	4.75199	3.95184	5.96865	4.49771	3.62021	3.18679	4.66948	3.56322	4.57927	5.42443	6.03784	6.97396	6.10454
Os04g0686200	Chromosome condensation regulator protein (Fragment).	regulator of chromosome condensation, putative, expressed	5.64519	5.58258	6.88004	5.5939	5.46891	5.72411	6.67555	6.40569	6.00356	6.23985	6.20178	5.98213	5.92423	5.92877	5.76136	5.73163	5.71631	6.05787	10.1349	10.1655	8.91376	11.0144	10.7844	10.8673	6.55299	6.75444	7.70368	7.11006	7.99872	8.18895	11.2545	10.8278	10.861	11.6089	10.7201	11.1997	10.1481	10.023	10.8296	10.0071	10.3669	10.8079	12.7164	11.5195	11.6162	10.8153	12.4264
Os04g0688300	Haem peroxidase, plant/fungal/bacterial family protein.	peroxidase precursor, putative, expressed	7.19141	6.85063	8.38055	9.40989	9.44845	9.89671	7.62491	8.14155	8.00584	7.78125	8.54837	7.73959	6.78754	6.76621	6.18452	9.02817	8.81634	9.21796	11.7935	10.8512	11.1243	12.0942	12.1596	12.9983	6.86678	7.05386	7.63497	8.2403	8.34892	5.91072	10.4523	11.6991	11.8177	10.9588	11.4845	11.3192	9.02084	7.15487	10.2513	8.21497	9.10581	9.85672	13.1179	12.2683	12.4292	8.83481	12.9767
Os04g0690400	Hypothetical protein.	expressed protein	8.10673	8.23007	7.26379	8.36083	8.39776	7.89541	8.48811	8.75002	8.35745	8.86494	8.75624	8.24457	8.34133	8.5721	8.39745	7.95281	8.63348	8.32896	7.97921	8.14017	7.75065	8.70137	8.89978	8.81456	7.50553	7.17692	7.63169	7.76966	7.96541	7.79095	8.47947	8.147	8.39739	8.71906	7.98985	8.23192	7.98566	7.87818	8.24812	7.83548	8.05997	8.44751	9.37326	8.96224	8.984	8.93478	9.38018
Os04g0692700	SNF2-related domain containing protein.	SNF2 family N-terminal domain containing protein, expressed	6.10875	6.04808	5.45642	7.5578	7.14003	6.36847	8.0524	6.77465	6.4357	7.42532	7.07976	6.53647	6.66038	6.15519	6.05144	6.66128	6.79416	6.17723	7.79243	7.82549	7.01978	8.31313	8.22397	8.24135	6.13499	6.0422	5.70174	6.01267	6.27657	5.57206	8.3472	7.64976	7.69766	8.64244	7.46418	7.2545	6.88175	6.82334	7.26821	7.27098	7.12808	7.5366	9.91098	8.94334	8.90825	7.57591	9.47989
Os05g0101300	(No Hit)	expressed protein	4.21267	4.33076	4.22262	4.7035	4.86876	4.59412	3.61349	4.09334	3.79708	4.3546	4.18353	4.00297	5.18077	4.79657	4.6296	5.43331	5.69462	4.97573	5.01986	4.50878	4.60989	5.28883	5.23052	5.44565	3.58094	4.95039	4.90062	4.57337	4.37511	5.18519	4.0967	3.8948	4.02274	4.77805	4.25209	3.72095	3.95498	3.3762	3.47561	3.63703	2.89314	4.01698	7.4717	5.69099	6.31481	7.17652	7.54136
Os05g0104000	Actin-binding FH2 domain containing protein.	retrotransposon protein, putative, unclassified, expressed	1.82126	2.45766	3.87318	3.67225	3.57189	2.67477	5.09994	4.84489	4.94768	4.89588	4.95274	4.29685	2.91399	4.41396	4.61797	3.58189	4.61599	5.05512	5.62428	5.53432	4.66768	6.90181	6.76012	6.51687	4.23737	-0.282291	4.87248	4.67088	6.15189	5.52666	6.12323	5.79714	5.3359	6.69841	5.8239	5.11891	4.13518	3.74518	3.78456	4.97373	4.33628	4.70667	9.16661	7.22994	7.44107	5.37255	8.83395
Os05g0105300	CAP-Gly domain containing protein.	tubulin-specific chaperone E, putative, expressed	8.10851	8.41381	8.06452	9.50569	9.57581	9.19117	8.94604	8.88604	9.18412	9.44337	9.70833	9.49412	9.15874	8.84105	9.04952	9.53561	9.74958	9.47295	9.75427	9.24928	9.46865	9.63911	9.72634	9.95438	8.95022	8.09319	8.74761	7.86775	8.75466	8.97264	9.99017	9.72377	10.4155	10.0864	9.26632	9.78314	8.57757	8.74525	9.70024	8.78572	8.83775	9.916	10.7884	10.8502	11.212	9.34551	10.353
Os05g0112200	Dof3 gene (Fragment).	expressed protein	8.67592	9.25861	9.28752	9.26584	9.46874	9.42975	7.78804	8.89715	8.76586	8.50154	9.03881	8.31247	8.44707	8.92633	9.30154	9.20912	9.2031	9.70459	10.5498	10.6127	9.53626	11.4792	10.9916	10.5658	8.30769	7.78148	7.72926	10.8104	10.0484	9.42251	8.32966	8.65209	8.52678	8.54985	8.76465	8.79491	9.22824	9.17699	9.09628	9.32621	9.50739	9.53652	12.183	11.1587	11.3917	10.4434	11.3998
Os05g0116700	Hypothetical protein.	expressed protein	2.98191	2.64821	3.27533	3.01772	2.55217	3.42363	2.91133	3.83512	5.19982	3.65179	3.34017	3.53876	3.37464	3.06491	2.07064	3.49153	3.085	2.92705	6.93441	6.88864	3.66595	7.55273	7.19033	7.27133	4.07477	4.39942	5.16778	3.1334	2.74389	4.06477	6.69436	6.50362	6.75019	6.97638	6.40604	6.30806	5.76784	5.23368	5.41477	4.80741	5.20947	6.00104	9.04503	7.89748	8.20284	3.04877	8.61747
Os05g0120900	Conserved hypothetical protein.	expressed protein	4.50136	3.75712	5.17581	3.44015	3.45818	4.16406	3.59158	3.14725	3.02159	3.84774	2.93146	3.9523	3.42519	2.10196	3.86688	3.22609	3.0317	4.47576	9.22901	8.91832	5.85702	8.75248	7.89828	8.54317	4.63833	3.8729	1.77144	3.7883	3.53919	2.21003	7.53623	7.68281	7.96829	7.59206	7.5425	7.0558	6.2846	6.16176	6.55984	5.42137	6.82325	6.42404	11.4048	9.98882	9.99128	6.21471	10.4885
Os05g0122600	Conserved hypothetical protein.	retrotransposon protein, putative, unclassified, expressed	6.89312	7.56663	6.06473	7.32486	7.68001	6.53475	9.72819	9.80558	9.48472	7.32971	6.94937	6.41468	8.49566	8.78655	8.33029	7.64381	7.6412	8.38442	10.9611	10.3295	10.2115	10.9954	11.4105	12.0118	7.24292	6.91473	6.39685	7.51769	8.10051	6.6599	11.2424	10.887	10.7248	11.3792	10.7611	10.2076	8.39257	8.67406	9.33378	9.29414	8.94919	9.22213	13.1751	12.3941	12.3025	13.4143	13.24
Os05g0126400	Myb, DNA-binding domain containing protein.	No Hit	7.14751	7.46716	6.8762	7.40355	7.51236	6.78527	8.29765	8.46613	8.33209	8.45739	8.23369	7.32841	7.55649	7.96883	7.78479	7.11671	8.30555	8.56505	5.58987	6.37874	6.76561	6.28731	6.72701	6.88208	5.38201	5.38013	5.31021	6.34515	7.90702	5.74573	6.75625	6.53495	7.15533	6.72791	5.81371	6.95535	7.3794	7.11415	7.34638	7.53252	7.33659	7.20996	6.99719	7.57924	7.39862	7.16783	7.65738
Os05g0128300	Hypothetical protein.	expressed protein	2.94872	3.08698	2.52818	2.67146	2.28242	2.74985	0.505236	2.37461	1.72919	3.38971	3.61262	2.4165	0.15425	1.96643	3.80542	2.29266	2.96799	3.48283	5.91613	5.39656	3.65744	5.95477	5.80437	6.44643	4.60625	4.97997	4.35079	4.68666	5.28344	5.37413	3.6185	3.99831	4.36949	3.75498	4.09421	4.29972	3.39396	3.32291	4.7911	3.29158	3.73767	2.73632	7.30531	5.79871	7.99541	4.16139	7.13172
Os05g0143400	Eukaryotic protein of unknown function DUF873 family protein.	SLD5 - Putative GINS complex subunit, expressed	7.54363	7.71916	7.1433	8.54471	8.48159	7.54433	8.88428	8.73976	8.73184	9.14336	9.09611	8.66028	8.63195	9.32439	9.07358	9.06566	9.29794	9.05398	8.43246	8.06284	7.86055	8.94711	8.73611	9.04304	8.25458	8.27717	8.68032	8.93477	8.95908	8.56434	7.90127	7.91884	8.10592	8.28188	7.82624	7.97487	7.17598	7.60737	7.68924	7.7907	7.55155	7.89048	8.99359	8.80309	8.91313	8.73314	9.42304
Os05g0147400	T-complex protein 1, zeta subunit (TCP-1-zeta) (CCT-zeta) (CCT-zeta- 1).	T-complex protein, putative, expressed	11.9995	12.3946	10.972	11.8669	11.8296	11.1423	11.7131	12.3672	12.1194	11.776	12.325	12.053	12.4323	12.8254	12.5682	12.1085	12.469	12.1753	13.8485	13.3542	12.0427	13.9578	13.577	13.3212	11.9442	11.6024	12.3644	12.7465	12.5049	12.0163	13.0608	13.1047	13.1657	13.1678	12.9834	12.5606	11.4489	11.8642	12.2221	12.0571	11.9768	12.6408	14.5507	14.275	14.0268	11.1874	13.7633
Os05g0150500	Cyclin-like F-box domain containing protein.	OsFBL21 - F-box domain and LRR containing protein, expressed	6.56451	6.2665	6.46406	6.83567	6.40245	6.6571	6.83057	6.8415	7.79044	7.51293	7.39913	7.19444	8.61772	8.85718	9.40256	8.41854	8.65972	9.73375	6.4834	6.25224	6.43426	6.43318	6.61263	7.60901	6.05018	4.93973	4.81719	5.41512	6.40644	5.74973	7.4171	7.07376	7.15606	7.41588	6.93186	7.29899	6.21429	6.68489	6.83271	7.05583	6.78959	7.11524	7.58173	7.48848	8.07504	6.29948	7.95483
Os05g0156600	Tubulin gamma-1 chain (Gamma-1 tubulin).	tubulin/FtsZ domain containing protein, putative, expressed	6.52039	6.89331	5.52367	6.74769	7.07107	7.01426	7.50623	7.6939	6.8932	7.21584	7.3151	6.43838	6.99808	7.6523	7.40706	6.6232	7.5956	7.10747	8.01114	7.89677	7.18795	8.30662	8.40419	8.20076	5.1847	6.28493	5.32404	6.99058	7.14514	5.61871	7.848	7.60938	7.75384	7.98787	7.16825	7.39547	6.98745	6.70903	7.0694	6.51244	7.16798	6.89641	9.04704	9.32135	8.77443	7.76531	9.31409
Os05g0157500	PDZ/DHR/GLGF domain containing protein.	expressed protein	10.1693	10.4157	10.1444	10.6369	10.6611	10.5795	10.7917	10.692	10.397	11.39	11.5903	11.4921	9.7162	10.4082	10.5755	10.3823	10.8318	10.7872	9.97358	9.83102	9.79061	9.98832	10.0193	10.3951	9.43276	8.91024	9.33532	10.6397	10.5952	10.0458	9.18153	8.8043	9.45432	9.3687	8.5176	9.38877	7.97842	8.64368	9.30341	9.61562	9.05308	9.44364	10.7823	10.2084	10.4781	10.3202	10.6621
Os05g0158200	Peptidase, trypsin-like serine and cysteine proteases domain containing protein.	expressed protein	10.5291	10.6866	10.2657	10.2237	10.3702	10.0047	10.9207	10.8367	10.9196	11.5344	11.9615	11.4547	10.9325	11.1972	10.7657	10.8782	11.0512	10.778	11.0219	10.7606	10.0543	10.7937	10.5791	10.4699	10.6072	10.2768	10.6897	11.8454	11.4441	10.9601	9.77622	9.79474	9.99669	9.78987	9.55136	9.89419	9.73861	10.0565	10.1854	10.4898	10.1234	10.2696	11.6507	10.8401	10.8812	10.7172	11.076
Os05g0160800	DNA polymerase epsilon subunit B family protein.	POLE2A - Putative DNA polymerase epsilon complex subunit, expressed	2.96507	1.61889	2.95548	2.2578	2.87214	3.75017	2.61672	2.469	2.43578	2.71583	2.29403	1.60386	1.82528	3.04752	3.82691	3.169	2.53188	3.19421	6.45038	6.25157	3.54435	7.37881	7.13762	7.54204	4.58121	5.81144	4.84243	2.72713	2.88517	4.76123	7.08322	6.7063	6.37404	7.33985	6.62478	5.98838	5.15521	5.73064	5.37685	5.16309	5.45966	4.89409	8.28469	7.17469	7.08951	3.0073	7.68896
Os05g0169400	Protein of unknown function DUF1421 family protein.	retrotransposon protein, putative, unclassified, expressed	10.398	10.6628	10.1333	10.7903	10.9746	10.52	10.7481	11.2641	11.3087	11.1916	11.5716	10.7694	11.9136	11.8881	11.1181	11.068	11.5153	11.5029	10.7924	11.2304	10.4418	11.1378	10.9269	10.513	10.8149	10.0884	10.7392	11.6612	11.9302	10.9571	11.6182	11.636	11.687	11.4204	11.2882	11.3605	11.3449	11.3552	11.7573	11.2991	11.1652	11.6917	12.1258	11.6952	11.5941	11.1448	11.4968
Os05g0170600	Hypothetical protein.	tRNA methyltransferase complex GCD14 subunit, putative	3.5921	3.38617	4.6771	3.72331	3.58135	4.52123	1.59174	0.521694	2.72591	3.89351	4.8652	3.07179	0.140123	0.442304	2.18047	2.23687	1.56787	1.99896	3.40033	1.49715	2.95293	0.681764	1.84713	4.46197	5.01214	4.72716	3.35458	2.02462	2.73553	3.47833	2.95504	2.68698	2.92562	2.62273	2.58493	2.98924	3.92354	3.35632	3.20544	2.61645	2.09277	2.1536	5.6401	5.38371	6.97468	1.77426	6.37935
Os05g0171200	Embryo-specific 3 family protein.	embryo-specific 3, putative, expressed	8.8753	8.33009	8.94445	6.21789	6.1869	7.20928	10.329	10.2447	9.97793	7.14346	7.76142	7.39166	6.69615	6.63286	5.82674	6.44195	5.01097	4.52909	12.4912	12.0814	9.62175	12.4575	11.6909	11.2394	7.11985	7.1205	7.37813	8.74201	8.69956	9.41858	4.94259	5.44924	4.39081	5.10968	5.90144	5.09766	5.63219	6.00271	6.38477	6.33752	6.32035	6.29235	13.2432	12.1453	12.067	8.58231	12.5522
Os05g0172500	Cyclin-like F-box domain containing protein.	OsFBX161 - F-box domain containing protein, expressed	4.11626	7.00237	4.11068	5.27748	5.32215	4.23424	5.78965	5.72653	5.50995	6.36691	6.25781	5.85677	5.10451	6.10622	6.67386	5.85374	6.3646	6.24363	8.41755	8.08678	6.18342	8.30054	7.79702	7.93871	5.3339	6.15745	6.94121	7.01297	6.52718	6.43136	7.28451	7.02155	6.93078	7.36889	6.77219	6.72446	6.02935	7.12489	6.57574	7.22549	7.00238	7.34927	10.3629	9.10493	9.04517	6.75649	9.84687
Os05g0188500	Stromal antigen (SA/STAG) protein family protein.	SCC3, putative, expressed	5.5369	5.69408	5.20623	5.73361	5.28366	5.61774	6.11025	5.88648	5.88057	5.87121	5.59707	5.08144	5.81559	5.79575	5.92501	5.61767	5.95875	5.90385	4.59615	4.844	4.73757	5.15676	5.32583	5.23801	3.42149	5.20917	3.73494	4.83646	5.45231	4.62022	4.95973	5.2572	4.8987	5.05349	5.38505	4.89822	5.21624	5.35199	4.65258	5.26944	5.27323	4.84454	5.66093	5.58467	5.29999	4.9483	6.00964
Os05g0196500	Transcription factor jumonji, JmjN domain containing protein.	transcription factor jumonji, putative, expressed	11.2063	11.0791	10.5536	10.9809	10.9256	10.3823	11.2476	11.4935	11.3928	11.412	11.4898	10.529	11.4123	11.6137	11.0448	10.8788	11.5123	11.2783	10.29	10.5643	10.3676	10.6523	10.8419	10.7671	10.6161	10.0538	10.676	11.0968	11.5777	10.9082	10.7129	10.4952	10.5998	10.5472	10.0234	10.3111	10.207	10.3208	10.6531	10.8345	10.5859	10.6653	11.2045	11.1889	10.9985	11.5575	11.501
Os05g0207900	Peptidase C48, SUMO/Sentrin/Ubl1 family protein.	ulp1 protease family protein, putative, expressed	10.7483	10.8305	10.4681	11.3625	11.0514	10.7084	11.7291	11.4814	11.376	12.0401	11.7164	10.9203	11.5696	11.5003	11.3181	11.586	11.8051	12.019	9.46136	9.69717	9.94626	10.396	10.5426	10.88	10.4593	9.49083	10.3089	10.8523	11.6988	11.0369	10.277	10.0945	10.3746	10.7831	9.8881	10.5662	10.3485	10.5133	10.7244	11.3797	10.8365	10.9508	10.2517	10.4525	10.1305	11.1168	10.9212
Os05g0210500	Timeless protein domain containing protein.	timeless protein, expressed	2.86952	2.62989	1.85571	2.73504	2.22566	1.86803	1.01778	1.40929	2.63768	1.89033	2.26497	6.08938	1.50867	1.74847	2.86814	2.22807	1.48195	2.5376	3.6058	3.04577	2.18822	3.84623	4.01756	3.21819	3.94394	5.90463	0.70138	2.15525	2.63589	4.21126	4.45138	4.91058	3.08733	4.0888	5.71606	4.14911	5.00058	4.97469	2.49	3.34199	4.62382	2.64999	4.93536	4.38845	3.70645	0.567666	4.29246
Os05g0223300	RNA-binding protein.	RNA recognition motif containing protein, putative, expressed	2.65217	3.60311	2.7559	3.52005	3.62736	5.81638	4.78314	4.44979	4.21871	4.15633	3.97103	5.09078	6.68066	7.61198	6.8465	6.17269	5.98973	7.84827	5.51509	3.37617	6.22501	3.41255	4.76977	6.20967	3.48261	5.42288	5.59941	5.03423	1.88622	4.12971	3.6285	3.68771	3.64021	4.22502	4.35214	3.0243	3.74445	3.4781	2.786	3.37029	3.00796	3.79161	8.0744	4.9336	6.66328	4.70904	7.95809
Os05g0224800	Chromomethylase 3.	C-5 cytosine-specific DNA methylase, putative, expressed	10.3795	10.3734	9.91015	10.467	10.1528	9.63826	10.5391	10.0547	9.89589	10.7683	10.481	9.78025	10.0806	9.86531	9.87109	9.84156	10.467	9.88528	8.74247	9.08767	9.80663	8.80963	9.34757	9.62204	9.15367	8.64987	9.17451	9.34251	9.52856	9.64133	9.90402	9.4566	9.83612	10.0238	8.92752	9.73394	9.49613	9.52864	10.0258	10.0158	9.80938	10.1991	9.97662	10.06	9.86228	10.6529	10.3843
Os05g0235300	Phosphatidylinositol 3- and 4-kinase domain containing protein.	Phosphatidylinositol kinase and FAT containing domain protein, putative, expressed	11.4433	11.384	10.5264	11.6674	11.4633	10.7915	11.9824	11.7403	11.602	12.3498	11.9426	11.2181	11.3405	11.3273	11.1997	11.5647	12.3378	12.018	9.60834	10.2278	10.5358	10.1228	10.6202	10.6413	11.1338	10.4961	11.6394	11.5746	11.844	11.6255	10.7522	10.3411	10.4295	10.6143	9.81691	10.2263	10.588	10.8329	11.1163	11.3531	10.9327	11.2587	12.0497	11.4889	11.3154	11.5129	11.831
Os05g0239200	BED finger domain containing protein.	transposon protein, putative, unclassified, expressed	9.70939	10.7313	9.49349	10.5763	10.981	9.80917	10.4312	11.3628	11.0369	10.9355	11.6317	10.4759	11.2667	11.5927	11.1307	10.8026	11.3426	11.9909	10.7125	10.8697	10.0724	11.6998	11.4863	11.1405	9.28362	8.56681	8.99968	10.1896	11.1046	9.16426	10.0597	10.6401	10.3953	10.2232	10.49	10.2951	10.2409	10.0482	10.0547	9.9161	10.2238	10.0441	11.7704	11.2975	11.2813	10.2056	11.6904
Os05g0241400	Profilin/allergen family protein.	expressed protein	7.23062	7.74616	6.80234	7.21932	7.58981	7.09199	7.97595	7.91997	7.91371	8.10148	8.28148	8.29703	7.7207	8.03677	8.17334	7.78775	7.79643	7.78193	7.9803	7.77665	7.38919	8.1463	7.82317	8.15334	7.24862	6.78184	7.95474	8.31432	8.14033	7.85113	7.19278	7.20283	7.43353	7.37898	6.94852	7.33678	6.14308	6.93517	7.16785	7.33819	6.95131	7.54451	9.08379	8.35362	8.50202	8.07086	8.98851
Os05g0252800	(No Hit)	transposon protein, putative, CACTA, En/Spm sub-class	5.68052	6.67154	6.2718	4.53639	4.97767	5.17524	4.83851	5.28839	5.38464	4.03028	4.62059	5.10855	4.61613	4.90674	4.71237	3.60404	4.88757	5.02701	4.6881	4.85651	5.07769	4.93487	4.99197	5.49534	-1.05357	4.86651	4.0839	4.39816	4.37737	4.35834	4.4298	4.67548	5.42752	4.88808	4.39662	4.80049	5.25716	3.44504	4.26145	4.05172	4.28408	4.72426	5.37365	5.30491	5.25143	4.88423	5.11355
Os05g0255600	Thioredoxin domain 2 containing protein.	thioredoxin domain-containing protein 9, putative, expressed	10.6513	10.9948	10.4815	11.0167	11.2372	10.688	10.8143	10.8668	10.6927	10.9006	11.1349	11.1858	10.4058	10.9919	10.9086	10.4194	10.8456	10.72	10.8767	10.9392	10.3157	11.255	10.6728	11.2239	11.0444	10.692	11.2049	11.1614	10.8465	10.5107	10.3467	10.1287	10.8867	10.5034	9.7242	10.3898	9.82311	10.082	10.4957	10.1399	10.5211	10.9211	10.5283	11.0183	10.8675	10.6689	11.1721
Os05g0255800	Non-protein coding transcript, uncharacterized transcript.	DUF630/DUF632 domains containing protein, putative, expressed	3.05221	4.50678	4.28078	3.74589	3.80649	3.88236	4.56739	5.06929	4.20179	3.41511	3.8055	2.9545	5.83982	5.8295	5.94142	5.19387	5.50526	5.72064	6.91021	6.76497	6.06085	7.27476	7.5641	7.79442	4.80497	5.11308	4.10461	3.74319	4.79984	3.62575	6.61271	6.59409	6.63411	6.54837	6.45881	5.90708	6.10169	5.73025	5.03817	4.65539	5.63827	5.47002	8.94557	8.85061	8.77898	5.06862	8.98431
Os05g0271900	Protein prenyltransferase domain containing protein.	pentatricopeptide, putative, expressed	5.18748	5.28769	4.41192	6.1779	6.22091	5.54064	5.88205	5.68933	5.85693	6.52157	5.87893	5.37173	6.2474	6.13078	6.22473	6.53374	6.73636	6.99385	6.13842	6.25927	5.29022	6.09223	5.74074	5.67934	5.33985	5.4697	4.11648	5.11746	5.13418	5.10081	5.48861	5.32698	4.83407	5.96995	5.40553	5.48395	3.49509	4.65766	4.94367	4.91758	4.93452	5.22096	7.51347	6.61138	6.52911	4.98417	6.38431
Os05g0274200	DNA mismatch repair protein MSH2 (MUS1).	MSH-like DNA mismatch repair protein, putative, expressed	7.59792	8.25001	6.4561	9.04201	9.35699	7.88263	8.79588	8.62247	8.17172	8.59642	8.76701	8.07319	8.69787	8.84225	8.49151	9.37197	9.89596	9.58654	7.83607	8.62292	7.41823	8.45811	7.98987	8.12528	8.2933	7.86556	8.13195	8.15395	8.17096	7.74967	7.59865	7.42272	7.4847	7.72312	6.99376	7.22539	6.88324	7.19536	7.50467	7.4329	7.48707	7.921	9.64652	8.38067	8.07454	7.00107	8.51966
Os05g0277200	Conserved hypothetical protein.	expressed protein	9.52514	9.84265	9.01407	10.1022	10.3102	9.76056	9.61914	10.1304	10.0583	9.64387	9.85509	9.21441	10.6511	10.7219	10.0734	10.0607	10.1787	10.5698	9.2465	9.53417	8.76547	10.067	9.67602	9.52919	8.88633	8.23104	8.47183	9.38716	9.54928	8.85196	9.03544	9.07748	9.02969	9.20975	9.13398	9.0593	8.85944	8.87057	9.06334	8.92685	9.008	9.29652	11.1147	9.88806	9.95205	9.51602	10.005
Os05g0289400	Cell cycle control protein cwf4.	crooked neck, putative, expressed	11.4048	11.5664	10.6766	11.4579	11.3908	10.7066	11.9071	12.1026	11.8188	12.1496	12.0077	11.2248	11.7487	12.2701	11.9134	11.2809	11.9672	12.1652	11.5194	11.7279	10.9267	11.6277	11.507	11.4185	11.0041	10.4223	11.3779	11.9452	12.1581	11.4024	11.4855	11.334	11.2982	11.4476	10.9585	11.0536	10.848	11.3359	11.4123	11.6338	11.3839	11.603	12.6559	12.1082	11.8617	11.3589	12.2163
Os05g0297200	(No Hit)	No Hit	8.26275	8.1141	6.90613	8.35714	8.17732	7.48056	8.81168	9.04136	8.84619	9.48617	8.90719	8.88893	9.30726	9.22	9.1408	9.72865	9.15592	9.71111	8.20314	8.04897	7.67019	8.27844	8.18731	7.96464	7.79757	8.07428	8.37535	9.18151	9.20487	8.2825	7.51302	7.49479	6.86558	7.51994	7.7497	7.56672	7.98412	7.94175	7.66215	8.51086	7.83111	7.90435	9.19807	8.09768	7.98735	8.91078	8.38504
Os05g0301600	Protein phosphatase inhibitor 2 (IPP-2) family protein.	protein phosphatase inhibitor 2 containing protein, expressed	8.90156	8.48314	8.84146	9.35738	9.08157	9.17029	8.8052	8.85541	9.01007	9.17136	9.18987	9.16044	9.07291	9.10608	8.75099	9.65175	9.51421	9.74178	8.87827	8.52979	8.37014	9.51599	9.34325	9.49329	8.91804	8.52521	8.5876	9.00639	9.0909	8.74803	9.92213	9.24004	10.0061	10.1062	9.33241	10.3216	8.78875	8.99351	9.72894	9.50503	9.06924	9.72889	8.87411	9.18666	9.28213	8.60685	9.27541
Os05g0306000	GOLD domain containing protein.	emp24/gp25L/p24 family protein, putative, expressed	12.4728	12.6319	12.775	11.6746	11.9604	12.4872	10.9129	10.9601	10.8627	11.1804	11.3256	10.8533	11.153	11.1971	10.937	11.7395	11.5617	11.3985	11.9087	11.7577	12.2756	11.5556	11.9457	12.2167	10.6585	10.0196	10.1272	10.8818	11.1487	10.977	12.2918	12.4208	12.6648	12.3906	12.0371	12.3157	11.4845	11.185	11.9557	11.2075	11.2767	11.9206	11.7306	12.4543	12.4634	12.718	12.6724
Os05g0313600	(No Hit)	tetratricopeptide-like helical, putative, expressed	6.04239	6.00804	5.16725	6.87234	6.80583	6.24646	5.37033	5.92519	6.01825	7.17987	6.8693	6.19693	6.57506	6.51536	5.9115	7.07288	7.33576	7.11477	6.14566	6.51964	5.78932	7.10817	7.14835	7.12629	5.35074	5.20778	5.28565	6.70821	7.63356	7.04278	6.3529	5.98923	5.83109	6.63061	6.09618	5.62006	6.04032	5.64686	5.66776	5.64033	5.74546	6.3078	7.32276	7.10887	6.89091	6.48611	7.44818
Os05g0320500	(No Hit)	caltractin, putative, expressed	2.3964	3.67422	4.08391	3.89355	4.04275	4.90816	2.42714	3.77909	3.08893	3.08148	4.3836	3.80975	3.6812	2.61651	3.90634	2.47762	2.51768	1.9657	11.3756	10.7375	9.22808	11.7648	11.4754	11.0235	3.56023	4.0443	-0.00226844	3.25021	3.11755	0.944679	10.3298	10.47	10.1507	10.2435	10.5249	9.55336	7.64004	7.6691	8.62551	7.74677	8.24748	9.1197	12.2519	11.08	11.3302	4.56754	11.8389
Os05g0323100	Rhodanese-like domain containing protein.	rhodanese-like domain containing protein, putative, expressed	9.20633	9.43606	8.86823	9.25685	9.45259	9.2574	9.26264	9.47903	9.24915	8.94886	8.87525	8.70453	8.70625	9.11562	9.28759	8.88713	9.31262	9.43104	9.57099	8.94369	9.12584	9.41688	9.73562	9.58463	7.4194	7.21415	7.81617	7.83414	7.75821	7.24328	8.03166	8.07077	7.85282	8.47728	8.26091	7.79668	6.75625	7.15509	7.22919	7.16147	7.203	7.51315	9.46183	8.65083	8.39174	9.27267	9.09258
Os05g0330700	Hypothetical protein.	expressed protein	3.99249	3.36371	4.23055	4.76957	4.52131	4.11845	4.87498	4.12131	4.6178	4.46925	4.07043	4.59702	4.84552	5.24955	4.72685	4.78406	4.68771	5.18182	5.48084	5.14422	4.60388	5.99759	6.05191	5.29834	4.34747	6.10349	3.86405	4.76617	4.97283	5.37932	6.02765	6.4714	5.6107	5.98865	7.04521	5.83652	5.92384	6.67233	5.58039	5.8121	6.30421	5.34382	5.86335	6.36579	5.80586	4.86361	6.42198
Os05g0338900	TGF-beta receptor, type I/II extracellular region family protein.	peptide transporter PTR2, putative, expressed	5.55192	5.76166	7.80333	4.94358	6.94656	6.53061	6.33062	6.56242	6.92937	6.11394	7.51468	6.83606	5.93974	5.7794	5.94423	7.41335	7.27776	6.74137	10.3699	9.71947	10.9368	9.77104	10.428	10.5702	9.45513	9.4682	8.82435	9.71892	10.2263	9.90478	9.0593	9.17367	10.117	9.60859	9.61653	10.1514	10.0609	10.1019	10.0845	8.78718	9.74578	10.9778	9.0958	10.1814	10.0967	7.59277	11.2428
Os05g0353400	Importin-beta, N-terminal domain containing protein.	importin subunit beta, putative, expressed	10.4068	10.8752	8.99813	9.85304	10.0075	9.10529	10.8851	11.247	11.0755	10.7468	10.447	10.0055	11.8685	12.0379	11.8483	10.9068	11.1218	12.1489	11.8625	12.0261	10.7437	12.4929	12.0183	12.0682	11.1001	10.9857	11.5244	11.7239	11.0463	10.6411	11.7046	11.4795	11.355	11.919	11.3589	11.0138	10.2027	10.654	10.9016	11.0596	10.7812	11.4263	13.4182	12.6594	12.6181	10.0855	12.6661
Os05g0357700	Conserved hypothetical protein.	CAAX amino terminal protease family protein, putative, expressed	5.87283	6.3581	5.18306	5.84042	6.16181	5.51282	6.31479	6.42604	6.23912	6.35058	6.37628	5.74739	6.30972	6.34725	6.53177	6.16377	6.37435	6.5369	5.40818	5.69647	5.49463	6.28522	6.21414	6.15498	5.15401	4.63699	4.994	5.34641	5.65324	5.28726	5.49929	5.59613	5.55079	5.86785	5.69878	5.63029	5.61844	5.52123	4.90805	5.28433	5.71763	5.28373	6.83768	6.45786	6.49641	5.70981	6.7522
Os05g0367200	Conserved hypothetical protein.	expressed protein	6.71283	6.92594	6.25417	7.10516	7.27301	6.43461	7.80751	7.45399	7.33074	7.2464	7.78901	7.64153	6.13738	6.56265	6.92339	6.67162	6.73675	6.27772	7.3484	7.16149	6.37981	6.70679	6.43679	7.01372	7.26326	6.8943	7.99717	7.54079	7.57811	7.28704	7.3435	7.06937	7.33822	7.5789	6.81846	7.76615	8.02718	8.27957	8.31842	8.72396	8.67427	8.73872	9.72182	7.86309	7.71233	8.10207	8.65848
Os05g0376200	Cell division control protein 48 homolog B (AtCDC48b).	cell division control protein 48 homolog B, putative	6.09418	5.6161	5.78416	6.2671	6.2346	5.9647	6.46291	6.19512	6.30349	6.3334	6.29741	5.65983	5.81605	5.82637	5.66986	6.02625	6.21348	6.11854	5.652	5.5344	5.27587	6.51932	6.21422	6.46848	5.32717	5.52768	5.96775	6.1266	6.14762	5.50195	5.81458	5.69098	5.49414	6.31662	6.1364	5.8327	5.69717	5.668	5.64121	5.74025	5.62815	5.73699	6.47385	5.89491	5.88899	5.76315	6.53598
Os05g0387700	Protein kinase domain containing protein.	TKL_IRAK_CR4L	5.75882	5.81192	6.75032	6.98188	6.48307	7.52034	5.11628	4.85442	5.6454	7.53069	7.90001	7.68614	7.02214	6.05991	5.39401	7.39197	6.98487	6.74469	8.23781	7.83718	8.27653	8.78379	9.34116	9.59861	5.3501	6.23358	4.72167	5.40136	7.64548	5.70551	8.44553	8.70057	9.35697	8.38091	8.26255	8.5255	6.90913	6.70289	8.26551	7.07973	6.75355	7.97945	8.82295	9.16457	9.22612	10.0994	9.3626
Os05g0389300	Small nuclear ribonucleoprotein (Sm protein) family protein.	LSM domain containing protein, expressed	11.7239	12.076	11.5386	11.709	11.9032	11.7982	11.0159	11.6494	11.7629	11.1759	11.6881	11.4684	11.9671	12.2354	11.8378	12.1234	12.125	12.0057	12.2016	11.7445	11.218	12.3332	12.2212	12.0826	10.804	9.90564	10.4532	11.1042	11.1719	10.7539	11.3974	11.6015	11.8474	11.4649	11.5432	11.6802	10.4459	10.6485	11.1421	10.3592	10.6341	11.2907	12.4055	11.8857	12.0593	11.1614	11.8785
Os05g0389600	Zn-finger, RING domain containing protein.	zinc finger, C3HC4 type domain containing protein, expressed	3.01594	3.54705	7.19509	3.70867	5.09692	5.17031	3.37499	3.74851	4.23488	3.26217	4.0133	4.16143	3.72382	1.72311	2.93253	2.29932	2.46003	1.34446	9.12055	8.53977	8.19826	9.21476	9.19453	9.68836	3.98852	5.72492	5.62601	4.00494	4.25414	5.75274	8.26501	8.88424	9.67714	8.38187	8.70438	9.00665	6.82345	6.8909	8.27863	5.96687	7.45769	8.32777	10.1905	10.0352	10.4275	7.82582	10.238
Os05g0390500	NLI interacting factor domain containing protein.	NLI interacting factor-like phosphatase, putative, expressed	11.0106	11.0985	10.6362	11.0532	11.0006	10.3568	11.6212	11.7558	11.4871	11.419	11.5508	11.1045	11.6002	11.6827	11.5432	11.3616	11.4375	11.097	11.3215	11.2185	10.9291	11.3494	11.1673	11.1976	10.7021	10.2481	10.8604	11.181	11.4806	10.8757	11.0973	10.9805	11.1772	11.1588	10.8219	11.1158	10.7229	10.6448	11.1993	11.0696	10.9833	11.443	12.5044	11.9608	11.7673	11.9849	11.974
Os05g0392900	(No Hit)	expressed protein	2.49992	0.39582	2.30264	3.47513	2.80838	3.43664	3.14295	2.46851	2.72058	3.50917	2.93329	4.44018	3.80518	2.50188	3.53478	3.29632	3.17536	3.95693	8.70569	7.80995	6.58636	8.77552	8.23468	8.78523	2.98912	4.56548	4.86419	4.48447	4.40267	4.93406	7.99792	8.00991	8.35505	8.14185	7.90685	7.97996	6.6827	6.86448	7.54142	7.62357	7.32298	8.14027	9.61286	9.04815	9.23613	7.1513	10.101
Os05g0412800	Glutathione S-transferase GST 41 (EC 2.5.1.18).	glutathione S-transferase, putative, expressed	5.1136	4.69553	5.15585	4.61716	5.65464	4.93189	3.74843	4.32294	4.6167	3.10707	3.23023	4.66019	4.1439	4.46628	4.78626	4.67353	3.89758	4.54508	6.89897	6.33461	5.08634	6.60167	6.54358	6.37155	6.52996	7.02115	5.12466	4.68235	4.57629	6.62851	5.98674	6.67546	5.55431	5.77702	7.23234	5.64394	6.23905	7.05495	5.59357	4.64348	6.5892	4.96019	7.38111	6.52634	6.6261	3.8562	7.75506
Os05g0419800	Lipolytic enzyme, G-D-S-L family protein.	GDSL-like lipase/acylhydrolase, putative, expressed	5.22304	5.23159	6.19907	4.14236	4.75441	6.32643	4.97597	5.1467	5.81431	4.96187	4.26126	5.9637	4.91877	5.23871	6.44307	4.28509	4.53506	5.61655	15.5145	15.2202	13.2875	16.2698	15.6106	15.0679	6.35214	5.44862	9.29223	5.24667	4.82397	4.80327	6.61818	6.85141	7.26679	7.27991	7.16114	8.06676	6.5723	5.90969	6.36381	6.63063	7.53335	6.16317	15.7887	15.0023	15.4491	6.87291	14.9476
Os05g0420500	Conserved hypothetical protein.	expressed protein	7.42094	7.40615	7.46487	8.56359	8.2462	8.19423	8.07673	7.936	7.73705	8.64555	8.68948	7.79585	7.76049	7.51709	7.5698	7.91461	8.4941	8.00887	9.42248	8.89242	9.16334	9.49494	10.023	10.0073	7.16783	6.99297	7.47422	7.48972	8.34457	7.88668	10.1772	9.89381	9.97518	9.96838	9.1993	9.4194	8.45936	8.85794	9.16723	9.39964	9.08953	9.41758	10.5926	10.2375	10.0283	9.40604	10.5363
Os05g0421000	Non-protein coding transcript, unclassifiable transcript.	GYF domain containing protein, putative	3.72873	3.97425	4.63626	4.59037	4.38793	4.44533	4.04799	4.38079	4.05996	4.23105	4.79535	4.46665	3.39061	3.46548	2.95131	4.11521	3.7959	5.99542	6.93745	6.54127	5.01014	6.9095	6.98459	7.00087	4.40608	4.90256	5.22108	3.20158	3.99926	3.79585	6.24046	6.23369	6.00675	6.20118	5.92357	5.41733	4.91013	5.23967	4.82893	4.44295	4.998	5.74998	9.75107	8.30582	8.3185	6.18239	9.17956
Os05g0430200	Deoxynucleoside kinase family protein.	deoxynucleoside kinase family, putative, expressed	10.335	10.6458	8.78549	9.21981	9.4155	8.22624	10.7952	11.1751	10.7715	10.3132	10.3396	10.0179	11.0275	10.8135	10.8261	10.4965	10.7326	10.8303	11.6839	11.3092	10.6053	11.5116	11.3811	10.9963	9.66982	9.72238	10.0905	10.0673	10.1469	9.48481	9.3687	9.22893	9.16906	9.45152	9.02834	8.8888	8.91936	8.93294	8.82804	9.43508	8.90581	9.18311	12.3825	11.1775	11.1427	10.2243	11.6919
Os05g0439200	Hypothetical protein.	expressed protein	12.684	12.6843	12.7507	12.6539	12.9584	12.6538	12.8961	13.4037	13.591	13.2688	13.6084	13.5889	13.5927	13.9152	13.7377	13.7291	13.6654	13.9504	12.3251	12.0311	11.8086	12.359	12.0904	11.9377	13.0122	12.6169	12.5802	14.3369	13.9023	13.7971	10.6049	10.805	10.9898	10.2858	10.3064	10.8885	11.2732	11.5848	12.1597	11.4897	11.5683	11.8618	12.6839	11.8117	11.9577	11.4316	12.0318
Os05g0450600	Protein of unknown function DUF740 family protein.	DUF740 domain containing protein, expressed	4.22358	3.60304	3.47755	5.03572	4.61048	4.95864	3.52782	3.66893	3.07459	5.5945	5.88786	6.30845	2.12914	2.76637	2.47826	3.65418	4.35793	4.92006	12.0075	11.6313	8.9484	12.3921	11.4503	11.4194	4.60738	3.81892	6.42977	4.96604	5.62513	6.33582	10.128	10.3179	10.3863	10.2813	10.3854	9.70594	7.94232	8.02982	8.64554	8.15351	8.77689	9.26217	13.2781	11.7722	12.0063	8.40222	12.4493
Os05g0453100	Hypothetical protein.	No Hit	5.14188	6.2751	4.86425	7.16603	7.46169	6.83618	8.20129	7.9254	7.61914	8.44253	8.22079	8.57363	7.98517	8.1423	7.91672	8.73863	8.37397	9.02516	6.79172	7.07448	6.01649	7.13052	6.24271	6.20531	8.39974	8.10997	8.32893	9.27979	7.99676	8.13623	6.14389	6.26155	6.59736	6.44971	6.63907	6.47011	6.76502	6.75469	6.80412	7.04608	7.28018	7.05829	7.62864	7.31315	7.71233	7.7173	7.57494
Os05g0453300	Hypothetical protein.	expressed protein	12.5517	12.1049	11.5477	14.5532	14.3108	13.4124	13.4799	13.5961	13.7293	13.2071	12.1782	12.7362	12.2439	13.6554	13.8079	13.713	13.8878	13.9872	11.7333	10.8021	11.0916	12.1097	11.9536	12.2485	11.8742	11.5061	10.8672	12.4782	11.7728	11.4131	11.6757	11.2264	11.8978	11.8397	11.0472	11.5382	11.0277	11.105	11.4531	11.7306	11.1498	11.2855	12.7535	12.9629	13.3701	13.1565	12.9554
Os05g0453900	GINS complex, PSF1 component family protein.	PSF1 - Putative GINS complex subunit, expressed	2.13612	5.99918	1.94585	5.00784	5.40709	4.21439	2.81855	3.01714	2.71642	5.7084	6.05106	5.41114	3.9341	3.97382	3.69196	5.27378	5.77981	5.50419	6.87559	6.61521	4.40626	7.40602	6.98424	6.73204	4.49354	5.67924	4.54812	4.7162	5.32958	5.15829	6.65784	6.77325	6.24556	6.46066	6.47901	6.03704	5.16452	5.35983	5.10955	5.00084	5.33821	5.45681	7.71388	7.07894	7.01745	2.26285	7.52608
Os05g0455200	Homeodomain protein JUBEL2.	homeodomain protein, putative, expressed	8.28043	8.41809	8.18843	8.65675	8.3141	8.53112	9.04394	9.27518	9.58656	9.63096	10.1562	9.6814	8.7568	8.91196	8.66301	8.67923	8.66848	8.73304	9.76804	10.5153	10.0836	10.6986	10.0084	10.4585	10.9697	10.5494	10.8831	12.2355	12.4848	12.1549	10.6208	10.4016	10.5898	10.7921	10.3197	10.6117	11.3812	11.221	11.7615	10.9338	11.0503	11.7567	11.6248	12.2793	12.2174	13.8766	12.4619
Os05g0458100	Peptidylprolyl cis-trans isomerase (EC 5.2.1.8).	peptidyl-prolyl cis-trans isomerase, FKBP-type, putative, expressed	11.7743	12.4073	12.239	11.5796	12.2609	12.3023	11.2349	11.6517	11.6177	11.0666	12.0216	11.6694	10.8973	11.8046	11.7341	11.0079	11.7136	11.4474	11.9639	12.0757	11.7168	11.7091	11.3818	11.7372	10.7491	10.454	10.7332	11.4295	11.6942	11.0481	9.97513	10.4362	10.6573	9.84273	10.0829	10.5928	9.89756	10.5404	10.5365	10.0315	10.301	10.6986	12.0718	11.2927	11.3206	11.867	11.812
Os05g0459400	Kinesin, motor region domain containing protein.	kinesin motor domain containing protein, putative, expressed	6.97829	3.5152	4.26969	5.30369	5.3893	4.34099	3.93324	3.36436	2.93435	5.08758	5.1074	4.57552	4.217	4.10865	4.49652	5.99995	6.06077	6.58258	9.84272	9.33976	6.45882	9.9878	9.86095	9.70118	3.95504	4.0201	3.96552	4.28461	4.677	4.65605	8.96418	8.71278	8.52147	9.0014	8.17354	7.70724	6.7064	6.21444	7.18667	6.27236	7.02904	7.57599	11.5042	10.648	10.7267	4.96728	10.8998
Os05g0463600	Hypothetical protein.	No Hit	11.9384	12.1886	11.4776	12.2025	12.2553	11.5678	12.1627	12.9139	12.6682	12.6055	12.8026	11.9677	12.9998	13.2071	12.4196	12.6715	13.1598	13.1469	11.8254	12.0234	11.4014	12.3499	12.3917	11.8506	11.5583	11.0525	11.6621	11.8623	12.5512	11.6809	11.7994	11.8061	11.8115	11.7168	11.3497	11.488	11.6582	11.6036	11.8292	11.8697	11.6228	11.9424	13.0828	12.7585	12.5458	10.8161	12.7163
Os05g0463800	CCAAT-binding transcription factor-like protein (Fragment).	histone-like transcription factor and archaeal histone, putative, expressed	11.4357	11.8368	11.1008	11.6081	11.9095	11.0875	11.7974	12.1828	11.6951	12.1249	12.3335	11.8376	12.4094	12.9534	12.4462	12.3876	12.532	12.4569	11.597	11.8826	11.1866	11.3608	11.1174	11.0868	11.0005	10.7951	11.3309	11.9272	12.0252	11.0955	11.0275	11.1381	11.126	10.7304	10.4567	10.9222	11.5816	11.4353	11.5324	11.7051	11.7738	11.5252	12.4248	12.1959	12.1375	11.4774	11.7895
Os05g0467000	Calcium-dependent protein kinase.	CAMK_CAMK_like	7.95117	7.9549	7.74979	8.37256	8.27407	8.13248	8.70432	8.5291	8.62353	9.29909	9.23615	9.24785	7.90962	8.43209	8.27735	8.70823	9.04401	9.05704	9.49498	8.89242	8.67076	9.75469	9.75751	9.86533	7.33901	7.27844	7.30468	8.74085	8.81929	8.7874	9.13495	9.08343	9.49191	9.35317	8.96396	9.11553	7.95365	7.85178	8.48728	8.2078	8.37562	9.10542	11.0555	10.7213	10.8286	9.49359	11.0194
Os05g0467400	Conserved hypothetical protein.	expressed protein	8.31184	7.75678	7.78385	9.54062	9.74402	9.24872	9.26067	9.49261	9.53099	10.0885	10.1046	9.38262	9.57432	9.75048	9.77984	11.0387	11.1947	11.2985	9.45926	9.37603	7.63748	10.6979	9.86628	10.0208	8.81308	8.81526	8.88708	10.6109	10.4842	9.65936	7.88853	7.43129	7.30069	8.43115	7.83743	6.83834	7.36625	7.35552	7.42832	7.7374	7.33399	8.21812	10.7257	9.44195	9.85408	9.14694	10.1857
Os05g0467800	(No Hit)	expressed protein	2.48132	2.29708	2.61538	1.67933	1.3939	1.98691	3.17898	1.18991	-0.399151	1.98007	2.28016	2.07962	0.562242	2.14485	1.8657	-0.0786386	2.67206	1.23144	4.81135	4.11376	2.42242	5.92277	5.58497	5.1836	3.36218	-0.447031	0.842957	3.33068	3.11266	3.31701	5.82265	5.01631	4.33926	5.77422	5.34477	3.83522	4.32694	4.22025	2.67751	2.69991	3.97415	2.43926	8.43157	7.2173	7.50804	2.35805	8.16024
Os05g0476200	Replication origin activator 2.	MCM3 - Putative minichromosome maintenance MCM complex subunit 3, expressed	2.39345	1.97147	3.29103	1.95897	2.31625	2.66588	3.73671	2.07096	2.28533	4.08268	3.45964	2.85606	2.66828	2.06498	2.09134	1.84406	1.61085	0.965623	10.1549	10.2364	5.80424	10.7619	10.2942	10.0402	1.74692	2.97954	4.96636	3.125	3.41956	4.70936	9.5626	9.57672	9.44436	9.63463	9.05164	8.69322	7.43721	7.23021	7.94422	7.33043	7.8302	8.10445	12.0159	10.8958	10.8415	2.70005	10.9033
Os05g0481400	Transcriptional factor B3 family protein.	B3 DNA binding domain containing protein, expressed	8.74094	8.80186	8.1159	8.39924	8.38122	7.58745	8.249	8.10411	7.6343	8.28016	8.41072	8.19002	7.46893	7.81338	7.36747	7.4847	7.39458	7.25944	8.3994	8.40236	6.97045	9.08143	8.42371	8.59538	8.24527	7.45961	8.09884	8.03454	7.9353	7.80445	8.14817	7.8802	8.26583	8.71825	8.06688	8.49397	7.36604	7.53145	7.58616	7.01505	8.00137	8.05999	8.9578	8.28663	8.09014	8.14029	8.33464
Os05g0482600	WD40-like domain containing protein.	expressed protein	10.3871	10.5066	10.7481	11.8803	11.8631	11.6386	11.822	11.7502	11.4445	12.1819	12.299	12.244	10.8368	11.4886	11.2482	11.6481	11.7998	11.7641	11.8	11.2969	11.0226	12.6052	12.4256	12.2397	10.9992	10.2395	10.6779	11.9144	11.9355	11.7568	11.2347	10.8902	11.3874	11.6182	11.0456	11.8613	9.86033	10.3946	10.5279	11.7246	11.4292	10.757	12.3656	12.0618	11.9764	11.9199	12.1635
Os05g0485500	Hypothetical protein.	glycosyl transferase, family 8, putative	9.66287	10.0016	8.38475	9.77784	9.79972	8.5816	8.72047	8.91581	8.56518	8.84852	9.07929	8.43573	9.35514	9.50817	9.29406	9.59714	9.95985	9.26458	10.2944	10.3516	9.14085	10.8976	10.694	10.6867	8.88577	8.46068	9.62228	9.22743	9.07092	8.7544	9.26337	9.1348	8.97456	9.6314	8.99366	8.85188	8.35081	8.38039	8.50927	6.39941	8.69616	9.12265	12.0947	10.8413	10.7286	8.94881	11.2953
Os05g0489700	Promoter-binding factor-like protein (ABA-responsive element binding protein 3) (AREB3).	bZIP transcription factor, putative, expressed	10.6938	10.7908	10.133	10.8603	11.1067	10.5508	11.1593	11.2975	11.0633	11.3938	11.4964	11.1421	11.1586	11.4155	11.1699	11.2449	11.4428	11.4979	10.4524	10.6518	10.103	10.9461	10.5422	10.6449	11.3138	10.8705	11.2161	12.3371	12.3118	11.9294	10.0484	10.1118	10.2445	10.0778	10.0295	10.2796	10.6342	10.8284	10.6432	10.8646	10.6683	10.8729	11.1817	10.8916	10.8015	11.1035	11.3192
Os05g0489800	Histone H3.2.	histone H3, putative, expressed	5.42209	5.94548	4.78456	5.94105	6.04908	4.96032	6.08664	5.85088	5.82205	6.31722	6.13844	6.2828	6.24107	5.67642	5.69274	6.57874	6.36335	6.15641	9.80258	9.42816	6.5755	10.0877	9.46594	9.38687	6.66673	6.56688	7.29841	6.56555	6.34044	6.92016	8.79893	8.6578	8.56584	8.96522	8.52686	8.14823	6.4927	6.68148	7.14536	7.35129	7.21841	7.62208	11.1659	9.68348	9.7692	5.16262	10.5331
Os05g0497100	Chromosome condensation protein.	No Hit	4.02536	5.20838	4.06826	5.1565	5.21413	4.55953	5.20893	5.32808	5.34015	5.10245	5.5164	4.80407	5.30916	5.34348	5.39762	5.32902	5.94428	6.32635	9.61637	9.54846	6.11918	10.2417	10.3076	10.031	6.31719	6.05809	5.00882	3.21514	4.43137	5.80068	9.77058	9.87337	9.61845	9.78541	9.2411	8.793	8.24831	7.56718	8.16264	7.37643	8.19599	8.57913	12.1183	11.1103	10.8907	3.70121	10.839
Os05g0497200	Ethylene responsive element binding factor 4 (AtERF4).	AP2 domain containing protein, expressed	10.5396	10.659	11.1702	8.69881	8.16392	10.3907	9.52544	10.2762	11.2596	8.6048	9.05063	9.69492	9.09672	8.90755	8.89398	7.24285	6.60897	6.42766	10.7751	10.154	10.6224	10.3195	10.7856	10.1871	8.22855	8.55811	9.00844	9.29165	9.56455	10.0464	9.65872	9.68621	10.3234	10.2886	10.0945	10.6322	8.46742	8.50822	10.2315	9.20581	8.82608	9.88816	10.6604	10.6263	10.4992	13.2074	10.9995
Os05g0497500	Zn-finger, C-x8-C-x5-C-x3-H type domain containing protein.	zinc finger C-x8-C-x5-C-x3-H type family protein, expressed	6.87546	6.783	6.59791	7.68519	7.57337	7.40837	7.30016	7.15808	6.85669	8.40069	8.13969	7.9195	7.83907	7.9322	7.59508	8.25564	8.15272	8.03875	7.5972	7.39333	6.68883	8.15016	8.05501	7.96831	6.39826	6.10014	6.67925	8.33604	7.93629	7.57922	7.24707	7.06451	7.02957	7.8265	7.24181	7.31163	7.07011	7.33322	7.77652	7.74309	7.65702	7.96902	8.27499	7.69108	7.48811	8.10332	8.0543
Os05g0506300	Conserved hypothetical protein.	No Hit	10.9406	11.3474	10.7708	10.3676	10.543	10.1351	11.4966	11.9853	11.9229	12.0643	12.2202	11.142	11.7612	11.7586	11.5546	11.3346	11.934	12.1807	9.97215	10.6321	10.6608	10.739	10.8215	10.9229	10.6705	9.96501	10.4844	11.1068	12.2997	11.3331	10.8263	11.0072	10.957	10.6218	10.5707	10.6829	11.2626	11.3155	11.4819	11.5494	11.2507	11.7502	12.3514	11.3726	11.3627	12.0019	12.3491
Os05g0515700	Conserved hypothetical protein.	expressed protein	9.10023	8.47972	8.3136	9.61787	9.23468	8.74426	9.49351	9.29569	8.91983	10.0918	9.91214	9.10566	9.30388	9.19105	8.61365	9.69076	9.48339	9.18653	8.38402	8.52033	7.93457	9.05016	8.67784	8.74796	8.8271	8.48163	8.74658	10.3232	10.1867	9.70692	9.66073	8.96352	9.44946	9.89635	8.86481	9.54994	9.15966	9.24343	9.59122	10.209	9.37104	9.65327	8.89336	8.77595	8.53838	9.97	9.12999
Os05g0518200	Conserved hypothetical protein.	expressed protein	1.74419	2.94469	2.87287	3.71073	4.37798	4.6222	3.51697	3.6782	4.00311	4.70905	5.2435	4.13727	0.433839	2.5757	3.04888	1.71439	3.67551	6.9073	7.77679	7.37347	5.78523	8.90424	8.39549	8.47281	0.54659	4.41065	-0.712858	0.298133	4.66126	3.88803	5.38272	5.71624	5.41452	5.46462	5.11771	4.63425	3.79776	3.45259	4.35743	4.14119	4.11985	5.34271	10.1362	9.05253	8.92631	5.94425	10.4604
Os05g0520100	MPPN domain containing protein.	MPPN domain containing protein, expressed	8.72217	8.67474	7.93625	8.35339	8.31566	7.92861	9.11971	9.24955	9.2079	9.36353	9.50752	8.85094	9.06129	9.44949	9.12869	8.92483	9.17838	9.45323	8.58621	8.94505	8.03392	9.75193	9.24369	9.03535	8.66631	8.01833	8.36589	9.60399	9.61469	8.85148	8.92824	8.82607	8.7579	9.30087	9.26506	9.06603	8.23985	8.67114	8.65225	9.04359	8.68003	8.80016	9.79626	9.1841	9.11874	9.40974	9.84358
Os05g0532500	(No Hit)	expressed protein	0.821099	-0.233117	2.55977	2.91805	3.60034	3.35355	1.81328	1.8013	1.27389	2.75044	2.65988	2.67815	1.92194	1.85338	2.39868	3.20991	2.74615	2.91031	3.44261	3.25003	2.14612	5.20001	4.97345	4.11573	2.48653	5.3486	3.82756	1.41144	2.02663	2.1312	2.95863	3.92545	3.23961	3.54877	4.24912	2.68338	1.2861	3.40374	1.91914	2.42932	3.13599	2.7505	4.85666	4.24775	3.954	1.98359	4.56297
Os05g0535200	Cyclin-like F-box domain containing protein.	OsFBL25 - F-box domain and LRR containing protein, expressed	3.18991	8.91461	4.04431	3.42438	3.66022	3.4613	3.46811	4.03665	3.11288	3.13489	2.56997	3.48005	3.57952	3.65694	3.97987	3.91699	3.08127	2.95863	5.9449	5.57337	3.17297	5.86897	5.2647	5.61611	0.261975	3.07355	4.02802	1.23709	2.74825	5.19589	5.12837	4.77975	4.9979	5.74316	5.0888	4.56221	4.72933	4.54265	4.11755	4.63131	4.31553	4.66557	8.70892	6.46589	6.63954	3.32413	8.02146
Os05g0535900	IQ calmodulin-binding region domain containing protein.	IQ calmodulin-binding motif family protein, putative, expressed	7.66863	7.6641	7.43458	9.73594	9.56096	9.1674	8.43195	7.93125	7.60395	9.62163	9.77935	10.2585	6.40177	6.93111	6.55597	8.81679	9.14066	8.95452	13.1969	12.7673	12.4579	13.7873	13.6983	13.6314	8.31188	8.52268	8.87063	8.99103	10.1801	9.99377	13.4783	13.0133	13.4147	13.6758	12.945	13.0369	11.4701	11.2553	12.2921	11.998	12.0343	12.58	14.461	14.2179	14.4251	13.2053	14.4841
Os05g0540800	Myb, DNA-binding domain containing protein.	MYB family transcription factor, putative, expressed	11.162	11.1047	10.9381	11.1296	11.2495	11.0503	11.1809	11.3314	11.2368	10.9396	11.2428	10.8304	10.964	11.1427	11.0978	10.7739	11.3336	10.8016	10.9665	10.4884	10.6105	11.0875	11.1885	11.1738	10.4533	9.91681	10.3685	10.3602	10.4959	10.3412	10.7416	10.7634	11.0591	10.9702	10.5606	10.9077	10.2801	10.6371	10.919	10.7401	10.6212	11.0999	12.0086	11.5598	11.4199	10.039	11.5045
Os05g0545900	Conserved hypothetical protein.	hypothetical protein	10.2731	10.4673	9.97896	11.2489	11.1839	10.8949	11.6285	11.4768	11.5255	12.2543	11.9847	11.6974	11.679	12.1563	12.0912	11.7941	12.1889	12.5528	10.6795	11.0119	10.5281	11.0866	10.7126	11.0283	11.4023	10.912	11.3695	12.516	12.5147	11.8042	10.9474	11.0442	10.9768	10.9806	10.6354	11.0115	10.7943	11.2512	11.331	11.6079	11.3774	11.4584	12.0827	11.3026	11.4199	11.7505	11.9595
Os05g0546800	Conserved hypothetical protein.	expressed protein	11.0834	11.2729	10.8907	11.896	12.046	11.5304	12.2753	12.6515	12.5126	12.6429	12.8431	12.6245	12.9113	13.1636	12.878	12.9141	13.0092	13.3946	11.7056	12.3585	11.3898	12.2076	11.6895	11.7321	12.7169	12.3127	12.8118	13.9389	13.5494	13.0622	11.8985	11.9225	11.9889	11.7682	11.5142	11.9061	12.1015	12.2244	12.4361	12.3106	12.4888	12.4361	13.0317	12.5048	12.4972	12.524	12.6124
Os05g0555100	Protein phosphatase 2A B'kappa subunit.	transposon protein, putative, unclassified, expressed	8.09586	7.15955	8.13918	6.68115	6.58042	7.33928	6.68161	5.78304	5.26515	5.20932	5.25745	5.7295	5.9833	6.07119	5.89469	4.56787	4.73819	5.83029	11.0683	10.3781	10.4519	11.4768	11.5453	11.5784	5.95523	6.80579	7.97828	5.03612	6.36449	7.28905	11.0489	10.7955	10.8478	10.9695	10.4797	10.0751	8.57172	8.55006	9.50199	9.07687	8.97661	9.62924	12.5414	11.9982	11.9458	10.0305	12.268
Os05g0560900	Gibberellin 2-beta-dioxygenase (EC 1.14.11.13) (Gibberellin 2-beta- hydroxylase) (Gibberellin 2-oxidase) (GA 2-oxidase).	gibberellin 2-beta-dioxygenase, putative, expressed	3.06389	2.60959	3.31906	2.45718	2.75129	3.05354	2.75644	3.54114	2.21793	2.66946	2.5811	1.53377	2.09698	2.48334	1.83506	3.82607	2.61201	2.64963	2.72039	2.21827	4.26973	2.54913	4.5482	3.5222	3.64574	4.5478	-1.06085	2.93022	2.57656	3.76733	9.75143	9.56221	9.28191	7.95837	7.8506	8.45844	8.02695	7.87735	8.9933	9.85421	8.49758	6.5959	5.97757	6.93933	6.02655	6.31962	5.83244
Os05g0563400	Auxin response factor 5.	auxin response factor 15, putative, expressed	10.8123	10.5884	10.6025	9.8296	10.0397	10.2312	10.4025	10.1964	9.9008	10.2825	10.2557	9.4701	9.76756	10.0987	9.99208	9.41309	10.236	9.77842	9.75593	9.58048	10.2132	9.80642	10.2008	10.7761	8.69223	7.99522	8.97937	9.22869	9.66166	8.473	7.87817	7.87346	8.16207	8.12234	7.4392	7.78536	7.81915	8.06328	7.9171	8.43211	8.00037	8.06409	11.3944	10.6033	10.35	11.6989	11.3136
Os05g0563500	Conserved hypothetical protein.	expressed protein	5.09562	5.57315	4.64293	4.97331	5.39326	4.91015	5.4379	6.1332	6.03445	6.02177	6.43468	6.889	6.53412	6.64124	6.75546	6.52164	6.39714	6.76012	6.97954	6.73041	4.72794	7.36846	6.33635	6.7955	6.31571	6.43512	6.73239	6.65329	6.5813	6.55382	6.11207	6.33214	6.44975	6.19609	6.09335	6.06976	6.28886	6.30079	5.85358	6.01066	6.37854	6.52786	8.45623	6.75323	7.09495	4.23118	7.36778
Os05g0571700	Cyclin-like F-box domain containing protein.	OsFBX178 - F-box domain containing protein, expressed	11.7278	11.5524	11.1427	11.1953	11.0704	10.4951	11.96	11.857	11.4818	11.9273	11.8932	11.3831	11.8682	12.0208	11.8764	11.6005	11.8425	11.5397	10.9717	11.2167	10.8008	10.9964	10.6467	10.5862	11.3196	10.9726	11.8487	12.2974	11.9498	11.4284	10.741	10.307	10.736	10.6951	9.61396	10.216	10.1461	10.576	10.8226	9.07041	11.0363	11.1276	11.8209	11.6362	11.4132	11.129	11.5602
Os05g0573900	Conserved hypothetical protein.	chloroplast unusual positioning protein, putative, expressed	2.07381	1.89752	3.53201	2.29781	2.72983	2.48222	2.17029	1.93496	2.89925	3.05327	1.82754	2.16559	2.98344	1.26382	0.839545	3.10286	2.47121	2.1238	8.01994	7.13096	5.19984	8.36364	8.07768	7.7217	3.64754	5.78119	3.97415	2.49106	2.53677	4.30182	8.39695	7.71501	7.6497	8.30335	7.47152	6.61449	4.89351	5.13921	5.89478	5.73683	5.71831	6.32983	10.3113	8.29336	8.21418	2.05583	9.21562
Os05g0578900	Zn-finger, GATA type domain containing protein.	GATA zinc finger domain containing protein, expressed	5.52949	4.18527	6.02837	2.17493	3.49012	4.05611	1.35924	1.30908	1.91918	1.61912	2.26242	4.53834	1.3641	2.66252	1.99619	1.52476	1.23339	2.07715	6.66913	6.07437	2.11344	6.96313	5.89293	6.12511	4.61878	5.04373	4.92808	2.85128	1.71776	3.14339	6.9362	7.25604	6.8099	7.15829	7.36035	6.79482	4.86529	4.77529	4.34817	5.35157	5.95544	5.30913	5.58104	4.32269	4.62832	1.48601	4.52122
Os05g0579200	AMP-dependent synthetase and ligase domain containing protein.	AMP-binding enzyme, putative, expressed	1.31612	3.7263	3.61851	2.54868	1.93314	4.46585	2.72173	2.24659	2.48228	1.3813	2.17068	1.38049	2.89344	0.976997	1.60795	1.56134	2.61804	1.5496	1.04953	1.19486	1.55888	0.595296	-0.277898	1.23899	-0.686143	2.61558	4.51216	1.14228	1.64382	2.74666	2.03827	1.78817	2.84483	2.72508	1.82896	3.6239	2.99451	-1.21245	0.912486	0.566235	-1.7607	1.45235	1.82045	1.33909	1.81287	2.35427	2.04715
Os05g0579900	Heat shock protein DnaJ, N-terminal domain containing protein.	dnaJ domain containing protein, expressed	11.2179	11.1049	11.2848	10.7775	10.4561	10.2561	11.0856	11.2237	11.5328	11.3015	11.4329	10.3865	11.8888	11.473	11.5179	11.1506	11.3857	10.8309	9.61476	10.1414	10.3789	9.85429	10.4214	10.4135	9.09304	8.27947	8.52646	8.86154	10.9989	9.02784	9.40236	9.61746	9.92867	9.43437	9.12778	9.53347	9.25392	9.35985	9.56738	9.62262	9.22696	9.81211	11.465	11.1146	11.101	10.9613	11.1292
Os05g0593300	Conserved hypothetical protein.	DNA binding protein, putative, expressed	10.7778	10.696	10.1145	10.9592	10.7618	10.2531	11.2661	11.075	10.9672	11.1407	10.8039	9.67665	10.6442	10.633	10.3933	9.91995	10.8221	10.58	8.91637	9.15841	9.43076	9.49625	9.98543	9.92175	9.16808	7.85702	9.06605	9.01351	9.78507	8.9311	9.65629	9.19523	9.39226	9.73604	9.00168	9.31348	9.03128	9.14869	9.4051	9.65728	9.22773	9.51563	10.7932	10.1145	9.96366	10.4923	10.7369
Os05g0596600	SMC protein, N-terminal domain containing protein.	RecF/RecN/SMC N terminal domain containing protein, expressed	7.68296	8.38238	7.24077	7.81835	7.9453	7.24809	8.74211	8.56765	8.66041	8.49335	8.58686	8.14577	8.00104	8.09971	8.63583	7.98476	8.65831	8.4484	7.21937	7.39133	8.0615	7.61666	7.91946	8.67238	8.22826	7.02997	7.36402	7.01066	7.75889	8.03568	7.65092	7.74086	8.15324	7.83162	7.52401	8.20509	8.42417	8.27318	8.47575	8.21223	8.18767	8.91393	9.79075	8.84157	9.09679	8.66167	9.67241
Os05g0597200	AT1 protein.	AT hook-containing DNA-binding protein, putative, expressed	9.63661	9.41052	9.30705	9.95824	9.96118	9.58181	9.9306	10.0418	9.89795	10.2537	10.3336	9.88763	10.258	10.5859	10.0446	10.0511	10.5394	10.3146	10.1284	10.3604	9.82689	10.424	10.3834	10.154	9.97247	9.40158	9.9777	10.5262	10.764	9.89999	10.5041	10.3111	10.4269	10.4973	10.0454	10.1642	9.512	9.8151	10.2723	10.5041	10.0107	10.328	11.0955	10.9253	10.8548	9.31924	10.8165
Os06g0103900	Putative methyltransferase DUF248 family protein.	methyltransferase, putative, expressed	9.7235	9.52109	8.6655	8.33051	8.40654	7.50447	8.88518	8.9614	8.70554	8.44289	8.47725	7.47489	9.21808	8.91397	8.57333	8.3454	8.52	7.97862	8.23327	8.58818	7.67465	8.70696	8.51651	8.33175	7.80758	7.53168	8.17398	7.77726	8.09735	7.38612	8.34578	8.11032	8.12977	8.54336	8.12955	8.01448	7.85311	7.49344	7.93621	8.13539	8.01724	8.18032	9.62633	9.78361	9.37446	8.85734	9.47956
Os06g0104300	Pectinesterase (EC 3.1.1.11) (Fragment).	monocopper oxidase, putative, expressed	3.62901	4.68985	5.3018	4.77016	4.79817	5.62365	4.47933	4.75551	4.82582	4.43128	4.50193	5.00628	4.53577	4.04117	4.47603	4.21106	4.41018	5.07754	10.2372	10.0533	8.58535	11.1185	10.7469	10.5696	5.80927	5.83851	6.2245	5.86655	5.61374	6.68043	10.6233	10.5389	10.7268	10.781	10.3696	10.077	8.9135	8.52588	9.11595	8.27502	9.03992	9.32737	11.2522	10.8683	10.8347	5.8828	10.7461
Os06g0105500	SAM (and some other nucleotide) binding motif domain containing protein.	arginine N-methyltransferase 7, putative, expressed	8.6494	8.98146	7.33884	8.37842	8.47796	7.08712	9.24608	9.38028	8.98273	9.23394	9.28462	8.51089	8.32432	8.70606	8.78147	8.23047	9.09693	8.876	8.46794	8.49306	8.05528	9.10591	9.11235	8.90748	8.29656	7.41649	8.35572	8.75493	8.85244	8.23695	8.35514	8.25409	8.03027	8.72612	8.34012	8.08792	8.05287	8.55397	8.43096	8.28182	8.80046	8.81562	10.2276	9.52267	9.1725	8.57545	9.77797
Os06g0107300	(No Hit)	No Hit	4.95491	5.27449	6.52018	5.94992	5.78042	3.904	5.14781	4.47356	4.28514	5.70172	6.14282	5.32087	3.21807	3.36739	3.81943	4.51192	4.98417	-2.30413	5.45253	5.39723	4.88335	4.83284	5.59965	6.1735	4.16866	3.6014	3.84008	0.816729	1.94353	2.97305	6.06662	6.0994	6.52065	5.64451	4.56117	4.4869	5.33932	4.47968	4.73836	4.41501	4.71929	5.85797	9.54818	8.12362	7.89959	3.80148	8.7251
Os06g0112800	Callose synthase 1 catalytic subunit.	callose synthase, putative, expressed	12.667	12.9229	11.8081	12.7792	12.6982	12.0535	12.9173	13.012	13.0437	12.9094	12.8764	11.9226	12.5817	12.4949	12.3049	12.6101	13.3491	13.2288	11.4145	12.094	12.1585	12.496	12.7838	12.7344	11.878	11.4696	12.0838	12.0145	12.3581	12.0695	12.6799	12.3238	12.5377	12.7709	11.8583	12.3224	12.1734	12.2149	12.6384	12.3776	12.1629	12.8247	13.5963	13.215	13.2899	13.0724	13.5955
Os06g0115200	WD40-like domain containing protein.	expressed protein	7.75079	8.65839	8.02022	8.63865	8.55824	8.10871	8.77031	9.03529	8.8435	9.08344	9.27223	8.79721	9.238	9.22822	8.94748	9.50864	9.50201	9.79869	8.59304	8.89453	8.49049	9.26935	9.16924	9.14217	8.20694	7.62532	7.46358	9.24127	9.86244	7.92708	8.83294	8.88576	8.77132	9.10866	8.94359	8.93499	8.74016	8.32629	8.45379	8.3087	8.44992	8.48071	9.36714	9.2326	9.48492	8.30833	9.5101
Os06g0116200	Growth-regulating factor 5.	growth-regulating factor, putative, expressed	5.85212	6.17648	5.3057	5.59269	6.11078	5.25695	5.61794	6.03486	5.45549	6.33239	6.12432	5.28561	6.55325	6.33579	6.57203	6.14792	6.38391	5.67894	7.21186	6.95706	5.28782	6.96326	7.27548	7.47852	5.17226	7.1261	5.37262	5.03033	4.89375	5.24596	7.5116	7.42772	6.92551	7.39283	7.57873	6.67675	5.84665	5.85012	5.23316	5.62898	5.7951	5.92881	9.59696	7.12007	6.90911	6.34795	8.90532
Os06g0116600	Proteinase inhibitor, propeptide domain containing protein.	DAG protein, chloroplast precursor, putative, expressed	12.383	12.863	11.0664	12.3016	12.5371	11.1033	11.9517	12.5711	12.621	12.2966	12.7845	12.7296	12.6583	12.8797	12.853	12.6864	12.5795	12.4395	13.4142	13.2749	11.6091	13.6115	12.9113	12.7732	12.012	11.5284	12.0143	12.8887	12.8016	12.1573	12.0927	12.111	12.0982	12.5173	12.3735	12.0742	11.0317	11.4464	11.5782	11.7959	11.6939	12.2451	14.035	12.9356	13.0143	11.4367	13.0468
Os06g0121500	Peptidase aspartic family protein.	aspartic protease, putative, expressed	4.32196	4.24185	7.2214	4.33946	3.56398	6.96643	3.70157	2.25032	4.06343	2.6934	3.49679	3.94893	3.23285	2.96685	2.22876	2.94823	2.41985	2.90212	12.0416	11.4452	8.13431	12.0495	11.3938	10.9984	3.40695	4.39915	4.27152	5.48269	5.15119	5.72927	4.32044	5.11582	5.13327	4.31732	4.43969	5.17169	7.18809	5.77525	5.10804	5.70071	5.59273	4.79536	12.7156	10.4559	10.7644	6.31023	11.1154
Os06g0121800	Peptidase aspartic family protein.	aspartic proteinase nepenthesin-2 precursor, putative	2.92992	2.97586	5.91704	3.47359	3.03053	2.25607	3.85758	2.80747	2.73757	2.88857	2.418	3.35939	2.7431	2.21106	6.75698	3.25335	1.25406	5.63097	9.73079	8.92538	6.29996	9.5933	9.18596	9.33305	-0.851501	3.27817	3.98523	3.69386	4.47777	4.22212	2.22995	2.24425	3.70851	3.25415	1.48047	6.2276	2.82037	3.20835	2.54988	3.63714	2.51662	2.35896	11.3674	8.47202	8.66827	6.01469	9.19447
Os06g0126000	Conserved hypothetical protein.	transcriptional corepressor SEUSS, putative, expressed	13.5055	13.358	13.0116	13.5497	13.5699	12.9229	13.4769	13.4276	13.1005	13.2306	13.2816	12.4856	13.1312	13.1429	12.8222	13.0364	13.2233	12.8009	12.6193	12.6013	12.2377	12.7576	12.7875	12.6671	12.2223	11.5092	12.1858	11.8668	12.5993	12.0203	12.6018	12.447	12.6538	12.6905	12.2051	12.5136	12.0987	12.0299	12.5678	12.1849	12.3529	12.555	13.4189	12.9867	12.7291	13.0821	13.0607
Os06g0127300	Protein kinase family protein.	calcium-dependent protein kinase isoform AK1, putative, expressed	12.9425	12.6255	11.7988	12.8368	12.6918	12.06	13.591	13.3938	13.2524	13.75	13.2956	12.8109	13.4619	13.6329	13.3856	13.364	13.2501	13.1475	13.0746	13.4973	12.759	13.3459	13.0286	13.0675	13.0413	12.7979	13.5796	14.0487	13.5493	13.0551	14.1568	13.7098	13.8837	14.0081	13.4599	13.6867	13.5761	13.8415	14.0107	14.1093	13.7944	14.123	13.8596	13.5623	13.7015	13.5264	13.7397
Os06g0129300	ARM repeat fold domain containing protein.	impaired sucrose induction 1, putative, expressed	7.25583	6.93154	6.69977	7.44281	7.35724	6.95678	7.56801	7.60581	7.52486	7.84141	7.58687	7.45114	7.34034	7.60403	7.58372	7.83662	7.97716	8.07282	6.48589	6.47982	6.80899	7.75083	7.53984	7.79119	6.79608	6.58021	6.92063	7.74189	7.54422	7.19365	7.56807	7.17586	7.625	7.9586	7.54544	7.80775	6.51217	6.7328	6.85055	6.55215	6.98155	7.05716	6.45828	7.02683	7.16023	6.88417	7.13907
Os06g0130100	ERECTA-like kinase 1.	receptor-like protein kinase 5 precursor, putative, expressed	4.5201	4.40058	5.0388	4.36067	4.60075	5.68807	4.41099	3.9592	4.17514	3.53246	3.99686	4.28129	2.06609	3.32332	3.53835	4.2173	3.53461	3.02113	11.3714	11.2079	9.7635	11.7607	11.6861	11.7728	5.77595	5.74603	7.28851	4.33054	5.90693	6.08278	4.3939	4.83989	2.766	3.83535	5.6054	4.47322	5.26333	5.31019	3.10918	2.57977	4.89174	2.24424	13.3994	12.869	12.8162	8.97314	12.8871
Os06g0134200	Non-protein coding transcript, putative npRNA.	hypothetical protein	4.01518	3.99157	4.46748	3.72791	3.29461	3.61467	2.26306	2.27595	2.7331	1.55126	2.69913	3.90776	3.34007	2.34	5.93775	2.85012	2.89396	3.34993	3.38999	3.9113	5.33179	4.53902	4.68237	3.83331	4.96401	3.09746	5.14325	3.09204	3.1275	4.08767	4.27561	4.46726	3.19324	4.55909	5.49652	4.22913	4.7042	4.52969	3.29766	7.98054	4.12016	3.53598	6.21128	5.0482	4.5123	2.3316	5.48865
Os06g0134700	Protein kinase domain containing protein.	expressed protein	4.73879	5.40065	4.93722	4.70646	4.42857	5.08004	4.82112	5.07147	5.1663	6.3606	6.04056	6.03454	5.48145	4.73288	4.82993	6.50625	6.09762	7.04443	9.08476	8.92773	6.36553	9.59284	8.73413	9.11271	4.96509	5.19681	5.56638	6.43314	6.52568	6.23937	6.77777	6.57231	6.48374	7.30045	6.61346	6.52872	6.59846	5.67736	5.53846	5.62769	5.97666	5.98475	10.4007	8.30212	9.05721	5.43169	9.6283
Os06g0138000	IMB1.	bromodomain domain containing protein, expressed	11.5705	11.7857	11.4543	11.4133	11.511	11.4408	11.5584	11.4112	11.2267	11.84	11.9885	11.3451	11.5742	11.9462	11.5877	11.5185	11.8523	11.2545	11.199	11.3207	10.5915	11.262	11.1527	11.0982	10.6705	10.2253	10.7993	10.9094	11.6476	10.943	11.0293	10.9523	10.9584	10.7192	10.5407	10.934	10.7052	10.9358	11.0586	11.4495	11.0925	11.0906	11.7167	11.1601	11.0453	11.5377	11.7897
Os06g0138700	Cyclin-like F-box domain containing protein.	OsFBX184 - F-box domain containing protein, expressed	9.76822	10.0444	9.58083	10.209	10.482	9.76636	10.292	10.9313	10.7347	10.2616	10.647	9.8484	10.9491	11.4881	11.1025	10.4636	10.9603	10.9216	10.2293	10.0446	9.52623	10.523	10.3746	10.3023	9.96594	9.01741	9.93147	10.358	10.7034	9.69772	9.56168	9.71802	9.83598	9.72785	9.28887	9.51431	9.32992	9.25287	9.53231	9.31276	9.49612	9.61213	10.9435	10.7727	10.5786	9.65204	10.7793
Os06g0139000	Conserved hypothetical protein.	expressed protein	8.79245	8.26981	8.16968	9.24775	8.96323	8.5498	9.28396	9.28928	9.39073	9.25119	9.06203	8.52034	9.97771	10.1065	9.58531	9.6701	9.64944	9.54666	8.47551	8.37225	7.52936	9.02826	8.69173	8.50391	8.91172	8.24261	9.05952	9.25385	9.21493	8.80547	8.50964	7.91937	8.00344	8.74875	7.82598	7.99798	7.18302	7.57111	7.82495	8.32017	7.76257	8.0842	8.95648	8.61209	8.72596	6.6406	8.73202
Os06g0142100	Cyclin-like F-box domain containing protein.	OsFBX185 - F-box domain containing protein	10.855	11.0261	10.8251	11.3286	11.4301	11.1163	11.1604	11.8507	11.9685	11.1126	11.5169	11.099	12.1348	12.4277	12.3245	11.6683	11.7975	12.1514	11.2378	11.0563	10.6527	11.4455	11.258	11.4353	11.486	10.4485	11.2298	11.3749	11.6513	11.2025	10.5501	10.5859	10.9893	10.6935	10.1058	10.6645	10.286	10.0265	10.6957	10.033	10.3703	10.887	11.994	11.7553	11.8658	10.629	11.5979
Os06g0144000	BRCT domain containing protein.	BRCA1 C Terminus domain containing protein, expressed	8.16204	8.58957	7.76087	8.95227	9.26688	8.18405	9.46955	9.09808	9.06327	9.1128	9.22094	9.0027	9.39401	9.34151	9.12213	9.58012	9.51208	8.52929	9.38116	9.23117	8.70922	9.51415	9.40042	9.7539	8.29478	7.42446	8.31135	7.76199	8.32495	8.34091	8.28404	8.29626	8.64517	8.77018	8.22148	8.66463	7.84147	7.7541	8.02633	8.56687	8.03986	8.78191	10.7208	10.0672	9.98013	9.39442	10.578
Os06g0149400	Nucleosome assembly protein 1.	NAP domain containing protein, putative, expressed	12.0386	12.5168	11.354	11.9748	12.1683	11.4931	12.8333	12.7686	12.6035	12.8562	12.643	12.4473	12.7945	12.9355	13.0034	12.8085	12.7914	12.921	12.8212	12.9436	11.8535	13.1981	12.7715	13.178	12.1587	11.8093	12.5944	12.1628	12.4145	11.9791	12.1869	11.9304	12.2846	12.4379	11.6326	11.9566	11.2312	11.4874	11.9303	12.4965	11.8007	12.4132	14.4295	13.625	13.4797	12.6085	13.8112
Os06g0151200	RNA-binding region RNP-1 (RNA recognition motif) domain containing protein.	RNA recognition motif containing protein, putative, expressed	9.33285	9.39717	8.85966	9.51028	9.45229	9.00822	9.51159	9.37743	9.04321	9.49674	9.89316	9.45153	8.31748	9.00628	8.97681	8.55255	9.56826	8.70881	8.8378	8.66956	8.51953	8.91243	9.17794	8.85318	8.17002	7.88719	8.79387	9.40741	9.25761	8.64823	8.61974	8.41056	8.74303	8.65098	8.17856	8.40968	7.80352	8.73347	8.79158	8.89823	8.79602	9.06273	9.78816	9.44293	9.14772	9.52929	9.57611
Os06g0151600	Peptidase S16, lon protease family protein.	OsLonP2 - Putative Lon protease homologue, expressed	9.61047	9.84375	8.42815	9.27697	9.23825	8.31412	9.96663	10.0661	9.79567	9.87021	9.88205	9.44347	9.70737	9.8746	9.71095	9.35498	9.8227	9.13945	8.45768	8.69953	7.88551	8.72992	8.40925	8.39329	9.14128	8.75299	8.82572	9.45078	9.18194	8.91349	8.22339	8.03935	8.07323	8.58046	7.98579	8.36112	8.6129	9.038	8.55988	9.08261	8.9308	9.05773	10.8477	9.24558	9.34352	8.80715	9.84812
Os06g0152500	Protein prenyltransferase domain containing protein.	Rf1, mitochondrial precursor, putative, expressed	4.83826	4.76254	4.33273	3.83664	4.18944	3.42629	5.00758	5.49142	5.09794	5.43341	5.5304	4.95686	4.83846	5.08592	8.2531	4.58514	5.2147	5.16059	5.1817	4.9113	4.76282	5.48923	5.42109	4.95619	3.58397	4.05977	4.8994	3.72365	5.12181	4.05983	5.15632	5.69402	4.73525	5.05912	6.16243	5.3854	5.58228	5.85652	4.73722	4.97588	5.26255	4.46116	6.22311	5.97521	5.51629	5.4354	5.90846
Os06g0153600	Hypothetical protein.	expressed protein	6.93564	6.86438	6.62737	7.16078	7.00348	6.86888	7.82482	7.6907	7.71808	8.33941	8.04207	8.00044	8.19224	8.28187	8.18388	7.79055	8.09223	7.79438	7.67313	8.07521	7.48651	7.44604	7.39073	7.43326	7.22983	6.84381	7.06093	7.89684	7.92922	7.71906	8.27495	7.97912	7.99417	8.38554	7.49794	7.9333	7.9178	8.312	8.56327	8.64854	8.28404	8.55206	8.42878	8.19332	8.24157	8.16288	8.10531
Os06g0163000	Heat shock protein STI (Stress inducible protein) (GmSTI).	protein kinase, putative, expressed	6.10484	6.16602	6.50501	6.0717	6.54843	6.23767	6.88958	7.07255	6.41892	7.04173	7.20478	6.68979	6.39925	6.51834	5.8208	5.72128	6.72054	5.73586	5.52215	5.65491	5.85971	5.78537	5.97008	6.22347	5.25142	6.02131	5.53407	6.07484	7.11855	5.73286	6.43468	6.31029	6.67166	6.48892	6.22706	6.57977	6.71681	6.62729	6.63883	5.76944	6.36142	6.59417	6.64455	6.69445	6.65696	6.86017	7.8989
Os06g0174300	ParB-like nuclease domain containing protein.	sulfiredoxin-1, putative, expressed	1.69654	3.29253	2.84617	0.87952	1.98358	2.40461	1.14106	-0.222815	1.77041	1.72938	0.934105	1.36523	2.99453	-0.994873	1.91194	6.87507	2.20113	-0.361694	5.14617	5.88206	4.40452	5.8572	4.55238	5.24939	-2.3617	-2.76834	1.80238	2.04722	1.26143	1.05693	2.07212	-0.0776872	2.69283	1.69215	0.304675	2.80738	4.046	-0.952402	5.36293	2.64748	-0.805607	1.52006	9.43583	6.45419	6.90283	6.50762	9.38234
Os06g0183100	Two-component response regulator ARR14.	two-component response regulator, putative, expressed	6.95424	6.67755	6.91745	7.23936	7.39865	7.8346	7.95722	7.26694	6.95448	8.18614	8.1278	8.24039	6.82971	6.68311	6.80741	7.47033	7.53524	7.3594	7.77132	8.0997	7.06783	8.08173	7.41812	7.69807	7.49793	7.55515	7.62706	9.20185	8.7449	8.45407	7.82834	7.57632	7.45541	7.98705	7.33163	7.82693	7.55008	8.00996	8.40227	8.39003	8.19837	8.51135	8.30893	8.34854	7.97544	9.39661	8.48268
Os06g0186500	Conserved hypothetical protein.	expressed protein	10.4142	10.2306	9.45775	10.49	10.1776	9.64596	11.2315	10.5292	10.4421	11.0215	10.404	9.74247	11.4257	11.0077	10.9739	10.7407	10.7674	10.775	10.7285	10.3322	10.8663	10.7796	10.9838	11.3047	9.43883	9.03394	9.59358	9.53551	10.1751	9.63785	11.1939	10.5424	10.9153	11.2701	10.1135	10.2458	9.52554	9.544	10.3659	10.1805	9.57187	10.4677	11.8686	12.0299	11.8222	10.8167	12.0624
Os06g0186600	Conserved hypothetical protein.	expressed protein	12.9736	13.1048	12.7117	12.7294	12.5881	12.0623	13.2325	12.9518	12.5579	13.3712	13.3391	12.8836	12.3437	12.405	12.7016	12.4511	12.9031	12.3951	12.2883	12.4142	12.354	12.1392	12.1268	12.1324	12.1911	11.9124	12.5569	13.1282	13.0622	12.5886	12.7089	12.3213	12.8029	12.5191	11.6384	12.3876	12.6497	12.8536	13.0426	12.9836	13.0343	13.1077	12.7718	12.7575	12.3743	13.2355	12.6656
Os06g0190900	Conserved hypothetical protein.	hypothetical protein	5.5902	5.31813	6.30385	4.56522	5.11417	5.11703	4.68615	5.08032	5.11386	3.63385	4.85539	4.6875	4.21279	4.77486	4.73786	3.44361	4.55675	4.50555	4.66536	4.85311	5.10722	4.96822	4.98104	5.46851	3.68206	4.15161	3.38292	4.07637	4.51454	4.25856	4.40801	4.59874	5.03386	4.71316	4.33952	4.68808	5.4242	3.59352	4.33549	4.15899	4.22909	4.41698	5.41326	5.45801	5.28491	4.96493	5.19042
Os06g0194400	Transcriptional factor B3 family protein.	B3 DNA binding domain containing protein, expressed	7.60673	7.89808	6.55087	7.70863	8.06655	6.36153	7.93608	7.99917	7.68924	7.3131	7.60719	7.52302	7.51329	8.61414	7.79079	7.70335	7.58606	7.3233	9.35611	8.75436	6.7607	9.02554	8.69159	8.83112	7.28754	7.3542	7.94757	7.26018	7.46528	7.0476	8.36365	8.24645	8.18426	8.28068	7.59309	7.46654	6.22789	6.79326	7.12634	6.82229	7.01585	7.69379	10.3943	9.27864	9.22753	7.40003	9.84629
Os06g0203800	ERECTA-like kinase 1.	receptor-like protein kinase 5 precursor, putative, expressed	2.82571	1.42438	3.25255	1.96066	2.66795	2.35048	2.32896	2.51248	2.52257	2.46261	1.51481	3.16309	2.50273	2.05905	4.27853	2.19345	2.3113	2.48798	9.26262	8.96132	8.27531	9.71705	9.85797	10.4515	4.80818	4.94698	6.42335	3.1078	4.30969	5.14928	3.84696	3.65222	2.8304	3.41269	4.07175	3.50611	5.12782	4.42721	3.34251	4.5874	3.77831	1.89334	11.807	10.7329	10.8363	7.79198	11.7118
Os06g0209500	Non-protein coding transcript, uncharacterized transcript.	expressed protein	10.4332	10.5594	10.1347	10.6383	10.7514	10.438	10.5952	10.9363	10.9301	10.7633	10.8792	10.5924	11.2896	11.3198	10.9615	11.1132	11.0977	11.4194	9.86661	10.1605	9.6361	10.1742	9.91482	9.8041	9.79167	9.43821	9.11037	10.7675	10.8747	10.2991	9.64417	9.67203	9.79346	9.41636	9.50356	9.68523	9.41489	9.34282	9.77463	9.52043	9.54741	9.66599	10.347	9.60874	9.66813	10.0244	9.76567
Os06g0211200	Abscisic acid responsive elements-binding factor (ABA-responsive element binding protein 1) (AREB1).	bZIP transcription factor, putative, expressed	10.2076	10.3541	10.5386	10.5632	10.5134	11.7058	9.85756	9.42586	9.25797	9.68063	10.2	10.0329	9.30421	9.90004	9.20265	9.75629	9.8266	10.3834	12.234	12.2828	11.968	11.8774	11.9304	11.8211	9.68305	9.6679	10.0262	10.9348	10.5966	11.0211	9.82552	9.65554	9.35943	9.42644	9.57994	9.97833	9.04122	9.31502	9.4641	9.59811	9.43526	9.5221	12.9431	12.2272	12.3757	11.5009	13.0885
Os06g0222100	Trehalose-phosphatase family protein.	trehalose phosphatase, putative, expressed	3.77966	2.35602	3.38962	3.24799	2.98914	2.07634	3.88881	3.64068	3.71601	4.06758	4.03839	4.91392	4.39531	2.65164	3.14166	3.23118	3.14466	3.40404	3.47082	2.74023	4.71098	3.32398	4.00039	3.87973	5.24589	5.99221	5.91925	5.34685	4.90309	6.13496	10.8223	10.2461	10.4412	9.86585	9.54795	10.771	10.6303	11.2128	10.2584	11.6312	11.3178	9.349	3.08056	5.99767	6.53938	6.3236	6.18673
Os06g0224700	Mitochodrial transcription termination factor-related family protein.	mTERF family protein, expressed	6.28412	7.09157	7.56627	6.43386	7.16921	7.69057	6.28459	7.31976	7.50136	6.88628	8.0485	7.92826	6.75064	7.51462	7.76854	6.60395	7.69668	7.76801	8.37491	7.61251	8.71443	8.24506	8.50898	9.0892	6.40574	5.94684	5.60413	6.22055	7.29348	7.24973	7.05911	7.9746	8.40027	7.01892	7.66732	7.94712	6.99994	7.38683	7.92921	6.48889	7.30342	7.86465	8.87718	9.09208	9.26126	9.43537	9.2166
Os06g0245600	Conserved hypothetical protein.	expressed protein	5.48762	6.02597	4.82665	6.21539	5.84768	5.4974	6.47549	5.87096	5.74025	6.24711	6.05807	5.66685	5.40437	5.42965	5.33702	5.36754	5.93339	5.70335	8.07265	7.61334	5.85016	8.44228	8.16822	8.03424	5.70723	5.52294	5.2777	5.55954	5.61081	5.70896	7.6499	7.64661	7.44133	7.6524	7.42608	7.13504	6.58834	6.70315	6.66018	6.10834	6.9094	6.87025	9.53461	8.66292	8.69954	5.89791	9.18119
Os06g0255700	SNF2-related domain containing protein.	DRD1, putative, expressed	10.4731	10.9111	10.2656	10.0066	10.3505	9.85612	10.5996	10.9763	10.4533	10.5237	11.0057	9.93068	10.1907	10.7335	10.4401	9.67231	10.6807	10.2517	9.72656	9.99848	9.73789	9.75501	9.80029	9.83446	9.14737	8.14239	9.01846	9.39764	10.4749	9.4679	9.56992	9.72176	9.75847	9.36122	8.98167	9.44711	9.82376	9.99506	10.0178	9.97165	10.2148	10.2234	11.1015	10.6513	10.2775	10.6376	11.0242
Os06g0256000	ARM repeat fold domain containing protein.	chromosome condensation protein like, putative, expressed	2.80532	2.52538	4.06177	2.12996	3.57322	4.99932	3.7737	3.80794	4.14727	3.06403	3.81958	3.91706	3.79833	3.99933	3.3874	3.79873	3.34259	3.28712	9.93233	9.6099	5.66502	10.4873	9.96499	9.48964	4.09243	3.861	5.74976	4.79458	5.46164	5.69419	9.12358	9.36603	9.01087	9.24099	8.75681	8.31458	6.54208	6.94192	7.87828	7.27811	7.4563	8.16191	11.3237	10.4363	10.3557	2.11988	10.8727
[truncated: 573 more rows]
[truncated: 129 more columns]
