# Supplementary material for: Comprehensive Network Analysis of Anther-Expressed Genes in Rice by the Combination of 33 Laser Microdissection and 143 Spatiotemporal Microarrays
Source: PLoS One. 2011 Oct 26;6(10):e26162. doi: 10.1371/journal.pone.0026162 (PMC3202526; doi:10.1371/journal.pone.0026162)
Supplement: Table S7 — Microarray data of Anther_0.3–0.6 mm preferentially expressed genes. (XLS) [file pone.0026162.s008.xls]

## Sheet: Sheet1
Table S7. Microarray data of Anther_0.3-0.6 mm preferentially expressed genes.
RAP-ID	Description_RAP-DB	Description_TIGR	Leaf blade_vegetative_12:00	Leaf blade_vegetative_12:00	Leaf blade_vegetative_12:00	Leaf blade_vegetative_00:00	Leaf blade_vegetative_00:00	Leaf blade_vegetative_00:00	Leaf blade_reproductive_12:00	Leaf blade_reproductive_12:00	Leaf blade_reproductive_12:00	Leaf blade_reproductive_00:00	Leaf blade_reproductive_00:00	Leaf blade_reproductive_00:00	Leaf blade_ripening_12:00	Leaf blade_ripening_12:00	Leaf blade_ripening_12:00	Leaf blade_ripening_00:00	Leaf blade_ripening_00:00	Leaf blade_ripening_00:00	Leaf sheath_vegetative_12:00	Leaf sheath_vegetative_12:00	Leaf sheath_vegetative_12:00	Leaf sheath_vegetative_00:00	Leaf sheath_vegetative_00:00	Leaf sheath_vegetative_00:00	Leaf sheath_reproductive_12:00	Leaf sheath_reproductive_12:00	Leaf sheath_reproductive_12:00	Leaf sheath_reproductive_00:00	Leaf sheath_reproductive_00:00	Leaf sheath_reproductive_00:00	Root_vegetative_12:00	Root_vegetative_12:00	Root_vegetative_12:00	Root_vegetative_00:00	Root_vegetative_00:00	Root_vegetative_00:00	Root_reproductive_12:00	Root_reproductive_12:00	Root_reproductive_12:00	Root_reproductive_00:00	Root_reproductive_00:00	Root_reproductive_00:00	Stem_reproductive_12:00	Stem_reproductive_12:00	Stem_reproductive_12:00	Stem_reproductive_00:00	Stem_reproductive_00:00
Os01g0132600	(No Hit)	No Hit	9.83357	10.1686	9.56708	9.58018	10.0074	9.43577	9.10901	9.32825	9.1879	9.13135	9.54669	9.60713	9.42449	9.89402	9.76173	9.65706	9.77313	9.59245	9.30139	9.12312	8.45155	9.87093	9.52928	9.70219	8.44861	8.48939	8.90517	9.73327	9.20256	8.74594	8.113	8.13856	8.75613	8.59372	8.26292	8.69208	7.27778	7.43871	7.84543	7.72531	7.95237	8.12247	9.39058	8.91481	8.78633	9.23891	9.40784
Os01g0132700	Surfeit locus 5 family protein.	mediator of RNA polymerase II transcription subunit 22, putative, expressed	10.2735	10.5889	9.91598	10.0091	10.3961	9.71299	9.68742	9.83362	9.5749	9.6675	10.1794	10.1963	9.66884	10.4362	10.171	9.9548	10.3528	9.87936	9.96001	9.73669	8.80321	10.4374	10.0249	10.0165	9.02415	8.72332	9.52012	10.3074	9.87143	9.35234	8.67793	8.71776	9.18943	9.04595	8.79476	9.02555	7.49748	8.00743	8.31476	8.4274	8.48009	8.79643	10.1984	9.53919	9.38229	9.83788	10.1323
Os01g0133000	(No Hit)	No Hit	9.28975	9.72353	9.48496	9.54805	9.89876	9.77208	8.65809	8.74865	8.48343	8.82697	8.96527	9.75521	7.11838	6.96477	7.21381	7.31156	8.23926	7.71095	7.59861	8.27272	8.40028	7.04571	7.36713	7.13906	8.39663	8.01321	8.7322	8.02956	8.62503	8.53844	7.92122	8.07441	8.29768	7.62198	7.90838	8.19956	12.2625	9.86174	9.22688	10.536	9.70516	9.02427	9.76187	6.78388	5.90625	8.7954	6.53863
Os01g0150500	Protein tyrosine phosphatase-like protein, PTPLA family protein.	conserved hypothetical protein	1.59656	3.39307	2.62425	2.76438	2.26124	4.60765	4.10273	2.70291	3.75084	2.83484	2.42152	4.38117	-0.998159	0.698005	2.65316	2.30785	2.0644	1.70317	3.52043	3.97306	6.53268	2.02132	3.95765	4.68407	4.0419	4.87109	3.40597	2.36653	3.57114	4.82542	3.2724	2.97308	4.03152	4.08559	3.4908	3.76708	5.12275	3.7499	2.8382	3.50284	3.52388	3.36969	4.48195	4.1383	3.57371	4.37539	4.44402
Os01g0155700	(No Hit)	No Hit	5.9275	6.32566	6.53751	6.21906	6.89916	7.35383	5.71624	6.03311	5.82473	4.70094	5.321	7.34503	3.68821	4.03676	4.68637	3.94924	4.19937	4.66827	4.42727	4.09602	5.90876	4.10092	4.55136	4.25736	5.2018	5.3192	5.54828	4.36746	4.27605	5.76937	4.60643	5.51026	5.40332	4.87179	5.65262	5.91136	10.5864	8.07674	6.5451	7.06867	8.27435	6.14588	7.15076	5.15029	4.76803	5.98415	4.39706
Os01g0158900	Zn-finger, NF-X1 type domain containing protein.	NF-X1-type zinc finger protein, putative, expressed	10.2755	9.65234	9.16621	7.9243	7.48445	7.31482	9.67046	9.29662	9.44125	9.11416	9.04118	8.25985	9.45429	9.59758	9.21332	8.03893	8.62181	8.2692	8.22969	8.79453	8.45613	8.17094	8.3444	8.23159	9.29862	8.81997	9.68626	8.88325	9.05049	8.21101	9.01676	8.46823	8.49909	8.88806	7.89468	8.02482	8.09803	8.60868	8.62936	9.1732	8.69238	8.78533	9.65424	9.63426	9.32345	9.0557	9.62415
Os01g0172500	(No Hit)	No Hit	9.58044	9.91615	9.85172	9.69644	9.97193	9.98644	9.1767	9.40835	9.43281	8.94373	9.14907	9.91499	9.59238	9.34474	9.74582	9.05582	9.18902	9.24483	8.74308	8.81458	9.10344	8.39476	8.77716	9.01695	8.11828	8.18083	8.7369	8.63907	8.85413	8.81831	8.87806	8.94801	9.20114	8.83991	8.68955	8.97693	11.232	9.96664	9.50792	10.5626	9.81436	9.57347	10.6315	9.45566	9.27997	9.53371	9.59916
Os01g0173400	(No Hit)	No Hit	8.5595	9.25338	9.00764	8.89367	9.43137	9.25658	8.34844	8.25295	7.83893	8.18373	8.49898	9.02902	6.39592	6.55205	6.69673	6.62088	7.83607	7.07743	6.95504	7.37506	8.23133	6.71772	7.15295	7.41727	7.81911	7.87895	8.67415	7.65534	8.00569	8.03218	6.95192	7.65222	7.57039	6.85945	7.14983	7.53779	11.5718	9.34156	8.41469	9.51589	9.13229	8.41237	9.79511	7.98091	7.05971	9.14443	8.4615
Os01g0175300	Nucleic acid-binding OB-fold domain containing protein.	No Hit	3.85762	3.75096	3.36954	3.42871	2.79886	3.80418	2.26524	2.82405	4.22996	1.7872	2.72767	3.64002	4.18844	3.78492	2.5182	4.19225	3.06157	3.07104	3.7848	4.39294	2.02614	4.88494	4.84565	1.5534	4.94284	5.219	2.92006	4.18377	3.45753	5.05568	5.03298	6.09294	2.88866	4.53664	6.79887	5.21235	6.11145	6.5787	3.8524	4.2956	6.16259	3.3337	3.80197	3.57858	1.98515	2.95425	2.67878
Os01g0202300	(No Hit)	No Hit	7.03574	7.37226	7.82373	7.76732	8.02568	8.17415	6.24411	6.60614	6.58386	7.04414	6.91001	8.67738	6.82417	6.16095	6.25829	6.11017	6.81092	7.03982	5.99921	5.35096	6.43038	6.03941	6.10944	5.9412	6.52721	7.20257	7.04376	6.3764	6.68695	7.41716	6.0402	6.63163	6.50541	6.39759	7.08225	7.29554	11.3377	8.90069	8.24913	8.63626	8.58477	7.61575	8.44376	5.13149	4.70137	7.52723	5.1032
Os01g0207200	Conserved hypothetical protein.	peptide-N4-asparagine amidase A, putative, expressed	5.1169	4.38065	6.09202	4.74165	4.99242	5.64795	4.30354	3.53231	3.56002	3.97308	3.43564	3.38852	4.00174	3.03633	3.37152	3.64226	3.28341	4.2542	6.42221	5.97275	5.91018	6.58606	6.56162	6.71319	4.77383	4.7991	4.98387	4.80155	4.73414	5.04789	7.3026	7.16023	6.86287	7.40961	6.85966	6.56028	5.74802	5.46216	5.93931	5.79681	5.86904	5.5991	6.94606	7.38237	6.89226	7.45551	7.40975
Os01g0209200	14-3-3 protein 7.	14-3-3 protein, putative, expressed	8.6001	9.41219	8.21576	9.0326	9.31796	8.94008	10.237	10.3806	10.1552	9.93486	10.0196	10.0193	10.1603	10.5942	10.5084	10.0848	10.1318	10.5543	9.83538	9.93713	8.79119	9.61222	9.03773	9.2311	10.4914	10.0095	10.7181	10.3072	9.92054	9.78315	8.88977	9.3152	9.28334	9.07305	9.11453	9.29959	9.32038	9.47251	9.43614	10.0948	9.65777	9.77185	11.3297	10.1089	10.1149	10.0888	10.8144
Os01g0240700	Retrotransposon gag protein family protein.	expressed protein	7.80569	7.8991	9.00934	8.02104	8.57498	9.56629	6.47137	7.30796	7.92137	6.98477	7.30117	9.43001	7.38908	7.40831	7.60576	6.87068	7.52347	8.43907	6.30302	5.76877	6.75792	6.00929	6.36086	6.48205	7.63815	7.73602	8.03383	7.16448	7.35308	8.17525	5.73863	6.9636	6.84477	5.71709	7.07057	7.05679	12.5126	10.0851	8.40632	9.93668	9.73202	7.90229	8.85581	5.79478	6.1353	7.67353	5.88139
Os01g0250100	Hypothetical protein.	No Hit	8.55845	8.65985	8.69863	9.02945	9.31444	8.97839	8.81403	9.66646	9.19749	7.77317	7.82937	9.09735	5.2979	5.72967	6.12396	6.9864	7.55226	7.68627	6.25491	6.03545	6.26959	6.2354	6.32164	6.04993	6.87844	6.92225	7.54843	6.86013	6.99722	7.43464	5.9662	6.49176	6.57771	6.34391	6.68705	6.92532	11.5938	8.9675	7.63851	9.33513	8.79716	7.40175	8.99404	5.49736	5.03512	7.47523	5.58011
Os01g0295300	(No Hit)	No Hit	5.49306	5.897	6.0228	5.88056	6.48944	6.71019	5.09161	5.54056	5.45186	5.10388	5.43667	6.84926	3.5831	2.85941	3.94775	3.26104	4.86979	4.74266	5.86399	5.85881	6.64477	4.54303	5.38256	5.48905	5.37399	4.81202	6.66699	4.3533	5.0404	5.55433	5.91969	6.23628	6.2069	5.44146	5.93386	6.0184	9.40221	7.66231	6.66956	7.51402	7.26994	6.73946	7.81755	7.29642	6.31704	6.47846	6.22389
Os01g0295500	(No Hit)	No Hit	8.68066	9.58247	9.16133	9.13681	9.4859	9.44052	8.56715	8.34118	8.13399	8.36685	8.77539	9.155	6.91779	6.97268	7.4009	7.66002	8.40048	7.8375	6.60958	7.00756	8.45781	6.43268	7.22041	7.77505	7.70235	7.58546	8.64769	7.36971	7.9192	7.86817	6.71094	7.25248	7.55342	6.76657	6.49766	7.47239	11.0057	9.12547	8.49424	8.95737	8.94022	8.58017	9.27506	8.50676	8.13426	9.53238	8.51105
Os01g0304500	Plant MuDR transposase domain containing protein.	transposon protein, putative, unclassified	2.85957	4.03419	4.4388	3.71421	4.40782	4.21295	2.87548	1.7671	2.66219	3.57978	3.73726	3.7859	1.79118	1.03932	3.41372	2.83707	2.34239	2.45334	0.553738	1.20586	3.30805	2.17536	1.73429	2.45619	4.57689	4.74139	3.47448	1.22713	1.40776	4.12555	2.58029	2.53575	3.80376	2.88617	2.28108	1.97342	6.18937	4.36687	3.82028	4.77175	5.45568	3.5118	4.27703	2.24598	2.46171	4.34745	2.49648
Os01g0313000	(No Hit)	No Hit	7.29061	7.23769	8.0468	7.46969	7.67234	8.30955	6.46395	6.72434	7.38195	6.57646	6.46251	8.76263	6.91708	6.52689	6.99087	6.38989	6.91243	7.82783	5.84771	5.39509	6.43896	5.25868	5.81682	5.88208	6.11546	6.44266	6.27505	6.649	6.46346	7.17001	5.58148	6.06001	6.61829	5.81683	5.96818	6.50121	11.1227	8.6445	7.56072	8.67124	8.50102	7.33661	7.8382	5.6031	5.82496	6.81127	5.65841
Os01g0317100	(No Hit)	No Hit	8.69936	9.31476	9.01421	8.99522	9.48605	9.34202	8.49722	8.3965	7.94269	8.15233	8.57974	9.08279	6.39887	6.40351	6.69543	6.73465	7.85535	7.28471	6.98904	7.44914	8.3834	6.68395	7.26319	7.53628	7.86676	8.22198	8.76588	7.68671	8.00402	7.98685	7.04624	7.58668	7.58594	6.96123	7.13332	7.56611	11.5286	9.30634	8.41244	9.31107	9.16988	8.33529	9.80579	8.01338	7.22235	9.13499	8.45831
Os01g0334800	(No Hit)	No Hit	5.84087	6.09861	6.45315	6.62798	6.94897	7.21578	4.05522	4.68411	4.40005	3.74716	3.81219	7.35308	3.4602	3.50697	4.08231	2.49932	3.44534	4.91335	4.16792	2.99249	2.7677	2.49231	3.81692	3.49272	3.94823	5.21708	5.12488	3.66688	4.04411	6.10855	3.41213	4.08021	4.34452	3.71485	4.17008	4.64133	9.33841	7.12573	5.87541	7.64284	6.87111	5.75255	7.30265	3.54661	3.49517	5.44961	3.99273
Os01g0350100	(No Hit)	No Hit	9.30328	9.49208	9.51497	9.24283	9.31122	9.20691	9.6034	9.67051	9.2328	9.65187	9.38927	9.72782	9.51395	9.40213	9.48891	8.65769	9.99266	8.80673	8.41505	8.14686	9.17614	8.00088	8.02876	8.41276	7.78365	7.64774	8.58646	8.04788	8.5108	7.72697	7.98434	7.88337	8.60023	8.2457	7.52678	8.37197	10.5977	9.35833	9.09927	9.83257	9.10118	9.29889	9.83852	8.89448	8.79407	9.05661	9.04892
Os01g0354700	Conserved hypothetical protein.	expressed protein	6.83674	7.24173	6.31856	6.89051	7.25501	6.43638	7.14232	7.05765	6.30226	6.79332	6.86848	6.00504	7.41698	7.3848	6.97154	7.65993	7.8678	7.77519	6.27232	6.77106	6.45407	5.6707	5.71611	6.04391	5.69969	5.17186	5.39247	5.80267	6.27308	5.56858	5.63221	6.09392	5.47473	5.49136	6.12929	5.60974	5.80503	6.32299	4.84153	5.63069	5.92236	5.63647	6.17519	5.38557	5.00783	6.50914	6.61285
Os01g0359000	(No Hit)	No Hit	8.35272	8.92332	8.87544	8.63324	9.16242	9.15409	8.05623	8.11607	7.72431	7.83465	8.34423	8.80179	6.20907	6.28314	6.44533	6.40869	7.68252	6.79946	6.76394	7.10513	7.82929	6.47207	7.04867	7.00282	7.6032	7.40747	8.52848	7.39394	7.73915	7.72308	6.75357	7.39284	7.30909	6.65657	6.95474	7.32129	11.1769	9.19684	8.21816	9.34082	8.74438	8.08785	9.55174	7.66232	6.97941	8.81595	8.22934
Os01g0370600	Glutathione-S-transferase 19E50.	glutathione S-transferase GSTF1, putative	3.28763	2.64457	3.39579	3.0013	2.15407	2.66391	2.75964	2.67328	3.01698	2.83468	1.97495	2.94398	2.70646	2.48956	1.66331	2.21383	2.21877	3.40583	2.31717	1.15204	1.69942	0.820781	0.616223	1.98966	-1.95897	4.51004	0.478564	1.89817	2.75808	4.53832	1.83745	-0.128539	2.09821	2.71653	1.72612	1.79952	4.14138	2.11324	1.58846	2.39844	1.89898	5.02309	2.02996	4.54522	3.91837	2.0067	1.45042
Os01g0375700	(No Hit)	No Hit	7.59772	7.58007	8.22642	8.01345	7.94821	8.47129	7.16996	6.95204	7.80271	6.73671	6.79927	9.02211	7.19392	6.8019	7.35324	6.95251	7.10235	8.05136	5.99172	5.76283	6.64743	5.60576	5.92678	6.11754	5.82969	6.63512	6.51979	6.91302	6.82894	7.50203	5.92224	6.47488	6.97607	6.11174	6.4792	6.8776	11.407	8.94909	7.97613	8.58978	8.85857	7.62749	8.03727	5.92079	6.13958	7.08319	5.94287
Os01g0385900	(No Hit)	No Hit	7.43971	7.97801	8.21698	8.25758	8.87686	8.3804	6.46625	7.0061	6.27545	5.77083	6.2431	8.98053	6.06545	6.13957	6.41491	4.87462	6.18935	7.04191	6.20489	5.5751	5.6505	5.72844	6.10445	5.38918	6.29335	6.90223	7.69518	5.9889	6.05866	7.47199	6.05685	6.8408	6.41455	5.98751	6.77675	6.63557	11.585	9.42251	7.76145	9.63662	9.11792	7.38527	9.04379	5.68463	5.31883	8.08185	6.04579
Os01g0391800	Non-protein coding transcript, putative npRNA.	No Hit	5.68426	5.7936	6.10577	6.36788	6.2861	6.31948	6.06091	5.90663	6.15266	5.50158	5.46738	6.38441	5.96493	5.45379	5.80657	5.98749	5.76471	5.44789	4.97563	5.46929	5.60403	4.57391	4.83452	5.21989	5.1169	5.62024	5.60193	4.62384	5.37618	5.32647	5.33703	5.13588	5.40337	4.94082	4.80234	5.05679	8.23442	6.64119	6.19603	6.5954	6.48843	6.35773	7.74018	6.51902	6.43939	6.26339	6.69225
Os01g0392600	Hypothetical protein.	expressed protein	4.00463	5.26108	4.38148	5.04649	5.41937	4.98223	4.49305	4.74244	4.06528	4.78236	5.42524	5.01039	3.327	4.07506	4.27806	4.32568	5.40922	4.8541	4.09521	3.68094	4.85195	4.32703	5.04083	5.16611	0.715265	5.33155	5.31664	4.92523	5.01	4.97618	4.77319	4.80456	5.60099	4.7248	3.53117	5.15063	5.12126	4.70511	6.02313	6.45181	5.58468	6.0697	5.47542	5.14354	4.73291	6.61044	5.87006
Os01g0503700	(No Hit)	No Hit	6.55623	6.44024	6.88866	6.42047	6.90751	7.0777	4.95471	4.94081	4.71832	4.10514	4.11257	6.11231	4.59882	4.78912	5.1312	4.0338	5.10693	4.51178	4.61228	4.18345	4.85178	4.12431	4.41087	4.34835	3.81861	4.34025	5.55975	3.19196	3.51654	4.97173	3.02115	3.86545	3.56652	3.13859	4.18649	3.70818	8.4058	6.16805	4.60777	6.27697	5.82773	4.18255	6.53812	4.49453	4.02539	5.03663	4.08991
Os01g0521500	Heat shock protein DnaJ family protein.	heat shock protein DnaJ, putative, expressed	10.4482	10.2941	9.76765	10.3551	10.3107	9.68387	10.9547	10.9171	10.583	11.2731	11.2727	10.4979	10.3285	10.8118	10.197	10.3171	10.964	10.0091	9.6903	10.2004	9.65804	10.0649	9.93067	9.8112	10.2942	9.57131	10.2764	10.3568	10.8787	10.6832	10.2469	10.0255	10.2986	10.1958	9.72044	10.0222	9.94785	10.2586	10.2497	10.6773	10.4212	10.4746	10.6497	10.4289	10.1836	10.5469	10.6234
Os01g0523500	En/Spm-like transposon proteins family protein.	No Hit	4.37268	4.7797	4.0352	4.40111	4.39313	4.77576	3.25603	2.77135	2.52791	3.12467	2.70148	4.44083	3.95839	5.13487	3.39924	4.0364	2.56821	2.77394	3.09019	3.31173	2.91239	3.80448	4.12437	2.66818	4.41651	4.2382	4.58799	4.17813	3.50878	3.49519	4.68276	5.05387	2.9692	4.30341	5.92825	5.37335	7.78064	5.92297	4.02672	5.50816	5.47074	3.77649	5.05312	2.5735	2.73303	3.88216	4.89145
Os01g0526200	Conserved hypothetical protein.	AATF, putative, expressed	10.1578	10.277	9.26413	9.97194	9.93426	9.04274	10.5637	10.2535	9.68521	10.387	10.1847	9.48829	10.1145	10.2912	9.9679	9.63182	10.1403	9.55893	9.28742	9.4816	9.12374	9.22052	9.29041	9.44881	8.86045	7.93926	9.03979	8.92943	9.32604	8.12327	9.38251	8.99169	8.90158	9.62718	8.6211	8.58597	7.89566	8.45794	8.7301	9.13558	8.87761	8.88779	10.4659	9.89006	9.51852	9.22648	9.84898
Os01g0527600	RNA dependent RNA polymerase family protein.	RNA-dependent RNA polymerase, putative, expressed	8.48437	8.72397	7.56126	9.1225	9.39286	8.34156	9.92315	10.4877	10.33	10.2576	10.6304	9.78099	10.153	10.4072	10.0252	10.5131	10.7666	11.2003	9.11745	9.71463	9.05071	9.64829	9.50377	9.39248	9.85962	9.51563	9.44059	11.1724	10.9849	9.85655	9.45741	9.20549	9.20724	9.5871	9.00098	9.1947	10.3203	10.3127	9.97639	10.0226	10.3247	10.5251	10.0998	10.2804	10.0139	9.99212	10.2028
Os01g0535900	Putative methyltransferase family protein.	tRNA methyltransferase, putative, expressed	6.50988	5.01769	3.79549	7.35173	7.58149	6.04345	6.87562	7.26626	6.68667	6.94939	7.12926	6.36346	4.64692	5.09443	4.87202	7.17801	7.74871	6.4275	6.14232	4.9108	5.69652	6.7917	7.4753	7.42688	4.89569	4.90676	4.87988	5.66158	6.26014	5.45638	4.72033	4.55893	4.57439	5.20627	4.53758	4.90181	3.99964	4.0374	4.35737	5.60456	4.77387	4.71321	6.5995	5.68942	5.55026	6.66701	6.80199
Os01g0541700	(No Hit)	expressed protein	4.99932	5.17218	7.64292	5.84924	5.86681	6.96597	5.04209	5.15961	5.69796	5.80778	6.17116	6.95811	5.27214	5.24871	6.14634	6.13927	5.7971	6.64272	5.74294	5.71954	6.81101	6.4537	6.72408	6.94722	5.85351	6.41443	4.88521	5.82484	5.78168	6.2999	6.01139	6.40296	6.50181	6.07535	6.6219	6.284	8.22748	7.0525	6.72936	6.68986	6.73452	6.79415	6.91572	6.07198	6.27825	7.61296	6.87345
Os01g0543300	(No Hit)	No Hit	3.05247	3.23651	4.30963	3.80157	4.09712	4.50655	3.26786	2.73347	2.98116	3.00312	2.37348	3.95208	1.16979	1.90589	0.805541	1.52989	1.65771	3.37033	1.55799	1.50032	0.958451	1.15317	1.33427	1.99821	3.69211	2.71997	4.24122	1.182	0.708394	3.81264	2.08158	1.57964	2.20051	1.93666	2.54576	1.80638	6.10635	3.85629	2.96705	4.49225	3.51358	2.92047	4.13704	2.26625	3.35136	2.57738	1.44169
Os01g0550600	(No Hit)	expressed protein	5.11721	4.73937	4.62483	5.9843	6.11576	5.6372	5.52374	5.65905	5.17929	7.91977	7.86638	7.20475	4.95747	5.05433	4.89887	6.43606	6.94964	6.62337	5.88936	6.39282	5.20704	6.65523	6.44758	6.62103	6.14796	6.67607	5.6209	7.17274	7.9983	7.24371	8.85943	8.87074	8.81006	8.29534	8.46639	8.37407	8.19642	8.91995	9.10779	9.39382	9.08666	8.99861	7.40381	7.53708	7.7121	7.44827	7.66554
Os01g0559000	Protein of unknown function DUF1000 family protein.	thioredoxin, putative, expressed	12.1461	12.633	12.1652	12.3858	12.9629	12.4616	11.7672	12.0465	11.6961	11.9903	12.5865	12.0475	11.8699	12.344	11.9377	12.173	12.6241	11.8685	12.1905	12.1161	11.5624	12.1706	12.0321	11.9043	10.753	10.1042	11.3324	11.6632	12.1747	11.1441	11.4339	11.612	11.5551	11.1575	10.9951	11.3738	11.1205	11.749	11.6062	11.9046	11.8436	11.5794	12.8808	12.3547	12.0775	12.8026	12.9239
Os01g0568100	(No Hit)	No Hit	6.7324	7.12227	7.67612	7.80812	7.86958	8.11579	6.06003	6.2749	6.45415	6.76077	6.88213	8.47111	6.56073	5.97552	5.88208	5.96791	6.68901	6.50777	5.78999	5.20896	8.3494	5.88153	5.95854	5.56365	6.3789	7.21739	7.08376	6.26994	6.56212	7.15772	5.70103	6.47911	6.36856	6.28175	6.90192	7.12122	11.3207	8.80719	8.0226	8.69702	8.61775	7.50669	8.42517	5.16564	4.97418	7.25933	5.00826
Os01g0587400	S-locus glycoprotein family protein.	S-locus lectin protein kinase family protein, putative, expressed	6.34871	6.82713	6.82845	6.11243	6.67533	6.94159	5.29442	6.23096	6.724	5.99253	6.67468	6.92449	6.93446	7.49439	6.9498	6.64379	7.23914	7.37849	4.31533	4.21772	4.71049	4.07708	4.58333	4.53274	3.96293	6.06818	4.29328	6.13266	5.62225	4.99065	5.76106	6.01061	6.7273	5.98863	5.76617	6.40809	8.4651	7.40005	7.34836	7.3419	7.03779	7.37227	6.24893	5.43155	5.296	6.0937	5.52002
Os01g0590700	Ribosome-inactivating protein family protein.	peptidase family M41 containing protein, expressed	6.07605	7.46728	7.40874	5.06864	6.21715	6.3692	6.54541	6.5612	6.50373	6.26746	7.00057	6.01653	5.60836	6.69417	6.6363	4.99735	6.68001	6.10567	6.46095	6.3509	7.18274	6.77299	7.00571	7.90793	4.88596	4.09843	5.62245	4.18094	5.3748	5.39098	5.95378	6.69542	7.25159	6.11418	5.84284	6.81116	6.05159	7.22524	7.06146	6.79869	6.60768	7.59215	8.99549	8.82391	9.10123	6.76614	8.77754
Os01g0623600	Glycoside hydrolase, family 28 protein.	polygalacturonase, putative, expressed	1.64129	2.27303	3.55134	2.1973	2.44261	3.28038	2.25326	0.745874	2.29076	2.91078	2.52005	3.70524	1.77517	1.22804	3.08529	1.53113	2.07126	2.70569	0.588586	-0.379082	1.32135	1.53019	-0.107175	1.59564	2.77564	3.35551	1.18013	1.11013	2.38574	0.849812	2.68207	3.58001	4.9935	3.83003	1.46808	3.25715	5.37843	2.85708	3.55535	3.92616	3.23911	3.38867	2.80126	0.498931	1.91174	1.47283	1.41444
Os01g0636700	RNA-binding region RNP-1 (RNA recognition motif) domain containing protein.	ercc6 protein, putative, expressed	8.35209	8.4401	8.82899	8.60121	8.20721	8.12129	9.07825	8.32483	8.11957	8.23077	8.23065	7.84213	7.07197	7.46192	8.08504	6.54573	8.05774	6.52518	7.16127	7.15928	8.09969	6.3904	7.18165	7.73703	7.56349	6.82894	7.7094	6.71133	6.67921	7.09822	7.82716	7.76369	8.06983	7.95668	6.99854	7.79758	7.57339	8.02919	8.29793	8.31106	8.08454	8.43935	9.37828	8.99077	8.99899	8.9322	8.84154
Os01g0751800	Peptidase aspartic family protein.	No Hit	6.01455	6.8038	6.41528	6.69406	6.91622	6.84293	4.21777	4.70334	4.04481	4.03724	4.39372	7.16321	2.58095	3.45635	4.17152	1.97317	3.38249	4.64543	4.77145	3.59821	3.62865	4.34445	4.72724	3.83819	4.82467	5.3422	6.38077	4.95192	4.23992	6.20919	4.7263	5.2032	3.94629	4.61648	5.95241	5.01146	9.32658	7.27706	5.52123	8.127	6.78138	5.27649	7.36882	3.96702	3.34528	6.04033	4.16263
Os01g0779500	(No Hit)	No Hit	6.63037	6.47465	6.97078	6.36465	6.97158	6.9611	5.05042	5.08007	4.91333	3.92575	4.13754	6.20412	4.60934	4.82266	5.15637	4.56804	5.14533	9.353	4.75089	4.31152	4.63187	4.17377	4.55526	4.31768	4.85776	5.14786	5.70303	3.25131	3.57659	5.32005	2.89833	3.72026	3.83052	3.14389	3.92216	3.76733	8.44099	6.3612	7.55242	6.27379	5.87486	4.61024	6.51257	4.47397	4.94139	4.83255	3.8297
Os01g0780400	WD40-like domain containing protein.	katanin p80 WD40 repeat-containing subunit B1 homolog 1, putative, expressed	2.83866	3.30921	3.6922	3.37635	2.83209	3.99576	3.45168	3.26982	3.62942	2.92589	2.91895	3.51284	3.67944	3.40146	3.74389	3.39479	3.29906	3.79056	4.13473	3.33705	3.84021	4.30613	4.04961	4.43317	3.41115	5.61458	4.71517	4.42797	3.977	4.18022	2.47668	3.04071	3.09418	3.41835	3.2744	3.02396	3.32092	3.69546	3.20687	2.93212	2.6672	3.61222	4.89037	4.17439	5.72286	4.66472	4.45213
Os01g0788100	(No Hit)	No Hit	5.49452	6.27317	6.52287	5.91752	6.71931	6.80858	5.64452	5.9257	5.57186	4.57692	5.21527	7.08466	3.71412	3.25198	4.51881	2.57187	4.28169	4.76021	4.66061	3.79446	5.38708	3.87676	4.30635	4.08275	4.96512	5.80778	6.1366	4.2379	3.96003	5.91756	4.27563	5.45279	5.31362	4.64592	5.56386	5.65368	10.3821	7.96489	6.20122	7.27703	7.85888	5.84826	7.05337	4.88102	4.594	5.82265	4.60203
Os01g0802600	Circadian clock coupling factor ZGT.	circadian clock coupling factor-related, putative, expressed	4.05674	3.22832	4.32001	2.41598	2.91581	4.72203	3.3894	2.61997	3.04157	2.68835	2.09682	3.19641	2.86088	4.62881	4.22666	2.00565	2.33788	3.71127	4.12416	4.90951	3.72952	3.26233	2.60964	3.66082	4.5198	3.91816	3.20636	4.25188	3.18449	4.10221	5.37118	4.82051	5.05369	5.31319	5.17826	5.62012	4.93962	4.99505	6.11609	6.00108	5.0867	5.64685	3.66351	2.38008	2.44465	2.30819	3.28824
Os01g0810400	(No Hit)	No Hit	6.97889	7.00415	7.22358	6.84645	7.39801	7.37517	5.23213	5.62174	6.51404	3.82736	4.58764	6.47356	4.5692	4.99705	5.31769	4.36964	5.54872	5.18809	5.09239	4.48938	5.248	4.39643	5.01672	4.51792	5.43882	5.06834	5.58991	4.2162	4.05428	5.66999	3.03972	4.27119	3.75031	2.88811	4.20304	4.18581	8.9202	6.53701	4.8084	6.24905	6.72805	4.8065	6.79877	4.9299	4.23116	5.06913	4.22664
Os01g0829400	Glutaredoxin domain containing protein.	glutaredoxin, putative, expressed	9.25007	9.61045	8.86605	9.92949	9.9887	9.37006	9.74248	10.1314	9.96066	9.98693	9.89765	9.50821	9.80424	10.0022	9.95719	9.87139	10.0934	10.8964	9.97987	10.2023	9.81624	10.5448	10.2645	10.2136	9.50885	8.79886	9.33865	9.96034	9.84199	9.4431	8.88254	9.17877	8.84662	9.2339	9.18192	8.689	8.05093	8.12964	8.24865	8.53456	8.35977	8.54078	11.6359	10.3446	10.4925	10.6883	11.3562
Os01g0831700	(No Hit)	No Hit	9.63058	9.7223	9.77282	9.53782	9.57093	9.45703	9.68911	9.87237	9.54513	9.74938	9.72454	9.98469	9.79331	9.69125	9.70491	8.92349	10.2915	8.76627	8.58655	8.49396	9.32569	8.34964	8.33118	8.6275	8.14882	7.87393	8.76261	8.45931	8.81704	8.27705	8.25653	8.24316	8.913	8.53159	7.76646	8.64976	10.9109	9.56437	9.47131	9.96881	9.49011	9.592	10.1537	9.2022	9.19018	9.19959	9.19226
Os01g0846000	Nucleic acid-binding OB-fold domain containing protein.	expressed protein	3.15527	3.92972	3.77218	3.76952	3.47823	3.12056	2.51668	2.1282	3.49933	1.66236	2.81749	3.91832	3.11028	2.38406	3.82483	2.2308	3.36152	1.28586	2.02564	1.51783	3.50961	1.45505	2.58236	3.24434	2.62851	-0.0894233	1.07686	2.80038	1.91182	1.95996	1.79916	1.79651	1.84916	1.60137	1.35312	2.56348	3.79906	2.16932	1.6965	1.16818	2.15226	2.92556	3.63042	2.70188	4.66678	2.88838	3.14386
Os01g0846300	Protein phpsphatase 2C (PP2C) (EC 3.1.3.16).	protein phosphatase 2C, putative, expressed	12.2133	12.0155	12.0817	11.6033	11.64	11.5458	12.7007	12.7086	12.5513	12.0528	12.5043	13.1575	12.5591	13.5182	13.4622	11.5085	11.3702	12.0606	11.2089	11.159	10.2539	11.7981	10.9881	10.7132	13.0603	13.0454	12.8597	14.4861	13.8571	14.3661	11.0954	11.0684	11.1634	11.197	11.1249	11.1496	11.3128	11.7531	11.7453	11.7311	12.052	12.0126	11.671	11.4919	11.2877	12.6748	12.1911
Os01g0877500	Zn-finger-like, PHD finger domain containing protein.	PHD-finger domain containing protein, putative, expressed	5.3853	5.66452	5.78769	5.91313	6.01923	5.40861	6.12382	6.21459	5.44473	6.58407	6.57583	5.82077	7.34928	6.45838	5.69706	5.86384	6.31386	6.66089	5.14999	5.39785	5.35879	5.72171	5.75874	5.31835	6.23545	5.5479	5.64935	5.57975	5.514	5.01762	5.72232	6.09945	5.55244	5.76819	6.52186	5.87343	6.21354	6.59802	6.09963	5.58629	6.48062	6.04995	6.70743	6.53824	5.8305	7.20158	6.16255
Os01g0907800	(No Hit)	No Hit	6.64752	6.49257	7.05672	6.43201	6.89893	7.09462	4.52967	5.0798	4.64033	3.77602	4.04445	6.09082	4.47404	4.95766	4.92333	4.57404	5.24269	4.51248	4.62175	3.87886	4.79971	3.83926	4.60281	4.16726	3.71148	3.94714	4.50454	3.50117	3.33578	5.21616	2.97	3.70185	3.60326	3.00633	4.03794	3.6444	8.44097	6.39693	4.64002	6.21415	6.05893	4.52146	6.51625	4.27128	4.43722	4.72567	3.80908
Os01g0911100	ATP-dependent RNA helicase-like protein.	DEAD-box ATP-dependent RNA helicase 30, putative, expressed	10.7745	11.0559	10.6845	10.8642	10.9537	10.379	11.233	11.0438	10.7903	12.2852	12.0243	11.3942	9.69566	10.0639	10.6437	10.3679	11.0908	11.2215	9.26303	9.20536	10.0094	10.1518	10.3621	10.6885	9.56809	8.43276	9.42911	10.7763	10.892	10.5127	10.0997	10.2316	10.336	10.5167	10.331	10.6183	9.84344	10.4353	10.7648	10.9769	10.4796	10.7785	11.0352	10.7217	10.4545	11.5009	11.207
Os01g0955000	Phosphoesterase family protein.	phosphoesterase family protein, putative, expressed	3.61381	3.15144	4.11367	3.6097	2.15938	3.42237	2.96345	3.08156	3.29677	2.77806	2.90127	2.76339	3.11266	3.15449	4.19506	3.84863	2.66993	3.17575	2.50725	3.72134	2.00482	4.16711	4.08871	2.49467	3.89715	4.29174	3.62013	3.46521	3.30972	4.38307	4.03604	4.94073	2.67839	3.59493	5.7364	3.84393	4.87852	5.6864	2.10226	3.78374	5.0582	3.26832	3.094	3.69767	3.12229	1.63017	3.45607
Os01g0970800	(No Hit)	No Hit	5.53757	6.24165	6.47765	7.19153	6.88405	6.89179	5.70776	6.18656	5.76171	4.84203	5.47194	7.32154	3.2117	3.87199	4.72553	3.87186	3.83602	4.72937	4.64348	4.20079	5.26444	3.90635	4.58706	4.3225	5.35031	5.03035	6.86194	4.07703	4.37667	5.77507	4.72139	5.53889	5.38825	4.92148	5.69341	5.9004	10.5656	8.04281	6.53531	7.43309	8.16157	6.14125	7.18048	4.84059	4.85325	5.85132	4.28191
Os02g0118300	(No Hit)	No Hit	6.7358	6.81752	7.0659	6.63285	7.04352	7.27859	5.07926	5.23232	4.77929	4.07379	4.37491	6.39161	4.73026	5.02833	5.00359	4.4679	5.02258	4.84637	4.82554	4.50606	4.76911	3.64882	4.6609	4.61469	4.26218	4.58355	6.02859	3.51704	3.58213	4.93036	3.11339	4.11997	4.07803	3.13767	4.22349	4.02003	8.62962	6.54496	5.3077	6.41192	6.27275	4.7167	6.77743	4.7415	4.53165	5.06372	4.07861
Os02g0140500	mutator-like transposase [Oryza sativa (japonica cultivar-group)].	cycloartenol synthase, putative	6.03581	6.6218	7.23731	6.65791	7.03298	7.18986	6.97391	6.76148	6.52443	6.03151	6.32238	7.75875	4.47803	4.28785	5.32251	4.69672	5.82367	5.4244	4.87917	4.91833	6.44442	4.53026	5.36489	5.41651	5.57561	5.65925	5.9673	5.56141	5.66351	5.86991	6.88238	7.25854	7.8819	7.42593	7.88471	8.20706	9.57219	7.83295	7.60372	8.35168	7.85868	6.93235	7.01619	5.09014	5.12731	6.58369	5.3783
Os02g0142000	(No Hit)	No Hit	5.39317	6.40273	6.37504	6.05756	6.73209	6.91955	5.73607	5.90801	5.53448	4.62208	5.19994	7.05298	3.1317	3.52063	4.49951	2.94495	4.52793	4.86207	4.36857	3.89036	5.23768	3.3778	4.43328	4.23264	4.32245	5.27189	5.69352	4.20823	4.40504	5.7687	4.25404	5.42	5.35511	4.73852	5.64139	5.87228	10.4577	8.02199	6.49782	7.40993	8.03604	6.03499	7.13707	4.73364	4.63023	5.73753	4.5034
Os02g0144100	(No Hit)	No Hit	5.30946	5.94207	6.31123	5.86957	6.43623	6.82673	5.63828	5.62084	5.27972	4.69455	5.04634	6.90784	3.70864	2.81934	4.40255	2.7918	4.04373	4.39919	4.17685	3.72662	5.00288	3.60741	4.07502	4.19715	3.79753	5.2992	5.03895	3.79459	3.76513	4.9913	4.13358	5.31593	5.07808	4.79621	5.33816	5.54056	10.1746	7.75882	5.99535	7.43917	7.7907	5.76266	6.95659	4.56964	4.53871	5.81391	4.4677
Os02g0149600	Conserved hypothetical protein.	ZOS2-03 - C2H2 zinc finger protein, expressed	1.68733	0.74964	1.19653	1.19088	2.27656	0.0895698	1.96117	2.62739	1.13446	2.2306	1.53035	1.72541	1.87636	2.06033	2.7219	2.77008	2.18031	3.00151	0.838576	0.0311798	1.25739	1.71899	1.14668	1.34065	-0.0203551	3.53581	0.742279	2.47518	1.28398	3.87101	0.301169	0.573944	1.47494	2.60385	0.668984	0.471881	2.42237	0.13907	1.55473	1.53126	-0.670623	2.01521	4.19255	2.02155	5.27763	2.40234	3.09552
Os02g0154400	(No Hit)	No Hit	5.23196	6.06957	6.38115	5.8558	6.6474	6.79985	5.36911	5.81272	5.5375	4.38301	5.17818	7.04292	3.60767	3.5435	4.38893	2.55173	4.04841	4.36114	4.30182	3.7803	5.17262	3.57757	4.24725	3.96751	5.18217	5.436	4.70879	3.8853	4.09916	5.40703	4.10453	5.40135	5.0477	4.6071	5.39056	5.56999	10.2166	7.93189	6.21429	7.31809	7.74683	5.87527	6.94527	4.74968	4.5651	5.71859	4.35697
Os02g0159400	Hypothetical protein.	conserved hypothetical protein	4.56898	5.22718	4.8509	4.98622	4.65829	4.57233	5.52639	5.81323	5.11713	5.47435	5.2908	5.16595	4.23959	3.87643	4.49988	3.08415	5.12364	3.69672	3.92471	4.25385	4.06444	3.238	3.24371	4.34909	4.84423	3.69968	0.170696	4.66241	4.36695	3.47935	3.03241	2.7206	3.33856	4.06576	2.977	3.72437	4.80286	3.23432	3.18032	3.53056	3.07993	4.3399	5.79876	5.13695	4.9369	4.45637	4.74869
Os02g0196900	3-oxoacyl carrier protein synthase (3-ketoacyl-acyl carrier protein synthase).	3-oxoacyl-synthase, putative, expressed	7.78176	7.94867	7.31923	7.18288	7.6557	6.99519	8.29017	8.08126	7.47074	8.02325	7.77889	7.45728	7.41118	7.76194	8.11193	7.00926	7.53971	7.29516	8.07139	7.66348	7.70037	8.07624	7.71641	7.8169	6.91844	6.76249	6.95695	8.32941	7.36146	7.15473	7.61733	7.54559	7.50057	7.42616	7.29175	7.01767	6.81917	7.0958	7.09098	7.59125	7.29134	7.43023	9.27668	8.60196	8.17661	8.15057	8.50613
Os02g0201800	Non-protein coding transcript, unclassifiable transcript.	No Hit	3.36379	3.28962	3.56152	3.79155	3.75676	3.13753	4.10731	4.24128	4.03437	3.85305	4.24541	3.58692	3.78133	2.55684	3.06304	3.60935	4.03958	3.59694	-0.225401	1.49182	1.83375	1.59815	1.45891	0.248767	3.67934	4.84843	1.61873	1.81499	2.83068	3.13208	2.81934	2.76249	3.25736	2.94434	2.86378	3.38666	3.81694	3.1281	3.62823	4.2859	2.70986	2.58391	2.51774	2.89305	3.06194	2.69162	2.49171
Os02g0204500	Agenet domain containing protein.	agenet domain containing protein, putative, expressed	4.53762	5.06745	4.94101	4.9976	5.12901	4.77217	4.9096	4.96081	3.77357	3.71835	4.16386	3.59333	4.44166	4.81948	4.83021	4.62478	4.59627	3.46586	4.45062	3.52141	3.92785	3.4579	3.6907	3.2223	4.69229	5.00287	5.61882	3.44425	3.74784	4.83576	3.79804	4.34887	3.69069	4.01607	5.13256	3.88209	4.83831	5.07072	3.74783	3.85994	4.75434	3.59271	4.31589	3.65772	3.43045	4.64515	4.14422
Os02g0212900	Protein kinase domain containing protein.	cysteine-rich receptor-like protein kinase 35 precursor, putative, expressed	6.17073	6.22574	5.90628	5.59994	5.44572	5.58863	6.29703	5.75249	4.57521	5.6305	5.46465	4.4992	4.18205	4.11647	3.26676	4.41242	4.81508	3.97035	4.46156	4.5557	5.68157	4.87953	5.81938	6.02579	4.35449	5.8168	4.8584	3.98131	4.34675	4.75548	5.3924	5.78305	4.94297	5.51459	6.02248	5.35821	5.31304	5.62468	4.48095	5.47903	5.52253	4.72746	7.92458	7.50623	6.95929	7.06575	8.14864
Os02g0237300	Retrotransposon gag protein family protein.	No Hit	4.66715	4.02988	5.18821	5.39697	4.79378	5.43463	3.77589	4.5827	4.80899	3.71544	4.15014	5.97399	4.83499	4.4659	4.27049	4.86223	4.62506	5.56894	2.90227	3.04043	2.58712	3.45926	3.49795	2.57421	4.93333	5.05945	5.10794	3.75502	4.39699	5.12264	3.34355	4.50832	3.1163	3.59301	5.07218	3.81905	8.16195	6.29207	4.15657	5.80695	6.24142	4.06717	5.04261	3.23552	4.80653	4.22051	2.85862
Os02g0238300	Zn-finger, CCHC type domain containing protein.	No Hit	6.60933	6.53783	6.50252	7.07059	7.25411	6.88382	5.42548	5.17897	4.99883	4.01406	4.12392	6.71676	6.00206	6.10713	6.1417	5.35297	6.19288	6.09565	4.67479	4.16116	4.55573	4.83195	5.04328	4.21746	4.99525	5.43352	5.88836	4.78354	4.56792	5.54248	5.69445	6.15916	5.21211	6.37459	6.98837	6.63331	9.3801	7.6084	5.76221	7.50143	7.53212	5.38111	6.79284	4.12626	3.49411	5.43529	3.73528
Os02g0238400	(No Hit)	No Hit	6.08708	6.34417	6.38376	5.96536	6.73723	6.69116	5.66965	5.92361	5.51977	8.1128	5.34705	7.12325	3.3046	4.56777	4.82521	2.15488	4.49295	4.74381	4.56462	3.69204	5.27073	3.66257	4.21201	4.35936	5.17657	5.83342	6.1899	4.24673	4.55274	5.81776	4.45269	5.42022	5.14336	4.59032	5.55433	5.66889	10.2481	8.01474	6.31607	7.33597	7.89452	5.94378	7.14141	4.89003	4.32985	5.83964	4.62548
Os02g0255400	RNA-directed DNA polymerase (Reverse transcriptase) domain containing protein.	No Hit	4.91081	6.25446	4.91589	5.98312	5.65829	5.87327	1.30217	1.94668	3.16088	2.54228	2.03156	4.28117	1.47292	2.01795	1.96874	2.61599	0.954225	1.47057	1.5464	5.69703	2.9872	1.48815	2.21714	3.29118	3.06994	3.37411	3.40309	1.20538	1.40995	4.12227	1.59658	2.43476	2.985	2.20359	3.35	2.58911	7.47214	4.93488	3.41384	5.92405	4.62336	3.52957	5.43541	2.59977	2.58174	2.89661	2.07788
Os02g0270900	Peptidase S8 and S53, subtilisin, kexin, sedolisin domain containing protein.	OsSub16 - Putative Subtilisin homologue	8.11219	9.28156	9.3293	8.98102	10.0091	9.96146	6.30703	7.70517	7.46079	6.20446	7.28667	10.0167	6.74488	6.67533	7.00301	5.08199	6.58862	7.56574	7.06994	5.8261	6.29818	6.22716	6.80535	6.09896	6.99807	7.29132	8.31395	6.81741	6.94063	8.20221	5.88075	7.55988	7.11918	5.85898	7.41979	7.57764	12.1679	10.262	8.76526	10.5077	9.93383	8.5063	10.1126	6.81794	6.04984	8.30286	6.74691
Os02g0293300	X1 (Fragment).	transcription factor X1, putative, expressed	5.55761	2.91617	4.98098	4.88923	3.8399	2.49094	4.38362	3.21737	6.03706	4.87626	2.64488	3.69729	1.7042	3.14152	2.91016	2.75952	2.7838	3.09151	3.74706	2.7397	4.09945	3.78037	4.9092	5.58255	3.61533	4.15535	4.42315	2.0572	2.70633	5.11012	3.10185	3.2354	3.84	3.05143	2.90487	2.71755	-0.767365	1.58199	0.881277	1.00983	0.711261	1.10514	3.76177	5.55135	5.38056	5.54327	6.16223
Os02g0302200	Conserved hypothetical protein.	aminotransferase, classes I and II, domain containing protein, expressed	2.55015	3.62117	3.97155	2.70557	4.16724	4.55279	2.91514	2.72016	3.4381	2.53655	2.8472	5.07888	3.47402	2.97359	3.56362	4.16981	2.84657	7.48947	2.08516	1.98253	2.21186	2.6079	2.3499	2.32542	3.36583	2.15217	0.648952	2.74017	3.04126	4.21097	1.37116	3.47841	2.68565	1.59979	3.85796	3.4132	8.65922	6.31832	5.16946	4.95922	6.2712	4.65147	4.65548	3.35445	3.00919	3.86172	2.55251
Os02g0316900	Winged helix DNA-binding domain containing protein.	expressed protein	8.37114	9.35515	7.81086	9.57706	9.74047	8.28061	10.277	9.72031	9.27752	9.95454	9.99211	9.16023	8.71226	8.57676	9.00841	9.48118	10.6082	8.5777	6.59605	7.7792	8.06909	7.04368	8.10391	7.89116	8.48037	7.67021	9.0313	7.66413	8.35631	8.27304	7.62064	7.25289	7.04111	7.70652	6.35305	7.44531	8.04521	9.07415	9.2416	8.91797	9.12755	9.55668	10.1423	9.63017	9.31048	10.7287	10.3282
Os02g0317300	Cyclin-like F-box domain containing protein.	OsFBX48 - F-box domain containing protein, expressed	9.17601	9.372	8.9011	9.03278	9.09343	8.43438	10.2074	10.2189	9.95299	10.8106	11.0291	10.69	10.0706	10.4331	10.1541	10.5588	10.5957	10.3661	10.7933	11.0331	9.89782	10.8611	10.3464	10.3356	11.1375	11.0382	12.1465	12.9638	12.2799	11.9437	9.97657	9.89708	10.1625	9.95835	9.31182	9.8975	10.2852	10.7086	10.7542	11.0098	10.636	11.1527	11.6271	11.1704	10.9817	12.0336	11.8248
Os02g0328200	Conserved hypothetical protein.	No Hit	4.4045	4.36501	4.95806	4.63153	4.65966	5.59586	3.64169	3.18433	3.39169	2.91611	3.55603	5.39008	4.42599	4.63439	4.63078	4.0747	3.34767	4.324	3.73657	4.05787	2.99709	4.56171	4.29274	2.47882	5.9857	5.19018	1.98937	3.80934	3.7085	4.09039	5.35167	5.86793	3.46353	4.31228	6.52053	5.39739	7.99834	6.83334	4.80203	6.09729	6.55644	4.46621	5.08727	2.92239	3.60515	3.70369	2.58255
Os02g0436000	(No Hit)	No Hit	5.90691	6.23997	6.39208	6.74041	6.96547	7.14273	4.3427	4.75037	4.10503	3.80986	4.3965	7.31553	3.18123	2.90504	4.36583	1.72905	3.29366	4.93745	4.61757	3.31142	3.54824	2.91407	3.68583	3.55146	4.50718	4.97566	5.56621	3.90715	4.32142	5.05729	3.70701	4.36377	4.23115	3.62752	4.39805	4.61807	9.3843	7.24993	6.60363	7.84615	6.92306	5.6982	7.27074	4.01036	3.73203	5.83317	3.97778
Os02g0438700	Conserved hypothetical protein.	expressed protein	6.36906	6.6279	7.29193	6.84322	7.23803	7.87121	5.53414	6.18747	6.76698	5.95051	6.28819	7.75266	5.78379	5.9807	6.29322	6.6547	6.11689	7.03624	5.37925	5.67364	5.34289	5.81481	5.31069	5.48166	6.30388	6.87697	6.59664	6.53598	6.16494	6.69252	5.58235	6.00273	5.55493	5.19738	6.42649	6.45613	7.57488	6.92797	6.25143	5.45448	6.65532	6.20636	5.90178	4.39835	4.96775	6.58176	5.15574
Os02g0442200	Retrotransposon gag protein family protein.	No Hit	6.4457	6.92226	7.10592	7.23049	7.7438	7.71714	6.0004	6.21143	6.36209	6.12219	6.27121	8.14002	5.34789	4.8948	5.84705	4.59147	4.91464	6.0781	5.46244	4.42779	4.85149	4.94882	5.2115	4.79337	5.50315	5.57392	6.66509	5.44449	6.68396	6.86635	4.8474	5.64368	5.01752	4.92947	5.92221	5.36275	10.926	8.29132	6.67771	8.94417	7.99328	6.16431	8.31768	4.89287	4.19035	7.19755	5.27143
Os02g0476100	(No Hit)	No Hit	5.66438	6.47572	6.60187	6.25333	6.96604	7.07361	5.77221	6.1608	5.68317	4.83332	5.38792	7.22639	3.63228	3.85988	4.48042	1.68179	4.02281	4.48803	4.55863	3.98161	5.17783	3.65125	4.5377	4.18699	4.98199	5.41626	5.52017	4.2627	4.49361	5.8653	4.69002	5.51821	5.39725	4.77939	6.02357	5.93419	10.6201	8.11577	6.4967	7.20768	8.29187	6.2215	7.2016	5.14204	4.92616	5.97608	4.43544
Os02g0478500	Zn-finger, CCHC type domain containing protein.	expressed protein	5.62255	6.12803	6.25233	5.87837	6.48064	6.71112	5.40626	5.67287	5.36888	4.70617	5.0227	6.99358	3.54763	3.20301	4.26397	3.09572	3.56536	4.18695	4.472	3.56243	4.84587	3.34372	4.09855	4.25535	5.00536	4.988	5.6343	3.73221	3.78744	5.15116	4.10912	5.27655	4.96753	4.41201	5.48982	5.45179	10.1351	7.83089	6.33688	7.27114	7.76691	5.74579	6.95294	4.67102	4.28332	5.73236	4.1772
Os02g0500500	(No Hit)	No Hit	5.79745	6.21218	6.4564	6.54532	7.02932	7.07536	4.06176	4.36355	4.5505	3.63443	4.12332	7.51018	3.25906	3.35459	4.17899	1.9109	3.40654	4.89975	3.862	2.96339	3.85989	3.75721	3.80532	3.5162	3.0659	5.42768	5.95745	3.7348	4.37158	5.95759	3.5499	4.30167	4.59297	3.8568	4.06007	4.68043	9.31089	7.20791	5.99444	7.67572	6.83483	5.64613	7.20254	3.78963	3.78523	5.54241	3.9425
Os02g0511000	(No Hit)	No Hit	3.91304	3.59861	3.83223	4.48488	4.40541	4.62659	3.5292	2.45471	2.52549	5.35508	2.14981	5.02007	1.83274	1.34575	5.06048	1.05799	2.16625	0.957281	2.32846	1.79675	3.39709	1.80554	2.01198	1.92316	3.18644	5.22	3.99368	3.203	1.62166	4.399	2.70382	2.01814	1.89918	1.84498	2.80303	4.46917	6.43866	4.18101	3.99432	4.44	4.48204	3.18468	4.63436	2.24808	4.38355	3.2564	2.08915
Os02g0523300	Spc97/Spc98 family protein.	Spc97 / Spc98 family protein, putative, expressed	10.6803	10.6287	9.96611	11.4085	11.3092	10.5584	11.3588	11.2434	10.8432	11.4819	11.3524	10.735	10.5691	11.0117	10.5806	10.7875	11.3172	11.1038	10.6423	10.6558	10.1774	11.0262	11.0273	10.8721	10.9241	10.6486	11.0826	11.695	11.3303	11.2414	10.9598	10.5704	10.7278	10.8935	10.0373	10.3341	10.0356	10.3817	10.6833	10.8734	10.6592	10.8752	12.4377	11.9534	11.7063	11.1017	12.2144
Os02g0550000	Conserved hypothetical protein.	expressed protein	10.0706	10.4701	10.248	10.2309	10.5819	10.2633	10.9231	11.125	10.8884	10.7725	10.8425	10.145	11.3097	11.5391	11.1383	10.8831	11.074	11.3116	10.029	10.4829	10.3051	10.3303	10.2664	10.4362	10.0365	9.56858	10.1737	10.2615	10.6865	10.0401	10.0752	10.2063	10.3232	10.1162	9.86023	10.41	10.3336	10.3334	10.4446	10.9808	10.473	10.6545	10.8876	10.5668	10.4096	10.8731	11.0595
Os02g0557500	U2 auxiliary factor small subunit family protein.	splicing factor U2AF, putative, expressed	8.98983	9.09964	8.10496	9.36295	9.14976	8.57396	9.28522	8.71755	8.25486	9.49005	9.19173	8.22485	7.8902	8.21772	8.44159	8.08798	9.14497	8.29264	7.21848	7.26649	7.5102	8.17811	8.46018	8.5046	6.79091	6.22129	7.22258	6.86347	7.75822	7.21208	7.67617	7.38047	7.41003	8.03325	7.39401	7.51305	6.74482	7.61487	7.28535	8.23913	7.54288	7.7627	9.07449	8.35865	8.08866	8.78849	9.26911
Os02g0612400	(No Hit)	No Hit	5.65391	6.42769	6.42439	6.10471	6.72165	6.77518	5.80331	6.16756	5.59186	4.48221	5.37971	7.13903	4.2781	4.04996	4.67634	2.67551	4.1457	4.98821	4.4298	3.88381	5.31208	3.69354	4.41388	5.00082	5.59035	5.58849	5.16197	3.86622	4.36745	5.22469	4.56485	5.54305	5.17826	4.73813	5.56934	5.73642	10.3317	8.03871	6.3185	7.24726	8.00654	6.07341	7.14278	4.73108	4.62168	5.89581	4.73629
Os02g0639000	Double-stranded RNA binding domain containing protein.	double-stranded RNA binding motif containing protein, expressed	7.36442	7.1591	7.29348	8.63526	9.15182	8.22817	8.42799	8.83289	8.85966	7.94273	8.34256	7.81409	8.20352	8.57282	7.77283	8.24953	9.00656	8.54568	7.64484	7.51463	7.43952	8.3196	8.25511	8.1007	8.4579	8.28353	8.35225	8.51955	8.1368	8.01264	7.94789	8.00442	8.38101	7.96072	7.66077	8.1266	8.41707	8.23192	8.64585	8.21396	8.18177	8.50082	8.23013	8.6734	8.45008	8.4207	8.33346
Os02g0644600	Protein prenyltransferase domain containing protein.	PPR repeat domain containing protein, putative	9.16968	9.42964	8.12413	8.97096	8.70488	8.07119	9.22555	9.1782	8.79284	8.45081	8.30679	7.82609	8.11492	8.66354	8.77974	7.66637	8.96147	7.85766	7.23552	7.20653	7.73972	7.6156	8.26544	8.67337	7.70426	5.92324	7.264	6.25272	6.95874	7.09941	7.03258	6.61238	7.05691	7.93237	6.58003	7.27924	6.44394	7.01758	7.05572	7.66451	7.05477	7.48857	8.93505	8.0238	8.0645	8.08826	8.84427
Os02g0649300	Short highly repeated, interspersed DNA (Fragment).	homeobox associated leucine zipper, putative, expressed	4.91528	3.29024	4.85131	3.58243	3.18846	4.67222	4.71051	4.29161	4.39317	3.76998	3.76236	4.69091	6.01891	7.37975	6.87814	3.85537	2.80429	4.15452	4.20089	5.08881	4.1962	4.08091	2.66884	3.76934	6.32247	5.35972	6.98992	4.34622	3.96723	7.95212	3.67568	3.40387	3.5064	3.01059	2.84377	2.06008	4.24002	3.13955	4.75039	3.18289	2.91779	2.96893	6.87406	3.90584	2.68228	1.16845	2.719
Os02g0654400	Transcription initiation factor TFIID component TAF4 domain containing protein.	No Hit	9.2886	9.58408	9.74102	9.65918	9.53571	9.78206	9.72607	9.95415	10.3812	10.0446	10.5338	9.96779	10.6361	10.4538	10.0443	10.6947	10.3976	10.1844	8.87567	9.28678	8.8849	9.3974	9.52075	9.46688	9.35895	8.51666	9.79903	9.26505	10.2685	9.68499	9.19864	9.74308	9.73843	9.37117	9.24393	9.88431	9.66326	9.66554	10.0651	10.1667	9.66795	10.7089	10.3258	9.86643	10.0798	10.3758	9.70809
Os02g0657500	(No Hit)	No Hit	2.49589	3.03694	3.5953	3.6764	3.99656	4.21337	3.10019	2.04989	1.84234	2.36043	1.49916	4.57266	1.69898	2.66065	3.00616	1.70775	1.38763	2.38318	2.04026	1.06153	2.98412	1.61803	1.48363	3.2153	0.663561	-2.6212	4.03434	2.20111	1.46056	0.892894	2.37227	1.89041	2.18545	2.06014	1.86646	2.37084	6.08211	4.02566	2.99777	4.63164	3.68013	2.77082	4.33711	1.74854	1.77609	3.18909	2.00436
Os02g0663500	(No Hit)	No Hit	8.35446	8.3126	8.37823	8.67155	8.95141	8.7734	8.48132	9.34109	8.97266	7.46167	7.63082	8.88338	5.0245	5.26658	5.923	6.64133	7.27199	7.57735	6.12752	5.8198	5.86778	6.01746	6.03684	5.74305	6.58162	6.66299	7.4163	6.5472	6.79591	7.50609	5.67261	6.32632	6.26826	6.11622	6.50764	6.62446	11.2386	8.73569	7.33104	9.28669	8.44937	7.17956	8.72809	5.07796	4.94861	7.16476	5.31728
Os02g0672200	Argonaute and Dicer protein, PAZ domain containing protein.	PINHEAD, putative, expressed	9.55756	9.60286	9.32534	10.2031	10.2896	10.0476	10.7465	10.7257	10.5481	10.4721	10.7182	9.7504	9.13936	9.23992	9.14777	9.80399	10.8642	9.8893	9.46786	9.44048	10.2503	9.85872	10.5496	10.6664	9.19153	8.3632	8.91124	9.28683	9.58105	9.07775	10.6914	10.316	10.5877	10.7494	10.0095	10.5758	9.19892	9.49708	10.2499	9.84403	9.85255	10.1064	10.1937	10.4973	10.4265	11.734	11.0367
Os02g0676600	Protein of unknown function DUF635 family protein.	No Hit	3.47988	3.00138	2.61327	3.22051	3.33287	4.28875	3.14701	3.09948	2.67402	3.00166	2.20876	3.74585	4.01401	3.4106	3.36888	3.4673	3.5263	3.70048	2.13878	2.99015	2.41107	2.95415	2.84673	1.691	3.96502	4.68513	2.27855	3.74599	2.68398	4.8665	3.29097	3.60883	2.36238	3.11839	4.59669	3.28744	6.16067	4.42065	3.33196	4.60636	4.36058	3.21177	3.64758	2.77538	2.17927	2.51211	1.92627
Os02g0721400	Conserved hypothetical protein.	expressed protein	4.12159	4.142	4.17606	4.50822	5.12672	4.30445	4.01906	4.33833	4.27386	4.29367	3.96724	4.37036	4.20039	3.76498	3.48101	4.02453	4.42218	4.64506	3.18233	3.08526	2.85565	3.47482	3.69244	3.34003	3.26223	5.64741	3.74958	3.37885	3.89375	4.07314	2.78835	3.79484	2.50058	2.23826	4.33817	2.59897	6.70953	4.8761	4.36718	4.52639	4.66845	2.6229	4.38142	3.49272	1.93666	3.0908	3.57727
Os02g0728500	Receptor protein kinase-like protein.	BRASSINOSTEROID INSENSITIVE 1-associated receptor kinase 1 precursor, putative, expressed	5.01138	4.8815	4.94978	5.59989	5.54217	5.9758	4.99996	3.82321	4.31352	6.2432	6.4631	5.48083	6.68081	5.56664	4.8083	7.03585	6.35611	6.62026	5.64906	6.11109	4.58531	6.13074	6.27017	6.02398	2.86394	4.29939	3.92059	4.92546	5.2333	5.33137	7.55519	6.6615	6.52367	7.27466	6.50666	6.16508	4.98871	5.24855	5.71295	6.22572	6.28868	6.31956	9.1506	7.92171	7.78135	9.4038	8.70931
Os02g0768400	(No Hit)	hypothetical protein	5.95232	5.76892	6.32321	5.6332	5.34905	5.7603	5.21985	4.42459	4.07348	3.9845	3.84499	3.63018	3.81384	3.00053	3.80659	3.38783	3.363	3.13645	6.30418	5.22366	6.82728	5.26717	6.5185	6.65375	4.28853	4.71978	5.19111	2.55903	3.81258	4.29154	6.50038	6.03264	5.92334	6.88525	5.90237	6.28706	5.00021	5.82026	5.78034	5.21474	5.65129	5.90153	6.71508	7.37494	6.79598	9.15336	7.35387
Os02g0776400	Reverse transcriptase.	nuclear transcription factor Y subunit, putative, expressed	5.48728	7.00953	5.80847	4.71406	5.62965	7.53909	5.07843	5.438	4.29314	5.12204	5.60421	5.46468	4.37136	5.33809	5.66236	3.79455	5.66647	4.59832	3.07748	2.89054	3.4691	2.75619	2.77542	3.37649	-0.533468	4.25036	5.12723	4.19731	3.63986	4.73752	1.97392	1.787	2.57945	2.11089	1.67498	2.32868	7.14593	4.66762	3.57384	5.39087	4.40186	3.78679	5.99069	4.03009	2.98483	3.8072	4.72167
Os02g0778300	Conserved hypothetical protein.	expressed protein	9.87289	10.0917	9.64828	10.0428	10.1094	9.62676	10.3716	10.0172	9.89126	10.456	10.4212	9.73914	9.90691	10.4313	10.1263	9.94837	10.7425	10.0759	9.44877	9.41992	9.55769	9.32616	9.5386	9.67614	9.77716	9.02222	9.61578	10.2537	9.98538	9.6895	9.52127	9.22899	9.52762	9.47048	9.01886	9.15747	8.67807	9.26623	9.27905	9.28837	9.17168	9.37328	10.536	10.49	10.3508	10.3662	10.6832
Os02g0791200	Zn-finger, RING domain containing protein.	ankyrin repeat-rich protein, putative, expressed	10.053	9.67387	9.91059	10.4066	10.1969	10.1357	10.8434	10.3834	10.1394	10.1512	10.311	9.76899	9.6666	9.68865	9.64259	9.45653	9.72304	8.85891	10.1712	10.3146	10.314	9.93751	10.1376	10.1327	9.62068	9.2462	9.85917	10.6906	10.5403	10.2749	10.7891	10.3709	10.7569	10.5535	9.88502	10.2359	9.54895	9.95891	10.292	9.92426	10.0064	10.3951	10.7943	11.0893	10.7663	10.8204	10.7928
Os02g0798000	Non-protein coding transcript, uncharacterized transcript.	expressed protein	7.0518	6.89945	6.2354	6.85122	7.14471	6.53421	6.62815	6.27805	6.08709	6.54424	6.38832	5.9846	5.68916	6.08681	6.11294	6.14549	7.11855	6.11467	4.81397	5.42197	5.83423	4.41491	5.12474	5.17014	5.4239	2.94171	5.06581	4.16481	4.92529	4.83006	4.88737	4.28111	4.73382	5.69542	4.18864	4.55552	3.42845	4.40784	4.48796	4.53982	4.44198	4.90403	6.43874	6.35429	5.95447	7.31145	6.07156
Os02g0824000	TPR-like domain containing protein.	PPR repeat containing protein, expressed	2.92019	2.83266	0.418134	3.19552	2.84028	3.81369	3.46978	3.96174	3.21312	3.88622	3.77319	3.47543	4.3963	3.88128	3.25171	3.4135	3.8326	3.4112	3.29483	3.71573	1.69892	4.59555	4.27527	4.84976	4.58873	5.06515	4.64971	3.91907	3.58469	4.07981	3.97985	5.50185	2.0167	3.27513	6.23739	3.54395	4.75539	5.97809	2.59802	3.95137	5.36513	1.6379	3.76042	3.71336	2.50111	2.81753	3.63892
Os03g0110800	Cytosine methyltransferase.	DNA methyltransferase protein, putative, expressed	10.5212	10.4173	10.0825	9.79398	9.82703	9.54182	10.747	10.5492	10.4095	10.3121	10.1676	9.74014	10.0955	10.3523	10.1253	9.64202	10.0278	9.65092	10.3015	10.0195	9.56712	10.2994	10.1232	10.0118	9.30291	9.01404	9.73544	10.7367	10.1901	9.77101	9.97249	9.6453	9.83579	10.1596	9.66472	9.81959	9.00255	9.48245	9.66717	10.0035	9.52502	9.7781	10.7491	10.1574	9.90123	10.7674	10.7044
Os03g0122400	Conserved hypothetical protein.	No Hit	3.68211	3.15544	4.47028	3.6857	4.12923	4.5137	2.39122	2.26967	3.09047	2.5965	2.12891	4.3138	2.68521	1.93768	2.31904	0.992887	1.07715	1.91776	1.09162	1.76881	3.02294	2.22077	2.01727	3.90693	3.86044	3.9028	4.67136	1.11134	1.92717	3.09332	2.69751	2.61396	2.59881	2.65492	3.19483	2.90909	6.42235	4.72579	3.81296	5.01622	3.72317	3.20684	4.58567	1.38586	2.52921	2.64374	2.12742
Os03g0152500	(No Hit)	No Hit	3.57349	8.47966	4.06785	3.55966	3.75537	3.79131	3.19529	2.00017	2.78516	2.69789	2.02745	4.15865	1.96988	0.652647	3.3945	1.28968	0.728425	2.16303	1.68169	1.6219	2.31777	1.88107	0.918528	1.71345	4.16777	2.12652	3.84918	3.03761	2.22064	3.69739	2.33195	1.64241	2.45442	1.89201	2.26603	2.52806	5.93454	3.9984	3.24056	4.82326	3.8052	3.30111	4.06862	1.26897	4.72847	2.93799	1.95787
Os03g0166300	Hypothetical protein.	No Hit	4.93163	4.81077	5.29211	5.45892	5.62896	6.32496	3.07013	3.30447	4.12689	3.94772	3.13211	6.04524	3.42374	3.30335	3.63491	3.8178	3.93859	4.91953	3.40109	2.98572	3.27329	3.32635	3.5068	3.66485	3.81633	4.77922	4.93763	3.0617	4.11817	4.33582	3.91463	4.31702	3.83092	3.55239	4.96831	4.38836	8.09648	6.42353	5.09679	6.96375	6.07669	4.92913	5.83039	3.2441	4.45703	4.70371	3.54415
Os03g0166800	Endonuclease/exonuclease/phosphatase family protein.	endonuclease/exonuclease/phosphatase family domain containing protein, expressed	10.2312	10.2696	9.89281	10.0276	10.0383	9.74035	10.8732	10.6648	10.3572	10.6501	10.3431	10.1883	9.8023	10.6184	10.4781	9.9698	10.3498	10.6343	10.3155	10.1933	9.9256	10.773	10.5162	10.3174	10.0535	9.52111	9.57116	10.8395	10.4996	10.1885	10.1172	9.9287	9.87578	10.1243	9.76485	9.69106	8.90985	9.6307	9.64417	10.0828	9.7524	9.85522	10.9111	10.6367	10.3942	10.7613	10.5654
Os03g0256800	Pleckstrin-like domain containing protein.	PH domain containing protein, expressed	3.75462	4.70506	5.00921	4.37509	4.95924	5.34613	1.99173	3.80896	4.36143	2.6282	3.57485	5.64169	3.71928	3.63753	4.2915	4.01659	3.23292	3.70544	3.64705	3.25461	2.96117	3.28844	3.29579	3.1673	2.81193	5.67005	5.44518	3.3284	3.72835	4.97822	2.82769	4.27696	3.17617	3.44987	4.8096	3.50367	8.5868	6.71621	5.08511	6.31444	6.59834	4.94636	5.36405	3.39043	3.12988	4.54657	3.15488
Os03g0261000	(No Hit)	No Hit	4.72596	4.96415	8.41394	5.08968	5.38601	5.42337	4.8083	4.13732	4.77252	4.6897	4.62572	6.24744	3.64274	3.69784	4.12131	3.11794	3.47414	3.6488	4.37557	3.90974	4.42283	3.06553	3.41805	3.21679	5.0368	3.62668	5.4538	3.65188	3.99137	3.96478	4.82228	4.59863	4.57462	4.11418	4.29494	4.1704	7.11645	6.34088	5.83517	6.8073	6.15732	5.50794	6.94094	5.63484	5.36713	5.06029	4.7982
Os03g0308700	Cytokinesis protein sepA (FH1/2 protein) (Forced expression inhibition of growth A).	retrotransposon protein, putative, unclassified, expressed	0.500614	3.27301	2.041	4.04702	4.27926	4.56313	3.06773	2.95024	2.74338	4.81039	5.13183	4.69087	4.93483	4.44598	4.21718	6.05321	6.10663	6.19521	6.3271	5.44929	5.38672	6.98996	7.17293	7.03681	2.76887	5.32367	4.97952	5.26959	5.38987	4.66542	3.91739	3.59445	3.50981	4.1435	3.33425	3.76393	2.99376	3.89141	3.77527	4.92272	3.64814	3.28714	9.26617	7.41942	6.9276	6.21962	8.8116
Os03g0345400	(No Hit)	No Hit	5.67821	6.33585	6.45505	6.12204	6.82201	6.82195	5.56407	6.11593	5.81698	4.32988	5.26921	7.24552	4.63092	3.87021	4.12509	5.26022	4.21132	4.51544	4.50221	4.01056	4.93784	3.83744	4.39967	4.12993	5.38506	5.24583	6.04237	4.09763	4.31022	6.02487	4.83286	5.56613	5.17312	5.14009	5.54657	5.64381	10.4292	8.05826	6.40991	7.35872	8.03126	6.10747	7.20488	4.936	5.3507	5.58115	4.56584
Os03g0345500	(No Hit)	No Hit	7.03435	6.96406	7.20735	6.79868	7.31905	7.24151	4.97349	5.58775	5.00683	4.95323	4.47847	6.31684	4.70059	5.21174	6.39837	4.43117	5.41459	4.97543	5.74285	4.38769	5.21641	4.29784	4.81021	4.48388	4.01094	4.55295	5.83342	3.75271	6.16175	4.97839	3.04135	4.37477	3.55442	2.45492	4.2024	4.25711	8.84971	6.61153	4.97715	6.24414	6.4692	4.99151	6.86399	4.65566	3.6517	5.1001	4.22031
Os03g0355000	(No Hit)	No Hit	6.1141	6.56293	6.66814	6.87454	7.22343	7.2538	4.25095	4.93903	4.76605	3.785	4.04457	7.59478	4.56552	3.48156	4.79354	4.17378	3.91386	5.44576	4.39967	3.24113	3.59415	3.67182	4.27765	3.78569	4.44543	5.28508	5.57981	3.56042	4.323	5.85333	4.00859	4.38725	4.40601	3.89198	4.49987	4.87676	9.35734	7.2963	6.14416	7.72782	6.80754	5.98439	7.45863	3.7012	3.40545	5.86512	4.14811
Os03g0387500	Non-protein coding transcript, uncharacterized transcript.	expressed protein	7.71987	8.30017	7.82368	5.3054	5.85068	5.72237	5.98192	6.41054	6.20989	6.30668	7.15908	6.3163	5.77387	5.5432	5.88428	5.13562	6.12043	5.15527	5.53031	6.3477	6.7431	5.00575	5.70189	5.79776	6.04893	5.79078	6.35239	5.19815	5.82732	5.62083	6.07787	6.14635	6.84527	5.37877	5.41675	5.96758	6.75521	7.18944	6.69789	8.97326	6.72162	7.10688	8.03766	7.46924	7.30935	7.07951	7.647
Os03g0398000	(No Hit)	No Hit	8.64781	9.50824	9.45287	9.65202	9.76568	9.78012	8.25015	8.41592	8.08172	8.41272	8.94807	9.76601	6.90443	6.99492	7.31855	7.02322	7.96256	7.73032	7.31831	7.56935	7.96337	6.95507	7.34558	6.86345	7.96933	7.85905	8.48573	7.89951	8.39692	8.3659	7.72253	8.04674	8.01265	7.5158	8.01162	8.06637	12.2597	9.95223	9.07278	10.7292	9.74451	8.84051	9.9166	6.60995	5.8929	8.91478	6.66385
Os03g0429900	Nucleic acid-binding OB-fold domain containing protein.	No Hit	2.93874	3.7679	4.15903	3.93925	3.94666	4.99777	3.12133	3.82806	1.56558	1.36167	2.31735	3.97276	3.37021	2.29269	3.50791	2.84624	1.7557	0.660761	1.54603	0.780781	2.70174	0.406221	1.77992	2.25682	1.97471	7.29553	4.68488	2.72857	2.41108	3.71987	0.756881	0.784838	2.39685	0.900609	0.800888	2.38556	5.64825	4.14863	3.18589	5.08975	3.37968	2.31113	3.3773	1.14098	2.1974	2.58903	2.77142
Os03g0438700	(No Hit)	No Hit	5.86352	6.59236	6.58613	6.903	7.25249	7.17363	3.78923	4.71182	4.57729	3.62519	4.1443	7.57242	3.09543	3.3147	4.55355	1.50952	3.64448	4.93292	4.22248	3.43341	3.54522	3.64977	4.03764	3.91966	5.38857	5.4973	5.57642	4.0588	5.3784	5.82882	3.67427	4.67478	4.4029	3.74067	4.50298	4.88247	9.55658	7.31854	6.13363	7.60476	7.24623	6.03263	7.43937	4.03266	3.36849	5.9662	4.12271
Os03g0441900	(No Hit)	No Hit	5.66581	6.3703	6.37301	6.1082	6.87679	6.99873	6.11291	6.05502	5.62332	4.98097	5.22398	7.24475	3.12342	3.35682	4.40312	2.1545	4.22835	4.48443	4.43428	3.93733	5.02025	3.73342	4.40755	4.39805	5.19994	5.56192	5.61537	4.27091	4.29077	5.84405	4.41622	5.63079	5.22375	4.6965	5.61586	5.75738	10.4796	8.061	6.37873	7.4203	8.06308	6.04926	7.18823	4.73199	4.80329	5.9047	4.57374
Os03g0446100	Conserved hypothetical protein.	No Hit	5.99383	6.57945	6.89022	6.55658	7.12664	7.53596	4.17136	4.62064	4.84127	3.65256	4.46794	7.85594	5.43753	3.60621	5.06648	3.01482	3.61278	5.2048	4.59729	3.99833	4.21947	4.31743	4.38191	4.04738	5.50919	6.15636	6.18512	4.57663	4.47212	6.45475	4.30453	5.16729	4.62177	4.30634	5.84146	5.29479	10.5887	7.61712	6.17982	8.35549	7.37435	5.63095	7.40617	3.89013	3.67964	5.93001	4.02461
Os03g0560200	Non-protein coding transcript, uncharacterized transcript.	retrotransposon protein, putative, unclassified	2.88596	1.32261	3.82991	1.94346	2.77772	2.45171	3.50675	2.76335	1.61023	4.79296	2.31857	3.16238	2.53176	4.01961	4.00041	2.79362	4.01195	2.34814	3.64963	2.87982	3.62371	2.39856	1.90901	1.26391	3.52387	0.69618	1.82403	4.0542	2.8711	2.70176	1.11377	2.31721	0.460417	1.80759	3.502	2.12935	6.35733	4.02908	1.81704	3.78742	3.93838	1.8614	3.01966	3.25942	1.78577	2.6433	1.51519
Os03g0599500	Conserved hypothetical protein.	No Hit	5.37185	4.31164	5.38673	5.47675	5.78372	5.81971	3.9607	3.47776	3.89142	4.35841	4.60915	4.82207	5.11101	4.9425	4.80728	5.61901	5.27252	6.0045	5.53002	5.76714	4.71761	6.64131	6.46361	6.11849	5.90808	5.58586	5.29778	5.34203	5.40402	5.39144	6.2447	6.86513	5.57379	6.17145	7.57157	6.84388	6.64495	7.11118	5.20405	5.29427	6.59344	4.76342	6.81166	5.83323	5.40083	4.19873	5.93956
Os03g0613400	(No Hit)	No Hit	5.8663	6.27459	6.40522	6.60249	6.24732	7.03821	3.60459	4.68413	4.64171	3.57321	3.81539	7.42899	3.0297	3.24492	4.12767	2.6925	3.58726	4.90859	3.97407	2.88007	3.85076	3.46533	3.8214	3.27345	3.85827	4.71592	5.39183	3.53797	4.15989	5.7392	3.46882	4.20001	4.35068	3.71461	4.27912	4.58915	9.37379	7.21946	5.99993	7.6718	6.91479	5.71814	7.2769	3.84286	3.82439	5.73165	4.03387
Os03g0644900	Protein of unknown function DUF1263 domain containing protein.	No Hit	6.3011	7.01597	7.66082	7.23922	7.53743	8.09657	5.56724	6.2558	6.78932	6.47387	7.01284	8.46875	6.48043	6.37044	6.55895	6.80192	6.89706	7.62119	5.47051	5.18122	5.95272	5.18282	5.46561	5.90717	6.35082	7.05451	6.57056	6.261	6.47524	7.32619	5.13756	5.94121	6.40488	5.15498	5.99683	6.5155	11.0842	8.61487	7.73314	8.6772	8.53124	7.68762	7.93877	5.53717	5.95491	6.60226	5.8959
Os03g0645200	Translation initiation factor eIF-2B delta subunit (eIF-2B GDP-GTP exchange factor).	initiation factor 2 subunit family domain containing protein, expressed	5.99618	5.74766	5.24656	6.62802	6.64256	5.98818	5.90565	6.31567	6.31775	5.90311	6.40409	5.2218	6.09579	6.09835	5.33954	6.20508	6.50196	6.65727	4.41529	4.87245	4.59598	6.12492	5.86779	5.67294	5.71192	4.57837	6.09674	5.73048	6.07835	5.28538	4.28771	4.19002	3.92601	5.52076	5.35917	5.36579	4.56855	4.31071	3.98898	4.01663	4.33233	4.14005	3.65447	4.1267	4.20066	4.78892	4.23869
Os03g0652900	(No Hit)	hypothetical protein	5.32792	5.82138	6.22001	6.43955	6.71245	7.04217	4.08238	4.22768	4.56654	3.90858	3.86761	7.28544	3.26644	3.4465	5.16992	1.95843	3.25278	4.93151	3.88177	2.58023	3.23933	2.83574	3.62306	3.32668	5.09448	5.14669	5.51584	3.41765	3.59747	5.76608	3.45439	3.9027	3.90731	3.58248	3.79698	4.29122	9.0696	6.9715	5.76041	7.60687	6.69898	5.58727	7.03372	3.60806	3.15093	5.61269	4.02296
Os03g0658000	Cytochrome P450 family protein.	transposon protein, putative, CACTA, En/Spm sub-class	4.98054	5.87835	5.52617	5.59474	6.16863	6.0609	3.3123	3.63354	3.7673	4.11566	5.56322	6.59338	3.62809	3.40011	3.79056	3.70716	4.66197	4.18578	3.71647	3.38296	2.98948	3.59627	4.06487	3.00287	5.4248	5.1103	5.69846	4.72898	4.96172	6.05401	3.7597	4.74653	3.80733	3.72942	5.39876	4.50097	9.97233	7.13183	5.574	7.55043	6.97262	5.30679	6.9161	3.39163	2.97592	5.49036	3.61032
Os03g0664900	(No Hit)	retrotransposon protein, putative, unclassified	7.61926	7.48997	8.32054	7.89808	7.99211	8.51542	6.50116	6.95838	7.58901	6.74771	6.75222	9.01516	7.10194	6.60794	7.21443	6.95828	7.04719	7.93447	6.01428	5.65727	6.53818	5.54896	5.85383	6.08743	6.11452	13.6898	6.74494	6.75177	6.75986	7.29246	5.87103	6.46136	6.99315	6.05723	6.33819	6.89393	11.4349	8.93938	7.88235	8.61522	8.8772	7.6396	8.09651	5.91946	6.12031	7.18474	5.82841
Os03g0698100	(No Hit)	No Hit	5.28537	5.9217	6.24623	5.89729	6.48478	6.60149	5.67361	5.61023	5.28937	4.86213	4.9772	7.00625	3.95635	3.81042	4.52503	3.25619	4.03863	4.66283	4.15758	3.58093	5.11766	3.38807	4.00528	4.19179	4.87466	5.19974	5.17241	3.8042	4.01336	5.08543	4.2098	4.95784	4.82794	4.50615	5.25471	5.35847	10.0823	7.77234	6.03546	7.36878	7.69923	5.77034	6.85869	4.40574	4.4759	5.71253	4.31297
Os03g0701900	Hypothetical protein.	pinin/SDK/memA protein, putative, expressed	11.7587	12.1354	10.4937	11.8003	11.7387	10.6402	11.8923	11.4266	11.2026	11.8588	11.9227	11.5777	10.6798	11.2044	11.285	10.7446	11.723	10.6231	10.8239	10.7742	10.7695	11.0119	11.0378	11.0752	10.2105	9.6505	10.8638	10.507	10.8974	10.5877	10.745	10.5008	10.7578	10.938	10.1359	10.4629	10.2082	10.8986	10.9228	11.2251	11.0138	11.2824	12.4297	11.7217	11.3831	11.5778	11.9465
Os03g0711300	Protein kinase domain containing protein.	CAMK_KIN1/SNF1/Nim1_like	8.32223	8.41507	7.87159	8.97852	8.9594	8.51438	9.25034	8.92299	8.72326	9.35385	9.01933	8.41063	8.62855	8.84624	8.81127	8.68693	8.96737	8.94231	7.47345	7.86872	8.12111	8.08517	8.11371	8.60272	8.18829	7.93774	8.23686	9.076	8.59818	8.16299	8.39403	7.98663	8.37848	8.83171	7.96013	8.62676	7.62844	7.94328	8.08974	8.91494	8.18762	8.40075	8.18122	8.04632	8.20411	8.6843	8.79188
Os03g0714800	En/Spm-like transposon proteins family protein.	retrotransposon protein, putative, Ty3-gypsy subclass	1.59859	1.81904	3.02611	2.41532	0.229293	4.57023	1.99	2.01465	1.93328	1.72214	1.23621	3.08879	5.88177	2.96462	3.85253	2.12487	1.10559	4.83206	1.12822	3.0602	2.44625	3.21674	3.16394	2.01302	5.03058	4.68742	3.7596	3.18636	2.40728	3.37807	3.92359	4.78207	3.32933	3.20836	5.61897	3.9176	5.22823	5.28838	3.35936	2.49423	4.92224	2.83609	2.24884	2.71967	1.64289	1.59841	2.66791
Os03g0728200	Protein prenyltransferase domain containing protein.	PPR repeat containing protein, expressed	4.82339	4.74663	4.32621	4.70667	4.82091	4.17484	5.28045	5.61315	5.25443	5.5163	4.87954	4.64204	4.96823	5.41192	5.47491	4.85013	5.11159	5.5886	3.84154	4.93576	4.33226	5.08688	4.54427	4.0619	5.3075	4.1346	2.97472	5.05644	5.25126	4.63843	4.29352	4.91123	2.94548	4.10243	5.61608	4.41473	4.97206	5.80298	4.20612	4.79884	5.15611	4.0308	5.29677	4.65349	2.71548	4.3459	4.33099
Os03g0729400	Non-protein coding transcript, putative npRNA.	No Hit	3.15651	4.21675	4.75879	3.15942	3.86578	4.80356	3.83956	3.15517	3.14236	-0.519655	2.56472	1.72958	2.64343	2.83574	3.60344	1.6995	2.14191	1.88305	2.17008	1.56555	1.99745	1.85935	1.38049	1.54242	-1.32185	-1.67247	3.59943	0.997254	2.29317	-0.273673	2.33214	2.96116	2.83045	1.24721	3.38866	2.9117	5.94112	3.54611	3.23021	4.17389	4.09673	3.07026	3.02296	1.98338	2.28138	2.52669	1.68353
Os03g0730800	Calcium-transporting ATPase 3, endoplasmic reticulum-type (EC 3.6.3.8).	calcium-transporting ATPase 3, endoplasmic reticulum-type, putative	7.30443	7.22909	6.1154	8.19168	7.89678	7.01912	8.30473	7.13866	6.73165	8.4903	7.9453	7.26619	6.81264	6.97988	7.08937	7.09116	7.92491	7.13043	7.00746	7.18085	7.88379	7.21775	7.77718	8.15829	6.88887	6.71481	8.00993	7.68855	7.29824	7.25075	8.05412	7.67807	7.54418	8.1453	6.99553	7.07368	6.68132	7.27411	7.42019	7.88821	7.29043	7.50265	9.33132	9.27439	8.76541	8.83902	9.57845
Os03g0747600	GCN5-related N-acetyltransferase domain containing protein.	PHD finger family protein, putative, expressed	8.9043	9.32345	8.52944	8.97492	9.31823	8.44705	9.75791	10.1645	9.68816	10.079	10.3863	9.37399	9.83228	10.288	9.79625	9.2472	10.1693	9.91639	9.23638	9.30857	9.21351	9.58935	9.67697	9.62212	9.23368	8.83504	9.51708	9.3942	9.82906	9.76114	9.26945	9.36407	9.32391	9.20977	8.80592	8.93181	8.86435	9.12962	9.11807	9.35824	9.11694	9.3189	10.9555	10.4106	10.2041	10.1793	10.7082
Os03g0754400	(No Hit)	No Hit	8.39014	9.01939	9.65792	9.30754	9.84595	10.2516	8.06281	8.82879	9.26114	8.67747	8.43527	10.445	10.0811	10.7616	11.6536	9.65965	10.7712	9.89784	7.09247	5.93134	7.18286	6.2867	6.97255	6.76147	8.21818	7.67014	8.39301	7.69696	8.27	8.62531	6.68278	7.52709	7.87023	6.77607	7.60411	8.25048	13.1308	10.7692	9.57993	10.9292	10.6092	8.84617	10.0647	6.54983	6.4334	8.6925	6.69911
Os03g0754500	Phytochelatin synthetase-like protein 2.	COBRA-like 3 protein precursor, putative, expressed	6.11275	7.26509	6.37694	6.88541	7.32662	7.31375	4.53181	5.01513	4.83553	4.9398	5.4821	7.54956	4.69962	4.59151	4.77571	4.95937	5.82536	7.69569	4.65503	4.0305	4.1813	4.04993	5.14767	3.98254	4.49463	5.65908	6.70167	4.75667	6.72534	6.30311	4.65807	5.27828	4.75824	4.57007	5.77262	5.59108	10.2881	7.74718	6.16124	8.08052	7.47204	5.87809	7.7453	4.27797	3.90298	6.18569	4.49589
Os03g0785300	Hypothetical protein.	zinc ion binding protein, putative, expressed	9.81049	9.88543	8.93863	10.2289	10.203	9.35959	10.452	10.2144	9.70541	10.6311	10.4254	9.23157	9.50075	9.98043	9.41697	9.449	10.3165	10.0088	8.87152	9.08794	8.61355	9.31857	9.1115	9.16952	9.26303	8.72648	9.45219	9.9827	9.7197	9.39381	9.47099	8.76645	8.94157	9.33118	8.4845	9.16862	8.84231	9.28557	9.12938	9.82638	9.26709	9.22791	9.33967	9.08209	8.81001	10.2412	9.92057
Os03g0794700	40S ribosomal protein S18.	ribosomal protein S13p/S18e, putative, expressed	7.58966	7.42547	6.18551	8.27234	8.01745	7.37655	8.33486	8.09306	8.03479	8.34829	8.43097	8.29193	8.04299	8.48773	7.78868	8.12946	8.3756	7.90686	8.20948	8.3607	6.84759	9.38639	8.69277	8.67174	8.42904	7.87315	8.98541	9.37866	9.06774	8.48302	7.71411	7.56571	7.26479	8.65476	8.09516	7.99066	6.17914	6.81353	7.16422	7.98622	7.40702	7.65467	9.63825	8.74285	8.62469	7.27707	8.82531
Os03g0807400	Calreticulin/calnexin family protein.	calreticulin family protein, expressed	8.60019	8.83514	8.18052	9.50662	9.7186	9.03602	9.71152	9.8406	9.21203	9.55514	9.42563	8.46229	7.84996	8.26411	8.58784	8.07267	9.78241	8.58277	7.49319	6.81376	8.92976	6.93421	8.32899	8.48382	6.40733	5.91584	6.86384	6.24851	7.32568	6.6691	6.03146	5.56511	5.84641	6.18774	5.26649	5.75452	6.39272	6.58529	6.56428	6.67008	6.63581	7.16736	8.68625	8.36353	7.98728	9.36277	8.72738
Os03g0814800	Conserved hypothetical protein.	transposon protein, putative, CACTA, En/Spm sub-class	5.94209	6.391	6.71851	6.67577	7.1147	7.4	4.43692	4.97217	4.74849	3.97662	4.76141	7.39328	5.20118	4.00608	5.21807	4.46014	4.31718	5.47785	5.18661	4.42055	4.92978	4.78715	5.26366	4.99265	5.78636	6.33535	6.37925	4.93778	4.3614	6.11098	6.27638	6.78362	7.25568	5.96208	6.61282	6.35781	9.90519	7.73579	6.78174	8.4888	7.42324	6.34641	7.70266	5.30382	5.09058	6.46864	5.41832
Os03g0818300	Alfin-1.	PHD finger protein, putative, expressed	6.87011	6.63328	6.52478	9.19777	9.03539	8.55316	8.71519	8.64585	8.40427	9.21181	9.4254	9.13718	7.29048	7.76545	7.40811	8.93626	9.33207	8.6566	9.90705	9.35123	7.94934	10.9085	10.5186	10.1434	8.8211	8.15876	9.00219	9.02423	9.23822	9.39671	9.473	9.35157	9.21099	9.78611	9.64241	9.44569	8.19639	8.56698	8.9632	9.09088	9.05554	9.01218	9.61849	9.63999	9.53165	8.81822	9.54116
Os03g0838200	(No Hit)	No Hit	5.76629	6.24266	6.40263	6.16915	6.79361	7.03415	5.52477	6.02928	5.77643	4.67439	5.45323	7.24324	5.06149	3.69928	4.37604	3.68792	4.6572	4.6007	4.53291	4.06471	4.99125	3.49497	4.86296	4.08985	4.81681	5.55907	5.85999	4.2241	4.39328	6.29446	4.65402	5.49881	5.14688	4.65236	5.58951	5.85326	10.4197	8.0387	6.51845	7.49117	8.04209	6.1121	7.16449	5.05883	4.73514	5.02503	4.80338
Os04g0108800	(No Hit)	No Hit	5.84341	6.53091	6.52884	6.83597	7.29693	7.18606	3.59883	4.43142	5.00435	4.02334	4.45014	7.7053	3.31011	3.26378	4.49892	0.679818	3.51895	5.1387	4.53663	3.21109	3.71045	3.4659	3.85162	3.5151	2.64218	5.07167	5.45054	4.49101	4.32849	5.61707	3.93996	4.52884	4.4026	4.00189	4.4468	4.67681	9.60177	7.24002	6.05386	7.62846	7.30261	5.90894	7.40481	4.50887	3.37295	5.9265	4.29156
Os04g0111900	Vrga1.	disease resistance protein RGA3, putative, expressed	4.25151	3.81455	3.19189	4.49725	4.58321	3.46762	5.28602	4.44039	4.57173	5.50267	5.18384	4.66444	4.74791	4.0981	4.80214	4.67163	4.8779	5.39768	3.11395	3.97929	3.65019	4.64598	4.15717	4.02388	4.83539	4.77562	5.56396	5.41618	5.05459	4.95629	5.3175	4.88466	4.67623	5.53018	5.52937	5.37019	4.86822	5.03256	4.88707	5.48139	4.70722	4.72249	4.82267	4.42686	4.35501	5.68774	4.83769
Os04g0113400	(No Hit)	No Hit	8.14013	8.14364	8.14797	8.49708	8.8492	8.57024	8.43745	9.19535	8.70481	7.5375	7.35558	8.69658	5.15484	5.17791	5.73016	6.59622	7.03028	7.7479	5.91876	5.3811	6.08076	5.72127	5.66249	5.63602	6.26409	6.84874	7.19128	6.36748	6.31936	6.83887	5.45635	6.18239	5.88759	5.92316	6.32872	6.34237	11.1223	8.68577	7.09749	9.32125	8.31609	6.81358	8.60187	5.13249	4.47968	7.05579	5.3809
Os04g0114200	(No Hit)	No Hit	7.34924	8.82402	7.64561	7.54715	8.16951	8.18602	6.82609	7.10182	6.4823	7.05438	7.46205	8.02682	4.82138	5.36335	5.48411	4.89346	6.59457	5.99313	5.80239	6.29593	6.52378	5.36832	5.71528	5.34554	6.08759	6.56471	6.94207	6.30735	6.99525	6.39991	5.99104	6.34454	6.47577	5.58251	6.1932	6.02176	10.3789	8.26129	7.27842	9.15944	8.11024	7.0019	8.16392	5.19472	4.3005	6.73655	4.99953
Os04g0141500	(No Hit)	No Hit	5.12364	6.35399	6.39137	6.9935	6.50815	7.44593	6.72482	7.98267	7.29566	6.02372	4.96449	6.57799	6.49313	4.39168	6.29609	7.04372	7.48728	5.82694	4.03388	5.01625	5.94737	4.54099	4.49968	4.33759	5.89525	6.30345	5.31868	4.5041	4.28715	5.51211	5.6511	6.17632	5.48547	5.76022	6.4893	7.04131	9.01516	6.9533	6.21293	6.70573	6.67917	5.689	6.54071	4.72522	4.8286	5.64503	4.54765
Os04g0148800	(No Hit)	No Hit	8.12618	8.30843	8.34484	8.5927	8.91659	8.7427	8.68253	9.28828	8.85143	7.63735	7.57206	8.80096	5.17359	5.52426	6.07066	6.6669	7.18778	7.77078	6.13961	5.57758	6.16338	5.85291	5.9356	5.82103	6.57586	6.94171	7.34379	6.29389	6.64415	6.75088	5.74018	6.20512	6.15649	6.08366	6.31749	6.57475	11.2883	8.69184	7.31987	9.26895	8.37694	7.04146	8.68752	5.14252	6.22472	7.31376	5.48519
Os04g0157300	(No Hit)	No Hit	9.8547	10.2089	9.58866	10.2335	10.4323	10.0001	9.78708	9.58033	9.00487	8.86253	8.99146	10.0467	8.60073	8.86596	8.9327	7.90004	9.05778	9.00324	7.98562	7.02323	8.34431	7.0676	7.86034	7.45483	7.77027	7.74997	8.83947	7.36481	7.68309	8.39515	7.63703	8.02418	7.79291	7.39705	7.84015	7.63134	12.311	10.2324	9.21243	11.0189	10.0214	8.87504	10.2669	8.13342	7.28036	9.39616	8.22607
Os04g0157900	(No Hit)	No Hit	7.8067	7.83178	8.52065	8.46016	8.45497	8.73382	7.92703	7.43589	8.18744	7.59666	7.36617	8.7912	8.0817	7.35991	6.84793	7.02285	7.24085	7.76415	5.91296	5.87096	6.74859	5.67201	6.21749	5.86541	5.47228	6.61743	7.26545	5.89143	6.86516	7.02682	6.80307	7.2394	7.49886	6.49621	6.75858	7.24544	10.8352	9.2326	8.43297	9.96543	8.99791	8.25558	8.77499	7.02322	6.76996	8.06291	6.73132
Os04g0184700	(No Hit)	No Hit	5.75816	6.39124	6.4054	6.63236	7.08215	7.16328	4.17329	4.79808	4.33509	3.87021	4.10907	7.47903	4.10714	3.26903	4.4603	2.1585	3.46027	4.97072	4.32246	2.0893	3.92508	3.32885	3.79796	3.87013	4.76998	5.41563	6.22538	3.66606	4.47477	5.81196	3.78552	4.27665	4.24763	3.73369	4.07338	4.89802	9.28084	7.24985	5.98401	7.74552	6.90857	5.7361	7.20584	3.53407	3.05127	5.89924	4.35945
Os04g0211800	(No Hit)	No Hit	4.76797	4.7099	5.38349	4.97589	5.52816	5.4006	4.82443	4.36904	4.41158	5.05717	4.57368	6.22699	3.95554	3.49571	4.06952	1.96822	3.67415	4.14623	4.74311	3.87972	4.56743	3.2634	3.00675	3.19253	6.27358	4.94798	5.47565	4.02674	3.68865	5.67761	4.97132	4.55209	4.36632	4.40783	4.29168	4.0001	7.03123	6.40154	5.78836	6.91956	6.17408	5.65325	6.99324	5.5428	5.43606	5.41677	4.91351
Os04g0223000	Sec1-like protein family protein.	Sec1 family transport protein, putative, expressed	8.16478	8.38152	7.62026	8.19822	8.48786	8.06399	7.80012	8.2201	7.86336	8.20183	8.65364	7.98338	8.16983	8.57823	8.08238	8.5929	9.10786	8.71939	8.40996	8.33328	7.75754	9.35461	9.30381	9.08433	8.09482	7.70811	8.43206	9.08231	8.99997	8.40755	8.78733	8.60429	8.85697	8.86372	8.39928	8.53105	7.59551	7.98402	8.57329	8.22316	8.13024	8.4185	9.3664	9.51007	9.1793	7.42417	9.79322
Os04g0229800	(No Hit)	No Hit	6.05941	6.35925	6.43727	6.75447	7.09742	7.26433	4.25258	4.58934	4.72472	4.65878	3.8077	7.57903	2.49342	2.94694	4.94943	4.85408	3.29361	5.69855	4.99064	2.36868	3.93577	3.24736	4.08551	3.89573	3.88375	5.63616	5.24121	3.90561	4.23488	5.79295	3.47705	4.40061	4.26164	3.668	4.18548	5.00578	9.45536	7.27774	6.13266	7.96213	7.07096	5.72795	7.38951	3.79307	3.66035	5.78976	4.15867
Os04g0231900	(No Hit)	No Hit	5.86659	6.27212	6.26969	6.59465	6.98379	7.13982	3.8818	4.26304	4.39442	3.21335	3.89618	7.67045	3.27094	2.41012	3.7885	2.43332	3.58012	4.65574	4.0688	2.28533	3.61699	3.29675	3.84227	3.16493	4.30492	3.70267	5.47155	5.58519	4.3393	5.77714	3.63629	4.29307	4.12814	4.08498	4.16658	4.61776	9.41406	7.19661	5.98177	7.66048	6.82231	5.70243	7.26981	4.07751	3.82879	5.18117	3.74114
Os04g0251100	(No Hit)	No Hit	5.75648	6.38998	6.69937	6.24434	6.92357	6.79966	5.48249	5.90752	5.68773	4.65004	5.34395	7.312	4.14045	3.41722	3.9694	3.24935	4.12521	4.49787	4.528	4.03313	5.28195	3.68707	4.51022	4.35446	4.64498	5.47199	5.90845	4.07733	4.51562	5.38991	4.51389	5.46662	5.38578	4.89938	5.63856	5.96884	10.6004	8.11569	6.5151	7.27214	8.25294	6.22594	7.19377	5.01304	4.57853	5.9111	4.81257
Os04g0259800	Conserved hypothetical protein.	No Hit	9.19707	9.52499	10.0941	9.96077	10.2985	9.8538	8.02112	8.52029	8.0461	8.03441	8.29854	10.1822	6.9612	7.27535	7.34681	6.23005	8.00111	7.98223	7.55794	6.66513	7.07642	7.1357	7.75892	6.84255	8.05323	8.32428	9.06123	7.62398	7.69961	8.93973	7.16616	7.86061	7.40636	7.21522	7.83942	8.00124	12.5207	10.4171	8.96271	10.721	10.1408	8.68095	10.4695	7.59346	6.9859	9.05507	7.87465
Os04g0265300	(No Hit)	No Hit	8.21131	8.38839	8.32745	8.6146	8.86654	8.69709	8.60795	9.28458	8.81504	7.56177	7.50601	8.75717	4.87628	5.03436	5.86248	6.63065	7.26167	7.69015	6.08683	5.71516	6.14947	5.94594	5.9648	5.80945	6.32117	6.51526	7.34347	6.42512	6.55511	6.99875	5.52473	6.19636	6.08418	6.13318	6.39159	6.52662	11.2778	8.71968	7.32329	9.27063	8.45454	6.99953	8.79722	5.24028	4.94432	7.24432	5.51731
Os04g0280200	Phosphoribulokinase/uridine kinase family protein.	phosphoribulokinase/Uridine kinase family protein, expressed	7.36837	7.70562	7.08626	7.38056	7.37277	7.36842	8.06802	7.4392	7.30888	7.81035	7.60812	6.90986	7.22484	7.17351	7.31449	6.50533	7.33435	6.73685	5.99625	6.40451	7.09869	5.94081	6.5275	6.98383	7.07138	6.44119	6.87184	6.69495	6.75601	6.75829	7.57642	7.37817	7.63859	7.34865	6.34794	7.27408	6.92551	7.5872	7.71467	8.17986	7.53768	7.7869	8.0953	7.99935	7.79173	8.55289	8.37566
Os04g0280500	Conserved hypothetical protein.	F-box protein PP2-B1, putative, expressed	3.39961	5.35415	4.54466	2.90812	3.35981	5.16488	2.41564	2.03014	7.42912	3.60094	7.21289	3.78559	12.0051	7.14762	7.03264	6.67579	7.87403	3.25293	2.28633	3.81741	2.94759	4.66073	3.0817	3.31008	7.99659	7.90286	8.18001	7.24876	7.59741	4.5658	6.10086	7.97962	5.49117	4.25766	5.80113	6.12108	5.61017	5.29483	8.49133	3.79373	4.63869	3.85881	3.41961	3.97237	3.26635	1.5484	1.17945
Os04g0299200	(No Hit)	No Hit	8.25364	8.53038	8.80417	8.97916	8.92912	9.18335	8.36573	7.95946	7.8136	8.31018	8.35562	8.87418	6.57406	6.60781	6.81294	7.15046	7.96629	7.42799	6.25695	6.7845	8.04054	6.23076	6.71347	7.18853	7.61938	7.3414	8.20513	7.25136	7.65259	7.67465	6.59788	6.95122	7.19498	6.62758	6.46738	7.10229	10.8273	8.69036	8.03468	8.79454	8.56589	7.95577	8.58599	7.41769	6.79232	8.83469	7.48554
Os04g0316700	Retrotransposon gag protein family protein.	No Hit	3.14808	3.97729	3.42557	3.47757	2.85526	3.91162	2.7229	2.41643	3.99626	1.75911	2.80195	4.20367	4.83369	3.94297	3.03412	4.41753	3.06557	3.33413	3.34593	4.36517	2.93078	5.037	5.13768	2.46519	5.05284	4.17804	5.18792	4.23831	3.70045	4.27344	6.48476	6.82399	3.99265	6.47567	7.63853	7.32501	6.65425	6.84249	4.57074	4.61597	6.40374	5.159	2.85612	3.22672	1.38187	2.85683	2.43352
Os04g0316800	FAR1 domain containing protein.	transposon protein, putative, unclassified	3.74719	3.84522	3.02967	3.7094	3.90254	4.35433	1.94159	3.13828	5.22034	2.17164	2.38705	3.92288	2.86406	4.27269	3.59214	4.14447	2.53516	3.91393	3.65344	3.86629	2.08275	4.54469	4.21968	3.13044	4.7486	2.53753	4.20265	4.15811	3.41179	3.22942	4.46654	5.59914	1.92163	4.15964	6.44721	4.1981	6.3458	6.29635	3.41713	4.93272	5.88913	3.6409	3.85193	3.2416	1.03883	2.92819	2.24853
Os04g0317300	Cyclin-like F-box domain containing protein.	OsFBDUF20 - F-box and DUF domain containing protein, expressed	5.90207	6.30833	5.96387	7.78741	8.23248	7.40824	6.66049	6.91522	6.72133	7.99594	8.25599	8.60162	7.11668	7.17871	7.40493	8.64431	8.99143	8.44206	7.33853	7.15042	7.14248	7.42546	7.31218	7.89591	6.93558	5.92301	6.84584	7.41819	7.97179	7.35622	6.08615	6.27736	6.47512	6.2665	5.98505	6.17966	7.25354	6.05341	6.04835	6.49745	6.14692	6.60706	8.75411	7.90325	7.8617	6.79267	8.40188
Os04g0322000	(No Hit)	No Hit	7.7915	7.87301	8.32866	8.61974	8.48888	8.74074	7.85557	7.55322	8.15537	7.63035	7.25629	8.75271	7.91354	7.12444	6.86159	6.8938	7.21781	7.74137	6.00057	5.82802	6.77872	5.63625	6.23207	5.91851	5.68151	5.79618	7.10458	5.82482	6.94522	6.90462	6.8018	7.24512	7.37052	6.48799	6.77391	7.1318	10.8673	9.24707	8.40303	10.0696	9.10823	8.2896	8.86424	7.17263	6.82043	8.05259	6.73162
Os04g0333700	(No Hit)	No Hit	5.2247	6.1831	6.27998	6.81686	6.37436	7.22846	6.53916	7.95898	7.26996	5.8731	4.80958	6.53183	6.45139	3.94289	5.93953	6.98369	7.33364	5.48644	4.06441	4.94233	5.60913	4.50124	4.54601	4.32744	5.43213	5.75617	6.08607	4.54965	4.19638	5.37138	5.6364	6.074	5.3137	5.62301	6.41631	6.82821	8.91424	7.04463	6.02538	6.74106	6.51628	5.56586	6.39534	4.68753	4.62153	5.06975	4.44826
Os04g0341200	(No Hit)	No Hit	5.21014	5.36505	5.92927	6.41868	6.62806	6.76746	3.73088	4.10136	4.6085	3.84117	4.21895	7.05899	3.45478	4.1686	4.12866	3.79142	3.90275	5.20538	4.71304	4.13712	3.41982	5.01939	5.06734	3.86741	5.81487	6.19514	6.52739	4.91424	4.58359	6.81565	5.54814	6.34987	4.44159	5.27081	7.05636	6.34244	10.1245	8.00646	5.94351	8.09426	7.6653	6.00906	7.24925	3.87834	3.67992	6.04785	3.99588
Os04g0349300	Conserved hypothetical protein.	No Hit	6.67185	7.01555	6.31653	7.33797	7.54132	7.06147	7.19641	7.21573	6.65985	7.608	7.75688	6.52361	6.30369	6.41096	6.33493	6.36282	7.53855	6.51278	4.64917	4.97575	5.37187	5.66294	6.00293	5.97924	5.61266	5.17166	5.85113	5.116	6.28133	5.20177	5.38225	5.09636	5.41283	6.02988	4.94365	5.7719	6.03584	6.35047	6.63019	6.61634	6.436	6.34204	6.82436	6.51581	5.73378	7.17968	6.96396
Os04g0365200	(No Hit)	No Hit	5.23658	6.15135	6.38592	5.94894	6.59667	6.63895	5.63697	5.86715	5.39264	4.72627	5.20176	6.81531	3.58428	3.17754	4.38746	2.48277	4.05383	4.72002	4.37046	3.68895	5.30841	3.3084	4.28971	4.16039	4.64569	5.27903	5.90466	4.2044	3.84189	5.6271	4.35519	5.25487	5.07561	4.71593	5.42126	5.66783	10.3015	7.90857	6.49575	7.30276	7.74714	5.76637	7.0165	4.5045	4.66999	5.68812	4.46406
Os04g0367100	(No Hit)	No Hit	7.53487	8.14033	7.9578	7.65611	8.28325	8.16855	6.99914	7.23459	6.84851	7.22589	7.72895	8.25021	5.09471	5.70962	5.60606	4.96745	6.80264	5.8081	6.07489	6.58454	6.69324	5.73274	5.97039	5.5177	6.47961	6.64143	7.29554	6.56073	7.17736	6.8187	6.11838	6.48093	6.66172	5.71161	6.38567	6.27088	10.4714	8.46086	7.56838	9.05903	8.20331	7.23331	8.19699	5.28523	4.33673	7.51117	5.23317
Os04g0367200	(No Hit)	No Hit	7.54821	8.21188	7.96778	7.63425	8.29507	8.10179	6.72452	7.14319	6.74945	7.00699	7.57683	8.06499	4.87665	5.44896	6.25655	5.03985	6.77615	5.97153	6.01872	6.40926	6.4353	5.50548	5.90888	5.2921	6.25941	5.30803	7.02639	6.29929	7.1248	6.60446	5.94471	6.45092	6.64214	5.62381	6.23	6.08632	10.3897	8.34124	7.37957	9.14505	8.11339	7.1124	8.19667	5.36789	4.38544	5.48046	5.06081
Os04g0367700	(No Hit)	No Hit	5.41298	6.06266	6.38735	6.04408	6.64138	6.78089	5.68645	6.02677	5.50095	4.75056	5.1424	7.0149	3.51373	3.18007	4.46751	3.94933	4.05477	4.76018	4.55316	3.63569	5.01945	3.52124	4.15339	4.51115	5.22464	5.81469	5.59597	4.24085	4.21965	5.33984	4.37349	5.33393	5.22732	4.70086	5.46876	5.54598	10.3197	7.93774	6.18827	7.22808	7.86353	5.92526	7.13936	4.73015	4.69223	5.91325	4.38595
Os04g0378100	(No Hit)	No Hit	5.22907	6.06066	6.2106	5.89343	6.43642	6.7226	5.56479	5.84563	5.41256	4.59874	5.2144	6.95504	3.0641	2.8923	4.6479	3.08998	4.14274	4.79453	4.39041	3.77997	5.12946	3.55624	4.24465	4.68516	5.29011	5.09842	5.87774	3.93616	3.99482	5.37864	4.33331	5.26276	4.96131	4.37462	5.56442	5.47274	10.1681	8.00181	6.14905	7.30475	7.79162	5.81368	7.09542	4.73339	4.37172	5.97578	4.55749
Os04g0386100	(No Hit)	No Hit	6.49639	6.86907	7.48645	7.09233	7.44826	7.53785	7.31955	6.77393	6.69321	6.45028	6.35096	7.96642	4.72609	4.85527	5.62748	4.48734	5.71613	5.3245	5.07877	4.5578	6.47133	4.61786	5.44839	5.64991	5.60355	4.84592	5.92135	5.17845	5.49345	6.45198	7.38987	7.49818	8.11478	8.09506	8.08796	8.49939	9.49581	8.11224	7.69222	8.57983	7.92717	7.15673	7.26844	5.07236	5.25399	6.75411	5.63112
Os04g0394300	Zn-finger, C-x8-C-x5-C-x3-H type domain containing protein.	RNA-binding motif protein, putative, expressed	5.2366	4.93696	5.45113	5.47721	5.56699	5.39493	6.23913	6.39826	6.5973	6.47686	5.74541	4.97616	6.85789	6.4807	5.46728	5.4189	6.06284	5.74485	4.92036	4.65516	4.59647	5.61686	5.62954	5.24575	6.22304	6.12793	6.0267	5.60956	6.01324	6.19251	5.57757	5.36401	5.63171	5.90024	5.62233	5.89572	5.93634	5.41141	5.53366	5.25452	5.49875	6.06723	5.5863	5.69246	5.63315	5.75737	5.36356
Os04g0418900	Non-protein coding transcript, uncharacterized transcript.	No Hit	0.646555	2.34907	5.59385	2.57135	2.80756	3.57288	1.29182	1.97969	2.26459	1.53879	2.07653	3.5587	1.3085	1.28482	1.94788	0.973725	2.09857	1.18095	2.69298	1.47989	2.7026	2.23143	1.91542	1.8124	3.44094	4.65311	2.66433	2.12017	1.94606	2.6288	2.58054	2.78164	2.28142	1.76787	3.88517	3.15668	4.32932	2.9124	2.6341	2.66238	2.00172	2.6581	2.21445	1.60312	1.5277	1.56635	1.44221
Os04g0428500	Conserved hypothetical protein.	expressed protein	4.32405	6.26943	5.53565	5.29795	5.16631	5.85887	4.87374	5.05531	5.13396	4.63054	5.27032	5.40773	4.29333	4.63552	5.12842	4.58103	4.50329	5.48021	3.7844	3.82247	4.86471	4.21357	3.97682	3.92526	3.95911	3.93978	3.86376	4.29229	5.01862	4.43414	3.2322	4.05489	4.7696	2.74732	4.44416	3.97209	6.58465	5.0201	4.67539	4.2266	5.08872	4.28012	5.11784	4.1319	4.73178	5.31591	4.14372
Os04g0435200	Hypothetical protein.	No Hit	1.48155	1.68728	2.00301	1.26349	0.421341	3.20669	3.65098	1.33672	2.0102	3.85128	2.47174	1.04114	0.997302	1.62046	3.02862	0.44538	1.39607	1.70593	1.0566	0.683998	1.95545	-0.263815	0.526216	2.11902	2.63981	3.33902	3.59469	1.84401	1.53644	3.31458	0.293265	0.189815	0.741694	0.508901	0.27024	-0.509866	0.580415	0.783246	1.80767	-0.444042	0.0842204	1.69952	1.12128	0.792779	1.24639	0.622072	1.59395
Os04g0497800	(No Hit)	No Hit	7.08944	6.94079	7.24767	6.81038	7.36772	7.23023	5.44509	5.36963	5.18545	4.13392	4.57698	6.32329	4.63531	5.17083	5.48737	6.26779	5.33338	5.10712	5.00589	4.56285	5.23906	4.0942	4.93452	4.71731	4.16767	4.5571	4.72504	3.72285	3.70717	5.17825	3.40716	4.12158	3.93884	3.06573	4.40294	4.15592	8.77375	6.5155	4.94551	6.38897	6.40936	5.06014	7.05601	4.86843	4.45485	5.12033	4.05785
Os04g0512100	CER1-like gene protein (Fragment).	No Hit	1.58563	3.23509	3.14389	3.11048	3.86717	2.62722	4.84244	1.54375	3.72393	1.06639	0.517867	3.24926	3.45891	2.25507	0.610358	4.05999	2.16014	1.17561	1.87585	2.2957	1.79847	2.34275	2.45622	1.75071	0.0719111	5.5935	4.50168	3.36199	2.10541	2.92578	2.01981	3.01552	1.03987	2.02354	4.14077	1.64063	4.40744	3.28961	1.22951	3.35648	2.90547	2.36619	2.64862	2.46614	1.52468	4.70225	3.33446
Os04g0514900	(No Hit)	No Hit	5.46836	6.03302	6.35175	5.76859	6.51341	6.73949	5.39711	5.64336	5.28262	4.57389	4.99601	7.03393	3.74575	3.04017	4.49323	3.02114	4.09466	4.55296	4.49432	3.67254	4.91109	3.23951	3.8826	3.97535	4.41935	4.98041	5.61212	3.78065	3.99083	5.38024	4.1238	5.36177	5.06933	4.47735	5.52679	5.46181	10.2186	7.84096	6.13665	7.36699	7.76333	5.78596	6.9622	4.73292	4.65878	5.51614	4.4427
Os04g0516300	(No Hit)	transposon protein, putative, CACTA, En/Spm sub-class	9.43138	9.76927	9.58868	9.79728	10.0274	9.77938	8.33143	8.76012	8.14197	8.59451	9.12815	9.85654	6.66135	7.11906	7.54252	7.00849	8.1594	7.5754	7.44023	7.73529	8.08681	7.05527	7.45499	7.09144	7.96744	7.8693	8.95739	7.96272	8.57981	8.61748	7.79851	8.12718	8.13561	7.64278	8.08479	8.17161	12.4754	10.085	9.23754	10.3856	10.0941	8.99443	10.0295	6.99157	5.93721	8.88043	6.76244
Os04g0518900	(No Hit)	No Hit	6.86823	6.84303	7.1908	6.68457	7.27307	7.29946	5.1045	5.31125	5.00244	4.01306	4.44832	6.52893	4.73187	5.51772	5.43938	4.70747	5.37081	5.32732	4.99044	4.64078	5.03643	4.34923	4.76264	4.5308	4.02887	5.79576	5.27169	3.8808	3.87373	4.56672	2.9629	4.10773	3.56437	3.64596	4.35514	4.19452	8.43477	6.5351	4.72859	6.20536	6.10894	4.95506	6.68874	4.39728	4.2109	5.20084	4.20525
Os04g0519000	(No Hit)	No Hit	5.12946	5.84901	6.37219	5.75526	6.40178	7.09504	5.42367	5.61769	5.31301	4.40238	4.78903	6.80702	3.90387	2.71074	5.39582	3.27307	4.0215	6.17142	4.37339	3.60269	5.90802	3.30908	4.17178	4.13194	5.0587	5.34938	4.77102	3.90633	3.76614	4.51571	4.19862	5.08517	5.04639	4.34618	5.31379	5.51849	10.0872	7.72879	5.87753	7.39085	7.6241	5.73816	6.84301	4.55368	4.59206	5.69847	4.46722
Os04g0519100	Zn-finger, CCHC type domain containing protein.	hypothetical protein	6.4987	6.80889	7.53705	5.9335	6.39861	7.052	4.53864	5.62679	6.2398	3.53304	4.37569	7.00791	4.43091	4.89541	5.77638	3.90756	3.95483	5.37096	4.91757	4.14934	5.46935	3.5703	4.31575	4.73333	5.46052	6.33252	5.68182	4.25844	4.87272	5.59071	3.97783	4.96157	4.99498	4.02916	4.98661	5.18892	10.2155	7.90856	5.9025	7.69564	7.58991	5.66719	6.99755	4.44534	4.77369	5.4019	4.29292
Os04g0550900	Major intrinsic protein family protein.	retrotransposon protein, putative, unclassified, expressed	4.77683	5.21446	5.76567	5.70142	5.93076	6.33112	3.3091	3.16459	2.00188	2.89475	3.0073	6.24629	3.06549	2.42457	3.19528	2.99773	2.88893	4.17326	3.43893	2.14866	3.33504	2.35181	3.24589	2.95445	3.90063	4.43136	5.10049	3.79262	3.13246	4.44663	3.33788	3.54596	3.76282	3.24424	3.62032	3.98342	8.63388	6.13738	4.96731	6.81897	6.00856	4.238	6.55093	3.35211	3.65773	5.91851	3.63863
Os04g0552700	Zn-finger, C2H2 type domain containing protein.	ZOS4-10 - C2H2 zinc finger protein, expressed	2.05333	3.25892	2.32712	4.65323	4.9955	3.92744	2.79364	3.57124	4.15841	6.95668	7.09926	6.43986	6.50614	6.56131	5.86188	8.48677	8.8076	7.75357	5.10029	4.33341	4.16057	6.02352	6.22038	5.79083	5.47909	5.22997	6.66039	7.02018	7.22083	6.96123	5.67366	5.77029	5.96268	6.08786	6.4669	5.89247	5.34964	4.86932	4.63853	4.76712	5.54704	5.58186	5.51267	5.79181	6.44372	5.39502	6.63147
Os04g0563000	Conserved hypothetical protein.	growth regulator related protein, putative, expressed	5.11927	5.9465	5.7217	5.55592	6.01136	5.73108	5.18389	5.54262	5.74821	5.12884	5.66696	5.73286	7.22581	6.60592	6.62735	6.34543	6.57798	6.14334	4.10171	5.26251	4.45191	3.86088	3.79697	4.23374	3.19508	2.40924	4.19738	5.39056	5.11778	3.69684	4.32766	4.56343	4.82636	4.60265	5.12022	5.63429	8.10586	6.43939	6.10806	6.78623	6.47295	6.64933	5.47323	3.4377	2.79111	4.46674	2.99557
Os04g0565300	Homeodomain-like containing protein.	No Hit	6.29659	7.15658	8.15232	7.26502	7.88772	8.77387	5.28566	6.47224	7.06886	5.78832	6.46084	8.70007	6.62662	6.52642	6.54552	6.28136	6.6002	7.57743	5.36068	5.05595	5.79873	5.11322	5.42328	6.13108	6.7614	6.9326	7.10925	6.30582	6.66841	7.73876	4.9189	6.18387	6.48723	4.91475	6.07659	6.52583	12.2106	9.39011	7.76794	8.87486	9.25271	7.29175	8.24171	5.02389	5.60302	6.69619	4.9384
Os04g0566800	Hypothetical protein.	gamma-tubulin complex component 6, putative, expressed	8.91876	8.98025	7.93488	8.73771	8.5661	7.49067	9.29958	8.98349	8.60956	8.96004	8.61653	7.84972	9.18813	8.87527	8.58746	8.11203	8.78644	8.22086	8.48864	8.7773	8.94594	8.86171	9.26549	9.22409	7.71633	7.55317	8.43648	7.77484	7.86045	7.93611	9.19386	8.50431	8.91454	9.17242	7.72149	8.28101	7.93192	8.21753	8.61383	8.43719	8.22851	8.74414	10.5259	10.4217	10.092	10.1535	10.4384
Os04g0572300	(No Hit)	No Hit	6.00647	6.14389	6.65499	6.9497	6.65962	7.07662	3.91569	3.95234	4.63279	3.89678	4.10008	7.03279	3.68502	3.33139	4.73726	3.00839	3.54302	4.9291	4.15609	3.83159	4.29321	3.99462	4.26455	4.06463	4.9406	5.62759	5.84012	4.49385	3.74011	5.75805	4.20995	5.05566	5.06801	4.01729	5.31681	5.21624	9.01008	7.52437	6.08267	7.63804	7.41087	6.06766	6.95423	4.11364	4.01652	5.31971	4.1149
Os04g0575200	(No Hit)	No Hit	7.38722	7.50882	8.39716	8.2142	8.09235	8.39536	7.67378	7.20545	7.6676	7.38228	6.75244	8.36086	7.55675	6.67601	6.82637	6.71788	6.79072	7.72089	5.62159	5.51806	6.58224	5.31986	5.82836	5.82275	5.64085	6.3365	6.46122	5.29057	6.40853	6.35625	6.41975	6.87164	7.05237	6.15725	6.34599	6.78972	10.4979	8.88043	7.92097	9.96215	8.63486	7.84521	8.50905	6.72221	6.48512	7.78778	6.50228
Os04g0635300	Zn-finger, CCHC type domain containing protein.	retrotransposon protein, putative, Ty1-copia subclass	4.68562	5.4185	5.28523	5.35945	5.81922	5.774	3.78478	3.99113	4.33878	4.0761	4.1553	5.95433	3.60385	3.14737	4.0301	3.18258	3.54719	4.19575	3.53593	2.99657	3.6712	3.45074	3.7867	3.21169	4.29364	5.51941	4.97136	3.97181	4.22252	4.6342	4.20723	4.7611	3.90631	3.96917	5.13163	4.7823	8.72001	6.49938	4.98211	6.95678	5.99116	4.58695	6.16717	3.4677	3.15699	6.13345	4.14064
Os04g0636000	SPla/RYanodine receptor SPRY domain containing protein.	SPRY-domain containing protein, putative, expressed	6.25476	6.28561	5.9656	7.19681	7.21808	6.96968	7.60253	7.91564	7.95541	7.93988	8.50355	7.57996	7.07002	7.3289	6.92207	7.77822	8.22417	7.48789	5.59323	6.43893	5.56914	6.95371	6.2405	6.26086	7.87838	7.89039	7.9713	8.31309	8.76551	8.82891	5.50263	5.61482	5.47008	5.63342	6.05949	6.4427	7.27989	7.18453	7.15725	7.05978	7.02071	7.67257	6.17079	5.70555	5.94161	7.59189	6.87426
Os04g0640400	(No Hit)	No Hit	7.05701	7.12976	6.57854	6.15775	6.82594	6.88996	6.26167	7.12811	5.73825	4.73919	5.37241	7.28624	4.20948	2.90744	4.58435	2.08857	4.09309	4.55594	4.35223	4.0813	5.36482	3.66414	4.54936	4.32116	5.61231	4.88736	5.50165	4.00706	4.12424	5.78035	4.76567	5.64863	5.44383	4.92536	5.55588	5.99149	10.5042	8.11444	6.50169	7.27361	8.14974	6.20553	7.24658	5.02352	4.69716	6.03336	4.44026
Os04g0667500	Peptidase C12, ubiquitin carboxyl-terminal hydrolase 1 family protein.	ubiquitin carboxyl-terminal hydrolase, family 1, putative, expressed	6.37758	6.62927	6.31345	6.66676	6.89456	6.54257	6.8162	7.11687	6.41513	7.10542	7.78384	6.98352	6.06091	6.15973	6.56763	7.13773	7.41904	6.5209	5.16497	5.01179	5.80541	5.37567	5.99093	6.32188	5.50376	5.44655	5.63213	6.35606	6.80348	5.9013	5.49113	5.51308	6.03884	5.69757	5.13162	5.86477	5.43018	5.5432	5.8332	5.78635	5.98571	6.35168	6.86948	6.58345	6.30598	7.72421	7.4245
Os04g0690100	Zn-finger, C2H2 type domain containing protein.	ZOS4-14 - C2H2 zinc finger protein, expressed	5.29264	5.6932	5.62079	6.35584	6.08674	7.75997	2.78881	3.41507	3.90649	4.06154	3.85593	3.59914	3.89184	2.74307	3.54138	2.52258	2.67301	2.46305	9.00911	7.74132	8.60768	8.82122	9.43776	9.29629	4.95737	5.7994	5.98124	2.85766	2.74438	4.96993	7.94783	7.63476	7.65478	7.86441	7.65126	7.06076	4.76025	5.272	6.05608	6.1933	5.66287	7.09146	9.60536	9.11098	9.04344	9.47	9.59742
Os05g0131200	(No Hit)	No Hit	6.77595	6.94526	7.33839	7.49152	7.64672	7.87673	6.16449	5.94515	6.39194	6.53464	6.42208	8.28191	6.10895	5.68346	6.11885	5.50213	6.09175	6.69051	5.64226	5.00128	6.2692	5.60322	5.6529	5.80399	5.83946	6.55244	6.83586	5.66258	6.17463	6.84427	5.42373	6.07935	5.97771	5.801	6.50931	6.61278	10.4545	8.3271	7.5627	8.69388	8.07196	7.05639	8.13173	5.054	4.78955	7.29493	5.1462
Os05g0149900	TPR-like domain containing protein.	tetratricopeptide repeat domain containing protein, expressed	3.73898	3.1816	3.3888	5.08649	5.28223	4.45673	3.8023	2.51692	3.85688	3.84985	3.56698	3.58186	3.91474	4.01446	3.79314	4.03994	4.3465	4.4268	3.72624	2.53199	2.4217	4.10551	4.15805	4.12539	3.9729	3.59773	4.01783	2.76046	3.01719	3.46745	4.20814	4.5116	3.94436	4.3318	5.32915	3.99936	4.56198	4.69352	2.65352	3.7232	4.02993	2.68727	4.08016	3.91474	3.19144	3.04145	3.59187
Os05g0188600	Hypothetical protein.	homeobox domain containing protein, expressed	9.01024	9.03195	8.70046	9.69793	9.47593	9.30377	9.57324	9.41238	9.47648	10.1446	10.1767	9.58907	9.21324	9.28679	9.02879	9.26707	9.84481	9.37169	8.92839	9.00775	8.78451	9.31324	9.42887	9.42077	9.39798	8.83098	9.19741	9.84662	10.0626	9.79672	9.12492	8.80999	9.05137	9.08041	8.56689	8.81322	8.31254	8.84206	9.08095	9.46719	9.06079	9.4005	10.0109	9.79647	9.71478	8.90609	10.1126
Os05g0233400	(No Hit)	No Hit	9.61469	9.77391	9.85869	9.55052	9.60316	9.4571	9.66786	9.86725	9.61419	9.79422	9.82987	10.0179	9.89356	9.72858	9.78857	9.08617	10.3252	9.02144	8.57654	8.57176	9.32166	8.42334	8.39753	8.63804	8.20024	7.74206	8.83498	8.46302	8.82884	8.37362	8.32373	8.20112	8.9793	8.6666	7.79675	8.69813	10.9084	9.56776	9.488	9.9535	9.49071	9.60972	10.1001	9.22728	9.1335	9.20467	9.2132
Os05g0235500	(No Hit)	No Hit	8.24886	8.5817	8.64221	8.96134	8.94163	9.09817	8.37309	7.95848	7.79449	8.32092	8.30077	8.81322	6.52421	6.43346	6.73957	7.10421	7.841	7.29416	6.20008	6.70255	7.92061	6.15511	6.65937	7.17228	7.50898	7.52441	8.34764	7.25889	7.60158	7.64502	6.4741	6.88449	7.16126	6.50033	6.3819	7.05077	10.7433	8.7348	8.64922	9.03108	8.51731	7.94289	8.56583	7.41037	6.77774	8.72386	7.49494
Os05g0237700	Terpenoid cylases/protein prenyltransferase alpha-alpha toroid domain containing protein.	cycloartenol synthase, putative	6.57464	7.21683	7.68751	7.65986	8.253	8.22085	4.68218	5.37893	5.4783	4.42135	4.9432	8.56357	3.34028	2.7414	5.11346	2.24523	4.55538	6.06004	5.58206	4.73215	5.04149	5.4378	5.80431	4.84048	4.79841	5.9773	6.54753	5.77093	5.27658	7.0103	5.40935	6.67361	6.18026	5.27824	6.97254	6.49662	11.6642	9.49937	7.97754	9.20622	9.65085	7.47879	8.83085	5.2218	5.05557	7.26732	5.18459
Os05g0247600	RNA-directed DNA polymerase (Reverse transcriptase) domain containing protein.	No Hit	2.08558	3.04456	2.89421	2.83107	3.19224	3.51727	1.4444	2.7209	2.40414	2.08612	2.02335	2.37772	2.09564	2.56458	3.01434	2.44626	1.97107	1.3307	3.10707	1.67912	0.901466	1.34131	2.34236	1.93216	4.29308	4.90715	2.81898	3.05723	2.67471	0.381441	1.27024	2.90139	0.416939	0.963892	3.91269	1.48671	5.99936	3.53399	2.69036	4.00456	4.19444	1.58225	3.51535	1.38877	1.89445	2.47396	1.78999
Os05g0263300	Non-protein coding transcript, unclassifiable transcript.	No Hit	2.98704	3.35273	-0.20091	2.7167	3.51913	3.09052	2.23805	2.70859	2.45242	0.943752	2.2318	2.9551	3.73464	2.74719	4.18397	1.56728	2.7226	2.9048	2.31921	2.61339	2.0958	2.1997	2.61058	1.92387	2.64839	2.22297	5.25644	2.62449	1.73965	2.77475	2.71563	3.8182	3.03221	1.39021	3.93589	2.06555	5.36491	4.91295	3.21689	4.24386	4.52005	3.24938	3.12774	2.23709	0.373323	2.55283	2.96699
Os05g0268300	(No Hit)	transposon protein, putative, CACTA, En/Spm sub-class	7.71511	8.31563	7.94048	7.84919	8.46273	8.19318	6.99962	7.28043	6.87772	7.29811	7.6632	8.22043	5.00302	5.48428	5.88641	4.81167	6.78455	6.26244	5.98588	6.40746	6.83212	5.51	5.96863	5.65464	6.31176	6.27334	7.08691	6.49587	7.25496	6.75658	6.15438	6.65454	6.73455	5.94093	6.36603	6.33812	10.5326	8.41617	7.57828	9.11893	8.29499	7.29276	8.30926	5.42539	4.62864	7.51788	5.2678
Os05g0299300	WD40-like domain containing protein.	WD domain, G-beta repeat domain containing protein, expressed	9.22731	9.59857	8.38496	9.2542	9.35091	8.38466	9.14112	8.94557	8.52237	8.86094	9.1827	8.3533	8.43307	8.70936	8.66423	8.20556	9.07431	8.4945	8.10338	8.10806	8.15978	8.22946	8.51575	8.62636	8.15111	7.64628	8.69115	8.76584	8.40495	8.33152	8.18835	7.90677	8.25131	8.4546	7.60187	7.99714	8.09368	8.26	8.39383	8.07689	8.46416	8.62456	9.5627	9.4912	9.00342	8.7537	9.30939
Os05g0304100	Conserved hypothetical protein.	expressed protein	7.05486	6.80277	6.79889	6.63959	6.53649	6.45357	6.98491	7.25122	6.96874	7.12719	7.40119	6.93123	7.05631	6.88735	6.6688	6.49734	6.94266	6.55515	5.42175	5.90969	5.63187	5.6554	5.35595	5.50053	6.33717	6.01932	6.53336	7.12218	7.36959	6.97256	5.98537	5.74577	6.10016	5.96585	5.18561	5.61378	5.82848	6.02376	6.35897	6.80148	6.36445	6.1965	6.62033	5.96285	6.15686	6.35334	6.18911
Os05g0326300	(No Hit)	No Hit	6.64958	6.63183	7.01477	6.52181	7.02469	7.16162	5.10428	4.95284	4.86237	3.99053	4.36328	6.20826	4.31521	5.01	4.79557	4.92088	5.24635	4.54979	4.81514	4.3108	4.82539	4.44264	4.61007	4.48285	4.46088	5.73305	5.10556	4.01941	3.01844	4.85043	3.21753	3.95969	3.72019	3.46292	4.3581	4.13091	8.6	6.4917	5.04858	6.38701	6.08883	4.66695	6.62776	4.38353	4.23427	5.02021	4.18104
Os05g0340600	(No Hit)	No Hit	6.643	6.85562	7.59926	7.32953	7.66508	8.08252	5.9118	6.51978	6.87427	5.81448	5.6717	8.1056	5.03098	5.01625	5.45049	4.86062	5.8507	6.57299	5.02918	3.84197	5.12703	4.69946	5.14446	5.10026	5.84847	5.82726	6.50834	4.56655	5.08653	6.40024	5.95809	6.06612	6.53972	6.55266	6.14192	6.74649	10.0842	8.03944	7.2341	8.80478	7.81384	7.08301	8.12622	4.46208	4.03001	6.56694	4.8304
Os05g0361800	(No Hit)	No Hit	5.89049	6.4974	6.57753	6.77695	7.1679	7.2159	4.69827	4.65619	4.71045	4.08836	4.17263	7.60275	3.1964	3.20496	4.70203	2.42475	3.5034	4.93539	4.05138	3.29296	3.84352	3.3918	4.15686	3.90518	4.35568	4.77671	5.73262	4.17643	4.36772	6.14021	3.74408	4.39108	4.35372	3.79951	4.58787	4.75426	9.49994	7.29531	6.19538	7.95387	7.16992	5.84287	7.4594	3.7492	3.36503	5.89566	4.0315
Os05g0364900	(No Hit)	No Hit	5.30448	6.35537	6.33033	6.07543	6.64832	6.90676	5.55977	5.8076	5.62811	4.69347	5.19209	7.06926	4.13966	3.73082	4.78465	3.09941	4.1843	4.77191	4.55908	4.21804	5.18145	3.73438	4.46574	4.32788	5.0579	4.76511	6.05443	4.02501	4.26384	5.76005	4.51487	5.53603	5.28399	4.76832	5.50905	5.89893	10.3563	8.01289	6.39507	7.30557	7.93028	6.13064	7.0989	4.90208	4.69076	5.9083	4.40273
Os05g0389000	Pathogenesis-related transcriptional factor and ERF domain containing protein.	AP2 domain containing protein, expressed	8.00148	8.16461	7.68797	9.17239	9.43134	8.60313	9.15489	9.18318	8.57814	8.46437	9.25705	8.78942	6.59968	6.99845	7.09657	8.04019	8.66185	7.304	11.0297	10.7142	10.3526	11.8473	11.7839	11.8208	9.66585	9.16086	10.4184	10.0058	10.9216	10.8595	10.0863	9.59838	9.80639	10.4124	9.51239	9.3241	7.42781	7.21902	8.34416	7.71505	8.41428	8.7425	12.3508	11.8624	11.508	9.4432	12.642
Os05g0393700	Isoamylase-type starch debranching enzyme ISO2.	Alpha amylase, catalytic domain containing protein, expressed	6.71057	7.40362	7.31094	7.6051	8.0942	8.09296	5.17649	5.76885	5.63593	5.06442	5.4973	8.31813	4.64132	4.7851	5.69153	3.90806	5.00024	6.33389	5.5203	4.25563	5.3724	4.85028	5.27101	4.61895	5.44667	6.48455	6.74637	5.12398	5.51651	6.66114	4.53698	5.74238	5.24421	4.64008	5.91655	5.70399	11.0834	8.64556	7.04754	9.08239	8.35417	6.49255	8.70726	5.09672	3.77692	7.07616	5.31725
Os05g0402600	(No Hit)	No Hit	5.66055	6.2523	6.78404	6.30483	6.96633	6.87936	5.7162	6.02197	5.59442	4.61305	5.92597	7.19489	6.32463	3.48223	4.43344	3.50856	3.98939	4.53389	3.97389	4.01674	5.30045	4.03733	4.32829	4.58099	5.56068	5.30331	5.71677	4.34915	4.26999	5.51674	4.45931	5.53845	5.42222	4.78684	5.61095	5.86005	10.3787	8.04511	6.40519	7.42912	7.96828	5.98806	7.14664	4.91752	4.69079	5.80269	4.5612
Os05g0442000	(No Hit)	expressed protein	4.17648	1.78121	1.07305	2.76263	1.60396	3.40484	3.85414	2.5576	2.96549	2.33592	1.7487	3.01781	0.218724	2.87713	2.93784	0.790195	1.34985	0.0472599	10.2105	10.3345	8.60257	11.2546	10.4456	10.6784	-1.55073	5.19741	4.4411	4.63332	1.29476	3.9692	2.97678	1.80085	5.73621	0.637459	3.44033	2.82578	4.58677	3.59308	3.53252	2.07212	3.96578	2.51539	8.58768	8.31792	8.55938	1.23845	7.23427
Os05g0452800	Zn-finger, RING domain containing protein.	zinc finger, C3HC4 type domain containing protein, expressed	7.32028	7.23411	7.05026	6.16562	6.09724	6.75149	8.55332	8.60172	8.43784	6.44156	6.59543	6.41604	6.57859	7.42998	7.3046	6.32238	6.32299	6.54628	9.27576	8.75061	8.75922	9.95354	9.80107	10.2919	7.6838	7.11825	7.27447	7.44207	7.41931	7.45231	9.41609	9.15743	9.49076	9.54287	9.14059	9.10664	7.53026	7.7759	8.79447	8.01568	7.91416	8.90247	10.032	10.0283	10.445	10.3333	10.9494
Os05g0494600	Conserved hypothetical protein.	circadian clock coupling factor ZGT, putative, expressed	7.06571	6.87803	7.44255	4.12013	3.28876	2.86616	6.26065	5.39087	5.1767	3.19833	2.41252	3.27181	6.29927	7.40856	7.44408	2.50055	2.75731	2.77765	5.72729	5.72512	5.45795	4.44075	3.73849	3.56635	5.37848	5.24384	4.83963	2.83689	3.19578	4.05014	5.09399	5.31243	5.7328	4.10008	4.87162	4.44515	6.01557	5.60648	5.64956	5.14322	4.68082	3.82664	5.93216	5.25606	4.59737	2.7079	3.66531
Os05g0495500	(No Hit)	No Hit	5.73692	6.3897	6.65329	6.44592	6.83098	6.89816	5.84457	6.18875	5.71995	4.6693	5.2551	7.23552	3.24105	3.56663	4.57536	2.82603	4.08867	4.87064	4.49028	3.8389	5.39343	4.10452	4.6525	4.49505	5.61996	4.7769	5.70285	4.45472	4.76768	5.78379	4.58855	5.69837	5.36645	4.85093	5.54006	5.83539	10.6063	8.11472	6.45138	7.27016	8.21579	6.063	7.17543	5.09968	4.74254	6.08538	4.81153
Os05g0500100	UDP-glucuronosyl/UDP-glucosyltransferase family protein.	No Hit	6.28813	6.50386	6.78708	6.99283	7.19179	6.96837	4.37901	4.91707	4.84218	3.89241	4.44831	7.35493	4.06272	4.33861	5.20519	3.97858	3.99947	5.12105	4.99323	4.58773	4.7822	4.87161	4.8977	4.66129	5.16096	5.84197	5.59049	5.53828	4.95586	6.0424	5.1324	5.62432	5.19253	5.64952	6.21562	5.46209	9.07219	7.33027	6.06996	7.10178	7.33425	5.75229	7.3049	5.02765	3.7692	6.57444	5.77788
Os05g0517200	Glycosyl transferase, family 20 domain containing protein.	trehalose synthase, putative, expressed	10.3236	10.3425	10.1128	11.9408	11.9507	12.1736	10.9717	10.7021	10.2733	12.3695	12.0834	11.5514	9.27278	9.55281	9.19208	11.2057	11.4842	11.7426	10.6992	11.0861	11.003	11.4966	11.3747	11.5991	10.5117	10.0626	10.5306	11.8373	12.0571	11.0842	11.3805	11.0065	11.3059	11.1913	10.4902	11.264	9.67733	10.091	11.269	11.0264	10.4126	10.8271	10.9626	10.6161	10.7169	12.2669	11.2003
Os05g0526600	Zn-finger, RING domain containing protein.	RING-H2 finger protein ATL2M, putative, expressed	7.74725	7.84257	7.31845	8.51376	8.46914	8.03251	7.61677	7.54199	7.45947	8.02368	7.68514	7.35278	7.73318	7.84404	7.73486	7.41096	7.81141	8.06911	7.55782	8.03552	6.98146	8.26556	7.71454	7.85008	6.57475	6.44303	6.50369	7.42398	7.54172	6.79743	6.80156	6.6232	6.69961	6.70662	6.4881	5.89221	4.92917	5.28126	5.88359	6.37331	5.52331	6.34494	8.40432	7.52214	7.5279	6.47961	7.46302
Os05g0548200	Transcription initiation factor IIB (General transcription factor TFIIB).	transcription initiation factor IIB, putative, expressed	2.88413	2.96335	3.42889	5.14916	3.25941	3.43892	1.99714	2.23039	4.16993	2.41167	2.32242	3.55372	4.14259	3.13457	1.66138	3.78988	3.79692	1.82687	1.94194	1.11704	1.03035	1.69885	2.98283	0.483369	3.6553	5.31912	3.771	2.32686	1.93732	4.85858	2.91078	3.46408	2.76741	3.00744	3.40533	3.30101	5.31076	4.0863	3.5538	2.77228	2.98344	3.32056	3.48842	1.82354	2.87831	2.14358	1.78438
Os05g0569300	G-box binding factor 1.	transcription factor, putative, expressed	7.84922	7.58887	7.52791	8.56293	8.49505	7.99374	8.88518	8.96732	8.60383	8.87904	9.03879	8.3883	8.64584	8.59924	7.93977	8.29845	8.53776	8.3442	7.83194	8.16296	8.35493	8.29435	8.30839	7.98916	8.40739	8.54443	8.83014	8.64174	8.86704	8.7463	8.31719	8.21242	8.41405	8.8547	8.21503	8.81055	8.79971	9.11369	9.38489	9.94242	9.45587	9.52712	9.05389	8.9936	8.32874	8.97559	8.95097
Os06g0144600	Peptidase M14, carboxypeptidase A family protein.	zinc carboxypeptidase family protein, putative, expressed	6.62685	6.74627	5.94113	7.48554	7.41115	6.58437	7.59076	6.88496	6.79149	7.73084	7.52636	6.90498	6.88433	7.14072	7.2824	6.95424	7.63021	6.55757	7.36105	7.22112	7.30548	7.33783	7.61631	7.97126	7.05616	6.41108	7.70284	7.8526	7.36989	7.17062	7.6696	7.35889	7.56092	7.86313	6.81891	7.19391	6.67803	7.19661	7.37436	7.92803	7.24985	7.84853	8.89321	8.45175	8.13935	7.69685	8.84918
Os06g0150500	Hypothetical protein.	No Hit	5.84746	5.763	6.47561	6.20027	5.98847	6.79821	7.1183	6.57222	6.85158	6.0022	6.11078	6.91692	5.52854	5.55778	5.91132	5.01901	5.46723	5.97557	5.94366	6.85096	6.21832	5.7189	5.11956	5.67705	6.7035	6.08738	6.62425	6.20162	6.30025	6.04717	5.84679	5.92546	5.88259	5.57447	5.82879	5.83465	7.12931	6.78514	6.50752	7.26972	6.45776	6.47552	6.34238	5.15674	4.97771	6.06831	5.04145
Os06g0167500	Leucine-rich repeat, plant specific containing protein.	SHR5-receptor-like kinase, putative, expressed	8.51268	9.12405	8.51961	9.06001	9.23899	8.58988	8.89026	8.9582	8.84768	9.56853	10.0498	9.36831	8.43297	8.7028	8.19973	8.4894	9.45747	8.48287	7.62832	8.5718	8.20475	8.13353	8.04658	7.87746	9.51139	9.32783	9.90161	10.2361	9.73727	9.6556	9.35102	9.26247	9.6603	9.30924	8.87889	9.62405	9.40117	9.84484	10.0715	9.99403	9.74226	10.1369	9.17539	8.29131	8.03046	9.72652	8.86529
Os06g0185200	Hypothetical protein.	No Hit	5.9652	7.47748	7.65565	6.39418	8.04367	8.18594	5.52992	6.11835	5.94785	6.10287	7.08018	8.53046	4.97398	5.29027	6.2114	4.61064	5.30328	6.3131	6.32377	5.54786	5.99875	6.15118	5.90971	6.24736	7.30902	7.17715	6.93611	7.63517	7.6991	7.4078	5.75768	6.94438	6.4246	5.59614	6.41146	6.4093	9.37892	8.35335	7.59563	7.86037	8.17225	7.35005	7.90365	5.36151	5.01955	7.07843	5.73892
Os06g0197300	Hypothetical protein.	No Hit	4.00356	4.2426	4.80338	4.0564	4.33335	5.00373	2.96985	4.11199	3.59808	1.79331	3.66736	4.93414	3.77664	3.37456	3.29802	3.46849	2.85113	4.06218	3.34851	3.25212	2.6404	3.83122	3.45614	2.95274	3.98824	5.63695	5.04698	3.25927	3.10939	4.54084	3.97051	4.97027	3.69158	4.55088	5.6075	4.40943	7.69239	6.45935	5.49283	5.77747	6.3364	4.70458	4.79061	3.12069	8.27177	2.58996	2.45873
Os06g0199800	GPCR, family 2, secretin-like protein.	G protein coupled receptor, putative, expressed	7.77353	7.82314	7.17251	8.57152	8.32331	7.36473	8.2119	7.71154	7.80628	9.09547	9.01277	8.4973	9.00696	8.88869	8.46147	8.741	8.81936	8.39123	8.6023	8.6	8.6892	8.81078	8.85286	8.92009	8.10276	7.94352	8.19617	8.99038	8.79998	8.41745	9.03902	8.70013	8.71131	8.97948	8.33994	8.54406	7.91072	8.25208	8.3404	8.38252	8.29951	8.51026	9.36768	9.59507	9.69277	9.12087	9.6893
Os06g0218200	SWIM Zn-finger domain containing protein.	No Hit	10.4652	10.2236	9.23074	10.7214	10.2935	9.79303	10.767	10.3441	9.92522	10.6767	10.2308	9.40079	9.65945	9.78974	9.40575	9.35172	10.2601	8.84119	9.54467	9.16838	8.97972	9.45802	10.0519	9.92463	8.64515	7.76228	8.64242	8.11093	8.58789	8.90515	10.2055	9.43234	9.33484	10.3439	8.96987	9.31437	8.61777	9.173	9.22593	9.86363	9.29667	9.49204	11.3756	10.8401	10.4793	9.56972	10.8588
Os06g0219100	(No Hit)	No Hit	5.38451	6.11396	6.26658	5.97852	6.51598	6.77722	5.39066	5.7931	5.56584	4.22319	5.18456	7.14822	3.87117	3.30923	4.2817	3.04145	3.98414	4.03994	4.7443	3.97634	4.82939	3.65444	4.46378	3.8921	4.79487	4.3268	5.75384	3.83722	4.27647	5.5052	4.30933	5.24476	5.0787	4.56298	5.41443	5.63702	10.2434	7.88681	6.31072	7.20716	7.73169	5.87814	6.91688	4.45914	4.84502	5.54108	4.27916
Os06g0219600	Poly(A)-binding protein II-like.	RNA recognition motif containing protein, putative, expressed	11.088	11.3348	10.9215	12.2669	12.6011	12.118	11.1975	11.5636	11.3699	11.0448	11.4179	11.591	10.8591	11.8158	11.6452	11.8255	12.0205	12.1279	11.9051	11.3132	10.9339	12.8171	12.3319	12.447	10.9519	10.8539	11.1446	11.4258	10.8943	10.9041	10.7739	10.8379	11.3523	11.285	11.2184	11.1377	9.32701	9.58259	10.2975	10.0968	10.2606	10.6556	12.105	11.9377	11.7859	10.7318	11.7758
Os06g0225400	Hypothetical protein.	expressed protein	7.71116	7.9918	6.99255	9.0115	8.99344	8.34262	10.0515	9.1136	8.80146	10.4684	9.8713	9.86726	7.9707	8.10487	8.38875	8.51711	9.17449	8.24482	7.3188	7.73394	8.86161	7.48527	7.92247	8.47567	9.65926	9.0566	10.2545	10.0507	9.11623	9.72264	7.59667	6.99932	7.66986	7.95517	6.64896	7.38692	7.60164	9.13592	8.75527	9.78469	9.19412	9.67047	9.61865	8.67917	8.1902	9.58005	9.39475
Os06g0251700	Myosin II heavy chain-like family protein.	ATMAP70 protein, putative, expressed	5.28439	4.37799	4.6917	5.50114	4.78909	5.6269	4.8391	4.23821	4.59724	5.06122	5.09255	5.15787	5.3896	5.2367	4.947	5.55298	4.90199	5.012	5.54318	5.50458	8.14997	5.98767	6.43082	5.97664	5.54632	5.89535	4.71628	4.93813	5.18449	4.80616	6.50359	6.55836	5.9142	6.66379	6.87316	6.57666	7.16402	5.75433	5.47145	4.66793	5.68613	5.44385	6.2677	7.03049	5.93288	8.2843	6.64167
Os06g0263700	Hypothetical protein.	No Hit	7.16019	8.18669	8.92733	8.63479	9.06467	9.59621	7.97918	8.90428	9.26063	9.04154	9.48501	9.94382	7.90589	8.36552	8.49339	8.90098	9.30722	9.72304	7.90785	7.25378	8.05357	7.8956	7.95094	8.30927	8.29981	8.57332	8.68088	9.2708	9.02363	9.2901	7.24352	7.72387	8.31585	7.35492	7.83021	8.38818	11.1597	9.39616	8.8342	9.33466	9.09161	8.8603	9.1284	7.60138	8.03146	8.91912	7.89833
Os06g0279600	(No Hit)	No Hit	8.31369	8.85252	8.11015	10.6273	10.2528	9.55585	10.3649	10.538	10.1202	11.7858	11.9781	11.3064	8.93706	8.88599	9.38616	9.99262	11.1121	9.54537	8.38492	8.44674	9.65981	8.83623	9.6761	9.96955	8.24749	7.49238	8.55197	8.66866	10.0404	8.74472	10.1504	9.75374	10.4656	10.1381	8.67223	10.0346	9.94396	10.8084	11.156	11.5865	11.0849	11.5169	11.1094	10.4862	10.2727	10.655	11.2449
Os06g0280500	Conserved hypothetical protein.	No Hit	5.28967	5.33136	5.39614	5.69687	5.94813	5.79785	3.32857	3.91227	4.18298	3.43261	3.62997	6.20182	3.10347	3.71272	4.38824	3.67366	2.87776	3.82478	3.567	3.36824	3.63356	4.08671	3.92986	2.39028	5.76496	6.09289	5.5391	4.12551	3.43587	5.05166	4.32819	5.0505	3.39749	3.84714	5.92374	4.50816	8.99944	6.89908	5.03909	6.81848	6.4332	5.03908	6.43323	3.00525	3.12414	4.90897	3.15737
Os06g0291000	Hypothetical protein.	No Hit	5.16692	5.32485	5.90375	6.06048	5.88088	6.49617	2.79268	3.65679	3.64168	2.64324	3.52198	6.67629	3.40943	3.39674	3.85119	2.76297	3.24623	4.62234	5.10747	4.09242	5.05608	4.53343	4.68751	5.00341	3.75238	4.69278	4.71869	4.46142	3.73198	5.7813	4.77971	5.02766	5.66956	4.81018	5.41504	4.99862	8.89433	6.64293	5.87871	7.05843	6.40737	5.30497	6.85511	4.94783	4.85859	5.07901	4.71139
Os06g0319400	(No Hit)	No Hit	5.71289	6.32864	6.45292	6.566	7.05337	7.1362	3.81797	4.53438	4.24365	3.39415	3.92824	7.44419	3.73075	2.30169	4.35354	0.629179	3.15723	5.36906	4.40082	2.82793	3.52287	3.24116	3.77311	3.90031	4.0667	4.69422	5.69306	3.7314	4.40783	5.81096	3.66029	4.15249	5.5377	3.69098	4.54285	4.75498	9.39752	7.26753	6.0823	7.67375	7.03087	5.84228	7.35657	3.7823	3.81717	5.72746	4.02114
Os06g0320800	(No Hit)	No Hit	5.61391	6.25345	6.37704	6.10912	6.7367	6.84604	5.67722	6.01187	5.50657	4.76976	5.04848	7.12623	3.8457	3.50117	4.86018	3.21889	4.49356	4.92681	4.54852	4.02724	5.04992	3.36615	4.46155	4.532	5.40408	5.88138	5.94484	4.04064	4.58405	5.45774	4.42599	5.50524	5.27987	4.91135	5.63315	5.83013	10.4525	8.02314	6.39219	7.39771	7.995	5.99381	7.12932	4.78486	5.38567	5.85518	4.95225
Os06g0333200	(No Hit)	No Hit	6.76837	6.73134	7.33207	6.64846	7.22901	7.22893	4.72493	5.45452	4.83343	4.6392	4.85142	6.50197	4.41253	4.74155	5.04445	4.61788	5.27849	4.71664	4.82408	4.23998	5.38236	4.35077	4.84516	4.69617	5.28178	5.68708	5.51855	3.83858	3.66546	4.54481	3.51566	3.83475	4.08758	3.2908	4.31331	4.21765	8.62946	6.5148	5.55778	6.37	6.29915	4.89928	6.83309	4.7785	3.62913	5.11275	4.44213
Os06g0351700	Lipolytic enzyme, G-D-S-L family protein.	transposon protein, putative, CACTA, En/Spm sub-class	9.37914	9.7019	9.41314	9.75035	9.99153	9.70874	8.33557	8.60407	8.11496	8.64578	8.98552	9.84327	6.59732	6.99046	7.30049	6.92299	8.10895	7.39234	7.42008	7.63624	8.03057	7.05527	7.39811	7.01181	7.87737	7.60025	8.73433	7.99278	8.46542	8.50061	7.86232	8.07811	8.0054	7.62114	8.04908	8.15157	12.3466	10.0455	9.13559	10.7359	9.95489	8.95886	9.98172	6.95175	5.91065	8.86044	6.73493
Os06g0356200	Hypothetical protein.	No Hit	6.41505	7.29018	7.28126	7.56285	7.88907	8.04185	5.371	5.94295	5.63542	4.96392	5.60332	8.35295	5.25086	5.22757	5.9737	4.21082	5.37032	5.75613	5.62602	4.83838	5.41207	5.27957	5.58666	4.85663	7.74477	6.58	6.94377	5.91781	5.24437	7.12168	5.18749	6.013	5.66176	5.09203	6.3817	5.71138	10.7755	8.20756	7.09728	8.77904	7.95509	6.77009	8.82196	5.97187	6.06507	6.91747	5.58867
Os06g0356800	Class III chitinase homologue (OsChib3H-h) (Fragment).	glycosyl hydrolase, putative, expressed	8.97054	9.12615	9.11701	9.74472	10.2789	9.8124	7.38276	8.45712	7.96205	7.59574	8.02423	10.5969	8.0264	8.36039	8.77007	7.34369	9.22288	8.76364	7.76907	6.95946	7.29582	6.95289	7.50998	6.6438	8.7615	9.2851	9.32617	8.0133	7.78981	9.58738	7.43558	8.6095	7.72743	7.45059	8.48201	7.72921	14.0474	11.7215	9.75077	11.8243	11.6214	9.25879	10.6644	8.45045	7.92453	9.56949	8.42935
Os06g0365400	(No Hit)	No Hit	5.64592	6.21117	6.56424	6.59782	6.94482	7.09059	4.17167	4.5608	5.015	3.9769	4.17812	7.38325	4.40814	3.55352	4.10273	3.03095	3.46132	5.13738	4.36078	2.79451	3.62518	2.99765	4.18812	3.66967	2.87251	4.39045	5.90788	3.30833	4.08577	5.7682	3.42787	4.2415	4.05737	3.42796	4.30419	4.59616	9.2738	7.29895	5.90782	7.67142	6.90056	5.6771	7.24212	3.95004	3.25646	5.93559	4.08583
Os06g0468500	(No Hit)	No Hit	5.79382	6.53574	6.66707	6.72551	7.20927	7.10961	4.12897	4.64744	4.70237	3.63075	4.01094	7.53832	3.79202	3.75007	4.62948	3.05957	3.81192	5.26534	4.2308	3.23903	3.98766	3.40769	4.98148	3.6918	5.08587	4.60856	5.74625	4.23653	4.46921	5.87066	3.88903	4.4084	4.53347	4.15804	4.42074	4.90787	9.47089	7.2071	6.12634	7.74533	7.11171	5.84053	7.35759	3.84929	3.68309	5.93804	4.27062
Os06g0517400	Hypothetical protein.	No Hit	6.47883	7.26589	6.74149	6.40709	7.30662	7.2054	4.04427	4.73037	5.15436	4.62283	4.58874	7.92054	3.8023	3.88558	5.07503	3.23666	3.92686	5.44509	5.39819	4.93679	4.4995	5.20208	5.41577	5.14129	6.74553	7.46668	6.7235	5.24656	5.02028	6.96889	4.5491	6.00375	5.14537	4.35931	5.97196	5.46163	11.1133	9.06791	7.25535	8.4802	9.18298	7.08174	8.72729	6.39273	6.07683	6.68318	6.74293
Os06g0518000	HGWP repeat containing protein.	No Hit	9.17891	9.38539	9.43288	9.98324	10.3195	10.2175	7.27732	8.24073	7.71678	7.8238	7.95658	11.0306	7.19786	7.79346	8.92271	6.68555	8.70969	8.85431	7.62921	6.68626	7.60994	6.90356	7.73695	7.06145	8.08841	8.67634	9.27063	7.78029	7.86297	9.43323	7.37201	8.39221	7.68189	7.35834	8.30035	7.63128	13.3576	11.6113	9.75343	12.1636	11.3886	9.27867	10.9417	8.1227	7.19756	9.72692	8.32437
Os06g0518900	(No Hit)	No Hit	7.99501	7.92447	8.1982	8.40937	8.64006	8.62716	8.48264	9.05877	8.64795	7.44072	7.2292	8.65071	4.90095	4.99047	5.95724	6.43769	6.91588	7.70507	6.00949	5.53453	6.17041	5.73794	5.78893	5.7539	5.64168	6.75948	7.09268	6.00824	6.41169	6.85379	5.23275	6.11853	5.86916	5.79992	6.28295	6.30892	11.0062	8.54111	7.16967	9.16966	8.20546	6.89451	8.51437	5.04092	4.82608	7.0784	5.333
Os06g0523400	Nucleotide-sugar transporter family protein.	UAA transporter family domain containing protein, expressed	7.93449	7.98052	7.16338	8.63125	8.58167	8.11934	8.76733	8.23774	7.78697	9.12086	8.73683	8.3011	8.31728	8.4714	8.43109	8.65569	8.86577	8.39001	8.71889	8.40441	8.39924	8.77013	8.74512	9.01035	8.06676	7.96356	8.33718	9.36755	8.54813	8.15346	8.6284	8.28536	8.41974	8.81567	7.94584	10.5107	7.33467	8.18833	8.18518	8.80129	8.34208	8.32958	9.48109	9.25109	8.92447	9.69773	9.8008
Os06g0569700	Conserved hypothetical protein.	expressed protein	4.6248	5.59788	6.15589	5.57265	6.36006	6.62644	2.60566	3.53575	3.54774	1.53784	3.51595	6.7034	1.89086	2.33023	4.12465	2.47419	2.56618	4.34257	3.43835	3.10146	3.64795	3.07234	3.74399	3.47155	5.06319	1.03025	4.38797	4.13804	3.8396	3.54863	2.97479	3.84167	4.06109	2.58246	4.336	4.53891	7.89272	6.66159	5.46053	6.76629	6.479	5.36915	6.21967	3.66177	3.27418	5.33583	3.56982
Os06g0577800	(No Hit)	No Hit	5.47481	6.28415	6.46147	6.46631	6.80486	7.0005	5.78393	5.99901	5.84926	4.75182	5.23116	7.20762	3.54743	3.48805	4.67042	2.14025	4.16475	4.97426	4.48717	4.02568	5.21381	3.79502	4.55561	4.39606	5.74896	5.65179	5.71834	4.40302	4.27207	5.70257	4.61046	5.62814	5.38765	4.8119	5.69784	5.87792	10.5823	8.03884	6.41993	7.31292	8.15478	6.14131	7.10095	4.82148	4.87912	5.95175	4.37316
Os06g0578400	Peptidase C48, SUMO/Sentrin/Ubl1 family protein.	No Hit	5.66124	6.28849	6.33736	6.66984	7.3691	7.57878	4.78862	4.7782	4.63508	4.48646	5.20852	6.93502	3.90109	3.44651	4.22198	3.85765	3.52133	3.60353	3.82113	4.0041	5.32134	4.22816	4.48746	3.89462	4.70358	5.31087	5.76268	4.70411	4.33007	5.68193	5.80608	5.48988	4.4313	4.61302	5.90708	5.33633	8.88184	7.04073	5.66445	7.49289	6.96771	5.60909	6.81117	4.06566	4.12394	5.36351	4.37257
Os06g0597400	ZLL/PNH homologous protein.	PINHEAD, putative, expressed	11.6973	11.7873	11.2373	9.33531	9.58581	9.54806	9.79641	9.46352	9.25453	8.62251	8.53527	8.26615	9.13857	9.65812	9.41647	8.75447	9.35927	9.25992	10.2071	10.5918	9.87813	10.6286	10.6386	10.4493	6.94768	6.17975	7.10695	7.67405	7.65878	6.80793	8.74598	8.73464	8.47223	8.85762	8.28855	7.88503	8.01217	8.14397	7.79582	8.16562	8.26712	8.05798	11.7571	10.5237	10.3596	9.86371	11.5738
Os06g0629900	(No Hit)	No Hit	5.4107	5.97971	6.08671	5.80908	6.45864	6.63713	5.68289	5.46269	5.52112	4.58941	4.97494	6.71122	3.18605	3.30068	4.15583	3.79113	3.83312	4.66499	3.83525	3.36601	4.97138	3.42762	4.20128	4.15015	4.08755	4.16835	6.1121	3.65333	4.24399	5.3794	4.01198	5.14877	5.18855	4.56794	5.17087	5.38911	10.0753	7.85411	6.16685	7.33339	7.73869	5.82216	6.9169	4.56601	3.99443	5.88617	4.40187
Os06g0644200	Vacuolar H+-pyrophosphatase (EC 3.6.1.1).	inorganic H+ pyrophosphatase, putative, expressed	7.16758	7.23185	7.2867	5.99658	6.33767	6.44265	6.62976	6.75802	6.23436	5.45523	5.96358	6.44515	5.75928	6.24427	6.21062	5.37144	5.20092	5.83413	8.37535	7.46885	7.7852	8.13275	7.99941	8.44899	7.02527	7.06457	8.00428	6.83159	5.95797	5.31247	6.55957	6.84548	7.43756	7.19688	7.5865	7.49991	5.94633	5.85585	6.57433	6.27457	6.24772	6.29871	8.03282	7.97034	7.87965	7.23837	8.12774
Os06g0667300	Non-protein coding transcript, unclassifiable transcript.	No Hit	3.20591	3.33135	3.17014	4.25075	4.0928	2.75102	3.98453	3.96353	3.37091	4.99758	4.6118	4.42818	5.74671	5.33497	5.18605	5.43065	6.19287	5.18553	2.58941	2.02085	2.56222	2.77314	2.8014	1.4918	4.06552	4.84562	4.65385	4.49867	4.01837	4.69858	4.17852	3.46393	3.55579	3.88271	4.43752	3.97625	4.78052	5.60248	5.07593	6.13233	5.91872	5.5215	3.12146	2.53358	3.19845	5.50582	4.45364
Os06g0706500	(No Hit)	No Hit	8.51277	8.51464	8.57762	8.90796	9.2047	8.97975	8.78596	9.63655	9.08784	7.77025	7.83505	9.03311	5.78748	5.49504	5.9749	6.86923	7.41984	7.9489	6.33561	5.8552	6.48583	6.15742	6.20333	6.71792	6.82271	6.93216	7.47999	6.68709	6.95186	7.4401	5.83945	6.46708	6.27105	6.40151	6.60762	6.87545	11.3929	8.86673	7.54825	9.36855	8.75376	7.30939	8.93674	5.4073	5.27386	7.3463	5.7149
Os06g0709200	(No Hit)	No Hit	5.78956	6.49631	6.44096	6.14602	6.88604	6.90088	5.93857	6.18187	5.71896	4.64106	5.50793	7.25758	4.37313	3.26042	4.58208	2.42133	4.50936	4.91959	4.48683	4.29913	5.19654	3.94042	4.6065	4.39007	4.83286	4.72906	7.96263	4.28178	4.43262	5.90749	4.5899	5.67062	5.36196	4.86805	5.8206	5.86321	10.6056	8.09761	6.45628	7.36383	8.23297	6.21036	7.15673	5.12071	4.72826	5.97505	4.54103
Os06g0714400	Conserved hypothetical protein.	No Hit	4.96708	5.44551	6.2145	5.13868	5.6162	6.86106	4.01228	3.95653	4.5653	3.86812	3.30992	5.5762	2.94306	3.6752	4.05256	6.05481	3.82125	4.6546	3.78878	3.27937	3.88785	3.7642	3.73605	4.18546	-0.647309	5.30808	5.42598	3.76805	3.53545	4.4326	4.38494	5.0209	4.69749	3.75882	5.44363	5.33622	7.98365	6.4484	5.61771	6.29225	6.14495	5.31149	5.89164	4.09623	4.26754	4.18045	3.88614
Os06g0718500	(No Hit)	No Hit	7.11487	7.38267	7.98426	7.72404	8.13631	8.48353	6.12793	6.94629	8.24024	6.08504	6.24094	8.49661	5.34197	5.23521	5.65941	4.75691	6.37803	6.50993	5.3074	4.34769	5.37447	5.0607	5.5643	5.29911	5.91525	6.53352	6.76326	5.17403	5.41719	7.09254	6.35158	6.5917	7.00587	7.02258	6.47354	7.16203	10.5424	8.41223	7.67205	8.89165	8.23843	7.47237	8.51621	5.12192	4.46087	5.25443	4.92566
Os06g0724000	Basic-leucine zipper (bZIP) transcription factor domain containing protein.	bZIP transcription factor domain containing protein, expressed	4.0215	4.16165	4.4995	4.42712	4.6356	4.72881	3.1571	3.55655	3.41563	2.70616	3.24656	4.36924	3.154	2.75665	3.06279	3.17618	3.77447	4.75925	2.12179	2.94188	3.26422	2.56032	2.45055	2.47729	3.7689	5.49046	-0.831891	3.15308	3.12262	4.01744	3.13333	3.23616	3.42932	3.04132	4.22155	3.92929	7.0861	4.97541	3.96339	5.06426	4.93098	3.608	4.6591	2.80081	2.24007	3.48582	2.66282
Os06g0724500	WD40-like domain containing protein.	WD domain, G-beta repeat domain containing protein, expressed	8.90028	9.20652	8.49054	8.90477	9.15716	8.61393	9.76165	9.82499	9.59191	9.45608	9.49493	9.19048	9.4479	10.0323	9.89996	8.9104	9.65838	9.49076	8.47207	8.90312	8.76763	8.46307	8.37727	8.82232	9.00641	8.8752	9.38814	9.36947	9.25513	8.88704	8.67826	8.52791	8.90352	8.69008	8.35913	8.97171	8.00263	8.84042	9.13238	8.99171	8.76477	9.25692	8.82816	8.54246	8.51882	9.34241	9.11928
Os07g0129400	Allergen V5/Tpx-1 related family protein.	SCP-like extracellular protein	6.62117	6.79879	7.34897	7.20576	7.59423	7.76225	4.79729	5.3276	5.79384	5.04585	5.17015	8.10248	5.49987	5.10281	4.80113	5.06417	5.15304	5.78702	5.25428	4.56197	4.71181	5.13813	5.36418	4.72296	5.61124	6.47185	6.94204	5.66191	5.40689	6.70697	5.04085	5.85507	5.48967	4.90635	6.15725	5.94319	10.9814	8.28409	6.96848	8.75864	7.96603	6.96634	8.32714	4.96202	4.419	6.7664	5.24163
Os07g0132400	Non-protein coding transcript, unclassifiable transcript.	No Hit	1.80969	2.11151	2.83856	1.28115	2.75725	1.99901	-0.122057	1.35169	2.85712	1.8948	1.70086	1.2873	2.17081	1.58303	2.79621	3.11013	2.05079	0.753472	2.09277	1.6817	1.14841	2.36126	2.1648	1.6136	3.88452	4.21214	2.77818	1.87474	1.44799	4.01572	1.7843	2.71985	1.47538	1.37236	3.41837	1.87481	4.63542	3.65752	2.90598	2.8951	3.45141	1.32437	2.34797	0.685621	2.19947	0.842656	1.63695
Os07g0144700	(No Hit)	No Hit	5.51812	6.149	6.38064	6.18009	6.48512	6.88894	5.2734	5.86984	5.73021	4.40263	5.10926	7.04813	3.84559	3.97574	4.19915	3.17959	3.74563	4.44948	4.29203	3.71979	4.81833	3.36073	4.29572	3.89199	4.57103	3.53322	5.44576	4.26905	3.81307	5.45944	4.18955	5.41956	5.36986	4.77546	5.50016	5.66883	10.283	7.99764	6.27676	7.28799	7.78836	5.95592	6.96834	4.57101	4.30587	5.71259	4.24449
Os07g0167000	Eukaryotic translation initiation factor 3 subunit 6 (eIF-3 p48) (eIF3e) (Mammary tumor-associated protein INT-6) (Viral integration site protein INT-6) (MMTV integration site 6).	eukaryotic translation initiation factor 3 subunit E, putative, expressed	6.86718	6.7443	5.82351	6.48401	6.28005	5.73009	5.97859	6.04717	5.87084	6.1082	6.24593	5.54221	5.58537	5.71246	5.46477	5.6705	5.8885	5.37084	5.81838	6.36653	5.27798	6.4444	6.19281	6.00612	6.20716	5.80794	5.91085	6.63429	6.78856	6.19851	5.61176	5.51032	5.16248	6.15433	5.66976	6.00468	4.84336	5.37687	5.27377	6.33891	5.67611	5.88379	6.06808	5.99924	5.49862	6.27485	6.50327
Os07g0191800	(No Hit)	No Hit	10.3613	10.7645	10.5214	10.6477	10.9667	10.3953	10.4524	10.678	10.4692	10.5435	10.8736	10.8193	10.2048	10.399	10.6281	9.78706	11.0806	9.91291	8.72678	8.87939	9.64633	8.50854	8.62887	8.75952	8.46412	8.38113	9.31198	9.23134	9.71509	8.83051	9.10069	9.13992	9.79432	9.0968	8.59213	9.42535	11.6118	10.4899	10.2772	10.7933	10.329	10.3542	10.5866	9.37763	9.03358	10.2017	9.42091
Os07g0214800	(No Hit)	No Hit	7.57233	8.239	7.8498	7.75969	8.39477	8.22065	6.94666	7.28671	6.72926	7.30292	7.58434	8.31057	4.66951	5.37565	6.17666	6.57428	6.7276	5.89593	6.02501	6.48276	6.82508	5.57717	5.90103	5.62822	6.17859	5.7416	7.10118	6.49453	7.1652	6.51181	6.06313	6.61846	6.5733	5.63976	6.35924	6.34269	10.4519	8.38885	7.5711	9.16981	8.21375	7.34471	8.26589	5.59827	4.43111	7.43071	5.24787
Os07g0216200	(No Hit)	No Hit	6.9938	7.45333	7.78286	7.89639	8.18371	8.20796	6.35208	6.66514	6.65568	7.1388	7.13506	8.67708	6.79198	6.14076	6.29605	6.34901	6.83802	7.03337	5.95997	5.40563	6.43298	6.07575	6.12338	5.84222	6.64416	7.03013	6.93202	6.54625	6.81629	7.47804	5.98187	6.73809	6.43803	6.43382	7.09506	7.27349	11.717	8.90187	8.28079	8.69376	8.96344	7.58805	8.58438	5.45031	5.06426	7.60051	5.1883
Os07g0241100	(No Hit)	No Hit	7.41324	7.61201	8.17891	8.26763	8.18316	8.50074	7.69636	7.3063	7.8347	7.46745	7.02354	8.54045	7.70397	6.89609	6.74133	6.78697	6.97126	7.66244	5.74622	5.46626	6.57738	5.39142	5.93702	5.7769	5.16064	6.63195	6.75445	5.66707	6.56561	6.72766	6.56649	6.92078	7.10301	6.25197	6.44498	6.9126	10.6815	8.95474	8.0815	9.92338	8.77653	7.95579	8.66593	6.8174	6.61199	7.82047	6.56194
Os07g0248900	Hypothetical protein.	No Hit	5.9327	3.54574	3.96449	4.48381	4.46874	4.63504	6.04059	3.82013	3.84212	4.19447	4.04201	4.73699	4.75587	3.86155	3.55941	6.43281	4.13711	4.68916	1.88902	2.19625	2.43035	2.89726	3.07031	3.18018	2.58753	5.20425	4.41285	3.53911	4.01337	4.72785	2.28557	2.63198	3.00235	2.52149	2.96909	2.57857	5.72713	4.42674	3.65055	5.28374	4.20591	3.73384	4.17298	2.98338	2.51116	4.25215	3.24677
Os07g0256100	(No Hit)	No Hit	9.92499	10.4528	10.0689	10.2732	10.5864	10.1634	10.2312	10.2763	9.9961	10.3605	10.3941	10.523	9.74391	9.97507	10.3823	9.26607	10.6254	9.74119	8.43644	8.38064	9.47203	8.09019	8.28177	8.55419	7.93638	8.03683	8.84917	8.8205	9.24285	8.41066	8.64072	8.85978	9.22165	8.65416	8.10613	8.97804	11.0812	10.2496	9.85427	10.7223	9.97232	10.0008	10.29	9.10141	9.71924	9.89682	9.19315
Os07g0260000	Protein prenyltransferase domain containing protein.	CRR4, putative, expressed	5.68125	6.32541	5.74644	6.0631	6.73755	5.81066	6.27191	6.13383	5.7274	6.16373	6.44568	5.08677	5.96162	5.1841	5.30341	4.81942	5.8206	5.13277	4.76216	5.5642	5.92806	4.59236	4.90503	5.01969	5.84904	5.58855	5.68399	5.11733	5.3854	5.08287	5.31144	5.47773	5.48845	5.0122	5.38055	5.20011	6.18787	6.18968	5.93437	5.50701	6.00193	5.8688	6.78887	6.05549	5.71114	5.5964	6.1757
Os07g0262800	Resistance protein candidate (Fragment).	legume lectins beta domain containing protein, expressed	6.60257	6.4986	5.49777	8.01856	7.47835	6.51721	8.86012	8.44124	8.0743	9.82087	9.73232	9.4659	6.60266	6.90411	6.58886	8.25177	8.20916	6.86391	4.82195	5.95871	5.02614	5.18504	4.57743	9.80064	8.10812	7.14797	7.74377	8.42729	8.45042	7.47226	7.13046	6.778	7.27607	6.82316	6.11363	6.89281	8.61835	8.82126	9.19876	9.04976	8.72867	9.51388	2.65016	1.92712	3.37099	3.83309	2.51175
Os07g0263300	Hypothetical protein.	No Hit	1.89855	2.34595	0.571535	2.31956	1.38176	2.42289	3.98096	2.87192	3.80116	3.78173	3.02095	2.57958	-0.000161437	2.36228	1.7313	1.0074	1.42942	2.34455	1.5023	0.591652	0.589253	0.466098	0.718931	1.59794	-1.09417	4.40288	3.92203	2.77521	2.81207	2.83348	1.32628	2.81006	1.6582	2.44797	1.95251	0.765	4.41932	3.36595	2.64643	3.30523	2.07291	2.39967	1.99991	1.19796	0.928678	1.61878	1.88705
Os07g0264700	(No Hit)	No Hit	8.4787	8.55241	8.486	8.7977	9.19413	8.99974	8.67454	9.54063	9.07253	7.64949	7.79466	9.04087	5.5414	5.67023	5.59318	6.95244	7.40981	7.82735	6.22278	5.98436	6.12404	6.10612	6.32213	5.58651	6.84897	7.16534	7.52313	6.57017	6.90689	7.18732	5.85266	6.48933	6.37369	6.30606	6.58284	6.8165	11.4826	8.88569	7.57939	9.4099	8.70494	7.3086	8.94515	5.54726	4.94282	6.59946	5.43023
Os07g0272900	Conserved hypothetical protein.	expressed protein	7.54084	7.75981	8.05365	8.4155	8.72603	8.70505	7.3273	7.79717	7.41543	8.4009	8.88248	8.93338	7.28089	7.27748	7.28085	8.08389	8.60448	8.40057	6.24732	6.05809	6.29292	5.7398	5.86355	5.56777	6.65333	6.09425	7.71437	7.74023	8.10927	7.43624	4.62126	5.97744	5.82254	4.39575	5.81944	5.7802	10.8725	8.18601	6.84895	8.28881	8.16839	6.41783	8.18818	5.20802	4.44314	7.29258	4.99277
Os07g0274100	Metallophosphoesterase domain containing protein.	retrotransposon protein, putative, unclassified	4.15094	4.66724	4.66349	3.70324	4.69872	4.6137	5.49219	4.75567	5.11016	4.61201	6.05832	4.09511	2.32969	3.68853	3.27624	2.73153	3.33792	2.21545	3.60907	3.21902	5.02662	3.54233	3.40827	4.64748	5.13073	4.25101	5.65394	3.27326	4.51449	4.44357	5.23203	5.07113	5.99903	4.853	4.95744	6.01372	5.9541	5.90349	5.82569	6.04094	5.36329	6.0284	5.61256	4.89586	6.04884	7.20854	5.54789
Os07g0288400	(No Hit)	conserved hypothetical protein	3.66086	3.86578	2.57826	3.50202	2.92879	4.02443	2.24954	2.96008	3.19092	2.919	2.17228	4.61662	4.11962	1.96889	3.27388	3.85809	2.8783	3.91013	2.574	1.93849	2.87688	2.04685	2.344	2.40207	4.55351	3.4193	4.64485	2.45253	2.84082	4.45937	2.52506	2.45994	2.21728	2.04336	2.9706	2.32911	5.77915	4.16123	3.46707	3.7874	4.18024	2.99825	3.62802	2.49059	3.28892	4.04246	1.31527
Os07g0291500	(No Hit)	No Hit	5.89619	6.36676	8.43568	6.75897	7.14778	7.09034	3.60435	5.13816	4.33876	3.25366	4.37868	7.55758	2.70711	3.50013	4.96568	1.7743	3.44452	4.7412	4.11836	3.07974	4.99596	3.35881	4.80354	4.26735	4.33647	5.72965	5.75939	3.46017	4.08555	6.1106	3.65608	4.53063	4.50412	3.79082	4.39174	4.60123	9.34086	7.24031	6.1086	7.82371	6.99388	7.8455	7.32303	3.89912	3.32062	5.83655	4.54784
Os07g0299900	(No Hit)	No Hit	5.70803	7.09697	6.40631	6.46767	6.87159	6.91787	5.57625	6.18378	5.73486	4.5309	5.41962	7.28478	1.44544	3.05825	4.46067	2.59808	4.36232	4.95555	4.42865	3.75354	5.19459	3.81229	4.47707	4.26472	5.92528	5.78342	6.0044	3.8471	5.04051	5.7134	4.56363	5.49047	5.39663	4.77369	5.39026	5.91922	10.4372	8.08792	6.40349	7.24851	8.09236	6.15147	7.10965	4.86477	4.91553	5.94016	4.76341
Os07g0408800	(No Hit)	No Hit	3.09108	3.7308	3.7171	3.84223	3.953	3.67731	2.4211	2.38638	2.39262	2.78653	1.80352	4.1132	0.115176	2.35001	0.685378	2.28523	1.87071	1.57351	2.88349	1.37206	2.27401	-0.192424	1.56456	2.20129	3.82849	3.20829	2.67748	0.45359	1.37534	4.86968	1.75002	1.32236	2.65242	1.99068	2.52678	2.98937	6.23095	4.18244	3.11233	4.66315	4.05829	3.11099	4.30958	2.84219	2.99134	3.43199	2.02126
Os07g0417300	(No Hit)	No Hit	8.27545	8.77102	8.81858	8.59052	9.10997	9.10233	8.02191	8.04137	7.57687	7.80272	8.24934	8.78002	6.14931	6.16108	6.34382	6.26129	7.6307	6.77583	6.80081	6.85925	7.75195	6.38469	6.82207	6.91391	7.44229	7.5476	8.37787	7.28323	7.66183	7.57829	6.66152	7.34262	7.20058	6.63508	6.96458	7.24323	11.2002	9.15217	8.03423	9.45997	8.77479	8.06141	9.58686	7.70084	6.85656	7.16708	8.12895
Os07g0427900	(No Hit)	No Hit	5.58589	6.07534	6.29533	6.47016	6.75426	6.95636	4.32163	4.15125	4.35753	4.4384	3.9202	7.27347	3.66414	3.10298	4.33637	2.51098	3.83634	5.22225	4.21139	2.53262	3.51458	3.09073	3.39637	3.98519	2.43398	5.76356	5.61074	3.59527	3.82846	5.08287	3.45615	3.8598	4.04576	4.05281	3.68719	4.35642	9.07405	6.8435	5.65834	7.70116	6.63993	5.46114	7.10944	3.63388	3.72564	5.76835	4.33657
Os07g0439100	KH, type 1 domain containing protein.	expressed protein	6.69352	5.74402	9.85561	4.75013	4.41859	6.75271	6.05112	5.89204	6.64034	3.81283	4.43894	5.08074	5.10013	5.39413	8.73915	4.61882	4.1373	4.87968	5.06154	4.95673	6.94384	4.40859	4.37337	4.99109	4.82947	5.25187	4.04805	4.19295	4.66865	4.84253	3.83512	4.16424	4.54259	3.82525	4.509	4.52074	5.94025	5.05112	4.36657	4.73722	4.73098	4.27622	5.61143	4.34176	5.4249	3.71734	4.33818
Os07g0445900	(No Hit)	No Hit	5.46296	6.33295	5.30891	7.31137	7.64844	6.55894	7.39408	7.84232	7.26292	8.73853	8.93636	8.33743	6.11757	6.26344	6.35185	6.80645	8.13498	6.82179	6.28883	6.20744	6.77789	6.95437	7.633	7.44893	5.49415	5.25573	5.66641	6.12846	7.23868	6.20773	7.5126	7.2923	7.63296	7.30296	6.54587	7.39579	7.97314	8.44651	8.46939	8.88747	8.63332	8.66229	8.81051	8.23032	7.69871	7.91763	8.90222
Os07g0457600	Disease resistance protein family protein.	resistance protein, putative, expressed	3.10875	2.61029	3.11506	2.11942	3.06935	3.3337	1.63905	1.9467	1.14674	2.60707	2.49645	0.458309	1.27887	1.73414	2.04828	2.36269	2.13507	2.19835	1.9989	1.87406	2.88322	1.83285	1.75841	2.34423	4.23236	4.76601	3.14169	1.43382	1.95313	1.56367	3.84233	4.26611	3.99251	3.98063	4.42917	4.08855	5.69358	3.1503	3.66063	3.94167	3.07657	3.04137	2.72284	1.4968	2.50194	2.20311	2.90827
Os07g0458600	Hypothetical protein.	No Hit	3.0288	3.63572	0.907036	2.26675	0.852044	2.41537	2.34551	2.08257	1.86411	1.64087	1.00169	2.18714	3.87928	2.44913	2.06708	3.39662	2.41214	3.01587	4.2701	2.62007	2.66105	2.82836	2.93814	1.85798	-1.18721	3.62504	3.59808	2.9831	3.34354	4.722	3.21474	4.0342	1.7958	2.91213	4.85635	3.64051	4.45483	4.11525	2.09905	2.10361	3.78921	1.50518	2.49757	1.36996	1.86099	2.86989	1.54142
Os07g0460800	(No Hit)	No Hit	5.37973	5.64272	5.83633	5.26975	5.68309	5.68111	4.86226	5.26204	5.43275	4.81773	5.50186	5.86601	7.04964	6.37043	5.94607	6.04753	6.36404	5.71712	3.85107	5.14997	4.13304	4.01622	3.67417	3.24532	4.63227	5.13325	4.02444	5.07845	4.95023	3.95915	4.17085	4.48769	4.48679	4.55294	5.07082	5.54698	7.73195	6.45367	5.92467	6.68022	6.14015	6.29523	5.22023	2.82508	3.07311	4.08092	2.5591
Os07g0480700	(No Hit)	No Hit	9.46681	9.82071	9.53317	9.80568	10.0655	9.74287	8.40608	8.70485	8.16084	9.01683	9.16618	9.898	6.76974	7.13785	7.53792	7.09353	8.23235	7.71934	7.49648	7.72905	8.14469	7.07474	7.48361	7.13241	8.20157	7.88821	8.68858	8.19395	8.56785	8.51563	7.88802	8.16168	8.17723	7.68149	8.06659	8.11923	12.4455	10.0738	9.23138	10.5171	10.1058	8.94702	10.0471	6.97592	6.15356	8.96591	6.76344
Os07g0500000	(No Hit)	transposon protein, putative, CACTA, En/Spm sub-class	8.50779	9.12387	8.87445	8.74039	9.30117	9.17455	8.45258	8.27087	7.74639	8.15432	8.41428	8.88355	6.3637	6.46077	6.69243	6.62846	7.76975	7.27659	6.90271	7.26768	8.22763	6.59003	7.1558	7.37779	7.79625	7.75318	8.66795	7.5007	7.9228	7.73613	6.84281	7.55347	7.40519	6.72032	7.07924	7.42351	11.3219	9.30614	8.21098	9.39159	8.91474	8.18037	9.68874	7.80871	7.06191	9.08425	8.45803
Os07g0515400	(No Hit)	No Hit	5.87573	6.3205	6.33714	6.70514	6.95829	7.30095	3.51133	4.70868	4.69093	3.8394	4.01993	7.52148	3.89807	3.42364	4.53814	2.33403	3.61974	4.76518	4.30964	2.93531	4.45492	3.33619	4.01193	3.69807	4.51592	5.06174	5.6527	3.79221	4.15875	6.09814	3.53306	4.29164	4.30045	3.8074	4.31912	4.63753	9.39329	7.28309	6.04583	7.73963	7.00887	6.36124	7.30004	4.03912	4.24431	4.22915	3.78654
Os07g0515500	(No Hit)	No Hit	7.13304	7.06057	6.58179	6.88893	7.23411	7.26349	4.21088	4.88451	4.48658	3.96327	4.72267	7.60714	3.20022	2.80645	4.67885	0.411549	3.99326	5.08696	4.51501	2.96051	3.88675	2.95255	3.93787	3.86172	3.94939	5.5622	6.01661	3.75044	4.30012	6.04588	3.87492	4.3922	4.39749	3.93218	4.53845	4.89834	9.58462	7.32218	6.04431	7.71842	7.30002	6.0014	7.41493	4.49384	3.50609	5.9479	5.6495
Os07g0519100	(No Hit)	cytochrome P450, putative, expressed	5.50891	6.74244	6.55138	6.3284	6.8942	6.94262	5.55559	5.9339	5.77599	4.70553	5.38057	7.23428	4.25742	3.00676	4.50363	3.26918	4.31874	4.72614	4.29203	4.19798	5.19977	3.40177	4.49764	4.53315	5.27369	4.39801	5.9981	4.01913	4.54618	5.22314	4.46421	5.42165	5.29698	4.81293	5.59972	5.83855	10.5143	7.98114	6.36738	7.27111	8.05606	6.06366	7.0898	4.9965	4.65061	5.88542	4.69904
Os07g0525600	(No Hit)	No Hit	8.15537	8.85552	8.70862	8.56729	9.02471	8.92201	8.368	7.94676	7.52738	8.11201	8.25821	8.6451	6.12297	6.2363	6.57537	6.38244	7.63469	7.04648	6.73194	7.00918	8.04431	6.31456	6.85085	7.22084	7.56421	7.61482	8.49618	7.28505	7.61386	7.64436	6.62697	7.31065	7.14229	6.60067	6.93244	7.17221	11.1491	9.17773	7.98173	9.48907	8.75422	7.90026	9.52348	7.62826	6.80422	9.11343	8.40592
Os07g0535700	F-box protein interaction domain containing protein.	OsFBX240 - F-box domain containing protein, expressed	3.89634	3.88948	4.34255	3.93293	3.55454	3.62398	5.66836	5.18027	4.91407	5.2649	5.39323	5.37717	3.06946	4.09131	4.45295	3.73888	4.23836	4.07805	6.1081	6.37589	5.81163	5.42071	5.13499	5.38351	6.39451	5.574	6.3875	6.49299	6.51417	6.63911	6.12966	6.11398	6.44458	5.98004	5.68305	5.90796	6.91764	6.72362	6.97136	4.8466	7.03323	7.16308	7.78779	7.15119	7.02906	7.33247	6.9968
Os07g0535900	(No Hit)	No Hit	8.41086	8.34049	8.57519	8.79297	9.11764	9.01691	8.76441	9.47934	9.13881	7.73388	7.87853	9.12161	5.61454	5.72017	6.07398	7.02198	7.47829	7.94513	6.29648	5.99008	6.34047	6.11778	6.22162	5.93276	6.79651	6.91698	7.47458	6.7611	6.88285	7.53132	5.74957	6.43742	6.4077	6.3559	6.6625	6.76815	11.4847	8.91789	7.50096	9.32706	8.51662	7.26215	8.83481	5.39449	5.0544	7.40121	5.60567
Os07g0536500	(No Hit)	No Hit	5.30747	6.61686	6.08931	6.7787	6.17757	7.07297	6.39311	7.89089	7.21928	5.70173	4.72907	6.46744	6.43464	4.11785	7.13856	6.84442	7.29817	5.26494	3.95414	4.5612	5.30702	4.4595	4.46487	4.23969	6.19733	6.54377	6.06795	4.70086	4.08091	5.75892	5.63325	5.8927	5.30622	5.65472	6.48434	6.86298	8.7291	6.89164	6.09619	6.59513	6.44016	5.43808	6.44126	4.63644	4.64737	3.95548	4.36443
Os07g0544600	(No Hit)	No Hit	8.50435	8.52425	8.58271	8.95226	9.18469	9.10557	8.78157	9.52969	9.13205	7.80324	7.74745	9.50769	5.01476	5.5507	6.1476	6.85949	7.39717	7.68592	6.4067	5.8503	6.37625	6.13318	6.15771	5.8724	7.21202	7.5799	7.38353	6.74132	6.82008	7.12374	5.75385	6.45227	6.22792	6.2169	6.58479	6.79162	11.398	8.89343	7.48719	9.58578	8.66481	7.28829	8.8942	5.42029	4.79608	7.28367	5.58307
Os07g0546400	NPH3 domain containing protein.	BTBN15 - Bric-a-Brac, Tramtrack, Broad Complex BTB domain with non-phototropic hypocotyl 3 NPH3 and coiled-coil domains, expressed	9.64236	9.66101	9.60597	8.0024	7.85407	9.1047	8.71121	8.65535	8.65737	8.28488	8.70897	8.72632	7.08826	7.08168	6.81077	7.03604	6.7829	6.44766	10.1806	9.67535	10.2104	9.95841	10.2271	10.3775	8.63102	8.50633	8.77385	9.70557	10.422	9.99881	9.32633	9.346	9.39661	9.28558	8.92505	8.8867	8.58948	8.72532	10.0034	9.44208	9.47374	9.26841	10.4462	10.457	10.3732	10.1452	10.4659
Os07g0553500	S-domain receptor-like protein kinase precursor (EC 2.7.1.37).	No Hit	4.31612	4.90591	4.84491	4.90003	5.63583	5.69213	3.91958	4.40715	3.38534	3.40619	4.35171	6.06404	7.1302	3.78632	5.02319	3.09742	4.80036	4.20923	3.02745	2.94757	2.24597	3.99027	3.3717	2.58474	4.47254	3.57152	5.04337	4.05896	3.82387	4.9104	3.47172	5.05571	3.2464	3.93451	5.38479	3.93238	8.84342	6.74021	4.66324	6.37014	6.33939	4.65444	5.93577	3.16886	2.56938	3.68734	3.83091
Os07g0616100	Non-protein coding transcript, unclassifiable transcript.	No Hit	3.81484	5.93775	4.11346	3.99362	3.9026	4.36875	4.23944	2.39062	2.95102	3.54348	2.63128	3.54741	3.08262	2.19017	1.35658	1.57377	2.05623	1.75168	1.73545	-0.396917	3.54537	0.241969	2.17159	5.14435	4.01194	3.54653	4.08584	1.68093	2.27972	1.44861	1.49203	2.53949	2.00301	0.536112	1.24114	2.32799	5.93157	4.44598	3.31735	5.36525	4.27904	3.27851	4.13561	2.65959	2.47221	3.5408	2.62409
Os07g0636500	(No Hit)	No Hit	5.7133	6.43728	6.61997	6.3269	6.91783	6.84638	5.80367	6.18343	5.73235	4.48388	5.36118	7.20307	1.99631	4.07779	5.05982	3.72854	4.16857	5.27198	4.38638	3.8355	5.36529	3.89353	4.46837	4.25802	6.11509	5.3873	5.64713	4.28549	4.47609	5.61423	4.63857	5.55811	5.35517	4.73968	5.56296	7.0772	10.5484	8.06021	6.40048	7.27181	8.15593	6.19744	7.245	5.13701	4.98989	5.96015	4.79662
Os07g0648100	Non-protein coding transcript, uncharacterized transcript.	No Hit	7.55113	7.45314	6.96323	6.97198	7.07071	6.44777	7.48281	6.44063	6.03093	6.30182	6.41922	6.27712	5.5693	5.27731	5.60177	6.62	6.01262	4.17053	6.04647	6.57202	6.96471	5.73176	6.16342	6.68586	6.4046	6.06336	7.28546	5.85629	6.00403	6.24045	5.096	5.08005	4.71901	5.30225	5.76778	5.05331	5.54033	6.06065	5.73236	5.82725	5.94317	6.17183	8.19734	7.79535	7.43668	8.66616	8.04833
Os07g0652100	(No Hit)	No Hit	7.24939	7.80402	7.62304	8.03777	8.70875	8.32678	6.18521	6.78086	6.24876	5.50541	6.02552	8.88397	5.91281	5.7408	6.14652	4.69824	6.01741	6.69188	6.0161	5.31888	5.24764	5.45103	5.81739	4.85324	5.80417	6.86917	7.6434	5.82945	5.96371	7.37098	5.80218	6.59754	6.20803	5.85065	6.63317	6.51316	11.4552	9.20733	7.58474	9.5971	8.96998	7.27814	8.88508	5.73359	5.13844	7.7027	5.70561
Os07g0652200	(No Hit)	No Hit	7.59426	8.10785	7.90263	8.48023	9.00397	8.54505	6.45738	7.15424	6.44614	5.88336	6.39179	9.10684	6.24656	5.9264	6.56731	5.06538	6.17853	6.96951	6.23333	5.61982	5.72923	5.87188	6.37062	5.36721	6.53077	6.87357	7.7502	6.25099	6.31901	7.58064	6.27256	6.95935	6.53714	6.22925	6.84674	6.82375	11.7191	9.40818	7.90558	9.62801	9.2025	7.53166	9.13126	6.05433	6.51039	8.08662	6.16124
Os07g0668800	Conserved hypothetical protein.	H-BTB7 - Bric-a-Brac, Tramtrack, Broad Complex BTB domain with H family conserved sequence, expressed	7.51562	7.53156	7.14336	7.0493	7.0993	6.71429	8.24165	8.5635	8.36727	8.00984	8.36959	7.90459	8.09651	8.54179	8.2697	7.20374	7.38821	7.19088	7.7066	7.89676	7.10328	7.11774	6.7413	6.75721	7.83815	7.26903	7.70813	8.34088	8.38718	8.43489	7.02187	6.99188	7.16357	6.5066	6.22158	6.62229	7.42455	7.63103	7.47876	7.90498	7.75762	7.70137	8.57453	8.12754	7.99972	7.62346	7.66685
Os07g0694500	HMG-I and HMG-Y, DNA-binding domain containing protein.	PWWP domain containing protein, expressed	6.83051	6.70592	6.82871	6.55718	6.55988	6.22264	7.08072	7.10274	6.92775	6.24828	6.59754	5.63134	7.1509	7.05311	7.26929	6.42129	6.89213	6.55018	5.62134	5.99109	6.75993	4.75564	5.26652	5.18203	4.96187	4.65294	6.02773	4.96896	5.71357	4.99968	5.48113	5.54215	5.81397	4.86763	4.3188	4.81692	6.18995	6.26974	6.22929	5.84916	5.73163	6.21758	7.49112	7.06669	6.73151	6.42508	6.44559
Os07g0696100	Hypothetical protein.	hypothetical protein	7.032	7.12063	6.70754	6.94552	6.71133	6.66177	7.11489	6.86861	6.41986	8.00907	7.83395	7.27338	6.24031	6.65482	6.80432	6.14474	7.33701	6.50819	5.14111	4.96916	5.64016	4.94077	5.73335	5.65488	4.86113	-1.7706	4.83213	6.03944	6.40091	6.73028	5.53728	5.4905	5.25869	5.44438	5.27955	5.49649	5.15708	6.1077	5.93623	6.90746	6.6325	6.09006	6.92946	6.15872	5.86676	7.15243	6.91805
Os08g0132100	Conserved hypothetical protein.	retrotransposon protein, putative, Ty3-gypsy subclass, expressed	4.37985	4.20757	5.3649	5.07811	5.15114	5.5971	3.23883	3.65095	3.31743	3.30041	3.41543	5.89593	3.27119	3.08337	4.18369	3.6526	3.30383	4.14161	2.72752	2.82787	2.97743	3.3435	3.11238	3.05011	3.10007	5.28201	3.58995	3.70659	3.08799	4.73084	3.63859	4.00957	3.96046	3.5684	4.68469	4.15046	8.40124	5.92323	4.76031	6.71307	5.73613	4.16342	5.72091	3.31078	8.46898	4.67332	3.27851
Os08g0133700	HGWP repeat containing protein.	2-aminoethanethiol dioxygenase, putative	5.99079	6.83322	7.17363	6.91297	7.62715	8.03987	5.0817	6.45931	6.46845	5.76743	6.38566	8.41542	6.4149	6.73319	7.79538	6.05931	7.86898	7.40941	5.25933	4.24382	5.41744	4.68518	5.15132	5.01063	5.7517	6.70426	6.69365	5.11834	5.58177	6.69905	4.77986	5.85803	5.63767	4.51542	5.90277	5.7711	10.4225	8.28338	7.07034	7.92162	7.93057	6.49538	8.22166	5.29308	4.41997	6.8806	5.15327
Os08g0135600	Conserved hypothetical protein.	RNA polymerase II complex component SRB7, putative, expressed	9.11556	9.52879	8.58703	9.6514	9.92936	9.28495	9.93033	9.87696	9.48397	10.1001	10.2798	10.244	9.43845	10.3213	9.99957	9.81472	10.3738	9.82859	9.93139	9.81413	8.91914	9.64181	9.48613	9.38113	9.30325	8.65515	9.3727	10.2032	9.95001	9.55942	8.9371	8.83981	8.93675	8.93206	8.26209	8.70763	8.11307	8.87755	8.756	9.45732	9.04254	8.92639	10.9119	10.216	10.1084	9.92007	10.4104
Os08g0201800	Copia protein.	No Hit	6.19351	6.48854	7.33474	7.09368	7.47538	7.84938	5.07151	5.77487	6.1612	5.611	6.02671	7.82294	7.41385	7.227	6.9342	5.35413	6.27066	6.49425	4.8599	3.09431	4.86638	3.63374	4.54642	4.59881	4.43624	5.57562	6.17889	4.94761	6.09556	5.60992	4.01421	5.33984	5.27278	4.27413	4.90981	5.3398	10.3069	8.07587	6.65834	8.68497	7.73801	6.32298	8.16685	4.48415	4.37123	6.4977	4.958
Os08g0204200	(No Hit)	No Hit	4.98321	5.06529	6.52674	5.77552	6.00346	6.48879	4.08053	3.77491	5.18336	3.34307	3.71538	6.29272	4.09929	4.03778	4.6304	4.31299	3.28978	5.08421	3.73581	3.77254	4.10137	3.49597	3.72146	3.48918	4.97945	4.97219	4.61059	4.23973	3.83272	5.26411	3.74469	4.58444	4.29273	3.91082	5.21291	4.88353	8.86359	6.49798	5.27517	6.71365	6.27845	4.66447	6.31863	3.49588	3.6639	4.82227	3.3048
Os08g0219600	(No Hit)	No Hit	6.06895	6.4696	6.68799	6.95496	7.18854	7.24294	4.22591	4.23251	4.48792	4.23521	3.96955	7.58148	3.63435	2.73953	4.6184	2.91716	3.81601	5.1203	4.32623	2.91259	3.73145	3.66504	4.56336	3.75699	3.36143	5.33472	5.63824	3.90751	4.07157	5.95655	3.70088	4.47826	4.34194	3.84371	4.98672	4.82902	9.59274	7.31914	6.19574	7.72962	7.27649	5.87835	7.42618	4.19008	3.38214	5.98602	4.52224
Os08g0220900	(No Hit)	No Hit	5.61306	6.43432	6.63083	6.30388	6.8992	6.97594	5.8602	6.27651	5.58013	4.71801	5.16964	7.271	4.44049	3.26982	4.38187	3.82312	4.44564	5.23829	4.6858	4.3429	5.39699	3.78234	4.41304	4.51911	5.81238	5.20472	5.63972	4.11115	4.47806	5.33104	5.3967	5.48063	5.5738	4.62479	5.67781	5.9155	10.5786	8.08904	6.4515	7.28722	8.1492	6.17013	7.2649	5.04338	4.81072	6.03082	4.5422
Os08g0221800	(No Hit)	No Hit	8.41383	9.11642	8.95735	8.79385	9.3077	9.19592	8.31894	8.22359	7.84499	8.0511	8.50606	8.86558	6.36442	6.53633	6.64371	6.67546	7.82185	7.06123	6.84619	7.33836	8.08624	6.65121	7.17357	7.18764	7.9797	7.84338	8.62332	7.49436	7.93397	7.77117	6.87999	7.53402	7.51472	6.84459	7.09212	7.54315	11.4165	9.25168	8.3036	9.43244	8.9465	8.21273	9.76139	7.82561	7.10098	9.05129	8.38506
Os08g0226300	Cytochrome P450 family protein.	retrotransposon protein, putative, unclassified	6.13401	6.44704	6.63043	7.01541	7.48348	7.20762	4.74715	4.66632	4.79388	3.31152	4.31747	7.47189	3.77511	4.27401	5.07749	2.82972	4.14954	5.42489	4.87499	4.44474	4.30159	4.39525	4.75871	3.98769	4.72762	5.22179	5.64614	5.12555	4.71536	5.88459	4.26812	5.45658	4.55875	4.49781	5.93994	5.24272	10.5553	7.86734	6.4004	8.15469	7.67432	5.96659	7.79484	4.28691	3.79336	5.93547	4.46112
Os08g0255400	(No Hit)	No Hit	5.54065	6.32473	6.47888	6.49846	6.86868	7.05994	4.229	4.40129	4.40827	3.81916	4.16185	7.30306	2.91065	3.96817	4.15115	2.87625	3.23584	5.09947	4.45281	2.69764	3.78895	3.3069	3.73764	3.42731	4.7639	4.0109	5.39271	3.20221	4.84705	5.75897	3.97818	4.33786	4.23865	3.73942	4.34336	4.7251	9.23709	7.26283	6.00235	7.66276	6.78491	5.85286	7.14903	3.3301	3.07197	5.93711	4.19124
Os08g0256200	(No Hit)	No Hit	4.41395	4.79738	4.88022	4.93311	5.39596	5.4981	7.35679	4.28629	4.7795	0.0963939	4.24548	5.81378	0.690036	2.35675	3.65825	2.40249	3.9142	5.24071	3.19903	2.00311	3.42472	2.39159	2.86667	2.84149	-2.62961	3.90861	-0.717389	2.37199	3.38288	1.91715	2.41765	2.27797	2.95015	2.51651	0.260359	2.88247	7.85056	5.40231	4.11638	5.6777	5.40819	3.88965	5.5494	3.81951	2.68952	4.97556	4.04922
Os08g0270500	Hypothetical protein.	expressed protein	7.38621	7.14055	6.71908	7.9749	7.40392	6.69493	7.94519	7.12114	6.8255	7.38867	7.62682	6.52067	5.42464	6.05648	5.73381	4.29223	5.99563	4.1519	5.44155	5.61588	6.81113	4.89062	5.80989	6.29592	5.57531	3.24748	7.90046	4.71279	6.32088	4.79942	6.84659	5.6466	6.64188	7.4184	4.18125	6.06598	5.07696	6.31447	6.95886	6.96246	6.3142	7.28855	8.17199	7.7172	7.19319	7.98416	7.68983
Os08g0290100	Conserved hypothetical protein.	aberrant root formation protein 4, putative, expressed	8.52715	8.76688	7.85534	8.43973	8.62052	7.78581	8.95221	8.66519	8.33139	8.99134	9.10145	8.53598	8.24693	8.56501	8.61723	8.25296	8.94077	8.27211	8.43133	8.63222	8.26309	8.43921	8.51146	8.44129	8.57567	8.08862	8.42845	9.16939	8.72802	8.57617	8.9239	8.57527	8.69153	8.84163	7.9571	8.13909	7.36999	8.03005	8.29819	8.34297	8.27274	8.38415	9.89233	9.37884	9.08748	8.98455	9.48432
Os08g0291600	(No Hit)	No Hit	5.89671	6.38913	6.56885	6.68797	7.10235	7.35062	3.52781	4.40073	4.30847	4.43203	4.05898	7.62879	0.911827	3.24568	4.35149	0.899172	3.36815	5.06855	3.97983	2.75242	3.51386	2.4372	3.91067	3.64878	2.97122	4.73948	5.9793	3.97982	4.00372	5.52176	3.48392	4.35107	5.27037	4.10745	4.36408	4.78686	9.49403	7.32362	6.02906	7.88124	7.05365	5.83616	7.36253	3.80606	2.8275	5.81224	4.00963
Os08g0307300	Longin-like domain containing protein.	No Hit	6.11679	5.16671	5.13296	6.97297	6.29325	5.83696	5.98727	5.24007	5.02928	5.80459	5.32601	4.4981	4.72869	4.77089	3.86966	5.03248	5.59857	4.40064	4.47452	3.89938	4.7908	4.94858	5.48391	5.37211	4.99274	5.31653	4.26124	4.24329	3.94732	5.15113	5.94477	5.5708	4.69367	6.09385	5.90143	5.42143	4.86529	5.53633	4.9508	5.33558	5.44993	4.94785	5.92464	5.78215	5.6942	3.34833	6.22904
Os08g0328300	ENT domain containing protein.	ENT domain containing protein, expressed	4.91078	4.08206	6.03003	4.86883	4.69004	4.5389	5.06181	5.00434	4.62824	5.01033	4.72048	4.60025	4.63567	4.7279	4.59109	4.96103	4.87477	5.27171	4.59407	4.71352	4.88759	5.5049	5.16969	4.86239	5.02988	5.20664	6.44441	5.08588	5.22607	4.99836	4.21789	4.44072	6.12579	4.50955	4.79857	4.2978	4.10365	4.14169	4.23966	4.13232	4.76529	3.78962	4.889	4.7768	4.78654	4.63949	4.8373
Os08g0329600	(No Hit)	No Hit	6.23332	6.70472	6.89196	7.06125	7.57983	7.48639	5.23809	5.91652	5.86829	4.80491	5.29836	8.04162	4.75661	4.45133	5.02447	3.88732	4.70399	5.27961	5.05649	4.33545	4.7804	4.66202	4.76305	3.85214	5.98446	6.40651	6.58531	4.74876	4.89012	6.72154	5.15059	5.91344	5.86598	5.05675	6.00552	5.83323	10.7259	8.23805	6.97161	8.39986	7.844	6.59635	8.08941	4.84457	4.32932	5.82216	4.4859
Os08g0332600	Disease resistance protein family protein.	NB-ARC domain containing protein, expressed	5.66106	5.66499	5.98266	6.23443	6.33776	6.53687	6.19272	5.88012	6.01711	6.33857	6.22231	6.82972	5.92262	5.86066	5.90891	5.66761	6.54799	5.97749	4.89364	5.03957	5.38911	4.69145	5.04234	4.6828	6.21834	5.70068	5.63446	4.38141	4.7562	5.69598	6.24964	6.11939	6.63859	6.78809	6.68598	6.93146	8.81408	7.57104	7.30612	7.8237	7.33646	7.33411	6.85997	6.08731	5.74789	6.33948	6.15876
Os08g0334300	Retrotransposon gag protein family protein.	No Hit	6.96978	7.5556	7.64758	7.58381	8.14648	8.0493	4.52278	5.93395	5.60773	5.1248	5.62359	8.52106	5.21324	5.26225	5.89662	3.65099	4.94986	6.42038	5.33266	4.49531	4.69917	4.77946	5.31932	4.73626	6.05585	6.38986	7.07166	5.30022	5.452	6.77039	4.58962	5.54979	5.08366	4.79088	6.0273	5.56666	10.868	8.21315	6.67989	8.47722	8.15184	6.47731	8.31994	4.87236	4.23705	6.83672	4.96803
Os08g0349100	Plant disease resistance response protein family protein.	No Hit	1.54413	3.37509	3.55396	2.77385	2.82586	3.51092	4.09985	2.12575	2.20348	3.6321	2.16065	2.74163	2.4755	2.76333	2.2197	2.81083	1.67399	2.03871	2.73469	2.60634	1.52996	2.13396	2.57737	2.21029	2.29037	5.02341	2.91078	3.0112	2.80516	1.76174	2.45145	3.84291	2.45273	2.32525	4.56747	3.61623	5.37091	4.67687	2.4225	4.47024	4.12039	2.88461	3.25604	1.27185	2.29342	2.1992	1.72214
Os08g0351700	Conserved hypothetical protein.	No Hit	8.67429	8.78809	10.19	9.49902	9.70038	10.6524	6.80783	7.24443	8.12132	6.74413	6.82279	10.3641	5.57896	5.97905	6.95864	4.94582	6.28334	7.72019	7.02966	6.1703	7.2926	6.42227	7.05927	7.12294	7.00548	7.925	8.11418	6.61391	6.66559	8.62849	6.75049	7.69413	7.84924	6.78044	7.74909	8.26286	12.4914	10.6695	9.28317	10.618	10.547	8.97028	9.98708	6.79703	7.23186	7.46548	6.94251
Os08g0352800	(No Hit)	No Hit	5.4085	6.23774	6.41924	6.01432	6.70245	6.83159	5.44844	5.79536	5.5008	4.40386	5.22724	7.11964	3.44197	3.41205	3.97752	3.613	3.94401	4.21404	4.21651	3.5904	4.93971	3.699	4.53573	3.80834	5.1761	5.42918	6.86206	3.9272	3.84569	5.56905	4.42146	5.39657	5.30621	4.69348	5.53124	5.96836	10.3604	8.03219	6.30252	7.2943	7.92153	5.96836	7.04246	4.86436	4.65102	4.98786	4.37026
Os08g0355100	Integrase, catalytic region domain containing protein.	No Hit	5.06342	5.66449	6.0256	5.93683	6.25739	6.30648	4.95409	5.46963	5.83504	4.46494	5.07174	6.47142	5.39329	5.79099	5.1108	4.90522	5.25327	5.41653	4.4419	3.82054	3.84171	3.69148	4.09282	3.79937	4.72608	4.37168	5.47291	3.54616	3.41584	4.5546	4.00334	4.57727	4.06733	3.58209	4.75375	4.32362	8.43652	6.33452	5.364	6.92665	5.91007	4.56213	6.20188	4.26007	4.98777	4.56835	4.11545
Os08g0361400	(No Hit)	hypothetical protein	5.31459	5.55767	5.73154	5.8856	5.81684	6.09994	5.05491	5.14508	4.9235	4.48659	4.52869	6.14653	5.07119	5.25231	5.72707	4.42547	4.7674	5.31571	4.1403	3.67444	4.42008	3.48463	3.86332	3.66213	3.63061	5.36097	3.65671	4.48617	3.93661	4.45873	4.40091	4.54222	4.69382	4.30999	4.99903	5.09934	7.69222	6.33921	4.94096	7.54937	6.25145	5.01518	6.13878	3.77289	3.72143	5.27613	3.97416
Os08g0367000	En/Spm-like transposon proteins family protein.	hypothetical protein	6.68909	7.76104	7.99452	7.6659	8.51757	8.75586	5.67586	6.69602	6.50106	6.06707	6.58628	9.45409	5.95294	6.83508	7.56788	5.39639	7.8287	7.25151	6.07255	4.90264	5.86011	5.41813	5.90299	5.37009	6.69666	7.35076	7.48923	5.75928	6.11912	7.67632	5.88318	6.82717	6.87343	5.67216	6.75632	6.5996	11.8219	9.79613	8.34176	9.16055	9.45846	7.81223	8.92711	5.78894	5.59966	7.64543	5.97791
Os08g0391300	Non-protein coding transcript, putative npRNA.	No Hit	6.23494	6.65033	5.9555	6.22726	6.58491	5.52972	7.69017	6.24989	5.90088	7.6627	7.25656	7.43732	5.02246	5.1699	6.31181	5.85545	6.5427	5.30183	5.44832	5.88473	6.79278	4.80344	5.4776	6.55652	6.00922	5.92885	6.8722	6.72924	5.67752	5.35533	7.6088	7.14406	8.12732	7.98651	6.24961	7.25143	6.93812	8.46267	8.01128	8.78087	8.32977	8.57753	5.7529	6.21116	5.65274	8.38143	7.25447
Os08g0400200	SRA-YDG domain containing protein.	YDG/SRA domain containing protein, expressed	7.79601	8.02829	6.76493	6.86364	7.12721	5.56503	8.85609	9.69523	9.17657	5.34897	5.27897	5.2896	9.67416	9.5896	9.09752	7.77812	7.6956	8.83134	5.09719	5.61535	4.80704	3.89343	4.21952	3.34431	8.04503	7.18224	7.74626	5.92495	5.91455	5.38485	4.91777	5.02185	4.60239	4.13231	4.88805	4.60952	8.04448	7.73284	7.14176	7.11233	7.12674	6.70149	7.40705	5.97824	5.5259	4.2379	5.06079
Os08g0423700	(No Hit)	No Hit	4.32129	5.07428	6.46168	4.63295	5.39965	6.13426	4.56799	5.11074	5.04778	4.03301	5.10977	4.71179	4.69354	4.4741	3.75762	4.11859	4.28517	3.96594	2.70107	3.12213	3.70372	4.24903	3.65373	3.37197	0.253993	4.74964	4.36098	3.92969	4.66076	4.26018	4.00322	5.17906	4.38252	4.07967	5.50123	4.67766	7.82256	6.32493	4.98532	5.59706	5.84263	4.80664	3.87617	3.35245	5.05813	2.9706	2.23784
Os08g0431100	Bromo adjacent region domain containing protein.	agenet domain containing protein, expressed	9.63007	9.65266	9.21248	9.21041	9.1448	8.52661	9.42697	9.90551	9.632	9.58572	10.0419	9.19765	9.40564	9.91863	9.36633	9.03495	9.60867	9.31319	8.68784	9.04046	8.65424	9.06185	9.06594	8.65956	9.55791	8.85531	10.0005	10.3506	10.3192	9.33165	8.32375	8.42022	8.25551	8.40043	8.26611	8.39949	8.4133	8.58207	8.61269	8.85806	8.94349	8.44793	9.03976	8.65976	8.27359	9.36985	8.78917
Os08g0432600	Plant MuDR transposase domain containing protein.	No Hit	9.82625	10.259	11.0863	10.8789	10.9455	11.4927	9.46613	10.004	10.1193	10.1799	10.7624	11.735	10.1111	9.87148	9.50385	10.2566	10.4741	10.8468	8.96428	9.06356	8.94079	8.91097	8.7831	8.55982	9.34823	9.6389	9.89621	10.4236	10.6669	10.1119	9.18156	9.72834	9.91382	9.43936	9.56579	9.99485	13.9444	11.701	11.0212	12.4387	11.6806	10.7946	11.2962	8.55426	8.60257	10.1299	8.49147
Os08g0437600	(No Hit)	No Hit	6.00616	5.94965	6.49589	6.87066	6.63001	7.02274	3.98188	4.16036	4.76731	3.5874	4.05986	6.85705	3.9177	3.95421	4.54608	3.88934	3.54276	4.65476	3.68544	3.75865	3.78855	4.02504	4.26629	4.44274	5.51339	5.63625	5.81028	4.21057	4.0684	5.73392	4.29644	5.03568	5.07507	4.21851	5.44055	5.29927	8.85928	7.39771	6.19339	7.73367	7.15892	5.96082	6.93404	3.99691	4.11194	5.01332	4.1597
Os08g0453400	(No Hit)	No Hit	10.5778	11.0816	10.5554	10.9005	11.1949	10.5154	10.5054	10.9261	10.537	10.6063	10.9516	10.9236	10.3735	10.4752	10.5024	9.91268	11.1941	9.78119	8.78437	9.02535	9.59862	8.63624	8.83749	8.84448	8.57832	8.22177	9.24302	9.41511	9.87504	8.97643	9.25174	9.33607	9.88496	9.286	8.68052	9.49111	11.7403	10.604	10.4084	10.7776	10.6029	10.4982	10.7806	9.66607	9.12474	10.1496	9.48686
Os08g0487300	Zn-finger, CCHC type domain containing protein.	No Hit	6.9346	6.85802	7.16362	6.78532	7.27203	7.24533	4.90635	5.56462	4.68955	3.49011	4.44248	6.32562	5.2288	5.11113	5.05146	5.33884	5.32571	5.45814	4.99405	4.27589	5.36564	4.20462	4.86964	4.49698	4.05396	4.89553	5.37102	3.048	3.9204	4.98778	3.28006	4.09382	4.20271	4.42582	4.25069	4.01981	8.61082	6.68091	4.99785	6.35116	6.38377	4.53522	6.82228	4.78094	4.26367	5.56648	4.75112
Os08g0499300	WRKY transcription factor 30.	OsWRKY30 - Superfamily of TFs having WRKY and zinc finger domains, expressed	6.58435	6.57787	5.64429	7.76	7.55201	7.25892	6.73147	6.63453	5.92775	9.20352	8.90918	7.63511	5.58594	6.23174	5.95382	7.43014	7.98821	7.01842	5.936	6.66092	6.27664	6.89282	6.79932	6.65071	5.99779	6.1511	8.24014	7.70176	8.65043	7.34224	6.19833	6.28765	5.32999	6.98145	7.05373	6.33674	6.18051	6.86634	5.57519	7.07993	7.0363	6.54584	8.15961	8.83405	8.70664	10.5452	9.96214
Os08g0507500	Hypothetical protein.	No Hit	7.13895	7.64553	7.50777	7.768	8.13048	7.95372	6.89321	7.09675	6.70416	6.37367	6.04906	8.27742	6.66828	7.14308	6.94929	5.35966	6.29921	7.05362	6.04124	5.46068	5.95406	5.32238	5.84589	5.45992	5.99943	7.11966	7.24067	5.92384	6.63518	6.64758	5.26123	6.05244	5.45981	5.37897	5.93849	5.56035	10.6238	8.34758	6.86217	9.1046	8.05105	6.44107	8.72612	6.30727	5.5372	7.31685	6.15871
Os08g0526700	Ubiquitin-associated domain containing protein.	ubiquitin-associated protein, putative, expressed	6.48663	6.42304	6.62706	6.24068	6.32477	6.4576	6.42763	6.0398	5.38781	5.42941	6.1561	5.98315	3.73348	3.42055	3.83471	3.92141	4.37446	3.62186	6.56996	5.05866	6.9492	5.56627	6.33098	7.04491	4.28778	5.20602	4.07273	3.54531	4.38159	4.22807	6.42548	6.62978	6.72422	6.67247	6.14091	6.43005	6.26	5.88668	6.04495	6.49967	6.17544	5.7945	7.72734	8.04852	8.29348	8.43679	8.46852
Os08g0541200	(No Hit)	No Hit	5.39401	6.102	6.36448	6.04932	6.59559	6.96709	5.55959	5.83722	5.77115	4.40146	5.03956	7.07548	3.73959	3.68801	4.04692	3.00231	4.01047	4.64371	4.16818	3.83651	4.95886	3.62834	4.34167	4.13952	5.08233	5.11323	5.39322	4.3134	3.7734	5.64149	4.37557	5.27993	5.22389	4.69929	5.46417	5.6739	10.2392	7.96693	6.32302	7.26731	7.7724	5.95619	7.03885	4.39791	4.51752	5.60213	4.24011
Os09g0101000	(No Hit)	No Hit	7.67052	7.94996	7.81529	8.28175	8.97352	8.46332	6.37714	7.14177	6.37318	5.89431	6.24442	9.03445	6.47563	5.91193	6.31656	4.94441	6.12616	6.68811	6.26577	5.4744	5.46173	5.70944	6.16162	5.27655	6.16654	6.89328	7.60219	6.07305	6.15543	7.52978	6.12541	6.89458	6.44862	6.04792	6.79959	6.67692	11.7209	9.43144	7.78071	9.75574	9.29903	7.50619	9.1387	5.98207	5.24593	8.04515	6.16659
Os09g0132300	(No Hit)	No Hit	5.65875	6.13021	6.36221	6.50368	6.88091	7.15751	3.8366	4.52265	4.27898	3.88581	3.89926	7.3201	3.13879	3.63184	4.25621	1.94061	3.47759	4.76546	4.31153	2.53169	3.59967	3.13092	3.83815	3.51244	2.99582	5.53557	5.42897	3.63917	4.01845	5.55952	3.57714	4.20409	4.20235	3.73145	4.11381	4.58089	9.17479	7.14127	6.11169	7.63104	6.66551	5.58559	7.16811	3.77265	3.39778	5.53256	3.65366
Os09g0262200	(No Hit)	No Hit	5.84683	6.31929	6.47238	6.37347	6.77458	6.85103	5.08784	5.64828	5.46937	5.21309	5.79079	7.09966	4.60566	3.41828	4.16631	3.32107	4.54567	4.8629	5.97619	6.16217	6.60971	5.05064	5.58986	5.64387	5.57949	5.67318	6.50428	4.71885	5.51518	5.89188	6.22839	6.53496	6.5264	5.81274	5.99449	6.39106	9.75618	7.81523	6.98979	7.66298	7.55641	6.65497	8.02601	7.57656	6.81805	6.5337	6.24396
Os09g0264600	(No Hit)	No Hit	8.54933	9.32649	9.05516	8.999	9.30515	9.3295	8.39014	8.09395	8.01474	8.21247	8.65557	9.01803	6.86787	6.89311	7.16142	7.53115	8.37367	7.62917	6.55986	6.92395	8.25987	6.3485	7.12426	7.57563	7.50066	7.75489	8.72034	7.25626	7.76168	7.69252	6.66461	7.12313	7.44181	6.60902	6.43016	7.33593	10.915	9.11531	8.4055	9.11152	8.71343	8.49451	9.13112	8.32491	7.9317	9.31425	8.42082
Os09g0265300	Conserved hypothetical protein.	No Hit	7.96872	9.52194	9.34118	9.07677	10.2532	9.7717	6.79363	7.86007	8.09323	6.43325	7.68084	9.99907	7.56967	7.88161	8.23099	7.3797	7.56352	8.33674	10.6169	12.2861	10.6365	10.8511	9.77237	10.171	8.82758	9.4256	8.86543	7.99959	7.87454	9.18123	7.7717	8.41964	8.45205	7.84236	8.33912	8.41024	12.7793	10.412	9.36501	10.6472	10.3896	8.93695	9.48604	7.65619	8.71578	9.46751	7.60654
Os09g0269700	Conserved hypothetical protein.	No Hit	4.2141	4.02638	4.08579	4.35976	4.02194	5.77371	4.05903	2.42023	3.25357	3.62398	2.63223	5.21642	2.32197	1.80403	3.21798	2.41483	2.63448	3.34712	2.3493	2.34456	2.40435	2.94131	3.28459	3.04519	1.92527	3.79728	4.33203	3.65217	3.45715	3.86461	3.77565	4.34735	2.44564	3.72895	5.30539	4.66503	6.42066	5.37644	3.66341	5.03026	5.34698	3.8118	4.0053	2.60085	2.58983	3.95713	2.1957
Os09g0272400	(No Hit)	No Hit	7.10625	6.891	7.2686	6.83694	7.33501	7.34703	4.92859	5.57414	5.11855	4.64009	4.529	6.4015	4.5238	5.03807	5.37193	4.64986	5.32404	4.96701	4.98695	4.53699	5.20962	4.24508	4.92515	4.70089	4.7662	5.36615	5.55303	4.04399	3.4995	4.85487	3.35768	4.10032	3.61779	3.15828	4.4302	4.84978	8.9044	6.56103	5.2077	5.96012	6.50095	4.7128	6.80263	4.87388	3.99283	5.15889	4.06978
Os09g0290200	(No Hit)	No Hit	5.59346	6.56751	6.47821	6.11101	6.95117	7.06129	5.60269	6.23166	5.70546	4.61146	5.38998	7.27763	3.93068	3.59715	4.38196	4.03721	4.14861	4.35446	4.2618	4.01022	5.26009	4.17762	4.45556	4.38445	5.2473	5.26169	6.22405	4.27549	4.65901	6.32396	4.49095	5.57034	5.2068	4.87533	5.67531	5.9308	10.3011	8.06245	6.43334	7.27803	7.84778	6.14922	7.22317	4.69368	4.71023	5.87677	4.61891
Os09g0298700	RNA-binding region RNP-1 (RNA recognition motif) domain containing protein.	RNA recognition motif containing protein, expressed	6.6785	6.97522	6.50543	5.92342	6.11367	6.21312	6.31476	7.10918	7.09217	5.96249	6.53354	5.7268	6.73103	7.02837	6.94667	6.05307	6.89094	6.89578	6.16344	6.57222	6.70213	6.82902	6.92168	6.85017	7.13794	5.82274	6.19231	6.09259	6.25376	5.50582	6.4561	6.54327	6.76014	6.36824	6.1359	6.43596	6.32047	6.10847	6.40016	5.98546	6.17021	6.56659	7.77529	7.61495	7.45314	7.03957	7.60147
Os09g0318600	Homeodomain-like containing protein.	transposon protein, putative, Pong sub-class, expressed	4.39533	4.10683	3.57237	5.02298	4.71057	4.35744	5.09956	5.05751	5.99915	4.86667	4.32363	4.19167	4.58081	4.92621	5.04245	4.61562	4.78947	4.74375	4.62185	4.60374	3.9158	5.69792	5.34461	5.72723	4.67773	4.48768	4.67851	3.97438	4.33345	4.36375	5.20653	5.2424	4.49458	5.74868	5.9839	4.99815	4.7712	5.25272	3.89999	4.54234	4.58932	4.48737	5.69867	5.1907	5.0702	4.96728	5.54831
Os09g0325300	Conserved hypothetical protein.	expressed protein	5.59322	5.70516	5.21566	5.44739	5.57086	5.13721	6.67588	6.48604	6.62692	6.81032	6.57558	6.30917	6.57838	6.99211	6.84831	6.33634	6.6733	6.38161	5.87067	5.89388	4.98808	5.84835	5.65282	5.12225	5.61799	5.54068	6.32898	6.51726	6.13172	6.60375	5.72468	5.73431	5.08669	5.47962	6.19836	5.69314	5.84677	6.6444	6.05421	6.44045	6.52644	6.10048	6.55472	5.96974	5.68529	6.19668	6.2021
Os09g0332900	(No Hit)	No Hit	6.80702	7.27118	7.67637	7.84945	7.92007	8.2076	6.24902	6.35907	6.63307	7.01156	7.04418	8.62678	6.62979	6.10941	6.26262	6.22582	6.78608	6.85973	5.83156	5.37805	6.26332	5.98226	6.14041	5.79867	6.85077	7.14567	7.05651	6.34376	6.65334	7.35103	5.93889	6.67941	6.49189	6.26622	7.1351	7.2295	11.5194	8.846	8.23323	8.6948	8.7596	7.63628	8.54156	5.19998	5.0554	7.48764	5.13325
Os09g0357500	Protein of unknown function DUF1263 domain containing protein.	No Hit	7.74674	8.732	9.0284	8.53726	9.45133	9.61201	6.66863	7.99077	7.87438	7.96034	8.61345	10.2372	6.98007	7.42454	7.63173	6.88208	8.41485	8.36521	6.80568	6.20139	6.45795	6.38345	6.87236	6.18877	7.9241	8.05719	8.493	7.68777	8.06835	8.87485	6.04699	7.55467	7.21987	6.29101	7.53794	7.60221	12.4578	10.4944	8.99918	10.3543	10.3709	8.74847	9.87496	6.33876	6.0955	8.16033	6.41356
Os09g0381800	(No Hit)	BED zinc finger family protein, expressed	9.5708	9.76288	9.90956	9.49489	9.5868	9.49178	9.64016	9.83975	9.58452	9.77915	9.79557	10.0427	9.8854	9.72175	9.68557	9.03184	10.3387	9.00291	8.61649	8.63616	9.36751	8.47314	8.41639	8.60091	8.17097	8.0753	8.91222	8.50231	8.85469	8.27292	8.30657	8.17177	8.99922	8.63003	7.76674	8.6797	10.963	9.53406	9.49878	9.83719	9.45728	9.63846	10.1267	9.25722	9.16846	9.15709	9.10886
Os09g0385100	(No Hit)	No Hit	6.90753	6.9116	7.13947	6.75959	7.35065	7.2776	5.18043	5.28878	4.59145	4.09915	4.38215	6.45206	6.69935	4.90888	5.65621	4.11578	5.58882	5.49446	4.85592	4.61869	4.90957	4.30254	4.90343	4.49488	4.5234	5.23823	5.46663	3.88342	3.78853	4.36682	3.23291	3.9506	3.76177	3.17353	4.47799	3.89829	8.75971	6.5123	4.87711	6.25881	6.39125	4.75794	6.80823	4.77848	4.37519	5.53489	4.14369
Os09g0394100	Malonyl-CoA decarboxylase family protein.	malonyl-CoA decarboxylase, mitochondrial precursor, putative, expressed	9.75567	9.46174	8.7183	9.73805	9.39953	8.43874	9.62751	9.12245	8.80358	9.45341	9.20431	8.39367	9.3864	9.34093	8.74516	8.85754	9.19772	8.35601	7.45022	8.22912	7.96274	7.69834	7.82249	7.82207	9.06646	8.49306	8.98603	8.886	8.49519	8.45075	8.64089	8.02971	8.28144	8.65525	7.58756	8.02451	7.80223	8.15449	8.28834	8.64439	8.35705	8.36368	8.78943	8.75282	8.46623	9.24417	9.0903
Os09g0395900	(No Hit)	No Hit	6.69203	7.16736	7.61912	7.66976	7.83376	8.00376	6.22972	6.25866	6.54986	6.92919	6.83186	8.46526	6.61341	5.86479	6.30352	6.13635	6.55787	6.73197	5.95767	5.15316	6.33532	5.79972	5.8015	5.76568	6.47201	7.31493	6.70355	6.19828	6.4215	7.13385	5.78413	6.56907	6.3179	6.15924	6.90409	7.06737	11.4353	8.72957	7.96639	8.6114	8.55905	7.34993	8.37415	5.23832	4.85107	7.43959	5.13397
Os09g0399500	(No Hit)	No Hit	8.32423	9.00843	8.65108	8.60159	9.10971	8.98884	8.35483	8.16406	7.7135	8.09084	8.21239	8.65962	6.02396	6.28474	6.63651	6.31303	7.60276	7.05661	6.87685	7.00305	8.09306	6.31168	6.86684	7.17628	7.45618	7.40869	8.38225	7.13889	7.56464	7.56826	6.59065	7.31263	7.09999	6.49481	6.93026	7.20047	11.1298	9.20674	8.04852	9.39347	8.73186	7.99076	9.49292	7.63419	6.65432	9.00327	8.43922
Os09g0427200	(No Hit)	No Hit	6.96383	6.74908	7.10616	6.64617	7.15562	7.25174	5.22464	5.34302	5.15233	4.10357	4.42797	6.17738	4.72315	5.07444	5.29207	4.36475	5.5011	5.23589	4.97927	4.18361	5.23566	4.09939	4.87733	4.38426	5.0539	5.1878	5.80739	3.73289	3.73094	4.76316	3.28183	3.91976	3.61694	3.17	4.36447	4.14611	8.45496	6.61386	5.48476	6.22274	6.07524	5.06531	6.691	4.47992	4.13383	5.19167	4.1289
Os09g0487100	Hypothetical protein.	expressed protein	9.67232	9.87324	9.27887	9.21209	9.19969	8.66856	10.2536	9.2464	9.06396	9.74525	9.638	9.54152	7.99724	8.67188	9.10963	7.58929	8.81775	7.75265	9.48441	8.73923	9.86932	9.07346	9.53298	9.75736	9.06238	8.4208	9.83232	8.73302	8.67748	8.88149	8.95858	8.60861	9.17187	9.04464	8.11259	8.45717	7.61087	8.60251	8.95403	8.91386	8.39371	9.30281	11.0589	10.9772	10.7218	11.0166	11.2321
Os09g0544100	(No Hit)	No Hit	7.54102	8.00475	7.77995	7.56332	8.30002	8.08686	6.75504	7.15815	6.60914	6.84658	7.53117	8.06159	4.75488	5.45738	5.25431	4.88203	6.68838	5.81161	5.99755	6.31807	6.58878	5.57448	5.7023	5.38591	6.13646	5.90719	7.1018	6.3619	7.06649	6.42095	5.97681	6.44533	6.36408	5.69485	6.24523	6.13192	10.2988	8.3621	7.36027	9.08483	8.083	7.09496	8.17858	5.23678	4.24667	6.7792	5.0194
Os09g0551600	HMGd1 protein (Nucleasome/chromatin assembly factor D protein NFD101).	HMG1/2, putative, expressed	12.1763	12.2742	13.5235	14.8406	15.2671	15.8435	13.0692	14.1143	14.2308	13.8849	14.8889	14.8491	13.0646	14.1711	13.5825	14.829	14.7931	13.4887	14.8905	13.5824	11.9522	15.6481	15.4297	15.0452	10.6737	10.1383	10.7935	12.8072	13.7996	13.1321	12.4213	12.9801	12.6618	12.8547	13.3772	13.2652	10.8048	10.7342	11.1013	11.1407	11.4016	11.1456	14.8701	14.0155	14.1722	12.6446	14.561
Os09g0566100	Protein of unknown function DUF618 domain containing protein.	ZOS9-20 - C2H2 zinc finger protein, expressed	7.39863	7.09197	7.26763	7.53462	9.13636	6.88522	7.17774	7.71906	7.68532	6.89363	7.21322	6.33868	7.91073	8.1445	7.35337	6.92021	7.56381	7.67319	6.16584	6.56215	6.37111	6.85189	6.79896	6.54453	7.10414	6.09716	6.04232	6.29953	7.14652	6.5434	6.31802	6.46324	6.2959	6.81672	6.65743	6.70121	6.23204	6.13381	6.45687	6.49273	6.00926	6.60051	7.59809	7.20356	7.49294	6.17188	6.7803
Os10g0101900	Hypothetical protein.	No Hit	6.74114	6.98852	7.3345	7.55394	7.94521	8.01094	5.54674	5.86256	5.53699	7.20731	7.42638	8.55138	3.64464	4.26944	5.11462	5.75974	5.8137	6.14144	4.97213	4.13419	5.01592	4.73973	5.36078	5.11692	5.70441	6.26425	6.77607	5.84216	6.49754	6.65553	4.73192	5.63741	5.58244	4.84061	5.59484	5.72443	10.9237	8.50453	7.01867	8.98401	8.23323	6.59484	8.2824	4.8177	4.21491	6.70655	5.00593
Os10g0138400	(No Hit)	No Hit	7.2442	8.94796	9.02848	8.15781	9.19059	9.37276	6.49152	7.658	8.11453	7.26336	8.28266	9.77631	7.68292	7.60369	7.88138	7.1744	8.08609	8.35646	6.82605	6.37105	7.52421	7.21879	7.14356	7.17644	7.6997	7.5866	7.76563	7.05692	7.74242	8.4024	6.00627	7.36268	7.42464	6.33467	7.61891	8.10544	12.2605	9.49836	9.04439	8.93888	9.53427	8.56727	9.38784	6.33628	6.40944	8.42418	6.37333
Os10g0139900	(No Hit)	No Hit	8.59473	9.2542	9.01336	8.93009	9.46725	9.25451	8.4552	8.38265	7.87875	8.18188	8.56381	9.02248	6.52369	6.41716	6.56874	6.90261	7.90184	6.90257	6.933	7.31889	8.08998	6.72801	7.22266	7.34363	7.7679	8.00225	8.64729	7.69187	8.01374	7.97322	6.96389	7.66031	7.5172	6.92815	7.21028	7.48133	11.5064	9.31408	8.3054	9.4028	9.09485	8.21203	9.80074	7.97168	7.14245	9.14311	8.5168
Os10g0143000	(No Hit)	No Hit	5.82635	6.5508	6.56452	6.74337	7.2359	7.24301	3.85144	4.77323	4.09714	4.00627	4.96306	7.55746	3.80765	2.87952	4.61063	2.47124	3.40595	5.1348	4.19086	2.55018	3.65024	3.11949	3.98073	3.24981	4.66034	5.48094	5.70178	3.71391	4.65519	5.8643	3.69604	4.54623	4.34083	3.76783	4.61215	4.87415	9.37994	7.32437	6.07897	7.70301	6.98492	5.87939	7.31034	4.09687	3.46201	5.89873	4.37696
Os10g0143200	(No Hit)	No Hit	6.38804	6.50282	6.52168	6.99104	7.13656	7.24903	4.8039	4.69949	4.7624	5.17827	4.67758	7.60523	4.58452	3.07263	4.24069	2.92657	3.68334	5.01274	4.47445	3.61536	4.06123	3.64733	3.946	3.94834	4.59685	5.84575	5.8709	4.01679	5.48812	6.19412	3.86594	4.43669	4.28106	3.89663	4.27563	4.80741	9.32186	7.26339	6.10208	7.81584	7.03211	5.79313	7.34139	3.76077	3.44225	5.89165	4.44279
Os10g0181700	ATP-binding region, ATPase-like domain containing protein.	ATP-binding region, ATPase-like domain containing protein, expressed	8.74722	9.04464	8.65324	9.31739	9.33209	9.08597	9.39998	9.43033	9.0846	8.92135	9.03515	8.54405	9.08611	8.99458	8.84389	8.72515	9.23178	8.4835	9.09559	8.82024	8.82778	8.80552	9.19764	9.16279	8.73854	7.74445	8.47768	7.91714	8.17346	8.40495	8.60707	8.76238	8.81039	8.62282	8.17355	8.44507	8.4672	8.41848	8.67589	8.76281	8.4372	8.92512	10.3621	9.96551	9.79602	9.39418	10.0266
Os10g0185700	(No Hit)	No Hit	7.09459	7.71575	7.36447	7.90558	8.62173	8.21274	6.32383	6.68859	5.92869	5.6278	5.85113	8.67258	5.89791	5.67577	6.3643	4.71893	5.7578	6.51687	5.86635	4.8767	5.52303	5.29161	5.63399	5.01801	5.73993	6.73565	7.89274	5.87515	5.84996	7.24543	5.63956	6.44875	5.87341	5.67552	6.45451	6.14561	11.2922	9.10384	7.42347	9.62754	8.89477	7.05195	8.77623	5.60802	4.87467	7.81123	5.85677
Os10g0192500	(No Hit)	No Hit	7.065	7.66623	6.95994	9.12976	8.64761	8.22125	8.96216	9.4393	8.66165	10.3004	10.7739	9.70782	7.42095	7.77263	7.76623	8.37491	9.92138	7.8662	7.17435	7.28548	7.97921	7.76634	8.53014	8.33679	6.58153	6.20072	7.37935	7.40337	8.85046	6.96122	8.81363	8.67664	8.97187	8.72075	7.71881	8.53169	8.36427	9.68231	9.68046	10.375	9.82178	9.92669	9.9483	9.4644	8.91272	8.82869	10.0047
Os10g0195300	(No Hit)	No Hit	7.67041	7.76427	8.38509	8.52764	8.43076	8.61204	7.86939	7.42749	8.04417	7.59977	7.23508	8.63183	7.95472	7.11943	6.96107	7.01356	7.12557	7.91934	5.91481	5.74682	6.7894	5.52675	6.20051	5.99113	5.81403	6.38115	7.09348	5.94054	6.72909	6.74541	6.71747	7.10325	7.34477	6.42578	6.6733	7.0995	10.8616	9.14678	8.27631	9.93899	9.00974	8.15104	8.78048	7.03566	7.03161	8.09189	6.7486
Os10g0195800	(No Hit)	No Hit	5.89419	6.20116	6.50206	6.57268	6.85249	7.17417	4.14661	4.2479	3.70534	3.82193	4.02721	7.41597	3.28274	2.88513	4.15235	2.02934	3.0691	4.74375	5.51946	3.01816	3.791	2.92004	4.07299	3.64063	3.31396	5.25203	4.62483	3.85135	4.21969	5.69986	3.41153	4.05588	4.4078	3.86084	4.10606	4.68908	9.33591	7.05794	6.18005	7.7058	6.81161	5.67768	7.23954	3.47272	3.66339	5.52696	3.94996
Os10g0212100	Conserved hypothetical protein.	expressed protein	10.8735	11.1712	10.0983	10.5829	10.7021	9.94242	10.3684	9.87913	9.34234	9.53437	9.53788	8.70314	9.06873	9.26473	9.51745	8.5968	9.7395	8.19423	8.13493	8.32529	9.28437	7.72073	8.6218	8.76386	7.6793	6.52574	8.59411	7.24103	7.79153	7.60071	8.13984	7.71765	8.09379	8.17579	7.12543	7.41232	7.31064	8.27873	8.01594	8.18578	7.86997	8.45653	10.9551	10.1219	9.76045	9.74846	10.356
Os10g0328500	(No Hit)	No Hit	5.84278	6.43096	6.49914	6.22146	6.92205	7.00288	7.38557	6.02128	5.71438	5.03262	5.22243	7.28765	3.30874	5.60488	4.39922	3.02817	4.12873	4.10743	4.47623	4.11909	5.15867	3.69658	4.46319	5.32544	4.73275	5.05125	5.57028	4.53487	4.33518	5.44867	4.42766	5.51448	5.40552	4.80907	5.50079	5.81273	10.5695	8.10304	6.51275	7.48725	8.18295	6.10993	7.21052	5.17259	4.47778	6.00058	4.60648
Os10g0371400	(No Hit)	No Hit	5.56369	6.11839	6.31782	6.46423	7.02606	7.06523	4.03706	4.63589	4.41106	3.86945	3.98793	7.26423	3.18253	3.19234	4.10556	-1.44118	3.4543	4.76642	3.91026	2.72437	3.34413	2.97863	3.61128	2.99972	3.96112	4.69733	5.454	3.33079	4.03656	5.24835	3.26256	4.13269	4.07479	3.45175	3.77752	4.51567	9.19224	7.13	5.80435	7.65231	6.75269	5.41154	7.20142	3.67733	3.73685	5.28295	3.78503
Os10g0409100	(No Hit)	No Hit	7.367	7.96491	7.73973	7.56328	8.13912	8.09563	6.69094	7.0342	6.60126	6.94716	7.4677	8.04552	4.64307	5.4792	5.5604	4.84052	6.68992	5.8264	5.80676	6.38831	6.44623	5.50179	5.77851	5.31742	6.19438	5.99271	7.00801	6.3409	7.02296	6.58556	5.96546	6.50962	6.4884	5.82424	6.21361	6.02942	10.3217	8.22687	7.45575	9.07355	7.98752	7.13332	8.12486	5.20145	4.58371	7.21634	5.09165
Os10g0421500	Hypothetical protein.	expressed protein	8.07401	8.5417	8.43538	7.7608	7.98007	7.74437	8.58755	7.98804	7.8358	8.39928	8.76239	8.79577	6.55956	6.90626	7.42834	6.57201	7.42784	6.12628	7.38017	6.95079	7.95993	6.47608	7.06926	7.4825	6.48621	6.00852	7.69538	6.65899	6.66151	7.01301	8.14446	7.81144	8.58299	7.42111	6.69527	7.50007	7.27926	7.93063	8.00827	7.97757	7.9414	8.48829	10.2629	9.58053	9.31748	8.69308	9.74841
Os10g0428200	Conserved hypothetical protein.	Leucine rich repeat N-terminal domain containing protein, putative, expressed	10.1007	10.2152	9.3399	9.87931	9.7173	9.17538	10.4144	10.1467	9.82779	10.432	10.0971	9.55352	8.80747	9.01698	9.70498	8.56908	9.8373	9.05547	8.61279	8.44573	9.51964	8.60132	9.45946	9.85981	8.6441	7.76373	8.84223	8.08217	8.3081	8.60409	9.08496	8.71879	9.00752	9.47533	8.43841	8.88115	8.53573	9.49709	9.36163	9.74397	9.29623	9.68134	11.221	10.2505	9.90755	10.1219	10.5867
Os10g0431600	(No Hit)	No Hit	10.4141	10.7764	10.0029	10.7625	10.944	10.3346	9.93876	10.0961	9.48747	9.05129	9.42624	10.4648	9.02797	9.25042	9.31334	8.25212	9.47658	9.2902	8.2888	7.47934	8.62328	7.53199	8.32847	7.7401	8.26797	8.31872	9.40044	7.83458	8.23161	8.98909	8.15401	8.48813	8.25975	7.9074	8.28043	8.14772	12.7564	10.5592	9.71014	10.9771	10.5718	9.39024	10.6209	8.65068	7.71421	9.57403	8.38613
Os10g0499400	CBS domain containing protein.	cystathionin beta synthase protein, putative, expressed	13.4784	13.5138	13.4906	11.5271	11.7244	12.5839	12.1842	13.0928	13.4517	10.9658	11.1986	10.9866	13.1048	13.3448	13.0876	11.6998	11.3276	11.8623	12.3828	12.4782	11.7379	13.2023	12.7537	12.6069	11.4292	10.837	10.5371	10.6594	10.9053	10.5777	12.1912	12.1472	12.708	12.6334	12.7411	12.5603	10.9909	10.8852	12.26	11.5901	11.089	12.0387	14.1371	13.5031	13.9101	11.9388	13.5735
Os10g0499600	Conserved hypothetical protein.	expressed protein	8.08777	7.63868	8.20923	9.09022	8.93268	8.67375	9.64605	9.67526	9.1617	9.05661	9.37127	9.20399	5.60719	4.88025	5.56845	8.69307	8.58372	7.35191	8.68719	6.23149	8.1872	7.60548	8.03294	8.02544	7.5736	6.53051	7.23895	8.38704	8.84846	7.92799	5.51099	5.28041	4.59386	5.75735	6.16428	6.52677	4.33564	4.59241	4.12043	3.29887	4.40565	3.88362	9.54204	8.2857	8.30115	9.0325	8.98339
Os10g0509600	Conserved hypothetical protein.	UP-9A, putative	7.94852	8.44152	8.22426	8.91898	9.60856	9.03533	6.63829	7.26258	6.75596	6.6104	7.1691	9.62506	6.15899	6.30258	6.55275	6.23679	6.81694	7.09231	7.13555	6.03915	6.22299	6.87495	7.1358	6.38775	7.13463	7.46179	8.3552	7.41168	7.19558	8.52186	6.35138	7.4917	6.91735	6.42842	7.492	7.14016	12.4138	9.86563	8.46665	10.3685	9.71907	8.1664	10.1019	7.28025	6.52854	8.69874	7.40106
Os10g0516800	Diacylglycerol kinase, catalytic region domain containing protein.	diacylglycerol kinase, putative, expressed	10.032	9.72144	9.63885	10.5054	10.4858	9.9726	10.809	10.6072	10.3419	10.9358	10.6857	9.90828	10.2784	10.6707	10.2787	10.119	10.6788	10.5861	9.44648	9.43455	9.57478	9.58195	9.5917	9.74196	9.84936	9.54877	10.2371	11.0258	10.7704	10.2073	9.98872	9.65592	9.90932	10.0514	9.53859	9.981	9.7881	10.3092	10.3436	10.7946	10.2385	10.3258	9.80277	10.042	9.583	10.898	10.4423
Os10g0547800	Conserved hypothetical protein.	No Hit	3.59726	4.97362	5.05921	3.5872	3.01136	4.33147	1.21235	2.13667	3.04914	2.40554	3.43254	4.3551	3.48556	4.22359	4.18184	3.39989	3.95072	4.57172	2.97235	2.22791	3.35765	2.25356	2.29693	3.1449	3.82345	4.4357	6.35968	3.17738	3.65972	3.9903	4.24201	3.32581	2.61895	3.06556	3.28433	3.01816	6.14951	4.62422	3.51045	4.01254	4.61332	3.55693	4.45924	3.1055	2.8432	3.14461	3.34424
Os10g0548700	Protein kinase domain containing protein.	protein kinase, putative, expressed	8.74296	8.54038	7.96892	9.35212	9.12013	8.23653	9.9013	9.42451	9.07331	10.3456	10.1459	9.52411	9.26541	8.94544	8.21649	8.9859	9.60476	8.2058	6.91167	7.33973	7.68645	6.49878	7.29104	7.10845	7.3475	7.06065	7.29163	8.58521	8.72491	7.10452	6.84387	6.07465	6.57075	7.01756	5.64985	6.28876	6.2253	7.06254	7.19489	7.53066	6.72359	7.51632	9.21436	8.83304	8.26259	9.10402	8.97826
Os10g0556600	CCR4-Not complex component, Not1 family protein.	CCR4-Not complex component, Not1domain containing protein, expressed	4.2888	4.43834	4.53028	5.32343	4.85048	4.99074	4.96559	4.67597	4.98746	4.52187	4.36743	3.83996	5.08068	4.46055	4.15974	3.76148	4.61976	4.29518	4.22732	4.31525	4.68718	4.72274	4.91884	4.64996	4.93587	6.02712	4.91023	4.13013	4.19675	5.17217	5.5372	5.66826	5.33705	5.60658	5.91555	5.04423	5.18808	5.37666	5.10434	4.81363	4.96289	5.03815	5.59093	5.66174	5.60504	5.10755	4.99626
Os11g0112600	(No Hit)	No Hit	6.89867	7.11455	7.63556	7.69204	7.77161	7.90011	5.76652	6.16009	6.50474	6.33698	6.54781	8.46088	6.36875	5.89355	6.02678	5.60206	6.37259	8.10475	5.71416	5.16329	6.17697	5.73899	5.82339	5.48308	6.12825	6.33415	6.54325	5.6544	6.33441	7.17957	5.50563	6.24545	5.87931	6.07592	6.63044	6.74582	10.6051	8.37908	7.6617	8.64564	8.13398	7.21224	8.11402	4.92486	4.83223	7.14052	5.04981
Os11g0131800	Hypothetical protein.	expressed protein	9.51626	9.61396	8.87543	9.10355	8.69993	8.14624	8.92894	8.8484	8.32504	9.65789	9.78631	8.90972	8.03914	8.28385	8.3216	7.79306	9.10485	7.73885	7.26188	7.8182	8.67367	6.97763	7.85632	7.82551	6.78123	6.45403	7.9618	7.3883	7.71837	7.33564	8.76021	8.15471	8.5034	8.65412	6.90571	8.03387	7.75695	8.96392	8.63467	9.45598	8.83746	9.12341	9.85883	9.52551	8.81726	10.3965	9.94889
Os11g0149700	(No Hit)	No Hit	5.55198	6.43008	6.47596	6.34729	6.85962	6.98035	5.65306	5.98217	5.51765	4.65619	5.33071	7.20223	3.01161	3.01428	4.46514	6.11686	4.29796	4.96799	4.47229	4.09788	5.18322	3.51939	4.64561	4.31355	4.95666	5.33753	5.99808	4.09229	4.7812	6.05399	4.5055	5.80093	5.41064	4.91833	5.6602	5.9598	10.5381	8.03381	6.50896	7.34013	8.16533	6.06645	7.1679	4.80674	4.93732	5.83404	4.64163
Os11g0163000	(No Hit)	No Hit	5.80947	6.3787	6.4426	6.45355	6.95272	7.05833	5.60697	6.21004	5.68332	4.5673	5.42874	7.33386	4.15391	4.22782	4.72713	3.05632	4.3073	4.95524	4.22872	3.74427	5.12894	3.95145	4.52833	4.3311	5.45487	5.89766	6.26766	4.4551	4.40764	5.83883	4.73999	5.41548	6.14264	4.99678	5.59728	5.80325	10.4892	8.08674	6.44968	7.28091	8.17756	6.06176	7.2099	4.8661	4.98224	5.98281	4.52314
Os11g0166400	(No Hit)	No Hit	8.62496	9.29017	9.09033	9.00395	9.45973	9.82386	8.50466	8.43276	7.85948	8.20482	8.59461	9.03407	6.54214	6.40024	6.86813	6.89686	7.87058	7.36703	6.95755	7.46103	8.33474	6.75357	7.21093	7.44703	7.916	7.84542	8.67309	7.69832	7.97456	7.79691	6.95751	7.62708	7.60549	6.89328	7.10484	7.54618	11.574	9.31083	8.4075	9.37776	9.21678	8.3599	9.82597	8.00479	7.24825	9.17435	8.4863
Os11g0170400	Hypothetical protein.	expressed protein	8.67707	8.86444	8.7737	8.18157	8.35056	7.89378	7.85096	7.58569	7.05241	8.15557	8.2782	7.29456	6.97932	7.62885	7.79331	7.63702	8.1495	5.81651	6.24089	6.3093	7.8398	5.41663	6.88024	7.01174	6.27709	3.15957	6.37184	5.62656	6.07055	5.90637	6.93159	6.62032	6.81858	7.08635	5.92999	6.47941	5.31788	6.59604	6.61886	6.3823	6.66476	7.1478	8.4664	8.30994	7.48659	8.25062	8.35743
Os11g0173800	Protein kinase domain containing protein.	expressed protein	3.47309	6.1573	3.56097	3.8647	4.14381	3.7203	4.16328	4.15438	3.60867	4.23696	4.03533	3.72614	4.64214	3.61136	3.82817	4.4448	3.95617	5.12872	4.31557	3.61731	5.05203	4.22772	5.04378	5.36713	4.54476	3.78454	4.25682	2.39765	2.68444	3.72026	4.64219	4.10925	4.87007	4.85123	3.70518	4.41882	5.51779	5.06979	5.19231	5.41699	4.97699	4.56867	7.35256	6.71969	6.33973	6.15555	6.94738
Os11g0181000	(No Hit)	No Hit	8.12261	8.84146	8.56788	8.51148	9.02533	8.97102	8.29071	7.95383	7.54522	8.04446	8.17038	8.58098	5.96387	6.15692	6.49517	6.33593	7.46468	6.99408	6.63693	6.90899	8.03618	6.23488	6.72557	7.21552	7.51316	7.29003	8.35956	7.10361	7.54464	7.53625	6.50617	7.23524	7.07953	6.48442	6.84278	7.16656	11.0624	9.06019	7.92483	9.39025	8.70385	7.9659	9.48662	7.48373	6.68216	9.01413	8.3852
Os11g0192600	(No Hit)	No Hit	4.98581	6.1587	6.20145	6.74011	6.44118	7.10705	6.73118	7.87842	7.24886	5.99268	4.99925	6.46083	6.30487	4.05732	6.46517	6.87384	7.36237	6.02007	4.28025	4.82279	5.93384	4.6281	4.5994	4.63252	6.00019	6.0483	5.84864	4.88789	4.57545	5.33581	5.70588	6.00246	5.32737	5.83386	6.56858	7.05174	8.67266	7.03737	6.07595	6.56407	6.3859	5.46819	6.41113	4.56516	4.4437	5.6165	4.81998
Os11g0199700	VHS domain containing protein.	VHS and GAT domain containing protein, expressed	9.97865	9.8734	9.26671	9.94347	9.85157	9.15123	10.1406	10.4594	10.3075	10.4035	10.4828	9.9649	10.8839	10.9919	10.2883	10.4391	10.8368	10.7105	9.6338	10.0555	9.41122	10.3157	10.1912	9.47725	10.628	10.2441	10.5376	11.4819	10.8556	10.4099	10.7677	10.5613	10.5506	10.6726	10.6447	10.4368	10.9345	11.1404	10.9998	11.2457	11.1052	11.0981	10.3546	10.6424	10.5058	10.2631	10.532
Os11g0205000	(No Hit)	No Hit	5.57968	6.00442	6.39723	6.5775	6.73526	7.08196	4.05135	3.64729	4.41967	3.86492	3.94483	7.28898	3.86432	3.88581	4.22848	1.23532	3.63625	5.06786	4.44176	2.40901	3.84873	2.92749	3.7056	3.5747	4.25652	4.70761	5.41108	3.74207	3.83663	5.64368	3.54201	4.06784	4.0143	3.77824	3.9673	4.63238	9.25857	7.04769	5.71025	7.64048	6.62584	5.47369	7.19559	3.66242	3.80294	5.76649	4.20844
Os11g0220300	Hypothetical protein.	retrotransposon protein, putative, unclassified, expressed	6.71425	7.18585	7.21961	7.54245	7.87448	7.97526	5.47117	6.1419	5.8454	4.97877	5.44261	8.20673	4.30736	3.84873	4.86795	4.2472	5.36777	5.8529	5.2439	3.61969	4.52835	4.67885	5.15661	4.81892	6.00449	6.1587	7.59407	5.31829	5.05833	6.72108	4.67494	5.44712	5.28858	4.8503	5.76354	5.71245	10.7378	8.04685	6.63984	8.7317	7.71818	6.33323	8.47858	4.57322	4.51736	6.4153	4.69238
Os11g0229900	(No Hit)	No Hit	8.1823	8.78459	8.69457	8.5818	8.96984	9.06806	7.94822	7.89811	7.43234	7.74311	8.18341	8.72077	6.21307	6.18547	6.32556	6.35505	7.56779	7.06756	6.66473	6.88429	7.78531	6.41022	6.88822	6.88953	7.33381	7.50113	8.462	7.23521	7.5498	7.5327	6.65616	7.34434	7.17643	6.59107	6.8407	7.253	11.1802	9.05862	8.01631	9.4077	8.71245	7.98048	9.49779	7.56077	6.87076	8.7319	8.17776
Os11g0234500	(No Hit)	No Hit	5.2407	6.09432	5.99946	5.94251	6.56881	7.47074	5.61071	5.79097	5.45193	4.68352	5.23445	7.10901	3.70616	3.80824	4.27731	1.204	3.89992	4.98653	4.43696	3.8191	5.24119	3.48333	4.23654	4.14096	4.30623	4.16848	5.45676	3.26394	3.98646	5.19443	4.27609	5.17685	4.97812	4.4722	5.47943	5.59018	10.1374	7.85523	6.02182	7.39232	7.70191	5.78565	6.89865	4.67444	4.1856	5.74294	4.48575
Os11g0240100	(No Hit)	No Hit	3.28362	3.9495	4.70371	4.03743	4.33526	5.03884	4.14914	2.18182	2.61259	3.39121	2.09666	4.51235	3.01547	2.29881	3.12669	1.79271	2.57828	3.17451	3.17487	5.07873	4.09204	2.25283	2.19919	2.47379	2.92376	5.3634	4.45036	2.80259	1.70445	4.87785	2.03999	1.95503	2.07908	2.07754	2.69382	3.53384	7.1986	4.25386	3.38999	4.95872	4.25679	3.82135	4.43619	1.42656	2.6748	3.00447	1.98758
Os11g0246600	Peptidase S1C, hrtA/degQ family protein.	OsDegp12 - Putative Deg protease homologue, expressed	6.8062	6.91605	7.29416	7.61979	7.93775	7.90706	5.23432	5.73334	5.58851	5.51642	5.58285	8.48981	4.8824	5.57845	5.53772	5.69034	5.94244	6.17309	5.42681	4.71746	4.86104	5.29556	5.65935	5.08306	5.11859	5.27472	6.08763	5.20594	5.41177	5.97673	5.29578	6.06843	5.61607	5.0618	6.46292	5.99509	10.1168	8.43218	6.94923	8.96879	8.29119	7.28495	7.8155	5.35289	4.16589	5.53706	5.01049
Os11g0251100	(No Hit)	No Hit	5.65114	6.33767	6.43809	6.05515	6.72418	6.94568	5.5055	5.96951	5.66059	4.40475	5.23053	7.26558	3.50054	3.72736	4.18725	1.28642	4.27013	4.06612	4.2875	3.97389	4.95962	3.50212	4.47182	3.88269	5.25181	4.46594	5.9175	4.37758	4.43377	5.53293	4.24067	5.39718	5.28364	4.81835	5.61313	5.84603	10.2994	7.99744	6.36222	7.19264	7.89221	6.00729	7.07281	4.91252	4.56933	5.78398	4.30906
Os11g0258400	Hypothetical protein.	No Hit	4.06218	3.74487	3.53356	3.85821	3.79904	1.924	4.13732	3.90402	4.01907	4.78858	4.82385	4.35344	3.80948	3.5661	3.11464	4.40469	4.81911	3.36958	1.86164	2.79294	2.44426	2.90376	2.29011	1.79619	2.56522	5.31137	4.54094	3.5131	3.58475	4.29082	3.37196	3.01982	2.5082	3.46361	3.55815	3.44441	3.73101	3.83428	4.75878	2.87121	3.90246	3.93271	3.70551	3.21994	3.3971	5.22023	4.49422
Os11g0305400	O-methyltransferase, family 2 protein.	O-methyltransferase, putative, expressed	6.37595	6.72078	6.92268	7.49344	7.71202	7.60023	5.65006	6.25324	5.99571	6.16306	6.065	7.96566	6.88385	6.11121	5.77488	6.3627	6.65534	7.10472	5.17931	4.21699	4.58222	5.00306	5.21305	4.80414	5.808	6.69381	6.74838	5.57477	6.63857	6.95237	4.47357	5.17851	4.80149	4.61999	5.62061	5.21451	10.7364	7.90689	6.64872	8.63346	7.61205	6.49	8.29477	4.8032	3.70937	6.94204	5.08618
Os11g0415400	(No Hit)	No Hit	5.63075	6.01418	6.76063	6.50664	6.83988	7.03665	4.06053	4.64402	4.10747	3.65724	3.84398	7.39012	3.55517	3.18283	4.09944	2.35321	3.39603	4.94126	3.71096	2.42569	3.08666	3.31319	3.65618	3.52144	1.96071	4.73314	5.68394	3.96941	4.32596	5.63439	3.49695	4.06371	4.11798	3.64863	4.08752	4.6138	9.27253	7.06832	5.89463	7.65329	6.80933	5.53025	7.25694	3.5625	3.46918	4.87162	3.86461
Os11g0415500	(No Hit)	No Hit	5.65314	6.42611	6.61977	6.27561	6.95784	6.98067	5.655	6.13811	5.65317	4.65747	5.33615	7.19758	3.51089	3.38452	5.30758	3.07598	4.33553	5.09103	4.76052	4.17543	5.40554	4.1466	4.619	4.52028	5.30686	4.46177	5.75903	3.89226	4.23912	5.87964	4.38146	5.52179	5.33043	4.73615	5.66008	5.8401	10.6054	8.0583	6.421	7.04424	8.23279	5.99375	7.20747	4.7549	4.82845	6.01373	4.43264
Os11g0418900	Conserved hypothetical protein.	No Hit	2.54556	2.48753	3.91035	2.89408	2.51662	3.57928	2.17641	2.27734	4.0002	2.38444	2.4501	4.09795	3.84107	2.19387	3.14497	2.19128	1.7098	3.40178	2.28853	3.01076	2.25094	3.11263	3.37832	2.07056	5.04088	5.47203	3.16094	3.04917	1.89556	4.81144	4.67932	5.06467	2.57895	4.73573	5.85857	5.94376	5.26911	4.81608	3.72382	3.46066	4.59335	3.04314	2.52399	1.46652	5.24817	3.44231	1.60817
Os11g0419600	(No Hit)	No Hit	5.75993	6.11836	6.34843	6.58997	6.57236	7.08412	3.85492	4.317	4.13394	3.79785	4.27485	7.36401	3.20299	3.47727	3.9104	3.0976	3.80758	4.84229	4.00841	2.00956	3.68349	3.26321	3.84674	2.95002	3.58605	4.61528	5.25772	3.46426	4.03089	5.68374	3.54273	4.22938	4.18241	3.86843	4.07651	4.68625	9.29126	7.14813	5.89836	7.66207	6.81023	5.50724	7.2267	3.48575	3.55583	4.84656	3.84561
Os11g0420000	Conserved hypothetical protein.	No Hit	5.77139	6.27392	7.06155	6.4574	7.08572	7.50357	4.46245	5.37422	5.58715	4.70604	5.4655	7.53342	6.65879	6.5309	6.81481	4.50065	5.65084	5.72783	4.24806	3.35776	4.07841	3.81369	4.40467	5.5307	4.78861	5.21062	5.77668	4.65051	5.48614	5.44251	4.09595	4.97329	5.10781	4.23436	5.02848	5.24684	9.4794	7.50615	6.3377	7.9819	7.14925	5.97984	7.56862	4.25909	4.20864	5.09677	4.19061
Os11g0449200	(No Hit)	No Hit	6.10476	6.35618	5.56971	7.38944	7.68643	6.62045	7.52739	7.92836	7.40913	8.81126	9.02601	8.42851	6.15099	6.32292	6.48053	6.71904	8.19945	7.01106	6.36194	6.3401	7.08458	7.00184	7.7646	7.5421	5.31227	5.53012	5.81994	6.26449	7.35586	6.15367	7.63223	7.36819	7.8531	7.52974	6.57569	7.29429	8.06345	8.41735	8.57447	8.76494	8.68551	8.74927	8.79932	8.36108	7.83338	8.01907	8.9294
Os11g0449900	(No Hit)	No Hit	8.3963	9.15653	8.92043	8.81751	9.33007	9.18436	8.439	8.2815	7.79713	8.23922	8.49856	8.93695	6.31694	6.44897	6.79844	6.61438	7.78942	7.2819	6.94514	7.29761	8.18566	6.69138	7.16513	7.32333	7.80482	7.93835	8.67338	7.56074	7.90566	7.88536	6.91616	7.60884	7.50369	6.85233	7.06013	7.46042	11.5111	9.23022	8.26143	9.44387	9.04607	8.24018	9.73518	7.8559	7.10071	9.14289	8.50195
Os11g0469900	Cytochrome P450 family protein.	cytochrome P450, putative, expressed	1.87843	3.16696	2.40957	2.95311	3.77395	1.50077	2.56419	0.725519	0.354993	1.8092	1.20259	1.66918	2.66642	2.68236	2.38647	3.17499	2.06732	2.9117	2.16984	2.0802	1.51337	1.2322	1.11246	1.54798	4.26145	0.971912	3.6289	1.83048	2.01267	3.17237	2.36057	1.37705	1.0505	5.03561	3.15689	5.24754	4.58339	2.83408	1.60982	1.90657	1.4271	1.98644	2.34598	0.528547	1.51026	1.32711	2.02415
Os11g0471300	Conserved hypothetical protein.	expressed protein	5.77216	6.48858	6.58071	5.27089	5.20427	5.40187	0.75369	3.31876	3.30409	1.90157	2.74962	5.74692	3.95756	2.82752	1.94157	2.90908	1.98519	3.46844	4.24207	3.26035	5.08751	2.51028	2.53609	3.78934	4.31704	5.10042	4.83639	2.89672	2.83138	4.27499	2.55913	3.27966	2.41646	2.45906	3.88258	4.32086	6.91587	5.38457	4.205	5.75026	4.832	4.19443	5.30527	3.46971	2.81563	4.48574	3.22941
Os11g0493700	(No Hit)	No Hit	5.64412	6.38276	6.41751	6.15686	6.84561	6.90745	5.83764	6.00132	5.88613	4.86135	5.29423	7.20658	2.9682	3.83113	4.78621	3.66118	3.97855	4.89944	4.55701	3.79974	5.24373	3.45636	4.45036	4.54733	4.64165	5.59006	5.78059	4.66069	4.94409	5.82132	4.42787	5.37491	5.3149	4.80652	5.69666	5.76488	10.5805	8.06278	6.9284	7.31515	8.16196	6.0776	7.16625	5.00482	4.72968	6.22703	4.5779
Os11g0500100	Protein of unknown function DUF1544 domain containing protein.	transposon protein, putative, Ac/Ds sub-class	3.53845	3.79156	4.86978	4.19643	3.90447	4.46554	2.62653	2.35585	2.9464	2.28287	2.47106	4.56584	1.52738	2.0248	3.16489	2.51898	1.5844	1.6927	2.62145	1.87102	2.06553	2.09226	1.91986	1.69464	1.07681	-0.370612	1.02012	2.17831	2.10364	3.67471	2.66449	3.06747	2.70538	2.52951	3.37247	2.72921	7.7338	5.15113	3.16156	5.35923	4.6143	3.1828	5.00052	2.41047	4.39191	2.98456	2.06412
Os11g0502200	Integrase, catalytic region domain containing protein.	No Hit	1.53442	4.35905	3.76602	3.00527	4.44908	3.74115	1.9428	2.78471	1.26938	1.99289	1.7382	3.91083	3.7096	2.44403	3.02997	1.43931	2.20681	4.23592	1.66895	1.68694	3.32087	0.269035	1.6662	1.69924	4.11511	2.24163	4.43508	1.32514	2.15646	0.512198	2.05198	1.83722	2.37494	0.504256	1.67001	2.27291	7.11812	4.2962	3.20713	4.42044	4.21556	2.82824	3.90586	2.01056	2.54371	3.42153	2.60171
Os11g0516800	Hypothetical protein.	retrotransposon protein, putative, unclassified	4.29143	4.8903	5.3535	5.18463	4.90913	5.57773	4.34654	4.14498	4.12515	4.18277	4.22256	5.40906	4.10764	4.28358	4.46902	4.14937	4.64571	4.46718	4.4102	3.85365	4.84774	4.13371	4.85309	5.5728	3.4227	5.22213	4.77981	3.71077	3.83569	4.12164	3.61911	3.90797	3.62717	3.94588	4.41424	3.71611	6.40382	5.63824	4.76358	5.78476	5.38915	4.33485	7.69185	6.66467	6.6049	7.46615	7.52625
Os11g0518900	Hypothetical protein.	expressed protein	9.7418	9.65619	8.75496	9.46688	8.90646	8.78962	10.6126	10.4601	9.94002	10.041	10.0476	9.68442	10.2394	10.9735	10.5507	10.1611	11.0671	10.2964	9.56932	9.76305	9.49789	9.70585	10.0288	10.3008	9.95077	9.83283	10.5743	10.2763	10.3708	10.1424	6.80921	6.81636	5.4577	6.62219	5.69422	7.36793	6.82729	7.65428	8.96249	7.16446	7.81967	8.75912	11.0985	11.1549	11.0043	10.8514	11.398
Os11g0527400	(No Hit)	No Hit	5.5535	6.39889	6.5345	6.19714	6.79985	6.91886	5.60075	5.94867	5.61337	4.81132	5.23186	7.25543	3.1267	2.96544	4.44846	2.81197	3.85871	4.87229	4.46952	4.13014	5.29572	3.58133	4.63773	4.43704	4.77633	5.42135	5.91129	4.64832	4.62103	5.7562	4.36435	5.52505	5.41149	4.82105	5.61875	5.96646	10.6039	8.08417	6.50095	7.3159	8.24461	6.15312	7.16615	4.88316	4.77219	6.03492	4.74028
Os11g0600500	Calcium-binding EF-hand domain containing protein.	EF hand family protein, putative	3.95084	2.29677	3.20767	3.51671	2.97346	3.07309	2.88826	2.46746	2.95103	2.97831	3.16424	3.04894	3.14267	3.17643	2.73316	4.11798	3.27633	3.40594	3.12996	3.79439	2.13512	4.45725	3.92727	1.95021	4.90833	5.4651	2.68891	4.64976	3.16527	4.27118	5.08937	5.4824	4.24103	5.30967	6.38783	5.08759	5.56967	6.18357	4.41356	5.3408	5.79648	5.3155	2.15963	2.8461	2.10939	2.7634	2.39743
Os11g0609900	(No Hit)	expressed protein	4.32613	4.77122	4.33086	4.86223	5.43947	3.63526	4.91736	4.53572	4.39861	4.30759	5.24812	4.37006	2.52014	3.38958	3.64813	4.02741	4.4738	2.96619	7.24199	6.46632	6.59448	6.14023	6.53427	6.77592	4.96045	-1.75922	2.67118	2.06741	3.65417	3.24312	6.16494	5.99419	6.49362	6.29169	5.08821	5.44989	5.5796	4.6725	5.38312	4.86419	4.97092	5.86938	9.72831	8.72204	8.34598	6.65573	8.6092
Os11g0610300	(No Hit)	No Hit	3.91743	4.6647	3.11951	4.51465	5.04148	3.09392	4.83488	4.39276	3.64118	4.01625	4.60583	4.21144	3.19082	2.93165	3.44656	3.8185	4.44348	3.22821	6.9664	5.99487	6.60167	5.77457	6.36256	6.70274	3.71697	-1.53386	4.84702	2.49199	3.59526	2.42779	5.8552	5.65948	6.18193	6.06785	4.97491	5.1181	5.48584	4.38955	5.10577	5.20699	4.59639	5.61647	9.4794	8.35167	8.02245	6.5359	8.56617
Os11g0625200	Protein kinase family protein.	expressed protein	2.33547	2.29485	2.39425	2.32222	2.16064	-0.1038	1.10044	1.75135	2.66518	3.23087	4.18696	3.39695	3.55912	2.2758	2.82748	3.91362	2.5197	2.95752	2.21884	3.21654	2.08275	4.21336	2.64562	3.04112	2.46887	5.33843	5.24807	3.62415	2.20601	3.74531	2.85317	3.68706	1.82046	4.51399	4.68388	3.57146	5.59997	4.80548	4.24917	3.53112	4.65661	4.78952	2.94737	2.85314	1.29425	3.20354	0.995371
Os11g0628800	HAT dimerisation domain containing protein.	transposon protein, putative, Ac/Ds sub-class	2.75798	3.17651	3.54056	2.01407	2.25444	4.27584	1.2181	1.64009	1.46146	0.756739	1.93457	3.20036	4.22201	2.19878	2.86229	-0.131286	2.51717	1.12373	2.69101	2.44322	2.32863	3.24353	2.70631	2.39062	5.02721	5.02789	1.90473	3.72482	2.67422	0.632029	2.84301	4.17176	2.01117	2.91596	5.24592	3.67443	4.68278	4.83617	1.83788	3.28079	3.9625	2.62363	2.70115	2.7821	0.818103	1.72642	1.65554
Os11g0630300	Hypothetical protein.	disease resistance protein RPM1, putative, expressed	6.13271	5.82503	5.99899	6.7037	6.95645	6.29976	7.34958	7.12184	7.25572	7.89086	7.92274	8.31829	7.38254	8.01164	7.27548	7.94367	7.86131	7.26896	4.45606	4.22554	4.26521	5.09163	4.62022	4.74562	5.1291	6.35646	6.60244	7.74524	7.76001	7.06444	3.29952	3.48864	1.6273	3.51338	4.52299	3.99088	4.4472	3.53847	2.78463	2.70832	3.23049	2.64824	2.83074	3.36444	4.11277	6.7223	4.70205
Os11g0646900	(No Hit)	retrotransposon protein, putative, unclassified	5.5048	6.09235	6.30542	6.46142	6.77665	6.94151	4.11248	4.16336	4.25991	3.80998	3.8385	7.29312	1.89342	3.22455	4.19171	2.04089	3.09794	4.81347	3.89872	2.64177	3.19335	3.24468	3.86725	3.57271	2.96017	4.26465	5.24198	3.82452	3.9286	6.14202	3.28853	3.70892	4.01783	3.33646	4.07416	4.5774	9.16915	7.15681	5.59962	7.69876	6.75357	5.48358	7.12516	3.70532	3.19444	5.77759	3.95506
Os11g0649300	Hypothetical protein.	expressed protein	7.08795	5.9986	5.54343	6.87883	5.7293	5.01877	8.82262	8.78779	8.02319	8.92749	8.91353	8.4809	10.1013	10.1177	9.4251	9.74163	9.40183	8.6461	5.72168	5.63476	4.87028	6.00609	5.02269	4.94059	9.42516	9.43112	10.1932	9.95469	9.80134	9.46376	4.79602	4.16093	4.30749	4.85779	4.2482	4.24753	4.11775	4.51672	4.74491	5.21661	4.80077	6.59731	10.2824	9.27223	9.15923	9.67997	9.97085
Os11g0663100	(No Hit)	calmodulin binding protein, putative, expressed	6.163	6.49576	6.69215	6.90919	7.17499	7.22436	4.99123	4.52169	4.66964	4.18509	4.03847	7.54449	2.18301	2.79753	4.41204	0.740797	3.3725	5.16303	4.25455	2.7532	6.72451	3.41141	4.01013	3.66045	4.81416	4.89635	6.00906	4.04614	4.0107	6.07025	3.51819	4.38052	3.97162	4.7661	4.20732	4.73167	9.43138	7.25666	6.23703	7.88388	7.1139	5.77156	7.38509	3.76778	3.76794	5.90773	4.11987
Os11g0666300	(No Hit)	transposon protein, putative, CACTA, En/Spm sub-class	8.45824	9.09653	8.96997	8.83439	9.25783	9.15534	8.31539	8.19349	7.75886	7.996	8.44808	8.98499	6.24333	6.47058	6.69588	6.68435	7.82115	7.18335	6.80401	7.33789	8.05662	6.54903	7.15237	7.26294	7.69055	7.80499	8.76147	7.56668	7.91197	7.85193	6.89121	7.53062	7.47407	6.83086	7.079	7.49301	11.4135	9.27046	8.2406	9.44225	8.9223	8.20649	9.69299	7.81132	7.16742	9.03453	8.37017
Os11g0669600	(No Hit)	No Hit	10.4018	10.777	10.0147	10.7712	10.9316	10.3509	9.94043	10.0894	9.43719	9.0428	9.43202	10.4402	9.04306	9.27008	9.21495	8.33634	9.45776	9.25994	8.32051	7.52842	8.5897	7.51211	8.29533	7.7206	8.34054	8.20084	9.21738	7.84616	8.24746	9.01832	8.14602	8.45825	8.26556	7.87705	8.21987	8.11426	12.781	10.5245	9.71774	10.9016	10.5746	9.44658	10.5843	8.64502	7.73419	9.60438	8.3173
Os11g0689500	(No Hit)	expressed protein	5.48038	6.19878	6.37242	5.83586	7.04283	6.78164	5.18952	5.80399	5.43771	4.40445	5.24514	6.97948	3.75966	3.52297	4.56899	3.75311	4.05756	4.5975	4.36936	3.68413	4.75978	3.62928	4.03803	3.59938	3.95723	6.2613	5.68232	3.55069	4.07291	5.23617	4.09472	5.39681	5.13261	4.58486	5.61303	6.40554	10.2041	7.90505	6.30205	7.40111	7.72782	5.57019	6.90609	4.62207	4.77461	5.2273	4.24799
Os12g0109500	(No Hit)	No Hit	7.74285	8.34439	7.88219	7.82122	8.43104	8.19374	6.85106	7.33845	6.83266	7.12628	7.7294	8.18594	4.9167	5.41836	6.32025	5.16509	6.86617	5.96633	6.179	6.65945	6.76994	5.72862	5.98138	5.6806	6.35596	5.55984	7.08844	6.57752	7.28143	6.70956	6.17645	6.59985	6.78315	5.92534	6.42018	6.36577	10.5352	8.42849	7.91698	9.03802	8.36038	7.31547	8.37155	5.55097	4.27909	7.56501	5.22259
Os12g0120400	ATPase-like protein.	expressed protein	6.13427	5.97903	5.19181	6.93234	6.533	5.77676	8.78632	8.13568	7.37283	8.50957	8.12314	7.68443	5.12817	4.78946	5.84227	4.84319	5.8861	4.68159	4.8995	4.70564	5.29235	4.74581	5.48116	5.37003	5.11531	5.36486	5.6903	4.37257	5.17464	5.64873	5.35726	5.54134	4.77194	5.86539	6.25433	5.27552	4.95774	5.91996	4.63723	4.5595	5.52851	4.61396	8.09072	7.21681	6.70434	6.63897	7.94837
Os12g0133300	Major facilitator superfamily antiporter.	major facilitator superfamily antiporter, putative	1.11472	2.29882	-0.523252	-0.219387	1.63517	-0.325071	2.57369	0.662036	0.732862	3.44324	1.2974	3.27755	1.02172	1.70203	3.41282	0.896163	-0.616185	4.55736	0.505309	-0.0224171	2.5206	0.899132	0.5855	0.697418	-0.902395	3.59516	-0.471537	-0.537778	2.90728	2.10104	2.39013	1.65142	1.47613	0.400969	2.38019	-0.0511307	4.6146	1.87957	0.665566	2.68858	2.30977	3.02506	2.35259	0.747467	1.5625	1.35709	0.916521
Os12g0152900	Basic-leucine zipper (bZIP) transcription factor domain containing protein.	transcription factor, putative, expressed	3.91482	3.90057	3.60918	4.43224	4.44188	3.37339	5.02984	4.85413	5.21997	5.81027	5.97082	5.04464	8.1739	7.53117	7.69675	7.74907	7.71654	6.64672	5.51326	7.04926	6.34774	7.33319	6.52788	6.37678	8.4336	8.3068	8.62855	9.46867	7.94587	6.51793	9.88999	9.75527	9.98022	9.80576	9.63352	10.3187	9.78977	10.1379	10.8023	11.2907	10.5597	10.5228	7.79615	6.43609	6.79135	8.19699	7.68514
Os12g0156600	(No Hit)	No Hit	6.95313	6.85091	7.28799	6.82225	7.24556	7.29074	5.17391	5.66569	5.43924	4.08574	4.52119	6.45415	5.05416	5.11441	5.31934	5.14167	5.49113	5.20146	5.04746	4.43587	5.26683	4.26843	4.97276	4.49261	4.94209	4.88323	5.74593	4.36835	3.9451	4.81089	3.40021	3.96973	3.91024	3.16262	4.50817	4.20602	8.80838	6.63438	4.75327	6.30202	6.21024	4.75591	6.76247	4.75111	4.27116	5.15545	4.27983
Os12g0186700	Conserved hypothetical protein.	No Hit	5.58866	5.74334	6.51628	5.83059	6.1626	6.63953	4.51243	4.63912	4.40436	2.60322	4.15479	6.99015	2.74857	3.3832	4.45064	3.58245	3.99835	5.03814	4.16305	3.48321	4.54104	4.40688	4.51142	3.94747	5.38586	5.65929	5.80085	4.2275	3.94853	5.88821	5.00357	5.50255	4.72841	4.62539	6.31611	5.65271	8.60802	6.81345	5.58177	6.15114	6.70295	5.45066	6.2516	6.15789	7.30316	6.86662	4.63478
Os12g0228300	Isocitrate lyase (EC 4.1.3.1) (Isocitrase) (Isocitratase) (ICL).	retrotransposon protein, putative, unclassified	3.57392	3.27763	3.44704	3.47049	3.03352	3.65531	2.41628	2.5323	1.66802	1.07117	2.77227	3.27704	3.23906	3.10171	2.15143	3.32182	1.78345	2.41321	2.08776	2.9708	2.10258	3.20974	3.54809	1.68803	1.88561	3.63558	-2.54019	3.11772	2.37522	3.66851	4.3004	5.03536	3.13055	4.39442	5.89028	5.28531	6.11415	5.52681	3.82775	4.36091	4.97539	3.02545	3.51569	3.48104	1.60424	2.75421	2.23982
Os12g0228400	Chaperonin CPN60-1, mitochondrial precursor (HSP60-1).	expressed protein	4.6092	5.22604	4.89432	5.28629	5.24245	5.46121	4.37353	4.87401	5.07892	5.09633	4.99257	5.45499	4.29151	4.77529	5.1173	3.50692	5.48785	5.05347	2.44483	2.3705	2.99212	2.65999	3.31335	2.94373	-1.08677	2.48375	3.22361	2.91303	3.42188	3.38311	3.22766	3.32203	3.74937	3.04228	3.16628	3.80754	7.82971	5.46738	4.47485	5.81883	5.10029	4.41669	5.07617	3.36245	3.72379	4.24939	3.6871
Os12g0233700	Hypothetical protein.	No Hit	2.67486	2.56847	2.87468	3.15242	3.08989	2.78072	1.87229	2.22124	3.21728	3.82286	2.23364	2.94829	2.97275	2.91777	2.1628	5.77951	2.51076	3.06194	2.04743	1.68999	0.985703	2.54964	2.27804	1.28569	3.58162	2.82911	3.6045	2.83271	2.52789	4.24057	2.88151	3.77743	2.04332	2.74448	4.44225	3.03205	4.94034	4.10256	3.19447	1.97352	3.81226	1.96871	3.08018	2.98876	2.46638	2.54013	2.41173
Os12g0404400	Conserved hypothetical protein.	No Hit	4.96161	5.1313	5.50545	5.51581	5.83375	5.60915	4.46132	4.77898	5.41187	4.60373	5.10936	6.37104	6.30457	6.03025	5.78053	5.57809	5.50738	5.76718	4.05023	4.18785	3.77065	4.22339	4.23455	3.34492	5.06368	5.65714	5.70349	3.85082	5.19139	4.58435	4.45719	5.35035	4.06573	4.2542	5.81925	5.01664	9.14005	7.09862	5.32113	6.9086	6.96646	4.98832	6.06016	4.38266	3.97598	4.74409	3.76224
Os12g0411900	(No Hit)	No Hit	7.61065	7.77019	8.39061	8.51199	8.3435	8.68774	7.6869	7.40639	8.06012	7.40162	7.27114	8.73196	7.82832	7.15468	6.79433	6.7934	7.17275	7.71506	5.72021	5.78398	6.6911	5.42125	6.13586	5.84141	5.99667	5.12394	6.93789	5.82474	6.75723	6.9864	6.74537	7.12352	7.32502	6.43845	6.6615	7.13645	10.7805	9.09852	8.31037	9.9655	8.90972	8.15358	8.74629	6.92519	6.76975	7.84886	6.56092
Os12g0434400	Cytosol aminopeptidase (EC 3.4.11.1) (Leucine aminopeptidase) (LAP) (Leucyl aminopeptidase) (Proline aminopeptidase) (EC 3.4.11.5) (Prolyl aminopeptidase).	leucine aminopeptidase, chloroplast precursor, putative, expressed	2.96165	3.88406	4.51713	4.28407	5.02881	4.61799	2.36912	2.56398	3.51625	4.34457	3.45569	4.2745	4.85925	4.39913	5.13028	7.08861	6.67837	5.51279	2.55577	2.35144	3.01657	3.12798	3.19002	2.62031	4.92272	6.31965	3.42303	4.85423	3.27035	2.9682	4.56013	4.81549	4.51424	4.76119	5.29134	5.81054	6.04777	5.63267	5.5755	5.16255	6.04268	6.38387	2.28265	1.43737	2.85303	2.73216	0.916768
Os12g0434900	(No Hit)	No Hit	5.71702	6.36141	6.63272	6.65753	7.13885	7.18801	4.48745	4.68407	4.17615	3.68605	3.85898	7.46284	4.43191	3.09043	3.92734	1.82669	3.5814	5.08982	4.69264	2.60308	3.75142	3.58843	3.99086	3.9968	4.73509	5.5206	5.75509	3.89222	5.32148	5.9965	3.71053	4.40935	4.73038	3.74026	4.40722	4.76578	9.3679	7.24049	6.03015	7.81172	6.98537	5.64376	7.37154	5.04921	3.67033	5.84083	6.16966
Os12g0436400	(No Hit)	No Hit	6.06457	6.44217	6.6853	6.96201	7.24774	7.29454	4.30166	4.81222	4.42212	4.43002	4.44627	7.60621	2.8918	3.36672	4.49409	1.49509	3.60224	5.04061	4.3507	3.54789	3.85249	3.87908	4.03814	3.56418	3.6497	5.27618	5.93717	3.78039	4.20021	5.96389	3.71309	4.45714	4.45966	3.88566	4.61124	4.7489	9.59524	7.29695	6.19248	7.65235	7.27032	5.7075	7.42987	4.28904	3.28723	6.00229	4.17635
Os12g0438600	Chloride channel protein CLC-a (AtCLC-a).	chloride transporter, chloride channel family, putative, expressed	6.77114	7.38903	6.87813	6.18571	6.85392	5.91712	6.21729	5.72478	6.50381	4.82649	6.02266	5.20892	4.31739	4.8799	5.15449	3.63039	3.51841	3.06956	6.08297	6.42919	5.21205	6.93097	6.58804	7.06299	2.86925	5.3242	4.77182	4.44362	5.69705	4.72875	7.59669	7.32	8.36275	8.86591	8.88877	8.57841	5.46197	5.94886	6.59465	5.28903	6.12367	4.77351	3.67387	3.81313	3.24653	2.2139	3.85153
Os12g0445100	(No Hit)	No Hit	7.80679	7.86305	8.33317	8.52686	8.44493	8.65442	7.72469	7.49598	8.28083	7.5133	7.18636	8.6785	8.02661	7.10701	6.75832	7.00724	7.14395	7.75573	5.86056	5.8452	6.63456	5.65172	6.23987	5.79748	5.6431	6.42773	6.89745	5.84473	6.74058	6.92436	7.01407	7.23863	7.4104	6.47504	6.69809	7.11952	10.8357	9.18805	8.39395	9.9829	9.05402	8.21178	8.82024	7.10958	6.74245	7.62223	6.63956
Os12g0460600	(No Hit)	No Hit	4.66506	4.91104	5.15186	5.31442	5.32144	5.41244	4.98532	4.40126	4.30751	4.72798	4.60641	6.27011	3.35891	3.57134	4.22844	2.95915	3.57173	4.23246	4.53225	4.19287	4.45637	3.21497	3.57471	3.09851	4.85058	5.06847	5.83135	4.02135	3.93743	5.35309	4.83511	4.692	4.49579	4.21979	4.39751	3.79233	7.12274	6.39685	5.94961	6.76455	6.14577	5.68577	6.91454	5.38958	5.37723	4.88354	4.83301
Os12g0461300	(No Hit)	transposon protein, putative, CACTA, En/Spm sub-class	7.73081	7.83866	8.4129	8.53175	8.47152	8.69027	7.79548	7.53713	8.14169	7.49346	7.26757	8.71583	7.96655	7.21262	6.79753	6.9198	7.15313	7.81344	5.8453	5.85539	6.65734	5.58084	6.1979	5.76955	5.63272	6.22465	6.97017	5.85152	6.83515	7.32064	6.80265	7.20959	7.5116	6.46786	6.74474	7.28905	10.803	9.15914	8.42752	9.92228	8.96376	8.2479	8.76579	7.03672	6.88055	7.98347	6.59683
Os12g0485700	(No Hit)	No Hit	5.6114	6.29406	6.51244	6.17718	6.71363	6.95722	5.5799	5.96218	5.75295	4.5825	5.18766	7.1978	2.83871	3.7529	4.61435	2.7296	4.20548	5.07456	4.42107	3.81692	5.15196	3.70484	4.34439	4.39977	4.90918	5.62137	5.87762	4.26649	4.09318	5.87623	4.42448	5.5739	5.47535	4.77694	5.66539	5.9316	10.4059	8.10605	6.45611	7.29017	7.98686	6.05483	7.15733	4.78713	4.66965	5.82064	4.59722
Os12g0496200	(No Hit)	No Hit	7.98587	8.43377	8.67316	8.78972	8.80827	9.09133	8.22259	7.7914	7.69787	8.12025	8.28658	8.70274	6.50566	6.38325	7.00091	7.01514	7.81173	7.31471	6.25191	6.75056	7.87032	5.9843	6.67228	7.06658	7.34853	7.40162	8.14794	7.30362	7.5282	7.60733	6.46558	6.89047	7.19041	6.48056	6.36804	7.04451	10.6297	8.60367	7.92427	8.95071	8.35276	7.84552	8.47323	7.24985	6.82096	8.74301	7.31186
Os12g0501200	(No Hit)	No Hit	6.91261	7.13442	7.90882	7.34598	7.5716	7.72619	7.31089	7.05646	6.74586	6.4231	6.72227	8.17243	4.46326	4.94413	6.90313	4.65788	6.21259	5.79171	5.24811	4.84442	6.40763	5.08374	5.6786	5.5253	6.20417	6.2584	6.53046	5.63782	5.86226	6.74778	7.73689	7.68137	8.38126	8.1793	8.3889	8.77222	9.73404	8.37385	7.97571	8.59116	8.21382	7.42515	7.45529	5.46512	5.62413	5.38846	5.61035
Os12g0503700	(No Hit)	No Hit	5.44377	6.19284	6.50853	5.95832	6.5342	6.80758	5.65764	5.90784	5.49719	4.74724	5.00169	7.23782	3.68697	2.79207	4.57335	3.50228	4.36311	4.62044	4.30682	3.73958	5.08082	3.66026	4.36801	4.14777	5.20619	5.91162	5.89199	4.23615	3.71113	5.44598	4.41364	5.35681	5.19556	4.8665	5.51562	5.70431	10.268	7.95613	6.30446	7.32468	7.78398	5.9043	6.97185	4.57648	4.55373	5.91903	4.39517
Os12g0515100	(No Hit)	No Hit	9.24031	9.67021	9.45146	9.65262	9.89703	9.74093	8.33073	8.45489	8.14805	8.58109	9.07498	9.77432	6.65497	7.11449	7.3687	7.0364	8.11016	7.71084	7.37726	7.67187	8.09201	6.99572	7.47948	6.98741	7.84856	7.68155	8.73457	7.95588	8.50452	8.40856	7.7381	8.07981	8.04739	7.60178	8.07152	8.13666	12.3959	10.0772	9.12552	10.6527	9.95073	8.86124	9.91355	6.90382	5.89645	8.95374	6.80955
Os12g0520600	(No Hit)	No Hit	8.60475	8.70366	8.65951	9.04584	9.31589	8.97664	8.76922	9.69877	9.17718	7.79717	7.92827	9.14858	5.53852	5.6162	6.27728	7.12852	7.59629	8.05883	6.39517	6.14947	6.43947	6.39607	6.30056	6.03678	6.89851	7.06495	7.68804	6.87961	6.98135	7.31572	5.8986	6.48453	6.64341	6.37129	6.61814	6.95211	11.643	8.9195	7.83371	9.15342	8.90389	7.45104	9.01106	5.50465	4.99667	7.41134	5.49245
Os12g0536900	(No Hit)	No Hit	7.47953	8.00827	7.82685	8.23199	8.94459	8.48869	6.48054	7.02642	6.35349	5.95298	6.28145	9.05688	6.23244	5.9055	6.47836	5.00436	6.16269	6.84264	6.09467	11.5576	5.67438	5.58383	6.19739	5.23462	6.1222	6.71933	7.58325	6.00863	6.11323	7.56052	6.14559	6.85308	6.38791	6.1123	6.83635	6.63642	11.7806	9.38639	7.80647	9.70522	9.31378	7.44079	9.11138	5.89147	5.43081	8.07139	6.03051
Os12g0550600	Conserved hypothetical protein.	No Hit	11.5631	11.4822	11.5961	10.1235	10.364	10.0993	11.8004	11.6202	11.4282	10.9294	11.3055	10.6983	9.1588	9.1842	9.48966	8.97004	9.86209	8.47775	10.2809	9.52222	11.08	9.36869	10.1381	10.0409	9.82382	9.28209	10.5419	8.63351	9.50729	8.8419	9.54067	9.38303	10.017	9.17007	8.11606	8.94672	8.68076	9.48008	9.99779	9.36334	9.09658	10.0741	11.9669	11.7567	11.203	10.9366	11.0684
Os12g0557900	Cyclin-like F-box domain containing protein.	OsFBD16 - F-box and FBD domain containing protein, expressed	4.63564	5.08192	4.43203	4.77642	5.10406	4.94953	4.72246	3.51029	3.16501	3.36912	3.0395	4.88673	3.4518	3.66719	3.15957	3.95177	3.94321	3.65458	4.69998	4.39138	4.54942	4.61246	4.7533	4.88143	-1.73497	3.48826	3.05122	2.86869	2.04132	2.167	3.70314	3.71595	4.0839	3.84282	4.06956	3.64995	4.21455	4.15414	3.33482	4.05655	3.35157	3.70942	6.91327	5.90068	5.66572	3.97308	6.03321
Os12g0573300	(No Hit)	No Hit	5.44131	6.261	6.26097	6.10275	6.6443	6.71055	5.5798	5.80443	5.65206	4.67958	5.47383	7.18322	3.38091	3.41012	4.56412	3.46525	4.14175	4.72703	4.27486	3.88915	5.1262	3.33358	4.23736	4.40639	5.16261	5.81843	5.28197	3.81372	4.42864	5.91683	4.28535	5.39948	5.20577	4.7697	5.38747	5.70297	10.3677	7.90007	6.2853	7.33648	7.91738	5.87147	7.02526	4.69024	4.50093	5.81366	4.39282
Os12g0573900	Hypothetical protein.	expressed protein	10.2272	9.76429	9.25609	9.60368	9.349	8.74454	9.62275	8.97687	8.86819	9.1081	8.75131	8.60013	8.66225	8.94872	9.07635	7.80862	8.70883	7.84512	7.22256	6.79385	7.42252	6.04464	6.80261	6.72702	6.32752	6.26152	6.27795	7.05031	7.14734	7.06623	7.74884	7.02492	7.41167	7.83858	7.12955	7.84571	7.32255	7.75124	7.78727	8.47216	8.23444	7.46271	7.89211	7.45157	7.96194	8.80003	8.14986
Os12g0575400	(No Hit)	transposon protein, putative, CACTA, En/Spm sub-class	7.83651	8.06425	8.30893	8.4813	8.49819	8.76328	8.04049	7.45887	7.35046	8.06931	7.83561	8.36792	6.11631	6.06169	6.54614	6.81359	7.42465	7.13408	5.95921	6.16551	7.73322	5.68367	6.35481	6.93024	7.08708	7.23895	7.83252	6.87261	7.27685	7.24994	6.11734	6.52734	6.6834	6.10889	6.01009	6.67444	10.2966	8.42377	7.56313	9.04789	8.03179	7.51816	8.19579	7.04054	6.22923	8.55941	7.30718
Os12g0579600	(No Hit)	No Hit	8.24709	8.54058	8.66702	8.95269	8.91955	9.02336	8.35063	7.96944	7.7309	8.27696	8.22024	8.7449	6.64776	6.44355	6.61247	7.06367	7.88631	7.11901	6.30269	6.75077	7.80686	6.18636	6.67922	7.19973	7.65579	7.58246	8.32391	7.26012	7.6535	7.97873	6.52612	6.89971	7.19606	6.45618	6.35958	7.07605	10.7779	8.69786	7.99447	8.95533	8.45832	7.89551	8.51848	7.42191	6.83805	8.75893	7.44555
Os12g0598900	(No Hit)	No Hit	7.06027	7.12143	7.93406	7.50999	7.50658	8.20164	6.15943	6.61147	7.32028	6.4633	6.31797	8.58828	6.74991	6.31754	7.44039	6.54987	6.81143	7.81289	5.64356	5.28197	6.3916	5.00451	5.47248	5.77185	6.06504	5.83862	6.40976	6.45692	6.35758	6.92037	5.50598	5.96098	6.53888	5.67631	5.80383	6.59266	10.9745	8.60888	7.46361	8.60032	8.3318	7.19484	7.76939	5.53185	5.83461	6.81553	5.68153
Os12g0612900	(No Hit)	No Hit	5.52381	6.39534	6.59979	6.26136	6.91121	6.98805	5.75341	5.89676	5.75977	4.64115	5.65039	7.31236	5.72217	3.08277	4.50079	3.63111	4.25352	4.64365	4.43671	4.26234	5.26661	3.50286	4.60479	4.42163	5.58759	4.56108	5.69952	4.18464	4.24599	5.50299	4.73472	5.42553	5.35464	4.9599	5.5724	5.96025	10.5129	8.06206	6.45221	7.50185	8.08737	6.17371	7.21545	4.90667	4.72341	5.92096	4.60349
Os12g0616400	Transcription factor PCF8 (Fragment).	transposon protein, putative, unclassified, expressed	6.38645	7.17878	6.68998	9.06224	9.094	9.15976	8.27914	8.98338	8.59341	10.0358	10.1624	10.1374	6.41677	7.38048	7.40938	9.80244	10.2551	10.5073	11.3938	9.64648	11.0404	11.9858	12.1956	11.5448	4.37885	3.98971	3.34622	4.47972	4.02821	3.94147	8.6864	8.99395	8.43423	8.84182	8.95118	8.66399	7.19856	7.30959	7.17459	7.02349	7.63375	6.51926	9.27006	9.1045	9.41065	8.11639	9.21865
Os12g0625200	Conserved hypothetical protein.	retrotransposon protein, putative, unclassified, expressed	3.65765	2.93141	2.33361	2.99491	2.6026	2.62264	1.6271	2.22736	2.8851	1.72728	2.23527	2.78706	3.69637	2.23227	2.03391	2.68535	2.6127	2.78062	2.64075	3.18547	2.21579	3.64844	3.1929	3.01196	4.43757	5.01054	4.25522	3.33142	2.29064	5.41131	3.26343	4.15161	2.48783	3.63097	4.93148	3.46031	3.12488	3.83709	1.79738	2.12481	3.66833	1.94606	3.45503	2.84031	4.33207	1.86712	3.20224
osa-miR156l	miRNA	No Hit	3.8074	3.70932	3.30342	3.03613	2.40474	3.28402	2.75489	2.46614	2.10364	2.15305	2.10167	3.70378	3.86674	4.09898	3.43593	4.15914	2.81611	3.62017	2.96386	2.99766	3.02313	3.93687	3.55836	2.17962	5.40082	4.47812	4.45888	3.8296	3.29383	4.5828	5.26882	5.39888	3.67222	5.40523	6.18146	6.54325	5.75288	6.02816	4.67812	5.15504	5.79092	4.63062	2.81762	3.14335	1.55313	2.65876	2.05963
[truncated: 129 more columns]
