# Supplementary material for: Comprehensive Network Analysis of Anther-Expressed Genes in Rice by the Combination of 33 Laser Microdissection and 143 Spatiotemporal Microarrays
Source: PLoS One. 2011 Oct 26;6(10):e26162. doi: 10.1371/journal.pone.0026162 (PMC3202526; doi:10.1371/journal.pone.0026162)
Supplement: Table S8 — Microarray data of Premeiosis anther preferentially expressed genes. (XLS) [file pone.0026162.s009.xls]

## Sheet: Sheet1
Table S8. Microarray data of Premeiosis anther preferentially expressed genes.
RAP-ID	Description_RAP-DB	Description_TIGR	Leaf blade_vegetative_12:00	Leaf blade_vegetative_12:00	Leaf blade_vegetative_12:00	Leaf blade_vegetative_00:00	Leaf blade_vegetative_00:00	Leaf blade_vegetative_00:00	Leaf blade_reproductive_12:00	Leaf blade_reproductive_12:00	Leaf blade_reproductive_12:00	Leaf blade_reproductive_00:00	Leaf blade_reproductive_00:00	Leaf blade_reproductive_00:00	Leaf blade_ripening_12:00	Leaf blade_ripening_12:00	Leaf blade_ripening_12:00	Leaf blade_ripening_00:00	Leaf blade_ripening_00:00	Leaf blade_ripening_00:00	Leaf sheath_vegetative_12:00	Leaf sheath_vegetative_12:00	Leaf sheath_vegetative_12:00	Leaf sheath_vegetative_00:00	Leaf sheath_vegetative_00:00	Leaf sheath_vegetative_00:00	Leaf sheath_reproductive_12:00	Leaf sheath_reproductive_12:00	Leaf sheath_reproductive_12:00	Leaf sheath_reproductive_00:00	Leaf sheath_reproductive_00:00	Leaf sheath_reproductive_00:00	Root_vegetative_12:00	Root_vegetative_12:00	Root_vegetative_12:00	Root_vegetative_00:00	Root_vegetative_00:00	Root_vegetative_00:00	Root_reproductive_12:00	Root_reproductive_12:00	Root_reproductive_12:00	Root_reproductive_00:00	Root_reproductive_00:00	Root_reproductive_00:00	Stem_reproductive_12:00	Stem_reproductive_12:00	Stem_reproductive_12:00	Stem_reproductive_00:00	Stem_reproductive_00:00
Os01g0109300	Metal-dependent phosphohydrolase, HD subdomain containing protein.	HD domain containing protein 2, putative, expressed	11.798	11.9408	11.7442	11.4643	11.5161	11.4162	10.7864	10.9448	10.8213	10.3913	10.3551	10.1	11.0746	11.0151	11.0458	10.8696	10.9443	11.3109	9.5779	9.98121	10.1929	8.52393	8.8524	9.22036	10.1449	9.31183	9.46958	10.2785	10.2751	9.58629	8.37427	8.25692	9.05545	8.65973	8.04871	9.12222	7.47493	7.55146	8.13144	7.9611	7.58497	8.48642	9.71315	8.68894	8.99219	8.88515	8.76413
Os01g0126600	X1.	transcription factor X1, putative, expressed	5.07974	5.05704	4.51153	5.56642	5.50983	4.68959	5.57666	5.68393	5.56803	6.20169	6.37231	5.59022	5.29863	5.52896	5.07025	5.41932	6.25629	5.43157	4.0742	3.5602	2.69272	3.49482	3.40038	3.72495	3.73682	4.72985	4.24794	5.17062	7.25565	5.4334	1.69846	1.36189	0.637286	2.85762	0.87468	1.90817	3.95668	2.91006	2.73214	2.79371	2.31028	3.64222	6.49077	5.14771	5.14668	7.58741	6.15262
Os01g0131900	Wound-induced protease inhibitor (WIP1).	BBTI11 - Bowman-Birk type bran trypsin inhibitor precursor, putative	7.48182	7.24161	11.2716	8.99673	6.93458	8.67609	6.81142	6.34394	6.87183	5.42329	7.52183	7.44139	6.59875	6.02768	6.48479	6.22179	5.89821	6.46303	10.8042	10.0309	10.7144	8.54577	9.54487	10.9442	7.69268	6.7611	8.38161	7.23383	6.55954	7.19927	10.2228	11.1018	12.2348	11.0561	10.6418	12.0001	8.66786	8.21424	10.495	8.48367	7.67004	9.88607	6.48158	10.2443	9.21151	7.19593	8.08005
Os01g0143300	Mitochondrial glycoprotein family protein.	mitochondrial glycoprotein, putative, expressed	11.1965	11.4573	9.65996	10.4177	10.0176	9.2766	11.5457	11.593	11.6574	10.8663	10.4263	10.5016	12.6257	12.2721	12.3135	11.4219	11.0935	11.7489	12.8864	12.7224	11.0294	13.5176	12.8439	12.9162	11.0763	10.3921	10.9484	10.297	10.213	9.74759	13.1319	12.6708	12.394	13.3356	12.6833	11.959	11.0055	11.0456	11.3031	11.4577	11.2427	11.8544	13.9997	13.2817	13.2513	10.5338	13.028
Os01g0146700	Integrase, catalytic region domain containing protein.	retrotransposon protein, putative, unclassified	3.63747	4.30919	5.1083	3.00256	2.94603	4.77054	2.54941	2.89232	3.41261	2.9082	2.70391	3.79167	4.53203	2.72486	3.96891	3.12604	2.99609	4.16015	3.23343	3.19079	3.4375	2.89097	3.76549	3.82066	4.52818	3.55865	3.02938	3.96624	2.97101	2.34883	3.02001	3.70857	3.24403	4.17867	4.40425	3.50041	6.03759	3.87545	3.18699	3.19723	4.49023	2.99147	3.51407	2.14939	3.74328	3.91026	3.44461
Os01g0152300	Histone H2B.1.	Core histone H2A/H2B/H3/H4 domain containing protein, putative	11.6955	11.757	11.7116	13.5868	13.684	13.6348	12.9807	13.6147	13.7165	13.9159	14.0781	14.1535	14.252	14.3239	14.2596	14.4484	14.1005	13.8464	15.5575	15.2273	12.2087	16.2065	15.3503	14.943	12.559	11.8384	13.7777	14.3485	14.4443	14.3232	13.9723	14.0274	13.9143	14.0996	14.1363	13.8412	13.6711	13.5455	13.5259	13.9323	14.0835	13.9987	15.7906	15.055	15.1379	13.143	14.6499
Os01g0158000	Importin alpha 1 subunit.	expressed protein	9.46772	9.69438	9.47419	9.86899	10.075	9.65032	10.0663	9.98065	9.68483	10.1083	10.2661	10.0317	10.337	10.4198	10.1894	10.1273	10.1565	10.2227	9.99675	10.204	9.40198	10.2673	9.76362	9.8025	10.4128	9.91324	10.7634	10.9918	10.6366	10.1663	9.96479	10.079	10.3123	10.0651	9.82294	10.1159	9.83937	9.8827	10.3877	10.2541	10.3038	10.3069	10.484	9.88867	9.68658	9.82971	9.7386
Os01g0164400	RNA-binding region RNP-1 (RNA recognition motif) domain containing protein.	transposon protein, putative, CACTA, En/Spm sub-class, expressed	11.9853	12.0732	11.3094	11.7002	11.4993	11.2192	12.2148	12.5746	12.6291	11.8223	11.8497	11.2305	12.911	12.7221	12.3808	12.0729	12.073	12.7395	11.5478	11.9876	11.6368	12.7098	12.6106	12.3495	11.5006	10.6998	11.0089	11.2576	12.1244	11.3147	12.1459	11.8187	11.8395	12.5651	11.9683	11.8638	11.483	11.367	11.9231	11.6127	11.4224	11.8859	12.8339	12.556	12.735	11.6185	12.3763
Os01g0166200	Hypothetical protein.	No Hit	1.53429	2.36642	1.96963	2.19241	2.74582	0.198159	1.39509	0.789548	1.67331	6.27542	1.99585	2.96372	-0.0725	1.23645	1.42287	2.39144	1.30768	0.506723	2.07536	0.175184	2.42894	1.12692	1.24685	1.69788	4.14914	-1.78374	-0.393653	1.94777	0.482426	0.257968	2.51126	1.84215	1.35847	1.11902	3.48641	1.74776	4.05104	2.68931	2.81585	2.07179	2.67507	0.922696	2.88381	1.32583	2.3552	2.22135	1.6636
Os01g0177100	Transcriptional corepressor LEUNIG.	transcriptional corepressor LEUNIG, putative, expressed	6.35704	6.45064	5.98281	6.1519	6.03496	5.16343	6.30712	6.16813	5.94987	5.83331	5.67964	5.45547	5.14539	4.47342	4.70957	5.5878	6.13014	4.30125	8.06886	8.11333	6.55599	7.8736	8.17582	8.67385	3.76682	5.56733	4.63247	4.42706	5.57935	4.76931	7.49162	6.99155	7.25908	7.19741	6.49015	6.96593	6.81455	7.15602	6.87416	6.03684	6.38056	6.72866	11.7996	10.6895	10.6835	6.25669	11.2796
Os01g0177200	Ubiquitin-specific protease 14.	ubiquitin carboxyl-terminal hydrolase 14, putative, expressed	7.76135	7.69154	7.82312	7.90554	7.49013	7.63657	8.42989	8.17611	8.81256	8.11656	8.06266	7.86275	8.91538	8.54544	8.82887	7.98405	8.24895	8.87192	8.03376	8.26927	8.45327	8.26328	8.29956	8.67351	7.91313	7.25921	7.03533	7.29915	7.63441	7.24055	8.71892	8.27388	8.83225	8.85488	8.09748	8.43668	8.05418	7.73728	8.54988	7.77705	7.86192	8.56778	9.01375	8.86585	9.21876	8.36939	8.42833
Os01g0179500	Conserved hypothetical protein.	expressed protein	10.9802	10.9922	11.0109	11.4414	11.3151	11.4713	11.5719	11.5914	11.8016	11.5884	11.4635	10.809	11.9733	12.0405	11.9219	11.5256	11.71	12.3431	10.4077	10.5536	10.6028	10.6563	10.5578	10.8936	10.3161	9.79753	9.71989	10.6339	11.1096	10.2067	10.1962	10.17	10.4593	10.1271	9.77318	10.2132	9.91147	9.85158	10.3959	10.3072	9.87151	10.4293	11.5928	11.1283	11.3072	11.135	11.2336
Os01g0184100	17.5 kDa class II heat shock protein.	hsp20/alpha crystallin family protein, putative, expressed	12.0046	12.3416	11.6047	9.62003	9.48282	8.7977	11.4572	11.6478	11.9834	9.60879	9.53074	9.13823	15.6299	14.9002	14.8058	9.44225	9.68346	9.21778	16.4193	16.6523	15.6623	11.0489	10.8606	10.7992	12.9345	12.5414	13.4012	8.9121	9.49837	9.19149	15.1536	15.2336	15.1352	11.3767	10.6792	11.109	13.7169	13.6468	14.6261	13.0995	12.5238	14.0629	16.8521	16.775	16.7781	11.7671	12.5839
Os01g0187700	Conserved hypothetical protein.	No Hit	6.76075	6.69832	6.54923	7.50173	7.86826	7.39517	6.05522	5.48198	6.31656	7.22281	7.35853	7.73939	7.02139	6.78774	7.05161	7.81963	7.76311	7.69229	8.84425	8.50519	8.15262	8.90336	8.25988	8.48924	7.2995	7.00002	7.82479	8.25236	7.84728	7.59343	7.14476	7.46626	7.72758	7.25076	7.28895	7.10564	6.39359	6.50458	6.83049	6.7886	6.785	7.58858	9.78789	9.32593	9.12641	7.36473	9.03688
Os01g0189100	TPR-like domain containing protein.	ankyrin repeat domain containing protein, putative, expressed	3.32597	3.77257	3.41663	4.64542	4.51814	3.3296	4.93408	3.69382	4.22182	5.44204	4.24675	3.93127	4.58591	4.28575	5.90872	4.98503	6.16106	5.35221	4.49563	3.59445	5.22409	3.75538	5.19815	5.35557	0.592004	0.353967	3.8025	1.63791	1.50227	4.90724	0.628342	0.815659	1.04458	1.57588	3.05263	1.3062	3.47171	2.14176	3.93153	0.625249	1.03752	2.09688	7.33975	5.64039	5.57067	6.79638	6.73973
Os01g0189200	(No Hit)	No Hit	9.42398	10.0735	9.85171	8.363	8.62143	8.44092	9.30626	9.31187	9.69308	8.14371	8.42743	8.57766	9.04817	9.22376	9.65632	8.04011	8.6879	8.96964	6.79373	7.49933	8.21485	7.21158	7.40893	7.80419	6.34667	6.66222	6.85894	7.80763	8.56391	7.22501	6.74832	7.45049	7.74723	6.77703	7.16338	7.55109	10.0943	8.64657	8.19653	8.49121	8.32552	8.32059	9.37958	8.35199	8.23419	8.55643	8.72765
Os01g0204000	Conserved hypothetical protein.	POLD3 - Putative DNA polymerase delta complex subunit, expressed	6.12146	6.44841	6.06339	6.75455	6.98107	6.79616	7.17721	7.64117	7.65389	7.29189	7.49832	7.38613	8.38931	8.36326	8.1007	7.90665	8.06663	8.41162	7.70321	7.59792	6.12002	7.16005	6.70689	6.65876	7.12353	7.03998	6.7108	5.71033	6.29003	6.12374	7.02979	7.28902	7.34577	6.43161	6.71317	6.67549	7.69681	7.80881	7.96194	7.23458	7.37877	7.81576	8.34393	7.50645	7.74788	5.07751	6.53568
Os01g0205500	60S ribosomal protein L11-2 (L16). Splice isoform 2.	ribosomal protein L5, putative, expressed	11.401	11.3484	10.4275	11.5688	11.2876	10.6522	12.2718	12.056	11.9453	12.4721	12.1198	12.7094	11.8243	12.1932	12.4058	12.2696	12.0529	12.4113	13.4736	12.8556	12.5178	13.7467	13.1378	13.5872	12.8484	12.7345	13.2254	13.4165	12.6505	12.5604	12.9028	12.3192	13.0588	13.2464	12.348	12.462	10.3106	11.1958	11.97	12.4398	11.5432	12.4973	13.7098	13.3659	13.36	11.3881	13.1379
Os01g0225200	GTP1/OBG domain containing protein.	GTPase of unknown function domain containing protein, putative, expressed	8.99671	8.94824	7.90966	8.58558	8.44768	7.54474	9.66943	9.59408	9.3356	9.63555	9.51129	8.63789	9.56599	9.3011	8.95922	8.54274	8.95024	8.2444	8.74815	9.09918	8.31342	8.40557	8.37174	8.24299	8.61954	8.5548	8.85734	8.91601	9.39675	8.68099	8.87507	8.46985	8.22465	8.96621	8.01352	8.0756	8.70558	9.01382	8.84769	9.42149	9.09928	9.17758	10.152	9.52995	9.30202	9.08762	9.44261
Os01g0229900	Ubiquitin-conjugating enzymes domain containing protein.	ubiquitin-conjugating enzyme, putative, expressed	6.32014	5.52643	7.03774	6.32451	5.5511	5.26171	7.33039	7.45872	6.72155	7.13067	6.4864	5.10753	7.73432	5.90804	5.73884	5.5949	6.17344	6.43545	5.38815	6.00505	5.9507	6.11706	6.22144	5.707	6.04297	-0.322838	4.88276	6.0118	6.75259	3.82229	6.59552	6.23591	6.3147	6.67606	5.98842	5.78513	6.28051	5.6474	5.98116	5.38733	5.64646	6.25315	8.54793	7.81163	7.31381	6.97196	7.28243
Os01g0235400	Importin-alpha re-exporter (Cellular apoptosis susceptibility protein homolog).	importin-alpha re-exporter, putative, expressed	8.65741	8.55032	7.70161	8.639	8.15942	7.52766	9.03103	9.16127	9.30033	8.7121	8.32112	7.94226	9.84674	9.45581	9.58543	8.93951	8.85311	9.71564	8.73342	8.72777	8.40794	9.73549	9.42794	9.74536	8.59821	7.90697	8.11669	8.58699	8.59133	8.05791	9.53312	8.93938	9.19825	9.89633	9.18046	8.88723	8.01957	7.74633	8.21535	8.28214	7.80424	8.58687	10.2518	9.88826	9.98661	8.66057	9.27452
Os01g0238800	Conserved hypothetical protein.	expressed protein	8.94356	9.20902	8.04713	8.56665	8.61719	7.77141	8.13057	8.76272	8.65463	7.80078	8.23195	7.96593	9.24201	9.2516	8.9838	8.81681	8.80374	8.87816	10.1521	9.52678	8.93672	10.2078	9.91665	9.65544	7.78008	7.25509	7.75987	7.96362	7.75695	7.26707	9.05644	9.18343	9.02927	9.1979	9.0891	8.58338	7.71278	7.81427	8.08714	7.91206	7.92875	8.36695	11.0085	10.1466	9.98023	7.2419	9.75555
Os01g0243700	Beta-1,3-glucanase-like protein.	X8 domain containing protein, expressed	5.36135	5.51962	6.12436	4.87286	5.48809	3.99499	2.75083	0.508958	2.50796	0.349401	1.80764	-0.269818	6.92552	2.07673	2.54459	2.71205	3.91734	1.57289	9.75442	8.82461	8.78573	9.38895	9.5105	10.1287	6.03737	6.77427	6.79421	4.81213	3.98164	4.51355	11.5837	11.949	12.4667	11.6791	11.5146	11.4874	9.34155	9.75482	10.9814	10.0113	10.2214	10.884	11.9949	12.5938	12.8273	8.35913	11.8463
Os01g0243900	Conserved hypothetical protein.	hypothetical protein	3.75455	3.30659	3.44567	4.83594	4.51011	2.8561	1.97184	2.41354	3.28787	2.09349	2.6098	2.13238	3.44865	2.62239	0.753379	2.73018	1.75475	1.84849	0.968015	0.69699	0.715533	0.463155	0.814077	0.204137	2.53815	-2.16902	3.4538	1.40611	1.30752	2.20058	1.79438	1.82689	0.399944	2.57603	3.35369	1.58276	6.10837	3.8837	0.350875	3.69497	3.34097	0.884651	4.00899	1.61241	3.7004	2.34005	2.37066
Os01g0244000	Conserved hypothetical protein.	expressed protein	4.40027	4.72803	5.55509	3.83357	4.30882	5.42504	3.97796	4.2097	4.93793	3.89595	4.43163	5.13922	5.40407	5.08084	5.25898	4.89331	4.68357	5.35919	4.27126	3.90167	4.82728	3.94201	4.20203	4.7695	4.04205	4.52032	3.50102	4.99014	4.6169	4.31954	4.28194	5.15785	5.26435	4.26183	4.89409	5.05217	7.08351	5.70055	5.58378	5.93911	5.349	5.17764	4.80063	5.17568	5.29535	7.07779	4.84138
Os01g0267200	26S proteasome non-ATPase regulatory subunit 14 (26S proteasome regulatory subunit rpn11).	26S proteasome non-ATPase regulatory subunit 14, putative, expressed	13.1249	13.2655	12.8129	13.774	14.0086	13.4991	13.0199	13.2539	13.1414	13.1024	13.4406	13.2439	13.9461	14.1259	13.8843	13.7589	13.703	13.5133	14.2218	13.9941	13.5438	14.1601	13.964	13.9578	13.5436	13.2006	13.8109	14.4165	13.7288	13.6326	14.1029	14.0616	14.4524	14.0409	13.7107	13.9078	13.2102	13.2717	13.8789	13.3125	13.6545	13.8735	14.41	14.3792	14.298	13.1246	13.9994
Os01g0269900	Actin/actin-like family protein.	actin, putative, expressed	9.12865	9.1736	8.70505	9.3268	9.36909	9.03174	9.43279	9.4784	9.45173	9.2995	9.1064	8.53184	9.7966	9.62066	9.65992	9.26538	9.47286	9.7316	8.47891	8.51411	8.69674	8.70185	8.92178	9.12932	7.79578	7.37855	7.5596	8.22348	8.41348	7.77747	8.22489	8.21697	8.17587	8.3065	8.02886	7.90094	7.78403	7.60481	7.92931	7.93715	7.53734	8.02767	9.6148	9.12465	9.09552	8.55055	9.3101
Os01g0270000	Hypothetical protein.	No Hit	5.37505	6.15003	6.76621	5.23798	6.00172	6.3876	4.81082	5.43143	5.35633	4.50842	5.46655	5.17021	5.74214	6.18132	5.56073	5.74896	5.80741	5.67457	5.53982	5.95194	5.11898	5.70957	5.52633	5.58296	4.83046	4.5781	5.13486	5.19739	5.71624	5.37653	4.91491	5.77343	5.12276	4.7047	5.90923	5.18853	6.43226	5.98379	5.75064	6.08439	5.44516	5.09683	5.62397	5.58618	5.22628	5.79767	5.50995
Os01g0271500	RUB-activating enzyme (Ubiquitin activating enzyme E1 like protein).	NEDD8-activating enzyme E1 catalytic subunit, putative, expressed	8.6368	8.01231	7.75491	8.20617	8.00797	7.56553	9.22041	9.0971	9.02649	8.38249	8.29482	7.8727	9.1572	8.97677	8.5185	8.3849	8.72457	8.30112	8.59945	8.35153	8.27829	7.92934	7.84041	7.79568	7.96553	7.87212	7.98513	7.92126	7.96637	7.39371	8.77579	8.11954	8.52684	8.88684	7.68887	8.14501	7.80747	8.00515	8.26735	8.47497	7.79128	8.25255	8.15708	8.8839	8.59318	7.98793	7.69241
Os01g0277500	Zn-finger, Dof type domain containing protein.	expressed protein	2.49672	3.20521	3.2763	4.3537	4.11512	2.9701	4.21611	3.51783	5.87219	4.90085	5.04785	4.24406	2.46575	3.15613	3.90802	4.70441	4.66796	4.50821	3.82024	3.18193	3.14347	5.1115	5.24277	4.98368	2.81596	4.09727	3.53301	4.49113	4.8233	4.68529	4.0936	3.5638	3.64876	5.13797	4.71	4.58003	4.89198	3.2529	2.94883	4.15057	3.40014	4.0667	4.64898	4.84899	4.4891	6.07349	5.2048
Os01g0279200	COP9 signalosome complex subunit 2 (Signalosome subunit 2) (SGN2).	proteasome subunit, putative, expressed	9.37124	9.25383	8.83715	9.48805	9.39912	9.01248	9.97806	10.0381	9.95163	9.70072	9.80674	9.25605	9.88633	9.87458	9.65887	9.43392	9.72836	9.04539	8.86715	8.99102	9.22452	9.04404	8.9732	9.07159	9.40267	8.62873	9.19228	8.47265	9.09024	9.06482	8.95484	8.77202	9.12041	9.63991	8.80033	9.13259	8.77665	8.8539	9.10935	9.41657	9.02874	9.33069	9.78403	9.65329	9.93079	8.5371	9.14758
Os01g0301700	TPR-like domain containing protein.	pentatricopeptide, putative, expressed	4.25645	4.23887	1.39865	3.39633	3.244	3.75708	5.81329	5.78579	5.62469	5.33957	4.73704	4.10694	6.51168	6.13342	5.96465	5.05527	5.31506	5.25307	5.73287	5.69437	4.78222	4.95471	4.80871	4.80078	5.15934	5.06448	5.33098	3.97799	3.96522	3.45656	4.9124	4.95598	4.51422	4.85025	4.0926	4.1912	4.30201	3.96275	4.15924	3.11649	3.76941	4.30682	7.85051	7.10254	6.97181	4.66245	6.57153
Os01g0310500	Hypothetical protein.	OsWAK3 - OsWAK receptor-like cytoplasmic kinase OsWAK-RLCK	7.11657	6.93224	7.41595	7.15846	7.90284	8.09013	6.7156	6.96579	6.83685	6.64149	7.4345	7.421	4.6139	5.69694	5.50424	6.13224	6.31996	6.03794	6.84305	6.30124	6.11027	7.13289	6.53294	6.69652	7.15846	6.85637	7.34752	7.31805	7.72028	7.22057	4.80209	5.11836	5.06726	4.33163	4.8846	5.05671	8.09518	5.82824	5.4951	6.02524	5.69364	5.34471	6.62459	5.67276	5.49793	6.42746	6.73884
Os01g0310800	Pto kinase interactor 1.	OsWAK4 - OsWAK receptor-like cytoplasmic kinase OsWAK-RLCK, expressed	5.01206	4.8465	4.5969	4.54796	4.25405	3.9466	6.75133	6.5733	6.59242	6.24759	6.09379	5.70294	6.73391	6.16887	6.49869	5.42682	5.71426	5.69153	6.43763	6.33397	6.68166	4.62488	4.45687	4.49789	6.1871	6.04799	5.96482	5.31598	5.20143	4.86615	6.12083	6.1684	6.18794	5.39932	5.66972	4.94917	6.24453	6.87399	6.65972	6.39997	6.30108	6.43688	7.63527	7.7599	7.46955	5.62477	6.12023
Os01g0337600	Protein of unknown function DUF625 domain containing protein.	suppressor of Mek, putative, expressed	9.75346	9.55969	9.44532	10.2222	9.90972	9.56017	9.96393	9.80629	9.40986	10.0392	9.94022	9.12408	9.42638	9.59881	9.19831	9.27026	9.93485	9.35733	8.85151	8.93219	8.9726	9.21937	9.4755	9.35715	9.12826	8.65353	9.35462	8.45934	9.22314	9.05334	9.5847	8.87122	9.30787	9.81091	8.38964	9.04553	8.42118	8.9074	9.25376	9.91021	9.05589	9.34834	10.4154	9.90487	9.93964	10.0064	10.0859
Os01g0355900	Peptidase C48, SUMO/Sentrin/Ubl1 family protein.	SUMO protease, putative, expressed	7.15707	7.27762	6.95775	6.84536	6.77107	6.29353	7.64304	7.57714	7.41861	7.62194	7.59667	6.68822	7.98781	7.53974	7.39467	6.81881	7.31274	7.34235	7.0936	7.2684	7.3146	7.07176	6.86885	7.15936	6.79619	6.78059	6.82727	7.34331	7.52515	6.8477	7.50527	7.35839	7.40612	7.51536	6.88003	7.19126	7.22869	7.27721	7.48974	7.69284	7.27863	7.58811	8.02077	7.72755	7.36845	7.54204	7.3265
Os01g0363600	Hydroxyethylthiazole kinase, monofunctional family protein.	No Hit	8.25015	8.25982	7.83577	8.96901	9.07563	8.56933	7.53073	7.97901	8.28247	8.53147	9.0786	8.21211	9.20515	8.90523	8.80394	8.6263	8.82857	8.95367	7.14697	8.0806	7.64785	7.33482	7.02743	6.94708	6.83097	6.88387	6.57503	7.72023	8.34186	7.35534	5.73273	5.82272	5.46708	5.30949	5.55683	5.41734	5.52169	5.93417	5.87729	5.10083	5.7022	5.95257	7.26213	6.42824	6.71426	7.46079	6.75444
Os01g0375000	GTP-binding protein, HSR1-related domain containing protein.	GTPase of unknown function domain containing protein, putative, expressed	4.76597	4.94257	4.59678	4.82199	4.70748	4.98888	5.72987	5.85322	5.86788	5.19373	5.12781	5.10779	5.711	5.45918	5.72803	4.76438	5.06738	4.99054	6.01409	5.64263	5.45925	5.99995	6.04475	6.02243	4.86633	5.84613	4.64157	4.50937	4.48634	4.85678	5.17013	5.69845	5.31967	6.01985	6.25229	5.57481	5.84421	5.58841	5.38236	4.95553	5.58494	5.37777	7.24988	6.5513	6.46901	4.57071	5.6043
Os01g0501000	Conserved hypothetical protein.	expressed protein	10.7153	10.6188	10.194	11.0439	11.0807	10.7462	10.9934	11.1737	11.0494	10.9517	10.8505	10.3539	11.0986	10.9941	10.8833	11.3175	11.3511	11.2089	10.5284	10.4741	10.4388	10.7925	10.6911	10.9928	10.5759	9.78719	10.2695	10.8863	11.1348	10.5843	11.0628	10.6964	11.1234	11.0992	10.2844	10.8061	9.94961	9.97522	10.6957	10.5322	10.1149	10.7743	11.3598	11.3023	11.4581	10.4258	11.2091
Os01g0502900	Histone H2B.	No Hit	12.0795	12.4989	12.4885	13.1516	13.6713	14.0022	12.553	13.402	13.8249	12.7183	13.2237	13.4221	13.9748	14.2621	14.1202	13.6809	13.5412	13.6103	13.3981	13.2647	12.0776	13.6602	12.8782	12.7658	13.4705	13.092	12.8759	13.5817	13.3963	13.6557	12.4093	12.8245	13.0903	12.3783	12.7663	12.8658	12.7647	12.6731	12.8577	12.9286	12.7448	12.9284	13.9337	13.5985	13.6023	12.8188	13.3113
Os01g0510500	Hypothetical protein.	expressed protein	8.38637	8.59468	8.18638	8.33941	8.37675	7.9673	8.54526	8.88208	8.89266	8.64145	8.93339	8.076	9.12692	8.79622	8.58831	8.35871	8.76289	8.44146	7.91293	8.38876	8.15238	8.16947	8.18511	8.05196	8.0434	6.36373	7.80565	8.02674	8.8337	8.39719	8.4044	8.46984	8.49601	8.44453	8.1993	8.32876	8.69108	8.58639	8.80314	8.86663	8.47314	8.86085	9.30359	8.74651	8.72863	9.2381	8.72691
Os01g0527400	Bromo adjacent region domain containing protein.	BAH domain containing protein, expressed	5.7715	5.60877	5.62037	6.04703	6.08	5.73752	6.73135	6.67295	6.86297	6.55928	6.56005	6.12114	6.37775	6.25929	6.2831	6.18791	6.29992	6.2031	6.83741	6.48246	6.34724	6.47111	6.26604	6.88897	5.76779	5.55323	5.81908	5.55171	6.61112	6.48191	5.96968	6.00335	6.05459	6.22132	6.32253	6.49465	6.38995	6.45775	6.54172	6.7216	6.38073	6.41137	7.20751	7.33302	7.12049	6.79184	7.09842
Os01g0530500	Conserved hypothetical protein.	retrotransposon protein, putative, Ty1-copia subclass, expressed	6.1265	6.67985	5.79304	8.2411	8.36839	7.42972	7.72761	7.7984	7.56289	9.15476	9.07153	8.45356	8.36561	8.28096	8.02337	9.41536	9.45538	9.89224	8.38791	8.58103	7.42049	8.96224	8.46091	8.52366	7.24032	7.174	7.42316	9.327	9.43251	8.48334	8.38465	8.3551	8.16505	8.70673	8.42444	8.19363	8.53699	8.61065	8.50182	9.44153	8.91199	8.99045	10.0048	9.31146	8.95461	8.04009	9.24915
Os01g0532100	TPR-like domain containing protein.	tetratricopeptide repeat containing protein, putative, expressed	2.61962	3.37818	2.58704	3.19989	3.002	3.43325	2.8385	2.21128	2.83841	3.08215	4.97321	3.5345	3.44322	3.33536	2.32852	4.45822	3.36722	3.26886	2.78758	3.78976	3.26133	5.73281	4.99689	3.88807	3.38129	4.40854	3.47295	6.63986	7.35115	6.29939	5.04297	5.37262	2.69762	5.00376	6.28618	6.18496	5.86362	5.61551	3.81284	4.53383	5.32128	4.84735	7.19642	2.92171	2.95677	6.28844	4.97991
Os01g0546000	(No Hit)	protein kinase family protein, putative	3.69743	4.25961	3.64333	3.73191	3.13134	4.75851	4.10654	2.61292	3.79763	4.03848	2.56068	3.36253	3.13446	3.48078	3.91567	4.45033	3.60073	4.17541	2.81692	3.17356	3.35806	3.64479	4.64993	3.52024	1.33114	2.19627	4.44271	3.72027	3.57204	3.34721	3.6444	4.00344	2.84652	3.64101	4.92949	3.51214	5.12335	4.87555	3.50103	4.14254	4.59968	4.69935	2.59112	3.52949	2.02563	3.47315	2.42218
Os01g0549700	RNA helicase (Fragment).	DEAD-box ATP-dependent RNA helicase, putative, expressed	12.2429	11.7002	11.1648	11.8691	11.3735	11.1217	11.4712	11.2727	11.1475	11.5697	11.0736	10.7183	11.4728	11.5164	11.3571	11.6043	11.7301	11.9479	10.9422	11.0731	10.5132	11.8572	11.5529	11.5118	10.1154	9.76949	9.8948	11.1071	10.9382	10.3426	11.3828	10.5571	10.705	11.674	10.5341	10.5248	9.58446	10.0109	10.1001	11.262	10.2931	10.3857	11.5941	11.056	11.1548	10.473	11.3601
Os01g0550200	Cyclin-like F-box domain containing protein.	OsFBX13 - F-box domain containing protein, expressed	9.69381	9.82274	9.2239	9.37207	9.42546	8.94837	10.1536	10.2184	10.1776	10.35	10.417	9.66605	10.2229	10.4047	10.2214	9.9889	10.1758	10.3199	9.78078	10.0765	9.4106	10.5006	10.1617	10.0271	9.46158	8.82839	9.25347	10.1579	10.468	9.70053	10.1295	10.0121	9.87167	10.0103	9.85492	9.84139	9.81856	9.83727	9.9777	10.1094	9.92522	10.055	11.0351	10.4376	10.4374	10.4177	10.6284
Os01g0557400	Cyclin-like F-box domain containing protein.	OsFBX15 - F-box domain containing protein, expressed	5.98275	5.97654	5.75667	6.47455	6.14514	6.18566	7.13424	7.3601	7.2037	8.08402	8.26282	7.63909	7.98472	7.87596	7.44072	8.15565	8.20414	8.45791	6.26582	7.24132	6.03158	6.71338	6.0688	5.79223	8.56558	6.75502	7.03673	8.82413	8.95844	7.9046	6.4958	6.33321	6.32129	6.25867	6.05243	6.49326	7.86849	7.66984	7.6487	8.41761	7.72839	7.86278	7.33142	6.84982	6.61674	7.43386	6.76634
Os01g0565600	Eukaryotic protein of unknown function DUF866 family protein.	GA18326-PA, putative, expressed	14.2189	14.5404	14.163	14.065	14.2813	14.0174	13.949	14.1273	14.1023	13.2173	13.6226	13.4452	14.12	14.3288	14.1202	13.7472	13.6443	13.5756	13.7866	13.965	13.4902	13.4538	13.0947	13.3219	13.418	13.0926	13.162	13.4657	13.0759	12.8994	13.2809	13.3675	13.905	13.2589	13.1395	13.597	13.2005	13.0785	13.7377	13.2587	13.0386	13.753	13.8771	13.4391	13.7385	14.1146	13.6039
Os01g0588500	Protein kinase APK1A (EC 2.7.1.-).	tyrosine protein kinase domain containing protein, putative, expressed	6.13471	6.44113	6.37829	6.76797	7.19095	6.8073	6.74536	7.33814	7.08636	7.54177	8.35092	7.64166	7.62303	7.50726	6.95703	7.79153	8.02291	8.26468	7.53553	7.553	7.06033	8.44273	8.33211	8.20809	7.18405	5.95216	6.98122	8.27738	8.88887	7.79948	7.16277	7.50184	7.65167	7.43912	7.26514	7.64063	8.2353	8.0885	7.87466	7.88503	7.9934	7.97817	7.18969	7.6153	7.33931	7.12127	7.49455
Os01g0595800	Cyclin-like F-box domain containing protein.	OsFBD2 - F-box and FBD domain containing protein	3.13782	2.60357	2.76071	3.34972	2.59923	3.35035	2.87706	1.75848	1.62362	3.03975	2.57941	0.974895	2.13265	2.48353	1.95364	2.4648	2.46385	2.96424	1.66561	1.37285	1.83593	0.72422	0.315509	1.14692	2.12684	4.37475	3.46733	1.63751	1.02421	3.79574	1.32261	0.192633	2.46743	1.77607	1.24639	1.82673	3.68673	0.811481	0.771777	2.39146	1.73779	2.10871	1.85323	1.65406	3.70649	1.20669	3.12464
Os01g0602800	Protein kinase domain containing protein.	protein kinase, putative, expressed	11.2288	11.1468	11.3693	10.6012	10.9622	10.9106	10.6726	10.4052	10.2756	9.9861	10.0497	10.0785	9.43229	9.46496	9.63605	10.3174	10.183	10.1907	11.2918	10.9994	11.7028	11.3651	11.7279	11.88	10.0916	9.91802	9.67252	10.4511	10.7544	10.1392	10.938	10.582	11.1532	10.8267	10.2894	10.5782	9.17286	9.22267	10.1828	9.88549	9.66242	10.1523	11.7382	11.4307	11.3526	10.4448	11.5093
Os01g0608000	Protein kinase domain containing protein.	No Hit	2.20736	3.33272	4.57263	2.39784	3.32986	3.07332	2.09603	2.94488	3.5869	1.14145	2.38766	3.32105	4.32615	2.91941	3.292	3.63323	2.41382	3.17734	3.11639	3.02127	2.93593	3.78428	3.85615	3.84071	4.42438	5.02803	4.13677	2.81347	2.90469	4.50848	3.16726	4.02347	3.22108	3.16135	5.01412	3.47339	5.96943	5.19063	2.73222	3.94138	4.60241	3.17307	4.28525	3.93499	5.12476	2.99074	3.54107
Os01g0611100	GTP-binding nuclear protein RAN1B (Fragment).	ras-related protein, putative, expressed	9.97122	10.2575	9.39395	9.978	9.96487	9.21533	10.2358	10.6523	10.4122	9.92133	10.1229	9.82668	11.3186	11.0781	10.9273	10.6866	10.3506	10.1559	11.281	10.9381	10.0791	10.8482	10.4201	10.4316	9.67617	9.41394	10.3202	9.67483	9.76953	9.46268	10.9061	10.8534	11.0105	11.1803	10.5685	10.3963	9.52339	9.20945	10.1546	7.76776	9.6593	10.2848	12.0387	12.0988	11.7892	9.46347	10.811
Os01g0617600	Plant specific of unknown function DUF860 family protein.	amino acid transporter, putative, expressed	6.29699	6.11812	4.96487	6.15502	5.72123	5.65475	7.18944	7.08682	7.16252	7.62687	7.03072	6.35908	8.24871	7.79874	7.52334	7.16396	7.21688	7.99318	6.43132	7.07987	6.77868	7.04151	6.73565	7.09309	6.90574	6.83726	6.5994	7.05901	7.14922	6.29622	7.69311	7.03715	6.88724	7.77005	6.8023	7.18615	7.08166	7.353	7.22869	8.00191	7.24913	7.49079	8.46173	7.50141	7.20193	7.76548	8.08167
Os01g0619000	RNA-binding region RNP-1 (RNA recognition motif) domain containing protein.	polypyrimidine tract-binding protein, putative, expressed	10.5135	10.14	9.7084	9.97301	9.71686	9.30655	10.2858	10.0721	9.95993	10.2551	10.1375	9.48091	10.3015	10.2113	10.0664	9.25717	9.82473	9.47078	9.625	9.62591	9.37922	9.54011	9.58272	9.3327	8.62767	8.12492	8.93407	9.31846	9.51626	9.05137	10.0075	9.57631	9.75253	10.0218	9.34845	9.35471	9.19347	9.42781	9.67835	9.99528	9.32642	9.68033	10.8072	10.2224	10.2035	9.89918	9.86073
Os01g0620100	WD40-like domain containing protein.	WD domain, G-beta repeat domain containing protein, expressed	6.06699	6.1543	6.19272	6.30537	6.47949	6.27003	7.44817	7.33236	7.463	7.35848	7.68853	8.25285	6.38249	7.2315	7.25572	6.87441	7.26915	7.33911	8.92651	8.41144	8.29087	8.78907	8.35675	8.69251	8.73499	8.80184	9.76962	9.73341	9.10448	9.31488	7.59366	7.54359	7.87001	7.96323	7.69058	7.70413	7.13037	7.93506	8.09159	8.55492	8.00484	8.69956	9.67756	9.03184	8.8251	8.54558	9.49382
Os01g0622800	Conserved hypothetical protein.	expressed protein	7.27933	6.67158	6.86977	7.39348	7.02771	6.9216	6.99781	7.01913	6.94849	6.50043	6.65958	6.44805	6.05357	6.59291	6.55854	5.91159	6.0166	6.41473	7.87335	6.73707	7.5547	7.43142	7.49601	7.41815	6.03615	5.43611	4.04289	5.7958	6.32363	6.41521	6.89008	6.46944	6.72194	6.85725	6.21892	6.28058	5.37004	5.72059	6.92082	6.57394	5.77129	6.37549	7.79256	7.68104	7.80806	8.29368	7.60351
Os01g0626200	AP2 adaptor, appendage domain containing protein.	No Hit	7.50729	7.40116	7.34655	7.93089	7.75154	7.37775	8.28183	8.47786	8.49311	8.86533	9.00989	8.42788	8.35536	8.38686	8.15659	7.66939	8.44613	8.42872	8.5302	8.66214	8.87389	8.62956	8.69791	8.80002	8.5517	8.31564	8.54599	9.33623	9.26557	8.73518	9.32897	9.0386	9.3417	9.37646	8.58522	8.69241	8.48642	8.69854	9.26048	8.85969	8.84464	9.20594	9.32378	10.1091	9.81391	9.2777	9.48015
Os01g0633800	Non-protein coding transcript, uncharacterized transcript.	No Hit	5.7998	5.77304	5.16684	5.98628	5.29993	5.26529	6.42919	6.19878	6.14751	6.87774	6.3464	4.93808	6.06603	5.77873	4.939	5.17632	5.96829	5.99922	2.95358	4.05894	5.19464	3.84313	4.81171	4.79879	3.97304	3.55577	4.20983	4.16278	5.83899	2.17363	5.13361	4.58552	4.74158	4.99848	3.89217	4.39861	6.53646	4.93164	5.38501	5.8679	4.58256	5.09767	7.05392	7.14746	6.44947	7.35414	7.35208
Os01g0635400	mRNA-associated protein mrnp 41 (Rae1 protein homolog).	mitotic checkpoint protein, putative, expressed	7.58267	7.76708	7.64733	7.17147	6.92109	7.38699	6.75932	7.23805	7.0365	6.57664	6.79828	6.46274	7.46687	7.08384	6.76233	7.05865	6.81293	7.00073	8.57596	8.35276	6.44035	8.69666	8.31182	8.23376	5.91357	6.37835	6.66179	6.63565	7.31663	6.56181	8.44464	8.1616	8.23855	8.62895	7.92172	7.78295	6.92853	6.9081	7.02371	6.52755	6.71581	7.30551	9.32067	8.85348	8.75451	7.13006	8.53594
Os01g0654100	CTP synthase (EC 6.3.4.2) (UTP--ammonia ligase) (CTP synthetase).	CTP synthase, putative, expressed	2.795	1.06949	1.99904	2.49055	2.75664	2.67663	3.56796	2.67682	2.75247	4.22875	2.5444	2.52344	3.56207	3.54255	2.88136	3.96589	1.21619	1.10122	2.61737	2.98117	3.17278	3.87602	3.83742	3.35615	4.13394	4.39799	3.73781	2.90715	2.54004	3.49967	4.10827	4.60495	3.6891	4.36281	5.37541	4.7077	4.08892	4.91553	4.62256	4.57899	4.7572	4.06311	3.84984	3.68883	3.75069	2.85287	4.20879
Os01g0655400	Hypothetical protein.	transposon protein, putative, CACTA, En/Spm sub-class, expressed	9.50565	9.58418	9.256	9.58171	9.6455	9.16846	9.64405	10.2387	10.3781	10.2728	10.4503	9.98326	10.2434	10.2466	10.1202	10.1908	10.3346	10.8473	8.51749	8.72464	8.72198	9.39682	9.28899	9.48969	9.19772	8.44995	8.63864	9.75332	10.1943	9.75127	8.73143	8.61946	9.08602	9.19056	8.77453	9.36786	9.05834	8.95746	9.41945	8.82159	9.30593	9.6594	10.247	9.66978	10.0615	9.97245	9.85601
Os01g0660800	3'-5' exonuclease domain containing protein.	3-5 exonuclease domain-containing protein, putative, expressed	4.56829	4.73943	4.16637	5.67493	5.66049	4.66772	4.97321	5.19245	5.95514	6.07208	5.62945	5.85785	5.98875	5.21677	6.25881	6.46498	5.98564	6.56125	10.0939	10.2187	6.17137	10.6295	9.77997	9.6592	5.33477	5.07541	5.70393	5.6643	5.6827	5.66268	8.54094	8.63784	8.17615	8.90833	8.61715	7.44833	6.7176	6.55631	6.77727	7.28854	7.34486	7.31132	11.4991	9.49592	9.63531	6.87231	10.9118
Os01g0666900	Ribosomal L18ae protein family protein.	60S ribosomal protein L18a, putative, expressed	12.0262	12.2011	10.6496	11.8625	11.7758	10.6724	12.2711	12.4463	12.3825	13.0129	13.0718	12.998	12.2578	12.4291	12.4703	12.8427	12.5603	12.382	14.1384	13.7829	13.0725	14.4768	13.9747	14.0221	13.5659	13.2714	14.2662	14.0737	13.7122	13.7123	13.2642	13.2497	13.2611	13.5353	13.1319	12.9106	11.8793	12.124	12.3429	12.7445	12.4644	12.92	14.5408	14.1686	14.0347	12.7867	13.9634
Os01g0685500	ATP-dependent DNA ligase family protein.	ATP dependent DNA ligase family protein, putative, expressed	7.90686	8.18307	7.45998	7.99221	8.18352	7.52269	8.41468	7.96684	7.35239	8.12456	8.20666	7.39349	7.4757	7.54255	7.36963	7.19631	8.38776	7.34067	7.29854	7.64637	7.81311	7.25572	7.65388	7.65957	7.27941	7.01553	8.4541	7.74976	7.84846	8.11345	7.75141	7.7041	7.54541	7.66999	7.05949	7.36412	7.49663	8.28154	7.99428	8.5121	8.18568	8.36684	10.311	9.26455	8.8811	8.19967	9.34491
Os01g0693300	Lipid phosphate phosphatase 2 (EC 3.1.3.-) (AtLPP2) (Phosphatidic acid phosphatase 2) (AtPAP2) (Prenyl diphosphate phosphatase).	lipid phosphatase protein, putative, expressed	7.07133	6.06144	6.06895	7.35265	7.39805	7.08451	5.28731	5.62568	5.65297	5.94791	5.46314	6.13749	7.88316	7.2656	6.57089	7.43722	7.13837	7.46034	4.45664	3.63052	4.08603	4.55825	4.29984	4.41455	4.85584	-0.421997	4.85195	5.34485	4.40589	3.91034	4.87123	4.90014	5.25845	5.89535	5.66267	5.88074	7.80989	6.14159	5.56878	6.41854	6.02354	5.81269	4.81538	2.2999	2.1706	4.12877	2.56163
Os01g0694900	Epsin, N-terminal domain containing protein.	clathrin assembly protein, putative, expressed	9.40734	9.34632	9.91811	9.04882	9.2372	9.43079	9.12768	8.88874	8.9153	9.10343	9.21594	9.56446	9.39902	9.1297	9.43925	9.13615	9.11129	9.45999	10.7039	9.83762	11.3153	10.5376	11.1367	11.2667	9.41272	9.48051	8.81471	9.03959	9.2865	9.80232	10.839	10.7715	11.555	10.8493	10.5896	10.5017	9.82543	9.63884	10.5308	9.81079	9.57192	10.4714	11.5098	11.9935	11.6789	12.6697	12.0101
Os01g0732900	Hypothetical protein.	No Hit	2.80538	3.86944	2.71817	4.02721	4.28023	4.34541	2.98482	3.24082	1.89306	3.09151	3.40508	3.77897	3.55508	3.20766	3.93542	4.60849	3.84117	4.1158	2.89368	2.88773	3.25188	3.4956	2.83988	2.66361	3.6379	4.98495	4.53254	4.30601	4.33214	4.27897	2.42319	3.09594	2.07806	1.86601	4.12285	2.44489	6.235	4.51905	3.39709	4.18397	4.22365	2.31371	3.53912	2.79658	3.0855	3.02941	2.45931
Os01g0733000	Hypothetical protein.	No Hit	3.10032	2.59358	3.12752	3.54565	4.33027	3.39122	2.26832	3.11928	3.0519	3.23359	4.05386	3.86814	3.6687	2.89793	3.02118	3.69194	3.30644	3.72768	2.98668	2.8409	1.97681	3.33496	2.63994	3.0563	-0.981137	3.47342	4.43986	4.17069	3.53264	4.9673	2.11057	3.08004	2.04981	1.95799	3.75693	2.34299	5.83225	4.20582	2.35217	4.19162	4.51168	3.0062	3.03792	2.53835	4.53063	3.42457	2.65283
Os01g0752300	60S ribosomal protein L18a-1.	60S ribosomal protein L18a, putative, expressed	12.5887	13.1608	11.4912	12.0265	12.2965	11.244	12.4156	13.346	13.1603	13.2954	13.9809	13.5976	13.5092	13.7696	13.4206	13.4262	13.5635	13.3058	14.4436	14.1905	13.0719	14.9055	14.384	14.1088	13.7808	13.3447	14.4384	14.7641	14.4092	14.3139	13.5853	13.8661	13.8046	13.799	13.9125	13.5052	13.0158	13.33	13.2761	13.2292	13.4351	13.7182	15.1823	14.6344	14.5506	12.8052	14.5286
Os01g0757400	SKD1 protein (Vacuolar sorting protein 4b).	AAA-type ATPase family protein, putative, expressed	3.03486	2.51644	1.77618	0.971893	2.54939	2.58147	2.24309	3.27227	2.96533	0.91261	0.5055	0.081089	3.74641	3.69915	3.54536	5.28231	-0.0948641	1.15946	4.2649	4.15757	3.71607	2.10587	2.98427	2.68908	1.58514	4.48882	3.16025	-0.277882	1.41388	4.54833	2.77467	3.28279	3.91366	2.71777	-0.383095	2.56999	4.51534	1.31973	2.74972	3.21932	0.825999	3.16046	5.74973	5.21841	5.17052	2.09637	3.97795
Os01g0763100	Rhomboid-like protein family protein.	OsRhmbd4 - Putative Rhomboid homologue, expressed	8.69044	9.02539	8.98695	9.75764	9.76995	8.77334	8.73447	8.9566	8.71868	9.54641	9.63435	9.10841	9.5438	9.23402	9.39637	10.3936	10.3367	10.342	10.5113	10.5564	8.9521	10.8066	10.4485	10.4825	7.92973	7.75875	8.15074	9.14878	9.20147	8.85717	10.3894	10.2508	10.149	10.374	9.9384	9.91012	8.94303	8.96138	9.19049	8.29934	9.34136	9.54273	11.8682	11.0045	10.9121	9.64154	11.3003
Os01g0765300	RNA-binding region RNP-1 (RNA recognition motif) domain containing protein.	No Hit	7.59659	7.66079	7.20578	6.96268	6.98034	6.48868	7.9133	8.34523	8.33595	7.89368	8.18837	6.78029	8.37729	8.39751	7.92435	7.25278	8.09036	7.87361	6.34644	7.12075	6.53159	6.28484	6.46505	6.34342	6.96605	5.92848	6.58795	6.99003	7.66571	6.57168	6.0996	6.50415	6.41096	6.22587	5.73928	5.99716	6.605	6.51929	6.94048	6.59288	6.23368	7.07566	8.15024	7.74297	7.53573	7.50955	7.78623
Os01g0765400	Proteinase inhibitor I4, serpin family protein.	serpin domain containing protein, putative, expressed	4.35502	3.76399	3.32822	5.19127	5.17537	4.01762	4.35568	4.49129	4.74633	4.04266	3.93657	4.08131	5.61063	5.11159	4.77754	5.24236	5.17625	5.36492	3.21804	3.7456	2.93801	3.38133	3.49882	3.73015	4.43942	4.58518	3.79218	3.97949	3.42117	4.69555	7.46513	6.89641	6.95717	6.14305	6.39141	6.91026	6.27979	7.00386	6.70344	7.3509	6.90454	5.34659	3.62275	3.33069	3.48977	3.38382	3.05894
Os01g0772000	Conserved hypothetical protein.	double-stranded RNA binding motif containing protein, expressed	8.81992	8.775	8.57157	9.53416	9.38299	9.24898	9.3546	9.4912	9.42749	10.0032	9.95479	9.49516	9.76241	9.84593	9.64675	9.87345	10.0615	10.1537	8.59193	8.82917	8.56521	9.09667	8.87838	8.9978	9.28339	8.81637	9.38195	9.99985	10.372	9.57613	8.89876	8.86559	8.9259	9.06164	8.57601	8.96069	8.53178	8.79896	9.03991	9.39341	8.83111	9.21342	9.58788	9.05288	9.17555	9.4825	9.61261
Os01g0789100	CDP-alcohol phosphatidyltransferase family protein.	CDP-alcohol phosphatidyltransferase, putative, expressed	6.63001	6.60887	6.12104	6.94184	6.87679	6.4948	7.37929	7.47677	7.78283	7.8716	7.72817	7.40762	7.86602	7.76377	7.76195	7.64309	7.63285	7.41855	6.78504	7.00599	6.31927	7.37321	6.99401	7.22898	6.83202	6.83643	6.2673	7.54011	7.39938	7.03664	7.03478	6.58199	7.00023	7.26664	6.72593	6.93137	6.62146	6.74239	6.59679	6.4811	6.98321	7.18803	7.89316	7.80931	7.81519	7.253	7.82087
Os01g0815800	60S ribosomal protein L24.	ribosomal protein L24, putative, expressed	10.0291	10.1698	9.11156	9.97422	9.97878	9.0278	10.1021	10.4752	10.2812	9.77854	10.1421	10.1406	10.3516	10.4245	10.1815	10.4036	10.2457	10.0207	12.9116	11.8956	11.1256	12.8056	12.2661	12.2623	10.7528	10.3875	11.0522	10.7197	10.2936	10.1047	11.79	11.646	11.9627	12.0032	11.5613	11.2717	9.40482	9.66048	10.6081	10.5984	10.0661	10.8564	12.633	12.5686	12.3286	9.55812	11.8971
Os01g0821800	Endothelial monocyte-activating polypeptide II precursor pro-EMAP II family protein.	methionyl-tRNA synthetase, putative, expressed	9.02107	9.41585	8.63667	9.44695	9.5845	9.10406	10.0079	9.92125	9.79076	10.0995	10.1841	10.2878	9.2108	10.1978	10.3807	9.74494	9.9992	9.9486	10.9779	10.5487	10.1044	10.8671	10.5746	10.9585	10.3351	9.83448	10.6343	10.4242	10.3089	10.4807	9.95409	9.89185	10.257	10.3173	9.47969	9.74223	8.73191	9.29595	9.52885	9.92199	9.39866	10.0318	11.4977	11.0471	10.9789	10.1024	11.3484
Os01g0834700	Zn-finger, C-x8-C-x5-C-x3-H type domain containing protein.	zinc finger C-x8-C-x5-C-x3-H type family protein, expressed	9.44505	9.76324	9.41619	8.63774	8.74196	8.47192	9.59532	9.99215	9.99061	9.13812	9.66193	9.31804	9.70595	10.084	10.1747	8.46504	9.02419	8.79425	10.7151	10.4983	10.4238	9.76053	9.62897	9.96398	9.56869	9.0566	9.38379	8.86077	9.22287	9.16054	9.79616	9.89309	10.1931	9.69576	9.22511	9.21322	8.93146	8.94495	9.50566	8.68512	9.02704	9.72954	11.39	11.2648	11.1769	9.69151	10.3632
Os01g0839500	Histone H2B (CaH2B).	Core histone H2A/H2B/H3/H4 domain containing protein, putative, expressed	11.2157	11.2534	11.5652	13.7263	13.9454	14.3698	12.0055	12.8495	13.0244	12.4897	12.8243	13.0051	13.0132	13.4321	13.1186	13.3896	13.5948	13.3051	15.1047	14.5367	13.1391	15.426	14.9913	14.4396	11.9265	11.1884	11.7207	12.3003	12.3653	11.7323	13.8539	14.0996	13.9799	14.0096	13.9902	13.7146	12.3146	12.4925	13.006	13.2167	12.8632	13.0135	15.0093	14.6296	14.5781	12.3997	14.1429
Os01g0840100	Heat shock protein 70.	DnaK family protein, putative, expressed	12.2318	12.3054	12.3506	10.1002	9.84259	9.81028	13.1023	13.0363	13.0158	11.0222	10.9185	10.9665	16.177	15.756	15.0033	11.8583	12.0731	12.0089	15.8337	15.7592	15.4036	10.482	10.6934	10.1231	13.403	13.0585	13.2252	12.2147	11.3964	11.1316	14.9921	15.1262	15.2086	11.9716	11.9374	11.4596	14.8958	14.6535	14.3396	13.7548	13.4755	13.9446	16.2472	16.0473	16.0463	11.6587	13.3344
Os01g0857000	Double-stranded RNA binding domain containing protein.	double-stranded RNA binding motif containing protein, expressed	9.06605	8.45712	8.85959	9.43095	8.59686	9.12784	9.37914	8.4748	8.91988	8.99	8.29122	8.3105	9.00734	8.5565	8.98851	8.28738	8.53478	8.72765	7.45408	7.75505	8.26794	7.40646	7.71725	8.20342	8.04373	7.54531	7.49398	7.75208	7.7531	7.92332	8.55348	7.46082	8.07445	8.60326	7.05332	7.84997	6.82877	7.53572	8.28212	8.41586	7.44442	8.27267	8.71624	8.3714	8.68079	8.67314	8.4388
Os01g0857100	Non-protein coding transcript, unclassifiable transcript.	No Hit	7.7641	8.01362	8.14096	8.00954	8.11305	7.96169	8.1627	8.79878	8.36411	8.14653	8.29544	7.70627	9.1615	9.03403	8.62941	8.41603	8.66248	9.14784	6.78543	7.32198	7.51274	6.8085	6.73994	7.21269	7.19423	6.78143	6.28347	8.0091	8.39774	6.07969	6.54097	6.05016	7.37269	6.5205	5.19828	6.82566	6.59521	6.48077	7.46989	6.56859	6.29102	7.77959	7.87554	7.77834	7.52942	7.54701	7.50367
Os01g0861700	Aldehyde oxidase and xanthine dehydrogenase, a/b hammerhead domain containing protein.	hemerythrin family protein, expressed	5.45944	5.05591	5.65019	6.5157	6.73247	7.37893	4.88353	4.60561	4.7815	7.05322	7.71885	7.90331	4.33708	4.53625	3.40745	6.64574	6.44694	6.57085	8.77709	7.9446	8.36554	9.26105	9.5961	9.54582	6.92176	7.24093	7.30749	9.758	10.2443	9.75701	9.34974	9.50901	9.36945	9.74056	9.4324	9.68711	8.7607	8.6072	9.58916	9.43198	9.37587	9.67486	9.34155	9.88304	10.1124	11.4349	10.4128
Os01g0865600	Basic helix-loop-helix dimerisation region bHLH domain containing protein.	helix-loop-helix DNA-binding protein, putative, expressed	9.65413	9.9315	9.47345	9.77604	9.83057	9.14375	10.1899	10.594	10.4752	10.195	10.5617	9.72028	10.2504	10.3951	10.2673	9.69032	10.2937	10.099	9.07304	9.41688	9.09127	8.84191	8.82367	8.84505	9.26526	8.90639	9.00144	9.98586	10.2144	9.75934	8.44077	8.40446	8.66459	8.36956	7.71581	8.29451	8.90775	8.91086	9.04592	8.96943	9.051	9.24761	10.5681	10.0592	9.73535	10.0215	9.79938
Os01g0866200	Histone H3.	histone H3, putative, expressed	10.736	11.153	10.1276	13.2334	13.1916	13.1045	10.1331	11.058	11.7133	11.08	11.1333	11.3042	12.7054	13.0678	12.4145	13.6431	13.3298	12.9263	15.5086	15.0806	11.4559	15.7068	15.1686	14.8692	9.66301	9.19728	9.99701	10.7095	10.5972	10.4903	14.1908	14.2471	14.0873	14.2401	14.1762	13.8874	12.2663	12.1624	12.8617	12.4217	12.7288	12.9058	15.6101	15.2427	15.4986	7.45215	14.4302
Os01g0869300	Hypothetical protein.	HEAT, putative, expressed	3.38196	3.19758	3.89664	3.68646	3.13412	4.26732	4.07472	3.86299	3.27193	2.98921	3.28832	3.86541	1.60575	3.24673	2.85584	2.53725	2.94969	4.01582	7.43315	7.34989	4.52652	7.94111	7.7522	7.97671	7.79371	5.14218	3.13279	3.43336	4.289	3.01207	7.98336	7.65175	7.6056	8.18064	7.32746	6.9093	6.42768	6.26937	6.49262	5.77437	6.5187	6.53666	9.58641	8.92587	8.78403	5.17954	8.72801
Os01g0886700	(No Hit)	hypothetical protein	7.52487	7.23913	8.17787	6.1742	5.6142	7.54527	5.6819	5.43593	5.57846	5.06274	4.80627	5.83817	5.54714	5.81057	5.93892	6.08523	5.21832	5.36726	7.93728	7.21051	7.56733	6.82353	7.53468	7.46769	5.15944	5.73355	4.55476	4.18278	3.85579	5.02496	6.45879	6.3528	6.20195	6.51622	7.11449	6.05195	6.18893	6.20042	4.84706	4.22074	5.92598	5.32626	6.07147	6.37229	6.88529	4.06608	6.88629
Os01g0895000	Conserved hypothetical protein.	No Hit	2.88786	2.91809	4.7166	4.71048	4.30933	4.96291	4.86608	4.96051	5.46304	5.8922	5.46062	7.12115	4.81432	5.32219	5.45226	6.7258	6.38748	7.40746	4.59085	4.86239	3.74387	4.25976	4.08949	3.66985	6.88241	6.61238	5.92972	8.14697	6.06452	6.02279	4.52563	4.99314	5.50025	5.02585	5.57413	5.3138	7.04071	7.63725	6.96252	6.78007	7.48815	8.08692	2.36515	2.28934	2.04017	3.89286	1.41748
Os01g0895500	Rhomboid-like protein family protein.	OsRhmbd5 - Putative Rhomboid homologue, expressed	8.6602	8.94988	8.5725	9.35672	9.47294	9.15658	9.25116	9.50429	9.35348	9.49406	9.71772	9.51198	9.60522	10.0281	9.75841	9.94382	9.78175	9.97391	9.4452	9.52036	9.13316	9.42053	9.09213	9.31331	9.18067	8.98108	9.46824	10.2833	9.93	9.55175	9.50328	9.37184	9.78962	9.46842	9.1126	9.62869	8.92976	8.94791	9.6619	9.27789	9.42895	9.76472	9.15738	9.5707	9.56685	9.268	9.25064
Os01g0896800	60S ribosomal protein L5.	ribosomal L18p/L5e family protein, putative, expressed	14.1615	14.3897	13.0868	14.0765	14.1117	13.3337	14.0736	14.3622	14.4092	14.2074	14.5451	14.3715	14.2352	14.4719	14.6003	14.6432	14.5197	14.5477	15.7823	15.2885	14.8078	15.8657	15.5045	15.8144	14.6346	14.6277	15.3726	15.1734	14.8848	14.8035	14.7856	14.7557	15.0974	14.9968	14.7991	14.7296	13.4213	13.7461	14.1907	14.1011	13.9142	14.7109	15.9766	15.624	15.8208	13.8302	15.5155
Os01g0898900	Nucleotide-sugar transporter family protein.	nucleotide-sugar transporter family protein, putative, expressed	6.06042	5.74981	6.82145	4.7057	4.59831	5.08261	7.23503	7.00482	7.18369	6.0414	5.88761	6.12965	7.52465	7.0785	7.095	6.2051	5.88736	6.18406	7.27196	7.12715	7.7455	4.86046	4.97069	5.55819	6.44435	6.24718	6.09048	6.34102	6.09043	5.8199	6.82942	6.85197	7.22623	6.1555	6.20088	6.56299	6.47293	6.91129	7.03383	6.3635	6.29052	6.91529	7.10866	7.60753	7.57234	6.86986	5.97862
Os01g0907300	Conserved hypothetical protein.	GPI transamidase component PIG-S-related, putative, expressed	9.93349	10.3606	9.84358	10.232	10.3287	10.0495	10.8305	10.9899	11.1041	11.0597	11.161	10.6797	11.1809	10.9897	11.0485	10.9093	10.9276	11.2612	10.9065	10.7996	10.9195	11.0547	11.0237	11.2692	10.6486	10.221	10.5704	11.0896	11.0835	10.8521	10.8238	10.938	11.1313	10.8529	10.6673	10.7941	10.4742	10.5024	10.8626	10.6515	10.5024	10.9648	12.0272	11.7394	11.9113	11.5054	12.0228
Os01g0911200	Ribophorin II family protein.	dolichyl-diphosphooligosaccharide--protein glycosyltransferase 63 kDasubunit precursor, putative, expressed	13.4064	13.6515	12.4935	13.4873	13.4137	12.5252	13.5972	13.7328	13.7324	13.937	14.0786	13.5307	14.1856	13.9087	13.7318	13.7901	13.9348	13.6847	13.7204	13.9005	13.6619	14.1565	14.2026	14.305	12.824	12.4075	12.5924	13.3942	13.5502	12.9427	14.2774	13.9789	14.405	14.3175	13.6412	13.9927	13.4248	13.3203	13.854	13.5331	13.6467	14.044	14.9293	15.032	15.0189	13.4924	14.6306
Os01g0917500	Protein kinase domain containing protein.	leucine-rich repeat receptor protein kinase EXS precursor, putative, expressed	9.40433	9.56564	9.18111	9.79019	10.0308	9.38317	9.75771	9.86107	9.89884	10.8536	10.7276	9.96613	10.3858	10.2132	10.1115	10.0715	10.3716	10.6898	8.45018	8.52983	8.85251	8.36625	8.53837	8.81686	8.5563	8.42791	8.83086	10.1058	10.4645	9.75135	6.18534	6.39102	6.67115	6.70095	6.422	6.51383	6.67017	6.8396	6.84864	7.21885	6.66625	7.07078	10.4511	9.51906	9.75381	10.3214	11.0414
Os01g0924600	Hypothetical protein.	GYF domain containing protein, putative, expressed	10.0324	9.93489	9.613	10.7835	10.3907	10.0137	11.1348	10.9908	11.0879	11.638	11.0999	10.5641	11.4099	11.1301	10.988	11.1533	11.2506	11.7794	9.83449	10.052	9.97338	10.5501	10.358	10.4647	10.4842	9.95164	10.2577	11.1637	11.2463	10.7398	10.5367	10.3641	10.3209	10.5071	10.2312	10.1148	10.7985	10.6173	10.6273	11.0604	10.6056	10.6861	11.4513	10.8054	10.8922	11.1852	11.1903
Os01g0927900	Aspartate kinase precursor (EC 2.7.2.4).	aspartokinase 3, chloroplast precursor, putative, expressed	9.21193	9.29205	9.07864	9.62807	9.88913	9.36524	10.5396	10.2968	9.98971	10.4201	10.6862	10.4117	9.48571	9.32172	9.61006	10.2015	10.6939	9.81486	10.4812	9.98205	10.7687	9.81876	10.3888	10.4659	10.3155	9.92617	10.4122	10.0899	9.93092	9.90366	9.65339	9.3922	10.0857	9.7863	8.81549	9.39441	9.23056	9.62296	9.97161	9.85954	9.49659	10.2605	11.3644	11.2194	10.9385	11.2962	10.92
Os01g0931300	Phospholipid/glycerol acyltransferase family protein.	acyltransferase, putative, expressed	9.46079	9.39471	9.34592	8.26087	8.25633	7.99836	10.8089	10.5754	10.5687	9.87957	9.95718	9.53269	11.0271	11.5443	11.0986	9.4187	9.80934	9.74963	10.0604	10.0546	9.75968	8.98662	8.92611	9.32102	10.7126	10.3426	10.9773	9.91699	9.82154	8.83762	9.75352	9.78173	10.0526	9.40659	9.01004	9.30749	9.4813	9.61852	9.95848	9.58818	9.30416	9.89901	9.81898	9.85211	9.61622	9.17664	9.85478
Os01g0938900	Alpha-NAC protein (Fragment).	nascent polypeptide-associated complex subunit alpha-like protein 3, putative, expressed	13.2479	13.3103	12.3682	13.4388	13.3949	12.8404	13.6534	13.6285	13.4664	13.9267	13.8571	13.8115	13.7222	14.1837	13.9553	13.9168	13.8576	13.8185	14.7635	14.4054	13.0792	14.908	14.2648	14.5953	13.583	13.3134	14.5774	14.4251	14.2919	13.9078	14.5039	14.4095	14.374	14.5166	14.2943	14.0903	13.2163	13.4227	13.6467	14.2239	13.8096	14.0885	15.3216	14.9325	14.8373	13.9749	14.6372
Os01g0939300	BRCT domain containing protein.	expressed protein	3.30783	3.47847	2.78233	2.97938	6.72291	2.84777	3.64422	4.09159	3.34705	3.86092	3.96863	3.6241	3.6366	3.66198	3.71885	4.03657	4.30327	4.17595	4.4308	4.07888	3.1637	4.13504	3.92277	3.8831	4.15782	4.43869	3.63852	4.32315	4.4407	4.71502	6.60832	6.10525	6.29126	6.62296	5.77691	5.79099	6.36327	6.52222	6.39704	5.85776	6.13594	6.96766	5.40435	4.64913	4.68684	5.21349	4.92447
Os01g0939400	Hypothetical protein.	expressed protein	9.88563	9.89586	9.46255	9.88807	9.90011	9.67538	10.1936	10.4197	10.225	10.1534	10.2151	9.83608	10.8419	10.8022	10.1685	10.2602	10.0358	10.1533	9.96644	10.0616	9.23615	9.84402	9.56205	9.38419	9.72274	9.11832	9.74348	10.3881	10.1982	9.62989	9.19973	9.34637	9.36598	9.13544	8.84735	9.30235	8.75195	9.27589	9.49409	9.5786	9.26901	9.58735	10.5671	9.91935	9.7259	9.49981	9.82695
Os01g0939700	Esterase D (EC 3.1.1.1).	S-formylglutathione hydrolase, putative, expressed	10.4809	10.6378	9.92423	11.5218	11.6445	10.8353	11.5231	11.6579	11.7067	11.6875	11.7702	11.3282	11.9787	11.802	11.7273	11.6662	11.8017	11.7942	12.5286	12.1973	12.752	12.3405	12.3929	12.1411	11.6507	10.9874	11.4456	11.3742	11.46	11.3527	11.5449	11.3999	11.704	11.3693	10.8965	11.0452	11.1921	11.4894	11.7098	10.854	10.8384	11.6943	13.7282	13.3416	13.7286	12.0155	12.699
Os01g0962600	40S ribosomal protein S10-1.	40S ribosomal protein S10, putative, expressed	10.489	10.6032	9.21641	9.45197	9.21933	8.39357	10.3808	10.7007	10.6407	10.3853	10.4907	10.6699	10.5119	10.632	10.9341	10.3244	10.1877	10.4121	13.9712	13.601	12.449	14.3146	13.6827	13.9194	10.8728	10.5738	11.2954	11.2628	10.8707	11.0147	13.4095	13.0876	13.3821	13.7346	13.0839	12.7486	10.3864	10.6862	11.8347	11.4862	11.43	12.3046	14.5264	14.0997	14.1922	10.991	13.9361
Os01g0963300	Syntaxin 61 (AtSYP61) (Osmotic stess-sensitive mutant 1).	syntaxin 6, putative, expressed	9.08851	9.31666	9.07351	9.29307	9.48729	9.38443	9.59355	9.63531	9.47507	9.67878	10.306	10.3557	9.1819	9.80853	9.53661	9.39755	9.54564	8.90713	10.138	9.61347	9.50443	9.22871	9.17824	9.45554	9.71154	9.31176	10.1261	10.161	10.2728	9.93765	8.77529	8.81264	9.35398	8.67496	8.40103	8.80011	8.37158	8.61041	8.9825	9.18196	8.80644	9.38327	10.3614	10.6634	10.4817	9.43486	10.5192
Os01g0967700	Hypothetical protein.	expressed protein	3.20716	3.94401	6.17924	4.39922	4.17105	5.54993	3.34041	3.53441	3.78026	4.30487	3.57089	4.16482	2.93691	3.20485	5.70732	2.87017	2.85789	3.3114	3.60296	3.43725	3.56475	3.76367	4.13776	5.10656	4.50627	-2.21563	3.17419	2.72806	2.16203	2.63153	4.42095	4.57016	5.45454	5.24667	5.48668	6.48701	6.33772	4.61576	4.2741	4.80388	4.54942	4.07231	3.46792	4.52136	3.96894	4.85234	3.63855
Os01g0976600	Ubiquinone/menaquinone biosynthesis methyltransferase ubiE (EC 2.1.1.-).	methyltransferase domain containing protein, putative, expressed	8.78236	8.71847	8.85994	8.80407	8.68409	8.94417	9.03424	8.56429	8.81621	8.91148	8.88989	9.38789	8.87475	8.76468	9.31114	9.02677	8.87435	9.0374	9.56151	9.06479	9.44256	9.099	9.11011	9.68623	9.07922	8.56234	9.04753	8.73068	8.42288	8.69883	9.05274	8.57147	9.3454	9.22652	8.32747	9.05353	7.61352	7.91963	8.68774	8.28768	8.07591	9.01623	9.95067	9.8652	10.2044	9.79054	9.74439
Os02g0100300	HSP associated protein like.	tetratricopeptide repeat domain containing protein, expressed	11.6352	11.7368	11.3226	11.3568	11.2992	10.9035	12.5544	12.2884	12.2108	12.0995	11.9768	12.1237	12.9317	12.8148	13.0437	11.7839	11.702	11.8929	13.7132	13.2001	13.1256	12.4368	12.1886	12.3295	12.1344	11.9372	12.0433	12.2168	11.8734	11.8199	12.6259	12.3449	12.6316	12.1796	11.3074	11.4439	11.5878	11.7293	12.2891	12.0722	11.4835	12.3301	14.0858	13.7525	13.8446	11.7058	13.0909
Os02g0100800	Hypothetical protein.	expressed protein	5.30029	4.61644	4.68659	6.0151	5.35796	4.9763	6.11339	5.41414	5.4158	6.83493	6.14387	5.86278	5.54576	5.89536	6.15884	5.3264	6.02172	6.46353	4.55079	5.04707	4.42103	5.39526	5.1747	5.6344	5.60616	5.31293	4.61721	5.89462	6.10869	5.83301	5.96037	5.39743	5.42462	6.26522	5.11476	5.61321	4.20657	5.00701	5.31837	6.41807	5.38662	5.55986	6.31638	5.26447	5.42522	5.92743	6.21985
Os02g0101600	SKP1 component family protein.	skp1 family, tetramerisation domain containing protein	11.2817	11.6265	11.8594	11.2875	11.7522	11.7864	11.1637	11.8375	11.9293	10.6272	11.3734	11.7165	11.9551	12.1588	12.2892	11.9179	11.6833	12.0875	11.7958	11.586	11.6462	11.6252	11.3611	11.8029	11.323	11.0533	10.8238	11.3189	11.427	11.1428	10.8489	11.1698	11.8486	10.8808	11.0435	11.5825	10.696	10.6556	11.5735	10.6359	10.7417	11.645	11.8083	11.6028	11.899	11.4447	11.7169
Os02g0102400	Ribosomal protein S5, C-terminal domain containing protein.	ribosomal protein, putative, expressed	10.7386	10.6823	9.13626	10.124	9.88712	8.8714	10.4997	10.605	10.5165	10.4239	10.4489	10.1213	11.198	11.0107	10.7801	10.5704	10.5982	10.0477	11.3585	11.1182	10.443	11.3226	11.1003	11.1453	9.98839	9.61328	9.79958	9.60581	9.47973	9.03055	11.7228	11.1878	11.296	11.9041	10.9725	10.6985	9.89758	9.96322	10.493	10.0386	9.90895	10.6944	12.3644	12.1549	12.0169	8.4628	11.4624
Os02g0108000	Conserved hypothetical protein.	expressed protein	6.89418	5.312	5.78986	6.88282	6.67735	6.262	6.34975	6.11119	6.52464	8.53183	8.29312	8.18685	6.2551	6.55099	6.2157	7.9189	7.72197	7.92291	5.97599	5.69095	5.57025	6.47105	6.01007	5.79777	6.24877	5.39165	6.0729	8.64593	8.97895	8.95047	5.9903	6.03699	5.83442	5.77854	6.23228	5.88941	6.88486	6.77254	6.59642	7.61003	7.51978	7.0954	7.47291	7.06694	7.0818	8.21241	7.65348
Os02g0108100	Conserved hypothetical protein.	No Hit	1.85119	2.87688	3.04239	6.51215	6.44277	5.68576	3.71898	3.42639	4.12015	7.18089	6.93671	6.72391	6.14358	4.59013	4.40602	7.4992	7.54135	8.43311	4.21317	3.72128	5.02228	5.15104	6.07041	5.79356	2.86139	4.09895	4.54649	5.92067	6.08005	6.2279	5.10906	4.94525	5.09522	5.83482	5.46232	5.14928	6.0445	5.32034	5.32744	5.95704	6.50018	5.96269	5.26504	5.23227	7.34163	7.22632	6.14597
Os02g0113300	Conserved hypothetical protein.	No Hit	11.4806	11.2994	10.9091	11.5397	11.2843	10.9244	11.6954	11.7361	11.6033	11.4456	11.4029	10.6239	11.9037	11.9936	11.6423	11.381	11.683	11.8525	10.5461	11.0695	10.707	11.0923	11.0771	10.9403	10.2905	9.68327	9.97343	10.6966	11.2761	9.99621	11.1584	10.9573	10.9231	11.0974	10.7951	10.8116	10.8224	10.5627	10.8072	10.5245	10.5008	10.6797	11.4733	11.173	11.1547	10.8214	11.1529
Os02g0116100	(No Hit)	No Hit	4.88127	5.37833	4.52401	4.14616	4.04604	3.65301	5.19238	5.39642	5.38523	4.54913	4.60271	5.00829	6.05426	5.38844	5.03411	5.20248	4.70679	5.16829	4.64194	4.45318	4.34871	4.35901	4.25218	4.10635	4.77811	5.82203	4.69629	4.10137	3.90032	4.32062	3.27223	3.8034	3.5776	3.67333	4.29454	3.55574	5.16617	3.80362	3.43544	3.10205	3.76468	4.09888	5.38868	4.92784	5.14025	3.3659	3.88614
Os02g0121300	Peptidyl-prolyl cis-trans isomerase (EC 5.2.1.8) (PPIase) (Rotamase) (Cyclophilin) (Cyclosporin A-binding protein).	peptidyl-prolyl cis-trans isomerase, putative, expressed	17.7689	17.6698	18.5827	17.4129	17.1113	17.9698	17.0676	17.3458	18.3168	16.6237	16.7808	17.2086	17.6572	17.6886	18.2375	17.1786	16.8252	17.5652	17.113	16.7239	17.1769	16.429	16.116	16.9796	17.8804	17.6554	17.9457	17.2133	17.0375	17.1324	16.133	15.9704	17.1506	16.0452	15.7289	16.823	16.3985	15.8851	16.9213	16.2963	15.7996	17.0795	16.5399	16.3971	17.2159	16.33	16.0675
Os02g0121900	TPR-like domain containing protein.	pentatricopeptide, putative, expressed	7.21023	6.87778	7.1027	7.31278	7.00114	6.77722	6.93932	6.84486	7.04465	7.91585	7.40208	7.53414	7.29085	6.96609	7.09646	7.80806	7.77695	8.32264	6.34561	6.90426	6.83879	6.66078	6.52448	6.96362	6.8205	6.72167	6.2915	7.5138	7.72859	7.29459	6.25594	6.04601	6.19155	6.2824	5.72476	6.23992	5.71739	6.03925	6.66048	6.80122	6.14908	6.69588	7.26556	6.81123	6.82448	7.42933	7.25753
Os02g0126700	Small nuclear ribonucleoprotein E (snRNP-E) (Sm protein E) (Sm-E) (SmE).	LSM domain containing protein, expressed	11.2003	11.6623	11.0807	11.1019	11.2648	10.9019	11.4017	11.8084	11.9413	11.1245	11.6542	11.6304	11.6114	11.9612	11.7178	11.5347	11.6626	11.6611	12.3451	12.1365	11.0209	12.6207	12.1974	12.2103	11.4787	11.1128	11.531	11.7463	11.6817	11.5412	10.6796	10.9303	10.9253	11.0547	10.9369	11.1501	10.7994	10.8355	10.8166	11.1353	11.002	11.2696	12.9871	11.97	12.3125	11.62	12.3007
Os02g0130000	SWIb domain-containing protein (Fragment).	SWIB/MDM2 domain containing protein, expressed	8.32925	8.61268	7.86929	8.7017	8.85784	8.13339	9.0121	9.60611	9.62826	8.83844	9.10673	9.28474	9.80954	10.0585	9.98596	9.80949	9.74419	10.3361	11.1293	10.8789	8.46549	11.6445	10.7183	10.7749	9.41454	9.04046	9.27618	9.47955	9.23409	9.02873	10.0586	10.2754	10.268	10.4222	10.2823	10.1389	9.1573	9.13953	9.28109	9.11541	9.58951	9.91906	11.8126	10.9122	10.8151	9.05693	10.6781
Os02g0133800	20S proteasome alpha 6 subunit.	peptidase, T1 family, putative, expressed	12.5601	12.5789	12.3022	12.918	12.9615	12.7884	12.1893	12.6862	12.5942	12.0624	12.324	11.9465	13.1509	13.2853	12.7733	12.8312	13.0081	12.9815	13.5141	13.17	12.5669	13.6384	13.4306	13.0422	11.6902	11.3894	11.3413	12.0612	12.0605	11.2153	13.3906	13.2637	13.371	13.2275	13.2864	12.9666	12.276	12.3559	12.8466	12.3754	12.3225	12.7499	13.5829	13.5908	13.5043	11.9613	13.0454
Os02g0135200	Blast and wounding induced mitogen-activated protein kinase.	CGMC_MAPKCMGC_2	8.2096	9.16353	8.00657	8.71758	8.62464	7.92823	9.15597	9.19933	9.07883	10.2339	10.2068	9.24567	9.17347	8.62754	8.3043	8.81227	9.68751	8.11366	6.60813	7.69813	7.24856	7.27709	6.3445	6.97757	9.29959	8.97841	8.65234	9.89462	9.38339	8.34658	7.04339	6.84115	7.62436	7.36099	6.52838	7.39309	7.12342	7.59577	8.11092	8.28564	7.69629	8.80551	7.27685	6.13566	5.98436	6.36147	6.43599
Os02g0135800	Sec13-like protein (Fragment).	WD domain, G-beta repeat domain containing protein, expressed	10.0804	10.0103	9.5714	10.305	10.4097	10.0994	9.33182	10.3769	10.2957	9.82045	9.9276	9.63355	10.3759	10.341	10.284	9.84641	9.86081	10.508	10.4876	10.2104	9.8242	11.0133	10.5915	10.8024	9.83772	9.52468	9.59426	10.4521	10.2346	9.63153	10.215	10.0834	10.3335	10.3508	10.0353	10.1051	9.15489	9.2232	9.72538	9.61825	9.18009	9.6775	11.537	11.0094	11.2081	9.81565	11.0683
Os02g0141500	Conserved hypothetical protein.	expressed protein	8.40511	8.28944	7.82316	8.5909	8.37377	7.90507	8.9759	8.85351	8.62359	9.11143	9.02877	8.52076	9.23056	9.45664	9.12099	8.53101	8.78429	9.06099	8.65683	8.87835	8.46916	7.77491	7.7933	7.66373	8.21461	7.81162	8.19961	8.98871	9.00817	8.27904	8.55313	8.28837	8.38917	7.28626	6.92294	7.18971	7.66113	8.25407	8.29909	8.30326	7.65736	8.07509	9.14529	8.52812	8.12035	8.3131	8.35407
Os02g0142500	Conserved hypothetical protein.	expressed protein	9.38294	9.82651	7.98052	9.101	9.39412	8.1475	9.74995	10.1187	9.98626	9.84799	9.85446	9.37008	10.124	9.97717	10.1363	9.74362	10.2112	10.4892	9.86753	10.2476	9.30793	10.6445	10.4263	10.4392	8.94314	8.63534	8.91598	9.23076	9.23446	8.74638	10.0983	9.90049	9.91787	10.1953	9.69218	9.48594	8.87241	8.95728	9.27871	9.25752	9.19717	9.75029	12.1112	11.1801	11.0961	8.62169	11.1969
Os02g0143400	Auxin responsive SAUR protein family protein.	No Hit	3.46049	2.12395	2.76954	2.87516	1.84611	3.18127	2.9553	2.32905	1.55186	2.3053	3.09785	3.66979	3.02245	3.69702	3.14939	2.74273	2.21624	2.90089	2.4389	3.03282	1.90016	3.2256	3.50826	1.71417	3.63337	3.74173	3.85683	1.33572	2.38596	4.87356	7.15791	6.79997	8.29742	6.91845	6.84764	6.9365	6.20181	6.05737	6.83006	5.66569	5.54112	6.1034	3.17201	2.79999	3.03971	2.22291	2.32522
Os02g0152700	Hypothetical protein.	RNA polymerase Rpb1, domain 2 family protein, expressed	6.58725	6.54275	6.24383	7.12563	7.10703	6.45793	6.81954	6.72559	6.68504	7.50484	7.44217	6.34038	7.76415	7.55274	7.1384	7.31596	7.6896	8.19455	6.41757	6.59094	6.17359	7.02241	6.9235	7.10902	5.94112	6.21086	5.75152	6.97512	7.54639	6.6007	6.76609	6.51716	6.67259	6.95648	6.33902	6.64644	6.01118	5.87679	6.08167	6.71787	6.20561	6.29202	7.09413	6.88038	6.93348	7.86156	7.83078
Os02g0155400	Leucine-rich repeat, plant specific containing protein.	phytosulfokine receptor precursor, putative, expressed	1.22344	1.91871	4.39944	2.85064	2.67769	3.02198	2.64534	1.76631	2.80771	2.891	1.8308	3.20048	2.59169	1.70395	2.56423	3.1375	2.37582	2.58641	1.61311	2.00424	2.6582	2.8323	2.06907	2.6618	3.64342	4.94462	4.24527	0.697831	1.21684	1.79301	2.51149	2.44824	1.63874	2.505	3.64358	2.4024	3.68613	3.05296	2.10273	2.05118	2.55917	2.48149	2.3561	0.938129	1.9512	1.11317	1.92736
Os02g0158400	ssDNA-binding transcriptional regulator family protein.	whirly transcription factor domain containing protein, expressed	7.50756	7.73382	7.68902	7.79154	8.127	7.78508	9.08493	9.04523	9.02574	8.91725	8.87013	8.61431	8.62281	8.52104	8.64643	8.72241	8.49088	8.72303	9.71801	9.51512	8.89965	9.80403	9.51781	9.89912	9.55072	9.28954	10.1278	9.60873	9.30563	9.35364	8.79372	8.72562	8.97379	9.07709	8.5876	8.88653	8.26675	8.67773	8.79325	9.47939	8.94654	9.30693	10.8257	10.025	10.0922	9.28326	10.3504
Os02g0161100	Actin-binding FH2 domain containing protein.	formin, putative, expressed	3.57833	3.36525	4.30025	4.52569	3.73927	4.11492	3.60096	2.7807	2.91245	5.94561	4.65561	4.6282	2.92345	3.5226	3.75164	4.54925	4.27052	6.62633	4.63549	4.68943	3.76589	5.12388	4.88547	4.6736	5.53924	4.59775	5.21276	5.17097	4.41712	3.64422	6.09433	5.93729	6.03781	6.81379	6.08029	5.81581	5.51889	5.19644	5.22849	5.19369	5.25608	5.42482	7.32688	4.93945	5.1235	3.72087	6.06445
Os02g0163500	Conserved hypothetical protein.	expressed protein	7.83961	5.78763	5.96906	9.55706	7.71761	7.07761	7.82699	6.83504	7.94643	7.82319	7.95931	8.08254	7.56772	8.7684	7.10271	6.90547	7.62473	4.1196	8.43989	8.9424	7.13785	9.24022	7.54364	8.05066	7.712	6.80747	7.03369	8.54042	7.85956	7.3659	6.73431	7.53146	3.83876	7.54948	7.79999	6.41511	6.64296	7.10765	6.95011	7.02636	7.29	6.5372	9.63573	8.84209	9.6893	9.87025	9.73505
Os02g0176300	Hypothetical protein.	No Hit	6.13515	5.20399	5.57596	8.44797	7.89873	6.09577	7.05198	6.52246	5.94199	6.29278	6.42089	6.13879	6.02646	6.43549	6.45261	6.19605	7.00143	5.59348	4.88859	4.2719	4.40487	6.6103	6.11498	7.31627	4.70415	4.96488	6.09168	5.26711	5.31726	4.62152	4.4427	4.94863	4.33233	4.68817	5.19946	4.71892	6.69169	7.3778	7.78367	7.02376	6.77093	7.30673	5.45642	5.20474	4.69187	5.40547	5.06594
Os02g0177900	Carbohydrate kinase, FGGY family protein.	FGGY family of carbohydrate kinases, putative, expressed	7.21859	7.15125	7.47268	7.24923	7.10204	6.49048	8.64269	8.86412	8.20109	8.20436	8.3607	7.29407	8.04595	7.74653	8.00648	7.0704	7.57354	7.52952	6.19421	6.96032	7.86636	4.51133	4.73593	5.29572	7.02643	5.86993	7.61485	6.14876	6.68591	6.10555	7.55045	7.2114	7.67075	6.53008	5.26753	6.77187	8.09161	8.23131	8.96183	8.35145	8.15156	8.88912	7.55663	7.52838	6.75731	7.65891	6.01594
Os02g0179300	RAD23 protein, isoform II.	RAD23 DNA repair protein, putative, expressed	10.5605	10.58	10.1315	10.563	10.5825	10.191	10.6942	10.6488	10.6471	10.535	10.659	10.4094	10.9655	11.0349	10.8198	10.5302	10.7122	10.6094	11.6015	11.1932	10.3337	11.7519	11.543	11.5059	9.7479	9.37654	9.73246	10.2099	10.275	9.82249	11.0879	10.8859	11.0905	11.2439	10.7642	10.7675	9.67893	9.98532	10.5524	10.4648	10.1513	10.6286	12.8478	12.2629	12.1174	9.92359	11.9248
Os02g0202300	Hypothetical protein.	conserved hypothetical protein	7.31406	7.27464	6.66922	7.21229	6.74128	6.23227	7.44024	7.44047	7.9426	7.35278	7.25507	6.40671	8.45943	7.92223	7.65201	8.22603	7.86224	8.36457	6.38043	7.2376	6.3481	7.91811	7.86547	7.4361	5.46409	5.33788	6.08834	6.66036	7.65048	6.55589	6.91606	7.13437	6.84174	7.01869	7.01923	6.8934	6.39515	5.94506	6.98496	6.56561	6.08558	7.274	8.96279	8.09315	8.0739	7.03842	8.16521
Os02g0207100	BCH1.	glucosyltransferase, putative, expressed	6.07682	5.38942	6.51317	5.4828	5.30116	6.15592	4.03671	3.82552	4.44336	3.99727	5.43687	5.76311	7.05161	6.23363	6.376	4.76795	4.22353	5.70933	5.51039	5.01079	5.73561	4.89698	5.5471	4.8365	5.61944	4.62073	2.24389	4.51824	4.48477	4.83514	6.17321	6.29397	4.52611	6.07008	7.00326	6.95945	7.10878	6.6397	5.28426	6.70538	6.51726	4.87207	5.41319	4.06528	4.178	7.65815	4.96128
Os02g0213000	(No Hit)	No Hit	4.9757	4.62122	4.39292	2.77942	7.33144	3.70031	5.16027	5.17625	4.46683	4.32006	4.5882	4.19276	3.90702	3.06889	3.8161	3.61714	3.64923	3.85991	5.12064	4.79251	4.79549	4.17524	4.05109	4.02019	3.51157	4.68385	0.949441	2.71579	3.12297	1.72292	5.6212	5.81758	5.30795	5.0077	4.88855	7.54363	6.58882	6.95007	7.00059	6.48289	6.37434	6.12613	5.10056	5.10241	4.89313	5.02739	4.36442
Os02g0217500	Pre-mRNA cleavage complex II Clp1 family protein.	pre-mRNA cleavage complex II protein Clp1, putative, expressed	10.1525	10.0711	9.04008	10.5463	10.3409	9.36375	10.5165	10.3727	9.95453	10.3847	10.278	9.61687	10.4318	10.4694	10.4246	10.3439	10.5951	10.5772	10.0248	9.9585	9.54114	10.2386	10.2058	10.2942	9.35352	8.88206	9.51849	9.24715	9.56284	9.33581	10.0528	9.5716	9.75438	10.0456	8.97198	9.3402	8.85126	9.04474	9.15167	9.17655	9.32161	9.43861	11.2586	10.578	10.43	9.17436	10.9325
Os02g0217900	17.9 kDa class II heat shock protein.	hsp20/alpha crystallin family protein, putative, expressed	9.75696	10.0284	10.2425	9.02743	8.68711	9.7773	9.04507	9.50104	10.2019	7.78412	8.05901	8.98901	13.217	12.5589	13.048	9.21548	8.789	9.80603	13.7647	13.9613	13.698	9.01823	8.90264	9.47231	11.5801	11.4851	11.152	9.02504	8.58832	9.68331	12.5094	12.7812	13.316	9.4772	9.4026	9.87754	11.7447	11.2842	12.6249	10.4241	10.551	12.1149	14.5145	14.7564	14.8769	9.67961	10.238
Os02g0222500	Conserved hypothetical protein.	expressed protein	5.04304	5.30698	4.89811	5.02631	5.21924	4.96086	5.60032	5.37775	5.17913	5.22633	5.54704	5.4774	4.88147	4.80381	4.65849	4.29772	5.73071	5.00222	7.18592	6.73597	6.99635	5.8359	6.10108	6.09218	4.43163	3.6267	5.6276	5.49241	5.16642	4.91884	6.81733	6.49715	6.8471	6.62245	5.44909	6.35322	6.55035	5.84384	6.67689	6.5399	5.98289	7.00978	9.11449	8.56945	8.4989	6.94385	7.74809
Os02g0222900	Pol polyprotein.	No Hit	6.79531	6.93201	8.44598	6.52335	7.23367	7.14852	5.73759	6.25558	6.72654	6.02872	7.11276	7.06424	7.28805	6.7235	6.77659	7.00079	7.28391	6.94193	6.40658	6.70008	6.60192	6.38722	6.2707	6.67747	8.7029	8.33883	8.16648	8.66337	8.1944	9.16411	6.08379	6.54489	6.53685	5.97884	6.70274	6.54005	7.68236	6.9974	6.44353	7.16857	6.94989	6.58312	6.32521	6.60395	6.8052	7.34077	6.69191
Os02g0229000	40S ribosomal protein S19-like.	40S ribosomal protein S24, putative, expressed	12.6988	13.2831	11.414	12.4534	12.6923	11.2985	12.4344	13.4995	13.3412	13.5959	14.2339	13.8431	12.9729	13.2774	13.3297	13.6384	13.6905	13.6111	14.249	13.8522	13.3188	15.057	14.6034	14.4541	13.6688	13.2155	13.9571	14.3507	14.4305	14.1718	13.8795	14.0806	14.1408	14.0919	14.152	13.7832	12.9338	13.1596	13.329	13.0548	13.5523	13.7569	14.8485	14.5143	14.3027	12.7718	14.3071
Os02g0229800	Conserved hypothetical protein.	expressed protein	7.24307	7.08002	8.49514	6.76599	6.23972	7.99858	5.77249	6.44311	7.48993	5.9474	6.22364	7.13907	7.09229	7.35397	7.83017	6.17918	6.34235	7.62236	6.50208	6.6069	7.78151	6.38009	7.04183	7.50622	7.01381	7.23075	5.53074	6.49044	6.11561	6.80478	6.70783	6.73201	7.32144	6.56786	6.6632	7.24897	8.15149	7.47463	7.54596	7.30779	7.18087	7.68493	6.84232	6.91377	7.52744	6.58531	6.61516
Os02g0264800	Protein of unknown function DUF1070 family protein.	expressed protein	9.91445	9.35361	10.1812	6.0015	6.20595	6.98185	6.63911	5.48113	5.80001	4.23839	3.16371	5.34175	5.40328	6.56294	6.45532	4.31832	4.43493	4.45172	15.1251	13.8807	14.0942	14.6122	14.5368	14.6201	5.93802	5.80576	6.91343	4.14438	4.986	4.74381	13.7737	13.8347	14.0731	13.556	13.4765	12.9756	10.9736	11.4407	12.5712	11.8457	11.7388	12.6858	15.8716	15.8357	15.9061	7.86179	14.9976
Os02g0273900	Conserved hypothetical protein.	expressed protein	3.59495	3.15685	2.2664	3.36087	3.76809	2.81833	4.79893	4.23661	4.57078	5.06024	4.50314	4.27784	4.51882	4.55996	5.26225	3.90049	4.29847	4.61675	7.10841	6.9249	5.14295	7.19187	6.63282	6.99858	4.78238	4.53943	5.3462	4.99251	4.728	5.8572	7.17112	6.93003	6.77525	7.09245	6.88715	6.45077	5.0712	5.63395	5.7971	6.34991	5.7979	6.14984	9.21825	8.08936	7.99916	5.16035	8.38038
Os02g0301500	Helicase-associated region domain containing protein.	pre-mRNA-splicing factor ATP-dependent RNA helicase, putative, expressed	11.9477	11.8314	11.3034	11.9462	11.8016	11.4675	11.9476	12.3933	12.3357	12.2819	12.441	11.6368	12.3709	12.4048	11.7296	12.1676	12.3882	12.4897	11.5773	11.8526	10.9977	12.3286	12.1363	11.6148	11.3839	11.0087	11.5632	12.2587	12.4387	11.6768	11.7122	11.3325	11.4802	11.9172	11.4102	11.4359	11.0544	11.115	11.4917	11.6304	11.083	11.5743	12.9619	12.0982	12.1691	12.0057	12.3712
Os02g0305700	ARM repeat fold domain containing protein.	hypothetical protein	8.98019	8.97136	8.81341	9.05655	9.18109	8.69843	9.14074	9.34225	9.31193	9.82221	10.2694	9.42493	9.14223	9.30954	9.13428	9.28391	9.62975	9.22712	9.28343	9.22633	9.12226	9.5029	9.46442	9.61752	9.24343	8.52125	9.23222	10.4429	10.7076	9.88211	9.74437	9.52334	9.98192	9.90161	9.25684	9.71195	9.23799	9.20671	9.73227	9.8511	9.75432	9.87834	9.43815	9.79817	9.64395	9.62765	9.55869
Os02g0445100	Auxin-induced SAUR-like protein.	OsSAUR8 - Auxin-responsive SAUR gene family member, expressed	6.0988	4.05536	5.76969	4.21249	4.88787	6.27265	4.21697	4.32846	4.65716	4.06716	4.6211	5.38785	4.22798	4.26218	4.91022	3.83089	4.0515	4.74739	12.1966	11.2319	12.1044	11.4836	11.8281	11.9966	7.00258	7.01753	6.91853	6.15104	6.82089	7.39642	8.08138	7.31422	8.50038	5.87659	5.33824	5.63975	7.45511	5.68829	6.28846	6.3298	5.96962	7.04759	10.1719	11.2029	10.985	8.11063	10.7249
Os02g0445600	Auxin-induced SAUR-like protein (Fragment).	OsSAUR9 - Auxin-responsive SAUR gene family member, expressed	2.42416	1.30062	4.03989	2.70717	1.84094	4.39488	2.71619	2.13836	2.86151	2.85367	1.9896	3.08219	2.94368	2.36296	6.35004	3.34157	1.66055	3.02031	7.9175	5.29969	7.39585	5.74001	6.9928	7.70245	-0.490237	4.11869	0.349367	2.88695	2.42313	4.75349	5.05087	4.50648	5.84669	4.91855	4.42058	5.26461	3.93082	3.50044	4.87914	3.59111	3.3345	5.1622	5.65166	7.36614	7.60552	6.57042	7.75138
Os02g0462500	Non-protein coding transcript, putative npRNA.	expressed protein	4.97736	4.78114	5.04431	5.49921	5.60566	4.93474	5.73388	5.84903	5.39342	6.03588	5.79053	5.74506	6.54999	6.15395	5.82979	5.55049	6.02666	5.83937	6.71211	7.13185	5.84459	6.97131	6.25861	6.16436	5.88844	6.01576	6.34108	6.48061	6.039	5.95471	6.99057	7.05898	6.97866	7.05082	6.98933	6.76013	6.7631	6.71403	7.09389	6.71872	6.88077	7.12776	7.41975	7.26349	7.11436	6.85491	6.66757
Os02g0464400	Tyrosine-specific protein phosphatase-like.	ubiquitin carboxyl-terminal hydrolase, family 1, putative, expressed	7.45326	7.05028	7.02519	7.07004	6.87642	6.36529	7.25255	7.08108	7.01987	7.25379	7.37464	6.84197	7.33241	6.96409	7.01813	6.69064	7.50242	6.40401	5.42554	5.45863	6.25822	4.80324	5.33719	5.72929	4.93486	5.95167	5.70324	5.20583	5.70493	4.37514	5.31712	5.03007	5.66431	5.61353	4.82696	5.3444	6.50103	5.9547	9.39025	6.39045	5.40607	6.31703	7.2358	6.57905	6.37391	6.65208	6.524
Os02g0468800	TPR-like domain containing protein.	vegetative storage protein, putative, expressed	4.70838	5.37901	4.32993	5.31903	5.73818	5.26107	4.91355	5.84039	5.53288	5.47605	5.44172	5.19054	5.83518	5.94331	5.73815	5.85003	5.99271	6.40525	4.65213	4.34703	3.72449	4.79371	4.879	4.94404	4.40448	4.00591	0.15471	4.09656	4.56221	4.94399	3.60958	3.63996	3.76368	3.77847	4.15055	3.94178	2.72702	3.19715	3.28609	3.19539	3.14341	4.06303	6.36752	5.43891	5.42526	4.583	5.50529
Os02g0481000	Conserved hypothetical protein.	expressed protein	10.9727	11.1889	9.90194	10.3063	10.1815	9.35116	11.0957	11.0422	10.8551	10.8759	10.7509	10.8995	11.7994	11.8452	11.8979	11.2388	10.8994	11.3646	12.1976	11.6365	10.6896	11.9377	11.2502	11.7319	10.6113	10.2551	10.8179	11.0156	10.8456	10.1284	11.2941	11.1574	11.1589	11.5315	11.05	10.8964	10.1031	10.0694	10.3757	10.764	10.217	10.5777	12.5805	12.0146	11.9127	10.9366	12.0658
Os02g0492900	Ankyrin-like protein-like protein.	ankyrin, putative, expressed	2.24344	0.988011	5.16076	3.39446	1.34534	1.46826	2.95964	2.09802	1.78103	2.63186	3.63739	2.8928	4.22829	2.54806	2.08104	0.0972792	2.90202	2.97005	2.37529	3.5942	0.93413	1.67814	1.66416	2.6083	4.80504	2.06428	4.84445	3.40508	0.9446	3.85087	2.07596	2.46369	1.03636	2.04379	3.42748	2.88991	2.18356	2.09458	1.37953	1.26944	1.44957	2.12712	2.22837	1.17561	2.21778	1.43022	1.42598
Os02g0493300	Ankyrin repeat containing protein.	ankyrin, putative, expressed	4.4018	3.9032	5.18514	3.78522	3.84427	5.3688	2.8062	3.77554	4.19936	3.46576	3.35361	5.26608	3.82735	4.06081	4.85248	4.66189	4.28062	5.24776	3.25679	4.0893	4.38275	3.83893	3.98625	4.23173	5.19299	5.90745	4.43936	4.28739	3.45374	5.26736	4.67581	5.15629	3.72127	4.45662	5.91712	5.29565	6.46698	5.63956	4.68014	4.51409	5.57506	4.36708	5.47174	5.15742	5.07158	4.91773	5.05584
Os02g0524600	WD40 repeat protein.	WD domain, G-beta repeat domain containing protein, expressed	10.5264	10.8164	10.3863	10.5211	10.587	10.3948	11.0467	11.7192	11.7387	11.7983	12.1471	11.8692	12.5176	12.5032	12.0417	11.9607	11.9547	12.5498	11.6026	11.6019	11.1045	11.7923	11.5472	11.2206	11.0596	10.788	11.3519	12.7098	12.7147	12.2235	10.9969	10.9767	11.0714	10.8495	10.73	11.1708	11.4587	11.8341	11.8096	12.2154	11.9028	11.9606	12.3618	11.9251	12	11.7991	11.7887
Os02g0526600	Plant specific of unknown function DUF860 family protein.	ubiquitin carboxyl-terminal hydrolase, family 1, putative, expressed	7.12204	7.19643	6.5244	6.8751	7.0079	6.67371	7.05017	7.06592	6.66139	7.8301	7.75694	7.39538	7.56396	7.56758	7.19639	7.65875	7.54173	7.35014	6.78756	6.78356	5.97655	6.72038	6.48045	6.39655	6.5512	6.40931	6.17487	7.44833	7.90583	7.2161	5.92553	6.09884	5.70019	5.9189	5.94891	5.6187	6.84599	6.80654	6.01709	6.94717	6.74886	6.44733	7.64543	6.66371	6.73858	6.5278	7.02029
Os02g0527100	SNF2-related domain containing protein.	SNF2 family N-terminal domain containing protein, expressed	7.56786	7.52994	6.9441	7.01375	6.59899	6.49064	7.97482	7.56614	7.39838	8.15155	7.82114	7.13235	7.46053	7.35148	7.88173	7.03552	7.3975	6.79883	7.31603	7.28549	7.29571	7.49014	7.27009	7.27901	6.96299	6.4797	6.86746	7.33119	7.75382	7.36762	7.50317	7.14776	7.04792	7.64673	6.74864	6.86283	6.53854	6.80361	7.18031	7.3142	6.88037	7.44248	9.12606	8.59303	8.4362	8.45713	8.57861
Os02g0536400	RNA-binding region RNP-1 (RNA recognition motif) domain containing protein.	RNA recognition motif containing protein, putative, expressed	8.12331	8.32365	7.2702	8.29583	7.99736	7.20126	8.54116	8.12744	7.75703	8.67774	8.67361	7.96092	8.32613	8.28286	8.4845	7.87591	8.3531	7.90796	6.60307	7.04522	7.3077	7.3836	7.32186	7.59491	6.61952	6.0741	7.04348	6.83392	7.15682	6.00207	7.41989	6.57366	7.53174	7.76867	6.20306	7.3766	6.95253	7.37344	7.62042	7.85795	7.60877	8.03799	8.2804	7.9982	7.83774	8.20213	8.00869
Os02g0543400	WD40-like domain containing protein.	WD domain, G-beta repeat domain containing protein, expressed	10.3131	10.3979	10.1776	9.84672	10.0248	9.63449	10.5364	10.3188	10.1739	10.4339	10.7454	10.7099	10.5297	10.7823	10.6643	10.4155	10.583	9.78659	10.4257	10.1027	10.115	9.50606	9.55448	9.80059	9.7772	9.22389	9.88391	10.2305	10.2221	9.60744	9.67495	9.60466	10.236	9.80318	9.10176	9.68829	8.73662	9.41898	9.95848	9.77759	9.45369	10.2852	11.0932	10.736	10.5127	10.2197	10.6642
Os02g0543800	Non-protein coding transcript, putative npRNA.	conserved hypothetical protein	2.38059	0.772416	3.20012	2.10245	1.40273	2.57373	3.60265	2.99201	1.10845	2.29036	1.75378	2.50518	-0.561103	-1.24116	1.1199	-0.824032	0.813953	1.03314	2.27561	2.93345	2.21568	2.69081	2.95917	2.74727	-0.0926449	-0.96469	-1.76804	0.935746	0.071721	2.62264	3.63971	3.99655	2.92283	3.30179	4.59068	3.52169	4.68422	3.6755	1.88484	-0.162939	3.40774	2.58556	2.23326	2.31659	2.5022	1.46352	1.92841
Os02g0549200	Ser Thr specific protein kinase-like protein.	serine/threonine-protein kinase, putative, expressed	8.13558	7.3289	8.76283	7.68369	7.73892	8.80104	4.80615	3.5077	2.71769	4.46319	4.28494	3.61945	4.00531	4.07199	3.78187	3.61104	4.08649	2.90084	9.39423	8.104	9.96621	9.13475	10.1886	10.2169	4.63554	5.67965	5.48534	4.50756	6.30465	6.57559	10.8607	10.5554	11.1841	11.0808	10.3739	10.7389	8.8867	8.72516	10.1319	8.8277	9.36837	10.1285	8.55341	10.7035	10.2531	11.9424	10.3639
Os02g0553600	Transcriptional coactivator p15 family protein.	RNA polymerase II transcriptional coactivator KIWI, putative, expressed	12.3708	12.5892	11.7067	12.032	11.8988	11.476	12.1646	12.0941	11.8471	12.1684	12.1898	12.367	12.3069	12.4416	12.1503	12.2188	11.9699	11.7684	13.2514	13.3764	12.1534	12.9158	12.1972	12.3267	12.2703	12.0667	13.0326	12.8073	12.5488	12.2238	11.4157	11.3746	11.5044	11.5452	11.146	11.3573	10.7174	11.1951	11.4442	11.9302	11.3028	12.0082	14.0444	12.7434	12.6486	11.9443	12.9794
Os02g0562700	Gamma hydroxybutyrate dehydrogenase (EC 1.1.1.61).	NAD binding domain of 6-phosphogluconate dehydrogenase containing protein, expressed	10.1122	10.1048	10.1572	9.0343	9.28698	9.30548	9.46573	9.83808	9.55367	7.99144	8.46168	8.04386	9.46698	9.71077	9.4821	8.16631	8.49559	8.36891	9.70869	9.37325	9.48193	9.01352	9.06302	9.0729	8.31381	8.21029	8.07784	7.70702	8.06305	7.32501	8.39761	8.40608	8.5868	8.6788	8.39573	8.4383	7.39647	7.47704	8.02781	7.46027	7.61867	8.1217	9.59744	9.3834	9.10582	7.87797	8.83975
Os02g0576700	Nucleosome assembly protein (NAP) family protein.	SET, putative, expressed	12.5412	12.8869	11.3338	11.86	11.8606	11.0184	12.519	12.691	12.4897	12.3805	12.6091	12.5886	12.7667	13.1331	13.168	12.5397	12.4433	12.4818	13.2795	13.0538	12.09	13.5412	13.0607	13.2534	12.6779	12.2696	12.5747	12.9458	12.6192	12.1745	12.2828	12.2658	12.43	12.7188	12.5408	12.3394	11.9526	12.0929	12.0416	12.4042	12.2296	12.5985	14.204	13.3478	13.4872	12.1686	13.3503
Os02g0580700	Conserved hypothetical protein.	expressed protein	8.72759	8.66671	8.13906	8.28849	8.07324	7.65075	9.27155	9.51707	9.22011	8.9989	9.13185	8.44487	8.39691	8.56273	8.53569	7.68162	8.28581	7.8323	8.1947	8.44352	8.56969	8.05483	8.28024	8.32626	8.05212	6.94168	7.83679	7.58026	8.45447	8.22026	7.47796	7.02377	7.40502	7.77424	6.76866	7.26199	6.93889	7.29461	7.44231	7.61563	7.36346	7.67603	9.01963	9.00879	8.86386	9.17742	8.87726
Os02g0582300	TPR-like domain containing protein.	expressed protein	4.46289	4.31619	3.67687	5.01675	4.7696	4.54971	5.37156	4.91793	5.16041	6.38121	5.87955	5.58175	5.20373	4.78704	4.926	5.91685	6.07102	5.87766	4.72257	4.82407	5.13794	4.39267	4.85506	5.28709	5.11176	5.29376	5.39476	5.24137	5.6172	6.06154	4.80068	4.69184	5.14533	4.67358	4.27246	4.73405	5.4337	5.71441	5.59065	6.0914	5.42315	6.2054	6.73527	5.96375	5.7894	5.94737	6.4266
Os02g0586500	Small nuclear ribonucleoprotein Sm D1 (snRNP core protein D1) (Sm-D1) (Sm-D autoantigen).	LSM domain containing protein, expressed	11.2493	11.123	10.4279	11.4834	11.4306	10.7383	11.3815	11.6136	11.6372	11.9955	12.2137	12.2655	11.7058	11.9851	11.5865	12.3879	12.0586	12.1806	13.5961	13.0813	11.5463	13.7837	13.2723	13.1044	11.7096	11.5816	12.4477	12.8084	12.6487	12.7004	12.1805	12.1852	11.9863	12.1731	12.0679	11.6966	11.4764	11.5795	11.5932	12.0119	11.7669	12.1091	14.242	13.318	13.2748	10.7331	13.6355
Os02g0586800	TPR-like domain containing protein.	tetratricopeptide repeat containing protein, putative, expressed	6.12165	5.92914	6.00361	6.63906	6.65815	6.34646	6.48759	6.51184	6.41648	7.1837	7.1873	7.04679	5.9731	6.21251	6.2866	6.9871	7.00664	7.0799	6.71292	6.92061	6.81282	7.10615	6.76092	7.21368	7.13733	5.95669	6.64267	6.80375	6.90906	6.50905	7.33294	7.02856	7.28203	7.35736	6.72713	7.62796	7.27132	7.62708	7.54698	8.46151	7.70062	7.46199	7.38378	6.62912	6.77453	7.56366	7.10229
Os02g0591200	(No Hit)	No Hit	8.24335	8.20497	8.42302	8.8789	8.44392	8.65818	8.22968	8.02554	8.68369	8.96517	8.82294	9.18132	7.93622	8.03762	8.55747	8.75419	8.90346	9.48226	7.76585	7.40406	8.17271	8.23494	8.29479	8.68017	7.77335	7.37676	7.06105	8.63852	8.74986	8.58993	8.24324	7.8699	8.19212	8.3092	7.95953	8.47388	8.98555	8.36146	8.57045	9.15574	8.37176	8.71778	8.79851	7.92535	8.51271	9.40945	8.87287
Os02g0606600	Non-protein coding transcript, uncharacterized transcript.	hypothetical protein	3.32469	3.72333	2.79393	4.75525	4.28378	4.48307	4.26213	3.61375	3.05655	2.95763	2.90379	3.74444	4.09791	4.53366	4.39084	4.63462	4.10865	4.41792	5.3376	5.10679	3.92215	6.73787	6.65065	7.28478	3.5019	4.80831	4.9414	3.54188	2.79486	2.88793	7.20923	6.58504	6.86319	8.09119	6.91845	6.94797	4.35598	3.87162	5.18505	3.94618	4.5894	5.5397	6.94811	6.3011	5.61649	3.73151	5.78259
Os02g0609700	Non-protein coding transcript, putative npRNA.	No Hit	5.80093	6.07425	5.64712	5.57716	5.05955	4.4388	6.28445	6.4267	6.24033	6.45039	6.56042	4.78928	6.17539	5.88157	4.48397	4.49482	5.96893	5.22407	3.6328	4.53046	5.79339	3.67012	5.40957	5.31782	-0.451368	-3.02323	5.63644	3.43298	6.19752	3.56321	4.65603	4.90204	5.03017	4.64682	3.34476	4.30972	5.80635	3.69817	5.82358	4.96824	3.03594	4.62045	7.35372	8.17119	7.28902	7.86844	8.16997
Os02g0612300	Nuclear cap binding protein subunit 2 (20 kDa nuclear cap binding protein) (NCBP 20 kDa subunit) (CBP20) (NCBP interacting protein 1) (NIP1).	RNA recognition motif containing protein, putative, expressed	11.5518	11.3733	11.1461	11.4954	11.4755	11.1604	11.7557	11.6807	11.5112	11.7863	12.0407	11.605	11.1563	11.5736	11.3262	11.0965	11.44	11.0877	12.1439	11.9554	11.2933	12.1483	11.864	11.731	11.1015	10.6276	11.3546	11.5698	11.5558	11.3363	11.3847	11.2192	11.3449	11.4233	10.9676	11.047	10.4457	10.839	11.0368	11.4143	11.0575	11.3151	12.8539	12.2407	12.172	11.9835	12.388
Os02g0617500	Type III restriction enzyme, res subunit family protein.	DEAD/DEAH box helicase domain containing protein, expressed	3.81312	3.91148	4.22214	5.19604	6.23777	4.51588	3.8017	2.06428	3.65171	5.23372	5.58592	5.35663	3.93661	4.31525	3.77599	5.56742	5.42738	5.31501	4.87856	5.3856	4.46203	6.20088	6.15026	5.64497	4.84076	5.58092	4.99841	4.47191	6.02922	4.65476	6.10249	6.46675	4.69353	5.90197	7.18893	6.40545	5.93298	6.65911	4.6916	4.94369	6.22028	5.37643	6.78639	6.75723	6.42773	4.76688	6.77283
Os02g0618000	Conserved hypothetical protein.	No Hit	5.29934	5.30396	3.52516	6.20308	6.16335	4.75366	6.24178	7.10626	7.13955	6.15695	6.3941	6.2016	7.29218	7.7349	7.87455	7.29734	7.06439	7.48177	6.97273	6.10698	6.31091	8.25682	8.543	9.06063	5.74029	3.77355	6.65219	6.0917	6.2928	4.97428	5.38331	5.73675	6.14668	6.78985	6.49228	6.38721	5.03278	4.67682	6.21789	5.58437	4.48241	5.89988	8.26035	8.11225	7.24896	5.31555	7.7656
Os02g0620200	Conserved hypothetical protein.	expressed protein	12.8032	12.9887	12.574	11.1517	11.4293	10.8744	11.7287	11.9739	12.0513	9.82412	9.65838	9.87388	12.4638	12.7797	12.7811	10.5767	10.7183	11.3122	12.3505	12.1514	10.9581	12.1363	11.4137	11.4487	9.85968	8.97904	9.57845	9.94568	9.98158	9.58961	10.3683	10.7089	10.2457	10.4213	10.4775	9.83659	8.90655	9.15711	9.37718	9.74502	9.39739	9.6737	13.6164	12.2321	12.1921	9.64234	12.5227
Os02g0622100	Dual specificity kinase 1.	CK1_CaseinKinase_1	7.89262	7.71293	8.0027	8.83529	8.95373	8.72464	8.36252	8.37733	8.24699	8.24323	8.65111	7.83669	8.17047	8.32152	8.01228	8.27914	8.82818	8.49853	8.94345	8.70737	9.01556	9.1345	9.29448	9.40304	8.10876	7.42007	7.58995	7.78461	8.41039	7.56167	9.34173	9.18165	9.50632	9.62935	8.74699	8.9498	7.48408	7.31248	8.31155	7.30036	7.82125	8.2987	9.56659	9.7266	9.70822	8.08115	9.07246
Os02g0628100	Non-protein coding transcript, uncharacterized transcript.	No Hit	6.88424	7.4435	6.63118	6.81794	6.8479	6.84691	5.47234	5.91664	6.28025	7.57256	7.88001	8.05597	7.16309	7.265	7.53249	7.54599	7.83155	7.63444	6.65565	6.39621	6.51173	6.18364	5.96948	6.40182	5.62932	5.66101	5.24564	7.38972	7.27434	6.36466	6.16494	6.54356	6.78549	5.91428	6.47688	6.14008	5.59162	6.20902	5.78344	5.93681	6.32736	6.31226	7.04596	6.86843	6.85516	5.00095	6.9004
Os02g0629800	Cp-thionin.	DEF7 - Defensin and Defensin-like DEFL family	1.94234	1.14506	3.1369	2.35829	3.25062	2.15951	5.05769	1.10608	4.67793	2.27304	2.35472	0.595723	0.768721	2.4756	1.04916	2.50069	0.930193	0.485102	15.6861	15.1999	11.5719	14.6493	13.7384	14.1565	3.79083	3.82469	6.89593	1.28049	1.79797	2.38251	13.175	12.9343	13.8476	13.128	13.2008	12.5311	6.79598	8.38447	11.4263	8.81491	8.99518	11.105	16.0998	15.6471	15.4339	3.01286	14.4998
Os02g0633400	OB-fold nucleic acid binding domain containing protein.	RPA2B - Putative single-stranded DNA binding complex subunit 2, expressed	9.92514	9.64673	9.17257	9.89555	9.89201	9.39523	10.3392	10.0454	9.66148	10.2804	10.0518	10.35	9.95502	10.4095	9.99122	10.3376	10.3156	10.161	10.3566	10.1846	8.89238	10.1164	9.33633	9.32898	10.0155	9.65617	10.3659	10.73	10.085	9.8286	9.64655	9.30349	9.55727	9.81813	8.89046	9.27253	8.60356	9.27369	9.59341	10.1058	9.31249	9.77567	10.9373	10.1773	9.90404	8.43439	9.87344
Os02g0634900	Proteasome subunit alpha type 2 (EC 3.4.25.1) (20S proteasome alpha subunit B) (20S proteasome subunit alpha-2).	peptidase, T1 family, putative, expressed	10.461	10.4132	10.7468	11.074	11.2316	11.2437	11.2211	11.2334	11.492	11.2305	11.5218	11.6048	11.2203	11.4367	11.1507	11.2581	11.3968	11.1079	12.0789	11.9793	11.2778	12.149	11.7157	11.7953	12.657	12.3153	12.7198	12.8906	12.2987	12.7351	11.41	11.1036	11.9505	11.5039	10.9144	11.4654	10.1099	10.5507	11.3968	10.7196	10.6024	11.6504	12.019	12.2082	12.4475	10.9797	11.7005
Os02g0648000	Non-protein coding transcript, unclassifiable transcript.	No Hit	6.45363	6.50402	7.08876	6.67805	6.46321	7.38858	6.81321	6.93371	7.2303	6.35838	6.62135	6.73275	5.79659	5.96509	6.25521	5.77182	6.17995	7.01803	6.466	6.14543	8.38741	7.00632	8.26254	8.03792	5.67154	6.04209	5.44271	5.87694	7.04831	5.63248	4.50732	4.31432	4.66588	4.29485	4.23562	4.72712	6.87423	5.69002	5.14646	6.10302	5.72779	5.49012	7.13518	7.99862	8.06394	6.23259	7.73641
Os02g0668100	Polyprenyl synthetase family protein.	polyprenyl synthetase, putative, expressed	3.70338	3.4906	-0.0591165	4.78405	5.47936	3.68083	4.43902	5.025	5.00403	4.59461	4.32349	4.15165	4.78938	5.21116	5.21116	5.52439	6.10586	7.00287	2.9666	2.40932	2.9179	3.54541	4.01261	4.15973	2.91259	5.00257	3.95923	3.67979	2.59293	3.88787	2.49611	2.00328	2.77732	1.89916	2.18484	2.43472	3.09811	1.82312	2.43945	2.40961	-0.346266	2.52923	3.63233	3.05959	3.68241	2.74359	3.64033
Os02g0689000	Plant invertase/pectin methylesterase inhibitor domain containing protein.	invertase/pectin methylesterase inhibitor family protein, putative	5.34417	5.61684	6.56211	4.53198	4.62109	5.68277	5.06314	5.0025	4.68001	4.34544	4.32373	5.23529	5.80702	6.2188	6.34937	5.02586	4.78233	6.5763	7.15178	5.86091	7.14926	7.197	7.267	7.17218	5.35785	3.82099	2.81514	4.40088	3.6949	3.06441	6.94703	7.15757	7.76625	7.40804	7.36208	7.37899	7.03117	5.76448	6.81719	5.82677	5.95501	5.80081	6.77182	8.16547	8.04036	6.65125	7.67797
Os02g0690800	Peptidase M20 family protein.	hydrolase, putative, expressed	7.70897	7.48478	7.22732	7.1349	6.98756	6.77631	8.13806	7.99991	7.81664	7.41034	7.528	7.17507	8.16158	8.08871	7.97704	7.41753	7.4466	7.22211	8.65839	8.66332	8.13906	8.20436	7.89321	7.96506	8.67788	8.43983	9.37536	8.35241	7.98167	7.99889	8.70303	8.42143	8.5928	8.94691	8.17083	8.41123	8.06916	8.22661	8.50722	8.5621	8.11899	8.64512	9.11931	8.93856	8.78656	8.04059	8.22515
Os02g0708100	Carbamoyl-phosphate synthase small chain (EC 6.3.5.5) (Carbamoyl- phosphate synthetase glutamine chain).	class I glutamine amidotransferase, putative, expressed	6.42133	6.02782	5.86241	6.87117	6.5092	6.0833	7.62129	7.48171	7.55362	6.60314	6.57712	6.20977	7.44785	6.90555	6.93749	7.14479	6.91365	7.15531	6.15523	6.08515	5.99641	6.53468	6.18958	6.34189	6.398	4.82847	6.18858	6.30385	6.18328	5.09758	6.23912	5.77621	6.17868	6.76418	5.68675	5.81499	5.26383	4.76431	6.05213	5.50949	5.10001	5.87174	6.20022	6.08304	6.01089	6.4732	5.57095
Os02g0708300	Conserved hypothetical protein.	anaphase-promoting complex subunit 11, putative, expressed	12.2149	12.5881	12.3823	12.7652	13.0053	12.9425	12.3638	12.7002	12.9122	12.4524	12.7653	12.7916	12.9672	13.2292	13.2211	13.169	12.9721	13.3659	12.5265	12.5732	11.9502	12.8647	12.5525	12.7078	12.3495	11.7835	12.1631	12.6687	12.7193	12.3772	11.9744	12.1643	12.5849	11.9078	11.8411	12.2635	11.369	11.4225	12.1876	11.5097	11.7071	12.3782	13.1416	12.4348	12.6914	12.0657	12.5592
Os02g0708600	Nuclear protein SET domain containing protein.	SET domain protein SDG117, putative, expressed	11.2231	11.06	10.3133	10.9917	10.6393	10.0607	11.6912	11.4823	11.295	11.5626	10.9994	10.3811	11.6438	11.457	11.3388	10.8323	11.2155	11.4778	9.93474	10.2675	10.4464	10.4347	10.5988	10.7576	10.1431	9.70884	9.917	10.2836	10.5671	9.88215	10.6758	10.3192	10.2308	10.5829	9.79612	9.99658	10.2762	10.2201	10.3459	10.9846	10.1677	10.5839	11.7912	11.2365	11.0547	10.8649	11.4759
Os02g0711300	Heat shock protein Hsp20 domain containing protein.	hsp20/alpha crystallin family protein, putative, expressed	3.24577	3.69554	4.14163	4.84743	4.90026	4.55602	3.51061	3.39562	3.77064	4.0306	4.10854	3.83141	3.67702	3.13376	4.05859	4.08316	4.16886	4.1248	5.8173	4.27764	6.82689	3.84128	4.99452	5.13568	3.95479	2.56251	4.43316	2.24421	3.37364	4.47813	4.33041	4.57664	4.78538	4.83306	4.81844	4.82333	4.76487	4.56341	4.44241	5.26606	4.54806	4.38549	5.77599	4.84448	4.95174	5.16185	4.62023
Os02g0720300	Dual specificity protein phosphatase family protein.	dual specificity protein phosphatase, putative, expressed	9.69277	9.13507	9.06629	10.1728	9.82302	9.54291	10.5687	10.0125	9.86524	10.6367	10.5205	10.4284	9.96697	10.0526	9.44508	10.1999	9.9753	9.8403	10.9089	10.7708	9.30859	10.6541	10.0843	10.0254	10.7199	10.4183	11.2185	11.726	11.3174	11.3317	10.4078	10.0358	9.94567	10.5336	9.80107	9.81757	9.63752	10.0341	10.1597	10.617	10.1989	10.7227	11.8471	10.7935	10.5179	10.0833	11.0091
Os02g0725100	Sucraseferredoxin-like family protein.	sucrase-related, putative, expressed	12.7468	12.589	12.5105	12.9488	13.2782	12.6978	13.3908	13.3016	13.1707	13.0573	12.9734	12.7782	13.765	13.8909	13.6463	13.3725	13.2608	13.4269	12.7429	12.7423	12.272	12.6178	12.2463	12.3918	12.6111	12.3584	12.8023	13.4389	13.1094	12.7353	12.7158	12.3649	12.6855	12.6833	12.2908	12.7262	12.2019	12.312	12.4014	12.9653	12.4359	12.537	12.4319	12.5532	12.3137	12.8372	12.5907
Os02g0740300	AAA ATPase, central region domain containing protein.	AAA-type ATPase family protein, putative, expressed	4.39871	4.49615	5.12346	4.62016	4.69004	4.44491	6.24191	5.88788	6.08444	5.5752	5.39905	5.24032	5.98595	5.49223	5.32818	5.23761	5.36875	4.7332	5.15874	5.42345	4.94886	4.46718	4.10898	4.25644	5.94998	4.08161	6.04738	4.98979	4.98694	5.32581	4.77492	4.61332	4.85703	4.84057	4.40728	4.13077	5.49508	5.52294	5.36032	5.25147	5.16025	5.54101	5.53885	5.15248	4.71511	5.18053	4.57774
Os02g0741500	Methionine repressor-like domain containing protein.	nuclear-pore anchor, putative, expressed	6.03982	5.72959	5.7613	6.13684	5.49609	5.2662	6.65827	6.10726	7.03583	6.93148	6.47536	5.90499	7.80547	6.97177	7.31239	7.3382	6.85359	7.3539	5.59889	5.91881	5.91266	6.3053	6.61591	6.55574	5.2817	5.52782	5.25194	5.01906	6.75879	5.77481	6.15709	6.41984	6.14967	6.00504	6.29663	6.07234	5.53957	5.97047	6.44028	6.24274	5.76735	6.49359	7.95193	7.42658	7.08284	6.80233	7.37108
Os02g0742900	Kinesin-like protein.	No Hit	3.99953	4.52895	3.67805	3.61151	2.68859	3.70101	3.45749	3.37155	3.09837	3.37936	3.43485	3.73083	4.4884	3.95049	3.53807	4.33867	3.18779	3.86517	7.35985	7.06641	4.02688	8.2403	8.10163	7.34832	4.84516	5.51237	2.15542	4.30325	3.79318	4.17551	8.12016	7.75775	7.14251	8.1355	7.9444	7.42747	6.30842	6.36742	5.9061	5.50941	6.12749	5.99502	9.23584	8.13042	8.43157	3.06155	7.84979
Os02g0754700	Histidyl-tRNA synthetase (EC 6.1.1.21).	tRNA synthetase class II core domain containing protein, expressed	9.51967	9.53811	9.22506	9.8181	9.86399	9.70458	9.52041	9.98904	9.93911	9.11656	9.51816	9.50755	8.21281	8.05893	8.7539	8.92587	8.90097	8.64498	10.2142	8.70622	10.6608	9.08803	10.5076	10.6608	8.99469	8.23638	8.50889	8.85244	8.74127	8.63517	8.89758	8.57722	9.06533	9.08453	8.42409	8.88376	8.27116	8.23905	8.8885	8.20124	8.52179	9.14514	9.87305	9.76694	9.68928	9.8493	9.59832
Os02g0755200	Amine oxidase family protein.	amine oxidase, putative, expressed	4.43978	4.59171	3.93473	3.46848	3.63808	3.20902	5.37831	5.83869	5.94104	5.19447	5.54722	4.34105	5.85377	5.94737	5.69338	5.25007	5.05846	6.01151	6.03368	6.1184	6.05794	5.59342	5.80447	5.94092	4.36371	4.7464	5.46829	4.58541	4.99128	3.13259	5.67312	5.27855	5.52868	5.5953	4.37846	5.1921	4.53118	3.99286	5.59848	5.15902	4.31491	5.26934	7.52209	7.25253	7.19314	5.93376	6.79184
Os02g0762200	Zn-finger, CCHC type domain containing protein.	zinc knuckle domain containing protein, expressed	6.37327	6.93218	5.2216	7.53275	8.04465	7.05107	7.07996	7.26714	6.77201	7.47344	7.22326	7.02144	8.13112	8.51393	8.11906	8.52403	8.75846	8.84109	10.0793	9.71188	7.32816	10.1394	9.72459	9.30084	5.57301	5.32284	6.26229	5.91864	6.61235	5.59556	8.55131	8.66863	8.51153	8.43653	8.30076	7.65915	7.02365	6.91579	7.43386	7.11069	7.03929	7.42896	11.3019	9.82687	9.68389	5.54173	10.1986
Os02g0780600	mRNA capping enzyme, large subunit family protein.	mRNA cap guanine-N7 methyltransferase 2, putative, expressed	6.81164	7.02341	5.97881	7.45234	7.00472	6.34925	8.12335	7.52646	7.25484	7.74562	7.20559	6.7622	7.5793	7.7318	7.92399	7.11662	7.61475	7.54413	6.35064	6.6233	6.39195	6.47133	6.54299	6.95063	6.28382	6.07124	6.37583	6.30844	6.62939	6.18934	6.9954	6.76876	6.60936	6.9569	6.2717	6.46507	6.17041	6.76147	6.82299	7.2533	6.75232	6.99282	8.5469	7.24411	7.27001	6.91764	8.07702
Os02g0782500	Small heat stress protein class CIII.	hsp20/alpha crystallin family protein, putative, expressed	8.5484	8.67407	8.16183	10.3999	10.0814	10.5109	10.6615	10.2992	10.1448	8.54668	8.05433	9.14822	12.6962	13.0477	12.9919	10.0769	10.4218	10.2721	11.2401	11.1888	10.8776	5.85064	6.05267	6.35808	8.32718	7.80165	8.28206	7.9403	7.52484	8.77619	7.55581	7.51356	7.3042	5.21996	5.27726	5.43598	6.78805	7.48921	7.11721	8.47962	7.06687	6.7121	12.1653	11.264	11.1934	8.65962	7.41789
Os02g0782800	Leucine-rich repeat, ribonuclease inhibitor subtype containing protein.	BRUSHY 1, putative, expressed	3.67355	3.46757	2.71367	2.60387	3.06714	2.36501	2.16838	4.79222	2.43389	2.83828	3.26803	3.33094	2.87966	2.67718	2.71985	3.546	3.02694	3.30569	6.99928	6.89507	3.60865	7.99807	7.82919	7.93763	4.08732	4.85193	4.43481	3.25187	2.9002	5.02535	7.96088	7.26293	7.42495	8.08561	6.84316	6.61565	5.64673	5.13201	6.02623	5.59674	4.96714	6.40166	10.3848	8.54335	8.72959	2.76284	9.48069
Os02g0795000	Peptidase C19, ubiquitin carboxyl-terminal hydrolase 2 family protein.	ubiquitin carboxyl-terminal hydrolase domain containing protein, expressed	8.98096	8.97276	8.66294	8.95345	8.9475	8.47735	9.94823	10.1701	9.97976	9.67056	9.86234	9.24261	9.71196	9.66734	9.43463	9.23965	9.77873	9.18692	9.32018	9.34631	9.27765	9.31443	9.81931	9.43694	9.12941	8.3246	8.53067	8.26821	8.85375	8.84916	9.01429	8.84342	9.03977	9.01716	8.42161	8.56285	8.80187	8.76955	8.91746	9.00677	8.60441	9.16107	10.9241	10.5778	10.5536	10.034	10.3498
Os02g0800100	Proteasome maturation factor UMP1 family protein.	proteasome maturation factor UMP1 family protein, expressed	9.62844	9.24952	9.65206	9.47562	9.53911	9.61947	10.2214	10.0466	10.1562	9.39628	9.68675	10.0864	10.5004	10.299	10.0014	10.1684	9.66907	9.58628	10.3702	10.3212	9.6772	10.1778	9.45474	9.70937	10.3691	10.2341	10.486	10.5133	10.2432	10.0526	9.62633	9.31886	10.0831	9.75809	9.25138	9.77499	9.36268	9.21553	9.91014	10.032	9.3915	10.0647	9.83004	10.2027	10.0948	10.0721	9.47747
Os02g0803700	26S protease regulatory subunit 6A homolog (TAT-binding protein homolog 1) (TBP-1).	26S protease regulatory subunit 6A, putative, expressed	12.4646	12.6472	12.3571	12.8647	13.1375	12.728	12.6056	12.9171	12.7096	12.3113	12.5941	12.1807	12.8625	12.9496	12.9466	12.7467	13.0163	12.8308	12.588	12.6215	12.4835	12.6012	12.5491	12.7024	12.565	11.8968	12.289	11.8941	12.1618	12.1044	12.6244	12.6017	13.0358	12.6728	12.2762	12.6894	12.187	11.8365	12.681	11.5115	12.2439	12.6356	13.1814	13.1784	13.1735	12.2606	12.6705
Os02g0817800	Telomere binding protein-1.	MYB family transcription factor, putative, expressed	4.26255	4.59027	5.09786	4.97935	5.2605	4.70344	4.71466	5.30741	5.19662	4.79893	5.40919	5.19239	4.72748	4.93236	4.37852	4.43971	4.96865	4.57104	4.74637	3.98205	4.46541	4.31883	4.51342	4.88363	5.49958	4.02504	4.65563	3.51987	3.63045	4.15522	4.62828	4.95137	5.06874	4.52739	4.59399	4.97814	5.04466	4.45076	4.67239	4.22579	4.26385	4.8972	5.25636	5.01025	5.24479	5.14785	4.59411
Os02g0832400	Callose synthase 1 catalytic subunit.	expressed protein	4.3222	3.77015	4.07023	4.47662	4.26844	4.59291	4.11308	4.14681	3.82458	4.42989	3.96585	3.31	4.41124	3.3598	3.03688	4.41389	3.75306	3.8939	3.20469	3.00965	2.56208	4.23165	3.86966	3.14224	4.73015	5.77466	4.93815	2.48942	3.75151	3.6614	3.36491	4.0959	2.73702	3.53159	4.9484	3.55374	5.18151	4.77346	2.66397	3.60637	4.23289	2.92242	3.43452	3.39254	2.21258	4.19279	3.33357
Os03g0100800	Plasma membrane H+-ATPase.	E1-E2 ATPase domain containing protein, expressed	6.17618	5.425	7.70755	6.03608	6.95475	8.13761	5.98906	4.57108	4.31355	4.30205	5.27624	4.43376	3.54062	3.83496	4.42288	4.11179	4.65088	3.58538	7.35797	5.60128	7.78178	5.37777	7.35777	8.10502	-0.83007	-2.58306	2.29509	3.14304	4.36232	4.70105	6.67831	6.2637	6.9511	6.81486	5.99703	6.42587	5.45525	4.94519	6.19549	6.62414	5.03954	6.3981	8.51083	7.58	7.61859	7.79856	8.29869
Os03g0110400	Conserved hypothetical protein.	THO complex subunit 1, putative, expressed	9.74001	10.0036	8.90421	9.59764	9.6573	8.96459	9.92508	10.0766	9.90518	9.92502	10.3088	9.29075	10.1744	9.91305	9.8167	9.74846	10.0682	9.71783	9.52854	9.67712	9.53857	10.0788	10.0974	10.123	9.20123	8.41372	9.13859	8.99905	9.75469	9.26192	9.5272	9.31029	9.35875	9.72614	9.27622	9.2634	9.26795	9.18044	9.3561	9.22611	9.43844	9.61994	10.7837	10.4885	10.4151	9.81022	10.6242
Os03g0114200	Eukaryotic initiation factor 1A (eIF-1A) family protein.	RNA binding protein, putative, expressed	10.342	10.3298	10.1559	11.0334	10.9509	10.4761	9.94736	9.9553	10.1963	10.4004	10.3305	11.0278	10.6857	10.8016	10.9308	10.9846	10.5681	10.7966	11.0231	11.1914	10.1784	10.7693	10.1039	10.5613	10.333	10.0137	10.2894	10.5815	9.97853	10.0087	10.2872	9.84409	10.477	10.6931	9.93636	10.3574	9.01339	9.06783	10.0642	9.54303	9.44919	10.1423	10.9169	10.4852	10.3728	10.495	10.1267
Os03g0116500	Constitutive photomorphogenic 11.	proteasome subunit, putative, expressed	10.4376	9.85346	9.26291	10.575	10.1382	9.60138	10.3736	10.0529	9.82109	10.2652	9.60518	9.30426	9.44505	9.72042	9.99713	9.47502	9.79909	9.98163	9.3079	9.29937	9.15634	9.88689	9.67938	10.0394	8.66464	8.36756	9.00691	9.32731	9.34031	9.03753	9.54156	8.79039	9.04453	9.97821	8.69122	8.93333	7.57512	8.23877	8.63189	9.40429	8.51071	9.04056	10.1521	9.84392	9.7233	9.63421	10.2374
Os03g0119900	Histone H4.	Core histone H2A/H2B/H3/H4 domain containing protein, putative, expressed	9.11942	9.48481	9.34344	12.3394	12.569	12.9225	11.8388	12.8738	13.5001	11.5012	11.7725	12.1036	12.3525	13.2296	12.763	12.9664	13.0038	13.0136	15.6896	15.2515	11.4163	16.0376	15.3285	15.0081	10.2452	9.79492	10.8512	11.6664	11.2862	11.1386	13.6296	13.95	13.9559	13.8054	14.0015	13.7061	11.7427	11.8849	12.6184	12.316	12.7785	12.7823	15.8406	15.2433	15.4617	11.4352	14.7164
Os03g0127600	Forkhead-associated domain containing protein.	FHA domain containing protein, putative, expressed	4.37131	4.52472	3.95696	4.78686	4.31067	4.64249	4.40161	4.62111	4.33863	4.27686	4.89115	4.48241	4.1117	3.66676	3.82801	4.31734	4.15344	3.84526	5.47127	5.22117	4.97894	6.13649	6.09642	6.23322	4.67942	5.34953	4.82655	3.787	4.21811	4.91209	5.45231	5.34209	5.27501	5.76433	5.69552	5.48368	4.71742	5.09764	5.23113	5.37483	5.28381	5.44265	7.88155	6.76579	7.01532	5.5075	7.40913
Os03g0131300	Ubiquitin domain containing protein.	Ubiquitin family domain containing protein, expressed	11.9171	11.5199	11.3673	10.9954	10.7906	10.5969	11.9341	11.7111	11.2967	11.845	11.7946	11.3149	12.3885	12.5143	11.9983	10.8703	11.1816	10.7633	11.9551	12.0332	11.5665	10.5963	10.5213	10.3809	11.3838	11.046	11.6636	11.9484	12.1301	11.6927	11.9116	11.544	11.7427	11.1943	10.5232	10.7723	11.5167	11.7158	11.707	11.811	11.4102	11.6682	11.7297	12.0687	11.7154	11.4671	11.195
Os03g0133000	No apical meristem (NAM) protein domain containing protein.	no apical meristem protein, putative, expressed	8.72628	9.09088	7.94085	9.95702	10.0416	9.08873	10.9697	10.7457	10.6685	11.8406	11.7232	11.4314	10.9856	10.3649	9.8705	10.2979	10.6808	9.74657	8.70194	10.8613	9.36065	9.59235	8.33254	8.67079	10.2063	9.87893	9.87886	11.1541	11.065	10.1541	8.13867	8.29782	8.35448	7.97565	7.7458	8.02772	8.94959	8.95617	9.12947	8.76982	8.27949	8.93709	6.70688	5.10787	5.47624	9.6875	6.38277
Os03g0153000	Splicing factor, CC1-like family protein.	transposon protein, putative, CACTA, En/Spm sub-class, expressed	8.9626	9.05361	8.2617	8.83285	8.53769	7.87016	9.80973	9.48387	9.28538	9.70963	9.39648	9.20564	9.57978	9.51442	9.27313	9.12806	9.44943	9.01398	9.62735	9.36543	8.94172	9.50289	9.4004	9.10125	8.50507	8.75699	8.83904	9.63221	9.0019	8.716	9.11604	8.57492	8.34895	9.34682	8.47843	8.46081	8.24392	8.91624	8.82962	9.38255	8.70319	8.78183	10.3716	10.0058	9.8277	8.88284	9.64682
Os03g0154700	40S ribosomal protein S9.	40S ribosomal protein S9-2, putative, expressed	14.7683	14.7887	13.4945	14.5307	14.4105	13.3166	14.6724	14.8997	14.508	15.0005	15.1135	15.6852	14.8977	15.2406	15.0873	15.488	14.9902	14.9214	16.4063	15.7987	14.8114	16.1147	15.6272	15.9166	15.566	15.2794	16.1405	15.9264	15.48	15.2218	15.0732	14.7947	15.2672	15.1656	14.6993	14.5932	12.9756	13.1319	13.9354	14.1856	13.8709	14.649	16.1667	15.9205	15.8281	14.1049	15.6853
Os03g0158200	DEAD/DEAH box helicase, N-terminal domain containing protein.	DEAD-box ATP-dependent RNA helicase, putative, expressed	10.2992	10.4241	10.0369	9.60829	9.64627	9.51658	10.1007	10.3967	10.3577	10.012	10.4521	10.0505	11.3087	11.4557	11.0632	10.1775	10.2864	10.3509	11.6389	11.5207	11.0102	11.373	11.0199	10.9925	10.8603	10.368	11.0019	10.7288	10.5915	10.5058	11.9192	11.705	12.2083	11.8208	11.1497	11.2978	10.9476	10.8668	11.5307	11.0219	10.7291	11.4695	12.1887	12.315	12.2645	10.6459	11.4178
Os03g0158900	(No Hit)	No Hit	6.4329	5.97221	5.40592	6.95854	6.43994	5.89123	7.61207	7.14179	7.01828	7.4223	7.03788	6.51835	8.41564	8.18768	7.61281	7.72255	7.4666	7.98407	6.3296	6.779	5.99155	6.90146	6.504	6.1162	6.7408	6.42827	6.69624	7.93625	8.00062	7.32387	7.49121	6.96279	6.00738	7.4221	7.01804	6.93435	8.05272	8.23784	7.292	8.28498	8.03632	7.68321	7.73043	7.16249	6.90138	7.70807	6.80716
Os03g0160400	Conserved hypothetical protein.	RNA helicase SDE3, putative, expressed	7.28944	7.33659	6.84726	8.05873	8.16837	7.57471	9.2854	9.27112	8.89056	9.35769	9.64977	8.95221	8.52747	8.73344	8.46943	7.92902	8.54557	8.9029	8.18498	8.22713	7.46594	9.03523	8.95593	8.61406	8.39035	8.11549	8.0737	9.16779	9.35184	8.76264	7.8793	7.50211	7.74283	8.04925	7.40415	7.73894	7.19559	7.5639	7.74938	7.99115	7.94635	8.31245	10.6214	10.2478	10.1636	9.79866	10.8168
Os03g0162900	TPR-like domain containing protein.	PPR repeat domain containing protein, putative, expressed	4.69856	4.62413	5.85526	4.71209	5.01495	5.21191	5.84328	6.03675	5.2076	5.45143	5.5263	5.02117	4.30675	4.29994	4.71252	4.17913	5.35675	4.7354	6.25763	4.73169	6.83549	4.40145	4.92719	4.50279	3.67566	3.82375	4.37022	3.83267	4.07444	4.00277	4.87141	5.31398	3.82125	4.49505	6.04483	4.96392	5.70795	5.58869	4.53175	4.29991	5.31767	4.41797	5.00055	5.1246	5.05769	6.13257	4.61555
Os03g0165200	Pathogenesis-related transcriptional factor and ERF domain containing protein.	DRD1, putative, expressed	0.582713	1.985	1.97641	1.50316	3.04702	1.47754	-0.171169	2.22727	2.11178	1.53612	1.8766	1.53362	0.982186	3.34927	2.52298	-0.393928	1.95488	2.3821	4.35909	2.82644	1.40733	1.98564	0.502203	2.18002	2.41066	4.34146	1.54183	2.11274	1.986	-0.000127872	2.50032	2.38175	0.844098	1.09763	2.90664	0.581761	4.24015	3.47483	0.124867	1.61692	3.27126	1.95951	3.59872	1.18886	2.09015	2.55314	2.70593
Os03g0177500	EF-1 alpha.	elongation factor Tu, putative, expressed	14.873	15.2392	14.1652	15.0052	15.2389	14.3768	15.0009	15.8231	15.7888	15.233	15.7373	15.2751	15.5923	15.6699	15.3907	15.383	15.5791	15.694	16.4254	16.1989	15.9787	16.4443	16.2597	16.6213	15.3978	15.0202	15.607	16.0419	16.3201	15.7875	15.8253	15.9682	16.4531	15.8636	15.8628	16.1552	15.612	15.5785	16.1208	15.8565	15.6244	16.16	16.5623	16.5588	16.9379	15.5674	16.1558
Os03g0180600	Conserved hypothetical protein.	expressed protein	2.80523	1.91627	-1.32271	2.40764	2.39176	3.33276	2.53039	2.16213	0.917481	3.01887	2.22239	2.29721	0.233594	3.44719	3.76501	2.49144	3.38326	3.8033	1.56421	2.31524	2.80196	2.88178	2.886	2.75782	3.75511	3.71068	3.51363	3.27223	3.04485	2.30381	2.73885	2.82164	2.05125	1.71663	3.79552	2.06272	2.99831	3.84801	4.3698	2.89265	3.82921	1.90616	3.02816	1.81048	2.74746	3.02062	2.73414
Os03g0192900	Hypothetical protein.	ubiquitin carboxyl-terminal hydrolase 26, putative, expressed	8.7071	8.58088	8.81209	8.23629	8.40187	8.33514	9.21692	9.30711	9.28265	8.16076	8.2185	7.73513	8.86151	8.78624	8.90367	7.85276	8.42931	8.30844	8.28872	8.3862	8.544	8.4091	8.49751	8.77953	7.94209	7.06502	7.96778	7.41025	7.80247	7.54436	8.29523	8.27757	8.64162	8.25135	7.82302	8.26695	8.38773	7.99034	8.59109	8.29719	7.91815	8.69701	9.71983	9.35545	9.25541	8.69779	9.32387
Os03g0194400	Conserved hypothetical protein.	acetyltransferase, GNAT family, putative, expressed	8.04733	7.96222	7.63218	8.93004	8.92331	8.20729	8.05928	7.96415	7.62375	7.98292	8.1229	7.68447	7.92958	7.86097	7.55788	7.97037	8.08842	7.58316	7.74781	8.03637	7.09102	8.70282	8.412	8.45112	7.34346	6.77829	7.42855	7.89884	7.91591	7.26874	8.36156	8.14247	7.88933	8.76872	8.26117	8.40798	7.31772	7.26467	7.73496	7.31799	7.70172	7.69798	8.23172	8.27276	8.08381	8.97927	8.41488
Os03g0197400	COP8 (Constitutive photomorphogenic) homolog (CSN complex subunit 4).	proteasome subunit, putative, expressed	11.3703	11.5961	11.1984	11.7164	11.6253	11.375	12.0432	11.9143	12.2151	11.9404	12.0926	11.9308	12.3193	12.3593	12.3799	12.228	11.9102	12.1425	12.0189	11.9014	11.3747	12.0011	11.7517	12.1347	11.5162	11.0666	11.5411	11.7136	11.883	11.4678	11.6772	11.281	11.8408	11.8179	10.9499	11.5294	10.5308	10.7244	11.5091	11.0336	10.923	11.8541	12.7666	12.3379	12.7932	11.4775	12.3271
Os03g0202300	Conserved hypothetical protein 48 family protein.	radical SAM enzyme, putative, expressed	8.73902	9.14245	7.68989	8.93111	8.88242	7.921	9.75594	9.83814	9.66351	9.52895	9.24619	8.69387	9.73204	9.81645	9.82626	9.30696	9.69644	9.68534	8.32957	8.23962	8.64404	8.54437	9.01243	9.23556	8.80809	8.45508	8.34626	8.71449	8.70115	8.5497	7.94372	7.76985	7.84901	8.60958	7.99751	8.18119	7.7187	7.93319	7.72985	8.57074	8.04358	8.3633	9.76581	8.87394	8.91957	8.64756	9.4638
Os03g0203100	Hypothetical protein.	expressed protein	8.15229	8.99293	7.1676	7.88153	7.6896	7.07551	8.33052	8.75136	8.69332	8.09137	7.97014	7.42959	9.77625	9.40627	9.3829	8.40345	8.87605	9.46365	8.15154	8.53105	7.73202	8.70962	8.63537	8.85699	8.12776	7.48495	7.80361	7.01827	7.03473	6.76785	8.72742	8.32766	8.57528	8.98695	7.71192	8.13497	7.55562	7.80861	8.01101	8.19867	7.80255	8.552	10.1883	9.20036	9.11297	7.46508	9.5529
Os03g0204500	(No Hit)	hypothetical protein	4.48271	4.93425	3.43312	4.10867	4.24162	2.78734	3.168	4.00113	2.71932	4.12308	3.89848	3.91319	5.29399	4.89655	5.10697	4.62049	4.50982	4.60193	5.91501	5.04723	3.60724	5.18461	4.87265	4.60549	4.23746	4.58706	4.27274	3.57819	3.30403	4.36626	6.71934	7.12377	7.16819	7.09932	6.99021	6.37088	7.21099	6.95841	7.50072	6.97238	6.75678	7.90706	8.57514	7.45111	7.42581	6.12593	7.40307
Os03g0213100	Protein transport protein Sec61 alpha subunit.	protein transport protein Sec61 subunit alpha, putative, expressed	6.05038	6.36341	5.89427	6.15409	6.47468	5.94268	6.82945	7.24835	7.18935	8.00016	8.29868	7.60381	7.84123	7.37642	7.0922	7.24523	7.10465	7.08461	8.76991	8.75052	8.26383	8.10478	8.06085	7.81873	8.06049	7.71553	8.5929	7.83825	7.89325	6.74869	8.52693	8.62441	8.62162	8.20889	7.85675	7.88493	7.94232	7.52097	7.88577	7.72675	7.25356	7.85773	9.16113	9.05871	9.18054	7.10334	8.35148
Os03g0213400	RNA helicase.	DEAD/DEAH box helicase domain containing protein, expressed	8.75324	8.58759	7.65798	9.02966	8.62379	7.89718	9.31592	9.00311	8.78348	9.57856	9.2599	7.83249	9.16196	8.64004	8.08189	8.44689	9.13039	8.32391	6.87385	7.79618	7.77112	7.21142	7.50903	7.58636	8.01524	7.51237	8.23705	8.28932	8.68549	8.41902	8.69073	8.06863	7.953	8.6061	7.45653	7.83282	7.9607	8.10501	8.40567	8.59286	8.1478	8.56732	9.25052	8.8385	8.63775	8.68134	8.86615
Os03g0213600	Hypothetical protein.	expressed protein	4.78447	4.32058	4.6033	5.38062	5.34143	5.51178	4.91816	4.63335	4.68935	5.10124	4.69972	4.99579	6.76407	5.76835	6.12428	6.30121	6.42999	6.3168	4.22441	4.82915	4.62107	4.73585	4.84025	5.01011	6.7259	5.9571	6.75254	5.11846	5.24267	6.16799	4.98738	5.23877	5.19035	4.95107	5.52869	5.2248	5.87403	5.99232	5.34093	5.56989	5.63443	5.3176	8.01212	7.71429	7.84246	8.80659	7.93526
Os03g0214600	26S proteasome subunit-like protein (26S proteasome subunit RPN9a).	proteasome subunit, putative, expressed	10.4506	10.5388	10.3558	10.7698	10.9791	10.7102	10.7651	10.8908	10.9134	10.8322	10.6174	10.1469	11.332	11.2766	11.3057	11.0729	11.1278	11.8128	11.1805	10.9641	10.8364	11.6474	11.5343	11.7364	9.95217	9.36922	9.72574	10.6923	10.6747	10.0656	11.3426	11.2398	11.4191	11.4801	11.1242	11.2083	10.0475	9.97328	10.651	10.6566	10.3002	10.6579	11.2345	11.3694	11.3032	10.8638	11.4399
Os03g0228400	Adapter-related protein complex 3 sigma 2 subunit (Sigma-adaptin 3b) (AP-3 complex sigma-3B subunit) (Sigma-3B-adaptin).	No Hit	10.2728	10.1184	9.75337	9.1459	9.07278	8.71462	10.4312	10.2648	10.0503	9.44173	9.56668	9.07893	9.66393	9.8965	9.79093	8.439	8.85384	8.06912	10.2723	10.4083	9.87478	10.2813	10.1146	10.1291	9.80889	9.42099	10.1896	10.1121	10.1622	9.86877	10.1366	9.76769	9.96502	10.1035	9.3131	9.57618	8.99679	9.50873	9.72716	9.91311	9.87103	9.87256	11.1916	10.9548	10.7132	10.891	10.8812
Os03g0235200	TPR-like domain containing protein.	pentatricopeptide, putative, expressed	4.66985	4.68405	4.22975	6.06323	5.98648	5.1061	4.59671	4.98062	5.04702	6.39848	6.20096	6.24374	5.97592	5.88596	5.60317	7.07076	7.15721	7.49673	6.01276	6.41739	5.18593	6.48802	5.99217	5.69888	5.42959	5.68209	5.17778	5.38063	5.83286	5.32655	5.64327	5.66104	5.35275	5.95653	5.53214	5.35749	5.60287	4.76716	5.33785	5.41601	5.23477	5.74297	7.65198	6.83893	6.87669	4.65235	6.23666
Os03g0240800	Small nuclear ribonucleoprotein Sm D3 (snRNP core protein D3) (Sm-D3).	LSM domain containing protein, expressed	8.93057	9.07074	8.11519	9.06721	9.1303	8.2755	9.46143	9.81711	9.66837	9.51632	9.72229	9.90771	10.4118	10.6505	10.1843	10.2988	10.0319	10.0442	11.0917	10.5514	8.97698	11.2183	10.4592	10.4334	9.63955	9.77981	9.93651	10.3724	10.1254	9.50985	10.1289	9.80651	10.0124	10.136	9.46308	9.40781	8.15536	8.38493	8.7591	9.12741	8.68951	9.04716	11.0365	10.7392	10.4715	7.0043	10.7641
Os03g0243300	26S proteasome non-ATPase regulatory subunit 4 (26S proteasome regulatory subunit S5A) (Multiubiquitin chain binding protein).	26S proteasome non-ATPase regulatory subunit 4, putative, expressed	10.8974	11.2501	11.3197	11.5654	11.8638	11.6403	11.513	11.7212	11.8803	11.3391	11.9867	11.6589	11.8931	12.2428	12.0115	11.7293	11.9861	12.0723	12.2441	11.9263	11.8468	11.8581	11.6947	11.8549	11.874	11.488	11.7126	11.6937	12.0473	11.7357	11.8793	12.0794	12.3354	11.7999	11.5678	11.792	11.5472	11.463	12.0342	11.4419	11.4612	11.9966	12.6397	12.6369	12.812	11.6948	12.3986
Os03g0249500	Nucleotide sugar epimerase-like protein (UDP-D-glucuronate 4- epimerase) (EC 5.1.3.6).	UDP-glucuronate 4-epimerase, putative, expressed	9.19586	9.388	9.2303	8.33877	8.40974	8.89401	8.3332	8.40847	8.52772	7.89862	8.05652	7.55101	8.83156	8.81192	8.51625	7.72228	7.89053	8.31715	9.8751	9.43136	9.55763	10.1083	10.0705	9.86735	7.38534	7.26702	7.40659	8.12943	8.26357	7.89884	9.48456	9.55915	9.62472	9.46769	9.25946	9.23771	8.1686	8.21941	8.90307	8.42377	8.49508	8.78091	10.4647	10.6513	10.5331	9.90985	10.3471
Os03g0249900	Hypothetical protein.	expressed protein	10.4452	10.4603	9.56585	10.2074	10.1107	9.59761	10.0146	9.93659	9.87817	9.6122	9.75858	9.25205	9.47732	9.47262	9.4397	8.95419	9.3395	8.40504	10.8835	10.4873	9.39923	10.6016	10.559	10.6032	8.46841	7.80008	8.54876	7.73386	8.36373	8.39342	10.303	10.1514	9.95052	10.4833	9.86815	9.64753	8.9288	9.08054	9.33416	9.47679	9.21916	9.70559	12.3761	11.1501	11.2749	9.81527	11.0755
Os03g0253800	Hypothetical protein.	AGAP008572-PA, putative, expressed	9.3863	9.69615	8.82725	9.96814	10.3577	9.58092	10.0936	10.2158	10.257	10.0529	10.2163	9.53487	10.5848	10.8716	10.5041	10.7624	11.1262	10.9843	10.4007	10.3193	9.70916	10.7003	10.7001	10.786	9.71833	9.1596	9.95048	9.50179	10.0724	9.56168	10.0345	10.0949	9.88222	9.99481	9.54717	9.52904	8.55746	8.94527	9.16979	8.93602	8.87027	9.53961	11.0994	10.7809	10.7188	9.89332	10.9247
Os03g0263500	Cappuccino protein.	splicing factor 3A subunit 2, putative, expressed	9.64295	9.72233	8.96227	10.356	10.0902	9.84468	10.1408	10.0166	10.0332	10.6358	10.195	9.47034	10.1946	10.3562	10.2639	10.2026	10.613	10.9599	9.25336	9.27602	8.95573	9.87646	9.86094	9.98236	8.40705	7.92299	7.81264	8.77969	9.58499	8.82739	9.15295	8.89299	8.86965	9.37769	8.65261	8.80953	8.15649	8.57168	8.74141	9.4712	8.69764	8.93192	10.2353	9.71298	9.75086	9.43272	10.2973
Os03g0271300	TPR-like domain containing protein.	pentatricopeptide, putative, expressed	3.86988	3.84967	7.84559	5.25099	5.39932	5.56678	4.78075	4.81879	5.02655	4.95425	5.26362	5.26375	3.68211	4.46447	4.83838	5.83317	5.67802	6.1015	4.62349	4.77812	4.542	4.97193	4.68165	5.18289	3.67421	4.37105	4.94015	5.0758	4.4109	5.08125	4.54368	4.09794	4.63124	4.52351	4.45639	4.4312	4.64488	4.17609	4.49626	3.92394	3.50119	4.59608	5.23483	4.94456	5.14423	4.53105	4.33868
Os03g0272300	Zn-finger, RING domain containing protein.	zinc finger, C3HC4 type domain containing protein, expressed	9.41156	8.81765	9.51411	9.42912	9.13448	8.99928	9.70686	9.30533	9.4078	9.20391	9.26886	9.3457	9.89018	9.82427	9.39644	9.90346	9.56366	9.22307	9.56731	9.52263	8.71548	9.15928	8.83157	8.68376	9.65788	9.20569	9.80371	10.155	9.58636	9.31739	8.72288	8.33573	8.36777	8.77177	7.95039	8.5428	8.26978	8.57566	8.55523	9.28666	8.61696	8.71307	9.37001	9.18066	9.1077	9.36178	9.07894
Os03g0279000	Non-protein coding transcript, unclassifiable transcript.	Core histone H2A/H2B/H3/H4 domain containing protein, putative	13.2971	13.514	13.4009	14.3863	14.6409	14.9794	13.7866	14.4765	14.873	14.0594	14.259	14.3913	15.1536	15.2865	15.1127	14.8155	14.5694	14.5086	14.5042	14.3185	13.0602	14.7436	13.9513	13.8248	13.9647	13.5083	13.4088	14.446	14.4349	14.3308	13.7268	13.9472	14.1292	13.7023	13.8547	13.9639	13.6006	13.6889	13.9135	14.0628	13.6964	14.0393	14.9329	14.6205	14.6738	13.8197	14.3531
Os03g0279200	Histone H2A.	Core histone H2A/H2B/H3/H4 domain containing protein, putative, expressed	13.1342	13.3653	13.1408	14.405	14.7246	14.8214	13.2452	14.48	15.302	13.5386	13.7101	14.2262	14.8145	15.2191	15.2374	14.1535	14.1722	14.0307	17.2575	16.9237	13.8463	16.7618	16.4628	17.0146	11.855	11.3733	11.3952	12.9585	13.0517	12.8581	15.908	15.9758	16.1792	15.9168	15.7733	15.9398	14.223	14.2175	15.0315	14.4975	15.1543	15.2241	16.8531	16.7467	17.3302	9.95035	16.2658
Os03g0282900	Conserved hypothetical protein.	nucleotide binding protein, putative, expressed	9.68077	9.67171	9.00375	9.79471	9.61381	9.28845	9.46565	9.38963	9.44265	9.1311	9.23138	8.94099	10.2916	10.0194	9.79625	9.58264	9.37917	9.17562	10.8163	10.4659	9.89162	10.8076	10.6565	10.7066	9.1088	8.84753	8.87029	9.25276	9.03995	8.76772	10.6586	10.2999	10.6131	10.8277	9.99378	10.1959	8.82319	8.85537	9.80282	8.96476	9.04104	9.89346	11.4552	11.0974	11.3007	8.94902	10.7634
Os03g0284000	Conserved hypothetical protein.	expressed protein	7.97803	8.31498	7.07468	8.41185	8.47484	7.75176	7.44455	7.89298	7.80154	7.82688	8.09535	8.08025	8.50435	8.68387	8.62321	8.44197	8.50999	8.63099	8.26915	7.86508	7.59158	8.60161	8.36847	8.68712	7.0226	6.22738	7.12933	7.48906	7.63275	7.0208	7.44831	7.32672	7.53528	7.70066	7.4743	7.78675	6.8099	6.74809	7.38903	6.91875	7.02174	7.5625	8.99665	8.50591	8.60968	7.33509	8.60805
Os03g0285700	Ascorbate peroxidase (EC 1.11.1.11) (Cytosolic ascorbate peroxidase 1).	OsAPx1 - Cytosolic Ascorbate Peroxidase encoding gene 1-8, expressed	15.8761	16.1701	15.8312	16.1653	16.5458	16.2807	15.5405	16.0687	16.1294	15.3119	15.9467	15.6772	16.2791	16.4111	16.1318	16.3624	16.253	15.9082	16.9454	16.8463	16.2072	16.5713	16.3032	16.5563	15.5399	15.293	15.4464	16.1878	16.3938	15.9206	16.23	16.4107	16.8581	16.0805	16.1863	16.5512	16.2565	15.7887	16.5388	15.8461	15.7965	16.6812	17.0512	16.9029	17.1774	15.4805	16.5643
Os03g0294200	Fructose-2,6-bisphosphatase family protein.	6PF-2-K/Fru-2,6-P2ASE liver isozyme, putative, expressed	6.3514	6.44645	6.13711	5.37346	5.51379	5.20129	6.61039	5.9663	5.76607	5.80628	5.50047	5.19763	6.42929	6.43167	6.18693	6.42638	5.9212	6.07979	6.37307	6.6304	6.86622	6.66929	6.14731	6.60701	6.19062	6.32788	7.48599	5.89758	5.85752	6.07282	7.72312	7.20087	7.61379	7.81453	6.84081	7.41238	6.5337	7.12982	8.01719	7.49606	7.23491	7.26488	6.92263	7.26978	7.02402	7.74342	6.82192
Os03g0294900	Ubiquitin-activating enzyme family protein.	ubiquitin-activating enzyme, putative, expressed	9.01495	9.35074	8.32452	9.80287	9.89297	9.28678	9.37217	9.77174	9.86422	9.86218	9.81291	9.34087	10.4144	10.3036	10.359	9.92911	10.4813	10.4202	10.0123	10.0016	9.65002	10.0306	10.1132	10.3385	8.73606	8.50973	9.19184	8.6715	8.94424	8.59735	9.76009	9.52998	9.86624	9.99139	9.3307	9.43158	9.09124	9.20951	9.49896	9.2362	9.03565	9.87539	11.9218	11.256	11.2359	9.50746	11.214
Os03g0296400	Eukaryotic translation initiation factor 2 alpha subunit (eIF-2- alpha).	expressed protein	9.50326	9.66008	9.30368	9.35479	9.35276	9.22446	9.94294	10.3862	10.3294	9.80892	10.1008	9.7201	10.1571	10.4031	10.582	9.73303	9.90476	10.4523	10.9655	10.6291	10.0748	11.2718	10.8506	11.0251	9.57218	8.78926	9.11168	9.7895	9.97732	9.17187	10.6726	10.6641	10.633	10.8187	10.4448	10.1195	9.27964	9.30115	9.75206	9.7113	9.39747	9.80268	11.6665	11.5679	11.524	10.1504	11.0772
Os03g0297100	40S ribosomal protein S7.	40S ribosomal protein S7, putative, expressed	7.58043	7.88849	6.9953	7.27789	7.72169	6.98985	7.05277	7.77835	7.61809	7.33178	8.17817	8.46578	7.58665	8.32528	8.17007	7.86301	8.01685	8.31086	11.0468	10.6088	9.25655	11.7223	11.0756	10.9101	9.05739	8.7759	8.89621	9.44757	8.96237	8.94702	10.536	10.6807	10.824	10.472	10.4892	9.95494	7.46321	7.52503	8.51455	7.81921	8.29145	8.6922	10.6022	10.8206	10.5855	7.64678	10.3451
Os03g0302500	Conserved hypothetical protein.	expressed protein	13.3663	13.5482	12.9124	13.4008	13.5012	12.8271	13.0303	13.2534	13.222	13.8583	14.2456	14.0282	12.9316	13.2565	12.8729	13.2838	13.1925	12.8718	12.8903	13.3205	12.5728	12.8908	12.4908	12.6184	12.9184	12.6248	13.1717	14.4884	14.2271	13.7015	12.2866	12.3354	12.7957	12.4977	12.1811	12.431	11.3747	11.7269	12.0998	12.4298	12.0486	12.563	12.3974	12.147	12.2613	13.5921	12.2385
Os03g0308600	Hypothetical protein.	expressed protein	4.6936	4.44388	4.14102	6.32321	6.43444	6.08946	5.31197	5.46004	5.17812	6.38732	6.30863	6.51334	5.33385	5.72947	5.72114	6.44752	6.72482	7.06239	6.41897	6.01796	5.28215	7.46959	7.48141	7.29002	4.52811	4.7533	5.25097	5.72765	5.99193	5.93445	6.15107	6.00537	5.44028	6.22947	6.53589	6.03153	5.32458	5.18443	5.61639	5.67652	5.62487	4.88612	7.52704	6.53122	6.31378	8.43132	7.65526
Os03g0308900	Hypothetical protein.	No Hit	5.31955	5.42845	4.06993	4.50584	4.06679	3.38596	5.89051	5.67107	6.1516	5.35279	4.96767	4.10935	6.46371	6.5296	6.63284	5.57942	5.76885	6.05593	4.29259	4.40393	4.0767	4.66942	4.77418	4.8715	3.0055	3.35882	3.87541	3.20736	4.76924	3.5286	3.87227	4.32462	3.93108	4.21325	5.04462	4.50621	4.42896	4.99359	3.78571	4.82774	4.40548	4.79346	6.41352	4.93539	5.56815	4.64488	5.50292
Os03g0310000	Lipolytic enzyme, G-D-S-L family protein.	GDSL-like lipase/acylhydrolase, putative, expressed	6.107	6.44063	5.47152	5.84165	6.10277	5.6441	6.09948	6.92356	6.57213	7.83667	7.51126	7.7486	8.75424	8.82092	8.81319	8.43839	8.41344	8.705	13.1991	12.2854	12.5139	13.2026	12.7417	12.4946	5.77971	5.54195	6.73272	6.10822	5.15589	1.00202	10.8321	10.9029	11.3116	9.04972	8.98684	8.53358	7.88286	8.52597	8.59285	6.58246	7.72584	7.00222	10.215	8.60456	9.4154	5.56005	9.13441
Os03g0320900	Guanylate kinase family protein.	guanylate kinase, putative, expressed	9.50546	9.77651	9.07969	8.66556	8.71169	8.41135	9.51168	9.83693	9.69207	9.48802	9.65416	9.00045	9.47726	9.50942	9.40393	9.1552	9.30367	9.57202	9.68533	9.97532	9.66448	8.46866	8.73972	8.79953	7.2049	7.02726	6.81349	7.98964	8.48342	7.39597	8.18426	8.09926	8.06096	7.56053	6.8366	6.80993	6.93667	7.20931	7.20592	7.16796	7.16283	7.51645	10.3876	9.8378	9.89456	8.66356	9.50159
Os03g0323800	Porin, eukaryotic type family protein.	outer mitochondrial membrane porin, putative, expressed	9.28413	9.56708	8.98115	9.3163	9.65173	8.85626	9.91691	10.0979	9.87065	10.0172	10.1983	10.0299	9.79706	10.0341	10.2085	10.0074	10.2792	10.118	10.5307	9.92107	9.9431	10.7932	10.6584	10.8259	9.39309	9.48432	9.61392	10.29	9.83866	9.75675	9.84349	9.55442	10.1717	10.0202	9.13847	9.63279	8.04789	8.37173	8.96188	8.82831	8.68786	9.39044	10.7318	10.7892	10.6174	10.2147	10.8554
Os03g0336600	Reticulon family protein.	reticulon domain containing protein, putative, expressed	9.35252	9.51234	9.65546	9.56311	9.50639	9.51616	9.91311	9.48763	9.43778	10.1719	10.103	9.97129	9.85219	9.92264	9.87074	9.92974	9.68051	9.52219	9.43965	9.42986	9.41538	8.84783	8.80673	9.3901	9.37734	9.1679	9.54966	9.95213	9.80494	9.09862	9.32432	9.26088	9.88964	9.47931	8.68512	9.59691	8.84001	8.98712	9.49831	9.7486	9.08097	9.83088	9.83153	9.68357	9.60142	10.0421	9.99983
Os03g0337800	60S ribosomal protein L19 (Fragment).	60S ribosomal protein L19-3, putative, expressed	15.4514	15.7972	14.5135	15.4272	15.6884	14.8013	15.4777	15.9295	15.867	15.7769	16.0237	15.9588	15.665	15.9792	15.9944	16.1043	16.0958	16.0978	16.3651	16.1043	15.6872	16.1568	15.8776	16.5113	16.328	15.8996	16.8972	16.4616	16.2361	16.1699	15.4567	15.6036	16.105	15.1521	15.4495	15.7437	14.8473	15.0121	15.508	15.4602	15.1731	15.9587	16.2026	16.1125	16.5192	15.3303	15.9403
Os03g0347300	CW-type Zn-finger domain containing protein.	CW-type Zinc Finger, putative, expressed	7.89302	8.19928	7.88731	8.00605	8.28861	7.66682	8.97783	9.61828	9.41261	8.58406	8.87726	8.20808	9.11132	9.15683	8.85171	8.18935	8.80059	8.77614	6.80086	7.76737	7.799	6.83322	6.77487	6.96882	8.87862	8.2928	8.47733	7.93316	7.77501	7.08884	7.86443	8.03023	8.22657	7.54694	7.45218	7.84643	8.51062	8.40946	8.87755	8.04709	8.39158	8.70137	7.28211	7.78564	7.47961	8.21857	6.81187
Os03g0351500	Superoxide dismutase [Cu-Zn] 1 (EC 1.15.1.1).	copper/zinc superoxide dismutase, putative, expressed	15.1915	15.2288	15.0392	14.4434	14.5568	14.4491	14.2261	14.5367	14.4023	13.3021	12.9288	13.3323	14.8531	15.4573	15.5678	13.2684	13.5606	13.5793	15.4711	15.2314	15.2142	14.652	14.4527	14.7388	14.1379	13.749	14.2632	13.7281	13.3608	13.7208	14.645	14.7643	15.4218	14.4755	14.2485	14.6005	13.7845	14.1253	14.6909	14.0105	13.8758	14.8099	15.5099	14.6773	15.0727	13.224	14.6493
Os03g0355800	Diphthine synthase (EC 2.1.1.98) (Diphthamide biosynthesis methyltransferase).	diphthine synthase, putative, expressed	7.62203	7.7564	7.25443	9.66103	9.8381	8.53889	8.36508	8.55816	8.40014	9.57585	9.58201	9.41566	8.3789	8.82183	8.78363	9.80574	10.1271	10.1159	10.1635	10.0111	8.91772	10.7061	9.98687	9.94367	8.63124	8.44855	9.32118	9.83992	9.69281	9.10922	9.67572	9.7233	9.50317	9.80127	9.56708	9.06905	8.59923	8.69491	8.69233	9.08039	9.08267	9.10358	11.0141	10.3515	10.0602	8.85304	10.4036
Os03g0363200	Protein of unknown function DUF455 family protein.	uncharacterized protein HI0077, putative, expressed	2.2354	0.18705	2.65307	3.15644	1.66203	1.9666	2.54044	1.05246	3.41165	2.55571	1.76711	2.99333	1.38192	2.7684	2.24198	2.6964	2.87245	2.66477	3.94562	3.37746	1.76164	4.22607	3.87581	3.38503	1.79381	3.20654	3.66328	3.85094	3.27894	3.3329	4.41886	4.74586	3.8415	5.04943	5.49518	4.56498	4.48586	4.91954	4.71592	3.56244	4.27984	4.02049	3.81917	3.34761	3.22191	1.51743	3.2082
Os03g0366000	Chaperonin Cpn10 family protein.	chaperonin, putative, expressed	10.1728	10.4736	10.3148	9.67103	9.77539	9.5137	10.6383	10.8387	10.6622	10.0286	10.3009	10.5991	11.8809	11.8189	11.9587	10.9713	10.5158	10.6732	14.5951	13.847	13.0818	13.3123	12.7132	12.6475	11.4388	11.3302	12.9255	11.4134	10.6516	10.4858	12.7174	12.9385	13.1779	12.6726	12.3293	12.0534	11.038	11.389	11.6931	11.424	11.2495	11.9648	14.7772	14.1026	13.9152	10.7246	12.8571
Os03g0375100	Amino acid/polyamine transporter I family protein.	No Hit	5.07744	4.50514	5.1435	4.85227	4.70151	5.49317	4.73355	5.25165	4.86476	3.8666	4.49243	4.7251	4.85967	4.99701	4.88109	4.58569	4.13991	4.96722	5.07869	4.79573	5.55235	5.4727	5.16918	5.36831	4.42546	4.97453	4.32667	5.12607	5.31134	4.99279	5.16884	5.90202	5.35255	4.80636	6.09768	5.78889	6.70613	6.67433	5.88853	6.31414	6.4114	5.59526	6.7303	6.14935	6.11881	4.26378	6.36029
Os03g0375300	Amino acid/polyamine transporter I family protein.	amino acid permease family protein, putative, expressed	3.09485	3.63269	3.14598	1.99004	3.84798	3.03671	4.66271	5.26407	4.72766	2.89774	3.90528	3.83565	3.15307	3.84839	3.9487	3.28719	2.77035	2.38888	5.69095	5.22205	2.37929	5.70381	5.64539	5.80777	1.99248	4.91787	4.01822	5.50153	5.21088	5.53145	2.18168	1.49127	2.45629	2.42661	-0.69012	1.72305	4.23258	1.19759	1.40686	2.6829	1.85784	1.90171	7.98753	7.33144	7.14787	2.27469	6.8202
Os03g0377300	Conserved hypothetical protein.	expressed protein	9.18356	9.40901	8.59806	9.53237	9.47375	8.97619	9.97227	9.7886	9.85553	10.0282	9.98195	9.39151	9.15009	9.02447	9.53616	9.16608	9.52877	9.12159	9.56086	9.4031	8.97056	9.94665	9.9047	10.3449	8.47837	7.62042	8.61734	8.4613	8.87301	8.63415	9.58325	9.47248	9.5557	9.94637	9.38659	9.47799	8.13971	8.38371	8.993	9.03363	8.66645	9.32588	11.2177	10.5958	10.6265	9.89192	11.0617
Os03g0381300	HSP20-like chaperone domain containing protein.	CS domain containing protein, putative, expressed	9.75721	9.81693	9.72947	8.89318	8.90439	8.98869	9.59084	9.65489	9.51454	8.37712	8.69993	8.81192	9.95043	10.0869	9.51976	7.92205	8.2645	7.85021	10.4259	10.6626	9.74489	7.79047	7.70675	7.52134	9.54348	9.52889	9.88725	9.04214	8.89986	8.69877	9.62734	9.47992	9.76353	8.79232	8.38203	8.7623	9.12702	9.40278	9.85424	9.43447	8.84363	9.62128	9.60649	9.63291	9.3508	8.17813	7.53713
Os03g0383800	Hypothetical protein.	SAP domain containing protein, expressed	9.46258	8.88745	8.94198	9.16828	8.34667	8.15004	9.50268	9.35908	9.97189	9.32829	8.94295	8.81187	10.6594	9.81187	9.72763	10.0724	9.18666	9.82243	8.78161	9.10721	8.46873	9.74815	9.3472	8.59533	8.22477	8.80195	7.35772	8.64006	9.5544	6.56421	8.79168	8.96475	8.36589	8.706	9.244	8.4038	8.02834	8.57474	8.97532	8.6524	8.53347	9.08426	11.1347	9.64959	9.44874	9.46331	9.21799
Os03g0383900	Heavy metal transport/detoxification protein domain containing protein.	heavy metal-associated domain containing protein, expressed	2.70674	2.94284	2.45616	2.03665	2.97048	1.9158	2.90995	4.13112	3.82697	2.67352	2.16375	2.68128	0.73711	2.14723	1.10071	2.92789	2.83596	1.94377	4.10608	1.84216	2.10416	2.41293	2.39093	4.0313	3.00754	4.41539	4.5995	5.163	4.50505	4.87323	1.79019	1.46665	1.48957	1.91102	2.53897	1.11636	4.99284	1.07244	1.83442	1.76366	1.89125	2.97599	7.84336	5.78751	5.18333	3.48126	7.19791
Os03g0387100	Proteasome subunit alpha type 2 (EC 3.4.25.1) (20S proteasome alpha subunit B) (20S proteasome subunit alpha-2).	peptidase, T1 family, putative, expressed	10.498	10.9708	10.712	11.0133	11.2818	11.2373	10.9391	10.9828	10.819	10.5326	10.8462	10.57	10.9394	11.1297	11.296	10.9445	11.1112	11.1268	12.0534	11.3122	11.3276	11.8154	11.7509	12.2252	10.7692	10.1819	10.7788	10.0956	10.0576	10.0257	11.0063	11.2876	11.7928	11.0925	10.911	11.2541	10.229	10.0142	10.842	10.1609	10.1361	10.8865	12.3546	12.2614	12.2609	11.2872	12.2365
Os03g0395900	Conserved hypothetical protein.	splicing factor, arginine/serine-rich 16, putative, expressed	8.46594	8.61916	8.26119	7.54942	7.53521	7.15509	8.35411	8.14672	7.86609	7.67604	7.99259	7.30626	7.79988	7.61914	7.65995	6.73359	7.585	6.83044	7.19562	7.14779	8.12317	6.24918	6.75493	6.61752	6.62414	5.913	6.88641	5.88052	6.95287	6.11372	7.65424	7.50471	8.0371	6.98107	6.27394	6.78514	7.98524	7.85695	7.8373	7.76362	7.55657	8.03524	9.20612	9.06058	8.57127	7.86544	8.16636
Os03g0417900	Vps52/Sac2 family protein.	vacuolar protein sorting-associated protein 52, putative, expressed	6.53496	6.17381	6.88015	7.01083	6.76906	7.08503	7.79	7.18774	7.59177	7.71417	7.63804	7.35261	7.46718	6.95584	7.43922	7.32015	7.32209	7.41082	7.49382	7.02081	8.03367	7.60663	7.59808	8.59735	7.55073	7.27969	7.53562	7.18824	7.40624	7.04443	8.12252	7.65869	8.58816	8.56774	7.35348	8.17311	6.64912	6.87346	7.81217	7.11659	6.84632	7.67551	7.22879	8.40368	8.59152	7.70294	7.83238
Os03g0424500	40S ribosomal protein S19.	40S ribosomal protein S19, putative	8.31338	8.51756	7.15529	7.68238	7.64365	6.76917	8.5336	8.76884	8.67655	8.49953	8.72376	8.52558	8.85815	9.29229	9.00571	8.29085	8.61136	8.59973	10.1375	9.59955	8.65215	10.6356	9.93626	9.83883	8.64164	8.51365	9.58202	9.83313	9.15308	8.68279	9.65029	9.57488	9.5964	9.86577	9.67056	9.08297	7.55284	8.1047	8.48267	8.55444	8.29921	8.75952	10.0424	10.2082	9.69573	7.98468	9.84805
Os03g0426900	ClpB protein.	chaperone protein clpB 1, putative, expressed	12.4254	11.985	10.7348	12.2644	11.5167	10.5296	11.6047	11.6373	11.6676	11.5925	10.8962	10.4679	12.0676	11.2373	11.4592	10.9394	11.0582	11.5302	9.88133	10.6571	10.4709	9.31494	9.78124	9.59799	9.04809	8.20594	9.11647	9.29328	10.1048	9.01803	9.10913	8.00897	8.46548	9.08011	7.33989	7.83915	7.85727	7.59563	8.48606	8.82402	8.00102	8.47048	10.0725	9.62049	9.53191	9.94287	9.7014
Os03g0440200	Conserved hypothetical protein.	tRNA-splicing endonuclease positive effector-related, putative, expressed	11.5095	11.5153	10.6105	11.3593	11.3495	10.4245	11.4847	11.4356	11.1487	11.4463	11.4625	10.8906	11.3572	11.4525	11.1254	11.3	11.6736	11.2187	10.8521	10.622	10.3749	11.0391	10.9946	10.8408	10.1422	9.82511	10.2743	10.7737	10.9182	10.2334	10.6522	10.3022	10.4574	10.855	10.2	10.3127	9.79997	10.1694	10.2365	10.4358	10.1394	10.5237	11.899	11.1681	10.9765	10.5303	11.2871
Os03g0449200	Argonaute-like protein (Fragment).	AGO7, putative, expressed	3.34046	2.63002	1.38504	3.44817	3.44779	3.73151	2.16522	3.24315	2.87115	2.9588	2.65541	3.16984	2.82963	3.10379	2.18583	3.04545	2.21548	4.08768	5.92363	5.71909	3.06196	5.83331	5.33317	5.58923	4.09328	3.90996	3.48286	3.13757	3.01884	3.99042	5.49824	5.92214	4.53635	5.46107	6.40091	5.58159	5.41054	5.67485	4.81767	4.78386	5.2184	3.94321	7.15685	4.93318	5.00647	6.5837	6.63273
Os03g0566600	Methyltransferase FkbM domain containing protein.	SAM-dependent methyltransferase, putative, expressed	4.37267	4.58812	3.80472	4.57391	4.60815	3.99085	4.172	4.31524	4.22928	4.15111	4.54762	4.69877	4.68422	3.96239	4.28406	4.68503	4.02025	4.36172	9.15967	8.55316	7.52438	9.06652	8.86282	9.00021	5.52179	5.21483	6.37897	4.80506	5.45094	5.98439	8.90966	8.62566	8.99983	8.96622	8.37369	8.36934	6.96129	7.06777	7.70804	6.73557	7.04313	8.17156	10.6002	10.0569	10.3255	7.31265	9.94269
Os03g0576500	Hypothetical protein.	expressed protein	5.58201	6.10078	5.40475	5.78623	5.85688	4.51215	6.24816	6.39257	6.72873	5.87171	5.59719	5.60603	6.57589	6.40635	6.73447	5.42663	6.48464	5.37278	4.59229	4.67193	5.21151	3.5363	3.76567	4.35187	2.89166	4.78441	0.458949	3.11027	4.1469	3.73767	4.23197	3.46411	4.28368	3.73362	-0.254457	3.33475	5.91832	4.34112	4.35964	5.08353	3.96605	4.32046	5.60635	5.26073	5.22854	4.83983	4.73853
Os03g0577000	40S ribosomal protein S3.	40S ribosomal protein S3-1, putative, expressed	13.2417	13.5526	12.059	13.2517	13.3421	12.2585	13.4138	13.9103	13.6991	13.7123	13.8866	13.5995	13.7072	14.063	13.9323	14.0337	14.0826	14.4304	14.4629	14.5134	13.4953	15.2207	14.6947	14.5961	14.167	13.7937	14.281	14.7912	14.2855	14.1158	14.2537	14.1437	14.2153	14.4507	14.2378	13.831	13.4826	13.5294	13.5876	13.8558	13.7522	14.0069	15.0033	14.6968	14.7242	13.0264	14.4609
Os03g0598800	60S ribosomal protein L15.	60S ribosomal protein L15, putative, expressed	11.7992	12.206	10.6752	11.8699	11.9199	11.0513	12.0302	12.4692	12.6532	12.4494	12.7796	12.5972	12.6599	12.6846	12.65	12.776	12.5536	12.7046	14.0854	13.8992	13.0395	14.7398	14.2951	14.4161	13.0028	12.7972	13.6466	13.9149	13.716	13.4245	13.8448	13.8376	13.9673	14.0662	13.8616	13.5863	11.9435	12.1268	12.9468	12.5703	12.6182	13.2767	14.6125	14.326	14.4997	12.1882	14.2378
Os03g0600400	Conserved hypothetical protein.	RNA recognition motif containing protein, putative, expressed	10.7415	11.1947	10.2126	11.6039	11.7489	11.2264	11.6323	11.5767	11.5892	12.0489	11.7962	11.8287	11.8989	12.1966	12.2697	11.9917	12.0866	12.6246	12.1443	12.1167	10.983	12.6702	12.0546	12.2674	11.3587	10.7862	11.1719	11.9928	11.8272	11.613	11.3692	11.4349	11.3676	11.3895	11.319	11.13	10.3879	11.0176	10.9445	11.5306	11.2105	11.2394	13.2147	12.1003	12.2124	10.995	12.5421
Os03g0608600	Peptidase, trypsin-like serine and cysteine proteases domain containing protein.	expressed protein	5.02965	4.82811	5.04151	4.65899	4.57082	4.94738	6.11721	6.07919	6.31068	5.5195	5.17146	5.21799	6.1221	6.23437	6.39863	5.20504	5.45891	5.79143	5.84454	6.08076	5.58654	4.95933	5.02637	5.01544	5.76197	5.94564	6.23985	5.61084	5.2609	5.16254	5.98075	6.09338	6.04507	6.09293	5.94282	5.64085	5.355	5.20327	5.42599	4.91763	5.26478	5.53065	7.38837	7.05943	6.81352	6.3544	6.48143
Os03g0616700	Importin-beta, N-terminal domain containing protein.	exportin-7-A, putative, expressed	9.02564	9.1208	8.49682	9.26283	9.21291	8.54743	8.99085	8.55109	8.20302	9.03258	8.84741	7.98268	8.46664	8.53733	8.52549	8.07256	9.24546	8.49545	7.54769	7.86536	8.59476	7.69412	8.24825	8.65902	7.3263	7.07809	7.96586	7.58329	8.08419	7.73505	9.00627	8.78261	9.11337	9.07302	7.88474	8.49296	8.36186	8.47565	8.91049	8.97509	8.53442	8.92768	10.0106	10.0837	9.79432	9.39622	9.81255
Os03g0616800	Hypothetical protein.	No Hit	3.19778	3.00378	3.3982	3.53736	3.25283	4.51225	2.99558	3.26983	4.02728	4.02604	3.22148	3.7093	1.8665	3.70477	4.50141	3.95733	3.49334	4.29901	3.75273	3.76046	3.25758	4.24401	3.90099	3.83469	4.96041	2.0047	3.99827	4.80539	4.35616	4.55816	3.42672	4.68204	4.10354	3.43614	5.084	3.3864	5.40505	5.3517	4.03508	3.54293	4.80185	4.00257	4.44724	3.86937	5.09431	4.53398	3.98176
Os03g0621400	TPR-like domain containing protein.	ankyrin, putative, expressed	4.60924	3.37917	4.80054	4.71928	4.22005	4.34239	7.10258	6.27765	6.01778	6.01938	5.81927	5.51925	6.48587	6.65748	6.50672	6.61523	6.72805	6.45918	5.0282	5.13773	4.61982	5.19797	5.08298	5.38134	7.24015	6.72611	6.1924	7.51436	7.22995	7.09426	5.72365	5.77879	3.53461	5.4112	6.27687	6.11015	6.24031	6.78877	5.30879	6.19573	6.52445	6.08699	4.88522	4.69243	4.82199	3.84172	4.76101
Os03g0622600	Conserved hypothetical protein.	expressed protein	9.36811	9.59973	8.28858	8.31393	8.14828	7.47296	9.04812	9.30775	9.24312	9.07767	9.0244	9.05524	10.2763	9.8827	9.80689	9.5954	9.22569	9.68558	10.334	10.279	9.52837	10.2756	9.84316	9.71781	8.85985	8.2579	8.72315	9.46818	8.9508	8.15545	9.6475	9.28365	9.29672	9.85138	9.20267	9.1652	8.46968	8.96546	9.15994	9.4471	8.92105	9.45583	11.6263	10.743	10.8206	9.04507	10.1647
Os03g0625800	Zn-finger, cysteine-rich C6HC domain containing protein.	zinc finger protein-related, putative, expressed	4.66218	3.68312	3.80996	4.90093	4.79701	4.51127	4.53743	4.74365	4.25107	5.08881	4.77288	4.79477	5.28627	5.2721	5.14973	5.21231	5.27113	4.88722	3.79468	3.95593	3.36723	3.72966	2.77411	2.544	4.22032	5.97382	4.81696	5.96676	4.80749	5.51152	4.26619	3.51933	3.64425	3.65118	4.06062	3.974	4.96804	4.80359	4.10114	5.18398	4.30979	4.01607	4.31534	3.46243	3.21246	5.22032	4.18478
Os03g0648900	HAD-superfamily subfamily IE hydrolase protein.	cytosolic 5-nucleotidase III, putative, expressed	5.16769	4.31079	4.68834	5.82683	5.32553	5.32601	4.64573	4.51746	4.46232	3.9717	4.04839	4.10452	4.81922	4.65106	5.02711	5.75111	5.32143	5.43287	3.77867	3.7637	3.22568	5.64491	5.66389	5.55101	5.15781	4.68414	4.64819	4.18717	4.32397	4.31397	4.97415	5.01123	3.84741	5.53833	5.82834	4.91717	5.02033	5.14368	3.07588	3.44964	4.9854	3.62474	4.61386	4.25396	4.43494	4.01907	4.72462
Os03g0650400	Hypothetical protein.	SWI1, putative, expressed	9.67137	9.55609	9.0579	9.17555	9.28503	8.79096	9.27303	9.10064	9.26326	8.42971	8.55585	7.91376	9.10551	9.11227	8.78737	8.05613	8.76626	8.28823	8.48819	8.93568	8.92755	8.63465	9.12659	9.47743	8.66241	8.21772	8.10579	8.12093	8.58498	8.26814	9.13103	8.91604	9.55384	9.34602	8.35452	9.20071	8.51237	8.39121	8.9757	8.54337	8.36622	9.16239	9.6948	9.96292	10.2467	9.42011	10.1876
Os03g0650700	Protein synthesis factor, GTP-binding domain containing protein.	elongation factor Tu family protein, putative, expressed	8.93426	8.8655	7.78921	8.49315	7.96443	7.23903	9.01209	9.04128	8.96454	9.3434	9.33338	8.52763	9.58143	9.71667	9.3074	8.1071	8.58064	8.71291	8.58244	9.40455	8.57298	8.57388	8.24104	7.94873	8.75515	8.23302	8.84087	9.24221	9.50195	8.67986	9.40357	8.78086	9.3018	8.89938	7.93791	8.0193	8.24381	8.68135	8.76176	8.89024	8.51677	9.02607	9.8776	9.08892	9.03664	8.25442	9.13739
Os03g0652100	NOT2/NOT3/NOT5 family protein.	CCR4-NOT transcription factor, putative, expressed	11.187	10.8721	10.6293	11.0638	10.7405	10.4788	11.3383	11.1866	11.063	11.1168	10.9771	10.344	11.379	11.2838	10.97	10.8265	11.1279	10.7586	11.0107	10.8169	10.6944	11.0491	11.2579	11.0782	9.93257	9.35939	9.67515	9.8074	10.5434	9.98715	11.2772	10.7758	10.9703	11.2697	10.389	10.5924	10.1465	10.3056	10.7674	10.7797	10.3351	10.8655	12.0621	11.6639	11.648	10.9107	11.7343
Os03g0655300	HSP20-like chaperone domain containing protein.	CS domain containing protein, putative, expressed	8.12012	8.2433	7.75073	7.93223	7.92715	7.18207	8.40606	8.33798	8.17919	7.89694	7.99153	7.86585	9.35273	9.40642	8.93925	8.43052	8.45485	8.30873	9.2539	8.95989	7.47664	9.13765	8.60198	8.52654	7.38138	6.89596	8.06321	7.14131	7.13942	7.20379	7.44876	7.46158	7.04378	7.39518	6.96971	7.03545	7.16517	7.04735	6.65198	7.12801	7.0274	6.8588	11.1641	9.95397	9.87428	8.87767	10.391
Os03g0665800	ARM repeat fold domain containing protein.	expressed protein	7.71993	7.79095	7.08171	8.02321	8.03668	7.70021	8.31932	8.1976	8.1232	8.91976	8.87815	9.54839	8.4727	8.39093	8.33871	9.2974	8.85377	8.73317	10.4168	9.97498	8.74127	10.2667	9.63815	9.75038	9.54817	9.36249	9.53652	9.94883	8.9256	8.57354	9.43903	9.22345	9.63978	9.4914	8.85675	8.95821	7.6942	8.22679	8.59799	8.94112	8.33964	9.24209	11.1476	10.4571	10.4968	7.48636	10.1657
Os03g0666200	Pleckstrin-like domain containing protein.	pleckstrin homology domain-containing protein, putative, expressed	10.1819	10.0453	9.73068	8.73808	8.59211	8.43436	10.2288	9.73819	9.695	9.72612	9.81942	8.98277	9.20953	9.61508	9.55755	8.49388	9.08963	8.42774	9.29562	9.55382	9.67061	8.6212	8.7095	8.63455	8.93203	8.25342	9.34052	8.84633	9.46266	8.98249	9.63774	9.29727	9.45742	9.27621	8.64351	8.9119	8.53294	9.1939	9.45721	9.28807	9.12539	9.44526	9.82949	10.0942	9.94299	10.6242	9.83807
Os03g0675300	Conserved hypothetical protein.	expressed protein	3.71573	1.62222	3.88933	2.39055	2.18892	2.96162	2.83636	1.42547	6.18426	1.93946	1.2883	2.54375	3.0728	1.95125	-0.654635	2.22168	0.575215	-0.485078	9.57587	7.91038	8.93249	9.20443	9.53927	9.71138	4.50289	3.80997	5.33337	3.33191	2.09835	4.59941	8.23347	7.57993	7.32572	8.37921	7.57424	7.05693	5.25139	5.7831	6.1836	6.9311	5.99779	6.45619	9.35955	8.82013	9.15374	5.59144	9.55471
Os03g0685500	CHCH domain containing protein.	CHCH domain containing protein, expressed	15.9189	16.1316	15.976	16.0229	16.1187	16.2086	14.8552	15.1825	15.4776	14.2876	14.6127	14.1022	16.0514	16.0784	15.7269	15.3279	15.2871	15.5402	15.7421	15.7893	15.4436	15.3772	15.2619	15.3947	13.9812	13.4654	13.3032	13.5715	13.6069	12.8493	15.2162	15.2217	15.7437	15.1306	15.0432	15.2083	13.7993	13.665	14.5742	13.6748	13.8811	14.5533	15.5616	15.3722	15.6471	14.1506	14.7344
Os03g0702800	Eukaryotic peptide chain release factor subunit 1 (eRF1) (Eukaryotic release factor 1) (TB3-1) (Cl1 protein).	eukaryotic peptide chain release factor subunit 1-1, putative, expressed	10.4018	10.7453	9.4781	10.9753	10.979	10.0689	10.4682	11.0219	10.5203	10.7259	10.8955	9.89593	10.4921	10.5522	9.95106	10.8216	10.8253	10.641	10.1313	10.704	9.50419	10.8648	10.5454	10.3393	9.91403	9.91667	9.94407	10.4484	10.4341	9.50464	10.4181	10.2066	10.179	10.7267	9.94322	10.0259	9.63298	9.41953	9.91832	10.0039	9.91316	10.0866	10.982	11.0162	10.6727	10.3256	10.7011
Os03g0712300	CROC-1-like protein (Fragment).	ubiquitin-conjugating enzyme, putative, expressed	8.7016	8.52409	9.60666	7.43218	7.70057	8.17611	8.54954	8.35907	8.68523	7.56584	7.65866	7.86364	8.22587	8.55034	8.42021	7.55578	7.57911	7.5634	10.3174	9.09496	10.2488	8.63695	9.0241	9.32052	9.92859	9.71401	9.7328	8.14079	8.28379	8.68199	8.81676	8.99225	9.57746	8.47636	8.45691	8.57665	8.08324	7.94071	8.73061	7.94661	7.4489	8.49716	9.70659	10.4442	10.5029	9.78581	9.60607
Os03g0725300	Metallophosphoesterase domain containing protein.	Ser/Thr protein phosphatase family protein, putative, expressed	6.25419	6.53288	5.67393	6.49204	6.74414	6.26631	6.70974	6.83296	6.96514	7.09519	7.357	6.9732	7.23914	7.23268	7.28009	7.66252	7.70124	7.17397	6.55997	6.73866	5.79123	7.15287	6.77618	6.89105	6.85509	6.151	6.30097	6.47992	6.65228	6.43159	6.66796	6.66056	6.61299	6.75499	6.89187	6.57863	6.39632	6.31907	6.25796	6.18512	6.41593	6.61784	7.9359	7.2021	7.19592	5.56417	7.50575
Os03g0737900	Conserved hypothetical protein.	expressed protein	10.4297	10.4917	9.78845	10.8774	10.8599	10.1857	11.6856	11.7478	11.548	11.9931	11.9818	11.3682	11.7705	11.8617	11.5128	11.2782	11.7389	11.0765	12.1716	11.9367	11.7134	11.7763	11.9378	11.9206	11.3691	10.8538	11.4702	11.613	11.6996	11.2357	11.8359	11.3213	11.6101	11.7875	10.8346	11.0817	10.8613	11.1466	11.4016	11.7567	11.2663	11.4458	12.6532	12.8357	12.6112	11.9213	12.7393
Os03g0740700	Protein similar to CwfJ, C-terminal 1 domain containing protein.	CWF19-like 2, cell cycle control, putative, expressed	6.81721	6.65025	6.82951	6.98339	6.78467	6.49178	7.7771	7.95729	7.94183	7.77449	7.87021	7.40305	7.64899	7.70327	7.92798	7.01564	7.58231	7.41241	6.99569	7.24892	7.5772	6.94782	6.90936	7.13039	7.01785	6.71036	6.57947	6.58392	7.14367	6.72455	7.31696	7.17219	7.36883	7.21464	6.70649	6.92942	6.78114	6.84468	7.37687	5.89807	7.13323	7.24206	8.00027	7.97249	7.9198	7.25282	7.47265
Os03g0747300	Protein of unknown function DUF124 family protein.	HTH DNA-binding protein, putative, expressed	9.44449	8.93356	8.72315	9.81339	9.65885	9.15627	9.98621	9.80922	9.56592	10.0124	9.81964	9.36208	9.83945	9.80427	9.53803	9.58457	9.62178	9.53749	9.65746	9.6593	9.66714	9.49091	9.30731	9.34264	9.30462	9.1998	9.43592	10.1672	9.77672	9.19938	10.2671	9.77853	10.2064	10.2403	9.15394	9.78142	8.65425	9.0696	9.68872	9.67214	9.2118	9.63529	9.59258	10.2415	9.94118	9.5252	9.52466
Os03g0756000	60S ribosomal protein L13a.	ribosomal protein L13, putative, expressed	8.74992	8.69564	7.6837	8.65714	8.7642	8.07817	8.51869	8.85787	8.75558	8.40045	8.75362	8.33974	8.77701	8.90043	8.66099	8.58499	8.72984	8.60393	11.156	10.8021	9.66889	11.8824	11.2958	11.0626	8.65325	8.54898	8.95254	9.08917	9.08864	8.70652	10.5263	10.4513	10.236	10.8864	10.5806	10.1167	8.77321	8.90674	9.45503	9.43509	9.16101	9.5044	11.9729	11.8341	11.5392	9.06239	11.3079
Os03g0756400	Conserved hypothetical protein.	expressed protein	11.2594	11.0447	10.9328	10.4442	10.4133	10.0914	11.7785	11.6218	11.4658	11.4314	11.2563	11.0006	11.7181	11.7645	11.479	11.1548	11.1061	11.2584	10.4524	11.2639	10.6111	10.2111	9.94226	10.0988	10.8878	10.6404	10.8661	11.6587	11.3041	10.8974	10.8377	10.4689	10.7742	10.527	9.82873	10.4237	10.6577	10.9598	10.7962	11.4949	10.9243	10.6703	10.5343	10.6343	10.635	11.1119	10.6568
Os03g0759700	ER33 protein (Fragment).	bHelix-loop-helix transcription factor, putative, expressed	5.34541	4.97612	5.21468	5.34169	5.21524	5.64821	4.5791	4.13394	4.21736	5.31332	5.15901	5.83415	4.91177	4.29692	4.77948	5.4662	4.97652	6.28535	7.34053	6.8255	5.33438	6.35629	6.35343	6.75889	6.01704	6.816	7.02882	6.11193	5.73441	5.89389	11.1635	10.6673	11.4992	10.9749	10.2404	10.8088	8.89268	9.3903	9.83787	10.1799	8.77726	10.1943	10.4968	8.506	8.99434	7.49902	9.54109
Os03g0785000	Hypothetical protein.	No Hit	4.15424	5.19921	4.82539	4.30398	5.00327	6.40213	4.60361	4.76563	4.32372	4.20655	4.89519	4.51766	5.04352	5.73485	4.80283	4.04316	4.44067	4.73169	4.21532	4.53175	3.94926	4.44066	4.09335	3.95381	3.92772	4.78594	3.70856	5.02208	4.92277	3.78704	3.44955	4.10287	4.23595	3.79149	4.26116	4.91411	5.73566	4.51384	4.12148	3.67392	4.59612	4.3695	4.30583	4.10606	4.65404	5.41466	4.55242
Os03g0787300	DnaJ protein homolog (DNAJ-1).	chaperone protein dnaJ, putative, expressed	14.9771	14.8644	15.2322	14.8289	14.6459	15.0142	14.6196	14.8184	15.1014	13.9403	13.9681	14.3444	15.6631	15.628	15.8506	14.4721	14.3076	14.8894	15.0058	14.9118	15.0055	13.498	13.3629	13.5322	14.6177	14.2826	14.007	14.1528	13.7953	13.7009	14.2719	14.1392	14.7839	13.3606	13.0866	13.3352	14.1712	13.6947	14.4829	13.0379	13.2827	14.0603	14.7128	14.3125	14.6844	13.0394	13.24
Os03g0792600	DNA polymerase III clamp loader subunit, C-terminal domain containing protein.	RFC3 - Putative clamp loader of PCNA, replication factor C subunit 3, expressed	10.4235	10.6687	9.03054	10.1944	10.1421	9.09173	11.2135	10.8182	10.3874	10.4036	10.1984	9.89702	10.6383	10.9878	10.8886	10.4984	10.7425	10.5146	11.1756	10.8974	9.65276	11.2656	10.8158	11.1068	9.8214	9.43798	10.1465	9.54626	9.6589	9.31294	10.3534	10.1248	10.0631	10.7259	10.0952	9.96372	9.51218	9.70103	9.78127	10.2136	9.85462	10.0894	12.3156	11.2143	10.9973	9.85534	11.5874
Os03g0796900	BZIP protein.	bZIP transcription factor domain containing protein, expressed	10.1831	10.3198	10.214	11.2529	11.4161	11.0764	10.8884	11.2274	10.9385	11.5936	12.0641	11.5685	10.9224	11.0895	10.9455	11.3736	11.5666	11.4607	11.226	10.9056	10.5373	11.2669	11.1229	11.1682	9.33919	8.87464	9.36221	11.2356	12.0761	10.9031	11.4841	11.5201	11.7233	11.2978	11.1339	11.4968	11.0499	10.9499	11.8252	11.2664	11.4768	11.4139	11.8541	11.5971	11.6508	10.9223	11.4758
Os03g0798600	40S ribosomal protein S15 (Fragment).	40S ribosomal protein S15, putative, expressed	13.6065	14.054	12.1939	13.0415	13.0777	11.82	13.2967	14.1175	13.9124	13.554	14.0016	13.4495	13.9557	14.1898	14.0859	13.9543	13.9448	14.1431	14.8247	14.6747	13.9417	15.4402	15.0427	15.0244	13.1899	12.7051	13.4907	13.9619	14.1465	13.2411	14.5822	14.6007	14.6676	14.6554	14.4278	14.1367	13.0985	13.1766	13.5481	11.7264	13.6199	13.8656	15.2756	15.2048	14.9908	12.8778	14.7391
Os03g0800200	Argonaute protein.	PAZ domain containing protein, putative, expressed	4.16256	4.73318	4.36504	4.91986	5.37086	4.24659	3.42299	3.42255	3.8867	3.98888	3.19153	2.17258	7.99706	6.85456	7.19976	7.1964	6.51609	6.02242	5.03899	4.22453	4.98895	5.26177	5.28649	5.95723	1.05206	2.82301	4.34773	3.29172	3.49712	2.76217	5.42644	4.92415	5.52209	5.79947	4.98558	4.94366	4.75402	3.86045	4.85581	5.07246	4.23476	5.20771	7.49006	6.31758	7.01438	5.47588	7.2519
Os03g0800900	Conserved hypothetical protein.	expressed protein	7.6595	7.74834	6.82267	8.16575	7.90791	7.17581	8.29798	7.11886	6.84323	8.19909	8.22487	8.17695	6.77782	6.80391	7.27683	7.6982	8.02648	6.72748	7.67966	7.97072	7.65947	7.69733	7.87428	8.52346	7.47539	6.5014	8.25827	7.93924	7.42184	7.30425	8.94965	8.19329	8.74131	9.09338	7.99506	8.32045	8.18313	8.63444	8.74722	9.22799	8.7177	9.39051	9.91899	9.44009	9.37489	9.43756	9.79759
Os03g0801600	Vacuolar protein sorting-associated protein 35 family protein.	vacuolar protein sorting-associated protein 35, putative, expressed	11.758	11.8572	11.3623	12.3915	12.5045	11.815	12.4832	12.5827	12.1792	12.9162	12.989	12.4164	12.2465	12.3694	12.1334	12.517	12.8642	12.7951	12.1983	12.346	12.2154	12.5129	12.4043	12.386	12.4917	12.3569	12.7641	13.2712	13.0658	12.7277	12.7257	12.3699	12.8613	12.7187	11.8843	12.3112	11.9579	12.2117	12.6954	12.4207	12.5688	12.8597	13.0558	13.2912	12.9854	12.9765	13.0523
Os03g0811500	PAPA-1-like conserved region domain containing protein.	PAPA-1-like conserved region family protein, expressed	10.9477	11.1034	10.4674	10.7989	10.9263	10.5433	11.0837	11.1038	10.8528	11.2037	11.1571	10.4415	10.4083	10.947	10.9874	10.4222	11.1183	10.7124	9.93156	9.79134	9.60441	9.96741	9.92093	10.0904	9.55967	8.49445	9.1505	9.40904	10.0626	9.75824	8.85756	9.08211	9.00068	9.06008	8.98516	9.10761	9.19289	9.38593	9.2246	9.61694	9.46733	9.46682	11.036	9.76485	9.73119	10.5087	10.4694
Os03g0816500	2OG-Fe(II) oxygenase domain containing protein.	oxidoreductase, 2OG-Fe oxygenase family protein, putative, expressed	4.34392	3.61217	4.33655	3.88142	3.16393	3.40817	4.29573	2.98899	3.17902	3.81712	3.06703	3.0233	3.30566	2.76609	2.37949	2.4292	2.46753	0.924856	3.769	3.41004	3.56389	3.49778	3.31801	4.07282	2.98616	3.77472	1.81923	2.21492	2.04153	4.56747	3.41894	2.03852	3.3301	4.43553	0.601018	3.26422	2.61528	-0.809082	2.73527	2.41996	-0.427632	2.55609	3.81564	4.10273	4.12505	4.74101	3.69796
Os03g0820100	UBA/THIF-type NAD/FAD binding fold domain containing protein.	ThiF family domain containing protein, putative, expressed	9.76583	9.61572	9.02903	9.84637	9.52991	9.33219	9.8465	9.49034	9.46292	9.79902	9.63748	9.31258	9.35448	9.2579	9.13856	9.33276	9.45536	8.81184	9.38741	9.44815	8.77316	9.40696	9.34115	9.41981	8.80689	8.68064	9.1017	9.35275	9.25226	9.32216	9.73394	9.0333	9.22564	9.59341	8.64094	9.06818	8.07617	8.78823	9.05949	9.42489	8.86653	9.33169	10.4018	9.95738	9.94995	8.92839	10.056
Os03g0820700	Gag polyprotein.	zinc knuckle domain containing protein, expressed	8.46517	8.72343	8.75812	8.59976	8.73654	8.68854	8.33896	8.98616	9.1838	8.19786	8.81146	8.3505	9.15982	9.16661	8.72959	8.56877	8.7361	8.91294	8.94468	8.91823	8.4682	8.96395	8.77455	8.69019	8.30498	8.121	8.04319	8.33678	8.59791	8.15711	8.68116	8.80305	8.91992	8.66818	8.91966	8.99828	8.89778	8.6457	9.08241	8.70518	8.4722	8.84139	9.17863	9.16435	9.09843	8.74381	8.81604
Os03g0822900	Protein of unknown function DUF1544 domain containing protein.	transposon protein, putative, unclassified, expressed	8.34342	8.42587	8.34623	8.97342	8.97159	8.19363	9.79947	10.15	9.82639	9.39122	9.46608	8.84502	8.68437	8.8219	8.67272	9.08442	9.37127	9.48824	9.26759	9.03588	9.04356	8.47949	8.29656	8.41434	9.12924	8.39878	8.87774	9.39787	9.44102	8.96655	8.05289	8.34381	8.24526	8.21336	7.92842	8.07581	8.5705	8.52579	8.6515	8.94101	8.59503	8.71061	9.70141	9.54837	9.31639	9.47694	9.30965
Os03g0825300	Protein kinase domain containing protein.	protein kinase family protein, putative, expressed	4.54508	4.277	3.7362	5.71299	5.77681	5.0454	5.62749	5.48666	4.89417	6.46905	6.60461	5.87597	4.18401	5.03395	3.99955	5.75921	5.51675	5.07148	9.62572	8.44942	8.8287	9.78759	9.67057	9.58097	6.45483	6.65062	7.0537	7.9096	8.23986	8.38049	9.71886	9.33529	9.83757	9.92985	9.42925	9.25956	8.05636	8.34359	8.6193	8.52971	8.4487	8.78843	10.1762	10.4543	10.277	9.12636	10.6307
Os03g0827900	Conserved hypothetical protein.	expressed protein	8.13913	8.46945	7.87926	8.26484	8.99914	8.38423	8.44741	9.16165	8.43391	8.24397	8.83794	8.71437	8.64527	8.63803	8.31666	9.29565	8.71961	9.03875	7.19071	7.74511	7.05306	7.44053	7.18332	6.97844	7.11242	6.99284	5.69097	7.67035	8.16236	6.76689	6.83488	7.27277	7.60318	6.34448	6.7622	6.9247	7.67598	7.69109	7.69507	7.41448	7.2733	7.09282	7.23263	7.07732	7.01717	6.62887	6.98362
Os03g0832500	Nucleic acid-binding OB-fold domain containing protein.	expressed protein	8.19786	8.33942	7.82236	8.24951	8.26024	7.91207	8.40203	7.87611	7.53708	7.49779	7.30728	7.15845	7.28985	7.20707	7.43853	7.02961	7.48728	7.49494	8.10383	7.68358	7.94119	8.30983	8.32129	8.92209	5.86857	6.13001	6.28905	5.74572	6.81526	6.49342	8.14283	7.90993	8.22948	8.3971	7.43299	7.60547	6.71156	6.79907	7.55233	7.02611	6.70801	7.71095	9.88989	8.92827	8.82148	8.25849	9.3726
Os03g0837000	Dcp1-like decapping family protein.	mRNA-decapping enzyme, putative, expressed	4.08855	4.43474	3.45283	4.49474	4.04352	3.64138	4.79469	4.64372	4.85012	4.94086	5.49992	4.09651	4.93102	4.64346	4.201	3.89487	4.58348	3.46469	4.13584	4.08009	4.02797	4.09876	4.4995	4.63974	4.24095	3.41107	4.5621	3.47296	5.22814	5.43298	4.58411	4.60797	4.92582	4.69827	3.99588	4.73305	5.9456	5.42079	4.83411	5.35102	5.0407	5.34537	7.66481	6.91108	6.95919	7.10324	7.38194
Os03g0837800	Hypothetical protein.	expressed protein	9.47266	9.89161	8.63165	7.78014	7.64159	7.10823	10.1545	10.0851	10.0761	8.3148	7.9778	8.2439	10.5085	10.5527	10.6839	8.25155	8.28354	8.15489	7.78393	8.45467	8.29696	6.51064	6.37659	7.21976	8.80267	8.18598	7.96363	6.32893	6.52742	6.34622	5.89924	5.69439	6.18069	6.01135	5.3656	5.36672	5.66024	5.61456	5.9059	6.27516	5.64013	6.20446	9.23783	8.86767	9.50257	7.84786	8.74076
Os03g0841700	Prohibitin.	prohibitin-2, putative, expressed	8.18903	8.21272	8.39506	8.72406	9.2005	8.82018	8.02158	8.49998	8.47335	7.93118	8.29468	8.04063	9.00433	9.11384	8.66911	9.07492	9.08971	8.71965	8.49171	8.37018	7.6329	9.32599	8.91439	8.83418	7.84266	7.63665	7.75811	7.91533	7.89704	7.61134	8.27218	8.24668	8.44712	8.94382	8.85793	8.71176	7.75715	7.47681	7.71153	7.3817	7.73056	8.04352	8.92524	8.67267	8.72098	8.12991	8.41329
Os03g0843300	Late embryogenesis abundant protein 2 family protein.	late embryogenesis abundant protein, putative, expressed	11.018	11.0203	10.8794	10.5307	10.5797	10.06	11.5147	11.2787	11.2838	11.0151	11.1407	10.7608	11.5482	11.4591	11.5498	10.8511	10.9295	11.008	12.5575	12.4939	12.2328	12.5394	12.2371	12.5675	11.1419	10.5135	11.031	11.2922	11.8139	11.2036	12.9294	12.7624	12.8806	12.8818	12.6812	12.7467	11.5063	11.7075	12.2799	12.4668	12.0067	12.2487	13.4366	13.5739	13.3161	12.1713	13.396
Os03g0851000	Transcription factor homolog BTF3-like protein.	transcription factor BTF3, putative, expressed	8.65902	8.84054	7.75142	7.97829	8.00388	7.27135	8.47886	8.72071	8.62525	8.68419	9.01116	8.6367	9.13455	9.16425	8.86668	8.43755	8.61613	8.05587	11.5826	10.9373	10.2804	11.7154	11.3812	11.294	8.7399	8.68988	9.52122	9.38933	9.3105	8.74985	11.3761	11.1766	11.0917	11.4539	10.9924	10.5773	8.51806	8.9057	9.6743	9.4658	9.17997	9.88725	12.0927	12.1747	11.881	8.58353	11.4828
Os03g0851400	(No Hit)	frigida, putative, expressed	4.15457	5.02782	3.63717	5.86522	5.67994	5.34845	4.73783	5.08039	4.28359	5.7912	5.71314	5.02141	4.33213	3.88565	3.57968	4.73356	5.3428	5.73702	5.443	5.25392	5.51605	5.57914	5.86769	5.66689	3.19588	6.53058	3.9452	3.43677	3.93439	4.25501	5.2637	4.9938	4.98744	5.01106	4.60544	4.49044	5.00844	3.69238	3.93727	4.41154	4.67717	4.53261	7.19998	6.14755	5.90167	4.93803	6.22456
Os03g0856200	Ku domain containing protein.	No Hit	7.34182	7.34428	6.98542	7.17936	7.3415	6.84007	7.82034	7.82384	7.7489	7.10267	7.38899	6.61049	7.14809	6.90845	6.91649	7.12701	7.40685	6.74072	7.9448	7.79287	6.71858	8.09227	7.80833	7.68998	7.16457	7.06881	7.03355	6.5286	6.77993	7.00518	7.40093	7.23981	7.52803	7.73652	7.3928	7.43039	7.15983	6.93474	7.29624	6.95048	6.89685	7.61959	9.46467	8.38703	8.4998	7.77858	8.57561
Os04g0103200	Proteasome component region PCI domain containing protein.	proteasome subunit, putative, expressed	10.4515	10.1951	9.1479	10.1267	9.96393	9.00481	10.4011	10.4326	10.0177	10.6859	10.5715	9.81737	9.97704	10.2573	9.9076	9.8405	10.2716	9.8938	10.3841	10.4516	9.71568	10.8737	10.5157	10.4072	10.4088	9.76884	10.2113	10.7665	10.5341	9.64608	10.3325	9.71052	9.85088	10.7046	9.71387	9.73885	8.87688	9.36376	9.45384	10.2041	9.85605	9.79875	10.2541	10.4718	10.2671	9.49957	10.1217
Os04g0129600	Conserved hypothetical protein.	expressed protein	7.15992	6.95041	6.73433	8.25547	7.62192	6.92247	7.11035	7.23785	7.66307	7.40469	7.26277	6.74364	7.69368	7.61866	7.36959	7.04472	7.62091	7.46659	6.22242	6.80191	6.06236	6.62051	6.40602	6.35505	5.9767	4.11891	6.14031	6.89459	6.96507	6.18773	6.41852	6.06166	5.73128	6.75147	6.1463	6.05771	5.66555	5.89874	5.76639	6.19818	6.34189	5.82098	6.35848	6.44532	6.32562	6.8215	6.00405
Os04g0151900	Conserved hypothetical protein.	2-aminoethanethiol dioxygenase, putative, expressed	9.74275	9.87652	9.59182	10.1185	10.1345	9.50809	10.2209	10.565	10.4664	10.1099	10.4473	10.095	10.6362	10.7315	10.6517	10.3445	10.2959	10.5197	10.1248	10.2568	9.8337	10.4022	9.96622	10.1107	10.5707	10.0745	10.6275	11.0863	10.9127	10.6587	9.75094	9.63534	10.1445	9.90851	9.43206	9.90949	9.28377	9.57558	10.0391	9.53519	9.7621	10.274	11.0585	10.7067	10.6115	10.1106	10.6248
Os04g0210700	Conserved hypothetical protein.	No Hit	4.11187	4.15443	3.09723	3.43223	3.72981	3.85982	2.71881	3.38757	3.08194	3.01218	3.29026	3.72522	3.61475	4.15906	3.86604	4.14829	3.87977	4.10838	3.54611	4.49589	1.9364	5.17463	4.98018	2.35234	5.57673	5.0413	1.91083	4.72332	4.2107	-1.35778	5.23211	6.24255	3.7134	4.71383	7.06275	4.78798	6.46227	7.02927	4.26662	4.75662	6.91146	3.40232	3.02358	3.54748	3.05631	3.13092	3.24318
Os04g0224100	Adrenodoxin reductase family protein.	No Hit	4.53515	4.47414	4.3017	3.58757	3.64438	4.36863	4.11168	4.46708	4.84333	3.72244	4.18739	3.43406	5.55607	5.9901	5.3516	3.83572	4.32406	4.07216	5.70683	4.75259	5.90525	4.29532	5.64299	4.67471	4.09305	4.2814	5.42619	4.49777	3.8263	4.03407	4.59597	5.05033	4.76198	4.64553	5.28241	4.95096	5.90587	5.78499	5.28619	4.75036	4.90968	5.40806	6.17133	5.66573	5.40174	3.99369	5.08077
Os04g0229100	Cinnamyl-alcohol dehydrogenase CAD1 (Putative alcohol dehydrogenase) (EC 1.1.1.195).	dehydrogenase, putative, expressed	9.4554	9.17782	12.4403	10.555	8.7202	9.30353	10.7731	9.72323	10.0697	8.5188	9.28161	9.94884	8.22471	8.3796	8.50272	8.24786	7.61524	7.43158	12.3023	12.6581	13.1915	11.8379	10.7489	11.7094	11.7407	11.5691	11.3179	11.3226	10.9746	11.6524	11.4179	11.4405	12.0655	12.2442	12.099	12.1844	11.2285	11.0572	11.6634	11.0818	10.6727	12.105	11.9254	11.5285	11.6822	12.4996	11.604
Os04g0244400	Glutathione S-transferase, N-terminal domain containing protein.	glutaredoxin family protein, expressed	5.61074	5.61859	4.67774	5.05663	5.02669	4.88774	6.17615	5.94933	5.72531	5.70262	5.83222	5.68139	5.99439	6.11557	5.9137	5.11418	5.19236	5.57587	5.42903	5.65821	4.91669	5.60079	5.1334	5.38258	4.66089	5.56383	5.15867	6.03119	5.20229	4.94536	4.79183	3.99828	4.32055	5.18335	3.80195	4.58985	4.49637	2.63659	3.89402	4.08112	3.99621	4.09889	5.10477	5.49678	5.50941	4.22279	5.04876
Os04g0252400	SNARE-interacting protein KEULE.	Sec1 family transport protein, putative, expressed	5.11405	5.3565	5.27467	6.61937	6.05722	6.33744	6.75505	6.35696	6.48139	7.05823	6.32156	6.00474	7.46002	7.18508	6.91865	7.47296	7.26391	7.89056	4.89928	5.31153	5.45829	5.4235	5.83545	5.32983	4.08888	3.52197	3.44626	5.87766	6.59295	4.91181	5.55261	5.00909	5.0836	5.70312	4.67782	5.10941	4.95815	5.51039	5.92272	6.22572	5.05865	5.79618	7.10959	6.0748	5.96277	6.07536	6.25214
Os04g0274400	Conserved hypothetical protein.	YL1 nuclear protein C-terminal domain containing protein, expressed	7.02206	7.05375	7.06989	7.70822	7.66182	7.39613	8.47785	7.54578	7.63958	7.93666	8.36374	7.74774	8.42607	8.28318	7.93511	8.08125	8.17815	8.10602	8.0862	8.22363	7.80561	8.28518	8.10074	8.04509	7.89197	7.22097	7.6893	8.48626	8.84953	7.81942	7.81298	7.73178	8.00993	7.84561	7.45873	7.76982	7.10177	7.11468	7.80974	7.39847	7.17144	7.87049	8.32242	8.28903	8.31493	7.90174	8.31732
Os04g0329500	Cyclin-like F-box domain containing protein.	OsFBDUF21 - F-box and DUF domain containing protein, expressed	6.08244	5.94779	5.6822	7.99402	8.16619	6.76851	6.86589	6.80844	6.55706	8.2034	8.14732	7.90871	6.95558	7.20007	7.1992	8.61515	8.88795	8.39904	7.0857	7.41254	6.79169	7.60936	7.19442	7.49092	7.09244	6.24209	7.24287	8.4207	8.11405	7.50069	6.24142	5.72383	6.23868	6.84371	5.26584	5.70839	5.48828	5.04093	5.7751	5.85245	5.69767	6.40912	8.63854	7.73779	7.5843	6.63546	8.00501
Os04g0329800	(No Hit)	hypothetical protein	4.82498	5.15654	4.56958	6.21053	6.10139	4.98885	4.37768	4.77612	5.10207	6.9807	6.65416	8.04802	4.84969	5.22273	5.91018	6.64132	7.03135	6.44827	6.61157	6.35643	5.69977	6.4949	6.38919	6.46159	5.71818	5.2853	5.6164	7.04089	6.86731	6.37329	6.37889	6.14998	6.07884	6.49428	6.07233	5.60532	6.37907	5.67855	5.55687	6.31503	6.12632	6.17421	8.34243	7.18224	7.13104	5.7437	7.38217
Os04g0370300	Leucine-rich repeat, cysteine-containing subtype containing protein.	F-box/LRR-repeat protein 14, putative, expressed	4.27222	3.72035	4.18643	4.51683	4.7873	4.29484	4.60408	4.70382	4.17819	4.89132	5.11611	4.45712	4.28087	4.32595	4.48781	4.25936	5.02364	4.84972	4.30577	3.76456	3.94338	3.5527	3.57789	3.87948	5.11368	8.27672	4.77611	3.70978	3.89983	4.06058	3.91447	3.73638	3.88522	3.79109	3.6525	3.24502	3.71474	3.9485	3.90655	3.68139	3.58609	4.30028	4.32343	4.62887	2.81102	4.40255	3.81481
Os04g0376400	Glycoside hydrolase, family 18 protein.	glycosyl hydrolase, putative, expressed	4.03885	4.19106	4.34883	3.41335	3.27797	3.95592	4.48335	4.41641	5.59013	4.15214	4.10148	4.49266	4.41934	4.03088	4.15165	4.04235	5.232	4.96924	8.24469	7.58538	8.41429	9.54936	9.26759	8.54998	5.53249	5.27625	5.2792	4.86417	4.72517	6.14449	6.86426	6.75871	6.57142	7.19316	6.92475	6.81188	5.16834	5.53933	5.41618	5.57531	5.51094	5.81519	9.34526	9.17888	9.50849	6.45572	9.06295
Os04g0376500	Eukaryotic translation initiation factor 3 subunit 3 (eIF-3 gamma) (eIF3 p38 subunit) (eIF3h).	eukaryotic translation initiation factor 3 subunit H, putative, expressed	12.9418	12.9821	11.9637	12.7478	12.6929	11.8863	12.8407	12.7637	12.6807	13.2488	13.4244	13.244	12.4192	12.6728	12.7075	12.7452	12.7716	12.4772	13.3002	12.8929	12.344	13.3986	12.9492	13.213	12.8676	12.4681	13.1342	14.0493	13.7084	13.2175	12.4048	11.8997	12.4692	12.7398	11.8412	11.9945	11.105	11.5089	11.9202	12.2472	11.8184	12.4585	13.6057	13.1859	13.3082	12.383	13.1792
Os04g0386600	Isocitrate lyase and phosphorylmutase family protein.	methylisocitrate lyase 2, putative, expressed	8.44158	8.37559	8.33721	9.37996	9.44467	8.8623	9.60244	9.68484	9.36894	9.56984	9.8057	9.3737	9.52286	9.13284	8.83606	9.25869	9.36679	8.71543	9.88571	9.69759	10.0871	9.10374	9.11778	9.47372	9.14745	9.22649	9.12374	9.5593	9.649	9.04224	9.16422	9.05313	9.19996	9.2255	8.58386	9.08655	9.54599	9.32387	9.64346	8.75881	9.16095	9.65333	9.59527	9.94358	9.52237	8.81808	8.80564
Os04g0395700	Conserved hypothetical protein.	expressed protein	9.59178	9.88375	9.37786	9.64997	9.85009	9.39818	9.88977	10.4465	10.3468	9.84454	10.1072	10.3027	10.6654	10.8738	10.6254	10.6032	10.2683	10.7805	10.9987	10.6089	9.35542	11.3527	10.7681	10.6407	9.72983	9.50419	9.05935	10.5503	10.5375	10.0672	9.57803	9.91937	10.0137	9.8073	9.96695	9.99043	9.25159	9.29298	9.48955	9.62569	9.54266	9.80471	11.7891	10.7142	10.994	9.81129	10.9923
Os04g0397400	Hypothetical protein.	expressed protein	10.1759	10.2835	9.52825	9.90864	9.84339	9.16956	10.1418	10.2307	9.83823	10.6574	10.5059	9.97288	10.9508	10.9104	10.5236	10.4046	10.4903	10.3525	9.57322	9.8847	9.2032	9.58923	9.3667	9.15398	9.32538	8.63212	9.45133	10.1331	10.769	9.5879	9.51627	9.29336	9.43553	9.10242	8.66764	8.9747	9.81394	10.0508	9.81644	10.4255	10.0287	9.87853	10.6719	9.98938	9.73089	9.82914	10.1081
Os04g0399000	40S ribosomal protein S27-like protein.	40S ribosomal protein S27, putative, expressed	11.6185	11.7153	10.6362	11.4126	11.2457	10.702	11.9207	12.2651	12.8605	12.5772	12.6623	12.9663	12.4567	12.385	12.7512	13.1283	12.6388	13.125	13.223	12.8681	12.6498	13.8581	13.2693	13.7121	13.2179	12.645	13.0958	12.986	12.7495	13.2243	12.7563	12.6969	13.0517	13.0219	13.0089	12.7463	11.9056	11.8132	12.5345	11.9417	11.8089	13.1793	14.2805	13.2909	13.6664	11.7259	13.4805
Os04g0399200	Non-protein coding transcript, unclassifiable transcript.	No Hit	9.74595	10.0241	8.77389	9.49814	9.50007	8.5948	9.74497	10.4098	10.233	10.3193	10.6844	10.2449	10.0704	10.3007	10.1526	10.4872	10.505	10.5713	12.0878	11.8179	11.0748	12.8036	12.3938	12.2196	10.5304	9.97774	10.501	11.2973	11.0759	10.7084	11.6828	11.5667	11.7142	11.8435	11.5593	11.2279	10.1506	10.1487	10.6481	10.3537	10.7144	11.0813	12.4345	12.4559	11.9802	9.9397	12.0833
Os04g0410300	Conserved hypothetical protein.	expressed protein	6.64904	7.31053	5.6205	6.50101	7.07702	5.89898	6.82329	7.54711	7.4848	6.99559	7.64179	7.56929	8.27076	8.20069	8.00868	8.00989	7.86069	7.15539	8.06084	7.49321	6.84101	7.38432	7.03737	7.25612	7.83797	7.18278	7.52756	7.59044	7.28577	6.73117	6.24838	6.74306	6.77707	6.52461	6.72339	6.50363	6.46055	6.408	6.38109	6.14712	6.37968	6.99395	8.76314	7.67618	7.64312	5.74328	7.66674
Os04g0419600	Histone H3.	histone H3, putative, expressed	6.79475	6.39656	6.44625	6.84078	6.52157	7.27425	7.51275	7.23576	7.30519	6.77676	7.33654	5.85871	5.231	5.75758	5.56258	5.29676	5.8318	4.95946	14.7655	14.2188	9.80898	15.2316	14.3364	13.8138	5.8199	6.97745	7.03412	5.30413	7.37144	7.59236	12.8118	13.0088	12.8608	13.1394	13.1293	12.7117	10.7683	10.8286	11.4995	11.5031	11.5756	11.562	14.8943	14.1436	14.3511	7.31294	13.5188
Os04g0424200	Conserved hypothetical protein.	tRNA-splicing endonuclease positive effector-related, putative, expressed	11.2313	11.3054	10.3307	11.1394	11.1162	10.3009	11.2441	11.1916	10.8649	11.5345	11.1723	10.6732	11.0835	11.154	11.1989	11.0755	11.4234	11.2665	10.6417	10.3701	10.4883	10.7895	10.7992	11.0216	10.0647	9.58801	10.0139	10.5378	10.6599	10.0195	10.3967	10.12	10.2199	10.5756	9.97299	10.0479	9.61224	9.93231	10.0336	10.4442	10.0162	10.2375	11.8259	11.07	10.7263	10.6157	11.3021
Os04g0446300	Microsomal signal peptidase 25 kDa subunit family protein.	signal peptidase complex subunit 2, putative, expressed	6.17069	6.2658	6.33932	7.33354	7.08794	6.77388	7.55126	7.37555	7.89644	7.11401	7.11598	7.16928	8.07059	7.76543	7.84576	7.62532	7.7273	7.95185	6.86372	6.70027	7.28435	6.70659	6.78195	7.24266	6.94308	6.56029	6.14797	6.62661	6.44039	6.51095	7.39408	7.05733	7.90607	7.52297	6.80576	7.40078	6.70663	6.55254	7.3386	6.53963	6.23151	7.04887	6.44632	7.13776	7.68125	6.9594	6.45277
Os04g0446600	Conserved hypothetical protein.	expressed protein	3.1925	3.40443	2.56755	3.01698	2.77904	4.02912	2.76722	3.14383	3.15729	2.94065	0.925388	2.95366	3.93085	3.03848	2.47719	3.15947	2.87791	2.62443	1.65698	2.19953	3.08451	2.53745	2.28392	2.04142	3.98666	4.90563	2.39848	3.16152	2.63881	3.96163	3.69884	4.07772	4.02215	3.85016	4.47915	3.58271	4.43943	3.38477	2.06837	3.06907	2.28718	2.46443	2.00736	2.43215	2.63943	1.89891	1.92991
Os04g0462200	Plant lipid transfer/seed storage/trypsin-alpha amylase inhibitor domain containing protein.	LTPL81 - Protease inhibitor/seed storage/LTP family protein precursor, expressed	3.72431	4.14493	4.88937	3.74594	3.5081	3.97521	3.88828	3.22828	4.11891	3.54519	2.20852	3.71128	3.0762	3.25416	4.11211	2.99333	2.98881	4.14159	3.1864	2.63005	3.54546	1.83254	3.65063	3.32439	4.99714	4.85451	-0.922983	3.32882	1.7391	3.82193	3.06968	2.87519	2.74022	2.97031	3.8082	3.66451	5.8921	3.09726	3.07408	3.8045	2.33918	2.42936	3.73353	1.84153	3.14695	3.12097	2.57776
Os04g0462900	Prohibitin.	prohibitin, putative, expressed	12.0975	12.2394	11.4044	12.465	12.6764	11.9526	12.1697	12.2181	12.1917	12.2622	11.9302	11.5145	13.1622	12.961	12.7945	12.5039	12.5004	13.2223	12.9958	13.1135	12.5012	13.4989	13.2253	13.1393	11.5224	11.0699	11.2611	12.1058	11.8726	11.0576	13.075	12.8264	12.6823	13.1396	12.8205	12.406	11.7653	11.9807	12.2238	12.4996	12.1182	12.3813	13.8256	13.3717	13.1441	12.5841	13.3314
Os04g0464500	UBX domain containing protein.	UBA and UBX domain-containing protein, putative, expressed	9.97662	9.61105	9.47061	9.61457	9.51665	9.28657	9.66616	9.81168	9.52235	9.12194	9.39391	8.74964	10.0316	10.1429	9.7122	9.21161	9.3814	9.35518	9.24802	9.43249	9.09297	9.51682	9.25287	9.39302	8.86358	8.46877	9.01313	9.32504	9.54903	8.76362	9.65238	9.39097	9.72981	9.88627	9.39088	9.72749	8.49343	8.6701	9.35831	9.15115	8.93634	9.1786	9.01773	9.48149	9.25903	9.92999	9.19859
Os04g0467400	Ribonuclease CAF1 family protein.	CAF1 family ribonuclease containing protein, putative, expressed	10.2679	10.1783	9.76526	10.4866	10.3073	9.95517	10.4867	10.5321	10.507	10.7063	10.5636	9.90331	10.244	10.324	10.3089	10.0416	10.5886	10.4701	9.02903	9.15143	9.37816	9.37962	9.61881	9.8124	8.6536	7.80902	8.16996	8.83565	9.44784	9.03883	9.41727	9.13083	9.3922	9.56097	8.86493	9.39982	8.74121	8.92457	9.38554	9.02814	9.16228	9.3815	10.1046	9.74648	9.6753	9.72691	9.96883
Os04g0471700	WRKY10 (WRKY transcription factor 35).	OsWRKY35v2 - Superfamily of TFs having WRKY and zinc finger domains, expressed	3.35545	2.6656	4.2486	2.5368	2.0329	2.97	3.54985	2.27634	4.10164	1.52341	2.0942	2.48189	2.95231	3.4398	3.74629	3.54634	2.36673	1.89407	5.86282	4.99564	4.49021	5.26059	5.54413	5.743	3.58139	2.98966	3.51281	1.448	2.48478	3.73212	3.83864	1.37006	3.36709	4.0798	2.69464	2.62251	1.50609	0.498196	2.07823	2.34935	-0.903624	2.9614	7.7465	7.12857	7.04253	2.04377	7.31876
Os04g0473400	60S ribosomal protein L6.	60S ribosomal protein L6, putative, expressed	11.3634	11.6911	10.2079	11.3034	11.2688	10.3851	11.5374	11.8801	11.8741	12.5405	12.5651	11.9121	11.8869	12.08	12.1708	12.1547	12.4204	12.7129	12.7622	12.4262	12.1023	13.3418	13.0268	13.1649	11.3808	10.7778	11.6431	12.0515	12.3523	11.5093	12.5744	12.7254	12.4332	12.7351	12.6422	12.0329	10.9316	11.212	11.4127	11.6138	11.4283	11.7606	13.4141	12.9315	12.7422	11.2543	12.9821
Os04g0479500	Cyclin-like F-box domain containing protein.	OsFBX141 - F-box domain containing protein, expressed	7.50965	7.44201	6.33018	7.64163	7.20231	6.11684	8.52069	8.13364	7.39472	8.05226	7.73163	7.13931	7.51362	7.54498	7.79636	7.01433	7.58841	6.43123	7.04441	6.93964	7.61387	6.80407	7.30755	7.43793	7.34821	6.61594	7.38341	6.10736	6.33667	6.43025	8.2826	7.39945	7.95429	8.02822	6.90443	7.8658	6.79244	7.04442	7.27823	6.74496	7.66453	7.19431	8.39256	8.23151	7.95252	7.42664	8.06739
Os04g0487300	RNA polymerase I, II and III 24.3 kDa subunit (AT3g22320/MCB17_5).	DNA-directed RNA polymerases I, II, and III subunit RPABC1, putative, expressed	8.2971	8.37522	7.50434	8.05111	7.86624	7.35823	8.75568	8.88463	8.92787	9.25292	9.28585	9.11463	9.24105	9.02187	8.82358	8.36792	8.30254	8.40144	10.3601	10.3135	8.45849	10.3628	9.50597	9.38152	8.68144	8.34616	8.55805	9.30079	9.22465	8.92941	9.29529	9.28502	9.18902	9.98404	9.59222	9.17414	8.5866	8.59199	8.98007	8.75266	8.71394	9.27689	11.5885	10.6593	10.7327	7.32041	9.79069
Os04g0490300	Ankyrin repeat containing protein.	ankyrin repeat domain containing protein, expressed	4.37903	4.24624	4.63973	4.79438	4.43664	4.8497	4.57227	4.31847	5.11523	6.17434	6.01788	6.08759	6.33311	6.60893	6.35343	7.0562	6.79197	7.54201	11.3735	10.9136	8.2338	11.3118	11.0064	11.1385	7.36174	7.41283	7.51505	8.33821	7.98203	7.9044	10.521	10.2011	10.7419	10.6785	10.132	9.51547	8.83935	8.97631	9.68762	9.48433	9.38613	9.93018	12.5082	11.8381	11.8113	8.69264	12.3144
Os04g0496400	RNA-binding region RNP-1 (RNA recognition motif) domain containing protein.	RNA recognition motif containing protein, putative, expressed	7.81497	7.92941	7.68431	7.56111	7.68921	7.47828	8.53485	8.523	8.05525	8.49016	8.7502	8.19357	8.58827	8.86811	8.61871	7.82495	8.34832	7.8132	8.42694	8.31153	8.39748	7.20824	7.38208	7.77815	8.19296	7.65726	8.62671	7.88943	8.5329	8.08187	7.6792	7.66184	7.95559	7.15763	6.4511	6.99443	7.04616	7.47153	7.61775	7.77174	7.12661	7.7733	9.2107	8.73045	8.54473	8.18158	8.67136
Os04g0500200	Ribosomal protein L1 family protein.	expressed protein	9.66824	10.2054	8.79689	8.57243	8.52235	7.91629	9.43604	10.2512	10.627	10.0074	10.3141	10.5345	10.5559	10.8858	10.9856	9.77244	9.61377	10.5628	11.0411	10.8764	9.99299	11.2739	10.3809	10.5468	10.4977	9.74766	9.86506	10.7859	10.7106	10.5669	9.3224	9.7683	9.57875	10.0601	10.2158	9.69164	9.55931	9.90904	9.98211	9.42251	10.0834	10.5918	11.9125	10.567	10.9376	9.66913	10.3048
Os04g0510500	Nuclear transport factor 2 domain containing protein.	nuclear transport factor 2, putative, expressed	10.5978	10.3343	10.1619	10.8	10.5062	10.27	11.0927	10.7605	10.5334	11.4896	11.5337	11.0707	10.2463	10.3445	10.2541	10.4283	10.3553	10.2127	10.7028	10.7169	10.3097	11.3459	11.018	11.1661	10.8084	10.5723	10.7275	12.1098	12.0033	11.6974	10.9968	10.4385	10.8206	11.6075	10.5871	10.7979	10.2151	10.4043	10.5889	11.0916	10.8449	11.1103	11.9505	11.5421	11.4772	11.8746	11.6698
Os04g0515300	Ribosomal protein L14 domain containing protein.	ribosomal protein L14, putative, expressed	12.3541	12.6306	11.3566	12.3079	12.2795	11.3722	12.7752	12.9512	12.9676	13.1126	13.188	13.3683	12.3423	12.8984	13.0752	12.7771	12.8349	13.0233	14.0549	13.5717	13.2561	14.2177	13.7525	14.2155	13.9497	13.5204	14.8808	14.2517	14.0128	13.7697	13.0411	12.9959	13.2241	13.3371	12.9443	12.9502	11.6987	12.0452	12.6793	12.9426	12.4656	13.2024	14.97	14.3134	14.4861	13.045	14.5099
Os04g0524800	Hypothetical protein.	No Hit	2.31217	3.07123	1.3106	1.36004	2.83123	2.57976	2.33143	4.88469	2.15039	4.6566	0.775124	4.08231	3.92579	3.03367	3.25764	3.7391	0.946279	2.91513	1.9812	2.63854	1.47161	2.71615	3.08182	1.70105	3.74392	0.922908	4.29244	3.29308	2.69095	0.851583	3.64705	4.03705	2.87092	3.64752	5.16463	4.18902	4.51142	4.10114	2.37267	2.59541	4.11779	1.47905	3.65342	3.31225	2.5618	0.856842	3.73357
Os04g0528400	Hus1-like protein family protein.	hus1-like protein, expressed	2.72687	4.06633	2.97571	4.1155	4.81051	3.98413	2.98024	2.51583	3.47814	2.26919	2.67422	3.916	1.61957	2.55693	2.45104	3.79142	3.50158	3.32571	2.54285	2.56244	2.82519	2.09733	2.94331	3.76246	4.3279	3.76756	0.544434	1.7376	1.7928	2.68844	1.23152	1.10408	2.18373	2.51081	2.42465	4.48007	3.8716	1.54841	2.22022	1.12776	-0.2585	2.25021	3.42528	2.16608	3.39974	2.56258	2.68788
Os04g0530300	Conserved hypothetical protein.	expressed protein	11.1047	11.3727	10.7216	11.2309	11.3673	10.9023	11.8541	12.0609	11.9647	12.0857	12.2007	11.6636	11.8575	12.0133	11.7968	11.7441	12.0191	12.0263	11.1909	11.3484	11.1367	11.4264	11.5451	11.6544	10.9121	10.2308	10.7361	10.9759	11.9252	11.4464	11.2346	11.0609	11.3439	11.2115	10.6539	10.9994	10.9368	10.8683	11.2951	10.989	11.0039	11.404	12.3261	11.8248	11.9092	11.4314	11.866
Os04g0548300	ARM repeat fold domain containing protein.	HEAT repeat family protein, putative, expressed	3.26051	3.27937	2.94229	3.26487	2.74255	4.02503	3.76678	2.92634	3.46662	2.7308	3.02572	4.19314	3.94007	4.00611	4.13029	3.102	3.20146	2.41085	3.32993	3.93202	3.90047	3.48349	3.30028	3.2691	2.54074	4.77249	4.43549	2.78382	2.25439	3.83006	4.05087	4.7683	3.2526	4.41606	5.5546	4.31887	4.23237	4.81418	3.80223	3.74853	4.00631	2.68223	3.5145	4.06679	2.93987	2.02932	3.21462
Os04g0563700	Cyclin.	cyclin, putative, expressed	5.35178	4.26037	5.90609	5.84173	5.44039	6.61061	4.89368	3.70943	4.00142	3.98127	3.94561	3.71191	1.88488	1.56094	1.17721	1.79048	2.00906	2.94612	10.2504	9.30452	7.26714	9.78949	9.64131	9.78446	4.65973	5.29216	5.00345	0.729308	3.90793	5.2022	10.5418	9.83663	9.93872	10.5047	9.22636	9.00035	6.71188	7.29756	8.3108	8.4223	7.92523	8.74832	11.8401	11.1102	10.881	2.88742	11.2675
Os04g0569000	Activator 1 40 kDa subunit (Replication factor C 40 kDa subunit) (A1 40 kDa subunit) (RF-C 40 kDa subunit) (RFC40).	RFC2 - Putative clamp loader of PCNA, replication factor C subunit 2, expressed	7.2776	7.1614	6.24507	8.62368	8.58996	7.59579	7.16111	7.25048	7.23401	8.11778	8.02263	7.87425	7.99849	7.87288	7.53256	8.95195	8.79985	9.00752	8.61305	8.40493	6.45881	8.94592	8.3858	8.43075	6.11333	5.38868	6.6391	7.4725	7.80326	7.26252	8.09286	7.83603	7.78929	8.15895	7.47481	7.55265	6.96066	6.93057	7.31204	7.37428	7.16597	7.68987	9.52774	8.52693	8.35326	6.79919	8.97855
Os04g0577300	Lipolytic enzyme, G-D-S-L family protein.	GDSL-like lipase/acylhydrolase, putative, expressed	10.6676	10.7044	10.5046	12.473	12.586	11.9708	11.9752	11.8853	11.3512	12.5739	12.8449	12.5264	9.83323	10.0504	10.7959	11.2206	12.223	10.3493	10.0192	9.10328	11.1518	9.52461	10.6527	11.1114	10.5708	9.38863	10.5831	10.6955	11.3235	11.223	9.47719	9.19816	9.8347	9.63182	8.59513	9.50817	9.39423	9.71897	10.8039	9.86062	10.0752	10.8222	11.3466	10.93	10.5353	12.0049	11.39
Os04g0577800	Protein of unknown function UPF0136 family protein.	expressed protein	6.51382	6.13907	7.69217	5.65805	5.7278	6.63241	8.14846	7.41175	7.30557	5.90967	6.71691	6.83525	7.24275	6.68536	6.77731	6.04391	5.81287	5.5014	9.09509	7.98709	9.58533	8.77728	9.44566	9.33399	7.65316	7.5064	7.17537	6.42377	6.55511	6.95018	6.43013	6.33069	6.74963	6.87516	6.64374	6.63623	6.10574	5.62437	6.52737	5.50138	5.30747	6.1545	9.11683	9.02652	9.18693	8.5201	8.7041
Os04g0583600	Histone H4.	Core histone H2A/H2B/H3/H4 domain containing protein, putative, expressed	7.46751	7.57738	8.88063	9.95871	10.3552	10.6324	8.75795	9.20533	9.39212	9.15723	9.58409	10.0988	8.76602	9.24206	9.16453	9.81288	9.46527	9.81062	16.6222	16.0987	12.1513	16.3058	15.8506	15.9212	8.33084	8.93714	9.62927	9.62795	9.80803	10.4976	14.9602	15.2207	15.3521	15.0847	15.1285	15.1213	13.0722	13.0215	14.1346	13.0029	14.0745	14.19	16.306	15.9788	16.3893	10.5411	15.6146
Os04g0585300	ARM repeat fold domain containing protein.	nucleolar complex protein, putative, expressed	6.77845	6.91785	5.50132	6.70125	6.44989	5.3798	7.76087	7.60342	7.64639	7.69695	7.4414	6.8742	7.23197	7.38286	7.26363	7.02263	7.37752	7.24031	6.33913	7.01121	6.12072	7.53047	7.11998	7.22387	6.65129	6.95069	6.93114	7.49771	7.47216	7.00467	7.1384	6.66445	6.39593	7.6399	6.97387	6.5296	6.70276	7.04538	6.6794	7.37538	7.32353	7.09469	7.76353	7.30233	7.05389	6.19022	7.48588
Os04g0588900	(No Hit)	sensitivity to red light reduced protein 1, putative	10.0002	10.5768	10.2448	8.85219	9.16414	8.71964	9.65507	9.88305	10.0373	8.37114	9.04707	8.9025	9.40043	9.57415	9.89791	8.41179	9.05682	9.21273	7.05566	7.97886	8.49528	7.70166	7.90311	8.07555	7.14742	7.08439	7.2965	8.04276	8.92076	7.5352	7.24516	7.85572	8.10821	7.1936	7.40492	7.96622	10.433	8.87188	8.58058	8.56251	8.72506	8.66477	9.62802	8.88717	8.58701	8.76598	8.9102
Os04g0592300	Hypothetical protein.	No Hit	6.08947	5.62002	6.52232	6.77869	6.7327	6.93785	6.1698	6.00225	6.61864	6.38253	6.0151	6.13122	7.41535	6.63093	6.57119	7.10618	6.83262	7.12653	5.99393	5.81163	6.74935	7.07524	7.04789	7.18664	5.88656	5.94046	4.82102	5.41744	6.34888	6.04835	6.18924	6.43805	6.39394	6.25576	7.00763	6.27549	6.87564	6.68381	6.27356	5.81681	6.44649	6.1105	6.91879	7.84376	7.87883	7.85833	7.91922
Os04g0592700	WD40-like domain containing protein.	WD domain, G-beta repeat domain containing protein, expressed	6.37741	6.85307	7.06642	5.87943	5.81094	6.31743	5.65915	6.42492	5.87332	5.08196	5.36083	5.97861	6.47551	6.43212	6.17417	5.6915	5.40151	5.63439	6.63997	6.34596	5.98838	6.58587	6.55827	6.76957	5.64831	5.23746	5.12925	5.15432	5.63978	5.71363	6.27351	6.317	6.09245	6.52615	6.20008	5.98213	6.50316	5.61171	6.13212	5.98374	5.67908	5.87531	6.74765	6.83869	6.54706	4.43084	5.76942
Os04g0599400	Scramblase family protein.	scramblase, putative, expressed	10.3815	11.0738	10.2896	9.75288	10.1871	9.57319	10.3826	10.8728	10.7555	9.98609	10.6795	10.3911	11.755	12.0631	11.9238	10.1267	10.5556	10.2817	11.3539	11.2764	11.1076	9.43064	9.36342	9.50645	10.3896	9.95953	10.0675	10.9576	10.535	10.0365	9.99449	10.3718	10.7088	9.33296	9.08553	9.40869	9.63016	9.54729	10.1871	9.37801	9.49714	10.5054	12.3108	11.711	11.6297	9.18332	10.4046
Os04g0604600	Hypothetical protein.	expressed protein	9.22508	9.46846	8.99223	9.43194	9.53704	9.16071	9.92664	9.80917	9.76808	10.2059	10.049	9.82248	9.43393	9.38406	9.86712	9.29615	9.80594	8.98854	9.04063	8.62202	9.43206	8.63347	9.15222	9.71269	9.07068	8.06202	8.35767	8.02723	8.55575	8.87627	8.9326	8.56978	9.53035	8.97631	8.17702	9.19118	8.49142	8.79567	9.35911	9.17966	8.8038	9.45268	10.0911	9.8939	10.1783	9.68997	10.0214
Os04g0605900	60S ribosomal protein L7.	60S ribosomal protein L7, putative, expressed	9.37866	9.47086	8.3047	9.1336	8.80556	8.13153	9.88887	10.3369	10.4067	10.4028	10.7157	10.5078	9.66045	10.0248	10.1215	9.7633	10.1031	9.95814	11.8602	11.434	10.7724	12.2592	11.7335	11.726	10.361	10.3317	10.8013	11.1016	11.1411	10.5113	11.3036	10.9979	11.1604	11.6669	10.9259	10.8582	9.13113	9.60374	10.3406	10.4999	9.98477	10.7181	12.5513	12.3905	12.3559	9.39903	11.8134
Os04g0608400	Conserved hypothetical protein.	expressed protein	5.89558	6.21258	4.36595	5.57346	5.68339	4.74495	5.94165	6.42615	6.44987	6.21544	6.35221	5.76235	6.83159	6.82676	6.15203	6.11508	6.60474	6.23658	6.00027	6.39169	5.72083	6.66676	6.52222	6.46733	4.95715	5.96536	5.88332	5.99136	5.77973	5.42567	5.84677	5.79312	5.47899	6.27382	5.9365	5.49594	5.20458	5.16875	5.91787	5.4313	5.48976	5.50945	7.08329	6.63206	6.25646	4.25054	6.31073
Os04g0610100	Putative plant transposon protein family protein.	transposable element protein, putative, containing Pfam profile: PF03004, Transposase_24, expressed	10.2497	10.6956	10.0913	9.9502	10.2074	9.86988	10.1997	11.2376	11.1081	11.2429	11.6895	10.9092	10.7147	10.8162	10.7943	10.2872	10.8841	10.6788	10.3284	10.5367	10.2486	9.52221	9.64177	9.67454	10.2554	9.18527	9.73668	10.569	11.367	10.6743	9.77016	10.1061	10.1386	9.27417	9.23494	9.68971	10.7113	10.6567	10.6348	10.8213	10.7148	10.8898	11.4091	10.6767	10.6638	10.6636	10.3843
Os04g0617600	Cdc48 cell division control protein 48, AAA family.	AAA family ATPase, putative, expressed	11.3051	11.3703	10.805	11.3496	11.3384	10.9164	11.0905	11.0813	10.9653	11.275	11.2468	10.5494	11.3083	11.2538	11.2444	10.8242	11.2946	11.1237	9.47051	10.1411	10.1473	9.84183	10.1078	10.3683	9.97182	9.54392	10.199	10.3388	10.6686	10.2404	10.1547	10.056	10.181	10.1169	9.527	10.1002	10.1918	10.2902	10.3294	10.6022	10.2945	10.4931	10.4421	10.0703	10.0703	10.8233	10.8542
Os04g0631400	Hypothetical protein.	hypothetical protein	7.09618	7.68932	8.82701	6.73428	7.79501	8.27715	6.581	8.43493	8.39239	6.94999	8.33769	9.72765	8.21879	9.71118	9.56152	9.0713	8.45678	9.49939	10.2014	9.59993	7.86064	9.49448	8.34596	8.4754	11.5138	11.5628	10.6082	11.7874	9.84674	12.5942	6.72257	7.76386	7.85005	6.74369	7.21727	6.82604	7.99213	7.46546	7.12646	6.36654	7.18434	7.23897	8.83162	8.60113	8.19791	8.20129	8.23419
Os04g0635800	GCN5-related N-acetyltransferase domain containing protein.	acetyltransferase, GNAT family, putative, expressed	8.95179	8.58861	8.18309	9.26184	9.02329	8.50588	9.41352	9.60801	9.52396	9.57665	9.67661	9.01227	9.26229	9.48346	8.78408	9.12521	9.47989	8.99614	9.70048	9.71707	8.61222	10.2129	9.80096	9.37835	9.32872	8.47163	8.99573	9.83833	9.60931	8.95333	9.89444	9.66388	9.59704	10.2037	9.91092	9.55781	9.14399	9.28969	9.51635	9.58121	9.22159	9.57364	10.6081	10.4708	10.2103	9.38133	9.84555
Os04g0639800	(No Hit)	ulp1 protease family protein, putative, expressed	5.8045	5.08727	4.75509	3.83415	4.19737	2.08432	5.96466	5.31218	4.75325	3.94535	2.93464	1.74143	6.48415	6.31777	6.12292	4.29862	4.67368	3.53248	5.36547	4.89015	4.98481	4.46181	4.19512	3.4433	6.997	5.53283	5.7389	6.52109	5.65557	3.44869	7.60296	7.26711	7.64644	7.27963	6.75563	7.86636	6.89763	6.23842	6.30839	7.15131	6.56625	6.47329	6.66034	4.94827	4.51745	3.54425	5.37317
Os04g0654700	Jab1 protein.	COP9 signalosome complex subunit 5b, putative, expressed	11.066	11.4378	10.6352	11.3755	11.5177	10.8243	11.5002	11.8083	11.6404	11.4465	11.761	11.1522	11.7756	12.0676	11.8835	11.5693	11.7992	11.911	11.3766	11.4684	10.7454	11.5136	11.3878	11.4826	10.8076	10.3584	10.7362	11.2284	11.4794	10.8276	11.065	11.0636	11.2789	11.2194	10.7489	11.0255	10.6737	10.603	10.9649	10.8492	10.8614	11.2331	12.2131	11.7778	11.7715	11.0434	11.8875
Os04g0659400	ENT domain containing protein.	ENT domain containing protein, expressed	9.17603	8.74451	8.9393	9.06305	8.69305	8.80419	9.10908	8.7131	8.72886	9.2984	9.13611	9.33731	7.97131	8.82079	8.93138	8.35625	8.78043	8.97144	8.01753	7.76111	7.94534	8.01393	7.89899	8.29842	8.09744	7.81751	7.87244	8.86745	8.99897	8.75707	7.69327	7.16719	7.7511	7.75682	6.98701	7.63904	6.43942	7.31669	7.83466	7.84754	7.7028	8.02871	8.45651	7.94122	8.12682	8.41329	8.1769
Os04g0673400	Uracil-DNA glycosylase (EC 3.2.2.-) (UDG).	uracil-DNA glycosylase, putative, expressed	8.62593	8.90763	7.86052	8.43505	8.49205	7.95247	7.66436	8.22795	8.3257	8.12337	8.6355	7.64208	7.91508	7.9402	7.87177	7.79884	8.2405	8.0487	7.87312	7.83764	6.26538	8.42923	8.20925	8.36838	6.07454	6.08836	5.20814	5.79544	7.49155	6.741	7.56563	7.41204	7.22258	7.77541	7.48888	7.21366	6.54816	6.16638	6.43538	5.84746	6.37573	6.69783	10.2559	8.6889	9.00115	6.63334	8.99861
Os04g0676000	Hypothetical protein.	No Hit	8.39609	8.41488	8.01642	7.56223	8.03109	7.77499	8.77942	8.63254	8.33058	8.55964	8.93773	8.13986	8.20342	8.26621	8.22117	7.36117	8.18265	7.41471	9.1127	8.73359	8.7006	8.57803	8.7192	8.8154	7.72111	7.20099	7.96866	8.76072	8.86739	8.61308	8.02277	8.06699	8.1435	7.96365	7.74243	7.92223	7.9233	8.14981	8.44189	8.45281	8.21319	8.73274	10.2863	9.73031	9.34814	9.4742	9.83672
Os04g0678800	Conserved hypothetical protein.	N-acetylglucosaminyl-phosphatidylinositol de-N-acetylase, putative, expressed	7.50452	7.36351	6.94165	8.35443	8.06162	7.59299	8.54258	8.24867	8.37416	9.18649	9.04937	8.71398	8.24971	8.19803	7.95378	9.00935	9.01416	8.60938	8.44544	8.4618	8.11319	8.89914	8.78719	8.83035	8.3881	7.95945	8.45456	9.51714	9.31379	8.82797	9.24272	8.65891	9.01501	9.36843	8.28841	8.82295	8.06619	8.63482	8.98568	9.59603	8.72514	9.11983	8.91237	8.81224	8.85159	9.08199	8.9935
Os04g0683100	Pre-mRNA cleavage factor I 25 kDa subunit (Cleavage and polyadenylation specific factor 5, 25 kD subunit).	cleavage and polyadenylation specificity factor subunit 5, putative, expressed	10.2468	10.6281	9.7101	10.4982	10.6547	9.92868	11.3715	11.3954	11.3788	11.7351	11.6037	11.5297	11.2488	11.4775	11.628	11.4503	11.5429	11.8156	11.4555	11.2699	10.5434	11.8253	11.3445	11.5615	11.4062	10.9301	11.4949	11.9418	11.6088	11.7301	10.5756	10.4941	10.7626	10.7133	10.4446	10.6746	10.5417	10.5755	10.5625	11.1631	10.8731	10.7721	11.6434	11.1433	11.1348	11.0499	11.4784
Os05g0106700	Chromosome condensation regulator protein (Fragment).	FYVE zinc finger domain containing protein	3.56738	3.5754	5.45425	4.04273	3.82489	4.86575	5.41558	5.06939	5.29214	5.72422	5.50562	5.40481	5.75186	5.54319	6.03371	5.76302	5.74893	5.65282	5.51028	5.08135	6.04681	5.49972	6.08361	7.18948	5.90522	6.16652	6.4287	5.98843	6.16628	6.99572	5.9481	5.59962	6.59127	6.14745	4.87337	5.81069	4.37434	3.34139	5.38717	4.66075	4.30004	5.80016	7.1266	7.54705	7.68565	7.39864	7.55118
Os05g0107000	Protein prenyltransferase domain containing protein.	expressed protein	5.27221	5.29603	6.21646	5.74097	5.88882	5.33645	4.9232	5.84093	6.16527	6.34009	6.32913	6.06859	6.14499	6.28712	6.14242	6.84588	6.9202	7.74747	6.29419	6.63645	5.90609	6.22806	6.05856	6.13928	5.90396	6.06222	5.28521	5.31569	6.18388	5.51066	5.55507	5.45363	5.78551	5.64662	4.79066	5.42996	5.94926	5.4536	5.77216	5.28984	5.44517	6.18916	8.45558	7.42073	7.29418	5.81284	6.8706
Os05g0107900	Drought induced 19 family protein.	drought induced 19 protein, putative, expressed	5.60432	5.1823	5.43311	6.14906	5.98655	5.54577	4.7905	4.23871	4.6995	4.13797	4.63359	4.44519	3.86119	3.83243	3.5123	3.89737	4.27268	3.62992	4.68333	4.35837	4.13791	3.57904	3.51821	3.55951	0.792033	3.88037	3.87985	4.33099	3.63182	4.20622	5.03863	5.27569	5.7351	5.49549	5.40537	5.10226	4.5809	3.86902	4.59878	4.76487	4.5079	4.49207	7.67007	7.0523	6.87766	5.19934	5.62782
Os05g0112900	TPR-like domain containing protein.	pentatricopeptide, putative	3.66154	3.2466	2.74621	4.72967	4.20698	4.09557	3.34476	2.97459	2.81663	4.52878	3.87585	3.2036	3.68321	2.96303	3.86434	4.85348	4.46756	4.99572	4.2751	4.42167	4.87327	5.27062	5.08217	4.74837	3.80362	5.0473	4.63343	3.7176	3.59417	4.23053	5.19871	5.23453	3.57829	5.27687	6.17877	4.76594	4.83085	5.45014	3.05358	3.867	4.87681	3.50887	5.08651	4.59787	3.64063	2.31012	4.3216
Os05g0113900	Histone H2A.	Core histone H2A/H2B/H3/H4 domain containing protein, putative, expressed	8.37701	8.79516	8.62559	10.053	10.0712	10.1991	8.79959	9.31882	9.67688	9.22006	9.51711	9.51702	9.50695	10.2027	9.76924	10.4674	10.4671	10.1396	15.0229	14.4774	10.4939	15.8631	15.1122	14.5284	7.81604	7.95985	8.032	9.08963	9.26053	8.99937	13.1895	13.3834	13.0529	13.3596	13.4108	13.0858	10.9203	11.209	11.7643	11.6877	12.042	11.8555	15.2897	14.6599	14.8648	8.8108	14.1452
Os05g0119600	Conserved hypothetical protein.	protein binding protein, putative, expressed	5.27742	4.40871	4.70441	4.65416	4.52476	4.76172	4.34011	3.69359	3.98167	3.1797	4.51339	5.39599	2.44324	2.06922	3.20492	2.98396	2.45946	3.06399	9.70707	9.46616	5.54789	10.2502	9.19995	9.2151	4.47977	4.64428	4.59092	2.46495	4.21631	5.10482	8.88469	8.68183	8.93786	8.9894	8.29326	8.28348	7.38482	6.40454	7.5882	6.44476	6.92306	7.83307	10.4913	9.58583	9.64521	4.21146	8.9879
Os05g0120700	Cation transporting ATPase, C-terminal domain containing protein.	calcium-transporting ATPase 2, endoplasmic reticulum-type, putative, expressed	10.8402	10.933	10.662	12.5577	12.4733	11.9727	10.4609	10.2558	10.3557	12.9068	12.7454	11.7432	11.2203	10.821	10.2336	12.6168	12.3607	11.7322	10.531	11.1448	11.0991	10.9203	10.9547	11.1686	11.3848	11.3142	11.1623	12.3295	11.9008	11.2494	11.9047	11.6096	12.2774	11.9617	11.6029	12.5735	12.2963	11.8065	11.9478	12.6384	11.8507	12.0152	10.6414	11.4514	11.512	12.3599	11.4663
Os05g0122500	PWWP domain containing protein.	PWWP domain containing protein, expressed	3.25172	2.75404	8.18012	1.07311	2.26531	4.15207	2.09122	1.07754	1.61232	1.75649	2.41816	3.46617	2.78589	2.32015	3.70842	1.0657	2.18197	4.10137	3.91224	0.821107	3.10744	0.380154	1.24988	2.99061	0.739558	4.74495	2.98619	1.15412	2.28204	0.360407	0.735061	0.401953	-0.0776637	1.72364	-0.503046	1.44682	5.18046	0.491762	2.22668	3.48885	1.82001	2.07562	6.32616	3.67874	4.89938	1.74943	5.6413
Os05g0124600	Ankyrin repeat containing protein.	expressed protein	2.90924	2.19713	1.93727	3.31376	2.33054	2.86812	2.33876	2.17063	2.71105	2.62472	3.55068	5.36685	3.78444	3.4488	2.2471	3.44069	2.07085	2.92083	2.8443	2.86249	3.99534	4.06298	4.06133	2.61526	4.45228	4.6252	3.01558	3.4715	1.8479	4.25338	4.21049	5.23247	2.57992	4.08867	6.11746	4.25324	5.0418	5.6323	3.23341	3.25019	5.33436	2.81314	2.90649	3.29262	4.29111	2.6823	2.94436
Os05g0153400	TPR-like domain containing protein.	vegetative storage protein, putative, expressed	6.00411	6.39733	4.7452	7.15983	7.14464	6.7324	5.55254	5.98483	6.3699	8.46202	8.36486	7.96834	7.53411	6.97304	6.78735	8.68187	8.16848	8.37196	7.1972	7.51632	6.43666	7.37823	6.70612	6.9236	6.8341	6.36714	6.9923	9.23009	8.9457	8.13224	6.27829	5.73829	6.17713	6.12908	5.60657	5.75018	6.49027	6.15987	6.42612	6.76753	6.61116	6.88742	7.98332	7.24613	7.1287	6.06582	7.30894
Os05g0153900	Plant MuDR transposase domain containing protein.	No Hit	2.7313	3.34997	3.09625	1.95903	2.70456	1.64879	0.907523	3.09731	0.922768	2.35162	1.48636	2.80349	2.98494	3.31692	2.89594	2.97977	2.70536	2.30686	2.99723	3.46254	1.78488	3.78999	3.28001	2.27989	4.97303	5.849	-1.04637	3.38921	2.93948	1.63731	4.03148	4.78692	2.03242	2.76179	5.67755	3.09173	5.16651	5.35893	2.4027	3.03942	5.22086	2.27031	1.66775	3.2203	2.32095	2.3954	2.10135
Os05g0155100	60S ribosomal protein L18.	60S ribosomal protein L18-3, putative, expressed	8.89245	8.92246	7.78856	8.99809	8.91233	7.85082	8.99729	9.00007	8.88663	9.06034	9.20797	8.88531	8.99474	9.14242	8.99198	9.43868	9.21505	8.95905	11.01	10.4976	9.53143	11.3965	10.9281	10.8941	9.02046	9.20608	9.89772	9.8628	9.70258	9.37845	9.87283	9.68214	9.67285	10.4241	9.86544	9.51655	8.01782	8.15621	8.73247	8.98157	8.68515	9.15224	11.7027	11.2826	11.0064	9.1211	11.1771
Os05g0158400	Peptidase, trypsin-like serine and cysteine proteases domain containing protein.	expressed protein	7.57676	7.55023	7.5441	8.31303	8.16806	8.1751	8.22126	7.74603	7.72705	8.47573	8.88584	8.4671	7.68525	7.88621	8.01277	7.81067	8.12065	7.82319	8.09775	8.07015	7.79024	7.44179	7.39523	7.88667	7.84106	7.64462	8.38231	8.85636	8.6007	8.52125	8.21252	8.07069	8.61916	8.2704	7.58978	8.33686	8.11036	8.43298	8.77133	8.83538	8.60932	8.93671	9.18738	8.95837	9.01518	9.04277	9.20717
Os05g0160600	Peptidase, trypsin-like serine and cysteine proteases domain containing protein.	expressed protein	5.61593	4.98756	3.76301	6.64669	7.3457	6.29414	7.83367	8.08308	7.33199	8.19099	8.53072	8.59666	8.1587	8.63591	8.53402	8.71386	8.92542	8.8383	7.18079	6.62559	5.67031	7.02523	6.82067	7.25345	8.19553	7.93272	8.14381	9.54083	8.35477	9.12088	8.2736	8.45219	7.19839	7.95028	8.48579	8.62972	6.51496	7.30028	6.88556	6.75773	6.98658	7.76698	10.4845	9.943	10.0269	10.0846	10.3176
Os05g0162600	Splicing factor RSZ33.	splicing factor, arginine/serine-rich 7, putative, expressed	5.30025	5.26322	4.41792	5.36623	5.24712	4.63619	6.115	5.98513	5.7082	6.20404	6.23937	5.89791	5.30534	5.7927	5.78771	5.44558	5.6453	5.49809	5.93025	5.66699	4.42352	6.14339	5.35951	5.72918	5.6358	5.75002	6.08264	6.44204	6.03552	6.11744	5.9726	6.05301	5.85109	6.68239	6.71816	6.25841	5.97402	6.51127	5.69079	6.2315	6.28479	6.39035	7.85336	6.93218	6.70183	6.54021	6.8923
Os05g0164900	Galactose oxidase, central domain containing protein.	kelch repeat-containing protein, putative, expressed	8.53153	8.80096	7.74724	7.91072	7.94258	7.18781	7.86452	8.41429	8.30634	7.94161	8.47298	7.09327	9.35182	9.2561	9.06712	8.59447	8.87663	9.02242	6.87774	7.92295	7.23458	7.48257	7.46531	7.82044	8.38988	8.66144	9.75664	9.15346	9.45741	9.07452	8.43833	7.96897	8.88708	8.79527	7.64965	8.28085	6.73517	7.36857	7.90678	7.72758	7.25362	8.35588	8.80971	7.91595	8.66987	7.9236	8.83005
Os05g0182000	Late embryogenesis abundant protein.	late embryogenesis abundant protein, putative, expressed	8.09671	7.9872	8.16969	7.56207	7.42223	7.6394	8.40039	8.3778	8.57774	7.88963	7.50542	7.44952	8.49535	8.25428	8.36475	7.4882	7.41657	8.06578	8.48	8.02916	8.28957	8.27122	8.04158	8.45452	6.80639	6.28001	6.09928	7.08646	7.14553	6.7267	6.92924	6.80424	6.9047	7.69123	7.3131	7.28971	5.82953	5.63878	6.34175	6.41532	5.96126	6.44118	9.0325	8.70746	8.99806	7.32659	8.39272
Os05g0182500	Rad6 (Ubiquitin carrier protein).	ubiquitin-conjugating enzyme, putative, expressed	12.0053	11.7233	11.8443	12.0604	11.9416	12.1146	12.4525	12.2694	12.2049	11.9714	11.9814	11.5612	11.8494	12.1042	11.9598	11.2541	11.7678	11.455	12.0176	12.0328	12.1509	11.3322	11.5091	11.7327	11.6634	11.3825	11.7129	11.3637	11.5575	11.2474	12.0115	11.8983	12.0435	11.768	11.3283	11.7197	11.1121	11.3714	11.6626	11.4677	11.2776	11.6183	11.9781	12.4802	12.2472	12.4517	11.909
Os05g0187000	20S proteasome beta2 subunit.	peptidase, T1 family, putative, expressed	13.0225	12.916	12.487	13.5122	13.6047	13.0319	13.222	13.1557	12.8956	13.273	13.2999	12.9527	13.5466	13.6721	13.4291	13.5909	13.5449	13.3659	13.9472	13.6686	13.2073	13.9046	13.6105	13.6501	13.044	12.7749	13.5034	13.9144	13.504	12.8837	13.7522	13.4689	13.9043	13.5338	13.1501	13.2648	12.4334	12.4608	13.0739	12.9684	12.8643	13.2291	14.1819	14.1186	13.9327	13.0738	13.6761
Os05g0187500	IQ calmodulin-binding region domain containing protein.	IQ calmodulin-binding motif family protein, expressed	6.96319	6.88184	7.76006	5.65972	6.03651	7.11592	5.85888	6.63054	7.1197	5.61446	5.98079	6.41662	6.11043	6.76974	6.89987	5.65902	5.74013	6.75493	9.35987	8.31003	8.03687	9.7034	9.40779	8.92341	6.36337	6.34522	5.57814	5.9889	6.27727	6.27391	6.3296	6.78446	7.11049	6.28073	6.52559	6.64575	7.68033	6.61694	6.4694	6.36556	6.3952	6.40349	9.48961	8.45443	8.72841	5.34292	8.58579
Os05g0187800	Der1-like domain containing protein.	Der1-like family domain containing protein, expressed	3.81166	1.10074	3.23733	2.18127	5.39477	3.39962	3.59574	4.09441	2.74197	2.23529	4.02742	3.21603	3.36122	3.87788	5.33684	5.74604	2.80521	4.46964	3.2307	3.69539	2.37362	3.9116	3.4594	3.42177	2.76517	5.62968	3.77619	2.99253	2.87332	4.54461	4.11246	4.41739	4.07146	5.35485	4.74474	4.05971	5.23372	2.30788	3.27886	3.81392	2.97888	2.40808	3.48579	3.50333	3.24364	3.87556	4.09938
Os05g0188100	Hypothetical protein.	hypothetical protein	10.2812	10.4716	10.3598	13.1535	13.4462	12.8937	14.5734	15.0593	14.9404	15.1856	15.8421	15.3586	11.8319	11.8076	11.4542	15.1053	14.7494	13.9446	13.3804	13.7194	12.9974	14.585	13.5841	13.8958	15.2529	14.5094	15.8564	15.2396	16.3199	15.0864	14.2117	14.4512	14.8088	13.7245	13.4317	14.1492	14.223	14.2663	15.4111	14.6121	14.209	15.1521	13.9548	12.5653	12.6509	13.9659	13.5196
Os05g0207300	60S ribosomal protein L11-2 (L16). Splice isoform 2.	ribosomal protein L5, putative, expressed	9.34176	9.37214	8.2689	9.03024	8.9616	8.26612	10.0426	10.4284	10.2298	10.2243	10.4378	10.3727	9.92394	10.1955	10.2323	9.87553	10.0035	10.187	11.8608	11.2729	10.8209	12.6805	12.0284	12.0092	10.2901	10.1423	10.4813	10.8334	10.4151	9.9462	11.6831	11.4675	11.6125	11.9448	11.5554	11.2266	9.57865	9.8961	10.6022	10.64	10.276	10.7814	12.3677	12.2029	12.1328	10.0583	11.599
Os05g0211800	(No Hit)	hypothetical protein	3.95429	3.6031	6.33515	2.47842	3.21735	3.73375	3.70064	3.55228	3.02236	3.25539	2.42723	2.09579	2.96277	3.43611	3.32387	2.79651	2.93649	3.44747	2.92198	1.9782	2.67366	1.54716	2.24361	3.05328	4.8841	-1.61687	2.89496	1.90736	2.40636	3.30072	2.25373	2.08137	2.85666	1.02258	1.06735	3.05481	4.65232	1.60887	3.20973	3.30265	2.41728	2.71301	3.39916	3.60251	2.29883	3.49588	2.54622
Os05g0219800	DEAH helicase isoform 6.	helicase, putative, expressed	4.58991	5.26563	2.47258	4.11184	4.20276	2.74778	2.95649	3.03204	3.55187	2.81377	3.25161	3.95001	5.49882	4.38087	5.00716	4.79043	3.94622	4.55338	6.62898	6.78575	3.59891	6.6327	6.35344	6.64258	4.67728	4.71227	4.38137	2.39881	3.49325	4.46109	6.68274	6.49192	6.41738	6.93526	6.12385	5.66366	5.81356	5.27044	5.11508	4.67515	5.20031	5.67569	9.03859	7.91214	7.76408	2.0076	7.69573
Os05g0223200	Glycine-rich RNA-binding protein GRP2A.	RNA recognition motif containing protein, putative, expressed	4.56914	3.48325	4.66763	5.25242	6.98973	3.71026	5.97988	5.73518	5.53761	3.93989	3.96731	5.06951	4.65971	4.64021	3.98679	4.74326	4.63327	4.89075	6.95832	5.35671	4.57079	5.84543	6.29572	6.20868	4.2174	4.10894	6.15482	3.22909	3.62119	4.05792	5.76982	5.89149	4.61078	5.67036	6.62501	6.35326	5.72011	5.43236	3.75678	5.99486	5.01097	3.79496	10.3448	7.94638	8.41868	3.50476	9.49843
Os05g0227700	Conserved hypothetical protein.	eukaryotic translation initiation factor 3 subunit E-interacting protein, putative, expressed	12.1917	12.509	11.2038	12.2161	12.3077	11.3188	12.5763	12.9218	12.7895	12.9854	13.2239	12.8378	13.0043	13.0981	12.9323	13.1365	13.1499	13.1913	13.0562	13.1148	12.3697	13.6663	13.252	13.3863	12.8112	12.506	12.9719	13.2949	13.417	13.1637	13.0056	12.6393	12.8402	13.176	12.4579	12.5387	12.1799	12.2915	12.3931	12.5231	12.4503	12.8182	13.8251	13.6507	13.5214	12.6222	13.4422
Os05g0229000	D111/G-patch domain containing protein.	No Hit	5.59003	6.08677	5.96432	5.06862	4.90034	5.26846	5.67971	5.99312	5.8271	4.75344	4.71495	5.09163	6.49085	6.37686	6.55267	5.26122	4.97775	5.19702	4.46496	4.48371	4.9918	4.2145	4.25899	4.47819	4.92611	4.28784	0.186799	3.6976	4.21445	4.31628	3.62863	4.25316	4.03312	3.45482	4.66809	4.53569	5.1617	5.03081	4.32284	4.60348	4.67255	4.02436	5.84767	5.23664	5.19316	4.79135	4.95873
Os05g0235800	MCM family protein.	MCM6 - Putative minichromosome maintenance MCM complex subunit 6, expressed	3.85198	3.31667	3.76699	3.21518	3.35655	7.68629	3.42799	3.88579	3.07056	4.01005	4.58086	4.12445	3.70359	3.07378	3.58597	3.31891	2.82352	3.30347	9.69638	9.33688	5.78714	10.2189	9.67577	9.70379	4.63423	5.19948	4.38292	3.53941	4.44427	5.04873	9.60198	9.08793	9.12818	9.70253	8.67889	8.54623	7.84273	7.12364	7.64381	8.02074	7.38517	7.82474	10.8662	9.88714	9.68081	3.45621	10.042
Os05g0256000	TGF-beta receptor-interacting protein 1.	WD domain, G-beta repeat domain containing protein, expressed	11.3428	11.3352	10.1211	10.7956	10.3889	9.74823	10.885	11.0268	10.7698	10.5647	10.5763	9.75826	11.1373	10.9257	10.8179	10.5004	10.5972	10.3401	10.5995	10.4565	10.3833	10.7424	10.9594	11.0582	9.27103	8.30213	8.80683	9.25707	9.59784	8.49541	10.8279	10.5807	10.4779	11.4224	10.6456	10.5457	9.88424	9.59035	10.015	10.0992	9.76568	10.268	11.6888	11.4741	11.3578	9.78586	11.0326
Os05g0275600	Conserved hypothetical protein.	expressed protein	6.103	6.2861	6.6639	6.97595	6.71742	6.84525	6.83158	6.86161	6.75558	6.90436	6.66291	6.42306	6.93308	6.90458	6.75403	6.54781	6.88965	7.33954	5.33785	5.87213	6.16882	5.22016	5.56605	5.91341	5.75859	5.12072	5.6635	6.64651	6.94439	5.62698	5.88151	5.21365	6.39751	5.67065	4.45609	5.97699	5.8006	6.12718	6.22344	7.00103	5.98088	6.62922	6.93087	6.5385	6.72108	6.8085	6.92239
Os05g0295900	ARM repeat fold domain containing protein.	expressed protein	7.21485	7.66318	6.15538	6.82825	6.7095	5.87866	7.18515	7.29722	7.23213	7.52756	7.53096	6.84153	8.45259	8.14743	7.8849	7.83059	7.77257	7.89837	7.94315	8.02428	6.73436	8.39656	7.88678	8.09333	6.95269	6.67339	7.55946	7.43075	7.90127	6.63935	7.31557	7.14042	7.16772	8.1649	7.23375	7.16746	7.20984	7.5142	7.19227	8.00242	7.58733	7.62063	9.13837	8.14997	8.03594	6.4617	8.46536
Os05g0296800	Hypothetical protein.	No Hit	2.90902	2.40392	4.8073	3.07038	3.10035	4.49939	3.39258	3.90881	2.98815	3.08029	2.61438	4.51235	3.83631	3.61863	2.96791	3.77884	2.75329	3.03728	2.68785	2.64054	2.61025	1.19961	1.64927	1.52278	-0.766975	4.63154	-1.62086	2.73937	3.12717	3.85319	1.96747	2.69597	1.91871	2.16247	2.3011	3.08978	5.646	3.4414	6.47032	3.02776	1.80687	3.10834	3.21228	2.91842	2.21749	2.31787	2.21794
Os05g0302700	ATP/ADP carrier protein.	mitochondrial carrier protein, putative, expressed	12.1133	11.9529	10.8864	12.3312	12.0572	11.1027	12.1016	12.4496	12.1549	12.6342	12.6487	12.282	12.6915	12.7135	12.1742	12.5918	12.5497	12.3707	13.5283	13.0689	12.3824	13.3951	13.1643	12.8945	11.8928	11.7503	12.145	13.0695	12.7547	11.9949	12.086	11.6828	11.6871	12.4458	11.5936	11.3707	10.1846	10.5856	11.1852	11.5898	11.0104	11.6159	13.9588	13.7734	13.526	11.1023	13.4402
Os05g0304400	GDP dissociation inhibitor protein OsGDI2.	rab GDP dissociation inhibitor alpha, putative, expressed	6.08748	5.23024	5.67825	6.24588	5.54251	6.11272	6.06758	5.41576	5.5452	5.45578	5.10905	4.57221	5.43044	5.5395	5.49033	4.96545	5.20644	5.401	5.76076	5.93948	6.25271	5.46688	5.47415	5.97692	5.78215	5.71887	5.63082	5.12614	4.80077	4.93688	6.53131	5.8212	6.03288	6.6371	5.80069	5.67688	4.98502	4.96548	5.56347	5.49797	5.03454	5.38258	5.39523	6.30038	6.19456	5.02785	5.38927
Os05g0314100	Small nuclear ribonucleoprotein (Sm protein) family protein.	LSM domain containing protein, expressed	12.5966	12.7576	11.4731	12.8297	12.6946	11.7934	12.7036	12.9549	12.8015	12.7636	12.8427	12.8426	12.8782	13.4575	13.268	13.0905	13.1502	13.5272	13.8149	13.7169	12.3969	14.0505	13.5096	13.4875	12.8763	12.517	13.2553	13.3159	12.9946	12.6651	12.6673	12.6017	12.5684	12.7424	12.3983	12.0958	11.4276	11.676	11.9031	11.6131	12.1951	12.3069	14.3622	13.6772	13.5297	12.3397	13.638
Os05g0324100	Winged helix DNA-binding domain containing protein.	N-dimethylguanosine tRNA methyltransferase, putative, expressed	8.72228	8.86478	8.36303	9.20724	9.40254	8.76701	9.0928	9.42415	9.01382	9.06594	9.30762	8.80119	8.51285	8.44741	8.76531	8.74384	9.30988	8.58197	8.9046	7.8349	9.16501	8.28305	9.23503	9.09156	6.91146	6.38935	5.95345	6.51678	7.26175	6.71791	5.96157	5.80389	6.05044	6.32558	5.98143	5.76951	6.31416	5.99126	5.41958	6.14333	5.78404	5.77827	9.41023	8.67118	8.49657	8.3821	8.78854
Os05g0363200	UDP-glucuronic acid decarboxylase.	NAD dependent epimerase/dehydratase family domain containing protein, expressed	11.3236	11.141	12.0433	11.634	11.9499	12.108	11.4284	11.2523	10.9888	12.2911	12.097	11.9968	12.7466	12.6836	12.252	12.6295	12.8247	12.7522	13.3818	12.5434	13.4217	13.1099	13.3383	13.3015	11.3797	11.1175	11.2292	13.3956	12.8711	12.3709	14.4754	14.5498	14.8101	14.5612	14.4406	14.3808	13.3693	13.3259	13.9726	13.6793	13.4621	13.7738	12.6232	14.2137	14.0162	14.6517	14.0804
Os05g0364500	Heat shock protein DnaJ family protein.	chaperone protein dnaJ 49, putative, expressed	8.83349	8.72153	8.41413	8.73444	8.53388	8.28159	9.2722	9.2057	8.85739	9.35098	9.29937	9.49865	9.13792	9.73527	9.67165	9.10027	9.06554	9.23741	8.50044	8.65858	8.24985	7.84497	7.549	7.79244	9.53206	8.83397	9.52955	9.93292	9.48656	9.28184	7.93477	7.56563	8.24491	7.84171	6.71425	7.66561	7.29623	8.10382	8.33374	8.74253	7.94196	8.78655	8.5033	8.42127	8.1638	8.8652	8.45811
Os05g0365500	TPR-like domain containing protein.	PPR repeat domain containing protein, putative, expressed	8.94019	9.26121	7.40191	8.37735	8.35403	7.16811	8.32115	9.06659	9.1441	8.53792	8.597	7.6092	10.1904	10.1027	9.62916	8.65421	9.44675	9.96022	7.8219	8.95912	7.41994	8.64695	8.49239	8.18825	8.17756	7.97119	8.0425	8.58065	8.66479	7.84333	8.04608	7.87483	7.58915	8.41047	7.84904	7.67853	8.16909	8.18197	7.77695	8.17791	8.01299	8.22331	10.3294	9.33185	9.24453	7.75038	9.22973
Os05g0367100	Conserved hypothetical protein.	expressed protein	9.46468	9.86075	8.90778	9.43492	9.32431	8.89771	9.35001	9.83164	9.65536	9.23478	9.24606	9.54957	9.25124	9.7042	9.91181	9.5604	9.37381	9.8664	10.1721	9.72192	8.75881	10.4175	9.60611	10.1757	8.97742	8.89624	9.37494	9.36983	9.35785	9.1189	8.82691	9.06419	8.94607	9.48956	9.28577	9.15131	8.17165	8.46396	8.46018	9.02174	8.61456	9.05677	10.4286	9.71895	9.67912	8.82851	9.78512
Os05g0368600	Heavy metal transport/detoxification protein domain containing protein.	heavy metal-associated domain containing protein, expressed	2.4409	0.75994	3.51549	1.58692	2.84169	3.23006	2.10618	1.23522	1.26982	7.42206	1.66313	3.24891	2.64601	2.77118	3.25841	3.70547	0.898171	2.71805	7.2722	6.55151	5.461	7.1586	5.88043	6.62692	2.73687	4.91015	4.74685	2.5841	3.00468	4.33604	4.16491	4.77428	4.48171	4.06245	5.20849	4.45748	4.57079	4.27854	5.36009	3.39426	3.80112	3.66033	8.81063	7.29405	7.34783	2.91175	7.7831
Os05g0373000	Major sperm protein domain containing protein.	MSP domain containing protein, putative, expressed	4.97659	5.37695	4.74658	4.671	4.79115	3.67318	6.25962	6.32305	6.51844	6.05238	6.29653	5.1344	6.97215	6.17145	6.05398	5.17767	5.77189	5.49611	7.9267	7.77856	8.54518	5.87224	6.39204	6.25643	6.35646	5.82129	6.31181	5.91885	6.25256	5.80046	6.9375	7.03114	7.0677	6.38131	5.80243	6.04911	6.97123	6.97807	7.28232	6.55592	6.5715	7.06429	8.65924	8.89896	8.71714	8.27295	7.55445
Os05g0376600	GCN5-related N-acetyltransferase domain containing protein.	acetyltransferase, GNAT family, putative, expressed	1.16948	2.36496	2.28914	1.71676	0.832321	1.19053	1.82929	1.90175	1.11127	2.05834	1.60536	1.79317	1.0469	2.42842	3.00352	2.99171	1.48271	1.17174	4.26933	3.95685	1.79803	4.27417	4.05293	4.51751	2.60507	3.06412	3.99807	1.47114	0.995696	2.57482	4.75901	3.9961	4.07629	4.50623	3.73608	3.44539	1.9225	2.67472	3.25982	3.24649	2.12019	3.33253	5.63098	4.61353	4.52877	0.943583	5.03611
Os05g0384800	Chromosome condensation regulator protein (Fragment).	FYVE zinc finger domain containing protein, expressed	9.6939	9.05962	9.20912	9.1605	9.00419	8.57709	9.12137	9.20981	9.22473	9.00783	8.98926	8.26352	9.70318	9.49335	9.25483	8.68466	8.90976	9.03571	8.74699	8.3967	9.18344	8.98591	9.39723	9.47263	7.93349	7.9403	7.9378	8.29972	8.58164	8.05534	8.72299	8.3103	8.6988	8.88116	8.2421	8.56779	7.46342	7.19501	8.04255	7.92633	7.71324	8.22217	8.80384	9.53157	9.30125	9.1634	9.2507
Os05g0392100	Conserved hypothetical protein.	glycine-rich protein, putative, expressed	11.1938	11.2136	10.6493	11.005	11.0297	10.5775	11.1503	11.5145	11.3168	11.0497	11.4175	10.8469	11.5014	11.4843	11.1609	10.9837	11.2576	10.7633	10.4242	10.4267	10.0793	9.8118	9.86877	9.88276	10.4466	10.0215	10.3856	10.5953	10.9562	10.4297	10.2096	10.0786	10.4067	10.13	9.58926	10.1529	10.2432	10.2975	10.4407	10.4361	10.2454	10.6227	11.2487	10.9077	10.8741	10.2521	10.4517
Os05g0399800	(No Hit)	inactive receptor kinase At1g27190 precursor, putative, expressed	2.47239	1.05813	5.04185	2.66277	1.45796	3.62898	3.7305	2.78744	3.92672	4.44005	3.66379	7.39829	4.45931	3.45775	3.92317	4.37601	3.82341	3.5626	2.51619	3.81471	6.75477	4.05549	3.34257	2.93974	3.99149	4.79728	3.52178	4.42879	4.05008	4.44057	5.52167	6.16767	5.91951	5.25448	6.1144	5.15389	6.24343	6.19547	6.32595	6.48388	5.54669	5.98542	1.30115	2.46822	1.61405	1.36588	1.3462
Os05g0400700	DNA-directed RNA polymerase II 19 kDa polypeptide (EC 2.7.7.6) (RNA polymerase II subunit 5).	DNA-directed RNA polymerase II subunit RPB7, putative, expressed	7.78363	7.23035	7.44254	7.31834	7.05216	7.05524	8.63648	8.38288	8.53892	8.44169	8.64876	8.04654	7.76533	7.92349	7.71435	7.46564	7.57581	7.11143	8.79089	8.45015	7.87049	8.25274	7.73507	7.67977	7.76946	7.95024	8.4343	8.0753	8.36137	8.05579	8.39356	8.2257	8.18436	8.57648	8.30781	8.21196	7.66059	7.92223	8.44585	8.4855	7.90479	8.48877	9.10411	9.20123	9.03143	8.97623	8.60247
Os05g0417100	Peptidase S1C, hrtA/degQ family protein.	OsDegp7 - Putative Deg protease homologue, expressed	4.24943	4.47254	2.9128	3.85657	3.76799	2.97494	4.93636	4.87033	4.96145	4.75621	4.14202	3.84462	4.69272	4.74975	5.00137	3.87303	3.8547	3.78797	5.39104	5.19382	4.74129	4.81637	4.58203	4.7006	3.87409	5.99213	4.47497	4.5814	4.42927	4.06245	5.47747	4.94193	4.77977	5.80578	4.90366	4.71875	4.05893	3.78854	4.74591	4.59192	4.01174	4.87753	6.35681	6.00657	5.7444	4.48719	5.23709
Os05g0420600	Cytochrome c.	cytochrome c, putative, expressed	14.8379	14.8522	14.7864	14.3722	14.5771	14.2075	13.9723	13.7633	13.6432	13.9605	13.7328	13.8534	14.6201	14.42	14.3908	14.1745	13.6757	13.8885	15.277	14.7069	14.9749	14.431	14.3023	14.6885	12.9928	12.7425	13.193	13.6016	13.301	12.5972	14.7755	14.5897	15.149	14.7599	14.3006	14.5859	13.0914	13.2348	14.0153	13.9585	13.3591	14.0192	15.0258	15.1619	15.1451	14.1232	14.4693
Os05g0438700	Histone H3.	histone H3, putative, expressed	-0.898294	0.364568	2.45406	1.93568	3.38654	2.15471	3.52543	3.55742	4.63751	2.21286	3.27758	3.19557	3.27489	2.04481	3.55115	3.78125	3.74313	4.58359	13.0867	12.6989	8.09805	14.3117	13.3448	12.7225	4.59943	5.27263	5.38983	2.12519	4.13686	4.37689	11.5646	11.8239	11.4825	12.0088	12.2164	11.6635	9.56688	9.4903	10.2272	9.64082	10.2854	10.0659	13.4541	12.7478	12.9888	1.57295	12.0262
Os05g0459900	60S ribosomal protein L36-1.	60S ribosomal protein L36-2, putative, expressed	13.8044	14.13	12.8505	13.8685	13.8204	12.8895	14.4437	14.7904	14.8103	14.9149	15.0778	15.3234	14.3625	14.7311	15.0111	15.0909	14.9447	15.2786	16.6842	15.9933	15.3274	16.3279	15.9075	16.132	15.6307	15.5754	16.3303	16.1187	15.6584	15.8944	15.1221	15.2332	15.4751	15.227	15.1974	14.9678	14.3809	14.5551	14.7562	15.0343	14.6799	15.305	16.4585	16.2018	16.3907	14.4711	15.9893
Os05g0461400	Histone H2A.2.1.	Core histone H2A/H2B/H3/H4 domain containing protein, putative, expressed	15.8435	15.2542	15.5277	15.708	15.5269	15.754	15.7418	15.6144	15.3785	15.7178	15.4966	15.8737	15.3948	15.7621	15.447	15.6754	15.4483	15.2349	15.265	14.7358	14.2092	14.9024	14.4949	14.6368	14.7697	14.3853	14.6591	15.402	15.7328	15.2577	14.353	14.0892	14.5517	14.2187	13.7878	14.369	13.7804	13.9777	14.3561	15.1184	14.2429	14.6659	15.1624	14.8298	14.8013	14.9859	15.1556
Os05g0462700	Histone H4 variant TH011.	Core histone H2A/H2B/H3/H4 domain containing protein, putative, expressed	9.15641	9.34456	9.10555	10.4702	10.8704	10.5031	10.9966	11.6378	11.7101	10.5615	10.8188	10.5926	11.0589	11.8962	11.341	10.6556	11.1078	10.7797	14.0517	13.8292	10.337	14.9162	14.1348	13.4427	9.9889	9.40625	10.2669	11.1596	11.136	10.2837	13.3659	13.5124	13.2563	13.4406	13.4757	13.0003	11.2338	11.4875	11.9218	11.8086	12.057	11.9365	14.2375	13.8515	13.9731	11.4944	13.208
Os05g0464100	Conserved hypothetical protein.	MCM8 - Putative minichromosome maintenance MCM family subunit 8	3.45029	3.54778	2.55843	2.18234	2.51936	1.6144	2.18406	2.45026	3.40031	1.69869	3.11778	1.74954	2.69157	3.69496	4.51053	3.39572	3.41657	3.51916	3.21481	2.65683	2.65913	2.61129	2.85137	3.13779	2.71563	4.26075	5.27821	2.44453	2.61837	3.37086	3.15545	3.0697	3.24612	2.71788	3.10514	2.62755	4.79466	3.86488	2.28411	3.34821	3.10439	3.0181	5.28544	4.00746	3.7537	2.75412	4.55093
Os05g0467700	Conserved hypothetical protein.	expressed protein	4.97073	4.64449	4.05203	5.43054	5.26248	4.38991	6.35276	6.25607	6.67075	7.28863	7.0139	6.49857	8.70512	8.44351	8.17804	7.918	7.84235	7.54579	5.99695	5.057	4.04269	7.26938	6.60751	5.96949	5.51274	5.74601	5.05478	5.26867	5.8315	5.57045	5.2397	5.4587	4.51477	5.3768	5.66109	4.63178	5.51997	4.88993	4.86182	4.61615	5.15267	4.47922	10.0614	9.39923	9.3345	8.16129	9.37801
Os05g0468400	Galactose oxidase, central domain containing protein.	expressed protein	2.38786	1.79622	1.6295	2.29389	2.68814	2.56183	1.36637	2.89335	2.08987	1.15545	1.7897	0.772354	2.80808	1.22915	1.42741	1.79618	1.48362	1.80569	3.65089	1.54344	1.78116	0.31409	2.48385	3.52115	-1.36206	1.57043	2.11564	0.605579	1.23904	2.52188	2.26331	1.86995	2.16059	2.91915	2.88248	2.54738	3.9289	2.33128	2.18395	2.86633	2.01864	2.01966	7.58544	4.40407	5.57731	1.4793	6.31003
Os05g0477300	Ribosomal protein S26E family protein.	40S ribosomal protein S26, putative, expressed	12.1862	12.2722	10.8974	11.8003	11.7781	10.8056	12.4759	12.9326	12.7542	12.8448	12.9119	12.879	12.7196	12.7818	12.7879	12.7752	12.7075	12.8834	14.3058	14.1045	13.3403	14.9299	14.3293	14.2747	13.187	12.8106	13.6731	13.8271	13.5065	12.9914	13.923	13.9138	13.8699	13.9859	13.8934	13.5481	12.4432	12.7357	13.1511	13.2132	13.1099	13.5535	15.0522	14.6654	14.3459	12.2576	14.3468
Os05g0490800	Proteasome subunit alpha type 3 (EC 3.4.25.1) (20S proteasome alpha subunit G) (20S proteasome subunit alpha-7).	peptidase, T1 family, putative, expressed	11.0418	11.2513	11.1645	12.1049	12.5573	12.2038	10.3521	10.3378	10.518	10.6028	10.7097	10.5494	11.9338	12.0645	11.8241	12.1565	12.3292	12.2087	12.1966	11.6172	11.3539	12.0606	12.0708	12.2463	9.16696	8.56613	8.89335	9.4876	9.46188	8.7678	11.8142	11.8443	12.0906	11.7488	11.571	11.4398	10.174	9.82427	10.6719	10.1438	10.2639	10.8514	12.5421	12.3091	12.3079	10.7196	12.3835
Os05g0494900	Eggshell protein family protein.	No Hit	12.0766	12.2033	11.4728	12.4177	12.2781	11.8271	12.2569	12.6992	12.7309	12.3616	12.3506	11.5383	13.2005	12.8604	12.4787	12.5602	12.8309	13.499	10.8263	11.5887	11.2224	12.2518	12.0821	11.8774	11.7899	11.1569	11.1248	12.0132	12.4562	11.6774	11.8929	11.842	11.9063	12.0053	11.7758	11.7033	12.0203	11.7994	12.2417	11.911	12.0296	12.3868	13.3785	12.3976	12.5088	11.6446	12.4531
Os05g0507600	Hypothetical protein.	No Hit	3.60988	2.04463	3.28105	2.90459	1.75619	2.3137	2.15797	2.37229	2.40779	3.1045	1.64628	3.51488	2.93456	2.66738	2.61595	0.906405	1.703	2.97027	2.25087	0.636063	2.62497	2.10973	1.57056	2.33564	0.997519	4.25031	4.69248	1.97564	2.87993	3.79832	2.41034	2.29855	1.85667	2.23975	3.13646	2.20754	4.33598	3.4828	2.52914	1.50631	2.84327	1.91297	2.85801	2.18268	2.02247	1.69079	2.35489
Os05g0511500	Lipoic acid synthetase, mitochondrial precursor (Lip-syn) (Lipoate synthase).	radical SAM enzyme, putative, expressed	5.3741	5.53153	6.20704	4.90789	5.06511	5.28438	6.79908	5.54129	5.59536	5.40269	5.27994	4.85386	4.8392	4.99034	4.78879	4.6649	4.85901	4.25754	8.85746	8.29112	8.21806	8.49178	8.4724	8.97144	6.40246	5.97865	6.60697	6.10869	5.79438	5.43257	8.7029	8.2164	8.72216	8.82262	7.89608	7.98828	6.89671	7.37336	8.04145	7.23195	7.39069	8.28375	11.0598	10.2851	10.0925	9.15971	10.1745
Os05g0512000	Zn-finger, RING domain containing protein.	ATBARD1/BARD1, putative, expressed	3.29014	2.70318	1.90388	2.72967	2.52922	2.75001	3.02218	2.38151	2.87352	2.55711	2.17006	2.62123	3.00318	1.59548	3.23249	3.09776	2.72345	2.4873	5.16566	4.56626	2.89952	5.37654	5.00408	5.80339	3.30826	4.9839	3.30256	2.64632	1.95748	3.24018	5.77872	5.18734	4.95404	5.84249	5.43754	4.42121	3.35239	4.46778	4.56509	3.02386	4.20482	4.06202	6.70202	5.82226	6.32329	2.90645	6.25395
Os05g0524200	Dual specificity protein phosphatase family protein.	dual specificity protein phosphatase, putative, expressed	7.98796	8.42638	8.35751	7.38425	7.5185	8.06206	6.74364	7.03631	7.47921	6.63739	7.03299	7.45173	6.73638	7.03181	7.56016	7.11587	7.15502	7.59638	7.81795	7.44454	7.7984	6.81243	6.6855	7.34463	6.39456	5.76554	6.62517	6.88224	7.28915	6.30836	7.36032	7.22869	8.05134	7.22535	6.89285	7.80406	7.8779	7.03646	7.58502	7.64443	7.13488	7.37132	7.30683	8.09502	8.07523	7.50017	7.32668
Os05g0526900	UDP-glucuronosyl/UDP-glucosyltransferase family protein.	anthocyanidin 5,3-O-glucosyltransferase, putative, expressed	6.09624	6.22031	5.77279	6.48177	6.5588	5.93428	6.48314	6.89726	7.39394	6.6415	6.61886	6.86165	9.63666	9.57422	9.35947	8.97183	8.51844	9.61599	6.47545	7.29425	6.40388	6.97413	6.11275	6.45056	8.61066	8.03993	8.01764	9.98991	9.12172	8.71357	5.73295	5.589	6.09212	6.26303	6.13813	6.75045	8.45237	8.47267	8.08557	8.80325	8.92641	8.84325	8.27468	5.75317	5.38163	6.51363	7.96001
Os05g0528900	Ribosomal protein L9 family protein.	ribosomal L9, putative, expressed	10.2492	10.5118	9.09231	9.93	10.007	9.06869	9.67601	10.1852	10.1113	10.0744	10.3624	10.2953	10.5182	10.3921	10.3468	10.3966	10.2553	9.91835	11.2984	10.7983	10.0331	11.4188	11.0506	11.0516	10.6666	10.5063	11.0419	10.4813	10.5414	10.2245	10.774	10.665	10.7386	10.7829	10.3501	10.2508	9.40153	9.30562	9.60008	9.82648	9.49271	10.109	11.9542	11.4806	11.5106	9.15083	11.2217
Os05g0529300	ER lumen protein retaining receptor (HDEL receptor).	ER lumen protein retaining receptor, putative, expressed	10.7689	11.0471	10.3617	10.914	10.9767	10.3214	10.976	11.1304	10.9998	10.834	11.1573	10.5154	11.1892	11.4438	11.1302	10.7587	11.1246	10.685	10.872	11.0348	10.4205	11.0576	10.952	10.9813	10.5395	9.96543	10.7101	10.9749	10.8758	10.4245	10.7518	10.7829	10.887	10.8971	10.5672	10.5368	10.2283	10.1708	10.4324	10.2868	10.3082	10.572	11.6726	11.4914	11.3645	10.7923	11.4469
Os05g0536200	Voltage-dependent anion channel.	outer mitochondrial membrane porin, putative, expressed	13.8095	13.9173	13.5384	13.9928	14.296	13.7179	13.6087	14.2628	14.2338	13.2905	13.6419	12.9276	14.1127	14.0841	14.0497	13.6929	13.9114	14.0607	14.0716	13.7694	13.8308	14.0614	14.0484	14.0828	12.2916	11.6296	11.8102	12.1016	12.548	11.7663	13.3654	13.3949	13.5964	13.4329	13.2891	13.2829	12.2745	11.915	12.6643	11.9828	12.1879	12.7913	14.2202	14.1984	14.2204	12.6238	13.6285
Os05g0540300	Chaperonin CPN60-2, mitochondrial precursor (HSP60-2).	T-complex protein, putative, expressed	5.028	5.52103	4.24495	5.80988	5.43481	4.16193	6.01117	6.12634	6.37784	6.14268	6.11223	5.99104	7.54627	7.02517	7.07506	6.67987	6.94031	6.87437	8.2053	7.99647	7.36631	7.4296	7.31374	7.32251	6.57793	6.25151	6.4544	5.81044	5.75286	6.22442	8.41271	8.04049	7.77823	8.30931	7.48198	6.75977	5.67437	6.39888	6.70383	6.29774	6.17307	7.06759	9.5436	9.12291	8.8318	3.74548	7.70052
Os05g0541900	Ribosomal L28e protein family protein.	60S ribosomal protein L28-1, putative, expressed	11.0893	11.5594	9.87387	11.1776	11.3766	10.0952	11.5663	12.4913	12.5828	12.6212	12.9196	12.7537	12.151	12.3896	12.3698	12.3955	12.5324	12.4321	13.7103	13.4239	12.542	14.2825	13.7109	13.5908	13.1594	12.9461	13.458	13.5065	13.3327	13.4608	12.9801	13.0481	13.1697	13.2258	13.1154	12.8204	11.3757	11.9444	12.2545	12.2787	12.2574	12.7429	14.3367	13.8932	13.7567	11.7797	13.6117
Os05g0545500	Conserved hypothetical protein.	expressed protein	6.36992	6.53149	5.03034	5.88161	6.13477	4.29811	6.51264	6.67397	6.4523	7.91742	7.73285	6.6671	6.79838	6.7826	6.78467	7.15861	7.36386	7.34574	6.24557	6.62185	5.97755	7.24154	6.91654	6.73022	6.50549	5.6837	7.14167	7.26747	7.87354	7.32186	6.41877	5.8581	5.98318	6.56255	5.55507	5.83664	5.8573	6.16669	6.21133	6.93259	6.45094	6.46676	7.37774	6.84871	6.67478	7.23709	7.84535
Os05g0546600	Forkhead-associated domain containing protein.	No Hit	10.9128	10.9757	10.1288	10.5974	10.5923	10.0533	11.046	11.301	11.1669	11.1214	11.2413	10.5352	11.3719	11.4741	11.1223	10.6833	11.1552	10.8245	10.4564	10.5663	10.0229	10.5505	10.5581	10.4463	10.1894	9.74842	10.4515	10.9645	11.1519	10.7287	10.4967	10.2251	10.2492	10.3823	9.75121	9.94798	10.021	10.3905	10.2934	10.7644	10.5085	10.4383	11.7306	11.0463	11.0174	10.1766	11.0173
Os05g0548100	Conserved hypothetical protein.	VIP1 protein, putative, expressed	13.2244	13.6742	12.6103	13.3666	13.7788	12.9431	13.1074	13.7486	13.3183	13.7551	14.1275	14.077	12.8291	13.3425	13.02	13.8812	13.8122	13.4994	13.9733	13.8557	12.6791	14.2346	13.4968	13.5465	12.9875	12.9068	13.2226	14.322	13.9077	13.3487	12.8796	13.0049	13.1331	13.1208	13.1755	13.1505	12.2742	12.51	12.8968	13.0859	13.0601	13.2894	14.4478	13.9664	13.5684	13.0016	13.7708
Os05g0552300	Guanine nucleotide-binding protein beta subunit-like protein (GPB-LR) (RWD).	WD domain, G-beta repeat domain containing protein, expressed	10.0365	10.335	8.54135	9.7164	9.57362	8.3839	10.2823	11.0646	10.8381	11.2939	11.4705	10.8481	10.6628	11.2491	10.7581	10.5425	11.1535	11.0083	11.5564	11.679	10.1666	12.55	11.9755	11.5414	11.3789	10.632	11.5572	11.9789	12.1436	11.4525	12.0614	11.866	11.5207	12.2271	11.8203	11.1732	10.964	11.4276	11.1687	11.6546	11.3618	11.6734	12.984	12.2645	12.0608	10.2435	12.5315
Os05g0556900	Ribosomal protein L35A.	60S ribosomal protein L35a-3, putative, expressed	12.454	12.8257	10.9108	11.6823	11.62	10.5815	12.3974	13.1078	12.9506	12.873	13.1071	12.9121	12.8779	13.2626	13.2519	12.7514	12.921	12.7761	13.8242	13.354	12.7547	14.222	13.7955	13.7715	12.1232	11.5876	12.2239	12.6391	12.7101	12.5639	12.9394	13.168	12.9697	13.2662	13.2625	12.7535	11.3655	11.6334	11.9184	11.9913	12.1076	12.3383	14.5005	14.1224	13.9821	11.5519	13.552
Os05g0564100	Conserved hypothetical protein.	expressed protein	8.08874	8.19274	7.66738	7.4468	7.34269	7.66439	8.32885	8.511	8.64169	8.60638	8.7274	8.043	8.95818	8.80495	8.55889	7.96632	7.98183	8.03706	8.53951	9.00307	7.98212	8.55525	8.15321	7.91277	7.77801	7.55231	7.9702	8.77319	9.00396	8.66377	8.58045	8.42961	8.27224	8.30239	8.02263	7.80818	8.32884	8.72563	8.30135	8.98937	8.55449	8.52006	9.94033	9.29945	9.25408	8.84021	9.14225
Os05g0565000	60S ribosomal protein L18a-1.	60S ribosomal protein L18a, putative, expressed	10.4436	10.4689	9.2193	10.7052	10.4645	9.73546	9.98089	10.2774	10.2554	10.0996	10.4002	10.1038	10.6284	10.7586	10.635	10.9259	10.8162	11.1844	11.7822	11.7407	11.0153	12.9573	12.448	12.4377	10.0819	9.65064	9.90571	10.4949	10.4299	9.94347	12.2091	11.9776	12.1717	12.3728	11.9674	11.6243	10.0905	9.91927	10.7588	10.1551	10.5878	10.8432	12.1259	12.3584	11.9909	9.94341	11.6399
Os05g0566500	Eukaryotic translation initiation factor 3 subunit 7 (eIF-3 zeta) (eIF3d) (p66).	eukaryotic translation initiation factor 3 subunit D, putative, expressed	13.4918	13.9272	12.4801	13.052	13.102	12.1682	13.3831	14.1616	14.1329	13.4932	13.7493	12.9101	14.0179	14.2908	14.0015	13.5027	13.8182	14.3018	13.5453	13.8818	13.4748	14.5122	14.2948	14.1928	12.8401	12.139	12.0085	12.9624	13.4051	12.2927	13.8288	13.8586	13.7861	14.0576	13.9435	13.6536	13.0086	13.1341	13.4656	13.1286	13.2686	13.6735	15.0001	14.5742	14.6408	12.8545	14.3032
Os05g0566900	TA9 protein (Fragment).	protein of unknown function DUF1296 domain containing protein, expressed	11.8712	11.7381	10.8447	11.9301	11.7381	11.0559	11.9014	12.205	12.1643	11.6207	11.6471	10.9287	12.0224	12.081	11.9693	11.5256	11.9561	12.286	11.2737	11.6457	10.9905	12.3346	12.0793	11.9705	10.8533	10.3811	10.6805	11.1359	11.5258	10.9669	11.7116	11.4009	11.4505	12.0805	11.5419	11.3149	11.0413	10.9529	11.2343	11.1521	11.2505	11.3794	12.9415	12.3276	12.3051	11.4361	12.3064
Os05g0574300	Histone H2B.2.	Core histone H2A/H2B/H3/H4 domain containing protein, putative, expressed	11.5912	11.6673	11.707	13.5691	13.4566	13.9707	14.2769	14.9009	15.4326	13.8229	13.8679	14.2355	14.6873	14.9678	14.9821	14.1759	13.9787	14.1626	16.3077	15.6578	12.7474	16.2365	15.7346	15.738	13.1884	12.6281	12.5999	13.8989	13.9725	13.9166	14.6894	14.7395	14.767	14.8906	14.7613	14.7163	13.3466	13.7291	14.0249	14.364	14.165	14.163	16.0575	15.6849	15.9069	12.8058	15.288
Os05g0580500	Rad21/Rec8 like protein, N-terminal domain containing protein.	Rad21 / Rec8 like protein, putative, expressed	3.54258	2.65434	2.60848	4.36274	3.3347	1.79055	2.33599	2.51468	3.35237	1.6466	2.7107	1.07524	3.98058	2.06792	2.16075	3.52774	2.81988	1.85068	2.54835	1.16442	2.05141	1.03707	2.07638	1.49755	0.909513	5.44462	4.99273	1.78611	2.39844	4.7011	2.96161	2.32832	2.28743	2.69912	0.446866	2.42102	3.80761	2.5651	3.43929	3.83175	2.62283	3.54102	2.74886	2.56534	4.57456	2.40664	2.49924
Os05g0581000	Non-protein coding transcript, unclassifiable transcript.	No Hit	8.60069	8.19764	8.33962	9.36076	8.33895	8.37215	9.07814	8.77216	8.94165	9.65367	8.85088	8.08768	10.0041	9.23382	9.10052	9.48391	9.17651	10.1359	6.50343	7.15811	7.7185	7.68786	7.87543	7.85777	6.41069	4.79983	5.67085	6.97241	8.85158	5.89589	7.76947	7.2655	7.81527	7.99133	7.13364	7.49383	7.04647	7.28063	8.01402	8.18787	7.07005	8.24323	9.22357	8.49662	8.19311	8.64079	8.47758
Os05g0583500	PX-associated domain containing protein.	PX domain containing protein, putative, expressed	10.0682	9.99744	9.78297	9.70161	9.39207	9.24813	10.3249	10.001	10.0027	10.1406	9.68984	9.36323	10.3196	10.0481	10.2838	9.38788	9.69551	9.88474	8.59909	9.06887	9.1269	8.53548	8.74061	9.11829	9.40929	8.85437	9.25223	9.22992	9.50294	9.23481	9.093	8.78157	9.04983	9.07918	8.32262	8.84957	9.22973	9.21019	9.35886	9.86145	9.22379	9.48234	10.0195	9.46843	9.48536	10.2258	9.99059
Os05g0588200	RuvA domain 2-like containing protein.	DNA ligase, putative, expressed	5.16497	5.33045	5.0545	5.4956	5.35885	5.23059	5.73734	5.26728	5.72845	6.1759	6.26256	5.8769	4.71554	4.8753	4.90479	5.18076	5.49536	5.26109	5.96099	6.07304	5.27234	6.45895	6.29875	6.14426	6.54316	5.91854	6.72567	6.91884	6.27273	7.01577	7.46072	7.3077	7.23742	7.39151	7.24377	7.26393	7.51171	7.84511	7.63264	7.87541	7.68936	7.69223	8.28771	7.22804	7.39506	7.15725	7.64539
Os05g0592600	Initiation factor 2 family protein.	eukaryotic translation initiation factor 5B, putative, expressed	12.3763	12.2654	11.9696	12.2381	11.9444	11.6954	12.3679	12.5756	12.9758	12.4723	12.4726	11.8133	13.0795	12.8581	12.6573	12.5533	12.6719	12.898	11.4522	11.9678	11.9371	12.4818	12.5972	12.6507	11.3751	10.5886	10.6543	10.7357	11.9911	10.8359	12.671	12.5115	12.6839	12.7892	12.6047	12.5252	11.5942	11.4305	12.2903	11.6223	11.2875	12.5329	13.3199	12.8617	13.054	12.9435	12.8172
Os05g0594800	Adhesion regulating molecule family protein.	adhesion regulating molecule family, putative, expressed	6.69991	6.45749	6.76306	7.00533	7.10848	6.73687	7.03005	7.10637	7.07928	6.50504	6.73315	6.60988	6.41348	7.19528	6.86947	6.6028	6.68243	6.95147	7.10466	6.63096	6.43413	7.82645	7.46061	7.78977	7.55171	7.30106	7.86272	7.5193	7.47528	7.47409	7.13052	7.00492	7.55672	7.55328	7.07611	7.36811	5.78651	5.78921	6.2993	5.94707	6.07035	6.35676	5.75563	6.29541	6.02982	5.25036	6.17022
Os05g0597100	Nucleolar histone deacetylase HD2-p39.	ZOS5-12 - C2H2 zinc finger protein, expressed	10.44	10.2911	8.9798	9.72427	9.31876	8.56155	10.35	10.2489	10.1798	9.60636	9.49337	9.27577	10.5256	10.2884	10.6353	9.63862	9.67806	9.85013	11.4644	11.2873	10.3956	11.9112	11.3869	11.7677	9.49869	8.64601	9.25364	8.52052	8.90847	8.9505	11.6884	11.2439	11.3701	11.9687	11.3058	11.0031	9.70824	9.47808	10.313	10.0858	10.0047	10.5613	12.326	12.1853	12.0007	9.30577	11.2322
Os06g0101300	Zn-finger, RING domain containing protein.	zinc finger, C3HC4 type domain containing protein, expressed	9.66431	9.66356	9.48408	10.6287	10.884	10.5787	9.89251	10.187	10.4178	11.0836	11.0681	10.303	11.3213	11.2924	10.6832	11.419	11.5254	11.7664	9.56763	10.1757	9.72789	10.508	10.5207	10.1777	10.0156	9.60465	9.0902	10.4793	11.2687	9.92465	11.2202	11.3061	11.3403	10.7779	10.7351	10.9412	10.873	11.0938	11.3437	11.1065	10.7649	11.2894	11.0977	10.784	10.8312	11.297	11.0742
Os06g0103400	Nucleic acid-binding OB-fold domain containing protein.	DNA-binding protein-related, putative, expressed	11.8167	11.929	10.4706	11.6583	11.4807	10.3838	11.6528	11.8073	11.5229	12.119	12.0768	11.8459	12.0048	12.1941	12.0322	11.9242	11.8457	12.0987	11.0808	11.5261	10.5122	11.6887	11.0529	11.0983	11.2833	10.7504	11.1105	12.5013	12.1678	11.7492	10.5948	10.2721	10.5208	10.9909	10.4989	10.6691	10.256	10.4527	10.7982	10.8723	10.9515	10.9916	11.6899	11.1091	11.0291	10.8606	10.8675
Os06g0105900	Conserved hypothetical protein.	expressed protein	11.7453	12.138	11.88	12.0357	12.1958	12.1833	12.2696	12.5958	12.6383	12.2987	12.4866	11.795	12.35	12.5895	12.4934	11.569	12.3157	12.8592	11.4755	11.7991	11.9341	11.641	11.5864	12.0454	11.8918	11.3952	11.4971	11.9625	12.4526	11.8008	11.6724	11.9052	12.256	11.5703	11.3074	11.9802	11.8673	11.9271	12.3236	11.8455	11.868	12.4665	12.2786	12.1593	12.213	12.6472	12.4024
Os06g0111700	TPR-like domain containing protein.	DNAJ heat shock N-terminal domain-containing protein, putative, expressed	10.9951	11.0566	10.5154	11.2205	11.0687	10.7668	10.359	10.6294	10.6495	11.9208	11.7313	11.4149	11.0572	10.7559	10.5006	11.1899	11.3576	11.5302	10.7165	11.0764	10.835	11.2782	11.2081	11.1602	10.1868	9.76531	9.67784	11.8168	12.0334	10.9699	10.8465	10.9106	10.8393	10.8991	10.8502	11.0082	11.0947	10.849	11.2642	10.7846	10.8228	11.4317	11.8143	11.3193	11.1608	11.6489	11.5113
Os06g0111800	CSLD2 (Fragment).	CSLD2 - cellulose synthase-like family D, expressed	8.69747	8.47353	8.19384	9.20073	8.92415	8.49311	9.0053	8.42534	8.60488	10.5706	9.96595	9.47057	9.24653	9.00921	8.63352	9.26978	9.44832	9.79435	9.43966	10.2697	9.55731	10.2259	9.86514	9.82129	9.32477	9.39699	9.37008	11.0527	10.6507	9.87007	11.3352	10.8737	10.9522	11.166	10.497	10.4	10.3053	10.1689	10.5632	10.9852	10.1008	10.516	11.1876	11.1671	11.1052	10.4024	11.1442
Os06g0115500	60S ribosomal protein L13 (BBC1 protein homolog).	ribosomal protein L13, putative, expressed	12.7877	13.0444	11.3065	12.8431	12.7603	11.5153	12.7529	13.0799	12.9885	13.0886	13.0738	12.9164	13.2803	13.3507	13.3191	13.368	13.2973	13.2893	14.6556	14.3564	13.301	14.8547	14.4415	14.4349	13.2753	12.841	13.7327	13.3098	13.2869	13.336	14.2185	14.1562	14.0815	14.2649	14.0373	13.7074	12.8276	12.8814	13.2917	13.3696	13.2291	13.7384	15.3816	14.8999	14.8418	12.6779	14.5967
Os06g0116800	DnaJ protein-like.	chaperone protein dnaJ, putative, expressed	12.386	12.3083	11.583	11.3288	11.0429	10.4569	12.1304	12.1369	11.9925	11.441	11.0255	10.7273	13.0587	12.6993	12.8358	10.9092	11.1696	10.8071	11.0788	11.3527	11.5691	9.16058	9.48026	9.80704	10.7425	10.104	10.4078	10.3983	10.5094	10.3196	10.4945	10.1695	10.5472	9.6834	8.7854	9.26657	9.96691	9.86398	10.1909	9.95997	9.68673	10.4396	11.848	11.283	11.2958	9.53277	10.5851
Os06g0130000	Tobacco mosaic virus helicase domain-binding protein (Fragment).	spastin, putative, expressed	4.43015	4.11215	5.75322	4.46062	4.89057	4.77389	5.31454	5.31601	4.76917	4.92504	4.58312	4.69065	4.76139	4.84728	4.91885	4.4918	5.62848	4.3047	4.27913	3.95413	4.55505	3.91125	3.48948	3.84402	5.0413	4.60472	3.61755	4.29702	4.04854	4.61165	4.41224	4.15124	4.45805	4.61182	4.24991	4.80671	5.07368	5.30028	5.28729	6.20082	5.37	5.23114	4.94613	4.24953	4.36287	4.50937	4.08416
Os06g0134000	Ribosomal protein S10 family protein.	S10/S20 domain containing ribosomal protein, putative, expressed	13.0133	13.3176	12.0392	13.0654	13.0475	12.077	13.0066	13.5133	13.3505	13.1603	13.4507	13.4152	13.2445	13.6256	13.5144	13.5182	13.3898	13.2585	13.741	13.6633	12.7152	14.1115	13.5173	13.6971	13.3689	13.0541	13.7479	13.3838	13.1709	13.0587	13.0353	13.0254	12.9409	13.4033	13.0864	12.8019	11.7853	11.9436	12.2887	12.1044	12.2935	12.8379	14.2989	13.8697	13.819	12.7004	13.4849
Os06g0137300	YEATS family protein.	transcription factor TFIIF, putative, expressed	11.2045	11.4498	10.5947	11.175	11.2064	10.662	11.0973	11.1053	11.0297	11.4657	11.5236	10.886	11.6087	11.6529	11.448	11.4222	11.3302	11.3106	10.3561	10.479	10.0773	10.4514	10.4389	10.7056	10.005	9.10679	9.69745	10.5072	10.8709	10.1963	10.1703	9.95009	10.191	10.0987	9.29208	10.1181	9.67596	9.61872	10.0125	9.99025	9.9656	10.0818	10.9231	10.6398	10.7685	10.6648	10.9705
Os06g0138600	Hypothetical protein.	expressed protein	9.89054	9.84007	9.83822	9.34829	9.46784	9.26027	9.33167	10.1359	10.3447	9.01024	9.41541	8.90328	10.6306	10.595	10.1407	10.0825	10.2372	10.7211	9.26151	9.91565	9.43979	10.5096	10.5682	10.1301	8.4539	7.53192	7.81895	9.23539	10.1213	9.06453	8.66671	9.03645	8.60887	8.66068	9.08908	8.44867	8.5274	8.62839	8.30928	8.33092	8.42626	8.49106	10.6727	10.2242	10.2338	10.7984	10.2159
Os06g0139900	Beta 1 subunit of 20S proteasome.	peptidase, T1 family, putative, expressed	10.1658	10.4931	10.5641	10.7711	11.1647	11.2024	10.585	10.6878	10.868	10.6652	11.0612	10.6725	10.7168	11.57	11.2749	10.5061	11.1659	11.3263	12.3956	11.9406	11.329	12.4023	12.1775	12.1112	10.0106	9.68024	9.91035	10.9235	10.6256	10.1187	11.6939	11.9127	12.0008	11.4722	11.7794	11.5471	10.1506	10.6337	11.0769	10.5427	10.7208	11.115	12.2207	12.1636	12.1925	11.1745	12.1511
Os06g0159500	Conserved hypothetical protein.	No Hit	3.08838	3.38422	3.91814	2.824	1.96863	3.48592	3.12091	3.32251	3.01345	0.996957	3.00676	3.84908	3.94286	3.75073	5.05677	3.89848	2.68625	3.29688	6.12767	6.06509	3.15744	6.6325	5.94627	6.03547	5.24364	5.26897	5.11323	3.1583	2.99963	4.12295	5.19901	5.79998	5.51813	5.08111	6.02716	6.07765	6.2915	5.28791	4.81064	4.21759	5.42132	4.82696	6.54135	5.827	6.24856	2.19592	5.39226
Os06g0160000	Conserved hypothetical protein.	No Hit	7.69327	7.35415	8.30711	9.04177	8.88164	9.46957	7.04001	7.53306	8.37972	7.56469	8.0559	8.49334	7.87524	7.99386	8.35316	8.88156	8.73288	9.06777	12.4108	12.1731	8.81976	13.1103	12.1657	12.2087	6.92353	6.43576	6.14745	6.67444	7.35707	7.02049	10.7032	11.1017	11.4012	10.7835	11.0095	11.0053	10.034	9.45121	9.98623	9.08498	10.0183	10.0367	12.5104	11.9711	12.5388	6.92818	11.1889
Os06g0160400	Conserved hypothetical protein.	proline-rich cell wall protein-like, putative, expressed	9.64313	9.41289	9.1144	10.2316	10.2072	9.79132	10.0061	10.019	10.1193	10.2249	10.3872	9.96371	10.2801	10.4201	9.9133	10.394	10.5625	10.3612	9.90255	10.3879	9.58533	10.6747	10.3415	9.87047	10.0366	9.39688	9.64208	10.6905	10.5829	10.1063	10.5239	10.2578	10.3496	10.5364	10.375	10.4368	9.97517	10.0668	10.4473	10.2822	10.1384	10.4363	10.4741	10.3766	10.4173	10.4444	10.5296
Os06g0164100	Serine/threonine protein phosphatase PP1 (EC 3.1.3.16).	Ser/Thr protein phosphatase family protein, putative, expressed	9.38894	9.20071	8.76561	8.00897	7.75816	7.31728	9.46133	9.43178	9.42813	8.82951	8.88802	8.2204	9.76977	9.94938	9.44399	8.24047	8.35817	8.61604	8.33255	8.88107	7.85766	8.29759	7.79651	7.73917	8.44701	8.0952	8.9975	8.3887	8.55842	7.68753	8.44654	8.19317	8.29588	8.71462	7.90199	8.30344	7.69893	7.94374	8.39905	8.44504	7.90031	8.04433	8.8105	8.44342	8.24755	8.50284	8.14667
Os06g0173000	Hypothetical protein.	expressed protein	2.46466	3.38703	1.80103	3.19364	2.70002	4.04633	4.63706	3.35009	3.39449	3.39857	3.43636	2.64656	4.16359	3.13407	3.4739	3.01212	3.74232	4.01678	6.18882	6.52892	5.17791	6.53867	6.45313	6.31735	5.48348	4.26995	6.69775	5.05432	5.20061	5.49382	5.96456	5.30789	5.21978	6.00121	4.90511	4.31076	2.61263	4.16195	4.20882	4.50123	4.35922	4.5037	8.26375	7.13194	6.92999	2.96142	7.13045
Os06g0173100	26S protease regulatory subunit 6A (TAT-binding protein 1) (TBP-1) (Proteasome subunit P50).	26S protease regulatory subunit 6A, putative, expressed	6.82183	6.72619	6.71759	6.51618	6.46231	6.30025	7.80515	7.5023	7.54828	7.49034	7.18059	6.96315	7.47976	7.23454	7.41292	6.79281	6.61688	7.2799	9.34108	8.8227	8.71893	8.41849	8.28505	8.54168	7.18519	6.91669	7.08997	7.4758	7.66205	6.70464	8.72024	8.42031	8.5754	8.85638	8.09292	8.12282	7.1693	7.70148	8.41254	8.09257	7.7776	8.30673	9.76452	9.88538	9.74608	8.40008	9.39024
Os06g0218600	Plastocyanin-like domain containing protein.	plastocyanin-like domain containing protein, putative, expressed	8.55031	6.65793	10.4212	9.1227	9.21929	10.3863	6.75394	5.45836	4.91905	5.32709	5.6637	6.28473	4.86736	4.56119	5.86459	3.8234	4.7484	4.47098	14.8696	10.4783	14.7861	12.8098	14.3309	14.5585	10.2229	10.0973	9.48019	10.4084	9.07461	10.257	14.3151	13.9443	13.9261	14.3622	13.8068	13.293	12.3446	12.1953	13.2247	12.2052	11.9984	12.3977	8.10444	14.5399	15.0045	14.0108	14.4763
Os06g0226600	TB2/DP1 and HVA22 related protein family protein.	HVA22, putative, expressed	11.6013	10.9552	11.0378	11.7405	11.0443	10.9063	11.7309	10.9632	11.0596	11.7219	11.2275	11.2634	12.0325	11.4677	11.5009	11.9071	11.2753	10.9616	10.6059	10.7832	10.8191	10.2407	10.1999	10.7434	10.6067	10.3972	10.1524	10.9456	11.1586	10.6427	11.1976	10.2909	11.1757	11.2112	9.81383	10.6861	10.1974	10.0561	10.6595	10.5443	10.2485	10.7423	10.4683	10.8858	11.2211	11.1233	10.8364
Os06g0237100	Putative thiol-disulphide oxidoreductase DCC family protein.	retrotransposon protein, putative, unclassified, expressed	6.47869	7.72667	6.27136	6.76281	7.1337	6.5286	6.43467	6.59304	6.46997	6.28345	6.38717	6.24923	7.47365	6.98587	7.19783	6.80902	6.7307	6.63852	6.82179	6.74058	6.00079	6.81019	6.7662	6.95613	6.06144	5.58192	5.54887	5.72777	5.62511	5.19196	6.12306	6.67344	6.26308	6.26356	6.95851	6.45441	6.8184	6.77468	5.76204	6.15425	6.70738	5.89227	8.02419	7.09884	7.02093	6.27794	7.47114
Os06g0247800	Dynamin-like protein (Fragment).	dynamin, putative, expressed	10.2466	9.81979	9.60018	10.82	10.6229	10.1674	10.2798	10.2343	10.0979	10.6174	10.6078	10.0793	9.79156	10.3767	10.0173	9.80961	10.6497	10.3343	9.53733	9.54863	9.39027	10.0857	9.92424	9.9243	9.95043	9.40769	10.0146	10.0147	10.368	10.3438	10.3446	9.76557	10.0889	10.49	9.61207	9.88988	9.53623	9.82754	10.1252	10.3706	9.86244	10.2529	10.4272	10.4169	10.4493	10.3255	10.4011
Os06g0255300	Hypothetical protein.	expressed protein	11.5553	11.1609	10.3109	11.7777	11.2163	10.4028	11.9614	11.4176	11.3346	12.2997	11.5101	10.0952	11.4438	11.3006	10.9891	10.6754	11.6483	11.6002	9.10389	10.0836	10.4641	9.90592	10.1862	10.4883	10.2632	9.96048	10.6843	10.1541	11.077	10.5641	10.9659	10.4146	10.3732	10.8572	9.58641	10.0751	10.0602	10.2321	10.6182	11.2535	10.3194	10.7326	11.4343	11.2032	10.9062	11.7615	11.6448
Os06g0295500	Hypothetical protein.	retrotransposon protein, putative, Ty1-copia subclass	4.84325	5.14333	4.97948	4.42122	4.58553	4.64698	6.4059	6.2452	6.20912	6.65509	6.80725	6.21189	4.92765	4.486	5.31014	4.20563	5.27338	4.54585	6.59659	6.63822	7.80484	4.58724	5.1369	5.92161	6.05326	4.47704	6.11976	5.41016	5.86646	6.01633	6.98647	6.81929	7.40591	6.5311	5.19633	6.1299	6.93928	7.38647	7.71447	7.00339	6.82401	7.91379	9.11678	8.91768	8.53429	9.10598	8.48272
Os06g0300000	Short-chain dehydrogenase/reductase SDR family protein.	estradiol 17-beta-dehydrogenase 12, putative, expressed	4.55692	4.74691	4.67386	6.55815	6.8338	5.71167	7.61968	7.77746	7.53876	8.46056	8.39708	8.38128	7.29666	7.81749	7.73556	9.27881	9.28571	9.80674	10.2083	9.57338	8.9181	9.87623	9.39664	9.51375	7.26336	7.66178	7.31555	7.76876	8.89967	9.0011	8.43773	8.29721	8.47472	8.19616	8.0726	7.76164	6.03297	6.56152	6.94892	6.47974	6.95909	7.05161	10.8617	10.2537	10.3654	9.03912	11.4283
Os06g0300800	WD40-like domain containing protein.	WD domain, G-beta repeat domain containing protein, expressed	11.2694	11.3947	10.7012	11.1872	11.2106	10.6388	11.808	11.9666	11.8388	11.7891	11.54	10.5553	12.0942	12.0037	11.8332	11.3677	11.9372	12.2926	10.3282	10.8167	10.8711	11.0904	11.2448	11.2969	10.7791	10.295	10.7148	11.2666	11.6107	11.2804	10.9305	10.7583	10.845	11.0884	10.6451	10.6879	10.9789	10.8623	10.8997	11.0743	10.7579	11.0248	11.8557	11.6608	11.555	11.7444	11.991
Os06g0301000	Zn-finger, RING domain containing protein.	zinc finger, C3HC4 type domain containing protein, expressed	12.0424	11.8857	11.4633	11.7139	11.774	11.4083	11.5634	11.9049	11.738	11.8408	12.0319	11.241	11.6405	11.9541	11.4622	11.6637	12.2152	11.9173	10.9094	11.209	11.1511	11.0869	11.2005	11.1406	11.4605	10.8969	11.2144	11.4918	11.8033	11.2995	11.6811	11.6196	11.8019	11.6886	11.276	11.6224	11.1614	11.3347	11.4988	11.5999	11.4986	11.4523	10.7206	11.4521	11.1957	11.533	11.1007
Os06g0310200	Conserved hypothetical protein.	tRNA-splicing endonuclease positive effector-related, putative	11.225	11.3761	10.4434	11.2753	11.1325	10.3479	11.634	11.2668	10.9443	11.5315	11.2564	10.7209	11.2565	11.2333	11.4111	11.1946	11.4953	11.4222	10.7811	10.3627	10.5803	10.8427	10.8204	11.0335	10.0304	9.69539	9.97978	10.6657	10.7241	10.0161	10.431	10.16	10.3168	10.647	10.002	10.1502	9.80719	10.0423	10.0639	10.4116	10.056	10.1808	11.9246	11.1539	10.8612	10.7182	11.3405
Os06g0319700	60S ribosomal protein L31.	60S ribosomal protein L31, putative, expressed	8.1575	8.31384	7.96989	8.08508	8.34684	7.87634	8.81895	9.51123	9.35743	8.80177	9.51062	9.50681	8.94184	9.31143	9.18249	8.72733	8.86265	8.7551	11.1623	10.5236	9.75468	11.7063	10.8169	11.1121	9.42737	9.11785	9.03202	9.56511	9.49927	8.95829	10.4792	10.6832	10.7684	10.9597	10.787	10.535	8.52728	8.70382	9.62634	9.17616	9.31121	9.66452	11.3757	11.5364	11.3174	8.79328	10.3711
Os06g0320100	Protein of unknown function DUF773 family protein.	CDK5RAP3, putative, expressed	8.45719	7.93006	8.19995	8.72703	8.21671	8.26887	8.93259	8.38697	8.42941	8.78766	8.48335	8.3112	8.78549	8.10457	8.4308	8.38688	8.18599	7.65042	8.73205	8.76787	8.96229	8.29614	8.22373	8.85965	8.19101	7.91761	8.12257	8.29112	8.41393	8.15675	9.48708	8.70093	9.20696	9.53747	8.20769	9.1951	8.07529	8.26771	9.14166	8.34287	8.75187	9.10212	9.22022	9.51874	9.53492	8.85506	8.83005
Os06g0342100	Ribonucleoprotein complex SRP, Srp19 component family protein.	signal recognition particle 19 kDa protein, putative, expressed	8.26801	8.00995	8.04373	8.9026	8.99692	8.933	8.37346	8.50068	8.51017	8.76464	8.89168	8.66703	8.19398	8.49359	8.55906	8.77291	8.54543	8.78392	9.58079	9.04031	8.7854	10.2115	9.82389	9.96087	8.58342	8.11417	8.65465	8.38228	8.68352	8.51211	9.24915	9.29212	9.60762	9.56349	9.46326	9.56312	7.60558	7.62705	8.40757	8.56407	8.02091	8.49937	9.13273	9.41044	9.21998	8.94435	9.20138
Os06g0367900	Mitogen-activated protein kinase homologue.	CGMC_MAPKCMGC_2	8.84731	8.7826	8.55653	6.6224	6.71425	6.33002	8.74862	8.77827	8.53707	7.1135	7.30883	6.70852	7.86693	8.08629	8.0651	6.5752	7.04429	6.49343	7.56727	7.49707	7.62097	6.37116	6.43636	6.56059	7.45941	7.20577	7.83615	7.23726	7.10174	6.2876	6.45636	6.51289	6.80697	6.27074	5.61667	6.13376	6.33377	6.67603	7.23958	6.80093	6.59837	7.16822	8.75099	8.55629	8.27834	7.67112	7.68375
Os06g0473000	Conserved hypothetical protein.	poor homologous synapsis 1 protein, putative	3.28405	2.85327	4.7753	3.32003	3.78907	5.99071	4.17442	4.05053	4.00039	5.38432	4.78962	5.04002	4.79076	3.89791	4.35067	5.21317	5.42483	5.18712	6.83127	4.14271	5.57179	4.16948	5.52326	5.11548	5.27991	5.74147	4.05306	5.17037	4.5873	4.84157	4.58196	4.06644	4.23598	4.95272	4.76791	4.16831	4.07145	3.16407	2.96581	3.57292	2.73401	3.86654	8.54014	7.352	6.69288	6.81101	8.04892
Os06g0492900	Cyclin-like F-box domain containing protein.	OsFBD12 - F-box and FBD domain containing protein, expressed	2.38932	0.591752	1.7882	2.22552	1.14028	2.42959	2.1579	3.3922	3.23092	3.57812	3.99618	3.17677	5.53548	5.76056	4.61133	5.21948	5.39948	4.74346	2.02335	2.83998	2.63996	3.20072	1.92715	1.01461	-0.282418	3.17135	3.69451	2.83716	3.71968	3.85554	1.56727	3.19149	1.0222	2.75262	4.25888	1.18642	4.54377	4.41988	1.84267	2.03657	3.91572	3.3807	4.54341	4.14395	3.71152	4.01	4.5356
Os06g0498500	Nucleolar complex-associated family protein.	NOC3 - Putative nucleolar complex subunit 3, expressed	7.65889	8.60151	7.59964	7.74274	8.23339	7.80989	8.09333	9.13542	9.25112	7.91075	8.80882	8.38519	8.98128	9.15828	9.15463	8.9386	9.16999	9.4347	8.13659	8.13723	7.87413	8.6869	8.64026	9.11034	8.39166	8.14395	8.35482	7.73257	8.40914	7.96197	7.29534	7.62271	8.18582	8.19248	7.75836	8.44577	7.59829	7.55255	8.15684	7.25239	7.69246	8.70487	9.20438	8.50221	8.90353	7.58947	8.90886
Os06g0507400	BTB/POZ domain containing protein.	E1-BTB2 - Bric-a-Brac, Tramtrack, and Broad Complex domain with E1 subfamily conserved sequence, expressed	10.261	9.74886	10.2201	10.4573	9.97907	10.4271	9.97217	10.476	10.7443	10.1397	10.1555	10.2139	10.1678	10.4758	10.2557	9.73851	10.1752	10.0967	9.90579	9.86655	9.58398	9.71911	9.70193	9.7499	9.65261	9.32803	9.61665	10.1494	9.71199	9.4891	10.1475	9.55313	10.0367	9.95939	9.0449	9.69666	8.72101	9.32713	9.93495	10.1478	9.30821	9.85597	10.3763	10.3278	10.3677	10.497	10.2277
Os06g0550000	60S ribosomal protein L11-2 (L16). Splice isoform 2.	ribosomal protein L5, putative, expressed	11.1328	11.5464	10.1131	10.7825	10.7675	9.98646	11.1234	11.4991	11.5211	11.4969	11.8036	12.0255	11.4225	11.8314	12.2118	11.9156	11.7571	11.982	13.2446	12.5413	12.2531	13.3857	12.8888	13.3198	11.7487	11.5875	12.0464	11.9226	11.7344	11.5456	12.2678	12.4036	12.5602	12.6195	12.2919	12.0223	10.3659	10.5108	11.1674	11.3554	10.8125	11.7574	13.7776	13.2986	13.3334	10.7845	12.9626
Os06g0556300	Cyclin-like F-box domain containing protein.	OsFBX198 - F-box domain containing protein, expressed	6.94958	7.03022	5.85606	8.18316	8.1523	7.45963	7.00082	6.67057	6.74825	8.56657	8.71489	8.2272	7.57815	7.3937	7.03471	8.44881	8.59904	7.86453	8.8368	8.44978	7.53097	8.60143	8.2119	8.24109	6.83518	6.70616	7.55643	8.49249	8.39525	7.90883	8.23395	7.99456	8.08701	8.2907	7.73658	7.50986	7.41569	7.83694	7.78697	8.00229	7.80481	8.17755	10.1947	9.18517	8.95882	7.75528	9.33115
Os06g0583400	Histone deacetylase HDAC1.	histone deacetylase 19, putative, expressed	10.7895	10.7962	10.3834	10.7349	10.8901	10.2334	11.2357	11.4684	11.1606	10.8931	11.1018	10.5591	11.5612	11.6775	11.3481	10.856	11.1389	11.1232	10.3839	10.6477	10.3367	10.7462	10.3577	10.5143	10.6099	10.2023	10.5251	10.3809	10.7733	10.3989	10.1457	10.0051	10.2814	10.3674	9.97707	10.2989	9.90411	10.0805	10.2864	10.0547	9.88265	10.1676	9.72795	10.1953	10.0741	10.4038	9.58623
Os06g0604500	Calcium-binding EF-hand domain containing protein.	calcium-binding mitochondrial carrier CBG00135, putative, expressed	5.64025	6.50324	4.88384	4.96066	5.00046	4.41019	5.91439	5.2057	6.57153	4.67407	4.23726	3.36293	6.61409	5.94721	5.75292	5.76789	3.65823	3.88039	5.06178	5.17789	5.01656	2.46902	2.92092	2.90832	-1.30267	2.68188	3.82932	4.17078	3.53006	5.65704	4.89371	4.38674	4.03617	4.6753	3.7636	3.13532	2.63916	3.55233	4.18416	3.55218	3.1976	3.2927	5.37061	5.0144	4.4075	3.9059	4.0936
Os06g0609900	Conserved hypothetical protein.	expressed protein	6.7738	6.95623	7.30511	4.18558	4.79336	5.06074	6.02203	6.05081	5.98419	4.15197	4.77315	4.48849	5.86272	6.76089	6.75091	3.99519	4.05571	4.78747	6.68008	5.95223	6.3668	5.59153	5.11847	5.16432	6.07751	5.59905	5.11756	4.17126	4.83138	5.24133	3.53931	3.93788	4.55165	2.82822	3.56049	3.65395	4.65587	4.16138	3.87724	3.23392	3.76588	4.17313	6.47757	6.02023	6.11741	5.19838	5.72434
Os06g0616900	Conserved hypothetical protein.	expressed protein	1.38135	2.86401	1.7557	1.78875	1.92594	1.88089	2.28372	1.46528	2.62642	2.30338	2.16104	1.68244	3.03846	2.5145	2.09096	2.57485	1.61353	2.50456	1.89106	2.10451	2.22291	2.44403	1.98937	1.49214	4.1618	5.65799	5.07168	2.66519	1.58758	3.79636	1.61275	2.82084	3.20288	0.657577	3.73788	1.25006	3.46953	2.93076	2.31887	2.09611	2.8655	1.89504	2.57726	2.49918	2.03349	1.56023	1.55309
Os06g0618100	KH, type 1 domain containing protein.	zinc finger C-x8-C-x5-C-x3-H type family protein, expressed	11.0142	10.8854	10.2402	10.497	10.4101	10.0157	11.1914	11.7429	11.8004	11.0928	11.4109	11.3059	10.8306	11.0349	10.9892	10.8157	10.7853	10.6269	11.6819	10.9654	10.4546	11.8059	11.5032	11.4447	10.3494	9.98473	10.2979	10.8487	10.9424	10.5456	10.5079	10.2205	10.3448	11.1026	10.4116	10.5231	9.37545	9.81214	10.063	10.4865	9.97286	10.616	12.4054	11.6553	12.0178	10.5084	11.6763
Os06g0620600	Hrf1 family protein.	YIF1B, putative, expressed	7.40479	6.63179	6.42216	7.76845	7.40737	6.9135	6.91471	6.57182	6.26812	6.60206	6.67306	6.21529	6.3856	6.07369	5.81871	6.36648	6.27388	5.40684	7.57679	6.92425	7.04626	7.63004	7.66529	7.72947	5.55728	6.09119	6.41464	6.772	6.73028	5.88206	8.00531	7.3249	7.8154	8.55475	7.47968	7.71187	5.72424	6.20055	7.14477	6.73597	6.24752	6.82235	7.64938	8.19344	8.00405	6.25764	7.87561
Os06g0643100	Proteasome subunit beta type 3 (EC 3.4.25.1) (20S proteasome alpha subunit C) (20S proteasome subunit beta-3).	peptidase, T1 family, putative, expressed	7.03991	6.55282	6.69199	7.74515	7.943	7.70842	6.87616	6.79263	6.94128	6.34876	6.38628	5.87167	6.53085	7.02202	6.82278	6.68511	7.17069	7.05707	8.35124	7.71221	7.44945	8.8208	8.63766	8.70399	5.88437	6.19915	5.91898	5.85344	6.33222	5.67694	8.22887	8.16735	8.29597	8.16066	8.23132	7.79169	6.05374	6.10901	6.56121	6.33157	6.42545	6.5458	8.09414	8.39166	8.49946	6.8286	8.1503
Os06g0678200	Geranyl diphosphate synthase.	polyprenyl synthetase, putative, expressed	4.57981	3.84635	3.55466	4.3946	4.45406	4.27017	5.03214	4.48161	4.32834	4.33984	4.28553	3.98009	4.41943	4.44797	4.52727	3.46617	4.52721	4.19518	4.77949	4.40032	4.44932	4.79899	4.62877	5.00759	3.82858	5.23048	4.71595	4.03047	3.61457	4.87976	5.22443	4.4421	4.67889	5.68774	4.51209	4.67913	2.22058	2.58374	4.45427	4.55614	3.2171	4.40882	5.07712	5.1299	4.18554	3.38885	4.70976
Os06g0697400	RNA polymerase Rpb8 family protein.	DNA-directed RNA polymerases I, II, and III subunit RPABC3, putative, expressed	10.2274	10.358	9.83401	10.7831	10.8422	10.3575	9.73406	9.82725	10.0561	10.4519	10.8038	10.3343	10.8249	10.5782	10.4678	11.0134	10.7863	10.4076	10.9858	10.9174	10.1451	10.5768	10.5033	10.8605	9.6383	9.19308	9.77622	10.0318	10.0689	9.68714	10.3394	10.5978	10.6945	10.429	10.1515	10.4813	9.55608	9.20015	9.83537	9.31472	9.35997	10.0403	11.3845	10.9241	10.8326	10.3821	10.8481
Os06g0701400	60S acidic ribosomal protein P3 (P1/P2-like) (P3A).	60S acidic ribosomal protein, putative, expressed	13.0625	13.5619	12.3052	12.9757	13.302	12.2195	13.2673	13.9957	13.8783	13.1672	13.7367	13.3381	13.9121	13.9053	13.7304	13.5936	13.541	13.3215	15.2061	14.8977	14.2869	15.6154	15.2159	15.0947	13.5156	13.0976	13.7068	14.2017	14.1472	13.1668	14.3643	14.562	14.6348	14.5599	14.5117	14.1966	13.1851	13.2189	13.8454	13.2376	13.711	13.9034	15.5363	15.5257	15.1887	13.446	14.8594
Os06g0704400	Plant MuDR transposase domain containing protein.	transposon protein, putative, unclassified, expressed	11.1664	10.9874	10.6379	11.4613	11.1494	10.8784	11.4658	11.3408	11.1408	11.5439	11.4778	10.9936	11.5311	11.3125	11.1801	11.4375	11.3896	11.1835	10.7763	10.847	10.5309	11.2215	11.0843	11.2883	10.6213	10.2158	10.5189	10.2324	11.1488	10.8799	10.652	10.0953	10.7995	10.8333	9.73679	10.5134	9.93095	9.96788	10.6711	10.444	10.3879	10.867	11.6386	11.2166	11.2381	10.8603	11.5507
Os06g0708200	Hypothetical protein.	expressed protein	5.99936	5.6407	6.89069	6.06813	6.13941	7.37879	6.19769	4.83156	4.82184	5.37014	5.87081	5.54131	4.07818	3.31981	4.31962	4.51642	4.9429	4.25845	7.73025	6.18076	7.71935	7.64549	8.59927	8.89154	3.86416	1.59492	4.6757	3.21655	3.53041	4.68502	7.93317	7.60288	8.10205	7.94076	7.07949	7.60422	6.25003	5.94328	7.18038	6.90546	6.18141	7.21569	10.2008	9.27475	9.16434	8.90598	10.0871
Os06g0716700	Endoplasmin homolog precursor (GRP94 homolog).	heat shock protein, putative, expressed	12.3629	12.3699	11.8359	13.2525	13.1675	12.1845	13.9388	13.6481	13.5531	14.763	14.5026	14.0433	13.6673	13.6404	13.4785	12.5848	13.3145	12.7057	14.9977	14.3328	14.9683	12.9644	13.0747	13.157	12.9591	12.602	13.0362	13.1739	13.4533	13.0434	14.3837	14.2275	14.4372	13.5037	12.8647	12.8291	13.0609	13.1841	13.4597	13.374	12.911	13.588	14.8638	14.9549	14.8344	11.9741	13.661
Os06g0719600	Conserved hypothetical protein.	expressed protein	12.6751	12.1837	12.0801	12.9116	12.4719	12.2067	13.4577	13.0467	13.0412	13.7501	13.1796	12.8499	13.2243	12.722	13.0175	12.8477	12.9685	13.2802	12.8324	12.9585	12.8201	12.8173	12.6931	12.7718	12.9096	12.1993	12.7991	13.6168	13.2952	13.114	13.7871	13.2027	13.4298	13.6217	12.9023	13.112	13.2026	13.2761	13.5883	13.8125	13.33	13.5729	13.435	13.4137	13.3389	13.3558	13.1317
Os06g0720400	Conserved hypothetical protein.	expressed protein	13.0985	12.6684	12.323	13.371	12.9772	12.7165	13.223	13.1297	13.1033	13.5268	13.3377	13.0271	13.4777	12.9973	12.8279	13.2447	13.3154	13.1896	12.744	12.8708	12.4993	12.8808	12.8347	12.5948	12.68	12.0104	12.4671	13.4661	13.3834	12.8954	13.8108	13.2516	13.3951	13.5804	13.02	13.2242	12.837	13.2114	13.5513	13.7819	13.3103	13.5615	13.4413	13.4343	13.3252	12.3463	13.0874
Os06g0729300	AGO1 homologous protein.	PAZ domain containing protein, putative, expressed	8.97187	9.22644	9.08351	10.5255	10.6864	9.82596	10.4363	11.0143	10.8378	10.9603	11.1991	10.1878	11.3033	11.8217	11.0971	11.5305	12.3832	11.9811	11.3976	10.7073	10.5056	11.6333	11.8767	11.5855	9.80546	9.53059	10.3044	10.3801	10.871	10.3312	10.5966	10.3558	9.8863	10.6751	10.2673	10.3089	10.7572	11.3239	10.503	11.3218	11.3838	10.3108	13.3327	12.6168	12.5865	12.5491	13.2643
Os07g0101200	Protein prenyltransferase domain containing protein.	pentatricopeptide containing protein, putative, expressed	5.23419	4.85921	4.83804	5.73641	5.38876	4.8866	5.59863	5.67268	5.43426	5.53905	4.8756	5.51692	5.79542	5.93638	5.7731	5.55195	5.97159	6.08054	4.88605	4.72179	5.22486	5.71991	6.17086	6.06624	5.21084	4.84027	3.17879	3.93913	4.5142	3.93724	5.55039	5.72841	5.04955	5.75256	5.61859	4.97634	4.66996	5.06565	4.98855	5.60376	5.12358	4.89289	6.70305	6.34377	5.74621	4.5591	6.53083
Os07g0101400	MATH domain containing protein.	MBTB12 - Bric-a-Brac, Tramtrack, Broad Complex BTB domain with Meprin and TRAF Homology MATH domain, expressed	10.365	10.1054	9.90077	10.3114	10.1274	9.6239	10.3471	10.3328	10.1801	10.603	10.4963	10.0105	10.7331	10.8386	10.3962	10.3225	10.36	10.3382	9.71992	9.9923	9.37787	9.5934	9.27936	9.40848	9.0401	8.78913	9.43785	10.7391	10.6583	9.8178	9.69724	9.5994	9.64665	9.65477	9.18925	9.55457	9.14093	9.2923	9.56581	10.0962	9.41773	9.47542	9.87338	9.65756	9.53403	9.82641	9.6921
Os07g0109700	Conserved hypothetical protein.	expressed protein	11.5785	11.9439	11.5587	12.2165	11.3482	11.7523	13.0086	11.7629	12.8609	12.1013	11.5944	11.8621	12.7287	12.1592	12.59	11.938	11.433	11.3761	11.9475	12.2469	11.5441	12.1331	10.3699	11.1557	12.4112	10.1858	11.4566	12.0187	10.8728	11.151	8.05345	8.8461	9.2404	9.50562	6.27368	7.63747	10.268	7.85341	10.1222	9.44981	8.5224	9.9781	12.9508	12.0099	11.9026	12.0707	11.514
Os07g0110400	ARM repeat fold domain containing protein.	sister chromatid cohesion 2, putative, expressed	11.1694	11.1938	10.6187	11.67	11.4421	10.8845	11.4767	11.243	11.0867	11.5975	11.354	10.4917	11.3241	11.1266	10.9825	10.8953	11.4904	11.3446	9.62697	9.98766	10.0923	10.2099	10.4891	10.3899	9.88979	9.33046	10.0666	10.2827	10.7425	10.108	10.6417	10.303	10.4437	10.6903	10.0064	10.3549	10.3804	10.3516	10.6113	10.8036	10.5107	10.6472	11.3757	10.8285	10.7904	10.9159	10.9863
Os07g0122400	TPR repeat containing protein.	tetratricopeptide repeat containing protein, putative, expressed	7.96882	8.02256	7.32818	8.16936	8.18699	7.54451	8.94193	8.58917	8.51695	8.74778	8.6031	8.61735	9.07505	8.91495	8.93394	8.8869	8.73631	8.85337	9.40292	9.11321	7.81478	9.65581	8.94224	9.13661	8.87849	8.33839	8.83958	8.97737	8.9919	8.47406	8.69431	8.22959	8.52867	8.98431	8.19123	8.39874	7.87002	8.01518	8.51717	9.01104	8.28256	8.67675	10.1193	9.19074	9.33805	7.67039	9.65558
Os07g0124400	Non-protein coding transcript, unclassifiable transcript.	No Hit	6.51357	6.11471	5.45689	6.66855	6.58528	5.19153	6.97979	7.38458	7.76846	8.03441	7.65384	7.78429	8.46596	8.13866	7.90673	8.19598	8.06636	8.38406	7.61865	7.86458	7.74002	8.22131	7.7524	8.14118	7.81294	7.91449	7.8281	7.42597	7.50726	5.39709	5.7167	5.97536	6.02811	6.95933	6.37599	6.06939	5.68808	5.92666	6.09214	6.11282	5.85516	6.16034	8.64656	7.97706	7.70357	4.4448	6.62204
Os07g0136400	Conserved hypothetical protein.	expressed protein	2.76695	3.19103	5.55024	2.85283	4.01208	2.7541	2.77304	2.44153	2.40505	2.49067	2.216	2.59012	3.07692	2.42592	1.77242	2.52338	2.42452	2.29803	1.55543	1.61274	2.69844	1.68691	1.50751	2.16975	3.84495	5.12419	4.1731	1.69633	2.72377	2.70969	2.30978	1.75641	1.4876	0.617667	2.45436	2.18945	4.22008	2.55587	2.51587	2.10974	2.02033	2.60138	5.57531	4.03129	3.99434	2.60543	3.8369
Os07g0136500	Conserved hypothetical protein.	expressed protein	3.66831	1.901	3.34079	3.14789	2.46112	2.94559	3.9586	3.03255	1.96075	3.33176	1.6982	0.156814	3.22589	4.93254	3.22178	4.40224	4.60347	3.48527	2.67228	1.79011	1.61761	3.22942	1.97872	1.27033	1.36925	3.85812	4.68782	3.29962	2.53344	3.61728	1.65549	1.75811	2.48218	2.52291	1.62482	1.9142	1.03835	0.61113	2.41669	2.60979	2.462	0.686518	9.65096	7.7961	8.1343	7.18256	8.98786
Os07g0151300	MAGE protein family protein.	MAGE-8 antigen-related, putative, expressed	2.40116	2.43035	2.52847	4.33702	3.79453	3.42023	3.16339	3.27502	3.76003	4.39555	4.28153	4.69538	4.22439	3.26245	3.98751	4.58487	4.10989	5.29734	4.75352	4.74045	4.05735	4.63196	3.75258	4.72548	3.28921	4.02978	2.23216	4.68901	4.09804	4.32186	4.14698	4.05531	4.01281	4.53366	2.7039	3.74453	7.10249	6.43368	5.23268	7.17666	6.295	4.88233	6.55882	5.04888	5.36624	3.87291	5.14416
Os07g0151800	Conserved hypothetical protein.	hypothetical protein	8.19224	8.4665	7.34812	8.43041	9.1114	7.60903	8.43756	8.71216	8.67145	8.6875	8.99048	8.97473	9.97893	10.1085	9.65415	10.2551	10.1424	9.41339	9.52176	10.5754	8.87241	10.2099	9.13625	9.17435	9.98611	9.73504	10.444	10.7987	10.2212	9.58442	10.2904	10.2163	10.1088	10.3192	10.2543	9.77964	9.43114	9.45676	9.82133	9.14874	9.6333	10.1527	12.7617	11.7216	11.6319	10.6979	11.865
Os07g0154800	Conserved hypothetical protein.	expressed protein	6.59745	6.82955	5.04605	6.9162	6.95817	5.81611	7.68678	7.59401	7.41445	8.00506	8.21605	8.02213	7.6976	7.79321	7.69495	8.0558	8.22075	7.63751	8.55942	8.31927	7.48047	8.36627	8.0396	8.11817	7.53482	6.88706	7.66131	8.09033	7.94472	7.5998	8.18354	8.22042	8.1431	8.23546	8.02746	7.73866	7.60608	8.12285	8.20405	7.97472	7.76523	8.58111	10.3808	9.21661	9.06508	8.42057	9.39806
Os07g0163500	Aminoacyl-tRNA synthetase, class 1a, anticodon-binding domain containing protein.	valyl-tRNA synthetase, putative, expressed	9.67022	9.83821	8.3494	11.2042	11.0904	9.71358	10.9984	10.756	10.576	11.5166	11.292	10.3791	9.69277	9.61928	9.77338	10.6071	11.2966	10.7221	9.38836	8.8611	10.4838	9.17682	10.2079	10.3054	9.13761	8.63423	8.89611	8.95742	9.58449	8.86079	8.42212	7.7435	7.98694	8.66004	7.42658	7.90586	7.83707	8.02556	8.28191	8.10659	8.18561	8.77158	9.92272	9.60356	9.4279	10.0295	9.84784
Os07g0164000	SAM (and some other nucleotide) binding motif domain containing protein.	HEN1, putative, expressed	9.21556	9.4809	8.60439	9.48611	9.40153	8.5242	10.643	10.8439	10.8088	10.4235	10.5213	9.86821	11.3911	10.8067	10.8065	10.7087	10.6215	10.7773	10.1097	10.6039	9.56881	10.4672	10.2014	10.3257	10.04	9.82654	9.8365	10.3902	10.3714	9.93655	10.1122	9.91412	9.99208	10.2126	9.60827	9.93381	10.5611	10.2009	10.1869	10.0897	10.427	10.7959	12.2903	11.3227	11.3218	10.2087	11.4489
Os07g0166600	Hypothetical protein.	LSM domain containing protein, expressed	13.1701	13.6453	12.0068	12.7272	12.8568	11.7505	13.3215	14.0751	13.8448	13.1094	13.2762	12.8878	14.4918	14.4718	14.3144	13.8104	13.7453	14.2102	14.5607	14.7456	13.3419	15.4237	14.8565	14.5639	13.2906	12.7953	12.9654	13.5216	13.4377	12.9482	14.0915	14.1475	13.9466	14.2422	14.2876	13.642	13.4023	13.2221	13.3329	13.1314	13.585	13.6898	15.7513	14.9275	14.8699	13.0294	14.614
Os07g0167200	Zinc finger POZ domain protein (Fragment).	MBTB13 - Bric-a-Brac, Tramtrack, Broad Complex BTB domain with Meprin and TRAF Homology MATH domain, expressed	9.62723	9.48263	9.30849	9.98415	9.94271	9.79296	10.5511	10.5482	10.3775	10.6033	10.5428	10.122	10.0451	10.4575	10.1571	10.2797	10.3969	10.741	10.3288	9.87767	9.82907	10.2528	10.0083	10.0686	9.59233	9.29642	9.67908	10.6196	10.4287	10.1349	9.81204	9.61915	9.65718	9.79189	9.55831	9.70432	9.48919	9.90801	9.63135	10.3099	9.89041	9.58338	10.5955	10.2794	10.2282	10.444	10.3982
Os07g0168700	Non-protein coding transcript, unclassifiable transcript.	No Hit	7.0117	6.75461	5.54688	7.23981	6.90192	5.92015	7.36709	7.21557	7.3354	6.69686	6.74279	6.93989	7.84138	7.58807	7.5338	8.29081	7.70817	8.09433	6.39325	6.60183	6.59381	7.77239	7.1201	8.35276	7.539	7.56504	8.13477	6.45328	6.82364	6.34504	5.78367	5.7688	5.35639	7.24193	6.37994	5.96719	5.99655	6.11367	5.41375	5.85081	5.54826	6.30749	7.51039	7.34904	7.04408	6.04225	6.2948
Os07g0172500	DNA-directed RNA polymerase II 13.6 kDa polypeptide (EC 2.7.7.6).	RNA polymerase subunit, putative, expressed	9.3378	9.33104	9.4502	9.26006	9.29802	9.31878	10.1303	10.5758	10.6999	10.0395	10.3873	10.2835	10.5669	10.446	10.4796	10.2062	10.1107	10.3253	10.5549	10.4261	9.8766	10.5886	10.2319	10.3194	10.8071	10.101	10.4369	10.5369	10.4816	10.4669	10.2739	10.3552	10.5508	10.5393	10.2086	10.5667	10.082	10.4314	10.6831	10.3252	10.3443	10.9458	11.2341	10.5363	10.7529	10.2305	10.3947
Os07g0180900	Ribosomal protein L4/L1e family protein.	ribosomal protein L4, putative, expressed	12.1317	12.6187	10.7699	12.0629	12.1096	10.9268	12.3343	13.4327	13.2005	12.5788	12.9546	12.2646	13.1911	13.1663	12.9921	12.7309	12.9446	13.2338	13.7014	13.7728	12.9828	14.9469	14.5223	14.2705	12.1183	11.5831	11.8155	12.6953	13.0484	12.2013	14.3696	14.3162	14.2224	14.5325	14.3271	13.6901	13.0006	12.6349	13.1701	12.6468	13.1171	13.251	14.7092	14.8609	14.4905	11.8911	13.7112
Os07g0186400	ES43 like protein.	ES43 protein, putative, expressed	11.6511	11.8128	11.4215	11.521	11.5876	11.0459	12.1213	12.2422	12.0067	12.1192	12.2733	11.94	12.6544	12.7774	12.3415	12.1611	12.117	12.0503	12.5959	12.5307	11.5596	12.1471	11.7876	11.5675	11.7924	11.3495	11.9329	12.4067	12.2291	11.6279	11.3541	11.3611	11.7338	11.2575	10.9131	11.2137	11.0717	11.2036	11.5856	11.5246	11.3789	11.7545	12.9569	12.2877	12.1963	11.5782	12.022
Os07g0191700	Conserved hypothetical protein.	RNA ligase isoform 1, putative, expressed	6.79107	6.80847	5.55525	7.01655	6.91705	6.11508	7.6854	8.08116	8.10479	7.78293	7.88187	6.92703	8.46145	7.8857	7.86655	8.15063	8.38274	8.32658	6.66753	6.96228	6.72838	7.39852	7.37585	7.26699	7.08557	6.62111	7.0482	6.93465	7.3418	7.01932	7.11601	6.96322	6.52783	7.38832	6.9623	6.76277	6.9401	7.08502	6.88041	7.02581	6.80419	6.99578	7.55507	7.34976	7.06737	6.60592	7.00533
Os07g0192800	AAA ATPase, central region domain containing protein.	ATPase, putative, expressed	1.80057	2.82234	2.76529	3.18471	2.56457	3.53314	2.70497	2.38976	2.67407	3.67967	2.87365	4.20961	1.38898	2.69591	1.53519	2.27118	2.36847	3.99583	1.82009	0.849645	1.34306	1.76502	0.34184	2.54138	-0.358019	5.07887	0.950482	2.6332	1.93408	2.78698	1.44673	0.926517	0.764807	0.957808	0.945736	0.235813	0.68893	0.321006	0.989213	1.71243	1.30544	1.50642	1.41917	1.8555	0.348202	1.6825	1.73289
Os07g0193700	Hypothetical protein.	No Hit	4.29369	4.87676	4.98806	3.87371	4.34456	3.98202	4.02108	4.61275	4.77709	3.74249	4.38169	4.65347	5.12502	4.71658	4.68159	4.58599	4.18993	4.42841	3.68161	3.87862	3.88144	3.91145	4.33677	4.14336	4.41992	5.47502	3.24324	3.951	4.05352	4.15682	3.4058	4.06394	4.22922	3.56082	4.27093	4.05357	5.41934	4.5511	4.06543	3.70935	4.34746	5.09569	4.73329	4.38339	5.16118	4.78655	4.43308
Os07g0204500	Survival protein SurE family protein.	5-nucleotidase surE, putative, expressed	10.0388	9.76421	9.72115	9.86884	9.6323	9.68927	9.42867	9.00266	8.8186	9.22061	9.12888	8.55316	8.13599	8.65903	8.53257	8.68293	9.08952	8.92024	8.73737	9.12911	8.93638	8.57369	8.55948	8.63848	8.33395	7.79223	8.37058	8.81947	8.80179	8.23714	9.22572	8.44866	9.22891	9.3956	8.0604	8.78453	7.37563	8.00038	8.69188	9.12465	8.38426	8.70979	8.44999	8.40043	8.27148	8.96382	8.42803
Os07g0207700	Conserved hypothetical protein.	NLI interacting factor-like phosphatase, putative, expressed	6.17839	5.67362	5.61292	6.13906	5.37825	4.77602	6.02122	6.05335	5.85988	6.48969	5.89593	5.50437	6.78617	6.7026	6.28512	6.11284	6.16518	6.7082	4.51628	4.96866	4.73243	4.95943	4.75973	4.7195	4.22435	5.84031	5.43009	6.00415	6.52608	3.19743	5.00227	4.27179	4.9894	4.99288	4.46869	4.94251	4.29066	4.29531	4.80527	5.10342	3.92216	4.96061	6.31146	5.83516	5.38906	5.51308	5.94701
Os07g0208000	40S ribosomal protein S15a.	40S ribosomal protein S15a, putative, expressed	12.7712	13.1632	11.7591	12.8475	12.855	11.9429	13.2442	13.7735	13.6488	14.1688	14.3703	14.2139	13.7504	13.8203	13.8756	14.2692	13.881	14.1736	15.2759	14.8044	13.9963	15.6632	15.0366	15.0923	14.1594	13.8793	14.6148	14.9222	14.687	14.3089	14.4121	14.5368	14.6479	14.5768	14.4803	14.2136	13.1724	13.3164	13.6278	13.9402	13.554	14.0924	15.8001	15.464	15.3135	13.5869	15.3072
Os07g0246200	Calreticulin (Fragment).	calreticulin precursor protein, putative, expressed	13.5016	13.5893	13.6863	13.8021	13.5353	13.6528	13.1328	13.175	13.6123	13.9349	14.1203	14.0863	12.966	13.7338	13.7963	13.6453	13.7047	13.4439	15.0748	14.47	15.5883	13.8817	14.0824	14.8034	13.0679	12.6729	12.9037	12.41	12.4947	12.7538	14.7813	14.1876	15.7163	14.324	13.7505	14.7284	13.405	13.2084	14.4696	13.5523	13.1491	14.5443	14.3378	14.651	15.6992	11.1058	13.6413
Os07g0266700	Conserved hypothetical protein.	retrotransposon protein, putative, unclassified, expressed	5.20668	3.9438	5.50815	4.39767	4.35111	7.4711	3.34612	1.91926	2.8242	3.57521	3.83019	4.33263	1.43825	1.4891	2.49	2.1949	1.63829	3.3967	6.32974	4.57019	5.69608	5.61767	6.71022	7.03903	4.31896	3.12134	5.03185	1.67521	2.28446	3.40251	2.08629	2.04828	1.93965	2.1382	3.14943	1.28135	4.23985	3.48449	2.16305	4.4231	3.24418	1.48669	6.02639	5.23801	4.76585	4.83501	6.04422
Os07g0406800	Eukaryotic-type DNA primase, large subunit family protein.	POLA3 - Putative DNA polymerase alpha complex subunit, expressed	3.20684	2.60461	2.85563	4.04235	3.59589	4.61088	3.18857	2.68249	2.163	3.61391	3.52038	2.97357	1.17551	2.52545	3.39317	3.15342	3.03142	4.88177	7.51383	6.99581	4.33212	8.30816	8.01777	8.3226	4.26601	4.2417	4.00721	1.8008	2.85898	4.53008	8.29496	7.73528	7.62459	8.64796	7.55336	7.36117	5.77294	5.77985	6.43474	6.44988	6.15553	6.52	9.77409	8.04433	8.04505	2.99641	8.8447
Os07g0457200	Non-protein coding transcript, putative npRNA.	No Hit	4.9582	4.41236	6.85044	5.10987	4.9665	5.52216	6.71203	5.92459	5.5967	5.89389	6.17795	6.17171	6.273	6.02967	6.48289	6.69915	7.28934	6.09442	4.88774	4.7951	5.68512	3.73682	4.66103	5.22156	5.68918	3.8519	5.26614	4.79754	5.41379	5.49603	4.58134	3.97708	4.49003	4.22053	3.4876	4.74306	5.54235	5.18168	5.10021	4.40582	4.94862	5.08648	6.14943	6.08434	6.30029	7.88148	6.62746
Os07g0463400	Zn-finger, RING domain containing protein.	RING zinc finger protein, putative, expressed	10.3211	10.0696	9.89233	10.2854	9.99954	9.84429	10.5497	10.1514	10.1296	10.8136	10.2237	10.0344	11.1309	10.9059	10.8947	10.8176	10.5445	11.1478	9.29641	9.6662	9.84167	9.34749	9.27848	9.76112	10.1877	9.66189	10.0364	10.8759	10.4278	10.2804	10.4529	9.9803	10.3489	10.3948	9.65443	10.3593	10.0832	10.0211	10.4212	10.893	10.0565	10.2817	9.2957	9.69452	9.72384	10.1682	9.89061
Os07g0474400	Adrenodoxin reductase family protein.	No Hit	5.716	5.7866	6.12632	5.9161	5.58403	5.88475	4.21642	5.0918	5.22838	4.51311	4.99022	5.60156	6.45713	5.92691	6.12927	6.18974	5.85349	6.41808	5.21818	4.36549	5.43135	4.55471	4.77293	5.02296	5.38317	2.81391	3.62639	3.41998	4.66712	4.38868	2.7939	4.09256	2.87834	2.62344	4.47159	6.61615	4.45119	5.00299	3.36492	3.489	4.64157	3.0184	4.21033	4.20889	3.36407	5.2863	4.63413
Os07g0489000	(No Hit)	LTPL55 - Protease inhibitor/seed storage/LTP family protein precursor, putative, expressed	3.09679	4.77188	2.55721	5.25679	4.57713	2.86388	4.35508	5.11115	5.44181	6.72573	6.71895	5.94348	5.99035	4.85277	4.04284	5.91048	5.97113	5.09003	2.52463	2.66387	0.718203	2.12124	2.33026	1.62943	3.87729	0.224581	2.27163	4.27875	4.57211	4.11316	1.00647	1.27846	1.39624	2.32725	2.95134	1.97576	1.75479	0.570389	0.168712	2.46648	2.2411	1.80684	1.97881	2.96478	2.46579	1.41254	1.0567
Os07g0490800	FUS5 (CSN complex subunit 7i).	proteasome subunit, putative, expressed	12.5099	12.4866	12.1738	12.2403	12.2576	11.8883	11.9471	12.0308	12.0426	11.8133	12.0756	11.6488	12.4306	12.5158	12.1953	11.8493	12.078	11.6878	12.2426	11.9552	11.4501	12.4057	12.3152	12.1179	11.5455	10.667	11.484	11.5676	11.6997	11.5133	12.0603	11.8603	12.0702	12.2009	11.6074	11.7239	10.4046	10.7951	11.4117	11.2406	10.8898	11.704	13.2187	12.7315	12.7886	12.0591	12.5033
Os07g0498800	Calreticulin interacted protein.	ubiquitin family protein, putative, expressed	8.88235	8.29035	7.70452	8.82063	7.99752	7.5897	9.60732	8.70174	8.5226	9.04471	8.49406	7.59297	9.22764	8.8804	8.70592	8.01967	8.47032	8.55286	7.86656	8.30659	8.31304	7.89786	8.13633	7.96358	7.65388	7.01246	7.83373	7.94084	8.55577	7.78057	9.34007	8.50813	8.51778	9.04475	7.87187	7.91437	7.93692	8.04617	8.25728	7.29331	8.1022	8.35421	9.48803	9.44302	9.26759	8.27029	8.85186
Os07g0499400	Hypothetical protein.	No Hit	4.49217	4.47196	4.0508	4.50137	4.29686	3.09089	4.30276	4.85406	4.84169	4.42916	4.61589	4.18695	3.49465	4.12395	4.87307	4.13539	4.48276	3.82487	3.91287	3.12476	4.14712	3.65691	4.38011	4.19579	4.47644	2.92842	3.03512	2.89951	3.55633	4.5796	2.7685	3.85347	3.17397	2.99199	4.64417	3.54167	6.06721	5.04864	3.11121	4.24195	4.56293	4.03651	5.08169	4.48903	4.81765	3.92632	4.69613
Os07g0507000	Protein phosphatase 2C.	protein phosphatase 2C, putative, expressed	8.9592	8.72529	8.94458	10.6022	10.4695	10.3433	10.6806	10.3486	10.1186	11.9191	11.7617	11.5864	9.64569	9.63381	9.38523	11.2467	11.2302	11.1369	10.759	10.8556	10.5016	10.3687	10.2035	10.5493	10.6956	10.3166	10.6588	11.305	11.5547	10.4957	11.6383	11.3865	11.8566	11.4582	10.9243	11.3756	10.8881	10.8854	12.152	11.7226	11.1147	11.8312	10.5527	10.251	10.0234	11.2521	10.712
Os07g0516700	(No Hit)	expressed protein	6.66535	6.42671	6.74938	7.65767	7.91824	6.83013	6.13839	5.70427	5.94931	5.40098	5.24384	5.75396	6.07512	5.64421	5.91871	6.44194	6.37281	6.52551	8.63569	7.57781	8.38161	8.39261	8.58844	8.72332	7.45486	7.42028	6.39898	6.67576	5.77863	5.3133	9.09232	9.12222	9.53335	10.0213	10.614	11.0651	8.99877	9.55821	9.9706	9.64878	9.57131	10.0404	5.11303	7.43107	7.03004	8.88188	7.23573
Os07g0516900	RNA Binding Protein 45.	RNA recognition motif containing protein, putative	11.2639	11.2788	9.86917	10.5317	10.2567	9.32173	11.0551	11.1354	10.8256	10.9585	10.9401	10.1265	11.2587	10.9418	10.7882	10.3178	10.6171	10.3472	10.9092	10.9948	10.2176	12.0151	11.6528	11.3277	10.0438	9.1827	10.3182	10.3597	10.5627	10.4107	11.0955	10.7086	10.7067	11.4699	10.8938	10.463	10.7776	10.5926	10.5999	10.6053	10.5772	10.8993	12.4454	12.1075	11.8526	10.5058	11.7593
Os07g0518200	Hypothetical protein.	No Hit	4.3703	3.72977	4.54648	4.37766	3.90436	4.48844	2.57873	5.90243	3.93705	3.85862	3.23503	4.63797	3.16047	4.24747	3.94197	3.32885	3.62237	4.18904	6.22294	5.28813	5.79144	6.02614	6.06153	6.18862	2.51192	0.31643	4.1079	3.59622	3.85141	4.25683	5.53409	5.87028	5.56126	5.63786	5.95818	5.47398	6.72518	6.06651	5.26089	5.09297	5.80253	5.42862	8.50193	7.48341	7.59794	5.18052	7.46691
Os07g0523300	60S ribosomal protein L44 (L41).	60S ribosomal protein L44, putative, expressed	8.37398	8.79356	8.04292	8.33535	8.81299	8.2415	8.37703	8.9128	8.96005	8.11567	8.78126	8.59098	8.6546	8.93009	8.83251	8.7025	8.79606	8.93633	10.9039	10.3084	9.61631	11.4785	10.8689	11.039	8.89477	8.70982	8.87617	8.82558	9.05884	8.76638	10.2635	10.5141	10.7152	10.3975	10.3426	10.2143	8.52818	8.3865	9.1076	8.35079	8.70054	9.29008	10.8622	10.7482	10.6942	8.23161	10.2432
Os07g0546700	Conserved hypothetical protein.	60S ribosomal protein L38, putative, expressed	13.2719	13.9463	12.417	12.9512	13.2987	12.446	12.8796	14.0454	14.0639	13.633	14.3553	14.1163	14.0776	14.3518	14.1861	14.2901	14.2727	14.1676	15.0751	14.6235	13.8686	15.2831	14.7662	14.7511	14.0316	13.5662	14.2375	14.856	14.7785	14.2866	14.0677	14.4265	14.5123	14.0058	14.2389	14.1729	13.4303	13.7658	13.9438	13.8294	13.8339	14.3877	15.6273	15.1409	15.192	13.2655	14.9969
Os07g0549600	(No Hit)	helix-loop-helix DNA-binding domain containing protein, expressed	5.87767	4.54265	6.43137	7.03606	7.46937	7.94053	4.24398	3.85588	4.15086	5.31876	5.5447	6.05093	4.42379	4.72497	5.42107	5.16377	4.96759	4.50949	5.27229	4.30736	4.6675	5.49301	5.95926	5.42835	5.44562	5.78051	5.13719	4.62755	4.33601	4.95445	6.18861	6.2467	4.37281	5.92937	7.06031	7.51892	5.63454	5.81301	4.37781	3.60925	5.5747	3.56155	5.75379	5.58223	6.10936	4.40386	6.20151
Os07g0549800	RNA-binding region RNP-1 (RNA recognition motif) domain containing protein.	RNA recognition motif containing protein, putative, expressed	11.709	12.5439	10.6248	11.3902	11.8238	10.5141	12.3617	12.9811	12.886	12.1649	12.6172	12.4484	13.689	13.3715	13.3856	12.9509	12.6272	12.7758	12.568	12.8252	11.8467	12.6873	12.0044	12.1477	12.6881	12.1109	12.5798	12.9238	12.6913	12.345	11.2665	11.5003	11.6801	11.5902	11.4109	11.4995	11.7735	11.8722	12.0157	11.7046	11.7723	12.5104	13.5891	12.9089	12.9828	11.6378	12.4228
Os07g0549900	Histone H4.	Core histone H2A/H2B/H3/H4 domain containing protein, putative, expressed	11.5377	11.2138	11.0451	11.6229	11.3915	11.3881	13.1877	13.689	14.0874	11.4062	11.3289	11.5486	12.5426	13.0329	12.482	11.3097	11.2843	10.6956	13.95	13.5292	10.6488	14.6526	13.9587	13.1473	11.278	10.8111	11.1589	11.3715	11.2535	10.7685	12.9394	12.641	12.5555	13.086	12.6956	12.4406	10.0336	10.7532	11.4423	11.7748	11.2156	11.3623	13.8011	13.3766	13.5171	10.4842	12.8306
Os07g0564600	Secretory carrier membrane protein.	secretory carrier-associated membrane protein, putative, expressed	11.9514	11.7317	12.2294	11.0978	11.4126	11.4275	10.9702	10.5904	10.3526	10.4477	10.6691	10.6608	10.7906	11.1003	10.9906	10.3245	10.6607	10.2599	12.0034	10.8518	11.9426	10.9199	11.0963	11.6608	10.5435	10.3072	10.2333	11.5264	10.814	10.6404	11.3198	11.1222	11.868	11.4039	10.9569	11.3873	9.92228	10.3323	10.7866	10.7574	10.2741	10.8271	11.2537	11.9914	11.9561	12.4496	12.2539
Os07g0565000	40S ribosomal protein S11.	ribosomal protein S17, putative, expressed	13.8744	14.2064	12.9023	13.687	13.6213	12.9622	13.7919	14.1856	14.2921	14.2437	14.3699	14.2814	13.9397	14.3809	14.6542	14.1543	14.2694	14.6221	15.2608	14.796	14.5259	15.2691	14.9949	15.4177	14.075	13.6367	14.0982	14.5155	14.4066	13.9309	14.5447	14.5597	14.7674	14.6364	14.3972	14.4369	12.9317	13.4162	13.9088	13.9961	13.6501	14.292	15.3797	15.1892	15.4549	13.6255	14.956
Os07g0572000	WD40-like domain containing protein.	WD domain, G-beta repeat domain containing protein, expressed	12.0259	12.0554	11.5583	11.1451	11.1368	10.6987	11.224	11.3294	11.1749	11.2793	11.7563	11.2175	11.4013	11.3688	11.2338	10.8177	10.8976	10.5365	11.4491	11.8821	11.2668	11.7855	11.2654	11.1724	11.6933	11.0163	11.2407	11.8943	12.1524	11.754	11.5163	11.3297	11.5298	11.4423	11.0724	11.3517	10.7593	10.9747	11.4303	11.4613	11.1348	11.4605	11.9401	11.4625	11.55	11.7238	11.5718
Os07g0572900	40S ribosomal protein S13.	40S ribosomal protein S13, putative, expressed	8.04452	8.32265	6.85253	8.05033	8.20917	7.08521	7.31965	8.11734	7.82405	7.83489	8.08378	7.66739	7.95372	8.34663	8.05835	7.99596	8.02747	8.25187	8.28703	8.55052	7.49365	9.83389	9.3648	9.26734	7.9542	6.41316	6.69459	7.53165	7.69486	6.81273	8.51602	8.52154	8.4075	9.09828	8.90876	8.32439	6.67154	6.66532	7.21384	6.85639	7.44397	7.48606	8.98115	8.82427	8.48696	6.99814	8.42154
Os07g0591700	Conserved hypothetical protein.	expressed protein	3.29246	3.75663	3.80456	3.19707	3.35899	1.8445	3.58227	3.74343	3.23041	4.55363	5.08013	4.70205	3.1341	2.90852	3.08692	2.97691	3.9831	3.1338	8.18146	7.34933	3.12773	6.77186	6.56501	7.49908	3.73887	5.56082	7.23459	3.50578	4.45238	4.35499	6.98903	8.15667	6.7639	5.09695	6.19984	6.60621	6.75762	8.08109	5.64968	6.6171	6.64878	6.68279	11.8414	8.32665	8.72762	3.46063	10.7248
Os07g0593400	Got1-like protein family protein.	No Hit	11.8137	11.9124	11.4026	11.6051	11.6103	11.1806	12.3956	12.4002	12.4712	12.4206	12.0104	11.9978	13.2616	13.4169	13.3664	12.1487	12.1946	12.7435	12.6875	12.7026	12.3578	12.3053	11.8792	12.0821	12.2036	11.5863	11.5432	12.6499	12.3819	11.9027	11.9907	12.0218	11.8631	11.6928	11.5049	11.2911	11.1622	11.5858	11.7463	11.8866	11.4518	11.7894	13.6625	13.2527	13.25	12.8145	13.0282
Os07g0598300	SNF2-related domain containing protein.	SNF2 domain-containing protein, putative, expressed	5.27124	5.36712	5.74118	5.60771	6.0262	4.93858	6.61755	6.42757	6.15919	6.24084	6.20162	5.71663	6.04747	5.84955	5.3983	5.87795	5.87733	5.67252	6.5628	6.50861	6.04043	6.18828	5.86112	5.61901	5.9164	5.64592	6.55028	6.74313	6.61153	6.45678	6.03397	5.94396	6.07091	5.81967	5.36769	5.18786	5.8166	5.83154	5.89944	6.06549	5.57611	6.20996	8.03676	7.73593	7.48985	6.75637	7.17278
Os07g0599000	PPR repeat containing protein.	PPR repeat domain containing protein, putative, expressed	9.6559	10.1837	8.77583	9.60131	9.91569	8.85063	10.3051	10.9006	10.6772	10.3949	10.667	9.98483	10.8948	11.1181	10.7454	10.3262	10.8072	11.1871	10.2209	10.7039	9.7663	11.2974	10.9692	10.6408	10.545	10.1126	10.4435	11.1224	10.8799	10.5853	10.5819	10.5678	10.2546	10.7746	10.6905	9.99089	10.0341	10.2333	9.98283	10.1964	10.3232	10.3607	11.8664	11.2302	10.983	10.4811	11.3763
Os07g0602200	HDA1.	histone deacetylase, putative, expressed	10.4726	9.89637	10.4801	9.80361	9.42893	9.46025	10.4345	10.1947	10.5953	10.0375	9.97859	9.90859	10.9574	11.0234	10.8079	10.0767	10.2748	10.3976	10.3617	10.5379	9.68915	10.162	9.64522	9.48669	10.5365	10.3824	10.1467	10.685	10.011	10.0027	9.57698	9.17322	9.59021	9.51367	8.89748	9.37388	9.5655	9.95068	10.0065	10.3106	9.87122	10.3202	11.336	10.6046	10.6234	9.74889	10.9236
Os07g0608500	Eukaryotic/archaeal ribosomal protein S3 family protein.	40S ribosomal protein S3-1, putative, expressed	10.0231	10.083	9.8414	10.5486	10.3113	10.4976	10.2019	10.1339	10.4928	10.3879	10.2512	10.7625	10.3328	10.618	11.0023	10.1991	10.4231	10.9817	10.9601	10.7097	10.683	10.9989	10.6663	11.044	10.4275	10.0585	9.77249	10.1209	9.71183	10.0707	10.0606	9.51884	10.205	10.393	9.47014	9.82826	8.34775	8.78744	9.76601	9.15482	8.9866	9.98265	11.5269	10.8367	11.4439	9.76062	10.7412
Os07g0615400	Oligouridylate binding protein.	RNA recognition motif containing protein, putative, expressed	7.94082	7.65307	7.50705	8.80677	8.22925	7.8224	9.88986	8.90666	8.83367	10.2123	9.66968	9.51275	9.81404	9.01666	9.46564	8.70593	8.95315	8.84997	9.89882	9.99515	10.4113	8.19307	8.4745	8.68947	9.77764	9.4381	9.52374	9.88691	9.86037	9.70541	10.2101	9.44636	9.68026	9.37755	8.1024	8.55184	9.71964	10.0778	10.1218	10.5653	9.69943	10.2352	10.4974	10.0283	9.8793	9.6481	9.75256
Os07g0616600	40S ribosomal protein SA (p40) (Laminin receptor homolog).	ribosomal protein S2, putative, expressed	11.8452	12.0254	10.4601	11.5962	11.4152	10.5213	11.4489	12.0715	11.9288	12.3311	12.5729	12.2126	11.6537	12.0888	12.1739	12.0999	12.1928	12.2478	14.0053	13.4178	12.883	14.7501	14.1988	14.0897	11.3142	10.9222	11.3316	12.2232	12.1166	11.4866	13.9558	13.834	13.8576	14.1284	13.853	13.2815	11.5623	11.4854	12.2275	12.1366	12.0814	12.4044	14.1117	13.7866	13.7474	11.5183	13.5623
Os07g0623400	Transcription initiation Spt4 family protein.	transcription elongation factor SPT4 homolog 1, putative, expressed	10.5618	10.8549	10.4919	10.9369	11.1789	10.8605	10.6193	11.081	10.8416	10.2506	10.751	11.0729	10.6133	11.067	10.9849	10.8561	10.9107	10.8383	10.1987	10.3547	9.94493	10.4982	10.2805	10.6653	10.4835	10.0621	10.357	10.6758	10.4055	10.1787	9.48567	9.561	10.1292	9.72032	9.54618	9.96018	9.09284	9.13404	9.58885	9.11103	9.57637	9.87723	11.0991	10.6115	10.506	10.4693	10.7506
Os07g0633500	DEAD/DEAH box helicase, N-terminal domain containing protein.	DEAD-box ATP-dependent RNA helicase, putative, expressed	9.67955	9.50886	8.40657	9.28942	9.06433	8.35445	10.113	10.3573	9.94403	10.2375	10.1359	9.58737	9.69187	9.77972	9.45699	9.48836	9.64051	9.42704	8.95144	9.2326	8.35068	9.27731	8.99247	8.87733	9.24571	8.57943	8.95311	9.88775	9.65439	9.0481	8.62806	8.34909	8.13625	9.2707	8.35337	8.42363	8.30462	8.75278	8.35549	9.39011	8.8841	8.75313	9.95149	9.28471	9.28232	9.10081	9.22301
Os07g0645100	Phosphatidylinositol 3- and 4-kinase domain containing protein.	Phosphatidylinositol kinase and FAT containing domain protein, putative, expressed	12.1585	12.1484	10.8103	12.4526	12.1671	10.9869	12.8898	12.6989	12.5404	13.3232	12.5366	11.1507	12.5964	12.2464	11.7994	12.1139	12.8527	12.9288	9.98665	11.1649	11.1057	11.0437	11.3115	11.3469	11.1681	10.7336	11.3972	11.6293	12.1307	11.3509	11.6671	11.3344	11.1342	11.4954	10.7458	11.0988	11.3706	11.6419	11.7004	12.4698	11.7212	11.8426	12.6887	11.9618	11.6437	12.304	12.5813
Os07g0645400	NADH dehydrogenase (EC 1.6.99.3).	NADH-ubiquinone oxidoreductase 51 kDa subunit, mitochondrial precursor, putative, expressed	5.71749	6.44719	5.26191	5.16485	5.49637	5.13442	5.05478	4.88832	4.76969	4.1114	3.43967	3.55071	6.47493	6.04652	5.35962	4.20583	5.41263	5.08435	4.70909	4.58765	5.00422	3.88449	4.3972	3.89814	2.0386	1.31948	4.13324	3.80104	2.98236	3.46919	4.78755	4.57267	4.39891	4.82027	5.02809	4.45899	4.56883	3.65266	3.57899	3.52873	3.88184	3.35316	4.73591	4.97595	4.71925	4.40965	4.52095
Os07g0646500	SWIM Zn-finger domain containing protein.	No Hit	5.98415	4.81629	4.55135	4.54783	4.21299	3.57029	3.93668	4.07635	3.83201	1.74878	3.39476	3.77186	4.75591	4.91919	13.2848	3.84708	3.93992	3.87182	6.60187	6.8794	3.28562	6.64876	6.16462	5.97967	3.59182	3.82757	3.44818	3.4012	2.79475	3.83894	6.07502	6.20783	5.51611	5.93881	6.49192	5.29526	5.97118	6.13844	5.12902	5.17659	5.85384	5.20274	8.85644	7.04456	7.07662	3.00654	7.42393
Os07g0655500	PWWP domain containing protein.	PWWP domain containing protein, expressed	11.3593	11.6073	10.673	10.8558	10.8634	10.2186	11.6166	12.0677	11.9786	11.4865	11.563	10.5954	12.0792	11.8247	11.5233	11.156	11.5587	11.6797	10.1726	10.7495	10.6662	10.5892	10.7429	10.7534	10.826	9.97817	10.9075	10.612	11.2676	10.273	10.5476	10.5891	10.5292	10.6134	10.1335	10.3517	10.6251	10.3465	10.8466	10.2434	10.5275	10.9061	12.2041	11.7601	11.5832	11.2645	11.4981
Os07g0661100	Glycosyl transferase, family 4 protein.	UDP-N-acetylglucosamine--dolichyl-phosphate N-acetylglucosaminephosphotransferase, putative, expressed	11.4029	11.41	10.8233	11.0062	11.1194	10.7243	10.7985	11.2662	11.0154	11.2519	11.5409	11.038	11.4025	11.2094	10.8893	11.203	11.2254	10.7048	10.9542	11.1835	10.6629	10.6241	10.5111	10.4107	11.0088	10.7138	11.3656	11.7261	11.3385	10.9893	11.1242	11.0799	11.1793	10.806	10.5195	10.7497	10.8299	11.0268	10.9215	11.1453	10.9632	11.0292	11.6861	11.566	11.415	9.82123	10.8899
Os07g0670600	Protein of unknown function UPF0113 family protein.	60S ribosome subunit biogenesis protein NIP7, putative, expressed	11.1826	11.4756	9.28914	10.7625	10.5487	9.23864	10.6765	11.5433	11.3321	10.7542	10.9938	10.5007	11.2858	11.5327	11.3313	11.0565	11.0545	11.3691	10.9429	11.2655	10.2445	11.9392	11.3846	11.1909	10.0877	9.43046	9.84076	10.1834	10.4199	9.51846	10.6004	10.5887	10.1616	11.2618	11.1305	10.3373	9.97246	9.99209	9.7294	9.45952	10.122	10.311	12.1316	11.3903	11.1965	10.4026	11.1605
Os07g0674200	60S ribosomal protein L22-2.	60S ribosomal protein L22-2, putative, expressed	12.8902	13.2443	11.8872	12.8181	12.9723	12.2094	13.2305	13.7295	13.7761	13.9301	14.1317	14.6605	13.5609	13.8556	14.0476	14.189	13.838	14.111	14.5553	14.156	13.4649	14.9079	14.2384	14.674	14.2326	13.9628	14.8748	14.8717	14.7435	14.4221	13.5253	13.5459	14.0452	13.7312	13.5023	13.6335	12.0938	12.5378	13.1713	13.082	12.8617	13.6615	14.7248	14.4942	14.5587	12.6947	14.3187
Os07g0674700	60S ribosomal protein L18.	60S ribosomal protein L18-3, putative, expressed	11.3638	11.8235	10.2515	11.3082	11.4701	10.2803	11.216	11.5941	11.5361	11.793	12.0958	11.8513	11.7884	12.173	12.1027	11.7398	12.1019	12.0875	12.5583	12.4373	11.4891	12.9836	12.4989	12.5633	11.5109	10.8437	11.8393	11.9741	12.0751	11.5813	12.2731	12.4388	12.3849	12.3413	12.3017	11.9421	10.394	10.9242	11.3384	11.2977	11.2158	11.7508	13.1406	12.7686	12.4383	11.0683	12.3555
Os07g0685400	Hypothetical protein.	EMB1011, putative, expressed	9.97646	10.3232	9.43657	9.88233	9.84328	8.92673	10.4149	10.8242	10.9172	10.8205	10.8497	10.0271	11.2809	10.8744	10.6951	10.579	11.0415	11.1082	9.23341	9.73013	9.39563	10.0396	9.9949	9.99971	9.55969	9.0524	9.15566	9.92646	10.3974	9.66783	9.6	9.50111	9.57064	9.71117	9.36083	9.418	9.54796	9.36334	9.55371	9.60311	9.40125	9.73286	11.3715	10.3624	10.4071	10.1365	10.7959
Os07g0694800	Protein of unknown function DUF155 family protein.	uncharacterized ACR, YagE family COG1723 containing protein, expressed	12.059	11.8352	11.437	12.4907	12.2281	12.1032	12.4597	12.3963	12.4304	12.1334	11.947	11.0956	12.3677	12.2375	12.0629	11.9405	12.2773	12.2287	11.7619	11.6891	12.0476	11.2657	11.7881	11.5968	10.6985	9.99069	10.0455	10.5119	10.973	9.92787	10.9463	10.5358	10.7373	10.503	9.67828	9.86682	9.65473	9.75379	10.3168	10.346	9.66686	10.3411	11.974	11.5205	11.4964	11.0796	11.3152
Os08g0100700	Conserved hypothetical protein.	retrotransposon protein, putative, unclassified, expressed	8.54436	8.6362	7.51221	8.89886	8.81426	8.19387	9.06463	9.3138	9.22442	9.10943	8.79265	7.9785	9.15504	8.88851	8.85417	8.30294	9.08373	9.10447	7.47129	7.97681	7.8737	8.38767	8.53459	8.4483	7.58091	6.70416	7.31398	7.49441	8.20031	7.21884	8.01783	7.78161	7.76223	8.22823	7.68128	7.639	7.24533	7.95333	8.01618	8.13942	7.84396	8.11113	9.37099	8.71724	8.58443	8.62066	9.07515
Os08g0100800	Homeodomain-like containing protein.	expressed protein	11.3034	10.9177	11.2767	11.5361	11.1754	11.4391	11.8886	11.096	11.4818	11.8654	11.1412	11.635	10.84	10.7428	11.5377	10.9807	11.0241	11.539	10.4557	9.90537	11.4855	10.2312	10.5955	11.8311	9.56209	9.28563	9.63028	8.98097	10.3065	9.48058	10.8336	9.81245	11.0382	10.7704	9.63934	11.3339	9.40691	9.54628	10.7386	11.1592	9.94768	10.8377	11.0378	10.4496	11.6949	11.3289	11.1751
Os08g0101100	HMG1/2 (high mobility group) box family protein.	HMG1/2, putative, expressed	5.97069	5.17787	5.17564	5.9784	6.28824	5.73973	3.89005	3.50018	3.47857	2.95199	3.75464	3.83518	3.54781	3.3674	2.39272	1.90496	3.31845	3.73347	11.0184	10.3671	5.87526	10.8111	9.87274	10.0808	2.97335	-2.46516	2.85739	0.125714	2.683	5.08141	9.17324	9.50442	8.99728	9.42264	9.35621	8.84453	7.50599	7.42182	7.92269	7.61343	8.08526	8.02305	11.6409	10.4987	10.4616	1.61928	10.15
Os08g0107500	Protein of unknown function UPF0023 family protein.	shwachman-Bodian-Diamond syndrome protein, putative, expressed	10.983	11.0529	10.3363	11.3803	11.6068	10.9976	10.8259	11.504	11.3896	11.2911	11.563	11.234	10.708	11.1968	10.8881	11.1315	11.3996	11.3923	10.7547	10.663	10.5102	11.0388	10.909	10.9155	10.8388	9.953	10.4443	11.4037	11.5509	11.0825	9.88171	9.94157	10.2076	10.4393	10.2767	10.5568	10.2064	10.188	10.6658	10.6498	10.5274	10.9331	10.98	10.6446	10.6769	10.4111	10.3968
Os08g0108200	FAS2 (Fragment).	WD domain, G-beta repeat domain containing protein, expressed	8.75743	8.8827	7.21469	10.0708	9.70737	8.71171	9.30176	8.97242	8.85251	9.68453	9.11862	8.78283	10.0052	10.0855	9.68327	10.2528	10.3373	10.4828	8.30357	8.58039	6.73943	9.15791	8.7977	8.60105	7.66047	6.56853	6.95863	7.63069	7.80374	7.42415	8.8281	8.1495	8.28529	8.90256	7.89158	7.91764	7.24056	7.19814	7.52658	7.54869	7.4265	7.67515	9.84683	8.91515	8.86025	5.78689	8.91321
Os08g0110100	Ribosomal protein L30, bacterial family protein.	ribosomal protein L30 containing protein, expressed	9.90811	10.3808	9.77111	9.37993	9.8212	9.35446	9.62159	10.3513	10.1886	9.73332	10.4101	9.89764	9.8641	9.97539	10.0011	9.56269	9.61207	9.80398	11.0255	10.8241	10.2884	11.4602	11.1421	11.0201	10.0834	9.51427	9.82489	10.5138	10.9084	10.2413	10.2599	10.4058	10.6002	10.4496	10.4307	10.2853	9.20831	9.44547	9.93045	9.48574	9.72073	10.1167	11.8698	11.2477	11.1627	10.221	11.3597
Os08g0113200	RNA-binding region RNP-1 (RNA recognition motif) domain containing protein.	RNA recognition motif containing protein, putative, expressed	3.24216	3.28376	3.87728	3.71716	6.52768	4.75462	4.50778	5.26098	4.74164	5.3072	4.89076	4.71271	5.10002	4.93737	5.35292	4.63143	5.24784	4.97673	4.12016	4.17488	4.34178	4.56709	4.15043	4.59955	5.63949	5.24943	3.95219	3.85225	4.67644	4.78726	4.24377	4.02663	4.27155	4.55323	3.99329	4.76203	3.80242	3.68491	4.17279	3.37583	4.30688	4.05037	4.73288	4.61783	5.38255	3.98531	4.4232
Os08g0116500	60S acidic ribosomal protein P1 (L12).	60S acidic ribosomal protein, putative, expressed	13.7078	13.8947	12.5924	13.7436	13.7442	12.8181	13.5769	14.1896	14.3031	13.8935	14.2119	14.0187	14.078	14.2931	14.2155	14.245	14.2822	14.4608	15.2147	15.0416	14.356	15.4471	15.0902	15.2832	14.0268	13.383	14.0674	14.6234	14.6433	13.9869	14.6656	14.7468	14.9459	14.6606	14.6672	14.5773	13.5551	13.74	14.1276	14.243	13.9587	14.5154	15.4761	15.2633	15.4573	13.649	15.012
Os08g0117900	Conserved hypothetical protein.	expressed protein	9.2299	9.07185	8.96954	9.79722	9.78995	9.72385	10.2009	9.84262	9.65743	10.3101	10.0146	9.4714	10.9671	10.5105	10.3145	10.1946	10.0419	10.0205	9.56038	9.82757	9.61504	8.79183	8.56889	9.03792	9.70352	9.00748	10.0832	10.1473	10.136	9.59664	9.83265	9.75904	9.85161	9.38487	8.87683	9.22918	9.77929	9.56517	9.85787	10.1892	9.47139	9.87224	9.90345	9.80959	9.65909	9.35712	9.62156
Os08g0128500	60S ribosomal protein L37-A (L35) (YP55).	ribosomal protein L37, putative, expressed	12.3122	13.1579	12.0685	12.5634	12.6967	12.0949	13.0952	13.5737	13.8598	13.5605	14.0035	14.4287	13.5913	13.938	14.3533	13.941	13.7514	14.3437	15.2101	14.4566	14.4798	15.0954	14.6907	15.3787	14.2651	13.7516	14.4018	14.21	14.4739	14.3427	13.9122	14.1756	14.8683	14.1412	14.009	14.3203	12.4864	12.6982	13.6797	13.0333	12.9501	14.385	15.6856	15.0747	15.545	13.4389	15.0839
Os08g0129200	Cold shock protein-1.	retrotransposon protein, putative, Ty1-copia subclass, expressed	16.4552	16.8356	15.7815	15.2646	15.4941	15.1156	15.5806	16.0495	16.1695	15.1377	15.2549	15.1839	16.4207	16.7456	16.5346	15.8254	15.6343	16.0357	16.5047	16.4195	15.4638	16.2839	15.995	16.2024	15.835	15.6365	15.9243	15.5608	15.631	15.1984	15.7181	15.7407	16.0431	15.6932	15.5339	15.7863	15.0921	15.2435	15.4935	15.6009	15.3538	15.743	16.4286	16.3871	16.7621	15.4484	15.9498
Os08g0132600	Conserved hypothetical protein.	expressed protein	10.7985	10.6477	10.0503	11.0078	10.884	10.4677	11.0729	10.9868	10.6151	11.0861	11.0669	10.8929	10.5193	10.6214	10.3565	10.4155	10.6148	10.3128	10.9525	10.8201	10.5	10.7129	10.5397	10.7766	11.0469	10.7591	11.5841	11.8753	11.5882	11.0247	9.8951	9.59109	9.67909	10.1926	9.1606	9.63088	9.50932	9.79887	10.2006	10.1807	9.86935	10.6599	11.9885	11.2687	11.2384	11.4232	11.3555
Os08g0160300	Myb, DNA-binding domain containing protein.	MYB family transcription factor, putative, expressed	3.78024	3.41326	4.18433	3.72512	3.70694	3.77634	4.245	3.51638	2.7448	3.70621	3.32738	3.86869	3.18513	1.66575	3.42213	2.60063	2.76845	3.21205	4.71134	5.0301	3.7985	5.03597	5.11276	5.02178	4.32254	5.12004	3.75076	3.65159	3.25671	4.1152	6.27297	6.90636	6.24756	6.52219	7.06404	6.43866	6.12397	5.94881	5.19447	4.24007	5.76194	4.63802	5.94606	5.65449	5.75612	5.42893	5.8291
Os08g0166400	SWIM Zn-finger domain containing protein.	transposon protein, putative, unclassified, expressed	5.66386	5.71075	5.39345	6.24239	6.19502	5.94065	6.87109	6.65771	6.47216	6.51183	5.96279	5.95294	7.91959	7.52165	7.45047	6.69099	6.44022	6.94563	6.24764	6.41745	6.1641	6.17344	6.18385	6.06549	6.22773	6.54235	5.78125	6.62408	6.02946	5.91671	6.89273	6.64434	6.58495	6.82569	6.57328	6.34322	6.60478	6.99635	6.38403	6.8516	6.77671	6.52469	7.2329	6.87995	6.70691	6.6242	6.45244
Os08g0180100	Nuclear protein SET domain containing protein.	SET domain containing protein, expressed	10.1489	10.1516	9.71337	10.5618	10.353	9.89604	11.0503	10.8554	10.8679	11.0982	10.5677	9.97026	10.774	10.7783	10.8244	10.5037	10.9486	11.3587	9.00611	9.43499	9.79973	9.56144	9.86969	10.114	9.65461	9.37154	9.45265	9.78778	10.1247	9.68439	9.87357	9.7716	9.93998	9.94332	9.31597	9.6907	9.80878	9.58278	10.0129	9.95832	9.69501	9.99836	10.6371	10.2915	10.3836	10.6147	10.5906
Os08g0184300	Conserved hypothetical protein.	expressed protein	12.6514	13.0809	11.2595	12.3566	12.6139	11.5553	11.7305	12.5586	12.5901	11.7331	12.3002	11.8162	12.5269	12.805	12.5239	12.6948	12.7882	12.602	13.4143	13.0512	12.1332	13.6792	13.3076	13.2128	11.3097	10.6298	11.3725	11.5511	11.6788	11.064	12.3804	12.4204	12.3668	12.904	12.722	12.4611	10.949	11.177	11.6898	11.3517	11.3286	12.0873	13.7385	13.1928	13.1882	11.8908	13.0297
Os08g0193900	Cyclin-like F-box domain containing protein.	OsFBL41 - F-box domain and LRR containing protein, expressed	4.11563	3.9524	4.37846	3.81098	3.6804	3.86296	4.28702	3.75185	4.21839	4.03209	3.87466	4.57013	4.70024	4.36749	3.90572	4.34058	4.742	4.53294	3.67566	3.83377	3.56299	3.66592	3.91768	3.32449	3.51714	5.69341	3.87523	3.67865	3.52691	5.03642	4.46444	4.86747	3.38885	4.33375	5.55667	4.09602	5.22637	4.88596	3.36505	3.57963	4.82418	2.96674	6.74104	5.79275	6.08985	5.57063	6.22115
Os08g0203900	Conserved hypothetical protein.	integral membrane family protein, putative, expressed	6.15965	5.5518	4.82652	6.73147	6.32126	5.30643	6.27829	5.85518	5.34739	6.1704	5.47278	5.40099	6.35507	6.46109	5.7042	6.22401	6.43762	5.89154	4.67404	5.74595	4.52914	5.98127	5.64614	5.46725	6.0933	6.15812	6.42251	6.63051	5.94533	5.59809	6.39298	5.49506	5.46557	6.90889	5.65156	5.85297	4.99504	4.81738	5.21031	5.68476	5.50906	4.81012	4.34476	4.55495	4.21144	5.28664	4.86784
Os08g0234000	60S ribosomal protein L7-1.	60S ribosomal protein L7, putative, expressed	9.80544	9.85024	8.76281	9.57002	9.7994	8.95403	10.1282	10.5289	10.5895	10.5288	10.9393	11.0349	9.74094	10.509	10.2949	10.1967	10.613	10.4949	12.7991	12.29	11.193	13.2119	12.6779	12.5086	11.6974	11.7034	12.3569	12.8254	12.1788	12.1686	12.2036	12.1607	11.9615	12.5312	12.346	11.5934	10.737	11.1942	11.4241	11.7628	11.4944	11.7354	13.4441	13.4084	13.081	9.50353	12.7265
Os08g0238100	Protein prenyltransferase domain containing protein.	pentatricopeptide, putative, expressed	6.8451	6.81109	6.18413	6.47767	6.08311	5.73838	7.7126	7.57611	7.33281	7.59961	7.17723	6.48105	6.94222	7.16541	7.13709	6.14095	7.01796	6.59316	6.58087	6.5664	6.7839	5.88023	5.95427	6.06228	6.23012	5.90277	6.14688	5.61803	5.842	5.33438	6.32334	5.9749	5.88223	6.37136	5.83686	5.70874	5.209	5.88387	5.69622	5.71829	5.82955	6.0783	7.59328	7.07792	6.67962	6.66158	6.83471
Os08g0248400	Rf1 (PPR protein) (Fertility restorer) (Restorer for CMS).	pentatricopeptide repeat domain containing protein, putative	2.65849	3.01768	4.17241	3.64966	4.10497	4.69587	4.61657	4.31062	4.30774	5.61099	4.62103	5.13056	4.91485	5.4306	5.43306	5.61736	5.77009	5.89289	4.08766	4.60579	3.00611	4.58275	4.01568	3.81323	4.83788	4.89991	4.04673	5.75365	5.56208	4.71872	4.34115	4.52057	3.60779	3.43295	4.98553	3.30894	5.13015	4.94789	4.42773	4.79962	4.94373	4.56679	6.57392	5.10678	4.77609	3.7951	5.27626
Os08g0248700	Myb, DNA-binding domain containing protein.	MYB family transcription factor, putative, expressed	3.04386	4.24984	4.85018	5.88555	2.83133	3.73027	2.51189	3.578	1.8563	3.3093	1.90649	3.08821	4.56042	3.97403	3.02248	4.9293	2.00389	2.47693	5.41281	3.55682	6.64623	4.45366	5.41703	6.37746	5.04915	5.33589	4.6787	4.87461	3.52615	5.04695	5.675	5.51161	5.39364	5.78215	6.31075	6.00975	5.1967	5.30756	4.65624	3.83138	4.84789	3.94346	1.72601	4.07257	4.8271	5.97853	4.37846
Os08g0277200	Cinnamoyl-CoA reductase (EC 1.2.1.44).	cinnamoyl-CoA reductase, putative, expressed	4.43876	4.33895	6.17911	7.16727	5.5032	6.16907	7.96164	7.786	8.27011	7.61577	7.6071	8.79038	7.13136	6.8504	6.78903	5.3936	4.40535	4.77043	3.28329	2.6452	2.01836	1.66567	1.33028	1.9931	5.86824	3.60274	1.88827	4.85491	5.25275	3.66837	7.18287	7.27782	7.73619	8.96306	8.16499	10.1304	6.17479	6.03609	6.55337	6.36409	4.32246	6.07659	0.733626	-0.259975	0.261447	2.17962	1.17298
Os08g0301500	Sucrose-phosphate synthase 2 (EC 2.4.1.14) (Fragment).	sucrose-phosphate synthase, putative, expressed	7.95153	7.93336	8.35404	7.76007	7.82095	7.91596	8.83566	9.09669	9.08031	8.65652	9.15541	8.23429	8.38929	7.95601	8.14219	7.80932	8.31358	8.12656	8.73528	8.79857	9.48114	7.80203	7.92725	8.38374	8.73848	8.47505	8.89053	8.78364	9.33722	8.69536	8.21762	7.79277	8.63693	8.21958	7.08401	7.91357	7.77754	7.5872	8.72815	7.68787	7.88772	8.84037	9.29866	9.99467	9.82653	9.19542	8.80567
Os08g0308100	TGF-beta receptor-interacting protein 1.	WD domain, G-beta repeat domain containing protein, expressed	10.6277	11.0721	10.0522	10.7388	10.9238	10.2066	10.8308	11.2452	10.9528	10.7013	10.6497	9.97052	11.0007	11.319	11.2487	10.7596	11.1755	11.3591	11.1132	10.7904	10.6022	11.4297	11.5044	11.6707	9.48828	8.57621	9.11054	9.73379	10.2025	9.15447	11.1525	11.1631	11.0285	11.2725	10.9166	10.7517	9.97992	9.93215	10.229	10.3842	10.0856	10.5244	11.9932	12.0178	11.6602	10.5077	11.7763
Os08g0326400	60S ribosomal protein L7a.	ribosomal protein L7Ae, putative, expressed	10.7924	11.1286	9.85236	10.6394	10.8319	9.69214	11.011	11.497	11.4592	11.264	11.6626	11.2115	10.9019	11.1846	11.0196	11.2194	11.5491	10.9901	12.9739	12.6256	11.5355	13.5918	13.1276	13.0165	11.5644	11.1777	11.899	12.1457	12.3457	11.8315	12.6113	12.7717	12.5417	12.9451	12.8417	12.1349	10.8413	11.0509	11.4643	11.0658	11.4588	11.7812	13.7376	13.2788	13.1947	10.8401	13.2399
Os08g0326500	Glycoside hydrolase, family 17 protein.	glucan endo-1,3-beta-glucosidase precursor, putative, expressed	4.88552	4.98045	4.30807	7.64309	7.89367	6.8507	4.17483	4.03008	3.40655	7.00184	6.90923	6.16384	4.77093	5.04236	4.9846	7.42032	7.58694	7.68212	6.12108	6.39546	4.97147	7.1507	6.24407	6.31826	4.84941	5.28424	5.8319	8.44681	7.53855	7.05416	6.83712	6.73691	6.27646	6.90282	6.58324	6.75962	6.38668	6.61388	6.26023	6.64715	6.64629	6.74193	8.49824	6.95867	6.90345	7.46627	8.06873
Os08g0345100	Conserved hypothetical protein.	expressed protein	5.45718	5.72497	6.11278	5.16945	5.50261	6.00782	4.82571	5.72461	5.68531	4.72395	5.34986	5.5414	5.86514	5.83211	5.55909	5.46193	5.31666	5.54668	5.03494	5.11416	5.2776	4.8768	5.01053	7.83376	5.52302	5.59919	6.03959	5.6251	5.47145	5.97994	4.62281	5.10833	5.03027	4.40402	5.07197	4.66934	7.11853	5.79211	5.02662	5.79517	5.69989	5.04383	5.68661	5.60155	5.49324	5.69377	5.75977
Os08g0346500	Transfactor-like protein.	myb-like DNA-binding domain containing protein, expressed	8.18208	8.0124	7.24192	8.68603	8.4526	7.85732	7.56431	7.38498	6.97711	7.79208	7.98441	7.35431	7.97291	7.78182	7.19791	7.9763	8.20646	7.49948	7.04058	7.19695	6.52737	8.56976	8.28642	8.16454	6.47234	6.34079	6.49856	7.26649	7.71425	6.9087	7.44435	7.26922	7.09571	7.7144	7.50481	7.67812	6.2364	6.39503	6.19896	6.89661	6.9041	6.67142	7.51983	7.06068	6.85434	7.59921	7.80127
Os08g0366200	Protein of unknown function DUF1313 family protein.	EARLY flowering protein, putative, expressed	10.1971	10.2099	10.0553	10.2356	10.4594	10.3221	9.96145	10.3207	10.3625	9.88814	9.9955	9.85749	10.2837	10.3647	10.23	9.98399	10.2459	9.9002	10.2263	10.0426	9.68262	9.92647	10.0434	9.93174	9.33288	8.83669	9.04201	9.70765	9.72704	9.27629	9.70367	9.61424	9.778	9.59343	9.47512	9.54602	8.89651	9.22029	9.59689	9.151	9.18367	9.645	10.6374	10.4249	10.3894	9.87088	10.2426
Os08g0382800	Cyclin-like F-box domain containing protein.	OsFBX290 - F-box domain containing protein, expressed	2.93279	4.63528	5.71972	3.95099	4.65168	5.26552	4.01004	5.31367	5.65909	4.01604	4.78362	5.48072	5.76171	5.62474	5.41961	5.28817	4.58892	5.38074	5.92521	5.01066	3.89631	5.53981	4.95178	4.96038	5.40005	6.18443	5.76798	5.53435	4.79758	6.07938	3.3561	4.45986	4.86519	3.29277	3.53136	4.45446	6.57358	4.59908	4.51271	4.58002	4.43504	4.40219	5.92456	5.21374	5.73024	4.33053	4.76689
Os08g0393600	Protein tyrosine phosphatase-like protein, PTPLA family protein.	PAS2, putative, expressed	4.10464	3.84949	4.52746	2.3299	2.90045	3.77857	6.36471	4.22651	4.39623	3.11774	3.41082	5.12097	3.1322	2.5866	3.58161	2.5022	2.29834	3.45599	4.78709	3.02895	8.75435	2.3982	6.02327	4.56088	4.72123	5.32279	5.48025	1.50992	3.41589	4.78276	2.77954	3.36835	2.82339	2.60969	4.02886	3.24646	4.32892	3.49471	2.45209	2.83694	1.39863	2.66135	4.71759	5.41128	5.27903	5.54826	5.33218
Os08g0421700	Zn-finger, CCHC type domain containing protein.	retrotransposon protein, putative, Ty1-copia subclass, expressed	4.80308	4.96469	3.87864	6.94785	6.7196	5.68193	6.98612	6.61575	8.02332	8.02338	8.49336	7.56052	6.14728	6.14782	5.60162	7.92264	8.04585	7.72539	6.97236	6.62347	5.34912	7.44839	6.90399	6.90069	5.69476	5.15818	5.69851	7.00337	7.93609	5.74029	6.09806	6.38802	5.58302	6.27135	6.96556	5.91808	6.03868	6.16623	5.10223	5.71303	5.87311	5.79302	7.94258	6.9694	6.82509	4.51405	7.15534
Os08g0430500	14-3-3-like protein GF14 nu (General regulatory factor 7).	14-3-3 protein, putative, expressed	16.361	16.1684	16.0925	14.3369	14.3184	14.3035	15.7826	15.6287	15.8531	14.7282	14.6418	14.9454	15.9162	16.3116	16.1712	14.5857	14.6329	14.9306	16.3614	16.0102	15.6972	16.0222	15.8032	16.2639	15.5871	15.1028	15.6056	15.4654	14.7614	14.7364	15.6516	15.4159	16.3208	15.6336	15.3112	15.6256	14.5307	14.5777	15.5692	15.2951	14.6212	15.5943	16.2568	16.238	16.752	14.9172	15.8012
Os08g0430700	Regulator of chromosome condensation/beta-lactamase-inhibitor protein II domain containing protein.	Regulator of chromosome condensation domain containing protein, expressed	6.1656	5.91652	5.68357	5.77488	6.16746	5.99788	6.22815	6.36942	6.42329	5.14903	5.85929	5.15312	5.97333	5.4922	5.58285	5.18102	5.60618	5.36839	7.04706	6.6127	6.56845	6.87641	6.54368	6.55729	5.45169	5.48589	5.85963	5.88433	6.54989	5.43029	6.87108	6.57821	6.52148	7.27447	6.42241	6.52818	6.61299	5.53927	5.77621	5.36544	5.54401	5.76484	7.54458	7.66686	7.16335	7.27838	6.50665
Os08g0439900	Mitochondrial glycoprotein family protein.	mitochondrial glycoprotein, putative, expressed	6.52302	6.80056	5.80323	6.75972	6.77935	6.16284	7.00408	6.89516	6.83248	7.4352	7.04547	7.0589	7.88025	7.88771	7.7507	7.57821	7.53381	8.2461	8.4583	8.20379	6.63361	8.60506	8.00577	8.13434	6.28969	5.78618	6.58862	6.87683	6.46265	6.39212	8.35353	8.19772	7.98155	8.60801	8.25742	7.46246	6.82802	7.26196	6.98652	7.58475	7.29854	7.17807	9.61168	8.53958	8.647	6.38938	8.66542
Os08g0441400	Conserved hypothetical protein.	expressed protein	11.1453	11.1452	10.8468	12.0187	11.985	11.6312	11.3948	11.4789	11.5206	11.5059	11.6447	11.6538	11.8312	12.1397	11.971	11.7991	11.8026	11.9355	12.1974	11.9467	11.3883	12.182	11.9273	11.9305	11.3313	10.6003	11.2488	11.5144	11.6296	11.2905	11.8954	11.7086	12.2471	11.9244	11.5153	11.7743	10.6812	10.8332	11.5255	11.1615	11.1767	11.8445	12.8931	12.4468	12.3865	12.3484	12.4162
Os08g0461300	Cyclin-like F-box domain containing protein.	OsFBL50 - F-box domain and LRR containing protein, expressed	6.10935	5.789	5.37604	6.41117	6.01148	5.61535	6.2268	5.9166	6.3154	5.80379	5.48559	5.77313	6.60072	6.63632	6.50098	6.40321	6.14532	6.60002	4.40867	4.81497	4.33775	5.02366	4.5576	4.97041	5.38611	6.55495	5.0171	5.55335	5.34485	5.47509	4.54684	4.69512	4.5479	4.76446	5.13257	5.24466	6.35127	5.94084	5.43043	5.88935	5.73435	5.69526	6.0814	4.99073	4.86578	5.46939	4.99002
Os08g0462700	Conserved hypothetical protein.	Disease resistance/zinc finger/chromosome condensation-like region protein, putative, expressed	6.76296	7.20482	6.96496	7.20694	7.19606	7.01891	7.0219	7.07	6.80001	7.41497	7.65838	7.53908	6.81485	6.76691	6.41581	7.63384	7.21691	7.39949	9.34608	8.99287	8.33734	9.71423	9.69107	9.27721	6.46456	5.43152	7.00431	7.52169	8.03107	7.50398	9.79226	9.54861	9.91364	9.73748	9.11249	9.1734	7.81241	8.19268	8.3964	8.206	8.19712	8.32678	10.2805	9.88795	9.97566	8.71088	10.1011
Os08g0464000	Protein of unknown function DUF704 domain containing protein.	activator of 90 kDa heat shock protein ATPase homolog, putative, expressed	13.2427	13.3053	13.1233	12.2336	12.1842	12.1459	12.6727	13.1612	13.1232	12.319	12.4595	12.3438	13.8004	14.0541	13.7554	12.2306	12.3503	12.4154	14.2547	14.0569	13.4845	12.895	12.7101	12.5174	12.0062	11.3452	11.5159	12.1215	12.261	11.6769	13.4882	13.5097	13.6891	12.9435	12.7341	12.3835	11.9225	11.9152	12.8782	11.9645	11.9484	12.6374	14.3768	14.1623	13.9864	11.7875	12.8001
Os08g0478800	Phosphoglucose isomerase (PGI) family protein.	glucose-6-phosphate isomerase, putative, expressed	10.9994	11.0586	10.6894	10.9942	11.1223	10.7851	10.6012	10.1172	9.98834	10.335	10.4842	9.84714	9.69009	9.91511	10.1455	9.7242	10.5526	9.6036	9.12952	9.23872	10.0088	8.8802	9.71577	9.91108	9.10295	8.55787	9.29485	9.21919	9.38366	9.48005	8.52201	8.12187	8.62642	8.6679	7.80036	8.50051	8.28544	8.86353	8.90368	8.97496	8.72813	9.35327	10.326	9.7863	9.59617	10.2177	10.1473
Os08g0487000	Conserved hypothetical protein.	expressed protein	6.07141	5.99298	5.17515	6.39397	5.87452	5.25736	8.03689	7.60935	7.24486	7.93825	8.14399	7.74664	5.88394	5.52306	5.31123	5.82081	5.95062	5.43409	7.66562	7.31142	6.69347	6.81664	6.62218	6.42472	6.84317	7.18996	7.40472	7.43434	7.69322	7.44683	6.81069	6.5381	6.76493	6.50508	6.00304	6.32628	6.4335	6.95377	6.70882	7.49299	7.11244	6.83196	8.94238	8.08239	8.12023	8.01823	7.95861
Os08g0487700	Basic helix-loop-helix dimerisation region bHLH domain containing protein.	helix-loop-helix DNA-binding domain containing protein, expressed	4.32206	5.54223	4.67662	4.57194	5.23992	3.37569	4.04511	5.32782	5.53725	3.77884	4.81198	4.536	5.07123	5.48912	5.09675	4.89519	5.28784	5.36727	5.27346	5.36547	7.18715	4.51944	5.01171	4.5512	2.59429	3.04857	3.29868	3.61162	4.01305	3.18665	2.4304	3.78622	3.11084	5.56713	3.30608	1.94496	4.87944	3.99793	3.42459	2.97126	4.3892	3.80534	6.07466	5.63982	5.17462	4.66146	5.93617
Os08g0490900	Histone H2B.2.	Core histone H2A/H2B/H3/H4 domain containing protein, putative, expressed	10.085	9.85941	10.127	12.3087	12.013	12.2979	12.1393	12.8372	13.1814	12.1828	12.017	12.3054	11.8909	12.4554	12.1404	12.4358	12.3165	12.708	16.0288	15.623	12.6114	16.1408	15.5838	15.6142	10.8896	10.6483	10.592	11.2051	11.4088	11.6875	14.5868	14.4	14.3905	14.687	14.3974	14.253	12.565	12.4975	13.2828	12.9373	13.2219	13.4166	15.9212	15.5153	16.0516	10.6298	15.1083
Os08g0491000	Non-protein coding transcript, uncharacterized transcript.	expressed protein	3.4404	3.92763	3.91441	4.40327	4.39629	3.49354	4.80976	5.16711	5.14783	4.58436	4.292	2.73906	5.33695	4.93465	5.09174	4.8436	5.2344	5.35994	2.55208	3.02018	1.89915	3.86142	3.62038	3.91496	2.98216	2.75328	3.14086	2.92382	3.53071	4.43561	3.05253	2.498	3.52524	2.94286	2.40184	2.25871	4.86158	2.51964	3.66379	3.14008	2.07286	3.23258	4.9446	3.86801	3.57492	1.7974	4.61962
Os08g0494400	Conserved hypothetical protein.	expressed protein	10.9641	10.6895	10.3673	11.0308	10.7742	10.6047	11.3851	11.0433	10.8851	10.8961	10.6534	9.93209	11.177	10.9414	10.9284	10.7387	10.6234	10.7386	10.1688	10.3065	10.1932	9.90764	9.63207	10.0544	10.0323	9.33272	10.1312	10.2082	10.467	9.85566	10.1964	9.88507	9.83882	10.1541	9.54405	9.93309	10.0032	9.95814	10.1665	10.7299	9.99171	10.1364	10.8087	10.5208	10.3421	10.5912	10.3858
Os08g0496900	Nonaspanin (TM9SF) family protein.	transmembrane 9 superfamily member, putative, expressed	11.6523	11.4779	10.7274	9.54705	9.43393	9.01156	11.2898	11.5227	11.459	10.0225	9.92047	9.28821	11.3829	11.4743	11.2236	9.62447	9.86856	10.1203	10.7342	10.9115	10.7221	10.6614	10.6184	10.6421	10.1709	9.96215	10.6059	10.6889	10.3645	9.7949	10.7192	10.2471	10.5403	10.816	9.96694	10.0545	9.27754	9.52935	10.0521	9.84937	9.47346	9.96369	11.4271	11.6801	11.5929	10.4345	11.239
Os08g0499700	Conserved hypothetical protein.	expressed protein	3.15885	4.08506	2.47441	3.18155	4.3233	3.3682	3.4601	3.75541	3.6703	4.51219	4.11214	3.40605	4.42697	3.41442	4.11844	4.14304	4.2899	3.4358	4.03223	4.74945	4.3893	3.86411	3.7403	4.19099	4.2697	4.92803	4.9549	3.89568	4.40488	3.85231	3.96979	4.11847	4.29405	4.59953	4.70478	4.60541	5.65027	4.91619	4.53552	5.17258	5.00061	4.94499	6.28431	5.05978	4.53784	4.32325	5.09593
Os08g0500700	Heat shock protein 82.	heat shock protein, putative, expressed	14.6829	15.0151	14.8527	14.4583	14.2497	14.0669	15.1859	15.2813	15.4872	14.2138	14.2758	14.2412	17.5121	17.247	16.9522	14.2787	14.3223	14.8765	17.321	16.9781	16.9877	13.7977	13.8376	13.6595	15.5064	15.3979	15.4372	15.1064	14.6322	14.3043	16.334	16.4484	17.3428	14.8381	14.2424	14.2949	16.0294	15.5516	16.532	15.3668	14.8757	16.1089	16.9308	16.68	17.106	13.4276	14.7659
Os08g0500900	Phosphoribosylglycinamide formyltransferase, chloroplast precursor (EC 2.1.2.2) (GART) (GAR transformylase) (5'-phosphoribosylglycinamide transformylase).	formyl transferase, putative, expressed	5.50473	6.01887	5.83922	5.48506	5.18404	5.99028	6.03788	5.96206	6.02032	5.37855	5.66352	5.57881	6.15486	5.72341	5.55719	6.125	4.9593	5.99066	7.02332	6.31187	5.28233	7.45394	7.00496	5.92077	4.48031	4.78191	3.56489	5.86264	6.13324	5.63877	5.57922	5.55664	5.24717	6.2479	6.92045	5.53028	6.13773	5.04397	5.41483	5.18454	4.69909	5.40571	8.08979	6.2209	6.60277	7.50306	6.70759
Os08g0502000	Conserved hypothetical protein.	EDM2, putative, expressed	2.94527	2.6458	1.64317	2.7026	3.22751	3.16672	1.54225	3.13448	3.59407	1.82983	1.83293	3.32886	3.3206	2.26737	0.958555	2.6091	1.6373	2.45458	3.2063	3.1411	2.21254	3.36664	3.06036	2.67517	2.72831	4.75263	5.08375	3.34881	1.84233	4.16136	2.81113	2.86333	2.67831	2.54223	3.20153	2.42409	5.26866	3.7259	2.62014	2.88729	3.08562	1.66606	4.14569	2.31706	3.91964	2.46067	3.26018
Os08g0517300	Conserved hypothetical protein.	ZOS8-11 - C2H2 zinc finger protein, expressed	11.1282	11.0236	10.5877	11.1199	10.8934	10.7342	11.5798	11.1826	11.0223	11.5919	11.2451	10.6547	11.1074	11.114	11.1264	11.0561	11.2047	11.1598	10.4438	10.5194	10.6677	10.5524	10.6236	10.8739	10.1306	9.41981	9.83671	10.4089	10.8814	10.1196	10.9398	10.5532	10.792	10.823	10.3247	10.5051	10.6073	10.5217	10.7373	11.2824	10.5958	10.88	11.4279	11.0583	11.0694	10.96	11.4008
Os08g0519600	Conserved hypothetical protein.	expressed protein	4.10197	4.32067	3.84508	5.40686	5.63881	5.15505	5.12819	5.4901	5.30081	5.04986	5.50564	5.4182	5.69053	5.549	5.28142	5.67967	5.48098	5.89356	6.15678	6.11132	5.00891	6.94807	6.41279	6.59243	5.9593	6.24044	5.97663	5.03968	5.48437	5.75413	6.25283	6.09509	6.50872	6.60252	6.14187	6.22735	5.47019	5.25127	5.37609	4.23854	5.80248	5.84989	7.22792	6.93676	7.06851	6.10694	6.94157
Os08g0527600	Peptidase C19, ubiquitin carboxyl-terminal hydrolase 2 family protein.	ubiquitin carboxyl-terminal hydrolase, putative, expressed	3.70795	3.21053	3.39348	3.45737	3.3217	3.47184	3.53062	3.79422	4.07175	3.55856	3.79414	3.98517	3.89155	4.20825	4.26655	4.72375	3.91405	4.57945	4.48163	4.41088	3.95356	5.01369	4.63771	4.29292	5.3451	5.22924	4.80166	4.10211	3.72826	4.25076	4.37221	4.66068	4.32813	4.59483	5.16591	4.57299	4.40385	4.93623	5.00719	4.09977	4.30511	4.00206	5.45376	5.12489	5.09159	4.03625	5.30417
Os08g0530100	Hypothetical protein.	regulatory protein, putative, expressed	8.14053	7.99253	8.00898	7.98918	7.96709	8.42802	8.39652	8.56411	8.65718	8.81893	9.1334	8.02255	5.90962	5.92963	5.43358	7.71793	7.74453	7.27194	9.89403	10.4534	10.276	10.525	9.96575	10.5243	9.62457	9.50162	9.80849	11.2372	12.2857	11.9748	10.8168	10.8198	10.8094	9.07471	9.59355	9.52806	10.1189	9.38537	9.76851	9.0413	8.68848	9.21888	7.37637	9.12095	9.62377	9.38341	9.04657
Os08g0531200	WD40-like domain containing protein.	expressed protein	4.54321	4.11631	3.96271	3.77852	3.20259	3.20778	5.11702	4.94441	4.65942	4.62063	4.3633	4.02434	5.44445	4.83068	5.26326	4.64724	4.4988	4.8634	4.33369	5.10915	4.7099	4.94325	5.02011	4.70363	5.82112	5.7734	3.70629	4.00336	4.06292	4.80364	5.54549	5.4693	4.84531	5.39853	6.00512	5.51373	5.3135	5.40043	4.55629	4.25999	4.95003	4.40857	6.57492	5.8456	5.86613	4.33812	5.67644
Os08g0537800	Ubiquitin thiolesterase protein OTUB2 (EC 3.4.-.-) (Otubain 2) (OTU domain-containing ubiquitin aldehyde-binding protein 2) (Ubiquitin- specific processing protease OTUB2) (Deubiquitinating enzyme OTUB2). Splice isoform 2.	ubiquitin thioesterase otubain-like, putative, expressed	11.619	11.6491	11.2495	12.4348	12.4419	11.9232	12.0314	12.2068	12.0093	11.9576	12.1286	11.8043	11.4227	11.7627	11.6892	11.7359	12.0746	11.7587	11.5258	11.5079	11.3916	11.561	11.5931	11.6229	11.269	10.8265	11.0852	11.7862	11.7682	11.3899	10.9029	10.7083	11.0418	11.1949	10.7661	11.1223	10.1935	10.2871	10.8972	10.4634	10.8474	11.009	11.7028	11.677	11.4775	11.2946	11.7684
Os08g0548000	Myb, DNA-binding domain containing protein.	MYB-like protein 1, putative, expressed	3.39798	3.06582	4.52373	5.63056	3.90676	3.88786	4.80161	3.73782	3.34287	4.53953	5.30623	4.22608	4.23986	3.50722	2.16059	4.81881	5.4704	3.54147	6.09707	5.05226	5.3183	5.39909	5.7263	5.72013	5.71938	7.13583	7.05249	5.47452	7.42548	9.3584	8.38538	8.11777	7.75302	8.2501	7.09504	7.29156	7.02679	7.50617	7.96348	8.20165	7.7351	7.49314	7.79873	7.99763	6.94871	8.94662	7.4551
Os08g0558800	60S ribosomal protein L10a-3.	L1P family of ribosomal proteins domain containing protein, expressed	13.1929	13.4099	11.8655	13.0208	12.9801	12.0076	13.0974	13.4333	13.4019	13.3113	13.4371	12.9634	13.2506	13.4584	13.4786	13.518	13.5563	13.5271	13.5527	13.4704	12.8144	13.9999	13.6506	13.5335	12.4951	12.0324	12.3427	12.659	13.0329	12.355	13.0658	12.8646	12.7704	13.1713	12.8317	12.4997	11.7896	12.1001	12.4312	12.7267	12.407	12.765	14.3718	13.8353	13.8393	12.6949	13.5916
Os09g0101100	HhH-GPD family protein.	hhH-GPD superfamily base excision DNA repair protein, putative, expressed	8.04827	8.01261	7.26188	7.87741	7.92079	7.16436	9.25093	8.88086	9.02162	9.27261	9.0297	8.724	9.49761	9.35043	9.30004	9.04382	9.0782	8.6015	7.82244	8.44141	7.72975	7.20222	6.98581	7.26565	8.73137	7.90582	8.38937	8.73678	9.0251	8.50072	7.29063	7.06602	7.20957	7.33173	7.20616	7.57712	8.4272	8.54248	8.37674	9.04483	8.57254	8.79396	8.33437	7.49876	7.51897	8.66054	8.36833
Os09g0101800	WD40-like domain containing protein.	expressed protein	2.83804	2.8431	5.20771	4.64623	4.44083	3.79751	5.18705	5.31157	5.3328	5.37055	4.94675	4.4529	5.37986	5.03173	4.4764	5.38406	6.12213	6.45409	5.79131	5.65875	2.4644	6.21596	6.11062	5.9757	2.99402	3.65998	3.35996	3.16399	3.87227	4.28348	5.81349	5.64685	5.6235	5.74012	4.72091	4.87919	4.37155	3.87481	4.3239	4.5241	3.86297	4.74087	7.55391	6.26695	6.04771	2.66128	6.84891
Os09g0110400	DNA-directed RNA polymerase II 36 kDa polypeptide A (EC 2.7.7.6) (RNA polymerase II subunit 3).	DNA-directed RNA polymerase subunit, putative, expressed	8.43311	8.22466	7.12417	8.09645	7.79866	6.73423	8.30854	8.26681	8.00762	8.02937	7.62349	7.12574	9.2021	9.24226	8.57687	8.24303	8.1762	8.75763	7.26763	8.08653	6.92941	7.22993	6.6439	6.5639	6.75523	6.12496	6.95555	7.47813	7.4929	6.72503	7.24785	6.79648	6.51376	7.23803	6.60119	6.8533	6.39058	6.43565	6.4617	6.93062	6.62867	6.39049	7.10525	6.97491	6.56997	6.52321	6.11395
Os09g0120900	Non-protein coding transcript, unclassifiable transcript.	No Hit	4.29511	4.41301	4.1569	4.53136	4.19693	5.41855	4.42804	4.89041	4.94412	4.57916	4.32829	4.21208	5.66092	5.29967	5.11308	5.17254	4.89267	5.73152	3.534	3.09023	3.48578	3.95082	4.39884	3.66173	4.39879	3.33539	4.76004	3.62406	4.82119	4.29606	4.27329	4.84067	3.69985	3.6308	5.5614	3.96243	5.0891	5.40552	4.1986	3.41699	4.77696	4.2333	4.53483	4.34043	4.14518	3.62782	3.87304
Os09g0124200	Myb, DNA-binding domain containing protein.	expressed protein	7.45765	7.66193	7.81173	7.14307	7.09124	6.91918	6.97303	7.33426	7.24326	6.83067	7.05806	6.38062	7.33495	7.27738	7.06299	6.76731	7.30012	6.71419	5.75032	6.27335	6.41094	5.68724	5.66664	5.59076	5.91699	4.86228	5.53981	5.96244	6.55587	5.97533	5.93842	6.20124	5.90913	5.66857	5.9251	5.84683	6.61036	6.85293	6.43079	6.52611	6.48191	6.6342	8.19716	7.05737	7.18675	6.76506	7.19276
Os09g0131400	Hypothetical protein.	expressed protein	7.37559	6.79545	5.63407	7.12383	5.4728	4.96675	7.85718	6.80595	6.44241	8.57582	7.34831	6.03064	7.07799	6.52201	6.48365	6.38048	6.96473	6.49917	4.55992	5.15818	6.14568	4.53608	5.60954	5.45147	4.01906	4.58919	4.92247	5.00099	6.69769	3.71454	7.24545	5.70388	6.22927	6.97421	4.04594	5.33965	5.1113	6.52108	6.87804	7.63352	5.94239	7.04036	7.23418	7.42494	6.42152	7.92542	7.62692
Os09g0258600	60S ribosomal protein L17-1.	ribosomal protein L22, putative, expressed	10.1823	10.3974	9.39548	9.66663	9.68356	8.8592	10.5077	11.0594	10.9939	11.3223	11.7448	11.3154	10.7411	10.5544	10.6004	10.4673	10.3052	10.3712	12.9034	12.6786	12.0059	13.2461	12.6991	12.6019	12.1453	11.5845	12.7683	12.6552	12.688	12.2051	12.1077	12.1194	12.0482	12.485	12.107	11.8013	11.2193	11.3452	11.6828	11.3415	11.8072	12.1648	13.8425	13.4165	13.2609	11.3322	13.0443
Os09g0267500	WD40-like domain containing protein.	WD domain, G-beta repeat domain containing protein, expressed	7.01544	7.34969	7.08685	7.20658	7.44558	6.79104	8.33834	8.49545	8.38161	7.98067	8.30897	7.98208	8.59675	8.25096	8.11567	7.98497	7.99429	8.01068	10.0608	9.89342	9.20619	10.3539	10.1051	9.9211	8.4145	7.86288	8.2584	8.04869	8.29524	7.88121	9.64216	9.62455	9.79302	9.73095	9.36936	9.24719	8.9801	8.76683	9.3853	8.56635	9.10373	9.59633	11.8511	11.5555	11.7665	10.103	11.3314
Os09g0279100	Protein kinase domain containing protein.	AP2-associated protein kinase 1, putative, expressed	5.74942	4.63348	5.38648	5.6543	5.27464	5.52765	5.79466	5.53066	5.71733	6.14959	6.13499	5.33786	5.85424	6.22191	5.57185	5.40595	6.16621	6.03641	5.41545	6.01751	5.98948	5.90203	5.82653	6.06099	6.09875	6.35178	6.02742	6.09795	6.05234	5.32775	6.39967	5.9463	6.54966	6.62716	5.5398	6.28021	6.41398	6.26132	6.70359	6.52017	6.22615	6.83	6.3661	6.49825	6.39665	6.69732	6.46953
Os09g0289800	Conserved hypothetical protein.	No Hit	5.73867	5.87766	6.1164	6.47006	6.2666	7.04404	6.03442	5.89746	6.66267	7.41693	7.59572	9.46404	6.90925	6.44986	7.29552	8.29838	7.06998	8.16023	6.27388	6.4282	6.05935	7.07364	6.18842	7.17	7.30229	7.5088	6.94408	7.41891	7.64569	6.94266	5.40251	5.52561	6.5274	5.58987	5.93303	6.16634	7.19347	6.05573	6.19667	6.61957	6.4187	6.75487	6.97365	5.96796	6.86179	5.37382	6.5018
Os09g0315800	Conserved hypothetical protein.	expressed protein	6.78449	6.49444	6.55612	6.22622	5.30018	5.65095	6.91803	5.98956	6.10246	6.8941	6.48034	6.59723	6.18492	6.22926	6.70487	5.47967	5.73688	5.94148	6.08267	6.43289	6.71448	5.4021	5.1463	5.70607	6.69788	6.82163	7.41137	7.35012	6.91596	7.15465	6.83557	6.17672	6.42002	6.45522	5.81465	5.96014	5.77349	6.87462	6.59431	7.69342	6.8032	6.9009	6.51103	6.64487	6.65004	7.02061	6.6803
Os09g0319800	Terpenoid cylases/protein prenyltransferase alpha-alpha toroid domain containing protein.	ent-kaurene synthase A, chloroplast precursor, putative, expressed	3.49665	2.70982	2.19032	2.24285	0.933888	2.46305	2.09557	1.7336	2.61769	2.47888	2.17457	0.408673	2.97531	1.18412	0.98167	2.80428	1.12522	2.64522	1.63961	-0.527744	0.896406	0.952079	-0.0390518	1.82528	3.38399	5.11224	4.55638	0.607596	2.76116	4.04983	1.05324	0.300783	2.21687	1.59087	0.384517	2.76446	2.20639	0.437989	1.55702	1.02312	-0.227415	0.97351	1.56044	0.998964	2.13443	0.837635	0.930982
Os09g0321200	Retinal pigment epithelial membrane protein family protein.	carotenoid cleavage dioxygenase, putative, expressed	1.77878	2.25747	2.59839	1.17885	1.80599	2.1397	2.93994	1.63341	1.97233	0.065764	0.747893	1.68752	2.7635	2.45463	2.97555	1.10435	1.71862	0.654241	2.03165	1.58197	1.32466	1.62043	2.33133	2.38843	2.80328	4.89267	1.49932	2.39376	2.87952	4.08855	4.70878	4.86603	5.61725	4.65055	4.74793	4.78963	4.67961	4.05754	3.92424	4.22103	4.33468	4.01316	1.76425	2.18028	1.28159	1.57515	1.37061
Os09g0341000	Hypothetical protein.	No Hit	8.81185	9.21508	8.63887	8.49369	8.65623	8.14578	8.6457	9.1904	9.05898	8.59744	8.87218	8.45668	8.50621	8.52675	8.76952	7.96812	8.8343	8.30862	7.32896	7.02065	7.94415	6.61071	7.11914	6.89828	6.76544	6.1363	6.54433	5.94398	6.51586	6.11516	7.55528	7.60583	7.76365	7.57329	7.12665	7.42529	7.74668	7.80573	7.93524	7.33616	7.16871	8.00558	9.10154	8.66628	8.5775	8.34499	8.0858
Os09g0361400	Voltage-dependent anion channel.	isochorismate synthase 1, chloroplast precursor, putative, expressed	11.5086	11.4601	11.7089	11.0726	11.1974	11.2398	11.0155	11.4725	11.4113	10.296	10.7686	10.2852	11.1162	10.9479	10.9139	10.6552	10.5047	10.8572	12.2257	12.2304	12.0137	12.5935	12.3516	12.3783	11.0963	10.7112	10.8805	11.219	11.0327	10.3509	12.5305	12.402	12.9759	12.5981	12.498	12.6188	10.8492	10.7927	11.6585	10.7639	11.1246	11.6315	12.4899	12.7311	12.6201	11.7863	11.9057
Os09g0364000	Zn-finger, C-x8-C-x5-C-x3-H type domain containing protein.	cwfJ-like family protein, putative, expressed	8.6519	8.94618	7.69512	8.167	8.1664	7.3047	9.2272	9.17034	8.77225	9.24816	9.06965	8.83299	9.07847	9.08274	9.08471	8.78048	8.90794	8.64598	9.48778	9.23139	8.92237	9.73287	9.59623	9.65654	8.34857	8.10659	8.48932	8.97116	8.87403	8.58258	8.98342	8.47594	8.68197	9.19702	8.09175	8.51414	7.45919	7.86675	8.03302	8.58056	8.15793	8.57679	10.6183	10.1844	10.0078	8.8879	10.5675
Os09g0364900	SNF1-related kinase complex anchoring protein SIP1.	SNF1-related protein kinase regulatory subunit beta-2, putative, expressed	11.7362	11.7372	11.3094	11.8247	11.9058	11.5034	11.5732	11.8355	11.741	11.5348	11.684	11.3354	12.189	12.1557	11.676	12.1465	11.8915	11.6311	11.9605	11.7718	10.9947	12.015	11.8094	11.5535	10.8741	10.1407	10.7024	11.2143	11.5138	10.9961	11.4601	11.5979	11.575	11.5395	11.4736	11.4482	11.0524	10.9035	11.3162	11.2247	11.0494	11.3339	12.4105	11.9805	11.7634	11.5548	11.6722
Os09g0372400	Hypothetical protein.	CD2-binding protein-related, putative, expressed	9.94218	10.3181	9.42213	10.0567	10.2498	9.51197	10.0835	10.7038	10.5413	9.7814	10.3061	9.79938	10.5846	10.7392	10.6833	10.3805	10.6004	10.2803	9.97506	9.90688	9.75539	10.3294	10.1689	10.3886	9.64205	8.79576	9.37471	9.11638	9.79154	9.41784	9.42571	9.47452	9.87437	9.63259	9.22481	9.51935	9.45725	8.98853	9.42582	9.07105	9.40813	9.63082	10.7662	10.6376	10.623	9.86561	10.4933
Os09g0400100	Conserved hypothetical protein.	No Hit	3.14571	4.28636	4.42765	4.37114	4.17637	4.77409	3.59229	4.12473	4.83274	3.50738	3.67382	4.87199	5.4953	4.61648	5.07574	4.51693	3.96273	4.90038	5.01881	4.76026	4.20939	4.53857	4.57427	5.25265	5.72894	5.43388	4.22738	6.14966	5.09065	4.95662	5.57053	5.6442	6.66358	5.89141	5.68353	6.58604	7.10833	5.24005	5.36259	5.43051	5.35883	5.56142	5.00802	4.81437	5.07124	3.79305	4.91663
Os09g0407800	TPR-like domain containing protein.	pentatricopeptide, putative, expressed	7.15703	7.35571	6.99659	6.92377	6.8756	6.56347	6.49896	6.69416	6.54397	6.56439	6.28919	5.64833	6.73798	6.8141	6.60857	6.16523	6.6628	7.15843	6.18266	6.66253	5.96589	6.11681	5.95975	5.83587	5.75046	5.95583	6.37781	5.75203	5.89676	5.25712	5.80869	5.50355	5.48119	5.81382	5.23884	5.22596	5.82191	5.27603	5.36332	5.98997	5.1576	5.65253	7.46467	6.58779	6.40962	5.64711	6.40736
Os09g0415300	(No Hit)	expressed protein	2.42666	1.66452	2.11438	2.18932	2.84769	4.03309	3.16696	2.97432	2.36008	3.45546	1.85469	2.52687	1.55478	1.62492	3.40346	2.38092	3.71855	4.11272	0.300425	1.49825	1.29737	2.09369	1.85613	0.899632	1.64833	3.71721	-2.64164	1.79505	0.605351	4.08229	2.94507	3.03482	0.823253	2.73884	4.19219	3.01434	4.17655	4.16481	2.05413	2.82695	3.58531	0.496264	1.91673	2.1706	-0.113464	0.45368	1.50626
Os09g0420100	Zn-finger, cysteine-rich C6HC domain containing protein.	protein binding protein, putative, expressed	6.90239	6.24692	6.14842	6.90457	6.77392	6.1196	7.87452	7.6382	7.25249	7.79539	7.60985	7.16895	7.45379	7.70623	7.45129	7.22717	7.39544	7.40452	7.76332	7.3805	7.69632	7.77559	7.96255	7.83333	6.70073	6.36066	6.52052	7.00919	7.19199	6.64568	7.90726	7.33319	7.61746	7.69614	6.91182	7.02703	5.77737	6.14565	6.8476	6.72984	6.4344	6.80376	8.57745	8.79997	8.46479	7.95293	8.63235
Os09g0420600	PDZ/DHR/GLGF domain containing protein.	26S proteasome non-ATPase regulatory subunit 9, putative, expressed	9.90774	9.88015	9.37816	9.49168	9.44391	8.97336	10.1098	10.1416	9.93505	9.83212	9.91744	9.57275	9.79382	10.2891	9.99155	9.20385	9.51452	9.07648	9.63834	9.81303	9.20982	9.47205	9.17257	9.23787	9.76676	9.04752	9.69834	10.0368	9.79226	9.51743	9.77246	9.59828	9.96119	9.67506	9.26228	9.54072	9.21765	9.48038	9.69642	9.72802	9.56377	9.79624	10.1333	9.92122	9.84818	9.58398	9.73765
Os09g0431500	Transcription initiation factor TFIID, 23-30 kDa subunit family protein.	transcription initiation factor TFIID subunit 10, putative, expressed	10.5954	10.9152	10.5498	10.7912	10.8421	10.6599	10.9933	11.2001	11.2398	11.5294	11.9304	11.5428	11.6273	11.6329	11.2932	11.0198	11.1208	10.8444	11.4064	11.5319	10.5424	11.1943	10.8798	10.6952	11.0285	10.6008	11.1979	12.0851	12.0141	11.5795	10.983	10.9438	11.1183	10.7575	10.4729	10.9949	10.6859	11.3126	11.2631	11.7407	11.3745	11.399	11.7251	11.2307	11.2369	11.5251	11.4033
Os09g0432300	AAA ATPase, central region domain containing protein.	AAA-type ATPase family protein, putative, expressed	7.04194	6.9484	5.7112	7.39224	7.52568	6.64993	4.55542	4.73593	4.62701	4.93088	4.35051	4.89573	10.3467	10.5359	10.5164	10.2072	10.4713	11.178	7.38084	8.28103	6.00248	8.73047	7.93981	7.7877	5.25218	5.157	4.85741	6.07387	4.73143	5.02833	7.75777	7.14969	6.88368	7.8647	7.72014	6.67466	6.13324	6.34379	5.72331	5.6886	6.4126	6.51301	10.1869	9.15916	9.17144	7.73317	9.9474
Os09g0443500	Conserved hypothetical protein.	expressed protein	9.64106	9.70916	8.8607	9.85288	9.40141	8.76803	9.96976	9.91722	9.85975	10.6227	10.6385	10.233	10.3543	10.2465	10.1419	9.92119	9.69329	9.5673	9.50961	9.89411	9.03576	9.49185	8.94396	9.23895	9.70269	9.34866	9.64074	10.5508	10.2536	9.75878	9.2402	8.91536	9.10636	9.14063	8.64531	8.95085	8.9193	9.10219	9.29105	8.78442	9.46499	9.42694	10.3038	9.57083	9.35054	9.05401	9.45782
Os09g0458200	Conserved hypothetical protein.	leucine-rich repeat family protein, putative, expressed	4.49857	5.09121	5.33547	3.23361	4.0428	7.92749	5.04732	4.05113	4.3403	2.38305	3.2457	3.30928	4.37149	2.75159	4.17611	2.10319	2.85051	3.50499	5.44465	5.2824	7.57996	4.01683	4.80074	4.69812	5.24688	4.48926	5.8401	2.66701	1.93478	4.71391	5.71443	5.74064	7.44627	4.89668	4.55284	4.79218	5.46541	5.53175	6.20077	4.86203	4.99523	5.76323	7.75382	7.21142	7.14385	6.03147	6.65571
Os09g0461600	Conserved hypothetical protein.	No Hit	5.66126	5.38517	6.66492	5.53949	5.0869	6.46926	4.92031	5.01843	5.21021	4.40255	4.41048	6.14684	4.55623	4.77167	5.98196	5.07885	4.32629	5.49845	4.52255	4.32062	5.42244	4.63219	4.60528	5.44923	4.44287	5.51023	4.77061	4.5356	4.43541	5.02329	4.58711	4.46099	5.28402	4.19625	4.97202	5.02838	6.73463	5.33345	4.90149	4.76885	5.33938	5.09768	4.95691	5.29636	5.90267	4.18732	4.98784
Os09g0462300	Esterase/lipase/thioesterase domain containing protein.	No Hit	5.81552	5.72682	5.97087	6.66873	6.60198	6.52497	6.13286	6.00527	6.02226	6.90608	6.73133	6.7203	6.28196	6.76892	6.35244	6.43922	6.80546	6.99945	9.1487	8.57286	7.84187	8.53186	8.13692	8.1146	6.33171	5.58547	6.58896	6.96513	7.23349	6.5404	8.47533	8.4527	8.46654	8.11212	7.75055	7.68491	6.35574	6.80822	7.59453	7.28958	7.0333	7.48334	8.92352	9.34012	9.21974	7.62114	9.00484
Os09g0473300	Conserved hypothetical protein.	ZOS9-15 - C2H2 zinc finger protein, expressed	6.28472	5.65234	5.5666	6.14668	6.02553	5.23798	7.21059	7.31586	7.16949	7.36203	7.22944	6.34346	7.73869	6.90386	6.58661	6.34845	6.83962	6.9736	6.32964	6.67801	6.52509	6.34376	6.31139	6.42419	6.91364	6.704	6.72203	6.92586	7.43087	6.8905	7.28765	6.523	6.97604	6.90678	5.74457	6.43122	6.42898	6.68161	6.95887	7.00681	6.77903	6.97839	7.77249	7.51449	7.34444	7.27152	7.58429
Os09g0480300	SWIM Zn-finger domain containing protein.	transposon protein, putative, Mutator sub-class, expressed	2.1578	2.51972	3.28291	2.01511	2.60293	1.71799	3.06858	3.34955	3.47403	2.59701	3.26715	3.19627	3.36485	0.213361	1.08191	4.09545	2.61666	1.47209	2.91825	1.74432	3.7422	2.76569	3.85225	3.7748	-0.889	5.48686	3.69129	0.913737	3.94489	2.42476	3.4555	0.44504	1.72655	1.42751	-0.994289	2.55156	3.89178	-0.741901	1.85994	2.145	-0.351798	1.36929	5.28543	3.83133	4.05865	3.6632	4.28029
Os09g0481600	Conserved hypothetical protein.	AP005392-AK108636 - NBS/LRR genes that are S-rich,divergent TIR, divergent NBS, expressed	7.05991	7.29759	6.85939	7.51499	7.56617	7.46142	6.60465	6.58103	6.32646	7.04167	7.18515	6.40416	5.49978	6.29255	5.75049	6.3566	6.5184	7.36543	9.92519	10.0472	7.27511	10.329	9.81849	9.84825	5.0646	6.6018	6.28185	6.44718	7.61909	7.08413	8.5025	8.46031	8.39357	8.57318	8.43002	8.23017	7.06855	7.00777	7.73447	7.64152	7.62323	8.25683	10.851	9.83554	9.65644	6.24582	10.2057
Os09g0482400	Heat shock protein 82.	heat shock protein, putative	14.9188	15.2858	14.0703	14.6866	14.789	13.7466	15.245	16.0093	15.9896	15.9516	16.2627	15.9991	16.6436	16.6586	16.3522	15.7025	15.7968	15.9477	16.3313	16.3507	15.749	15.4272	15.1358	15.2519	16.9049	16.0642	16.5678	16.3897	16.8764	16.526	16.0553	16.2352	16.5482	15.6316	15.4811	15.5675	16.4803	16.2713	16.5316	16.4936	16.0567	16.611	16.9823	16.5162	16.6793	14.6619	16.0493
Os09g0489500	Ocs-element binding factor 3.2.	transcription factor, putative, expressed	1.88921	2.11089	2.66906	4.13841	3.86506	3.17456	3.55386	2.75781	3.54497	2.99411	3.22715	4.35865	3.61484	3.86015	4.32626	4.75701	4.53946	4.92311	3.77783	5.02249	4.53091	3.44161	3.26492	3.86421	5.03953	4.31987	2.85215	5.73337	5.27633	3.83128	10.4214	10.2103	10.3944	10.3201	10.8476	11.3725	10.3789	10.1169	9.99839	9.65934	11.3145	9.68052	2.59139	5.66712	7.18785	3.21733	5.40185
Os09g0495500	Hypothetical protein.	expressed protein	7.17307	7.17876	6.98134	7.06714	6.94795	6.28318	9.2498	9.26357	9.03239	8.89016	9.0282	9.20643	7.9529	8.13659	7.93402	8.32023	8.01605	8.34917	10.3484	10.2096	9.15506	10.8338	10.0104	9.98765	10.7562	10.8261	11.4286	11.4202	10.5891	10.6079	9.16648	8.78286	9.18612	9.40353	8.37392	7.9145	9.10693	9.19816	9.19378	9.20124	9.19965	10.0732	12.1274	11.6181	11.6244	11.2016	11.4824
Os09g0500600	DNA topoisomerase III beta-1 (EC 5.99.1.2). Splice isoform 2.	DNA topoisomerase 3 protein, putative, expressed	5.62809	5.7117	4.91333	6.15079	6.09931	5.36049	6.64402	6.64569	6.57565	6.51543	6.37934	5.81716	6.49261	6.0544	5.96872	6.00922	6.701	6.47618	6.42418	6.57029	6.05147	6.4923	6.31211	6.42804	5.61311	5.19819	5.65287	6.02524	6.21728	5.795	6.5228	6.46695	6.26383	6.59321	6.3449	6.15545	6.32332	6.56635	6.32272	6.03542	6.40101	6.42638	7.37939	7.23986	7.05808	5.91784	6.81077
Os09g0501100	Protein of unknown function DUF568 domain containing protein.	No Hit	6.68442	6.68898	7.38901	5.66962	6.19055	6.80303	5.79354	6.71906	6.69427	5.40371	6.25697	6.63586	6.33036	6.78124	6.73164	6.26452	6.33093	6.61703	6.32478	6.14489	6.30303	5.62737	5.88839	5.71197	6.68792	6.65543	5.64602	6.70273	6.87577	6.56551	6.8138	7.207	7.99397	7.02584	7.50893	7.06506	7.16942	6.56127	6.48155	7.26864	6.71094	6.41854	6.19729	6.51576	6.40935	6.09719	5.95733
Os09g0501700	Ribosomal protein L32e family protein.	60S ribosomal protein L32, putative, expressed	9.93989	9.84037	8.53956	9.64865	9.06558	8.56463	10.1516	9.87343	10.1112	10.3746	9.99548	10.2324	10.2697	10.2081	10.4345	10.2746	9.85814	10.2746	11.3409	10.6197	10.6298	11.4616	11.1872	11.436	9.94593	9.49565	9.78896	10.1027	9.77438	9.36608	10.5532	9.95832	10.3113	10.9983	9.92997	9.98116	7.69524	8.30753	9.22558	9.31562	8.59638	9.6402	11.9583	11.7001	11.7271	9.75445	11.3809
Os09g0507200	MADS box protein.	OsMADS8 - MADS-box family gene with MIKCc type-box, expressed	1.84198	1.91806	1.93179	1.80402	2.54895	1.90198	2.66367	2.29367	1.90965	2.37598	2.01051	2.00915	1.36221	2.65283	3.11319	2.19798	1.9095	2.96864	1.82754	0.861097	2.65741	2.13367	1.22594	2.14779	2.61586	5.34475	2.31083	0.666222	1.68629	3.63819	2.77154	1.71683	3.09157	2.68968	2.52527	2.3092	3.479	3.33843	3.6982	5.02353	1.62246	4.17221	2.46523	1.64828	1.91144	2.26386	2.12076
Os09g0507800	60S ribosomal protein L7a.	ribosomal protein L7Ae, putative, expressed	14.5764	14.9199	13.2099	14.1161	14.1167	13.0699	14.4081	15.0116	15.0298	15.0438	15.2683	15.1564	15.0019	15.1597	15.31	15.0028	14.9554	15.0389	16.0655	15.6496	15.4199	16.0032	15.7314	16.2655	14.5609	14.275	14.6689	15.0685	15.2707	14.775	15.3874	15.4111	15.8326	15.3416	15.3363	15.5058	14.4285	14.4936	14.9633	14.6347	14.7893	15.3438	15.9887	15.9198	16.2539	14.1584	15.4441
Os09g0514500	Hypothetical protein.	expressed protein	2.6053	2.58026	2.35135	4.23217	4.4989	3.38258	3.87351	3.05714	0.889219	3.2164	2.59987	1.94273	1.85139	2.82195	2.58459	3.67199	4.00835	3.73241	3.46738	2.29828	3.73537	3.87734	4.60119	4.91234	1.80632	4.59599	3.19178	1.77425	2.29744	3.6998	6.61303	6.48134	6.39851	6.09106	5.62939	5.77948	5.11972	5.58241	5.5876	6.09099	5.49703	5.92078	7.70003	7.42896	7.73978	8.90313	7.98678
Os09g0521700	Hypothetical protein.	zinc knuckle family protein	8.43975	8.77119	7.82747	8.2334	8.33568	8.05023	8.63443	8.87733	8.64	9.03332	8.95092	8.35085	8.30526	8.62477	8.80456	7.86927	8.80636	8.61181	7.30184	7.5792	7.66552	7.44512	7.7409	8.05377	7.78808	6.9334	7.35086	7.56189	7.96517	8.34713	7.1575	7.31493	7.41469	7.21101	7.23942	7.62731	8.01952	7.9936	7.94568	8.25316	8.02311	8.25849	8.88157	7.94104	8.10542	8.68976	8.53372
Os09g0536200	ARM repeat fold domain containing protein.	armadillo/beta-catenin repeat family protein, putative, expressed	2.65835	3.53355	3.3996	1.9346	3.59603	1.2628	0.632706	3.58868	2.51139	2.21968	3.28828	0.927579	0.980336	2.81589	1.89472	2.55019	2.06226	0.329534	3.09655	2.77497	3.67159	2.4784	2.8986	1.85722	0.658869	5.06039	4.71674	2.6492	3.05163	1.65028	4.66667	4.48019	4.26363	2.50263	3.6785	2.98154	4.42721	4.08648	3.29419	3.07186	3.55962	3.15794	3.3716	3.9738	3.92072	3.09237	3.73764
Os09g0546100	Auxin induced protein.	OsSAUR45 - Auxin-responsive SAUR gene family member	3.70173	3.21393	2.73125	2.46264	2.08279	2.75129	2.58209	2.75358	3.43568	2.72887	2.90227	3.17327	2.48537	1.87	3.43264	3.3849	2.92373	3.07092	2.86907	3.1118	2.9264	3.62942	4.04003	1.50459	4.50816	5.26419	4.07332	4.88317	2.98356	4.08807	3.82692	4.91023	2.15348	4.02797	5.77883	4.55588	4.49626	5.22416	3.36871	3.40289	4.83555	2.88471	2.34446	2.65944	2.72354	2.6439	2.69772
Os09g0546300	Auxin responsive SAUR protein family protein.	OsSAUR49 - Auxin-responsive SAUR gene family member	2.80762	3.85116	3.1184	2.79184	3.38259	3.31532	3.83143	2.61617	2.90556	2.08949	2.70539	3.19479	0.91674	2.59407	3.11306	1.32533	2.55342	6.76782	4.02937	1.69024	4.14057	4.12412	4.33259	4.72474	-0.0655336	3.6275	1.60511	2.46571	2.65065	1.97155	2.91324	2.79267	3.49551	2.07386	3.22731	3.19808	5.86379	3.55739	3.93362	5.23522	3.07608	4.13399	4.21668	5.40216	5.21311	5.29273	5.06853
Os09g0553100	Histone H4.	Core histone H2A/H2B/H3/H4 domain containing protein, putative, expressed	14.5633	14.691	14.9707	16.2288	16.1317	16.1745	16.2312	16.8007	17.2997	16.4176	16.4001	17.0263	16.8801	17.0404	17.1276	16.9558	16.3597	16.8463	16.4037	16.2085	14.8284	16.1653	15.6771	15.8081	16.1186	15.8158	16.4113	17.3079	16.8878	17.6418	15.1281	15.1829	15.4194	14.9701	15.0921	15.2884	15.3931	15.3101	15.3907	15.2807	15.6383	15.8373	16.1624	15.5697	15.9663	15.1045	15.294
Os09g0565400	Lipoprotein, type 6 family protein.	expressed protein	11.7188	11.5958	11.1533	11.6719	11.3386	11.0684	11.5452	11.6098	11.6993	11.2099	11.2849	10.5938	12.1575	12.1421	11.6861	11.6134	11.7275	11.6606	10.7366	11.1773	11.0431	11.019	11.1094	11.0599	10.4679	9.81653	10.154	10.5268	11.3039	10.6183	11.5783	11.4448	11.5381	11.5295	11.197	11.3215	11.0524	11.0043	11.4238	11.2047	11.0273	11.4213	11.1194	11.5104	11.3138	11.7828	11.2151
Os09g0566300	Hypothetical protein.	No Hit	1.78678	0.517542	2.85232	1.50667	0.514057	1.24093	-0.440605	1.69177	1.6509	0.0265009	0.91827	1.636	1.41853	0.955272	2.3956	1.35766	1.24559	2.19955	2.68185	2.12349	1.25031	1.87741	2.3893	1.31865	3.56328	4.77114	3.66751	2.25964	1.62941	4.55622	3.46412	2.79502	0.888792	2.96934	4.05962	2.86083	2.51131	1.47757	1.42466	2.04429	0.698384	2.7629	4.32736	3.06458	3.68922	1.50036	3.43554
Os10g0119300	Actin-binding FH2 domain containing protein.	formin, putative, expressed	11.0838	10.9415	10.4505	10.2634	10.1403	9.6172	10.8392	11.1103	10.9115	10.3363	10.4489	9.35353	10.8681	10.4156	9.98006	9.39684	10.0729	9.75472	8.77063	9.20818	9.22482	9.03536	9.40243	9.24465	9.78316	8.83484	9.56462	9.15735	9.93032	9.53401	9.05552	9.13736	8.92321	9.12785	8.68776	8.56878	9.38496	9.03497	9.3257	9.35176	8.98444	9.40911	11.159	10.4371	10.2721	10.1021	10.3925
Os10g0126700	Cyclin-like F-box domain containing protein.	OsFBX349 - F-box domain containing protein, expressed	2.11055	2.18198	3.15543	3.53784	3.57863	3.50344	3.61455	2.87943	3.22801	3.69628	3.71008	4.48977	3.85081	2.91326	3.46729	4.87539	4.42996	4.91414	5.1403	4.86924	2.6904	5.68068	4.75579	5.10565	3.44699	4.82446	4.80887	4.67636	3.98808	5.21258	4.62761	4.46076	4.33932	4.86717	5.24448	4.10844	5.24715	4.93738	3.79978	4.43527	4.61408	4.37443	5.98375	5.05399	5.15181	3.26205	5.35707
Os10g0127700	Protein of unknown function DUF639 family protein.	expressed protein	7.67216	7.40642	7.39625	7.2391	7.04415	7.01662	7.63466	7.28401	7.28063	7.45663	7.57013	6.66982	8.07589	7.62268	7.25158	7.57931	7.68854	7.46612	7.04281	7.13826	7.3918	7.31777	7.39284	7.46364	7.02983	6.15334	7.58837	7.05723	7.31564	6.79217	7.71243	7.22677	7.65194	7.78076	6.89781	7.39429	7.08171	6.64805	7.26833	7.05691	6.79635	7.21137	7.48508	7.93108	7.74118	7.58588	7.60564
Os10g0141900	Queuine/other tRNA-ribosyltransferase family protein.	queuine tRNA-ribosyltransferase, putative, expressed	6.88274	7.32437	5.84757	6.49527	6.58602	5.58402	7.04525	6.54515	6.29956	6.77532	6.39976	5.96536	6.86388	6.8006	6.96771	6.15968	6.43298	6.36168	7.3136	6.9536	6.53793	6.87747	7.02757	7.36904	5.78873	6.53451	6.97352	6.12642	6.24687	5.48747	6.49814	6.40469	6.42184	6.79392	5.79243	6.03611	5.18555	6.11503	6.20782	6.85666	6.01019	6.78424	8.34472	7.59452	7.66775	7.05964	8.09613
Os10g0146300	Hypothetical protein.	No Hit	4.38293	4.16674	5.07383	3.45465	3.63946	5.05685	3.23718	3.74929	4.14713	3.18027	3.3872	3.98691	4.80425	4.32189	4.26993	4.09665	3.09912	4.18534	4.02601	3.71902	3.17276	4.81616	4.35676	4.03376	4.5451	4.73991	2.61781	3.46511	3.49651	3.61486	3.89781	4.98342	3.43773	4.2058	5.58732	3.50622	5.56049	5.88663	3.85249	3.6893	5.66246	3.70876	5.83566	4.64264	5.04182	2.85033	4.18104
Os10g0167500	RNA-binding region RNP-1 (RNA recognition motif) domain containing protein.	RNA recognition motif family protein, expressed	6.75398	6.26116	6.44543	6.2568	5.65199	5.97378	7.31323	6.67759	6.60875	7.13228	6.48396	6.19856	6.8179	6.91449	6.7349	6.06055	6.40873	6.44795	5.99601	6.09023	6.10792	5.28212	5.18393	5.34428	6.36763	5.93884	6.5947	6.24589	6.77728	6.01691	5.92789	5.47974	5.50272	5.72177	5.057	5.53467	6.02198	6.06157	6.55788	6.70529	6.17193	6.4356	6.33582	6.29879	5.92829	6.1708	5.66084
Os10g0170200	Ribosomal protein S10 family protein.	S10/S20 domain containing ribosomal protein, putative, expressed	14.3649	14.753	13.13	14.1572	14.2295	13.1924	14.4652	15.2503	15.2165	15.2052	15.6014	15.4611	14.9262	15.1694	15.0466	15.5937	15.5044	15.4483	16.2847	15.9792	15.427	16.1994	15.9475	16.2023	15.8202	15.4222	16.1201	16.3297	16.3858	16.2918	15.5185	15.5706	15.9529	15.4665	15.4519	15.6787	15.1224	15.0988	15.4509	15.2037	15.3195	15.8986	16.2579	16.1387	16.3974	14.6709	15.8099
Os10g0322300	Hypothetical protein.	expressed protein	6.1949	6.25823	5.6794	7.34135	9.19682	6.96368	6.82679	7.80008	7.61546	7.38528	7.54137	7.54257	7.37679	7.23856	6.88446	8.05947	8.28051	8.95497	7.08655	7.2835	6.95595	7.65574	7.65244	7.14308	6.44271	5.91617	6.23102	6.69544	6.9543	6.45967	6.83533	6.98735	6.82688	6.90175	7.19578	6.65723	6.91221	7.04205	6.98668	6.20078	6.5424	7.00561	9.33294	7.87946	7.96282	7.55606	7.90169
Os10g0360600	Hypothetical protein.	No Hit	0.207748	3.08843	3.81421	1.89983	0.704152	-0.158938	3.60013	0.774473	2.1822	1.56863	1.61753	3.63758	1.90398	3.30357	7.2452	1.47594	1.47351	4.03886	2.33879	1.31248	3.20937	2.39775	1.27421	0.868691	4.98062	6.47811	3.91374	2.79736	1.62576	2.124	4.26045	2.75648	6.00388	2.31329	4.08051	1.91026	3.63604	3.26098	2.44865	0.314271	2.89282	1.70986	1.76181	1.23651	2.54572	1.44919	0.936988
Os10g0360700	Conserved hypothetical protein.	No Hit	2.89288	2.61952	2.75123	2.79271	1.72678	2.97738	2.423	2.57393	1.04645	1.14202	3.19701	2.02411	1.0836	3.19325	5.19836	3.06973	2.09057	5.57298	2.17218	2.83499	0.85918	3.07365	2.46127	4.54293	2.33893	4.87026	2.98429	2.53797	3.39363	3.43311	2.12959	3.63358	6.35978	1.38819	4.60872	2.55871	3.80654	4.58781	1.97629	3.13706	3.93777	2.58145	2.14809	2.53236	-0.0518726	2.07235	1.92706
Os10g0368400	Clathrin adaptor complex, small chain family protein.	clathrin adaptor complex small chain domain containing protein, expressed	5.60455	6.15027	6.5712	5.17813	5.53139	6.13738	6.59194	6.47807	6.14256	5.9244	6.13848	5.84281	5.8758	5.92807	5.74434	5.29786	5.26079	5.05046	7.85917	7.94493	7.55875	6.72999	6.44703	6.67637	6.8227	6.00362	7.40157	6.71703	7.24188	5.77468	6.85123	6.73733	6.83043	6.56	5.99694	6.37199	6.4106	6.65586	6.85917	7.12531	6.52915	6.76721	8.0196	8.54236	8.24519	7.23705	7.62805
Os10g0369000	Glutamyl-tRNA synthetase.	glutamyl-tRNA synthetase, cytoplasmic, putative, expressed	7.8776	7.86988	7.13197	7.62056	7.34739	6.62438	8.25568	8.04399	8.03048	8.43243	8.01966	7.39511	8.41551	8.17872	7.988	7.44448	7.69408	7.98898	9.13234	9.21629	8.44958	9.49261	9.16218	9.1019	7.7245	7.58552	7.71022	7.91614	7.92316	7.40264	9.31449	8.83027	8.92734	9.73892	8.81601	8.63244	7.45122	7.8892	8.32212	8.59508	7.9924	8.59232	10.1401	9.76174	9.57828	8.78713	9.33577
Os10g0377000	Conserved hypothetical protein.	expressed protein	4.49654	4.09911	5.88525	4.03085	3.64902	5.27386	4.0845	4.20279	5.32597	4.0415	3.48238	5.2145	4.68046	4.4128	4.36698	4.90772	3.87997	4.58114	5.73087	5.40258	4.33861	5.50952	5.22251	5.12205	3.8408	5.89154	4.79029	4.12842	4.45092	5.28605	4.96926	5.30312	5.17332	5.17033	5.38016	5.00275	5.55697	4.51509	4.6973	4.94111	4.49458	4.73576	6.19733	5.77448	5.5075	4.09838	5.3743
Os10g0382100	(No Hit)	ribosome inactivating protein, putative, expressed	2.56859	1.74226	2.33713	1.23598	1.46206	2.15822	2.67873	2.69993	3.4612	2.86925	1.6472	2.22917	3.08856	3.6295	3.02402	3.77556	3.12889	2.28241	2.43836	0.718031	2.88078	2.09071	2.1571	2.44112	-0.573266	5.26885	3.30717	3.03303	2.19619	2.88774	2.93554	3.09644	1.41309	2.78659	3.44975	4.45809	4.03653	2.87311	1.62499	2.60018	1.87598	2.17169	2.52011	2.65824	3.14037	2.37641	2.69274
Os10g0386300	Hypothetical protein.	expressed protein	4.55174	4.0584	3.06349	4.24012	4.11342	4.27132	3.23579	3.22236	3.54979	5.11376	2.72913	4.55309	6.19987	6.30061	5.44959	3.48638	4.22996	4.90335	6.98539	6.74573	3.60273	7.53278	6.78118	6.82286	1.33577	5.22432	5.13689	2.48838	2.53916	3.94591	6.71548	6.4912	6.69196	8.5187	9.06412	5.73886	4.47103	5.05739	4.93636	4.7796	4.87244	3.96657	8.6799	6.16869	5.87933	3.86214	7.31586
Os10g0391600	(No Hit)	No Hit	9.52833	9.31706	9.23997	9.69229	9.21304	9.53721	9.10773	9.63147	10.2967	9.79209	10.4498	10.8743	9.59613	10.3005	10.7549	9.74566	10.1676	11.0037	11.4483	10.9414	10.6792	11.8717	11.526	11.9789	9.32962	9.11413	9.17807	10.8903	10.9545	10.1202	11.3038	10.9681	10.9717	11.52	10.8365	10.705	8.88842	9.78741	10.2629	10.5773	10.2241	10.449	12.1604	11.9056	11.9261	10.0137	12.1182
Os10g0395500	Conserved hypothetical protein.	expressed protein	10.6135	10.6678	10.1962	10.5772	10.4858	10.1987	10.1822	10.4363	10.3562	11.0461	11.2261	10.9015	10.4709	10.2835	10.372	11.0435	10.7656	10.7797	9.55916	9.70858	9.37671	9.92902	9.57027	9.91796	9.81397	9.10854	9.91837	11.1558	10.9655	10.6662	9.26713	8.94627	9.44918	9.57448	9.01695	9.50948	8.53732	8.56508	9.06587	9.04666	9.15269	9.52479	9.84794	9.48336	9.64647	10.2301	9.68564
Os10g0405100	Protein kinase APK1B (EC 2.7.1.-).	protein kinase domain containing protein, expressed	3.10069	3.36007	4.20701	4.34777	3.80456	3.77963	4.87208	4.82723	4.7788	5.99718	5.4265	5.29321	5.27727	4.70076	4.348	4.94968	4.86512	5.31988	3.68343	3.52809	3.91679	3.58053	3.38207	3.57467	4.31051	5.61388	4.45017	4.63783	5.45169	5.75667	3.74102	3.21497	3.74578	3.82311	3.73854	3.33584	3.29176	2.46497	3.48865	3.4361	1.19826	4.49916	5.35101	4.83601	4.56103	5.15963	4.85833
Os10g0413500	Metridin-like ShK toxin domain containing protein.	oxidoreductase, putative, expressed	11.2025	11.4753	10.6271	12.1784	12.1762	10.9231	11.9039	12.1046	11.7247	12.3683	12.6314	12.3198	12.8693	13.2375	12.6537	12.18	12.3115	11.5071	12.8719	12.9281	12.1327	11.9994	11.6607	11.4879	12.1797	11.9316	13.0602	12.9625	13.0329	12.6576	11.8493	11.9682	12.1173	11.269	11.0468	10.9779	10.8013	11.0163	11.4027	10.9944	11.1687	11.7379	12.8358	12.8965	12.7139	11.1842	12.4535
Os10g0414700	KH, type 1 domain containing protein.	KH domain containing protein, putative, expressed	5.41548	5.48809	4.02465	5.7215	4.72072	4.07399	5.08995	4.76	4.82095	5.68791	5.15221	4.91318	6.84206	5.97956	6.23426	6.22098	5.66766	5.79648	5.50944	5.48667	4.5245	6.05391	5.71098	6.21442	5.19643	4.56506	4.87036	4.88147	4.59993	5.31847	6.51689	5.80542	6.06527	7.69908	6.50524	6.30326	5.38818	5.49093	5.27706	6.09902	5.53327	6.55105	8.34745	6.81626	7.10549	4.01268	7.31293
Os10g0416000	Non-protein coding transcript, unclassifiable transcript.	No Hit	7.26321	6.97529	7.06627	7.01471	6.93659	6.88103	8.19763	7.88076	8.09786	7.47364	7.55537	7.92533	7.39688	7.05363	7.69481	7.42135	7.06824	6.93064	6.49885	6.32858	6.88066	5.8708	5.23223	6.24228	6.74834	6.35131	6.23209	6.38591	7.0145	6.31452	5.13003	5.10252	5.73646	5.20293	4.84608	5.75473	5.15865	3.5633	5.41181	5.01803	4.81473	5.98029	8.99534	8.56708	8.75137	7.46183	8.56219
Os10g0429700	Viral coat and capsid protein family protein.	No Hit	4.48636	4.09001	6.02494	4.88453	5.17015	5.17556	4.94415	4.98464	5.51987	5.60338	5.89163	6.06059	5.13853	5.24621	5.10697	4.41662	4.71532	4.40556	6.52535	5.75332	6.5118	4.25598	4.54916	4.85363	4.18559	3.31961	4.37239	4.46178	5.05711	4.60502	5.95878	5.97191	5.59716	5.35698	5.04276	4.74622	7.61978	5.79758	5.4102	5.94004	5.89172	5.2518	6.62042	6.77443	6.26572	4.33557	5.15045
Os10g0430600	Conserved hypothetical protein.	expressed protein	5.25008	5.43892	5.36138	6.31484	6.47615	6.09134	6.27041	6.03918	5.78052	5.7342	6.50859	6.20682	4.48695	4.67806	5.2616	5.35885	5.57758	5.11434	6.39933	5.85728	6.15466	6.46575	6.37373	6.35959	5.92029	5.09603	5.84656	5.64884	5.23808	5.50163	4.32086	4.51364	4.37396	5.20229	5.0643	4.63381	4.60173	5.24485	4.5627	4.73923	5.20324	5.98291	7.82538	6.62562	6.53777	6.82596	6.98104
Os10g0430700	Conserved hypothetical protein.	expressed protein	8.73988	9.06025	8.3754	9.98158	9.94138	9.12766	10.0871	9.86846	9.66547	10.1514	10.2283	10.1784	9.96955	9.9931	9.98792	10.223	10.3075	10.0242	9.51511	9.65448	9.12184	9.06512	8.93673	9.21071	9.83934	9.4446	10.0863	10.1895	10.012	9.8108	8.75612	8.57229	8.89496	8.75762	7.94839	8.51551	9.18507	8.96734	9.12751	9.41366	9.26391	9.67816	11.3656	10.3773	10.2615	10.7143	10.6485
Os10g0442600	Cell division control protein 48 homolog A (AtCDC48a).	cell division control protein 48 homolog E, putative, expressed	14.257	14.3979	14.2969	14.8275	15.2003	14.641	14.6054	15.0287	14.9763	15.002	15.152	14.9597	15.4957	15.4062	15.1294	15.5403	15.3203	15.7404	15.6278	15.3658	15.2702	15.2961	15.1423	15.2153	15.9187	15.8462	16.0282	16.7009	16.0387	15.8379	15.3785	15.2921	16.0972	15.1897	15.0063	15.4516	15.013	14.714	15.5875	14.5609	14.9038	15.6399	15.5	15.6759	15.7344	15.1271	15.1398
Os10g0465800	60S ribosomal protein L21 [Oryza sativa (japonica cultivar-group)].	60S ribosomal protein L21-2, putative, expressed	15.0739	15.5527	13.9067	14.8852	15.0347	13.9919	14.8915	15.5036	15.4025	15.2618	15.6462	15.4793	15.4648	15.6991	15.4013	15.594	15.5319	15.4789	16.3237	16.1866	15.2963	16.3447	15.9788	16.0207	15.3176	15.0771	15.6241	16.1034	15.8945	15.3727	15.3784	15.412	15.7494	15.5552	15.3092	15.3518	14.3791	14.5874	15.111	15.1859	14.8755	15.3717	16.4359	16.1595	16.3211	14.8864	15.857
Os10g0485600	Type III restriction enzyme, res subunit family protein.	Dicer, putative, expressed	3.38993	5.49366	3.54503	4.64727	4.70818	4.20785	4.80228	4.33709	3.49973	4.78158	4.67313	4.62696	3.60597	4.20367	3.25764	4.25345	5.16105	3.855	3.82471	3.91487	5.4809	4.63921	4.77837	4.13722	4.43386	5.73684	3.75973	4.09283	3.92264	4.59822	4.8632	5.28356	3.37225	5.27239	6.14974	4.4417	5.17807	5.77758	4.03366	4.40171	5.45811	4.29848	6.41072	5.73845	5.14375	4.66498	6.13275
Os10g0487500	Conserved hypothetical protein.	csAtPR5, putative, expressed	8.17231	8.4159	8.18142	9.38438	9.4937	9.09598	8.34814	8.57657	8.72139	8.48816	8.99265	8.92814	8.86051	9.59781	9.05613	9.07175	9.25213	9.15178	8.64285	9.26938	7.9111	8.77705	7.90759	7.7976	8.54732	8.10486	8.23126	9.45834	9.08471	8.39814	8.39978	8.26404	8.51593	8.35817	7.85046	8.36981	7.78429	8.22349	8.65033	8.54693	8.37328	8.88861	8.90073	8.38021	8.52909	8.91357	8.42286
Os10g0488900	TPR-like domain containing protein.	LOI1, putative, expressed	5.30659	4.76678	4.08458	6.41874	5.6519	5.08177	5.78379	5.98742	6.2508	6.20515	5.94636	5.58258	6.12654	6.43102	6.23021	5.97287	6.43286	7.15933	5.29025	5.0941	4.69006	5.45126	5.0022	5.15193	4.15669	4.22501	5.73271	5.76875	5.48486	4.79186	4.17965	3.3731	3.94784	4.42305	2.82645	3.96484	2.70245	2.46769	3.55601	4.79812	2.87401	4.41492	5.906	5.14373	5.1316	4.41339	5.19909
Os10g0500700	Thioredoxin-related domain containing protein.	OsGrx_S17 - glutaredoxin subgroup II, expressed	13.8689	13.9953	13.6693	13.5704	13.7726	13.4573	13.5842	14.0545	14.0556	13.7151	14.0027	13.6539	14.5359	14.6422	14.5567	13.7234	13.7392	14.0482	13.997	14.1948	13.6933	13.1454	12.6573	12.8952	13.9292	13.5752	13.8393	14.2338	14.1906	14.0281	13.5248	13.4293	13.9637	13.0648	12.6981	13.2916	12.9246	12.9062	13.4676	12.7831	13.0978	13.6585	14.1173	13.9459	14.0725	13.2551	12.8757
Os10g0510700	Protein kinase family protein.	CAMK_CAMK_like	8.55753	8.62664	8.72509	8.256	8.4971	8.22676	9.60333	9.71651	9.71084	9.40431	9.70191	9.3622	9.59655	9.76518	9.55596	9.29663	9.50188	9.37218	10.4913	10.4964	10.1281	10.9636	10.9785	11.0685	9.81382	9.39559	9.75242	10.4739	10.2105	9.74319	10.073	10.046	10.169	10.1449	9.76252	9.8734	9.24937	9.32751	9.80478	9.59542	9.39819	10.1096	11.6144	10.6892	10.8821	10.0168	11.0364
Os10g0518400	Conserved hypothetical protein.	No Hit	2.83421	3.73609	3.97929	3.16935	3.35337	3.44058	3.56205	3.63595	4.00647	2.67035	3.47964	3.04246	3.60683	4.66204	4.37641	2.4543	3.54398	3.25522	6.44138	5.80234	3.75304	7.08511	6.26383	6.26717	3.13758	4.62218	3.61232	2.03577	3.33593	1.04635	5.31843	5.23585	5.55457	5.47629	5.50183	4.99881	4.28949	4.10362	3.85284	4.00961	4.31567	4.72576	8.02209	7.00734	7.14723	3.48279	7.66363
Os10g0520600	UBX domain containing protein.	UBX domain-containing protein, putative, expressed	10.7562	10.7275	10.4107	11.1953	11.0893	10.5887	10.7189	10.7966	10.7969	10.9682	10.8757	10.3321	11.1706	11.3823	10.9991	10.8189	11.1319	11.1891	10.4232	10.8041	10.4457	10.7572	10.6632	10.5391	10.0138	9.22039	9.54473	10.7757	10.7696	10.017	11.4053	11.0037	11.0373	11.2187	10.7478	10.8961	10.4107	10.658	10.7806	11.1016	10.7181	10.6849	10.6431	10.7333	10.7309	10.8706	10.5787
Os10g0534500	Protein kinase domain containing protein.	TKL_IRAK_CrRLK1L-1	6.93987	6.93529	6.85627	5.72893	5.566	5.59893	6.21007	6.03858	6.06231	6.23002	6.4383	5.69726	5.65956	5.67256	5.69741	5.03309	5.43414	4.52882	6.29929	5.99391	5.76488	5.40002	5.5583	5.63616	3.73696	-3.67516	5.00759	5.61976	5.35474	3.99229	5.25586	5.16898	5.32386	5.19993	4.58021	4.77217	4.99126	5.0156	5.57953	5.6438	5.265	5.56451	7.15648	6.795	6.63015	6.02766	6.19436
Os10g0548200	TPR-like domain containing protein.	tetratricopeptide repeat domain containing protein, expressed	6.28591	5.86914	7.66157	6.43809	6.10767	7.51513	5.50371	5.99773	6.74503	6.0648	6.4705	6.99273	6.46425	6.00962	6.78982	6.3437	5.71104	6.78737	5.37819	5.21075	6.29779	5.2848	5.49688	6.24826	6.21949	5.64183	5.90649	6.31005	6.7459	6.93955	5.31918	5.21665	6.35216	5.55809	5.02747	6.22776	5.82746	5.36994	6.25423	5.82386	5.32359	6.2432	6.05199	5.76565	6.49654	6.21656	6.07821
Os10g0564300	60S ribosomal protein L27.	60S ribosomal protein L27-3, putative, expressed	12.6151	12.6282	11.0129	12.0309	11.8437	11.0157	12.9913	13.1555	13.117	13.0112	12.6747	12.7796	13.2742	13.2101	13.5224	13.0669	12.8548	13.2956	14.0123	13.5712	13.3392	14.1665	13.7246	14.0921	12.5248	12.1862	13.1024	13.4486	13.189	12.6183	13.5179	13.2764	13.3699	13.7228	13.3055	13.1212	11.9141	12.3272	12.8531	13.0913	12.5216	13.2788	14.5714	14.054	13.8898	12.4494	13.8932
Os10g0566400	Conserved hypothetical protein.	zinc finger, C3HC4 type domain containing protein, expressed	4.0405	3.79102	5.11577	4.51946	4.0305	4.30671	6.17735	6.26668	6.21394	7.15607	6.64351	6.70644	7.95985	7.12229	6.77858	8.13427	7.66845	8.55846	8.18887	8.32486	7.10404	8.09624	7.67545	7.62346	9.21152	9.07309	8.81818	10.0336	9.30687	8.25673	8.7823	8.6399	7.88947	8.09777	8.23798	8.53459	8.9425	9.32918	8.67913	8.79166	8.59017	8.87097	8.46609	7.8935	8.7096	8.26772	8.99552
Os10g0571700	Conserved hypothetical protein.	No Hit	7.08184	7.59284	6.08056	6.65222	6.59863	5.70362	6.91566	7.21556	6.73797	5.88985	6.05208	6.36605	7.93319	7.72813	7.72768	6.93348	6.94125	6.83236	6.40677	6.337	7.15683	5.87269	6.33993	6.47235	5.30315	5.87099	5.82996	4.36295	5.47479	4.75854	5.27008	5.46018	5.15849	5.44363	5.08047	4.91787	6.76146	4.96866	4.71527	5.49821	5.43633	4.82982	7.84684	7.25798	6.77141	6.33845	6.71036
Os11g0106400	Ubiquitin-activating enzyme family protein.	ubiquitin-activating enzyme, putative, expressed	12.8498	13.1674	12.4542	12.9233	13.2974	12.6232	13.0243	13.5286	13.2785	13.0039	13.0612	12.2422	13.6717	13.633	13.348	13.0482	13.3573	13.78	12.7748	12.9429	12.8925	13.0862	13.2015	13.2988	12.2018	11.838	11.9553	12.5502	12.9158	11.8796	13.1545	13.2543	13.4915	12.9847	12.8161	13.0179	12.7903	12.7541	13.1557	13.1284	12.5583	13.1863	13.5136	13.8964	13.8137	13.1558	13.6617
Os11g0110000	Conserved hypothetical protein.	lipase-related, putative, expressed	3.92628	3.82749	4.02816	4.5801	3.96298	3.97273	3.92469	4.27596	4.66483	3.73974	4.17815	4.66631	5.44319	5.57718	4.77581	5.31734	5.18954	5.13182	3.7104	4.26409	3.30494	3.87152	3.50642	3.3165	4.25035	3.22953	5.04426	5.50204	4.60657	6.5027	3.9425	4.28141	3.29442	4.24563	5.14656	3.41263	5.77103	5.41429	4.18751	4.45646	4.70461	4.70897	4.42811	3.70368	3.31259	2.91496	3.16328
Os11g0130300	Nse1 non-SMC component of SMC5-6 complex family protein.	EMB1379, putative, expressed	6.2785	6.39003	5.09934	7.28339	7.32546	6.36891	6.18122	5.99347	6.04809	7.41392	7.21958	7.14554	6.81082	6.78297	6.71311	8.15833	8.02026	8.5089	7.96443	8.18081	6.35741	8.86308	8.39836	8.31863	6.21263	6.30945	6.01469	6.91967	7.02134	6.57176	6.96123	6.83687	6.77398	7.11543	6.65639	6.42517	6.56005	6.01945	6.51164	5.84961	6.39996	6.72509	9.73883	8.19557	8.32359	6.06155	8.61293
Os11g0136000	Hypothetical protein.	No Hit	5.72974	5.92944	6.35188	5.52558	6.0464	6.23127	4.84665	5.54426	5.36497	4.45499	5.09762	6.01893	5.84033	5.96486	5.89534	5.28471	5.33561	5.34251	5.22761	5.08467	4.79696	5.43134	5.3108	5.45179	5.50383	3.99479	5.31476	4.94409	4.926	4.72511	5.77399	5.99346	5.85063	6.08261	6.41411	6.31518	7.52172	6.70432	5.80886	6.16582	6.38062	5.59367	6.01934	6.08911	6.42586	5.98782	6.14876
Os11g0137300	ARM repeat fold domain containing protein.	HEAT repeat family protein, putative, expressed	5.40417	5.30295	5.576	5.65396	5.52648	5.30377	6.12002	6.05982	6.48401	6.30384	6.1499	5.16903	7.09983	6.09352	8.34111	6.34411	6.27092	6.29024	4.84724	5.50698	6.04068	5.77288	5.69486	5.9716	5.77982	5.79233	5.04594	5.46835	6.12832	5.24602	6.11435	6.3214	6.4555	6.42443	6.41754	6.16696	6.09167	5.6978	6.50691	5.48581	5.85729	6.59541	6.89202	6.59497	6.505	5.86091	6.52086
Os11g0148600	Hypothetical protein.	expressed protein	10.5213	10.1343	9.30669	10.6854	10.3496	9.70717	10.5505	10.0776	10.2628	11.0068	10.7478	10.5032	10.3736	10.6254	10.5909	10.4902	10.7198	10.723	10.591	10.6584	9.95504	11.0894	10.7617	10.9029	9.74754	9.27417	9.44697	10.2235	10.4519	10.2042	10.9026	10.3682	10.5547	10.936	10.2197	10.1373	8.70441	9.16236	9.62791	9.84564	9.18146	9.89994	11.0378	10.6262	10.7779	9.75951	10.8718
Os11g0148700	Zn-finger-like, PHD finger domain containing protein.	PHD-finger family protein, expressed	10.1625	10.09	9.69839	10.4596	10.5238	10.1665	10.6354	11.1061	11.1199	10.8308	10.8169	10.1782	11.0323	11.1259	10.7991	10.7508	11.0873	11.5345	9.3554	9.75755	9.53453	9.98538	9.8068	9.84237	9.87239	9.46066	9.14148	9.89613	10.5247	9.9445	9.85079	9.67575	9.85021	9.84635	9.45939	9.69417	9.51221	9.59474	10.0566	9.83117	9.46293	10.0605	10.6483	10.1301	10.2442	10.4154	10.2386
Os11g0151300	60S ribosomal protein L26A.	60S ribosomal protein L26-1, putative, expressed	10.8219	11.0514	9.33926	10.7932	10.7194	9.51335	11.2447	11.4925	11.2575	11.4374	11.3294	10.9738	11.5681	11.8445	11.6078	11.1498	11.4031	11.1536	12.5867	12.4856	11.8823	13.1212	12.5112	12.3188	10.7217	10.0577	10.5931	10.91	10.5477	9.93776	12.3793	12.2375	12.0302	12.5094	12.3312	11.5806	10.5487	10.8847	11.2338	11.4441	11.3268	11.361	12.9447	12.7096	12.485	10.3652	11.8855
Os11g0152700	Transcription factor HBP-1b(C38) (Fragment).	transcription factor, putative, expressed	5.48499	5.61061	4.4644	5.64262	5.41695	5.19236	6.22407	5.54771	5.76611	6.18528	6.41771	5.46222	5.41236	5.14939	5.15221	6.48097	6.44407	5.05358	5.18666	5.70318	4.97347	5.1151	5.02533	4.58514	5.46488	6.18972	4.72828	6.49788	6.22639	5.30439	11.1765	10.6931	10.9037	11.1892	10.351	10.9854	9.63502	10.455	10.7546	11.8848	11.0282	10.618	3.35386	3.41671	3.88796	3.23493	3.83433
Os11g0168200	60S ribosomal protein L3.	ribosomal protein L3, putative, expressed	13.0252	13.6316	11.9705	13.2711	13.5042	12.2292	13.2417	14.1325	14.1108	13.4461	14.017	13.5116	13.8452	13.8907	13.9559	13.7657	13.9192	14.1372	14.9589	14.711	14.2225	15.4935	15.0366	15.0941	14.326	14.0023	14.5888	14.483	14.5572	14.5878	14.435	14.5679	14.6976	14.5435	14.5446	14.236	13.8156	13.649	13.9889	13.6835	13.8922	14.3106	15.5273	15.2882	15.3647	12.9128	14.7856
Os11g0181900	Hypothetical protein.	expressed protein	6.55851	6.35218	6.0723	7.69209	7.31787	6.90694	6.81893	6.14099	6.04855	9.11645	8.82976	8.19213	7.588	7.07972	7.09094	8.1628	8.36201	8.28186	6.69061	6.64439	6.56472	7.32605	7.33635	7.60972	6.72368	6.09038	6.34141	7.67466	8.12449	8.02486	3.92044	4.18657	2.4988	4.34217	4.88112	4.4564	3.73824	3.96771	2.47168	2.94922	4.11853	3.62039	7.38019	6.51363	6.50558	8.93201	8.43038
Os11g0184500	Nucellin (EC 3.4.23.-).	No Hit	2.7383	2.61931	3.13887	2.40465	2.72771	3.20515	2.89056	2.95712	1.39238	1.62645	1.87501	2.901	3.06836	3.28903	0.0744234	1.8909	2.29086	1.065	1.07491	2.18458	1.14806	0.823709	1.48264	1.6248	3.81724	4.35243	3.15057	1.17943	2.05992	4.65619	1.25826	5.04433	2.2629	1.29321	1.72813	0.400464	4.3593	1.78721	2.29067	2.52354	0.67876	1.14724	2.83356	1.91977	0.860775	1.85034	2.71281
Os11g0186400	DNA polymerase delta catalytic subunit (EC 2.7.7.7).	POLD1 - Putative DNA polymerase delta catalytic subunit, expressed	9.57881	9.86491	8.8644	10.0738	9.99923	9.5048	9.7652	9.65586	9.44036	9.59552	9.63113	9.24734	9.56548	9.67326	9.62858	9.59131	10.1621	9.8498	9.24776	9.06649	7.89499	9.80125	9.42509	9.51983	8.76461	8.07412	8.42637	8.46855	8.70723	8.55344	8.9536	8.91082	9.00635	9.17582	8.61469	8.7853	7.96528	8.26834	8.41655	8.85604	8.36545	8.8807	11.3322	9.78036	9.84933	8.17032	10.2044
Os11g0215300	Hypothetical protein.	expressed protein	4.44778	4.8604	5.84347	4.46134	4.7694	5.67492	3.98718	4.64775	5.12889	3.66156	3.95796	5.29448	5.33751	4.8369	5.67371	4.61172	4.16494	5.02916	4.27082	4.12964	4.88862	3.91385	3.8505	4.61814	6.14726	4.09743	4.70061	4.48019	4.46358	4.62415	3.60421	3.88287	4.11575	3.75683	3.72149	3.80799	6.97491	5.126	4.71912	5.4058	5.03316	5.47074	4.051	4.16362	4.56448	4.0126	3.76809
Os11g0220800	60S ribosomal protein L10 (QM protein homolog).	ribosomal protein, putative, expressed	13.0467	13.4461	12.4659	13.0739	13.2706	12.513	13.128	13.8424	13.7493	13.7362	14.1543	13.9614	13.5194	14.099	14.0067	13.6323	13.8663	14.0173	15.0384	14.7589	13.7854	15.4155	14.9372	14.9657	13.954	13.5808	14.6662	14.9888	14.5681	14.2738	14.3952	14.4395	14.7036	14.5364	14.3257	14.3765	12.8768	13.3847	13.9303	13.7034	13.7545	14.3116	15.4174	15.1486	15.1898	13.159	15.0215
Os11g0228800	NBS-LRR disease resistance protein homologue.	non-TIR-NBS-LRR type resistance protein, putative	3.68183	3.6499	4.30027	4.62544	4.91599	4.87314	4.32981	2.92603	3.30243	3.57675	3.10387	5.02764	3.48202	2.06458	2.53045	3.12924	3.40062	4.05529	2.37552	1.92376	4.11724	3.05254	3.11281	3.04792	3.41556	5.75967	3.89522	3.42231	2.87527	2.70337	3.42248	4.02752	3.01101	2.77806	4.85037	3.6439	7.2499	5.40998	3.89164	5.56435	5.24068	4.54149	4.57488	2.42909	0.931368	3.71796	2.58757
Os11g0256200	Eukaryotic protein of unknown function DUF842 family protein.	expressed protein	8.75524	9.19231	8.23158	8.84573	8.9601	8.38174	8.53407	8.76355	8.89235	9.2127	9.51085	9.22764	9.77554	9.83437	9.75833	9.65798	9.32834	9.54596	10.4312	10.3042	9.13366	10.9151	10.5075	10.557	8.53814	8.07353	9.26227	9.11051	9.24366	8.78395	10.44	10.3693	10.4573	10.8484	10.3177	10.0607	8.53744	8.99088	9.14587	9.03728	9.07763	9.60683	11.8642	10.6583	10.6737	9.45768	10.9905
Os11g0259700	(No Hit)	SAM dependent carboxyl methyltransferase, putative, expressed	3.29249	5.3887	3.20315	3.58814	2.20645	2.77118	1.90866	2.55479	4.14086	2.11776	2.77002	3.18321	2.23731	2.17151	3.31414	3.82518	3.17251	2.79589	4.46018	6.17933	5.77688	6.43282	5.62103	6.69143	4.39705	6.45641	5.91773	5.90093	3.96254	3.92604	5.20095	5.23508	3.42249	5.06386	5.98794	6.74719	5.22049	4.68701	3.29127	3.1562	4.14228	2.972	2.58918	2.57282	1.71705	2.50783	1.42978
Os11g0265000	Uridine kinase family protein.	uridine/cytidine kinase-like 1, putative, expressed	7.38316	7.20436	6.60334	6.99515	6.85738	6.41341	7.52629	7.43368	7.21864	7.03788	7.19841	6.79036	7.32407	6.96921	6.82563	7.31155	6.82772	5.86699	7.74595	7.64166	7.49174	7.62695	7.6515	7.89672	6.63068	6.91387	7.49818	7.53438	7.19597	6.77188	7.93201	7.29837	7.75664	8.2173	6.99329	7.03129	6.48895	6.69437	7.16046	7.25492	6.79198	7.25774	9.21982	9.17598	9.07575	7.35123	8.93029
Os11g0269400	(No Hit)	No Hit	2.83213	3.56514	3.6596	2.80624	2.38953	3.17269	2.20742	2.45938	2.06844	2.1685	5.15478	2.01842	2.45706	3.72416	4.60629	4.24072	3.14338	2.98798	2.32042	2.3361	2.2405	2.39057	1.99876	1.43216	3.64725	4.41028	5.78134	3.5969	2.22905	3.9039	2.26742	1.99251	1.65501	2.70737	2.74955	2.37636	2.72617	1.95978	1.85226	0.971175	1.38047	1.254	2.21687	1.32955	2.81714	2.04639	2.39733
Os11g0293300	Survival motor neuron interacting protein 1 family protein.	survival motor neuron containing protein, expressed	5.55468	5.86269	5.14564	5.81064	5.91647	5.2489	7.18522	7.33042	7.47002	7.26941	7.34439	7.42844	7.96516	7.99548	7.94952	7.06684	6.94445	7.16626	9.8303	9.57807	7.94257	8.32938	7.65685	7.90095	6.67781	6.99522	7.96155	7.71244	7.31814	7.38822	8.25743	8.38668	8.49239	7.73788	7.22343	7.25145	7.17711	7.56896	7.59211	7.63328	7.36654	8.26715	10.9862	9.76431	9.84713	7.71114	9.60201
Os11g0429200	Non-protein coding transcript, uncharacterized transcript.	No Hit	6.00023	5.87413	5.67504	5.79446	5.64463	5.59058	6.18421	6.19096	6.23733	5.96034	5.44312	4.94798	6.85448	6.41114	6.27794	6.11478	6.21374	6.8025	4.27348	4.6831	5.10702	4.6868	4.89379	4.87075	4.64056	2.42995	4.42975	5.14915	5.84811	5.02622	5.03008	4.90569	5.10432	5.11402	4.58265	4.78911	4.10549	4.72662	5.68079	5.12336	4.37298	5.76566	6.40914	5.4694	5.29612	5.81376	5.87381
Os11g0456300	UIP2 (Fragment).	SKP1-like protein 1B, putative, expressed	14.7922	14.499	14.5455	14.6613	14.5251	14.5553	14.6698	14.6333	14.6964	14.1956	13.9854	14.3854	14.6124	14.9576	15.0038	14.5047	14.3752	14.6805	14.7901	14.5163	14.3626	14.4537	14.1437	14.3833	14.8085	14.7401	14.9683	14.7521	14.1036	14.6349	14.1692	13.8727	14.4429	14.2044	13.746	14.1464	13.3214	13.6566	14.2667	14.0896	13.6183	14.3215	14.6477	14.3759	14.5696	14.387	14.2512
Os11g0471700	(No Hit)	No Hit	7.07786	7.01108	6.83819	5.70349	5.48347	5.70984	6.65117	6.74918	6.75756	5.33484	5.60817	5.62828	5.93751	6.34273	6.15793	4.61433	5.17059	5.18206	6.33014	6.0665	5.52442	5.5106	5.42117	5.39202	5.21546	4.75612	4.88915	4.25519	4.28788	5.16036	5.20274	5.23242	5.48314	5.43406	4.81042	4.94289	5.09669	4.75594	5.18424	5.27891	4.49904	4.97621	7.8627	6.73056	6.65612	4.75027	6.47479
Os11g0482000	Ribosomal protein S7 family protein.	40S ribosomal protein S5, putative, expressed	12.6633	12.8717	11.2407	12.0623	12.1516	10.9931	12.7507	13.3276	13.0634	13.2524	13.332	12.9788	13.3021	13.2989	13.0808	13.2411	13.1064	13.1071	14.7378	14.3234	13.5757	15.0616	14.5899	14.4198	13.1252	12.7771	13.6821	14.0245	14.1814	13.3965	14.1344	14.1391	13.9103	14.2026	14.028	13.5292	12.7301	13.0083	13.3081	13.3445	13.2633	13.6603	15.4379	15.0231	14.8647	12.7025	14.9995
Os11g0484400	Bifunctional dihydrofolate reductase-thymidylate synthase (DHFR-TS) [Includes: Dihydrofolate reductase (EC 1.5.1.3); Thymidylate synthase (EC 2.1.1.45)].	bifunctional dihydrofolate reductase-thymidylate synthase, putative, expressed	8.47611	8.37304	7.54028	7.62804	7.53909	6.77774	7.97943	7.88797	7.73501	7.76828	7.71532	6.85402	8.00636	8.02912	7.52538	6.75613	7.12074	6.40069	8.5083	8.34374	7.66286	8.34125	8.39537	8.18138	7.45385	6.2425	7.45653	7.12433	7.41133	6.8893	8.4303	8.22868	8.09525	8.72616	8.26791	8.03177	6.85582	7.26562	7.55366	7.62758	7.49003	7.62008	9.73367	9.41831	8.78054	9.08349	9.16965
Os11g0517200	(No Hit)	expressed protein	1.33044	2.09729	1.95123	1.47961	2.05899	4.66424	2.16072	2.52566	2.42379	1.54171	1.16552	2.35712	2.7669	1.0752	1.26391	1.59518	2.41338	1.40021	2.40467	1.51354	0.711318	0.921198	1.36465	3.38735	4.06485	0.40592	3.19509	0.430604	1.49212	-1.09943	0.725903	-0.112586	-0.000972868	1.24263	0.474675	0.403516	1.71595	-0.0511801	0.0474907	1.82325	-0.531383	1.29554	6.43395	5.31189	5.89449	4.91209	7.1512
Os11g0528200	Conserved hypothetical protein.	NEF1, putative, expressed	5.46064	5.19131	4.60136	5.30967	4.96164	3.9603	6.19143	6.14791	6.19827	6.41694	5.98366	4.95945	6.42799	6.15681	5.63238	5.31851	5.47149	5.82491	6.31433	6.28534	6.27113	5.83905	6.09361	5.83568	6.17548	5.36442	6.44289	5.25197	5.50054	4.68738	7.42652	7.01167	7.11156	7.60592	6.33825	6.194	5.43195	5.16791	6.16201	5.73975	5.30847	6.11684	7.40871	8.04645	7.70048	6.68102	7.36802
Os11g0557900	ARP2/3 complex 16 kDa subunit (p16-Arc) family protein.	actin polymerization factor, putative, expressed	9.89431	9.90393	9.43876	10.4214	10.4629	10.2754	10.5347	10.5002	10.4412	10.6352	10.6783	10.5139	10.2237	10.4266	10.4567	10.0533	10.4149	10.3078	10.4667	10.3415	10.2174	10.4619	10.371	10.5799	10.7712	10.3549	10.786	10.9102	10.7107	10.4508	10.7828	10.6192	11.1172	10.7589	10.2273	10.5483	9.25825	9.93941	10.6162	10.4752	10.1065	10.6789	11.8888	11.5775	11.5733	11.1416	11.675
Os11g0579200	Hypothetical protein.	expressed protein	1.9939	2.81504	3.33228	5.60663	3.29034	1.01614	2.45575	3.35417	3.87483	2.62221	4.41158	2.3409	4.18374	4.23796	3.72526	5.12071	4.09011	6.80225	2.45117	2.05922	3.10447	1.68501	2.22775	2.53284	3.69986	4.78512	6.24099	3.22007	3.48992	1.84167	3.07687	3.26939	4.21998	3.22518	2.78307	3.73681	5.49779	4.09521	4.12286	3.26399	3.60184	4.13594	4.34705	3.27176	3.55022	4.1281	3.11186
Os11g0579400	Hypothetical protein.	No Hit	4.78664	4.27876	4.71614	4.888	4.34165	4.69365	4.70229	4.14506	4.2307	4.15015	4.80167	4.88168	4.75286	5.28909	4.97311	5.0269	5.15251	6.23704	3.85138	4.24609	4.52059	4.30752	4.76372	4.50445	5.27122	5.67268	3.40848	4.27818	5.61039	3.14381	6.85029	6.82614	6.82974	7.1234	6.46256	6.66855	7.22513	6.23325	7.06271	5.9188	5.93577	6.75549	4.33073	4.84054	4.68647	6.39822	4.9433
Os11g0624500	Hypothetical protein.	No Hit	3.99251	3.63743	4.26199	3.57704	3.75007	4.3416	2.79598	3.4699	3.75967	3.03122	3.59713	4.25969	4.28244	4.38243	3.44377	4.39227	3.45926	3.95899	4.1248	3.81189	2.51942	4.00862	3.89341	3.60841	3.90114	4.1217	2.53447	3.99529	3.67403	3.81337	3.21031	4.94583	2.98326	3.15552	5.62747	3.63052	6.12642	5.95618	3.27234	4.52816	5.6035	3.7583	3.84171	3.89439	3.72282	2.93123	2.76799
Os11g0666100	Hypothetical protein.	expressed protein	3.63317	2.9593	2.20244	3.58935	2.65315	2.58745	2.07995	1.93232	2.05315	3.688	2.59978	3.61151	3.61816	2.86424	2.08325	3.1494	2.67283	2.6882	3.25463	3.44388	3.66452	3.97799	3.56829	3.07304	3.90025	4.87283	4.23333	3.51096	3.9681	4.22937	7.59755	7.55291	7.45343	7.5963	7.71304	8.026	7.24142	7.59643	7.79292	8.43328	8.1003	7.52621	2.66858	3.84073	2.43215	6.81243	2.48877
Os11g0672700	ATP-dependent DNA helicase RecQ family protein.	DEAD-box ATP-dependent RNA helicase, putative, expressed	3.20651	3.49618	2.42989	2.59035	2.54426	2.5102	2.20231	2.82582	1.77009	1.70403	2.41464	0.951366	3.41063	3.58559	1.22541	2.71835	0.790284	0.265594	8.23923	7.66716	2.54637	8.09632	7.20875	7.19544	4.32289	5.10486	0.628791	3.46251	2.49821	2.01998	6.96306	7.08873	7.07107	6.84545	6.59306	6.1687	5.17668	5.37096	5.98534	5.05713	5.6121	5.75497	9.04764	7.89788	7.93156	2.42334	7.37144
Os11g0672800	Hypothetical protein.	No Hit	5.10689	5.53352	5.19617	6.53141	6.80398	5.89187	6.69371	6.35938	6.5533	8.30643	7.89987	7.09461	6.85252	6.44347	6.98286	7.32894	8.15251	7.53762	5.95405	5.05201	6.12584	6.11097	6.0841	6.20404	5.04734	6.12369	5.58606	5.70428	7.08748	6.26751	5.41753	5.66773	5.32825	5.54517	6.09004	5.89164	6.56568	6.9717	6.45395	6.87421	6.69583	6.97284	7.03309	6.01742	6.47093	6.00822	7.12251
Os11g0679700	Phospholipid/glycerol acyltransferase family protein.	glycerol-3-phosphate acyltransferase, putative, expressed	6.02697	4.89218	7.06938	5.03636	3.98737	6.33022	5.06902	5.05493	5.91241	4.5675	4.08629	5.27431	5.60695	5.69248	5.85447	5.17708	5.41003	6.26052	8.63896	9.98845	10.0241	8.36861	8.53013	9.46736	10.1483	10.3136	10.0896	8.02434	8.89422	9.58495	6.60889	6.32965	6.84799	5.81702	6.54101	6.37808	5.9024	6.73663	6.89163	6.3842	6.51866	5.93583	3.71363	6.32257	6.84357	5.1722	5.95679
Os12g0111700	Hypothetical protein.	expressed protein	8.7483	9.14808	8.68888	9.24901	9.46718	8.88879	9.29685	9.74033	9.76765	8.83064	9.20514	8.52558	10.3572	10.1364	9.62218	9.89536	9.92391	10.0568	8.78622	8.94295	8.3954	8.65691	8.73413	8.43902	8.03368	7.2237	7.68244	7.83819	8.64317	7.80594	7.71015	7.81281	7.58042	7.44113	7.66932	7.48019	7.58292	7.5361	7.31691	7.02461	7.18349	7.29188	9.60246	8.75481	8.65778	8.72984	9.01323
Os12g0123100	Protein prenyltransferase domain containing protein.	EMB2748, putative, expressed	9.76177	10.2147	8.93749	9.4389	9.56389	8.87284	10.1505	9.79821	9.64455	10.0873	9.99773	9.66369	9.11475	9.22188	9.55754	9.13248	9.47872	9.16741	9.20642	9.20287	9.47697	8.72967	8.68197	9.40175	9.86277	8.90039	9.8859	9.17023	9.17973	9.81791	8.55239	8.5522	8.91163	8.67315	7.96892	8.61369	8.61963	9.07386	9.32191	9.38719	8.97775	9.70373	10.3454	9.61924	9.47875	9.61538	9.76135
Os12g0127100	Nse1 non-SMC component of SMC5-6 complex family protein.	EMB1379, putative, expressed	4.48243	5.37169	4.58082	5.37009	5.43032	4.75656	4.37068	4.44798	4.53288	5.97714	5.51278	5.27817	5.6507	5.37016	5.04946	6.44882	6.23546	9.12264	6.3699	6.53092	4.40266	7.19248	6.84885	6.52007	5.25193	5.46524	3.80009	4.91756	6.53348	4.82896	5.5783	5.79139	5.16347	5.71148	6.04522	5.52566	5.76323	5.73064	5.05769	4.97337	5.6951	4.82033	7.76899	6.62999	6.60852	4.72668	6.57028
Os12g0143200	SPla/RYanodine receptor SPRY domain containing protein.	ASH-like SPRY domain containing protein, putative, expressed	8.84007	8.84854	8.71739	8.97574	9.26289	8.83026	9.52292	9.66473	9.69491	8.53809	9.06385	8.39511	9.39047	9.66078	9.40944	8.95367	9.46446	9.73445	8.30545	8.76158	8.41477	9.06483	8.86533	8.84459	8.19637	7.33394	7.83503	8.24725	8.65126	7.84139	8.1615	8.3779	8.40388	8.12562	8.31187	8.51233	8.02685	7.79345	8.14292	7.40996	7.81326	8.06597	9.35066	8.73364	8.7601	8.59969	8.48769
Os12g0148600	Hypothetical protein.	expressed protein	7.19948	7.31137	5.12121	6.68989	6.90177	5.28423	7.22734	7.0563	6.5994	7.01264	7.33189	6.73445	7.069	7.25153	7.22587	7.03971	7.76673	5.97033	5.29216	4.74701	5.53798	4.09856	5.26207	5.52801	6.21168	5.87654	6.66665	5.29691	5.30725	5.84746	4.55589	4.01405	4.80146	5.13428	3.43171	4.57781	5.35058	5.66035	5.84097	5.85604	5.65152	6.31645	7.75121	6.46654	7.03651	6.39192	6.86587
Os12g0154000	Conserved hypothetical protein.	transporter-related, putative, expressed	8.80299	8.69904	8.35799	8.84653	8.64145	8.12815	8.72338	8.76248	8.71316	8.19187	8.30754	7.90679	8.98365	9.02325	8.82989	8.61118	8.9655	8.57904	7.77704	7.7095	8.05612	7.04535	7.18851	7.35963	7.91234	6.89324	7.90603	7.68646	7.24617	6.8498	7.3958	7.1376	7.61707	7.41751	6.42577	7.41323	7.56892	7.73013	8.32297	7.70645	7.27772	7.90384	8.07846	8.74832	8.37513	8.46087	7.4087
Os12g0154400	t-snare domain containing protein.	syntaxin-18, putative, expressed	5.71329	5.4282	5.69483	6.3874	6.39081	6.13287	6.9523	6.44868	6.7205	6.29499	6.30156	6.29831	6.34561	6.1341	6.45673	5.95867	6.25234	5.9366	7.54844	7.31118	7.00895	7.70637	7.65465	7.96009	6.30454	6.30104	6.91422	6.24742	6.17222	7.59962	8.1495	8.02627	8.39267	8.50549	8.00394	8.07428	7.3031	7.13445	7.77028	6.6251	7.31074	7.80329	8.71072	8.5487	8.44981	6.82374	8.18266
Os12g0171600	Hypothetical protein.	expressed protein	5.01938	4.8894	4.6641	5.31393	5.12987	4.79326	4.7783	5.29361	4.85068	4.6343	4.95264	5.05909	5.60573	4.78769	5.0979	4.78815	4.71891	4.52563	6.59293	5.92955	5.28541	5.61377	5.44673	5.91935	7.20531	4.87427	5.10127	4.32649	4.93628	5.13619	4.70435	5.43115	5.07873	5.1146	4.95906	4.7556	6.17224	5.53255	5.19878	5.06714	5.34669	5.73064	8.15176	7.45924	7.3313	5.58363	6.89809
Os12g0178700	Dynamin-like protein.	dynamin family protein, putative, expressed	7.14286	7.16059	5.41487	8.39466	8.09144	6.0873	8.87789	8.82716	8.38433	9.09642	8.55387	7.91435	8.52785	8.15703	8.66945	9.21648	9.66135	9.66718	8.55872	8.25456	9.0416	8.45873	8.9815	9.10229	8.37593	7.51457	8.01594	7.91219	8.19754	7.96252	7.52329	6.78597	6.99023	7.48682	6.06098	6.65175	6.18609	6.7439	7.11207	4.94476	7.28061	7.44539	10.1783	9.17601	8.96015	8.5974	9.86177
Os12g0179700	Hypothetical protein.	expressed protein	8.37602	8.40645	8.2861	8.18067	8.29253	8.03775	8.4772	8.71392	8.71647	8.92332	9.11147	8.62269	8.98487	9.07106	8.65326	8.47168	8.52261	8.40502	8.16069	8.3729	7.83176	8.29532	8.1445	8.06048	8.19433	8.31969	8.19515	9.56547	9.32351	8.91313	8.40074	8.31289	8.53896	8.30871	7.93332	8.28372	7.99743	8.15884	8.25568	8.41802	8.37304	8.45328	8.50457	8.71948	8.40002	8.46712	8.66752
Os12g0197200	Hypothetical protein.	expressed protein	5.60641	6.49934	4.91476	6.2991	6.20166	5.63727	6.31069	6.71833	6.57775	8.01394	8.14627	7.431	7.29923	7.33242	7.18773	7.21153	7.29179	7.53038	6.30758	6.08283	5.74441	6.04897	5.89782	6.19953	5.72613	5.78892	6.23876	6.90093	7.40191	6.16878	5.77658	5.9295	5.97057	5.39863	5.15042	5.22196	6.58942	6.57517	6.41096	6.34377	5.84658	6.23185	7.66682	6.90531	6.79247	6.138	7.03783
Os12g0197500	XS zinc finger domain containing protein.	leafbladeless1, putative, expressed	10.4775	10.3769	10.9411	10.8664	11.0142	11.3478	11.239	11.1473	11.1313	10.9624	11.3892	11.2003	9.97908	10.1468	9.9718	10.101	10.3001	9.86071	11.8545	11.7432	11.0835	11.9803	11.7925	12.426	9.84839	9.25118	9.54884	9.26767	10.2725	10.0398	11.615	11.4822	12.1333	11.9119	11.2051	11.8403	10.8767	10.6351	11.5013	10.5841	10.8228	11.8163	13.6659	12.6434	12.8255	12.7608	13.1185
Os12g0209100	Conserved hypothetical protein.	expressed protein	9.41547	9.57732	8.79599	9.84689	9.89326	9.72442	9.3066	9.51386	9.7464	9.86292	9.81576	9.9564	9.85275	9.48344	10.0154	10.0076	9.96418	10.2221	9.82822	9.21695	9.77829	9.58693	9.78902	10.4573	9.35594	8.8954	9.38738	8.65703	9.09862	9.04985	9.23003	9.18791	9.78612	9.29142	8.81807	9.34776	8.20202	8.25565	8.91166	7.82928	8.23614	9.33944	10.5579	10.3054	10.5299	8.58692	10.2595
Os12g0244000	Hypothetical protein.	expressed protein	6.73887	6.55923	7.39609	6.65013	6.55859	7.07306	6.61467	6.60293	6.60657	6.25872	6.06354	6.71817	6.79525	6.22317	6.77863	6.07061	6.73393	6.56836	5.057	4.57753	6.03958	4.83389	5.49522	5.4181	5.02239	5.06382	3.98525	4.20813	4.29316	5.0136	5.64723	5.75199	5.74492	5.39878	5.86196	5.43816	7.23551	6.205	5.78209	6.205	5.87744	5.56713	6.51884	6.24753	6.22093	5.64077	6.05992
Os12g0247700	Beta-glucosidase aggregating factor.	Jacalin-like lectin domain containing protein, putative, expressed	3.66609	2.44751	11.588	8.83936	2.54516	10.0257	10.7674	3.65861	3.72499	5.01924	5.83707	9.54636	1.07102	0.619625	1.90583	1.54605	0.405791	1.07276	7.536	5.57703	4.78865	4.76377	5.1534	7.2579	5.08229	3.99712	8.85443	1.23798	8.58732	5.71063	1.93772	4.01305	3.09237	2.31808	2.73427	3.78093	3.78495	-0.12076	1.47776	1.5019	-0.201964	3.08722	1.88165	1.73189	3.05896	7.8552	1.45438
Os12g0258200	Heat shock protein DnaJ family protein.	heat shock protein DnaJ, putative, expressed	9.73852	9.50263	9.32073	9.39115	9.5076	9.08909	10.4726	10.3176	9.87317	10.0506	10.0421	9.91869	10.4282	10.2942	9.81036	10.5582	10.2597	9.32372	10.1572	9.91139	9.59411	9.5625	9.20149	9.31842	11.2436	10.8526	11.2934	10.3416	10.2215	10.0011	9.8687	9.50767	10.2095	9.96619	8.78847	9.54405	9.82604	9.97868	10.0573	10.6066	9.94865	10.5014	10.7367	10.8561	10.8664	10.2421	10.2762
Os12g0262000	Hypothetical protein.	No Hit	2.07566	2.95525	4.07748	3.2008	2.85217	3.61074	3.0072	2.70452	3.40236	2.39737	2.54938	4.23407	3.5621	3.39627	4.32794	3.51431	3.56041	4.08426	3.16739	2.66667	5.22892	2.75617	2.85342	3.44141	5.19115	5.60731	1.3317	3.61067	3.08078	3.43459	2.40213	3.2675	2.89799	1.74773	3.88446	2.96364	6.15552	4.00034	3.90282	2.67513	4.027	3.25708	4.00392	3.22745	6.36995	3.19333	3.05029
Os12g0417000	Putative plant transposon protein family protein.	transposon protein, putative, CACTA, En/Spm sub-class, expressed	9.35479	9.71949	8.39888	8.8742	8.6433	7.79117	9.50056	9.18892	8.84536	9.08622	8.7468	8.36411	8.72824	8.51199	8.91848	8.02493	9.01146	7.92144	7.86684	7.7744	8.95782	8.0349	8.56708	9.02639	7.69299	7.00814	7.54865	6.27337	6.99504	7.34629	8.51683	8.3611	8.68339	8.55078	8.03462	8.42794	8.99061	8.776	8.76528	8.69489	8.59565	9.08517	10.2744	9.76863	9.54023	7.3345	9.38227
Os12g0429300	Non-protein coding transcript, unclassifiable transcript.	No Hit	5.99191	5.79816	5.86664	6.45326	5.64026	6.20182	6.99199	6.23363	6.32348	7.26457	6.31813	6.14243	7.45176	6.78953	6.54914	7.56979	6.52362	7.49383	5.21512	5.56788	5.08587	6.19251	5.63403	5.45907	5.45938	5.7616	5.33393	6.74332	7.19502	5.08597	6.03993	6.10935	5.8696	6.5671	6.23404	5.69624	7.08422	6.25266	5.76023	6.6126	5.9027	6.00253	7.17633	6.10409	5.42123	6.59362	6.44275
Os12g0451400	Hypothetical protein.	No Hit	7.26796	7.21371	6.85269	8.26469	8.27469	7.20799	8.51932	8.86551	9.16187	9.08816	9.41827	9.14062	9.69147	9.75008	9.24335	9.27452	9.54983	9.24265	9.73162	9.23821	8.95201	9.79455	9.70122	9.57234	7.78313	7.44159	8.06863	9.09105	8.94671	7.77095	9.15224	9.2201	9.33841	9.30877	8.94996	9.11322	8.30909	8.76841	9.41487	8.80125	8.62543	9.35356	10.8317	10.9131	11.0255	9.30387	10.3928
Os12g0485900	Disease resistance protein family protein.	disease resistance protein RPM1, putative	2.96722	2.01342	1.40641	2.08759	1.84892	3.58904	2.70229	1.56249	1.46381	2.85872	2.506	2.15804	3.1628	2.55847	3.71307	2.81894	1.088	3.40692	0.544483	1.97278	1.87461	3.12076	1.90907	1.61034	3.49685	4.45524	3.17504	2.62172	2.02648	2.06358	2.5046	2.55928	2.24146	2.07197	4.00867	2.01978	4.47096	3.97469	4.72203	4.65965	3.20398	2.93642	1.76293	2.26186	1.69399	0.576181	1.16825
Os12g0487700	(No Hit)	No Hit	3.22759	2.79133	3.74098	3.43529	4.23317	3.22639	4.00457	2.93169	3.00967	6.83143	4.41844	5.06712	3.41796	3.36391	4.09189	4.62742	4.45556	4.17608	6.4903	6.09593	4.14297	6.22502	5.55216	5.43738	4.31289	5.15676	8.38876	6.5983	5.7137	4.22083	4.99606	5.3567	4.58735	5.05822	5.92181	5.21731	5.79066	5.85211	4.00494	4.35865	5.14132	4.66098	9.4922	8.66266	8.44109	4.98591	8.23702
Os12g0516900	Cyclin-like F-box domain containing protein.	OsFBL59 - F-box domain and LRR containing protein, expressed	4.83697	5.18577	5.26257	5.60272	5.34877	5.97292	4.17473	4.73738	4.78682	3.50933	3.93356	6.17913	3.78779	5.04439	5.43858	5.06337	4.23632	5.43671	4.2163	4.83776	3.91435	4.13236	3.18664	3.15963	5.05636	5.74078	3.08774	5.86371	3.8669	5.40584	3.05939	3.24597	3.56466	3.20551	3.38718	3.11925	5.70883	3.64973	3.48356	4.38707	3.08433	4.02363	5.28223	4.83913	4.45913	5.17368	3.67399
Os12g0517100	Cyclin-like F-box domain containing protein.	OsFBL60 - F-box domain and LRR containing protein, expressed	3.98761	3.92866	2.67082	6.51746	6.55466	2.86944	4.34889	5.08693	4.92937	5.24466	5.48038	5.19207	5.56935	4.50344	5.12627	5.80092	5.84404	6.32682	6.25537	5.96911	5.53706	6.54126	6.24324	6.44837	5.49254	4.05368	5.73445	5.64478	5.47751	4.98878	5.55041	5.01443	4.40966	5.67118	5.67558	4.58814	5.31541	5.08693	4.17271	5.01653	4.78875	5.03125	9.08191	8.03739	7.7693	7.92177	8.53995
Os12g0525300	Conserved hypothetical protein.	No Hit	6.92876	8.25796	8.0068	8.16063	8.7478	8.47557	6.89554	7.06531	7.12692	7.47877	8.0122	8.53896	7.63529	7.24732	7.35797	8.85802	7.97908	7.95834	7.94188	8.11128	7.0034	9.03968	8.33209	8.60953	7.92596	7.79669	8.79388	7.45555	9.06225	7.75648	7.37311	7.61553	7.99722	7.35811	7.68472	7.55664	10.3199	8.11834	7.74828	7.88491	8.10495	8.12688	10.7703	9.30263	8.6668	7.99375	8.91825
Os12g0529400	Auxin-binding protein 4 precursor (ABP).	No Hit	9.27774	9.13149	8.95873	9.47077	9.35377	9.28156	8.86568	8.80186	8.85434	9.03064	9.10381	9.00233	9.24794	9.16636	9.18836	9.03345	9.0333	8.83021	8.69891	8.76945	8.44786	8.19074	8.09385	8.28787	8.13284	7.57037	7.75057	8.46525	8.4274	8.06384	8.27048	7.99186	8.24265	7.76732	7.34093	8.11163	7.93112	8.44498	8.49634	8.54359	8.45257	8.56109	9.19972	8.53729	8.68319	8.77512	9.02924
Os12g0538300	Dor1-like protein family protein.	conserved oligomeric Golgi complex component 8, putative, expressed	9.51235	9.45155	8.80089	9.5451	9.49392	8.93513	9.75257	9.83367	9.69259	9.7645	9.68552	9.31	9.83594	9.97697	9.80909	9.33659	9.80002	9.9038	10.3348	9.87018	10.4304	10.1629	10.2931	10.3498	9.41601	8.85465	9.32001	9.74248	9.57344	9.01071	10.5023	10.3417	10.7171	10.6356	9.95629	9.90931	9.31564	9.59259	10.1153	9.9519	9.53881	10.106	10.7529	11.3784	11.0466	10.7664	10.9226
Os12g0538500	PGPD14 protein.	No Hit	10.3245	9.92395	10.258	10.222	10.2359	10.145	9.96349	9.4521	9.52807	10.0115	10.0574	9.67683	9.1744	9.49874	9.08255	9.47191	9.63442	9.10737	9.46209	9.39287	9.42163	9.03023	9.05751	9.18668	9.22951	8.98023	9.48993	9.99515	9.77451	9.30944	8.63155	8.4237	8.80624	8.63408	8.26967	8.54227	8.00916	8.50175	8.76494	8.90231	8.49708	8.83881	9.12861	9.34079	9.08744	9.96084	9.31749
Os12g0554300	Non-protein coding transcript, unclassifiable transcript.	No Hit	7.97751	8.32176	7.50498	8.7026	9.01085	8.36699	9.07642	9.54883	9.34995	9.13801	9.44148	10.2911	10.0353	10.3834	10.117	10.3174	9.56486	10.049	8.71256	8.93517	7.90191	9.29994	8.15321	8.92417	10.6739	10.2257	11.1185	11.513	11.1315	9.85815	5.74119	6.14653	6.40031	6.22486	6.24509	6.35814	8.45345	8.51076	7.69435	8.17117	8.14386	8.81003	10.7902	9.3415	9.27422	9.23934	9.23429
Os12g0556400	Conserved hypothetical protein.	expressed protein	9.06449	9.08438	8.07877	8.87127	8.73169	8.23011	8.46907	8.84416	8.86272	8.70363	9.19452	8.68607	8.77579	8.75636	8.6519	8.72723	8.96168	8.52437	9.19912	9.04842	7.99671	9.88618	9.43764	9.45311	7.31053	6.46396	7.20437	6.61134	7.9648	7.16725	9.65497	9.59	9.53546	9.87758	9.5957	9.29944	7.53916	7.74991	8.41498	8.35648	8.04485	8.53537	9.79998	8.98173	9.06569	8.71056	9.08117
Os12g0556600	CTP synthase family protein.	CTP synthase, putative, expressed	10.8234	10.8969	10.1557	10.4764	10.4727	9.93211	10.7428	10.6316	10.3767	10.3517	10.6846	10.0167	10.2527	10.1248	10.087	10.1935	10.3154	9.65989	11.0086	10.6083	10.7624	10.8688	11.1097	11.1628	10.2909	9.99631	10.4999	10.5879	10.677	10.1978	10.1731	9.77253	10.2784	10.4641	9.51164	9.90604	9.25034	9.52287	9.85554	9.91327	9.73819	10.3337	12.0034	11.2989	11.1946	10.0474	11.2214
Os12g0560500	Pseudouridine synthase domain containing protein.	RNA pseudouridine synthase, putative, expressed	8.68915	8.7291	8.44494	8.45741	8.64298	8.30811	8.1408	8.59094	8.36826	8.24567	8.4578	8.11765	8.89945	8.85127	8.62511	8.60296	8.69306	8.71537	8.36899	8.05871	8.33668	8.38537	8.48051	8.41922	7.475	7.25159	7.41308	7.97382	8.33323	6.77881	7.60422	7.73676	7.97569	7.74594	7.74415	7.82756	7.95695	7.60736	7.8966	7.75376	7.72566	8.35805	8.72381	8.34004	8.33872	8.34112	8.11331
Os12g0564600	Protein of unknown function DUF814 domain containing protein.	zinc knuckle family protein, expressed	10.9227	10.9163	10.2839	11.1691	11.1194	10.679	11.5489	11.3322	11.3156	12.1549	11.789	10.9587	11.5404	11.1172	11.1258	11.1479	11.5208	11.2075	10.4669	10.6622	10.5752	10.5856	10.5642	11.006	10.6987	9.7925	10.6267	10.2935	11.1238	10.9289	10.8349	10.4746	10.8266	11.0364	9.94742	10.756	10.4791	10.7429	11.3616	11.2518	10.8126	11.5089	11.8394	11.2854	11.0688	11.6052	11.5916
Os12g0567700	60S ribosomal protein L2 (Fragment).	60S ribosomal protein L8, putative, expressed	15.3675	15.7787	14.2826	15.5961	15.7321	14.7807	15.377	16.2132	16.3727	15.9963	16.4483	16.2785	16.3408	16.4687	16.253	16.532	16.3979	16.7019	16.7372	16.5797	16.0112	16.5456	16.3388	16.8103	16.951	16.4182	17.0829	17.4679	17.253	17.2941	16.0703	16.0617	16.8304	16.1174	15.9774	16.5969	16.2734	16.1886	16.6949	16.4712	16.1662	17.0161	16.6362	16.5927	17.0977	15.4298	16.2077
Os12g0572800	RNA-binding region RNP-1 (RNA recognition motif) domain containing protein.	RNA recognition motif family protein	1.15933	0.478361	2.76198	2.23435	2.29675	3.05048	3.6229	1.7254	3.25352	1.66079	2.16633	3.07949	4.56664	2.52398	3.28279	3.78759	2.03678	3.11496	1.76108	1.66519	2.33266	2.03712	1.42074	2.20686	4.63609	5.20768	3.80743	-0.295458	2.60269	3.81158	2.58515	1.84081	3.00118	2.00055	1.71009	2.58903	5.20913	3.8359	4.36817	3.9091	3.96138	4.53565	3.49451	2.84737	4.92041	2.58127	3.43884
Os12g0584100	Hypothetical protein.	No Hit	3.39309	3.13009	4.12708	4.03605	4.38128	4.00263	4.49728	4.33086	4.24672	4.51369	4.75282	5.03141	2.71905	3.51882	4.07352	4.42961	4.29841	6.92089	3.83459	2.89385	3.29045	3.92229	3.35238	3.68054	3.314	5.4035	0.0250047	4.39274	4.7214	4.92024	2.97492	3.83222	3.0734	2.23473	4.63464	3.55342	5.86323	4.77863	3.23134	2.65047	4.99169	3.33805	4.04502	3.47961	3.08167	3.84481	3.392
Os12g0584700	Hypothetical protein.	No Hit	3.77916	3.91004	4.73836	2.85086	3.71775	4.38329	3.99383	4.84132	4.15987	3.55132	3.69198	4.2182	6.32721	3.01071	4.31909	3.30464	3.69358	4.36482	4.93838	3.24393	4.41054	3.75517	3.36644	3.92566	4.74052	1.96743	-1.02284	4.1976	3.18914	4.14171	5.03886	5.96883	5.14623	5.50202	4.91095	5.07421	5.04438	4.59079	4.4522	4.58638	4.55649	4.44621	4.40778	4.40859	4.76474	4.66728	3.36558
Os12g0585200	Hypothetical protein.	No Hit	5.74989	5.64508	5.80983	6.11191	6.35659	6.88016	4.83215	5.96936	6.90065	5.05995	5.60745	6.5258	6.71122	6.93641	6.82502	6.49951	6.02004	6.11862	9.72659	9.11079	5.5714	10.2251	9.54288	9.13441	5.2848	6.30437	5.16894	5.64751	5.24419	5.50409	7.63712	8.22514	7.26008	7.57809	8.22096	7.45609	7.55071	7.31921	6.61833	6.98159	7.36082	6.5213	9.89125	9.49142	9.41389	4.05529	8.96389
Os12g0599900	TPR-like domain containing protein.	ankyrin-1, putative, expressed	4.55387	4.03848	3.47907	4.93733	4.98147	5.15941	5.27538	5.49805	5.11007	6.05525	6.35845	6.06862	5.85997	5.5141	5.27441	6.23881	6.50259	5.84621	7.61633	7.22652	5.46784	7.00918	6.94364	7.30452	4.80041	4.93149	4.56772	5.85794	5.70296	5.08572	3.79761	3.83258	3.24699	3.99677	4.30465	2.93166	4.80934	4.75348	3.47	3.5803	4.03257	4.68276	9.87685	8.62571	8.51243	6.88256	9.31176
Os12g0603900	Non-protein coding transcript, uncharacterized transcript.	No Hit	5.52687	5.45042	5.13991	4.04463	4.73753	5.58487	6.7344	5.39264	4.44667	6.42929	6.23544	6.38881	3.90769	5.19123	5.43685	5.20257	5.44557	6.07948	4.75724	4.08179	4.91085	4.27215	5.13191	5.42106	6.02057	5.38388	6.06502	5.73563	5.05503	5.14363	3.07359	2.12995	3.22469	3.39773	1.97306	3.46871	3.83089	4.85636	3.80528	5.29821	4.61906	4.64492	2.18247	4.06686	3.39301	6.2629	4.44753
Os12g0605200	Hypothetical protein.	No Hit	2.3831	2.60511	4.30902	2.26129	2.15698	4.13776	2.04116	2.2906	3.10827	3.43217	2.64326	3.79686	4.10816	2.78458	3.39164	2.83131	2.22405	3.95906	3.57348	3.9667	3.39998	5.02819	4.84153	4.67143	4.73076	4.38679	3.97574	3.96612	3.43606	0.0750882	4.6481	5.26574	4.43479	4.46783	5.51536	4.9905	6.0059	5.39054	6.47963	4.12613	4.80057	4.00134	5.35647	5.36065	5.51557	4.24678	5.78959
Os12g0633600	Protein of unknown function DUF221 domain containing protein.	early-responsive to dehydration protein-related, putative, expressed	6.41075	6.64724	8.07826	5.24307	5.5968	7.15517	5.2963	5.80417	6.38089	3.37864	3.9253	5.0138	7.29127	7.1068	7.32091	5.95741	4.34698	5.13345	5.78065	6.17359	6.68044	4.88744	5.10529	5.39781	5.58382	4.01704	4.66707	4.30507	4.16673	5.1386	4.92638	5.3531	5.96818	4.52464	4.95827	5.23346	5.06035	4.26936	5.05937	4.06413	4.39045	5.40051	6.54239	6.26691	6.32405	3.98982	5.45275
Os12g0633700	(No Hit)	expressed protein	4.85572	7.77373	4.59751	4.59621	3.83447	4.33846	6.09642	4.55739	5.10682	6.47574	6.00705	6.11833	5.08671	4.7358	5.16565	4.93641	4.83599	3.87006	5.00631	5.73688	6.14777	4.99052	5.12294	5.22188	6.96405	6.30887	8.37519	6.42505	6.0762	6.75631	8.37322	7.79903	8.43141	8.22557	6.98115	7.60037	8.03185	8.77699	8.99077	8.89421	8.42828	9.6909	9.9181	8.57739	8.62093	5.7147	9.03752
osa-miR166d	miRNA	No Hit	2.64136	3.67257	3.30598	1.82815	3.40304	4.00775	2.71119	3.45709	3.01368	3.12128	3.4793	4.40873	3.66495	3.26021	3.02612	3.33891	2.14532	3.49222	2.97151	2.98221	2.91746	4.02109	3.77037	3.12534	4.56921	3.0976	2.92575	3.59437	4.23528	3.7272	4.08397	4.88871	2.91446	3.71972	5.84178	4.43964	5.66545	5.82644	5.04365	4.00438	5.06515	3.5893	3.20543	3.04383	2.76589	4.10959	3.46354
osa-miR166k	miRNA	No Hit	3.1186	3.2975	3.0397	2.60397	3.0753	1.63279	2.76548	3.29132	3.61075	2.94613	3.26726	3.55233	3.71695	3.51757	3.49699	3.1735	3.694	3.06392	2.91373	3.05137	2.67758	3.68982	3.2608	3.24917	1.76035	3.88146	4.08794	3.01351	3.52589	4.08184	4.06024	3.24663	2.03785	1.70638	4.08224	2.26851	5.16944	4.34762	3.10737	3.50727	4.33294	3.02266	3.62701	2.6388	4.8777	2.9928	3.49863
osa-miR171e	miRNA	No Hit	3.78554	2.88719	3.26535	3.792	3.91352	3.97596	3.56017	2.0833	2.23839	3.5197	2.6621	3.50279	2.21325	2.38684	3.979	2.55761	2.26829	3.3616	3.64703	3.05285	4.24301	5.21895	4.20149	5.37067	4.55109	1.52195	3.23453	2.75522	2.38872	2.59845	2.91306	4.75418	2.13868	2.74621	4.3902	3.56582	6.41785	5.11426	3.30314	4.37426	5.01951	3.44168	4.25871	3.09773	3.52112	4.04601	3.48205
osa-miR171i	miRNA	No Hit	2.82001	2.60567	3.361	1.60967	2.58264	3.86299	2.54997	3.37008	2.91917	2.32506	2.08086	3.11366	3.29933	2.89489	4.26525	3.3093	2.9164	2.76657	4.51557	3.26465	2.52478	2.57746	2.29633	3.08756	7.32445	4.39558	4.17073	2.97644	2.51639	1.25079	1.76158	2.41402	1.90365	1.97422	2.62568	2.20757	3.55385	3.05317	1.74816	2.80173	2.45283	1.47717	4.72041	3.83082	3.84408	1.53891	3.6401
osa-miR395a	miRNA	No Hit	2.47167	2.71031	3.40641	2.64821	2.34126	2.30676	2.79404	2.87446	2.59967	2.60201	2.8273	2.74063	2.68959	3.40053	5.72272	1.44792	1.85711	2.15549	2.30318	1.39705	2.90013	0.491239	1.45953	1.19727	-1.79035	4.64179	2.26462	1.87003	2.58197	3.49672	1.57587	1.4124	1.27543	0.174095	1.44433	0.881768	5.77067	3.0097	0.675115	3.26852	2.80102	2.24711	3.26185	1.31067	1.2278	1.62855	1.45217
osa-miR395m	miRNA	No Hit	2.2881	2.51464	2.60873	1.57964	1.98865	3.81211	2.79792	2.10748	2.21693	2.30435	2.85442	3.78293	3.09791	2.58893	1.22055	2.55087	2.22071	2.20335	2.47852	1.61122	3.41205	1.00159	1.17961	2.86363	2.46906	4.5797	3.75313	1.57798	1.07503	3.73087	1.32683	1.68534	1.61503	1.05737	1.74844	2.09262	4.97612	2.76331	2.37637	2.80447	2.84251	2.13672	2.60129	0.856626	2.21699	1.80472	1.70383
osa-miR395t	miRNA	No Hit	3.32081	2.83282	3.75163	3.12232	2.4108	3.61633	3.62034	2.51096	2.40525	2.57306	3.36839	3.93521	3.43426	3.70977	3.1991	2.86362	2.99759	3.02643	3.04212	3.34831	3.26843	3.63771	3.83273	2.02304	4.02571	4.8406	4.35492	4.59914	3.46625	3.57239	4.70735	5.14961	2.37279	5.59273	6.12423	5.24519	5.80412	5.5254	2.80934	3.36642	5.27012	3.01661	2.65	2.9116	1.26866	2.8949	2.37401
osa-miR395u	miRNA	No Hit	2.15065	1.31799	1.22639	1.67131	1.14463	1.83142	1.963	-0.825757	2.82011	1.46864	1.00296	2.15551	0.81728	2.14226	0.663502	2.57847	2.06141	2.99685	0.994269	1.71808	1.24676	1.33052	1.74857	2.23697	3.68012	3.10896	3.75539	2.63182	1.6773	3.47738	2.04937	2.60214	1.78599	1.96279	4.21236	2.01322	4.52791	3.13671	1.50695	1.63901	2.92508	1.63955	1.47089	1.19855	1.73008	2.33291	0.827108
osa-miR416	miRNA	No Hit	4.00366	3.78346	3.62898	3.31085	3.2695	3.37109	2.53293	3.35431	0.302744	3.04304	3.1778	3.97549	3.61954	3.44232	2.97893	3.62725	3.59329	0.248657	2.99481	3.67518	2.63953	3.86709	4.22233	2.70778	3.83935	4.87778	1.89501	3.69922	3.50945	4.64675	5.26947	5.90177	3.61895	5.23783	6.57372	6.66562	5.62612	5.68334	3.73103	3.79301	5.27153	3.41896	2.83603	3.82489	5.15567	2.70603	2.53616
[truncated: 129 more columns]
