# Supplementary material for: Comprehensive Network Analysis of Anther-Expressed Genes in Rice by the Combination of 33 Laser Microdissection and 143 Spatiotemporal Microarrays
Source: PLoS One. 2011 Oct 26;6(10):e26162. doi: 10.1371/journal.pone.0026162 (PMC3202526; doi:10.1371/journal.pone.0026162)
Supplement: Table S9 — Microarray data of Meiosis (MEI)-microspore preferentially expressed genes. (XLS) [file pone.0026162.s010.xls]

## Sheet: Sheet1
Table S9. Microarray data of Meiosis (MEI)-microspore preferentially expressed genes.
RAP-ID	Description_RAP-DB	Description_TIGR	Leaf blade_vegetative_12:00	Leaf blade_vegetative_12:00	Leaf blade_vegetative_12:00	Leaf blade_vegetative_00:00	Leaf blade_vegetative_00:00	Leaf blade_vegetative_00:00	Leaf blade_reproductive_12:00	Leaf blade_reproductive_12:00	Leaf blade_reproductive_12:00	Leaf blade_reproductive_00:00	Leaf blade_reproductive_00:00	Leaf blade_reproductive_00:00	Leaf blade_ripening_12:00	Leaf blade_ripening_12:00	Leaf blade_ripening_12:00	Leaf blade_ripening_00:00	Leaf blade_ripening_00:00	Leaf blade_ripening_00:00	Leaf sheath_vegetative_12:00	Leaf sheath_vegetative_12:00	Leaf sheath_vegetative_12:00	Leaf sheath_vegetative_00:00	Leaf sheath_vegetative_00:00	Leaf sheath_vegetative_00:00	Leaf sheath_reproductive_12:00	Leaf sheath_reproductive_12:00	Leaf sheath_reproductive_12:00	Leaf sheath_reproductive_00:00	Leaf sheath_reproductive_00:00	Leaf sheath_reproductive_00:00	Root_vegetative_12:00	Root_vegetative_12:00	Root_vegetative_12:00	Root_vegetative_00:00	Root_vegetative_00:00	Root_vegetative_00:00	Root_reproductive_12:00	Root_reproductive_12:00	Root_reproductive_12:00	Root_reproductive_00:00	Root_reproductive_00:00	Root_reproductive_00:00	Stem_reproductive_12:00	Stem_reproductive_12:00	Stem_reproductive_12:00	Stem_reproductive_00:00	Stem_reproductive_00:00
Os01g0103900	Conserved hypothetical protein.	expressed protein	3.30914	2.6808	0.69266	4.13578	4.34157	4.02797	4.02995	3.68196	4.86523	5.26412	4.78459	4.48844	4.17607	3.06442	2.30759	4.00337	4.22704	4.58384	5.42251	5.11446	3.08376	6.10712	6.22193	6.28862	4.13527	4.1232	4.12815	3.64441	3.42982	4.53983	6.53256	6.26354	6.37704	6.54687	6.18794	5.67204	5.33595	5.3201	5.8407	5.47609	5.4142	6.33399	8.08954	7.09952	7.27559	2.31174	7.49868
Os01g0107300	Hypothetical protein.	No Hit	3.21143	3.03666	4.36211	3.90809	3.39781	4.5199	2.99054	2.63571	6.66218	4.98628	3.16299	3.92064	2.06056	3.39394	2.78357	3.06072	3.14249	3.81671	3.15243	3.2863	1.85596	3.973	3.65099	2.67165	5.14935	3.83165	4.88126	3.51123	3.6214	4.89475	4.42195	4.92009	3.19666	4.16178	5.68437	4.80057	5.73109	5.67984	3.85694	4.10023	5.27917	3.65691	3.85713	3.20337	3.44597	2.84942	2.65739
Os01g0109500	Conserved hypothetical protein.	expressed protein	4.75104	4.32905	3.87284	5.71379	5.65978	5.145	4.93427	5.43146	5.04034	6.19716	5.74577	6.04245	6.01376	5.82204	5.65719	7.64509	7.78255	7.90232	7.07767	6.50287	6.98951	7.88998	8.32572	7.68354	6.45749	6.06696	6.00241	7.23444	6.51678	6.26553	6.35003	6.46709	5.22428	6.43209	7.19276	6.62162	6.46983	6.76188	6.05247	5.80506	6.47488	6.79227	9.01768	8.97546	9.05177	5.93394	8.88377
Os01g0112600	(No Hit)	No Hit	1.21256	1.49288	5.52447	-0.000921814	1.39199	-0.0182781	3.21076	1.92922	1.06628	2.36059	0.730393	2.97566	2.02473	1.70501	2.0707	1.10313	1.70354	1.25052	2.68547	1.46768	5.68503	1.06584	0.474228	1.21981	0.179028	6.84583	4.5162	1.50231	-0.159925	3.25555	3.22746	4.21757	6.37966	3.83234	3.60818	4.6937	5.45183	2.02731	3.28232	3.73928	1.89473	2.58498	2.99379	1.41721	1.80534	2.29871	1.59427
Os01g0114800	Winged helix DNA-binding domain containing protein.	retrotransposon protein, putative, unclassified	6.13133	6.78764	7.23134	7.33215	7.89723	7.71736	7.34106	7.71186	7.33201	7.8192	7.60659	7.26961	7.25442	7.38197	7.50125	7.47516	8.20889	7.82723	6.33634	6.71965	7.00302	6.78724	6.66019	7.2064	5.76224	5.43279	5.84018	6.47846	7.84565	6.73958	5.05425	5.49355	5.57008	5.0964	5.25581	5.77167	7.77816	6.39013	6.29555	7.00655	6.30426	5.93649	6.17326	6.08835	5.93807	7.42177	6.20205
Os01g0116300	(No Hit)	resistance-related receptor-like kinase, putative	2.74612	3.99312	3.44492	3.11878	3.79508	3.79601	1.97461	3.4237	2.73931	2.68909	3.60827	3.15434	3.27609	3.37526	3.19	3.03926	4.02076	3.07407	1.66444	0.389584	1.97952	1.04733	1.44479	2.72213	4.48285	-1.83029	3.09087	1.99287	2.8899	4.45626	1.52607	1.31417	2.75934	1.81163	-0.744296	1.5397	5.34866	3.18581	3.59865	4.2997	3.44343	2.61053	4.29199	2.66476	2.54612	2.65246	3.12047
Os01g0118100	Helicase-associated region domain containing protein.	ATP-dependent RNA helicase DHX36, putative, expressed	11.7443	11.5141	10.6533	11.0596	10.88	10.0536	11.4053	11.3875	11.1531	11.1813	10.4722	9.67476	11.5237	11.344	11.3003	10.733	11.272	11.6102	9.0783	9.72285	9.73491	9.91153	10.1182	10.1183	8.83259	8.52633	8.57801	9.58834	10.0117	9.08575	9.46838	9.08546	8.76824	9.78512	9.28515	9.16672	8.30811	8.81405	8.94794	9.75506	9.03111	9.28354	10.6077	9.85323	9.59046	10.2532	10.7421
Os01g0121300	Hypothetical protein.	expressed protein	11.2561	10.7881	10.1989	11.1458	10.6555	10.1729	10.6441	10.2431	10.0094	11.3969	10.9725	10.2266	10.5176	10.5981	10.2569	11.081	11.2033	10.6578	9.64976	10.7603	9.96952	10.3134	9.69364	9.65465	9.74207	9.28816	9.88918	10.6465	10.8612	10.3484	10.3738	9.71064	9.51675	10.3653	9.50523	9.77931	10.1456	10.4555	10.5462	10.9881	11.1098	10.6734	10.98	10.2072	9.78705	11.5549	10.7768
Os01g0128700	Hypothetical protein.	expressed protein	4.88481	4.98223	5.00683	3.98516	3.89846	4.48363	5.26851	6.42076	6.27108	3.09778	3.16214	3.48637	6.19826	5.97188	6.1144	4.09105	3.42436	4.08071	2.77226	2.63632	2.92137	5.03482	2.41337	3.42075	5.12937	3.89556	3.63069	3.07409	2.93268	3.15143	2.53273	2.74045	2.49078	1.90355	4.24584	3.08806	5.7191	3.87549	2.15533	3.60613	3.63378	2.73583	3.3816	2.29405	1.81177	1.6206	1.88727
Os01g0129200	Zn-finger, C2H2 type domain containing protein.	ZOS1-02 - C2H2 zinc finger protein, expressed	6.34992	3.25545	2.32311	2.69188	3.2837	3.95599	3.03272	3.07003	4.05925	3.15561	2.90296	2.78688	4.13727	3.40019	3.41571	3.59527	2.80586	3.81293	2.57866	2.97829	2.96613	3.61739	2.98259	2.68921	4.26563	4.50269	4.05864	3.11231	3.33489	4.79206	2.8048	4.11194	1.79577	2.7867	4.83318	1.35604	5.0704	5.13368	2.85455	3.52605	4.63583	2.98413	2.79366	3.00405	2.10914	2.43794	2.30004
Os01g0131800	Probable microsomal signal peptidase 22 kDa subunit (EC 3.4.-.-) (SPase 22 kDa subunit) (SPC22).	signal peptidase complex subunit 3, putative, expressed	9.45282	10.1007	9.13241	9.26672	9.67401	8.7831	9.61489	9.99242	9.89713	9.74275	10.3337	9.58441	10.0674	10.5084	10.2758	9.81507	10.2246	9.9307	9.92316	9.88489	9.16774	10.1344	9.93348	9.96794	9.21583	8.36269	9.21809	9.10902	9.75056	9.19624	9.04567	9.53203	9.57151	9.25158	9.23547	9.48927	9.14643	9.0954	9.13225	8.85937	9.30985	9.57315	10.9802	10.4031	10.4376	10.1681	10.635
Os01g0132400	Conserved hypothetical protein.	expressed protein	4.37037	4.09366	3.98822	4.3959	4.83041	4.48144	2.15986	3.19541	2.892	6.49803	3.10437	3.74677	3.7238	3.78557	3.55104	2.51099	3.8615	4.64608	2.93034	2.6916	3.49695	2.11732	2.33582	3.39688	4.22973	-2.58608	-0.371292	3.53086	3.07449	1.22535	2.50136	0.818686	2.29348	1.28881	-0.281194	1.98006	4.95837	1.09309	2.95558	2.1785	1.46746	2.50899	3.25443	2.95432	2.11926	3.22879	2.7793
Os01g0137100	Conserved hypothetical protein.	No Hit	2.7486	2.17142	3.6172	2.99175	2.73405	2.93401	2.44632	2.07585	0.129784	2.6256	2.37242	3.86417	2.12168	2.28556	2.01486	1.94796	2.50991	2.77783	2.10363	0.492342	1.63385	0.846802	1.10396	1.84925	-1.29687	3.45576	2.68149	2.59551	1.62696	3.76607	2.20409	2.94171	1.96956	2.17435	1.04945	2.06108	4.25983	0.872623	2.09407	2.70595	1.44633	2.08061	3.3086	1.6846	3.14263	2.0138	1.56591
Os01g0137400	Hypothetical protein.	Ser/Thr protein kinase, putative, expressed	2.56118	3.44234	3.20254	1.83834	1.07729	2.65011	1.09077	2.16231	1.61033	1.4188	1.35046	4.42775	4.26741	2.442	3.68106	4.14889	2.0001	2.93883	2.4991	2.1285	1.09165	2.81894	2.29923	1.8204	5.06311	5.08204	4.97113	2.90861	2.61093	3.13538	2.44846	3.70265	1.3467	2.91671	4.78281	2.39633	4.57436	4.5853	2.46286	1.86957	3.75494	2.24856	1.00762	2.47023	0.569337	2.02666	2.6905
Os01g0139100	(No Hit)	No Hit	3.3564	5.72044	2.89725	2.72735	2.8898	2.05094	1.50104	2.92558	3.23899	2.40393	3.47484	3.30293	3.86893	3.89169	3.01705	3.45991	2.85206	3.67648	2.14287	2.05335	0.989781	3.39484	3.39136	2.45419	3.53807	4.39674	4.61278	3.32461	2.77756	5.06252	4.51678	4.88138	4.337	4.10655	5.58471	4.7386	5.58478	5.14779	3.21667	3.63797	4.82371	3.60251	2.68814	1.87499	1.87553	1.70842	2.16972
Os01g0143400	Protein of unknown function DUF594 family protein.	conserved hypothetical protein	4.63383	4.14941	5.05103	2.66596	3.17014	4.14028	3.62971	3.57065	3.98008	-1.15923	2.27864	4.41413	3.30902	3.32099	4.05859	2.58874	2.40235	2.24537	2.6339	2.96327	3.35724	3.04141	2.75113	2.59537	4.1398	1.56032	2.15124	2.88788	2.42061	1.86117	2.54136	3.38096	5.06647	2.30417	3.96803	2.38074	5.87228	3.98323	2.66779	2.29881	3.88447	3.61462	3.0023	2.40889	2.70934	0.302758	2.57343
Os01g0152500	SWIM Zn-finger domain containing protein.	No Hit	3.99011	4.06567	4.10807	4.17389	4.36569	3.18123	5.55571	5.64794	4.43112	4.62065	4.35454	4.27765	4.8099	5.14545	4.48053	4.99368	5.50972	4.83905	3.1889	3.89346	4.48026	3.95174	4.16827	3.00332	4.76827	4.96541	4.90771	3.07936	2.5607	4.50159	4.61918	5.32464	4.10404	4.66128	5.84858	5.01129	6.37277	6.68799	5.28283	5.72057	5.85625	5.43319	4.61528	4.71582	4.36688	4.1319	3.86912
Os01g0152600	Protein kinase domain containing protein.	receptor kinase, putative, expressed	3.33754	2.41123	3.21761	2.51369	2.59443	3.84797	2.77024	2.45803	1.49218	1.90173	2.1555	3.22713	2.19293	1.24016	3.1782	2.56085	2.57824	2.84499	1.83461	3.08879	2.04402	3.6404	3.58546	1.4139	5.14091	5.16639	3.47091	3.71425	2.50929	4.60434	4.11457	4.68681	2.81055	3.36613	5.62636	3.97719	4.74337	5.29044	3.07095	3.52544	5.01054	2.998	1.72758	2.45614	2.42864	1.15222	2.23124
Os01g0153000	Protein kinase domain containing protein.	receptor kinase, putative	1.4476	6.66322	3.11701	3.20728	1.81115	3.72258	2.22845	0.922196	2.47207	2.82526	2.62852	4.22684	1.73398	0.798475	1.13607	2.10385	2.47731	2.73241	1.35796	2.47699	2.49401	2.87583	1.58519	1.55289	4.05128	5.04701	4.2233	4.006	3.20056	3.15875	2.89183	2.83496	1.84774	3.54734	3.93919	3.28375	4.92907	3.93899	3.20407	2.6697	3.52422	2.913	3.40232	1.97978	2.68696	3.5416	3.11841
Os01g0156300	Protein of unknown function DUF1110 family protein.	expressed protein	6.12353	5.3531	6.41755	5.64747	6.14275	6.03939	5.09735	5.01368	5.08911	4.98812	5.10351	5.40907	6.19217	5.88644	5.77507	5.68516	5.1014	5.89387	8.85753	7.79088	8.30396	8.7426	8.43312	8.18446	4.24119	5.44291	4.78036	5.7166	4.62468	3.39874	6.47966	7.12816	8.1381	7.28988	7.68061	6.34268	6.84387	5.39081	6.49891	5.66712	5.67149	6.2767	6.69728	8.37547	8.23935	5.24043	6.98652
Os01g0157200	Conserved hypothetical protein.	expressed protein	2.83317	1.67076	2.61172	2.76318	1.80428	2.44377	1.7103	1.92719	2.95331	1.81616	1.4125	2.08459	1.2977	2.24511	2.12338	1.92928	2.59715	1.61135	1.76003	2.09546	1.7197	2.0058	1.44608	1.65453	1.94237	4.80046	-1.83843	2.53684	1.40447	2.50779	5.10922	4.56028	5.03575	5.04118	5.52124	5.21722	4.11572	3.5978	3.96254	3.70508	2.87033	3.55596	1.74485	1.79352	2.61612	1.05575	1.68682
Os01g0157500	(No Hit)	expressed protein	2.71073	3.55836	4.49097	3.87029	3.17376	4.83761	3.05059	2.53897	3.73074	2.51633	2.67423	4.34953	2.69959	2.80316	2.80953	2.72488	3.13467	3.67732	2.85933	1.84586	2.58911	2.93022	2.34003	3.21219	3.57734	2.36692	4.02894	0.586191	1.67809	4.61943	4.39763	4.53803	5.09276	4.32166	4.40872	5.05573	6.98716	4.92668	5.02303	5.01827	4.46333	4.94763	4.07295	3.21087	3.60554	2.74027	2.15515
Os01g0157600	Ankyrin repeat containing protein.	expressed protein	2.06433	3.27716	0.867028	4.21126	6.45261	2.82985	2.87625	2.00553	2.2986	2.06604	1.99888	2.67208	3.98972	1.74236	6.06816	2.72276	2.15296	3.24637	2.30521	2.08171	2.61813	2.05331	2.94497	2.30603	4.01375	6.50655	3.96337	3.08441	2.76357	4.04929	4.37747	3.90755	4.59819	3.90207	4.3491	4.47107	5.0862	4.20938	3.65309	4.83005	3.84049	3.01036	2.70604	1.79424	2.37168	1.94474	2.19183
Os01g0160200	Leucine-rich repeat, plant specific containing protein.	hcr2-5D, putative, expressed	2.80025	3.20358	4.21325	2.91151	2.79724	3.92713	2.83614	2.30435	2.82807	3.07608	2.86907	3.41269	4.19813	3.53082	3.75633	3.3469	3.19519	3.07695	3.10142	3.35681	3.12195	3.84878	3.49506	1.67659	4.38558	4.30865	2.67533	4.47465	3.59362	4.40982	4.08762	4.92971	2.84935	3.65565	5.70276	4.42303	5.58768	5.60942	3.0802	4.71777	5.22784	3.1605	2.6482	3.08016	1.19414	2.48744	2.16303
Os01g0161900	Leucine-rich repeat, plant specific containing protein.	disease resistance protein SlVe2 precursor, putative	3.39417	3.39453	2.41142	1.81319	1.95208	1.87038	1.08483	2.14983	3.85819	1.72467	1.77302	3.41852	2.84631	3.14018	3.25285	3.26687	2.19591	2.1905	1.6757	2.27107	4.03185	3.46463	2.32383	1.07905	4.38292	3.96239	5.02871	3.21384	2.48099	5.72102	3.90311	4.06809	2.25631	3.03823	5.07689	4.32342	5.71881	4.90707	2.19798	4.20254	4.26993	2.62639	2.1748	2.35142	4.9938	1.75276	1.94222
Os01g0165200	Galactose oxidase, central domain containing protein.	kelch repeat-containing protein, putative, expressed	6.77271	5.01218	5.76694	6.61739	6.4618	6.31679	6.73895	6.26031	5.82057	6.47283	6.96336	6.51749	3.53607	3.50696	3.69273	3.72215	4.01995	4.08928	7.36166	7.34212	6.46106	8.10274	7.95082	7.9156	5.58892	5.78211	6.38518	5.77437	6.62904	6.13698	7.02371	6.83719	6.53421	7.03176	6.92394	6.63741	7.09786	7.22114	7.37541	6.63317	7.29514	7.38413	10.3296	9.12721	9.23338	8.60946	9.67783
Os01g0167700	Conserved hypothetical protein.	expressed protein	6.70024	7.09525	6.8001	6.75865	6.60348	6.57904	6.96228	7.07538	7.14173	6.19351	6.76956	6.1545	7.10414	7.06115	6.87762	6.26395	6.54227	5.90073	7.95614	7.64083	6.21478	8.39938	8.4893	8.03884	5.54855	4.99294	5.53524	4.32168	5.66556	5.91635	7.59276	7.59982	7.74954	7.67579	7.15139	7.21109	6.09459	5.8674	6.46564	5.86295	6.19555	6.79645	9.49593	8.40364	8.91146	6.08901	8.89805
Os01g0168000	Conserved hypothetical protein.	expressed protein	6.99779	6.90767	7.59982	7.08438	7.02748	7.8217	6.72615	6.76982	7.53924	7.00496	7.02246	8.38802	7.14426	6.96137	7.76643	7.46295	6.62279	7.55203	6.5367	6.4373	6.59405	6.71304	6.33613	6.87163	9.45262	9.92701	7.6775	7.13788	7.31111	8.52541	6.01629	6.30946	6.37336	6.13849	6.75467	6.68738	8.27649	7.30907	6.7558	7.99577	7.08176	7.309	7.10149	6.00662	7.00638	6.78603	6.79987
Os01g0170400	HAT dimerisation domain containing protein.	No Hit	1.5108	2.07703	2.69179	1.07403	0.809205	1.61791	0.0810476	1.36057	2.21606	1.27022	0.73901	1.19633	1.22542	1.72455	2.62335	-0.298739	1.46517	0.77779	0.946963	1.62321	1.82419	2.37906	1.06715	1.6587	0.0922545	-2.33844	0.350894	0.882726	0.279562	-2.40559	1.55137	2.26112	1.86481	0.704983	3.83815	2.14213	2.94566	2.57641	3.51038	1.02148	2.00519	1.93807	2.44163	1.65606	2.00155	0.529232	1.21769
Os01g0170800	Protein prenyltransferase domain containing protein.	PPR repeat domain containing protein, putative, expressed	5.87965	6.97673	5.55843	6.52111	7.15479	5.83017	6.4074	7.27084	7.14359	7.96028	8.67799	7.99289	6.64954	7.11598	7.14839	7.20978	7.96851	7.60799	6.1283	6.95942	6.03601	6.59533	6.13488	6.36649	6.34538	5.67885	6.36381	7.84693	8.43271	7.86305	6.11976	6.63122	6.57599	6.08978	6.11402	6.67787	7.83819	8.04202	7.7518	7.64748	8.18529	8.27438	8.23848	7.10975	6.96113	7.37922	7.19051
Os01g0171200	Hypothetical protein.	expressed protein	2.26476	1.37479	0.0207452	0.516286	2.75055	1.60215	2.09516	3.03293	2.92983	2.03644	1.56346	2.18214	-0.181131	0.804233	1.9481	2.79167	1.98607	1.07525	3.42186	0.463317	2.63545	2.3532	1.99674	2.66097	2.97047	0.924563	4.77673	2.01589	3.13277	0.885815	1.50128	0.365364	2.50128	2.02325	1.41101	1.78994	3.21037	0.741824	1.27065	1.67664	-0.345325	1.77935	7.32267	5.77066	6.02285	3.60804	6.64614
Os01g0178600	Peptidase A1, pepsin family protein.	aspartic proteinase nepenthesin-1 precursor, putative	5.45357	6.22692	6.28581	5.81781	5.91987	6.34905	5.28961	5.95145	5.9995	5.2877	6.16224	6.72423	5.08499	5.37034	5.85461	5.73781	5.62857	6.1196	5.24867	6.48596	5.40022	5.04659	4.95797	5.42798	6.28538	6.04606	6.44344	6.00406	6.19733	6.16953	5.57048	5.89644	6.04737	5.44664	5.7548	6.10833	8.55108	6.88303	6.39538	6.8015	7.11254	6.3516	5.05539	4.71964	5.09874	6.20432	5.12337
Os01g0180600	MutS homolog 7 (Fragment).	DNA mismatch repair protein MSH6-2, putative, expressed	9.06137	9.33472	8.75554	9.14662	9.04296	8.24935	9.63162	9.67039	9.48178	9.49305	9.53184	8.89824	9.55162	9.67196	9.3743	8.90268	9.5081	9.71389	8.64576	9.07921	8.17734	9.04053	8.843	8.85294	8.40756	7.91187	8.17819	8.59766	9.06536	8.59557	8.88065	8.59593	8.61558	8.73366	8.10216	8.14822	8.04053	8.09568	8.42521	8.3524	8.22064	8.67384	10.7618	9.22417	9.11756	8.44729	9.61481
Os01g0181100	Conserved hypothetical protein.	No Hit	8.24146	8.13874	8.64357	8.09877	7.99519	8.78415	7.10004	7.18966	8.51407	8.48666	9.24284	10.4269	7.35287	6.8436	7.68815	9.04671	7.58339	8.38686	7.1903	7.83672	7.28455	8.34777	7.23446	8.38026	11.616	12.4361	11.1402	9.2139	9.98874	11.0284	6.90317	6.77956	7.71153	7.30063	7.15447	8.29503	7.74838	7.50149	8.87559	8.76656	7.824	9.91663	7.67186	6.61582	7.69332	7.53458	7.85409
Os01g0181200	Hypothetical protein.	hypothetical protein	3.46857	3.55842	4.0627	3.53037	3.57056	4.28098	3.06546	3.91422	4.31062	2.56662	3.56717	3.95476	4.69197	4.00974	4.45237	4.08484	3.30525	4.19023	3.0561	3.22206	4.4521	3.41258	2.66512	3.42713	4.15301	4.90586	5.67215	3.95773	3.04553	3.54023	2.89125	3.31133	2.80873	2.57705	3.99305	2.8955	5.71549	4.64066	3.63674	4.56837	4.41968	3.60521	3.2334	3.00019	2.86218	2.15701	2.62602
Os01g0181300	Hypothetical protein.	expressed protein	2.77879	2.79575	3.56102	1.86194	2.83786	1.56738	1.28611	5.61725	2.63746	2.02257	0.767613	2.00394	3.88971	3.66546	2.79557	3.35742	2.25994	1.04594	2.293	2.75863	1.72162	3.26441	2.82862	1.46901	4.2211	5.32857	3.9387	4.23151	1.29749	-0.052565	3.64141	4.63807	2.02555	3.5184	5.35554	3.57641	5.49617	5.21489	2.28902	2.20957	4.8871	1.69562	2.22509	1.92942	3.87412	1.93115	1.21357
Os01g0182700	WRKY transcription factor 34.	OsWRKY79 - Superfamily of TFs having WRKY and zinc finger domains, expressed	2.62576	2.35846	3.5842	2.98374	2.68872	3.96166	4.80178	3.24523	3.2524	0.398001	2.1991	2.9699	2.71835	3.09594	2.22018	3.15463	2.48058	2.51176	3.10266	3.52651	2.33937	4.07446	3.61142	2.21647	5.13195	5.44688	2.78769	3.69885	3.37567	4.35991	3.66352	5.01011	1.76943	3.11429	5.78667	3.23699	5.12623	5.65909	3.39733	3.25527	5.55372	3.55646	2.54591	3.24562	1.37103	2.92576	2.31998
Os01g0184700	Conserved hypothetical protein.	expressed protein	3.48527	2.75247	3.98438	2.69653	1.55037	1.83741	2.82629	2.44027	1.51834	2.95369	2.93979	2.99525	3.26917	3.41214	3.25958	2.84849	2.89244	3.1321	2.33092	2.66837	2.14525	1.71426	2.362	2.07136	3.95306	4.73421	3.59275	2.65516	2.69258	2.90231	2.55661	3.37939	2.65305	2.53178	4.51459	3.1109	3.75128	4.02524	1.01118	2.421	3.19491	1.81213	2.9815	2.77039	5.71295	1.45029	2.47609
Os01g0191100	60S acidic ribosomal protein P2A (P2).	60S acidic ribosomal protein, putative, expressed	12.5082	12.9159	11.314	12.1016	12.141	11.1276	12.546	13.2389	13.2105	12.711	13.3329	13.4811	12.6595	13.2032	13.3035	12.6224	12.9484	12.7568	15.2066	14.8759	13.908	15.4338	14.9368	15.2805	13.2307	12.8027	13.5744	13.4247	13.2746	13.049	14.3506	14.392	15.0641	14.5828	14.1773	14.2827	11.5893	12.3234	13.4855	13.11	12.8692	14.1046	15.506	15.2016	15.4098	12.6097	14.9538
Os01g0200000	Autophagy 3.	autophagy-related protein 3, putative, expressed	10.6363	10.7222	10.8423	10.6768	10.7658	10.9361	10.6377	10.5602	10.53	10.1467	10.5523	10.2303	10.819	11.0409	10.7206	10.2018	10.5554	10.1969	10.6307	10.5022	10.6407	10.1502	10.5154	10.4976	10.2783	9.55665	10.1119	9.99797	10.0315	9.9614	11.1861	11.2187	11.485	11.0601	10.6694	10.955	10.5783	10.4555	11.1874	10.8273	10.4925	10.9941	10.8993	11.0191	10.9248	10.7171	10.7711
Os01g0206200	Conserved hypothetical protein.	expressed protein	8.61468	9.13493	7.65632	9.18974	9.62755	8.40964	10.136	10.9532	10.7047	10.5707	11.0138	10.4325	11.2125	11.5196	11.2232	11.0277	11.5483	11.8114	9.8201	9.91927	8.21764	10.6887	10.0941	9.79581	9.6916	8.91437	9.38083	10.712	10.8123	10.1312	7.6097	7.78982	7.65448	7.99282	7.97672	7.77065	9.48042	9.55341	9.33381	9.03192	9.42525	10.0067	12.355	11.2799	11.1668	10.7157	11.6388
Os01g0207700	Protein of unknown function DUF6 domain containing protein.	auxin-induced protein 5NG4, putative	4.18632	2.84859	4.18907	4.17312	2.84443	4.1672	2.97549	2.77429	3.54006	3.02023	2.81601	3.52029	3.95689	3.46906	3.10915	4.01718	3.41431	3.54556	4.2151	3.99957	3.10955	4.31886	4.25543	2.71732	4.97313	5.50546	3.43228	3.72823	3.26392	4.15645	5.42619	6.01479	4.19679	5.22961	6.13602	4.77344	6.03905	6.4757	4.85356	5.53311	5.87024	4.6846	2.02923	3.32253	3.04183	2.73704	2.73231
Os01g0209500	RNA-binding region RNP-1 (RNA recognition motif) domain containing protein.	RNA recognition motif containing protein, putative, expressed	5.11101	5.86845	3.83726	3.627	4.18403	3.82224	5.30876	6.0289	4.59012	4.11367	4.91568	4.16567	8.09559	8.30566	8.0128	5.64251	5.62067	5.82383	3.50709	3.50652	2.33407	3.14145	2.91258	2.99956	4.04428	3.73977	4.24194	2.98086	3.59588	-0.231304	3.20117	3.23299	3.3453	3.01774	4.10109	4.66289	5.87323	4.34604	3.63932	4.5288	3.99192	2.90925	3.70428	4.67804	5.30456	6.23594	5.29357
Os01g0213700	Conserved hypothetical protein.	No Hit	3.72119	3.05797	2.81429	2.9301	1.94151	2.60739	3.20977	2.3393	3.42821	3.21712	3.10203	3.20525	3.84862	2.69253	3.37457	3.8846	3.31505	2.75735	3.23888	3.9324	2.63091	4.57941	4.17956	3.17626	4.89794	6.12942	5.27037	3.62632	3.25855	4.95913	4.4263	4.69603	2.21317	4.06826	5.73895	4.78768	5.15306	4.93424	3.29419	2.98069	4.45875	2.69653	2.56288	2.76383	1.51171	2.90676	1.86662
Os01g0216400	Lipolytic enzyme, G-D-S-L family protein.	GDSL-like lipase/acylhydrolase, putative, expressed	2.80016	3.78541	1.95563	2.39452	3.27405	2.45762	1.38136	-0.162074	2.44162	1.39479	2.15608	3.03977	2.71727	2.62775	5.81229	2.77733	2.79499	2.38983	5.94397	5.81545	5.14163	4.6656	4.8996	6.04785	3.83709	4.14896	3.69547	3.6293	3.07968	3.19546	4.419	4.67345	4.43175	4.37108	5.28215	4.73525	5.761	5.02247	3.84831	4.56766	4.58839	3.88454	2.8835	2.58787	1.57865	4.12213	1.93607
Os01g0218500	SP3D.	osFTL1 FT-Like1 homologous to Flowering Locus T gene; contains Pfam profile PF01161: Phosphatidylethanolamine-binding protein, expressed	3.54779	2.60498	2.38533	2.73043	2.16938	1.69242	2.82448	2.29332	3.12946	3.15115	2.69187	3.54015	3.76492	3.24079	3.89235	3.57831	3.03511	3.9095	2.23553	2.34124	2.56777	2.39121	2.89801	2.79795	4.22079	4.9344	4.30983	3.66057	3.19312	5.52084	3.3687	3.77676	2.42888	3.27107	4.90977	3.74172	3.51698	4.17664	3.24516	2.22431	3.68053	2.26629	2.80288	2.6327	3.18826	2.62506	2.48075
Os01g0219200	Conserved hypothetical protein.	expressed protein	3.81945	4.42739	4.05235	4.69615	4.49713	4.46688	4.64112	4.42764	4.3187	4.0256	4.67852	4.25547	3.56246	4.06555	3.31723	3.35375	4.50521	2.75835	4.18424	4.0733	3.67639	4.79769	4.81643	4.15668	4.03441	4.68084	3.08747	3.97805	3.89774	4.6006	5.47001	5.81515	5.98236	5.41637	6.3388	5.27794	5.74828	6.58995	8.92638	5.3944	6.02782	4.81802	5.52911	5.46188	5.12793	4.92317	5.19041
Os01g0220000	(No Hit)	No Hit	7.88821	7.31805	8.63801	7.3215	6.6203	7.28294	7.40898	6.8466	7.98879	6.98878	6.61593	7.78869	7.34257	7.07537	7.61891	7.30557	6.37135	6.98007	8.01467	7.52442	8.39639	7.02261	6.93707	7.37701	8.52975	9.1739	8.06466	7.55928	7.21125	8.3466	7.2668	7.18302	7.41751	7.56666	7.71744	7.43772	8.04462	7.53286	7.23763	6.9275	7.33545	8.18583	8.00125	8.67508	9.67897	7.81864	7.5731
Os01g0220900	Thaumatin, pathogenesis-related family protein.	hypothetical protein	2.13269	3.52427	2.77894	1.59152	2.93582	3.93751	1.5379	2.19653	2.40927	1.40053	3.25376	3.13899	3.20335	3.07991	3.62911	4.4065	2.93076	2.49944	2.63254	2.29618	2.18483	2.379	2.40423	1.96139	4.58492	4.42253	4.66563	1.65234	2.74904	3.35259	1.60886	2.93905	2.05509	1.08381	2.84855	2.59227	4.73459	4.03091	3.10455	3.44342	3.44656	3.10466	2.92572	2.90841	3.0112	4.03669	3.63253
Os01g0222300	Conserved hypothetical protein.	expressed protein	4.28212	3.54168	3.53171	1.8812	3.84644	4.23734	2.45027	4.17332	2.99949	3.48025	2.95279	1.34056	4.33045	1.69077	2.22641	4.69356	2.97809	3.30201	7.16026	7.26275	3.68331	7.61837	6.84889	6.39646	4.89343	5.92493	3.60501	2.57335	2.30026	1.7706	6.64029	6.62325	6.52241	6.29627	6.14913	5.61072	5.00416	4.03533	5.27696	3.99998	4.58044	5.46123	9.05305	7.81312	7.80461	5.75781	7.56886
Os01g0229700	U box domain containing protein.	U-box domain containing protein, expressed	2.37355	1.75547	3.35968	2.87751	2.78199	2.91377	3.07259	1.9513	2.38523	2.40505	1.7168	3.23964	3.1736	3.03381	2.76783	3.56726	2.55014	3.44205	2.72638	2.97885	3.07346	3.55816	3.05304	1.39178	3.93821	4.43161	4.18455	3.45646	2.61367	4.15044	4.59297	5.15764	4.10453	4.55861	5.78221	5.36213	5.60611	5.5499	3.40286	4.72216	5.13209	2.95073	2.58961	2.52772	5.25765	2.23492	1.23444
Os01g0229800	Purine and other phosphorylases, family 1 protein.	phosphorylase domain containing protein, putative	9.10235	9.13033	10.1429	8.30801	8.58034	9.74184	7.75182	8.73222	9.02629	7.23556	7.78443	8.58226	9.09083	8.69666	9.54737	8.44649	8.10585	9.19802	8.07013	8.2984	9.16377	7.59851	7.91746	8.55427	9.25934	9.91397	7.74286	8.23058	7.72958	8.79543	7.78104	8.00849	8.95721	8.58294	9.12565	8.83758	9.88046	8.21687	8.0677	8.43313	8.10814	7.77083	8.05934	8.14593	8.54065	8.13841	7.77843
Os01g0230800	Hypothetical protein.	expressed protein	8.76155	8.97768	10.1466	8.62484	8.75996	9.92224	8.26295	8.50953	9.28683	8.01454	8.30533	9.11069	9.43069	8.90349	9.53404	9.02132	8.65225	9.67653	8.03863	8.60895	9.21499	8.63907	8.80867	9.10414	8.60379	8.98162	7.66054	8.71216	8.23837	8.7058	8.47658	8.45127	9.46431	7.78077	8.79658	8.97455	9.67357	8.73067	8.90063	8.20689	8.58327	8.68073	8.86988	8.80466	9.45785	8.64589	8.4911
Os01g0230900	Hypothetical protein.	No Hit	2.29314	1.90611	3.12356	2.71207	1.49858	3.4375	1.70903	2.58521	2.2312	1.81484	2.26037	2.86802	3.06857	2.3089	2.51214	3.7241	1.69982	2.71441	2.96814	2.50106	1.71563	2.63945	3.12198	1.14426	4.54589	4.08817	5.04792	2.94645	2.32493	3.04626	3.54179	4.05831	2.27569	3.00973	5.24039	3.75869	4.7162	4.6707	2.5807	4.76814	4.10466	2.42258	2.45317	2.76692	2.41433	2.03105	1.3022
Os01g0238400	Hypothetical protein.	hypothetical protein	14.3133	15.4558	16.0253	14.6362	14.6622	15.1794	13.721	14.7925	15.2882	12.8499	14.2799	14.8403	15.0099	15.2093	15.2576	14.4601	14.5289	15.0689	13.7527	14.2367	14.6483	13.8718	14.1124	14.1589	15.1145	15.1964	13.566	14.1558	14.3169	15.074	13.8036	13.9112	14.8648	13.7949	13.5902	14.1755	15.6258	13.6759	14.0698	14.3294	13.7785	13.4572	14.0822	14.2703	14.6412	14.3166	14.0022
Os01g0240200	Hypothetical protein.	No Hit	3.16865	3.12754	4.87559	4.29275	3.7042	4.69316	3.64655	3.56659	3.72026	3.74101	3.89381	4.99985	3.61112	3.2787	4.23856	3.76105	3.66563	4.58558	3.13129	2.73679	5.51559	2.91269	3.006	3.97748	4.05569	-0.0242474	2.82092	3.31905	3.66924	4.48172	3.63285	2.34128	3.95268	3.30734	3.41195	3.80303	4.73528	3.6176	3.95381	3.69041	3.12044	3.64447	3.23844	3.17551	3.34641	3.14515	3.15201
Os01g0243100	Kinesin heavy chain (Fragment).	kinesin motor domain containing protein, putative, expressed	8.27731	7.85755	8.48779	9.52147	9.4905	9.59066	6.93467	7.19058	7.01575	7.94142	8.62378	7.53144	7.48358	7.9523	7.94599	6.74988	8.25916	7.2315	8.83246	8.34442	8.0541	8.04249	8.22483	8.42263	5.65387	5.79505	3.52285	4.90869	6.25396	4.94602	9.0003	9.04207	9.06975	8.50725	7.94395	7.64136	6.70966	7.24405	7.83317	6.823	7.02365	7.91757	10.3846	10.1331	10.0559	9.83414	9.7046
Os01g0244400	(No Hit)	expressed protein	1.17787	0.124806	1.85821	0.89411	1.38423	0.112483	4.07559	2.08304	3.39839	1.75649	1.32844	0.158499	2.14637	0.761153	2.0826	-0.319728	0.0644127	2.40326	0.621037	-0.384838	-0.0735896	0.0892229	-0.304649	0.28628	1.28971	-2.53216	0.768907	1.80698	1.02996	2.21537	0.596644	-0.578843	1.98789	0.579645	-0.837609	0.147853	-0.103096	-1.47898	-0.371541	0.429597	-1.27772	-0.216857	1.0261	-0.459412	4.76473	0.410098	1.03248
Os01g0245700	(No Hit)	No Hit	1.47396	2.60305	0.592527	1.83367	5.77547	-0.390711	-0.422092	1.40379	1.61261	2.20612	1.71313	1.77691	0.717072	1.21488	2.34656	-0.852218	0.835154	0.19578	1.7243	0.30361	2.83506	1.77704	1.34207	0.595115	0.815987	2.23	-2.16062	1.79955	-0.298531	3.31228	2.68547	2.53371	-0.620531	2.00042	3.0653	2.54024	4.22177	2.81099	3.65024	4.17933	3.13367	1.75609	3.45827	3.17364	3.15494	1.26517	1.84703
Os01g0245800	(No Hit)	No Hit	2.70923	0.147325	-1.42333	1.03547	-0.286246	4.00847	1.89963	0.298754	-0.298929	3.11728	0.313722	2.59868	-1.26466	0.11986	3.83986	-0.285264	1.41678	-1.66875	-0.442555	3.94428	0.32079	2.37689	2.1172	0.074092	-3.46103	-4.34421	-1.72248	0.462307	0.615021	-1.79054	3.19041	3.90807	2.33213	3.14701	4.74068	3.57452	4.66332	3.89938	3.01451	1.23423	3.41859	1.69601	2.09929	2.55059	3.11588	-0.0876821	2.06863
Os01g0246300	Conserved hypothetical protein.	hypothetical protein	4.4516	4.32899	4.98754	3.86652	4.29196	4.59669	3.94445	4.23627	3.78582	3.64708	4.44287	4.55669	4.68241	4.34312	3.79414	2.95429	3.53348	4.37791	4.18453	3.99094	3.85885	3.57107	4.47072	3.96944	3.82727	4.24462	4.93039	4.50899	4.15344	4.74225	4.35173	4.78145	3.54235	4.38218	5.17632	4.26143	5.43485	5.28386	3.59117	5.21632	5.21036	3.59137	4.13979	4.30388	3.68717	3.11746	3.92814
Os01g0246700	WRKY transcription factor 1.	OsWRKY1v2 - Superfamily of TFs having WRKY and zinc finger domains, expressed	8.33563	8.95921	8.56058	8.8662	9.11447	9.51487	8.89773	9.67534	10.1208	10.5782	10.8505	11.0836	10.899	11.3581	11.2948	10.5744	10.5616	11.3078	7.7498	8.64508	8.54279	8.50565	7.88358	8.5658	11.455	12.1171	10.6491	9.98669	10.7473	11.3574	8.67119	8.90068	9.66717	8.7464	8.85236	10.0365	9.55922	9.44885	10.113	10.1844	9.86512	10.2749	8.38359	7.21121	8.03401	8.44714	8.42174
Os01g0255100	Soluble epoxide hydrolase.	hydrolase, alpha/beta fold family domain containing protein, expressed	3.79648	3.14221	2.33742	3.08445	3.30225	9.40684	4.39675	4.05945	3.81631	4.10672	3.54852	3.88552	4.44413	4.18063	5.05061	4.27721	3.71506	3.73139	3.91549	3.86618	2.05624	4.30026	3.40675	3.30377	6.35289	5.09415	5.20788	4.22088	3.47723	5.15153	3.57903	3.45691	2.94377	3.22347	4.5394	3.42352	4.76286	4.88888	4.0719	5.87355	4.53472	4.89819	5.75527	4.94597	5.01711	3.20355	5.1628
Os01g0263200	Hypothetical protein.	No Hit	2.9109	2.7615	0.894615	2.58473	2.40175	2.80728	1.91223	2.93124	2.92179	2.11143	3.08945	2.55591	2.36204	3.15969	2.66357	2.22117	2.50721	1.33046	2.51414	2.99644	2.16894	3.84719	3.30621	1.29157	4.43773	4.93393	4.87413	3.35306	2.69923	2.5559	3.53014	4.96301	2.34593	3.72136	5.57463	3.47779	4.4605	5.25041	2.21293	3.08927	5.08359	2.59134	2.21477	2.46291	2.64581	2.1241	1.67413
Os01g0263600	U5 snRNP-associated 102 kDa protein (U5-102 kDa protein).	pre-mRNA-processing factor 6, putative, expressed	5.56794	4.97576	4.78041	4.45316	4.4152	3.57519	4.34844	5.03092	4.39357	4.06891	4.53226	4.05119	5.03767	4.64827	4.26583	3.8059	4.62729	3.55985	3.71233	3.75525	3.72731	3.88394	3.73817	3.30825	4.52246	5.63551	4.495	3.49804	3.77101	4.36926	3.59419	4.29382	2.41615	4.14094	4.9876	3.01059	5.71712	5.44478	3.90079	4.4897	5.16842	4.05052	4.8214	4.67883	4.03832	5.45726	4.10047
Os01g0264100	UTP--glucose-1-phosphate uridylyltransferase (EC 2.7.7.9) (UDP-glucose pyrophosphorylase) (UDPGP) (UGPase).	UTP--glucose-1-phosphate uridylyltransferase, putative	2.85918	2.8857	2.62803	1.69963	1.94603	2.81902	1.13247	2.68733	1.29671	1.82072	3.0104	3.38292	2.15802	1.76472	2.70781	2.87838	1.66981	2.74613	2.61109	2.64098	2.60977	2.57808	2.03312	2.16292	4.74818	5.14125	4.51572	2.35139	3.20189	2.92546	3.02384	3.08051	2.0486	3.19562	4.31972	2.80588	4.05879	3.75757	2.42303	2.37433	3.47385	2.44474	3.14237	1.4354	1.62911	1.15279	2.42642
Os01g0267100	MT-A70 family protein.	MT-A70 domain containing protein, expressed	15.1509	14.6454	16.4234	14.2326	14.1009	15.6617	13.1032	14.241	15.5805	12.7606	13.1594	14.8564	14.611	14.6371	16.0791	13.7479	13.8299	15.4075	13.9792	13.3056	15.504	12.935	13.3281	14.7563	15.6154	15.7959	13.9962	13.7285	12.8916	15.4676	13.6795	13.3051	15.3278	13.7193	13.0842	14.7387	15.2807	13.7126	14.659	13.5203	13.2858	14.2105	13.2662	13.7648	14.8855	13.8389	12.9158
Os01g0268500	Conserved hypothetical protein.	No Hit	3.60586	3.98868	5.0348	3.33145	4.13242	3.54815	2.15733	3.99728	3.16572	5.21514	5.45358	4.51311	4.36732	3.96064	2.64381	4.63695	4.98441	3.99188	2.90265	3.10589	2.72605	3.57316	3.56375	2.8566	4.226	5.36681	6.28479	3.78098	3.53552	5.07756	4.30115	5.20991	3.3991	3.9953	5.81884	4.522	5.73913	5.92079	4.1559	3.58615	5.30838	4.36321	2.04368	1.99293	1.84177	2.76839	1.91613
Os01g0272600	Conserved hypothetical protein.	expressed protein	7.19263	7.42901	7.49777	7.42732	7.95845	7.6946	7.88134	7.80881	7.69327	8.38348	8.62684	7.99014	7.75285	7.59394	7.40511	7.27615	8.06792	6.99825	7.24104	8.02223	7.98575	7.38935	7.15702	7.72607	7.92071	7.787	7.78396	7.84459	8.07207	7.07729	8.43609	8.4965	8.79632	8.78998	8.41882	9.34167	7.80217	8.21053	8.62305	8.45414	8.33685	8.40843	6.93981	7.34898	7.22639	9.35958	8.00116
Os01g0273000	DSS1/SEM1 family protein.	split hand/foot malformation type 1, putative	11.7633	11.7315	11.5474	11.9015	11.8652	11.7694	11.5665	11.339	11.2433	11.0425	11.3123	11.7316	11.0359	11.8072	11.5851	11.2301	11.3483	10.8962	12.5826	12.1644	11.1901	12.3493	11.6049	12.1613	10.9978	10.7729	11.5162	11.284	10.8808	10.6313	11.0772	11.0902	11.388	11.1911	10.9821	10.8525	9.32241	9.57727	10.4013	10.2107	10.1524	10.7662	13.1342	12.5524	12.4535	11.5218	12.4389
Os01g0276200	Porin, eukaryotic type family protein.	outer mitochondrial membrane porin, putative, expressed	8.19469	8.54275	7.35209	8.10022	7.83269	7.69282	8.41836	8.2666	8.49512	8.9059	8.46568	8.9839	9.81766	9.46647	9.85517	9.50918	8.94503	9.82146	11.0267	10.48	9.22152	11.2146	10.5663	10.984	9.04382	9.05951	9.15745	9.45702	8.53219	8.45234	11.1614	10.8097	10.9152	11.332	10.4674	10.439	8.85768	9.175	9.82431	9.97898	9.35459	10.2551	12.2537	11.4354	11.4661	9.32643	11.524
Os01g0280600	Conserved hypothetical protein.	No Hit	1.94058	2.9718	7.89631	3.80081	3.19969	5.06279	1.00208	2.69159	1.41335	2.18403	2.49423	3.48074	-0.15256	2.18121	2.6089	3.05597	1.22879	2.20929	2.08226	1.35594	2.28405	1.73195	2.06223	2.39194	3.45859	5.15755	3.12513	0.74026	1.76976	-0.635367	2.74749	3.63979	2.78084	2.40186	4.17636	3.60832	6.94231	4.5516	3.45939	5.23222	4.6636	2.99862	3.75076	1.56819	2.33935	2.86825	1.76693
Os01g0293300	Conserved hypothetical protein.	No Hit	5.82442	5.91802	6.08629	5.31668	5.56701	5.85308	5.32637	5.77934	4.91384	5.08401	5.13984	4.60313	6.32656	6.3104	5.6243	5.86624	5.37626	5.63815	5.3705	5.39481	4.78685	4.98302	4.9401	4.63392	5.58964	6.99308	-1.56966	4.77305	5.36283	3.96678	4.91262	5.60359	5.0408	4.58612	5.66917	4.61856	7.2699	6.45775	5.01444	6.04501	6.20389	4.31365	5.64102	5.5335	5.35285	5.57873	5.08988
Os01g0293900	Haem peroxidase, plant/fungal/bacterial family protein.	peroxidase precursor, putative	2.62508	3.54077	5.24907	3.47939	3.74994	3.95567	1.54194	3.3419	4.04785	1.79056	2.837	3.55728	4.02233	3.30294	2.62035	2.90483	3.03679	3.31519	5.7376	3.80357	6.44391	3.89237	4.6995	4.84168	5.04189	5.83298	5.23558	1.1879	6.71774	7.06242	5.37724	5.14475	6.52554	5.24434	5.41615	5.89664	6.60467	5.16933	5.30242	4.2667	4.99024	4.15295	2.79446	3.24668	3.68256	4.41491	3.40581
Os01g0299700	3'-5' exonuclease domain containing protein.	transposon protein, putative, unclassified, expressed	1.89475	2.41732	-1.31842	2.6323	3.52201	2.41157	0.19156	1.75942	1.65771	4.48402	1.3323	1.22777	1.78799	1.32367	2.96619	2.69316	3.43255	3.20113	2.03271	0.648335	2.52389	1.28286	0.731127	1.63126	3.44693	3.71928	4.42009	2.851	2.93235	1.29813	2.03314	0.739186	2.66417	1.29952	-0.018263	1.29137	3.24868	1.55514	3.1272	1.33512	0.884921	5.06075	1.28103	0.416197	0.166146	4.68208	1.77047
Os01g0301300	Hypothetical protein.	No Hit	3.92237	2.53112	2.0934	3.69322	2.41749	2.97084	3.25105	2.7087	3.68921	3.41471	2.82022	1.95731	4.04031	3.48737	4.00746	3.98098	2.85755	4.17678	1.92522	1.73018	2.57416	3.20138	2.90449	1.87089	4.4893	4.39209	3.10614	3.61017	3.65963	3.54309	2.54668	2.82725	2.42125	3.25781	3.89986	1.66809	3.76778	3.92692	2.53653	2.33959	3.29042	2.6023	2.86507	2.24299	2.53606	2.60402	2.66385
Os01g0310400	Protein kinase domain containing protein.	No Hit	6.24029	7.24668	6.48956	6.19468	6.2297	6.42717	5.31008	5.41607	5.09504	5.20473	5.40994	4.62172	5.72021	5.67296	5.62324	5.62248	5.96763	5.99338	3.85647	4.08576	4.92999	2.91312	4.2343	4.40917	4.45875	-1.39899	4.57829	3.80021	4.31555	3.89084	3.15459	3.32896	4.1485	3.0687	2.91994	4.30261	4.94533	3.5534	3.96393	3.62782	3.24793	3.9754	4.69181	4.35122	4.01445	4.82808	6.03044
Os01g0314700	Disease resistance protein family protein.	MLA6 protein, putative, expressed	3.09521	3.05978	3.38827	3.53437	2.30492	3.39076	3.27476	2.05851	2.73486	3.23171	2.45572	3.68556	2.98291	3.41128	3.95948	3.6675	2.17175	3.46176	2.15748	3.30425	3.33713	3.65812	3.28372	2.87809	3.58952	5.73218	5.06754	3.21793	2.68854	3.73893	3.91798	4.3928	2.00464	3.31129	5.49657	4.04115	4.92432	5.06612	3.07701	3.6174	4.67956	2.61859	2.60666	2.4934	2.26507	1.86338	1.74664
Os01g0326100	Peroxidase isoform RP-2 or RP-4 (Fragment).	peroxidase precursor, putative, expressed	1.61906	1.52681	3.01359	3.22779	2.68416	3.66175	2.63846	2.10406	3.14801	2.49877	2.84121	2.80976	2.86416	2.25088	2.50085	3.60636	2.28632	3.9102	2.06822	4.22219	3.8406	4.33327	3.63507	2.67281	3.38422	5.52787	0.919875	2.52911	3.1014	-0.168668	2.86688	4.06238	4.05652	2.279	4.89149	3.21867	4.09484	4.51123	3.14205	3.0668	4.15766	2.60747	1.93196	2.35527	2.48026	1.63226	2.04378
Os01g0327900	Cyclin-like F-box domain containing protein.	OsFBDUF3 - F-box and DUF domain containing protein, expressed	5.01896	5.14788	4.31133	3.98831	3.89177	3.33716	4.9755	5.12416	5.20929	6.00388	4.05109	3.80463	5.57626	5.62852	5.22501	4.2726	5.33475	6.26587	2.49974	2.80285	4.05199	3.38943	3.87765	3.97609	4.85532	4.19128	3.65947	2.13485	4.15708	4.086	2.85823	3.40644	3.13835	3.18641	3.04723	2.62368	3.58567	3.20307	3.4759	3.70229	3.99365	4.63524	4.80095	4.37404	4.50805	3.52361	4.66235
Os01g0330300	Peptidase C1A, papain family protein.	fruit bromelain precursor, putative, expressed	8.39594	8.48973	9.1467	7.61699	8.03317	8.79834	7.32562	8.26027	8.6338	7.00004	7.87256	8.10191	8.21496	8.29999	8.47717	7.87332	7.75288	8.26754	7.61939	7.74925	8.19415	7.63976	7.76011	7.75474	8.2082	8.41121	7.11137	8.7191	7.90345	8.23491	8.35258	8.36866	8.99487	8.07416	8.53325	9.31788	8.98898	8.15863	8.02661	8.13716	7.87166	7.47947	7.6855	7.98785	7.84976	7.48033	7.50497
Os01g0339600	Conserved hypothetical protein.	No Hit	8.25995	8.60769	9.10303	8.2041	8.30309	8.08828	7.7952	8.00085	7.93772	8.3804	8.73265	8.54927	7.09052	7.90843	7.83651	7.59293	8.23472	7.86711	6.80001	6.96333	6.74454	6.95429	6.67818	6.96115	6.79449	6.56704	7.64199	8.20729	8.13086	7.9175	6.32288	6.02578	6.64853	6.52479	5.89241	6.65828	5.71	5.90113	6.35744	6.30859	6.18236	6.77233	7.83605	7.28299	7.41962	8.07077	7.87357
Os01g0340600	Hypothetical protein.	expressed protein	4.53175	4.94553	5.90807	4.314	4.60088	5.46449	4.10653	4.89273	4.864	3.82715	4.47275	5.55287	5.04823	4.987	5.44236	4.68066	4.48717	5.73232	5.35313	5.26134	5.53397	4.80167	4.99613	5.57414	5.13192	4.97496	2.97017	5.8665	5.62439	5.52064	5.48125	6.02754	6.20342	6.36131	5.39531	5.85362	7.44198	6.48761	6.52801	6.07956	6.03733	6.60405	5.61265	5.76371	6.72366	6.387	6.25324
Os01g0341000	TMP repeat containing protein.	transposon protein, putative, CACTA, En/Spm sub-class, expressed	7.84679	7.67329	9.53542	7.63732	7.47111	9.01265	6.83425	7.46463	8.37454	6.6493	6.97259	8.0279	8.12315	8.08674	9.13698	7.4573	7.25824	8.67792	7.63626	7.62967	8.40433	7.10792	7.335	8.04517	8.85976	9.7932	7.27269	7.79806	7.42324	8.61132	8.25381	8.43585	9.20708	8.18097	7.97116	8.764	9.91045	8.77859	8.77779	8.4278	8.21973	8.97195	7.92252	8.36152	9.41185	8.5253	8.28691
Os01g0343200	Importin alpha 2.	importin subunit alpha, putative, expressed	9.95332	9.99907	9.69408	8.98686	8.99512	8.78698	9.7528	9.72152	9.66655	8.78182	8.67618	8.67924	9.61705	9.9405	9.7683	8.81682	9.17154	9.17533	8.86684	9.39615	8.89965	8.04665	8.12582	8.2816	9.44072	9.19741	9.58194	9.84125	9.18121	8.76644	8.36818	8.16043	8.37623	8.46408	7.8559	8.21761	7.75574	8.18813	8.81941	8.67939	8.22226	9.1205	8.9318	8.65044	8.61437	8.39001	8.85611
Os01g0351200	Poly [ADP-ribose] polymerase (EC 2.4.2.30) (PARP) (ADPRT) (NAD(+) ADP- ribosyltransferase) (Poly[ADP-ribose] synthetase).	poly synthetase 2-A, putative, expressed	4.99914	4.69436	7.00269	4.60256	3.10758	5.46192	7.77652	4.47813	5.60536	3.77525	2.62544	6.38884	3.66047	3.63764	5.7698	2.47072	3.12406	4.15199	3.12423	3.93974	5.39023	4.09005	3.55621	5.05551	4.1243	5.61677	3.71802	3.42109	4.38028	4.42517	5.18147	4.35504	4.4759	5.22877	4.77027	4.47391	6.23683	4.76873	4.73095	4.79427	4.72792	4.38748	3.66385	3.96161	4.57748	4.05914	3.73855
Os01g0355800	Alpha/beta hydrolase fold domain containing protein.	esterase, putative	7.73448	7.49168	8.43119	6.99809	6.86288	8.0393	6.74243	7.22063	7.74784	6.29174	6.44825	7.35836	7.99991	7.62821	8.87412	7.46878	6.98259	8.48398	6.11959	6.4455	7.32985	6.25053	6.47474	7.22665	7.3507	7.59625	6.44461	6.61931	6.58711	6.54865	6.08435	5.90589	8.1446	7.77514	5.75291	7.18567	8.61281	6.58609	7.02947	6.88801	6.60265	6.84265	6.65866	6.62077	8.46517	6.9553	6.3669
Os01g0356400	Hypothetical protein.	multidrug resistance-associated protein, putative, expressed	5.45414	5.76768	6.50652	5.52752	5.9363	6.70018	4.06194	5.00065	5.12946	4.30193	4.7311	4.40376	5.48572	5.77819	5.40582	4.91254	5.49016	5.60624	4.56493	4.1246	4.47953	5.07653	5.30404	5.37673	5.60112	6.0135	5.39284	4.46018	4.77157	3.3884	5.07719	5.64828	5.71731	5.44931	6.04576	5.9336	5.51087	4.4037	4.86316	4.97799	4.66246	5.09601	5.08124	3.93959	4.22	4.10153	4.2922
Os01g0359800	NB-ARC domain containing protein.	powdery mildew resistance protein PM3F, putative, expressed	2.37515	2.08237	3.01307	3.45973	3.4093	3.30239	2.2974	2.47055	1.95881	3.34725	3.17546	3.30165	4.05394	3.03852	1.73482	3.42053	4.19563	3.35773	2.81494	2.61301	1.69052	3.04822	3.45094	3.45493	2.538	0.813681	2.49588	2.26354	2.03311	3.1842	3.95378	3.91923	4.03268	4.38418	4.64867	4.00732	3.59681	4.06935	2.79107	2.91954	3.53894	3.03947	4.61066	3.69527	3.29312	1.99913	3.40016
Os01g0360100	Conserved hypothetical protein.	powdery mildew resistance protein PM3A, putative, expressed	4.36967	4.23522	4.93319	3.49096	3.67119	4.0157	2.69693	4.2001	4.62053	2.81683	2.93904	4.13799	3.75039	4.45682	5.26552	4.80012	3.47864	3.82535	3.68947	3.52508	2.25551	3.53591	3.37287	2.69006	4.60914	5.40105	5.01104	2.95472	2.92257	4.38229	3.82319	4.54152	3.85705	4.08976	4.93525	3.49022	5.31804	5.39689	4.34432	3.7842	4.77757	3.80264	3.00124	3.57941	2.96552	2.71064	2.57417
Os01g0369200	Cullin family protein.	cullin, putative, expressed	4.41465	5.34815	4.20869	5.37872	6.06556	4.3079	6.82122	7.24327	7.36498	7.23023	7.27534	7.30777	9.55004	9.17994	9.69137	8.7991	8.83907	8.28698	6.4349	6.44091	5.75909	4.57347	4.63032	4.73371	7.8425	7.3852	8.31602	7.15058	7.10311	6.66233	5.7482	5.18538	6.31693	5.39054	4.59054	4.49149	6.98072	6.89875	7.39111	6.91453	6.20355	8.12306	10.0935	9.45383	9.49113	6.69139	8.62121
Os01g0371400	Glutathione S-transferase, C-terminal domain containing protein.	glutathione S-transferase, putative, expressed	3.1552	3.63507	4.93209	2.85881	2.9068	4.79381	1.96989	1.80871	1.86037	-1.13217	2.90683	3.29555	0.409995	0.619838	3.35864	0.732506	2.75979	2.67279	1.20131	1.4083	3.07228	0.465781	0.736581	2.29613	3.61722	4.23552	0.287348	2.68081	1.36477	3.74465	1.86698	2.02494	3.5782	2.04725	2.56599	3.30395	5.25896	4.03351	4.29561	3.07618	4.09613	4.5069	2.49108	1.75152	1.15278	2.78169	0.649518
Os01g0371800	Zn-finger, CCHC type domain containing protein.	No Hit	1.59321	3.14011	2.31162	3.11015	3.61501	3.83086	3.20696	2.71669	1.55092	2.09865	2.08201	3.64147	1.36724	1.01369	2.94305	2.77839	1.63441	2.35108	2.04915	2.01192	1.05534	2.74706	2.83305	1.84289	3.66337	5.1607	2.33718	1.71444	2.49882	4.46984	3.32798	3.99074	1.21547	3.10157	4.88852	3.21695	6.2478	4.69536	2.11806	3.83609	4.13631	2.22829	3.30235	1.58074	4.72962	3.05622	1.83881
Os01g0503600	Conserved hypothetical protein.	No Hit	3.15113	3.74227	2.94872	2.4463	3.09791	2.66707	2.80171	2.45349	3.12334	3.05433	2.62105	3.13586	3.38984	2.85837	2.08014	3.61963	2.64253	3.37877	2.25208	1.89719	2.41422	1.64043	3.19335	2.01259	2.90843	4.3381	1.2437	3.33339	2.65187	4.22997	2.40347	3.56091	2.13463	2.34418	4.40027	3.24105	4.52674	4.19465	2.60287	2.96046	3.97669	1.45132	2.44204	2.32122	1.61208	2.74268	1.70792
Os01g0507400	Conserved hypothetical protein.	No Hit	3.70534	3.56627	4.59247	3.71521	2.8724	4.00448	3.95352	3.51237	4.20359	3.79151	3.72153	4.5903	4.31402	4.04507	4.13998	3.78569	3.81455	4.53655	3.74376	4.11925	3.6887	4.01517	4.29367	3.57803	3.90358	5.81842	4.97452	4.03392	3.88122	4.41565	4.14468	4.7914	4.1639	4.50557	5.59352	4.74832	5.39553	5.1085	4.14186	3.60979	4.86391	4.03624	3.338	3.25938	3.37791	3.1013	3.00782
Os01g0512300	Conserved hypothetical protein.	No Hit	8.46832	8.05898	8.04385	8.46736	8.24553	8.40214	7.62452	7.77045	7.582	8.04974	7.66735	8.19683	8.16349	7.44395	7.41428	8.21178	7.43765	7.68137	7.18427	7.15663	6.92661	7.20692	7.39061	7.01014	7.38368	7.31874	7.12567	7.17973	7.66399	7.27492	7.60187	7.7692	7.00925	7.38316	8.04949	7.3708	9.77622	8.56511	7.46057	9.5075	8.53679	6.95699	7.6216	7.34136	7.07663	7.9304	7.59136
Os01g0513500	Hypothetical protein.	No Hit	4.11946	4.28812	4.00005	4.30957	3.74361	3.86427	3.4014	3.04051	4.24316	2.83206	3.74888	3.08208	4.7045	3.81451	3.16068	4.48878	3.92766	3.44854	3.23537	3.67483	2.11415	4.12301	4.14324	2.06385	5.32468	5.52213	4.01955	3.89556	3.30393	4.33048	4.68051	5.4131	2.27674	4.74146	6.25566	4.668	5.82943	5.63593	3.3263	4.42091	5.23218	3.02146	3.06766	4.37973	2.30478	2.16877	2.30057
Os01g0516600	Stable protein 1.	retrotransposon protein, putative, unclassified, expressed	3.95962	4.57796	4.52131	4.74983	4.92274	4.16381	2.77822	3.75741	3.9782	3.51453	3.6227	4.56771	3.76977	4.12505	4.55568	2.55363	4.23169	4.8857	2.05573	2.44316	3.19076	2.57457	2.81787	3.35297	0.925869	4.26408	4.9403	2.55372	3.19533	3.6938	4.34745	4.09405	4.31967	4.15247	4.37648	4.37617	6.0264	4.68636	4.11847	4.46303	4.78489	3.95059	3.488	2.2591	2.65483	2.74407	2.46475
Os01g0521100	Hypothetical protein.	No Hit	2.96521	1.72311	3.1195	2.08708	1.69942	2.89667	1.6187	2.71895	2.32636	1.22935	1.25766	3.63872	2.38975	1.69714	2.78529	1.3195	1.32256	2.19909	0.842475	1.77759	1.23183	1.82826	1.41392	0.694261	4.01932	4.93697	4.85096	1.83373	0.711417	4.29607	2.20543	2.68213	1.91877	1.93179	3.73875	2.42794	0.832118	2.86337	1.57877	0.762007	2.40702	2.16654	1.36478	2.11452	2.56091	1.07279	1.75947
Os01g0524100	Hypothetical protein.	conserved hypothetical protein	1.48077	2.8653	0.750813	2.82742	3.33284	3.19707	1.67123	3.71928	1.75761	1.80981	1.6252	2.76632	3.38472	3.46635	3.29451	3.04877	2.85199	3.35967	3.17884	1.98339	2.24368	2.30454	1.96953	2.46261	3.23901	4.74037	4.99814	0.42489	2.66323	-0.717791	2.37684	2.84125	0.696866	1.77782	3.16728	1.9668	5.43731	3.98182	2.43339	2.03223	3.22166	1.23789	2.85208	3.6031	3.85013	1.94769	3.61851
Os01g0525500	Non-protein coding transcript, uncharacterized transcript.	No Hit	1.68227	3.87526	2.5863	2.39996	3.89992	1.55344	2.49934	2.64097	2.41206	1.6636	2.47911	2.46987	3.08175	2.70633	3.05987	3.70811	2.38689	2.12383	1.34094	3.81717	2.6649	1.15624	1.99681	1.88862	2.73666	4.38179	6.34053	1.65101	2.95773	3.91081	3.74477	1.58489	4.06365	3.7792	1.77493	2.98764	3.90362	1.18258	1.93145	3.61434	1.91024	2.77596	3.08426	2.41431	2.27536	2.44722	2.97718
Os01g0545900	TPR-like domain containing protein.	pentatricopeptide, putative	7.5098	7.61185	6.73186	8.32447	8.30094	7.73814	7.85976	7.89062	7.85668	7.38587	6.91243	6.70236	8.32273	7.85503	7.80327	7.94831	8.05328	8.15498	6.77735	6.90155	7.02681	7.09942	7.33263	7.40193	7.82494	5.49494	5.1371	5.66037	5.96977	6.05412	6.9131	6.89006	5.92128	7.03398	7.40248	7.60542	6.63879	6.84934	6.2189	6.22623	6.66208	6.33454	7.70284	7.27243	7.3037	5.75609	7.25674
Os01g0556600	Nucleic acid-binding OB-fold domain containing protein.	No Hit	3.94341	3.57792	4.11797	2.91086	3.13353	3.91636	2.49943	3.2844	4.10338	2.58922	3.1983	3.99987	4.08963	3.18873	3.86664	3.96127	3.05129	4.40605	3.21287	3.59839	2.69309	3.58245	3.25301	3.18697	4.52729	4.99206	4.44551	3.7883	3.3863	3.71062	2.92688	3.96755	3.05612	2.95965	4.87945	3.9194	4.79118	3.75405	2.90722	3.67317	4.64482	3.39788	3.23686	3.72353	5.58147	2.88477	2.93781
Os01g0557100	Alpha/beta hydrolase fold domain containing protein.	esterase, putative, expressed	9.08279	9.33106	9.04619	7.22219	7.3854	7.36707	7.55985	8.04874	8.45905	5.78034	6.33408	7.13228	9.23298	9.37154	9.48622	8.16095	7.68937	9.08241	6.32756	6.07438	6.32663	4.89913	5.84751	6.35174	5.76982	5.49484	4.95695	5.50618	6.09703	4.37485	5.1654	5.77513	5.83356	5.81932	5.77988	5.71084	7.79212	7.11394	6.65647	6.41675	7.23186	7.07097	4.38426	5.2986	5.55775	5.20143	5.03959
Os01g0558900	Hypothetical protein.	No Hit	9.97845	10.2697	9.81497	9.80015	10.1166	9.38882	9.95205	10.3119	10.0302	9.97715	10.2599	9.41976	9.96878	10.0249	9.91037	9.65049	10.3069	10.08	9.46488	9.68712	9.92358	9.63593	9.99145	9.96548	8.98493	8.78948	9.25071	9.72773	9.76967	9.48229	9.94326	10.0475	10.2213	9.90534	9.50132	9.82262	9.80304	9.78041	10.0233	9.67641	9.92336	10.0501	10.2101	10.5762	10.1471	10.3037	10.2418
Os01g0560400	Hypothetical protein.	No Hit	2.06634	2.31561	2.99995	2.16424	2.82768	1.72627	2.11657	2.44323	5.20196	2.14704	1.9435	3.2111	3.0204	3.43639	2.39482	3.16426	2.10579	2.20447	1.75115	1.94432	1.88821	1.73036	2.11221	2.89132	3.15013	1.1606	4.54791	2.83925	1.42208	2.36374	2.51977	3.13317	2.49327	2.20784	3.64239	2.1591	4.66831	3.40374	2.78898	2.983	3.43527	2.84493	2.44135	2.18649	2.41515	1.55838	1.67063
Os01g0566000	Conserved hypothetical protein.	expressed protein	4.38472	4.75776	5.73523	4.03391	3.94145	5.60897	3.65179	4.0678	3.85396	3.43208	3.47377	3.68102	7.55552	7.40823	7.12274	5.69833	5.3731	6.67046	4.62703	3.72491	4.26033	3.68462	3.5117	3.7053	4.3483	4.18244	3.15939	4.3831	2.77044	3.96251	4.3282	4.49465	3.36279	3.94906	5.26224	4.63039	4.53257	4.94233	3.62021	4.08016	4.39216	3.6062	8.72948	6.01302	5.43009	3.39602	7.42909
Os01g0572100	Zn-finger, C-x8-C-x5-C-x3-H type domain containing protein.	zinc finger C-x8-C-x5-C-x3-H type family protein, expressed	5.27419	5.00662	3.04585	4.32932	5.09401	3.79676	4.5989	5.21743	4.28564	4.12688	4.51362	3.94837	4.78938	4.49268	4.71608	2.54007	4.62085	3.4754	3.28939	3.55277	3.44548	3.57851	3.67794	3.72197	2.48122	3.76377	3.85634	2.53977	2.43884	2.95834	5.3456	3.82275	3.37814	3.75455	4.42674	4.28509	3.23264	4.02816	3.40249	3.32745	3.36434	3.48057	4.96859	4.48442	4.19045	3.92381	5.18354
Os01g0577300	Myc-like regulatory R gene product (Fragment).	anthocyanin regulatory Lc protein, putative	5.34472	5.52629	7.08045	4.63287	5.19356	6.5963	3.90569	5.16497	5.97979	3.94035	4.91534	5.76691	5.68855	5.29981	6.80305	4.69008	5.00634	6.30886	4.87476	4.71793	6.30686	4.86202	5.12421	6.14061	5.64877	5.37656	4.567	4.80939	4.57639	5.17105	4.5343	5.14532	5.56186	4.06003	5.4222	5.61305	6.73295	5.70837	5.39931	4.30804	5.4814	5.26171	4.95588	5.07804	6.16445	4.01633	5.26698
Os01g0578600	Hypothetical protein.	No Hit	5.51658	5.41474	5.98278	5.67348	5.56234	6.21849	4.47335	5.25358	5.29035	4.96506	4.9582	6.44928	6.07269	5.40685	5.65934	5.42524	5.26444	5.78568	5.14483	5.06042	4.74111	5.57317	6.03714	4.62277	6.27844	7.00306	6.23578	5.31996	5.13757	6.15592	7.21425	7.46541	5.649	7.0123	8.12171	8.28709	7.98421	7.49625	5.8266	6.8405	7.03756	5.7596	5.45434	5.02597	4.87116	4.79596	4.90679
Os01g0584700	Cyclin-like F-box domain containing protein.	conserved hypothetical protein	5.94207	6.09336	6.72009	5.8333	5.62831	6.64887	5.82112	6.00811	6.09457	5.15645	4.96338	6.269	5.81078	6.1291	6.4013	5.4892	5.39337	6.15481	4.68952	5.20073	5.11305	4.88057	4.70048	5.22499	6.37374	5.65218	5.37986	5.71071	5.31211	5.53043	4.85826	4.88589	4.74625	4.58263	5.30545	4.74988	6.01195	5.37045	4.94581	4.70546	4.98766	4.76527	4.60887	4.41672	4.73699	4.33992	4.93111
Os01g0586700	(No Hit)	No Hit	3.98303	2.812	3.59738	3.80311	3.55308	2.83215	2.57683	2.30329	3.43515	2.51625	2.11489	3.38256	3.38691	2.82143	1.99421	3.41322	2.90378	3.00681	3.18117	3.65549	2.00341	4.07313	3.76384	1.88068	2.84911	5.57664	2.53159	3.6095	2.99524	5.03549	4.03567	4.61714	2.73758	3.73067	5.48497	3.62363	5.11461	4.97193	3.14628	3.12117	4.52754	2.9422	3.41857	2.57573	1.45887	2.88262	2.47006
Os01g0589400	Protein prenyltransferase domain containing protein.	pentatricopeptide, putative	4.26453	3.83725	4.62684	4.76552	4.46343	4.36329	4.03966	3.88828	4.87681	4.60823	4.8977	4.99048	4.97939	4.56677	4.23056	5.30561	5.2399	5.03812	4.09504	3.74256	3.07939	4.42691	4.04444	3.84122	5.77791	5.95169	5.03313	4.5478	4.26121	5.92229	4.43132	4.26845	3.72978	4.5467	4.87018	3.77502	6.43026	5.24507	4.83783	4.6622	5.26037	4.71537	4.15813	3.78237	3.79629	3.61929	3.61371
Os01g0596000	Cyclin-like F-box domain containing protein.	No Hit	4.76532	4.25626	6.84564	3.96032	3.67979	6.2224	2.87161	2.24285	2.61009	2.54237	3.30057	4.02052	2.34358	1.77441	1.71854	2.14977	2.3736	1.97051	1.11626	1.1341	1.29346	0.943067	1.59449	0.188154	1.07236	2.50649	1.19583	0.557601	0.946182	3.47687	0.745557	1.06431	0.0594015	1.87485	1.00366	1.12846	3.7613	1.76871	0.842202	1.51106	1.60221	0.51281	1.94092	1.61524	1.78069	1.62807	1.81659
Os01g0596100	Cyclin-like F-box domain containing protein.	OsFBD5 - F-box and FBD domain containing protein, expressed	0.193012	1.69653	2.18761	2.1214	1.71151	2.06123	3.65106	2.5766	2.37311	2.8222	1.70472	3.09014	0.980178	2.71162	1.79755	1.7527	3.1821	0.811686	2.42933	0.195299	1.0026	-0.0357902	0.760693	0.865993	1.61426	-3.06574	0.37305	1.78954	0.425132	3.15053	0.737301	-0.025306	1.82673	1.6816	-1.51116	0.524435	2.18547	-1.60787	3.73166	0.737522	-0.725023	1.63441	6.3334	5.03141	5.64984	6.08394	6.01754
Os01g0596300	Cyclin-like F-box domain containing protein.	OsFBX18 - F-box domain containing protein, expressed	2.20212	2.75004	-0.578672	1.54696	-0.183089	0.895326	2.33542	1.69788	1.13304	3.8303	1.92778	1.36455	-0.369845	1.73184	1.01125	3.39671	1.40098	2.56758	0.125624	0.0157934	0.467157	0.86032	2.0806	2.38684	3.34572	3.31889	3.88325	2.92045	1.77826	3.4839	1.02135	0.587973	0.779564	0.295858	1.22552	2.16793	2.42671	0.137736	0.69469	0.754297	-0.783514	-0.14467	4.65457	3.99452	4.90711	4.40704	5.16962
Os01g0598400	Cyclin-like F-box domain containing protein.	OsFBL2 - F-box domain and LRR containing protein, expressed	7.22788	7.01205	6.31656	7.85947	7.92456	7.19983	6.90232	7.15286	7.04597	7.53817	7.67029	7.11066	7.89024	7.97674	7.04183	7.8554	8.03111	8.06232	5.99154	6.58938	4.80281	6.78787	6.67647	6.21733	5.32395	4.74958	4.59987	5.20407	6.16926	5.28481	7.14655	6.96002	6.34321	7.11953	7.16012	6.65253	7.16501	7.03824	6.47409	7.07903	7.09662	7.0967	7.89538	6.06282	6.12169	3.441	6.61694
Os01g0600000	Copia-like retroelement pol polyprotein.	mitochondrial ATP synthase g subunit family protein, putative, expressed	10.1361	10.4034	10.3971	10.2033	10.5303	10.5485	9.63641	10.1903	10.2496	9.39274	10.181	10.0558	10.1244	10.1812	10.1032	10.0222	9.97829	10.1367	11.7957	11.0371	11.4154	11.5396	11.7221	11.63	10.3903	10.2872	10.5551	10.4273	10.0623	10.0558	11.29	11.2085	11.8289	11.4964	11.2555	11.4739	9.64572	9.73726	10.9113	9.9524	9.91483	11.0864	12.2994	12.4858	12.5409	11.3127	11.8789
Os01g0602900	Hypothetical protein.	No Hit	3.312	3.41009	4.31885	3.65745	2.75173	4.34244	2.97797	2.92336	1.52157	2.67423	1.29931	3.57997	2.33996	3.09	3.04414	2.77724	1.90441	2.62857	2.35303	2.97526	3.4366	2.9621	3.14859	1.64862	4.22505	1.20217	3.42665	2.92928	2.06963	4.72746	3.62709	4.80942	2.56244	3.46083	5.38147	4.40935	5.75905	5.19271	3.05282	3.61397	4.62388	2.9473	2.44188	2.50329	3.0463	1.69179	1.39753
Os01g0605000	Conserved hypothetical protein.	No Hit	6.31196	6.63279	5.91783	6.4665	6.65978	6.30054	5.79358	6.11045	5.77328	6.41983	6.45319	6.17386	5.80002	5.79057	6.09484	5.81735	6.21917	6.2442	4.97087	4.88315	5.4205	5.03634	5.52217	5.77685	5.30691	3.34353	5.35824	6.30911	5.71563	6.54171	5.07179	5.18715	5.3676	4.96524	4.97952	5.30431	7.14317	6.33813	5.91772	6.41189	6.56198	6.35686	6.44589	5.51999	5.4388	6.05005	5.92466
Os01g0607300	Hypothetical protein.	expressed protein	6.17132	6.09636	4.97713	6.45903	6.3061	5.29042	6.52545	6.26829	5.9394	6.12818	5.97029	5.643	6.33408	6.42504	5.96708	6.39814	6.77985	6.54705	7.6147	7.28796	5.25245	7.76399	6.91271	6.43922	6.14998	5.42734	6.02992	5.73229	5.71246	5.88052	7.72681	7.24889	7.35119	7.47648	6.93494	6.84669	6.04622	6.46881	6.36462	7.10511	6.54014	6.21091	8.16507	7.40044	7.19702	5.22912	7.08009
Os01g0610300	Bromo adjacent region domain containing protein.	BAH domain containing protein, expressed	11.7416	11.6982	11.6967	10.8108	10.9025	10.6097	11.3184	11.2099	11.1554	10.4178	10.5091	9.87536	10.899	11.2637	11.1515	10.1665	10.9119	10.2814	10.1887	9.88319	10.4514	9.76069	10.4014	10.3601	10.1705	9.35817	9.55707	9.35447	9.85413	9.74511	7.97626	7.93421	8.12077	8.52243	7.84001	8.31729	7.77315	7.96936	8.23589	7.93194	7.83411	8.3684	11.1151	10.8074	10.6918	10.9319	10.8904
Os01g0622000	Conserved hypothetical protein.	glycosyltransferase family protein 1, putative, expressed	11.2953	11.3616	11.1491	8.9829	8.96194	8.93576	10.3299	10.5091	10.7317	8.82988	9.07314	8.90134	11.3911	11.068	11.229	8.5764	8.8991	8.9908	10.3456	10.6236	10.7117	10.7983	11.0056	11.2309	10.7364	10.4507	10.9027	9.89521	9.85257	9.53757	10.56	10.4877	10.8197	10.8154	10.2962	10.5216	10.2098	10.0627	10.5316	9.69104	9.97403	10.3885	12.6838	12.5596	12.7613	11.7019	12.1805
Os01g0622100	Hypothetical protein.	No Hit	5.36228	4.83592	5.64584	5.54028	4.83374	6.10304	3.80009	4.12451	3.59227	3.77081	4.46339	6.06088	4.49977	4.29427	5.1253	4.77722	4.25317	5.24977	4.44431	4.73025	4.03137	5.23669	5.53725	4.46599	5.55266	6.39836	5.92802	4.42158	4.65064	4.6473	6.29874	6.84691	4.32961	5.97536	7.62158	6.74636	7.55518	7.37551	5.33304	6.10835	6.86151	5.02538	4.80134	4.54093	4.3872	4.57644	4.24681
Os01g0622400	Hypothetical protein.	hypothetical protein	5.71407	5.38645	6.24777	5.26935	4.75468	6.50871	4.37228	5.77419	4.97061	4.07179	4.36718	5.33021	4.83252	4.90143	5.45685	4.96531	4.44646	5.28693	4.48371	4.21323	5.1567	4.07712	4.12912	4.41513	5.83436	5.99344	4.12291	4.6363	4.94134	4.48618	4.75502	4.56517	4.35678	4.48885	5.13648	4.44339	7.25102	5.54888	4.80605	5.64569	5.59848	4.8348	4.80267	4.25907	4.48051	4.42142	4.6633
Os01g0624500	Sgt1.	suppressor of G2 allele of SKP1, putative, expressed	12.0117	12.0919	11.8405	12.4996	12.522	12.3749	12.8413	12.7213	12.6737	12.7819	12.5996	12.4486	13.4084	13.4526	13.5308	11.874	12.4331	12.583	13.2271	13.2443	13.2297	11.9488	11.9755	12.3409	12.2024	11.9488	12.5285	12.3642	12.5074	12.1544	13.3034	13.3839	13.5909	12.3706	12.0485	12.2703	12.2034	12.4712	13.2227	12.7812	12.2421	13.0858	13.7757	13.718	13.6357	12.1301	12.8917
Os01g0633900	Dynamin-like protein B.	expressed protein	5.20115	5.03448	7.73449	5.22368	4.87118	5.00907	4.61801	5.41706	4.66963	4.51443	4.49468	5.07751	5.47191	4.8	4.49226	5.14404	4.87242	4.39063	3.71691	4.26261	4.71467	4.69808	5.07786	4.65449	4.93689	5.12139	4.45131	3.45098	3.73094	4.37207	5.70424	5.94596	4.5717	5.7441	6.67697	6.69292	5.46768	5.87346	4.74937	3.94756	5.22427	4.44303	4.85496	4.77996	4.70365	4.43048	4.7842
Os01g0646500	Conserved hypothetical protein.	No Hit	5.69904	5.22697	6.07804	6.0472	5.54252	6.52525	5.41339	5.26511	6.15482	6.12739	6.1115	7.7549	5.33674	5.20762	5.74917	6.32877	5.57644	6.29076	6.04788	5.69118	5.73097	6.7913	6.33042	7.29434	7.48856	8.04191	6.63252	6.68606	7.33277	7.56545	6.75095	6.89792	6.4796	6.67689	7.19698	7.55867	7.70763	7.06552	6.84331	6.65022	6.91542	7.08421	6.99927	6.26624	7.03076	6.68914	7.09302
Os01g0654300	ARP2/3 complex 34 kDa subunit (P34-ARC).	actin-related protein 2/3 complex subunit 2, putative, expressed	9.18721	9.05956	8.64608	9.51407	9.38617	9.09217	9.83457	9.06239	8.90681	9.9848	9.59516	9.32805	8.63655	9.20028	9.12657	8.83348	9.30396	8.91573	9.51894	9.17319	9.11646	9.45815	9.25253	9.53919	9.31915	9.02215	9.40942	10.342	9.32831	9.55402	9.55141	8.96688	9.48255	9.56467	8.63592	9.07363	7.58733	8.74495	8.77104	9.54877	8.85601	9.19381	10.3088	10.1091	9.99042	9.47242	10.2302
Os01g0659800	C2 domain containing protein.	C2 domain containing protein, putative, expressed	7.91034	7.85909	6.52657	7.04534	6.92053	6.27193	5.2171	5.5216	5.59211	6.49432	7.15681	6.21017	5.76226	5.89631	7.89626	6.10242	5.92027	6.18936	6.07684	6.80579	5.30033	7.95389	7.05405	6.88566	4.56812	5.93713	5.34756	6.19019	6.527	5.89442	6.95914	6.53006	6.48842	7.43254	7.1104	6.69966	4.86086	5.19369	5.06681	5.24298	5.67971	5.54874	7.07294	6.57596	6.48131	6.43201	7.01388
Os01g0666800	Vps16, N-terminal domain containing protein.	vacuolar protein sorting-associated protein 16, putative, expressed	9.62617	9.83894	9.35394	9.92392	10.0801	9.62328	9.61577	10.0823	10.1292	10.0774	10.4885	9.55928	9.98079	9.94487	9.77323	9.76782	10.2366	10.1848	8.52022	8.91009	9.00687	9.27693	9.57519	9.54695	9.05252	7.87302	8.33787	9.17589	9.85515	9.41566	9.62052	9.72236	9.84529	9.65737	9.5008	9.70875	9.40563	9.13111	9.63489	9.09163	9.35234	9.66353	10.263	10.1554	10.1762	9.76002	10.1636
Os01g0668900	Conserved hypothetical protein.	No Hit	3.98369	4.14476	5.56867	4.27338	3.90462	5.22115	3.85542	3.81029	5.12664	3.48441	3.67188	5.03119	5.1525	5.06633	5.12731	4.66858	4.16567	5.04339	3.84739	4.16364	4.28542	4.54319	4.33088	3.8635	5.42068	5.07885	2.67011	4.19501	3.75504	5.25182	4.58112	5.55178	4.29223	4.54392	6.40495	5.11473	7.27468	6.48343	5.02175	5.30527	6.0805	4.89032	3.75509	3.06708	3.53083	3.13729	3.06946
Os01g0673300	Cyclin-like F-box domain containing protein.	OsFBDUF5 - F-box and DUF domain containing protein, expressed	7.89389	8.32944	7.15471	7.92357	8.0407	7.34324	8.62744	9.22171	8.85798	8.94563	9.49557	8.54222	9.34122	9.48861	8.82899	8.74738	9.0403	8.7227	8.00675	8.64129	7.75549	8.30529	8.14558	7.56774	8.06388	7.25115	8.08149	9.337	9.97249	8.35481	8.69226	9.1548	8.47993	7.96935	8.52224	8.28762	9.10616	9.30811	8.8097	8.67233	8.95295	8.71717	9.13471	8.74981	8.17957	7.33204	8.6464
Os01g0678400	Conserved hypothetical protein.	expressed protein	3.66559	3.12022	1.92869	3.32316	2.51404	3.38782	2.38432	2.95757	3.47878	2.32136	2.67685	3.64198	1.71723	3.35668	3.70092	2.9133	1.69358	2.93029	2.43937	2.74001	1.98833	3.2574	2.94387	1.64728	4.85207	2.82428	5.10738	2.93546	2.31098	1.28962	5.47241	6.16685	6.07577	5.58178	6.26408	5.93132	6.33504	6.01665	5.03521	5.33842	5.34021	4.19306	2.36562	3.26533	2.49659	1.93178	2.65242
Os01g0683400	Origin recognition complex subunit 4.	ORC4 - Putative origin recognition complex subunit 4, expressed	6.89026	7.11114	6.45263	8.18562	8.30466	7.83971	6.26693	6.45105	6.5587	7.18642	7.60071	7.47303	6.36321	6.77525	6.80535	7.6906	7.83675	7.69543	8.1646	7.84241	7.15726	8.33406	8.32737	8.54263	6.32169	6.00927	7.51272	6.95648	7.36981	7.2971	7.79532	7.79068	8.10718	8.22582	7.57159	7.89146	7.08171	7.30535	7.70461	7.23919	7.19012	8.17041	10.0816	9.47555	9.67609	8.35362	9.53081
Os01g0688800	Conserved hypothetical protein.	retrotransposon protein, putative, unclassified	4.29574	4.29591	3.2142	3.72881	3.09712	3.72837	2.52964	3.1051	4.18535	3.16569	3.26348	3.54923	3.33035	4.04957	3.59761	3.80203	2.84795	3.33793	3.91772	4.09063	1.32815	4.6482	4.9197	1.98694	5.49961	4.24055	3.66797	4.37035	3.88272	5.16869	5.51195	6.38101	3.1645	5.07745	7.0831	5.9637	5.87864	6.70867	4.00506	5.16213	6.32105	4.2306	2.87132	3.42964	3.25832	2.74146	2.29314
Os01g0689600	Conserved hypothetical protein.	expressed protein	6.10547	6.45977	6.91625	6.19092	6.61756	6.78756	6.9732	6.76062	6.96594	6.80652	7.07858	7.74957	6.66972	6.73998	7.33071	6.48796	6.56646	6.58113	7.3244	6.34397	6.69289	6.35134	5.96913	7.13406	7.02755	6.66456	7.2382	6.91397	6.49062	6.40894	5.15689	5.14978	6.15425	5.37683	5.01001	5.61053	5.39187	4.86855	6.81026	5.69988	5.03643	6.17477	7.69968	6.91208	7.18824	6.50917	7.3834
Os01g0690000	Conserved hypothetical protein.	No Hit	4.00438	5.05192	4.30586	4.65232	4.65775	4.03273	4.18841	4.7483	4.91805	5.37144	5.41953	5.93771	6.21819	6.10162	5.65658	5.41549	5.71156	5.91763	2.43531	3.35944	3.16084	1.78923	2.1045	2.80197	4.98188	4.41611	4.61417	5.59377	5.26646	3.9838	2.69436	3.41842	4.49047	4.18107	3.52902	4.30707	5.33576	4.3889	5.11357	5.09113	4.52882	5.30545	2.64399	2.79921	2.57474	4.49452	2.40354
Os01g0690600	Protein kinase family protein.	Protein kinase domain containing protein, expressed	-0.0434943	3.84864	3.37118	1.65442	2.2128	4.4378	1.06516	1.14224	1.37684	2.01763	1.27278	2.50895	0.310609	3.22756	6.13453	0.788659	0.961744	2.63222	1.74499	1.71246	5.05113	2.90783	2.00196	1.87674	4.50264	2.04664	4.4795	2.3283	2.17116	-1.01515	2.32483	3.25728	2.67889	2.70618	4.02995	3.21332	4.89615	3.82344	1.52113	2.50544	3.51423	2.09524	2.94387	1.22838	2.73156	3.7238	2.24253
Os01g0690900	Hypothetical protein.	No Hit	2.55335	2.45639	2.5823	2.94602	2.77538	2.81258	2.41463	2.44822	3.52157	3.41907	3.5961	2.92617	3.6775	2.55015	2.46826	2.81082	3.46192	3.39324	0.569624	1.98391	1.87351	2.23022	1.88934	0.894822	1.99354	5.60576	4.95502	2.84073	2.31884	3.6976	1.76201	2.26885	3.10308	2.18711	2.69533	1.87505	1.86524	3.19662	2.81187	1.94152	2.7958	2.90545	1.1544	2.0353	1.48183	1.95062	1.26575
Os01g0691600	DNA excision repair cross-complementing protein.	DNA repair helicase XPB2, putative, expressed	9.97142	9.96404	9.43426	10.6968	10.4557	10.0789	10.6832	10.4419	10.18	10.82	10.6584	9.97398	9.92562	10.3004	10.1079	9.97603	10.5721	10.4342	9.41263	9.86036	9.35105	9.593	9.35422	9.45433	10.0221	9.39533	9.97836	10.3295	10.2682	9.85693	9.8006	9.4995	9.4635	9.82227	9.10751	9.18804	8.96569	9.46022	9.59784	9.88801	9.52987	9.78906	10.8947	10.1442	9.94612	10.4194	10.4524
Os01g0693600	(No Hit)	transposon protein, putative, CACTA, En/Spm sub-class, expressed	2.88179	2.07606	5.68248	3.42574	2.95043	2.88123	0.995644	2.63531	0.669819	2.29974	1.12168	3.21573	2.84422	1.91205	2.05954	1.86273	2.52146	1.69687	1.02271	2.06869	1.37493	-0.527507	1.31756	1.20815	3.83011	4.88541	-0.364771	2.35714	1.26685	0.437837	2.11949	3.3107	2.36412	2.48398	3.99189	3.13962	5.89245	4.14389	2.69614	4.23522	3.93259	2.6917	2.89418	0.562504	1.82189	2.32807	0.913118
Os01g0694500	Conserved hypothetical protein.	No Hit	2.00582	3.6273	3.66584	2.8104	4.21895	3.8609	0.264257	2.04527	2.7387	1.00374	2.48886	3.15398	3.20832	2.22146	1.94014	2.98988	2.00801	1.03926	-0.77205	1.05774	2.8392	1.76253	0.720347	1.77002	3.86314	-1.63242	5.55818	1.92817	1.71513	3.67683	1.74886	1.57124	1.96912	1.32474	3.63047	1.16166	6.35915	3.973	0.599926	4.06344	3.87729	0.458863	2.91146	1.70756	1.06413	0.651992	0.554125
Os01g0694800	Hypothetical protein.	expressed protein	10.1688	9.88698	10.5379	9.71063	9.78701	10.4212	8.94549	9.58715	10.0297	8.8393	9.31407	9.88135	9.8734	9.83697	10.3259	9.69659	9.67106	10.1298	9.02937	9.06524	9.42757	9.03226	9.16477	9.47658	9.80629	10.3601	8.59499	9.66	9.2019	9.98701	8.95401	8.80129	9.92093	8.90412	8.75399	9.42096	10.8463	9.30465	9.3219	9.72115	9.41737	9.33297	9.48828	9.31783	9.69587	9.34051	9.09131
Os01g0697700	C2 calcium/lipid-binding region, CaLB domain containing protein.	expressed protein	3.47049	3.73093	4.21141	2.93588	3.55187	3.65425	3.80332	3.12338	3.69682	2.93691	2.88653	3.9377	3.3378	2.39393	3.07783	3.31939	2.33236	4.64072	2.55151	3.01879	3.05042	2.85896	3.40117	2.71226	2.26036	-0.593571	3.83578	3.8691	4.14549	3.21592	3.71387	4.21974	3.47082	3.60789	4.73403	4.11526	6.52095	4.92291	3.22007	4.92746	4.60753	2.74101	3.69669	2.43994	4.66255	2.77823	2.28684
Os01g0698000	Conserved hypothetical protein.	VIP1 protein, putative, expressed	13.1589	13.1522	12.1559	12.5594	12.5638	11.9031	12.5358	12.9563	12.7196	12.4763	12.5255	12.0171	13.4237	13.3926	13.2755	12.7825	12.5814	13.1167	12.1097	12.7343	11.819	12.725	12.3347	12.1669	11.449	10.9252	11.0814	12.4878	12.5974	11.6678	12.4337	12.1756	12.0343	12.7313	12.4029	12.2519	12.2981	12.0145	12.1295	12.1109	12.1905	12.2565	13.2811	12.9959	12.9428	12.1119	12.6716
Os01g0701300	Cytochrome P450 family protein.	No Hit	2.82306	2.48235	0.711465	1.25373	1.66224	2.20639	1.46372	0.267927	2.54725	1.62607	1.7075	0.79492	4.33222	3.3418	1.70689	2.94078	2.30438	2.1402	2.21215	3.29287	1.57532	3.04233	2.1206	1.69927	4.29707	4.16715	4.23414	3.11847	1.4265	3.97005	2.67568	4.11598	0.806859	2.37143	5.05677	2.36862	3.87288	4.74663	1.94276	5.44908	4.19069	2.3039	1.75896	2.45024	1.94106	1.43722	1.37287
Os01g0715500	Voltage-dependent anion channel.	outer mitochondrial membrane porin, putative, expressed	3.48106	3.32906	1.70735	3.46553	4.42601	3.88175	2.07487	3.40942	2.6898	1.98649	2.20918	2.65233	3.2734	3.69949	3.53116	3.06307	3.36728	3.31113	5.51266	4.9784	4.36669	5.96611	6.22056	6.34961	4.13021	1.98762	5.16953	3.12139	2.97371	4.15173	5.19827	5.55413	5.42585	5.69114	5.82942	5.28561	5.53254	4.23587	3.55114	3.49954	3.90753	3.58376	7.36906	7.12548	7.15807	4.43203	7.54735
Os01g0715700	TPR-like domain containing protein.	conserved hypothetical protein	5.08304	5.23285	4.84242	5.84122	5.74208	5.16473	4.56078	4.86379	5.15497	5.96861	5.63733	5.82704	5.42968	5.73834	5.56857	6.57787	6.81977	6.91226	6.48549	6.31899	4.90148	6.87108	6.64081	6.33653	5.7651	4.64576	5.16048	5.82313	5.5787	5.44641	6.41097	6.60809	6.1753	6.57689	7.02791	6.44351	6.91413	6.35034	5.77772	5.30853	6.10859	5.88091	7.72959	7.00945	7.13555	4.34977	6.92317
Os01g0715900	TPR-like domain containing protein.	pentatricopeptide, putative, expressed	2.86259	3.28865	2.08746	4.55481	4.17207	3.08375	3.52666	3.43496	3.85537	5.1975	4.88574	4.31922	3.92623	3.92292	3.5563	4.79233	5.39196	5.44556	4.83975	4.71885	3.95289	5.48766	5.21742	5.55208	4.46902	4.91501	4.81476	3.38395	3.99915	4.73367	4.99225	4.24124	4.58444	5.3641	4.49147	4.06825	3.91301	1.15393	3.927	3.92797	2.03072	3.56614	6.25925	5.8636	5.77381	4.43694	5.95735
Os01g0716300	Conserved hypothetical protein.	expressed protein	7.55863	8.05135	6.26394	6.49562	6.71876	5.597	6.71392	7.2243	6.99209	7.33957	7.34774	7.19564	6.63319	7.12281	6.54567	7.32777	7.29935	7.06466	8.40652	7.96185	5.77632	8.52971	7.98683	7.45139	5.1409	5.1587	6.47503	5.98791	6.69852	6.2898	7.39216	7.43961	7.0925	7.16022	6.99815	6.43388	5.90001	6.20464	6.23147	6.61767	6.21059	6.51712	9.51015	8.19552	8.35271	5.7532	8.25861
Os01g0723000	Elongation factor 2 (EF-2).	elongation factor, putative, expressed	2.38578	2.72346	3.3253	2.79357	1.62296	0.349009	3.10251	1.84513	1.31803	2.55288	3.15793	2.23098	3.26468	2.33072	2.20188	-0.631935	2.53645	2.91434	2.42678	2.82125	1.54895	3.17816	4.33888	2.09462	4.0508	3.4954	4.45467	3.11511	2.87333	3.76905	5.92208	6.09881	5.59365	7.43359	8.29134	5.98753	6.9999	8.01503	7.0052	8.37355	7.53095	6.49612	6.00546	3.98734	3.81938	3.5321	4.40053
Os01g0728000	Hypothetical protein.	No Hit	1.84332	3.2152	2.30966	1.8479	2.11204	1.47975	2.0245	3.10169	2.88561	1.51398	2.50326	-0.616715	2.87858	2.9978	3.13572	2.82053	2.14339	1.9769	2.69446	1.44422	1.27947	0.980674	1.38459	1.23688	3.47852	5.38355	0.883452	2.60255	2.24627	3.36279	1.82941	3.00723	1.06365	0.608889	2.75469	1.85925	3.75381	-0.457533	0.846888	2.32302	2.02949	1.54502	2.38554	2.34769	4.1334	1.18094	1.85818
Os01g0732400	Conserved hypothetical protein.	No Hit	-0.727093	-0.421087	0.728705	1.17908	0.750026	0.250275	3.02573	0.584213	-0.527328	-1.07559	1.40942	-1.09664	1.83446	-0.426946	0.821216	1.79969	0.611057	-0.703746	-0.148451	-0.209108	1.62867	0.835608	-0.00236873	1.38576	2.84873	6.69663	3.2669	1.8897	1.54141	3.11603	1.4006	1.03937	0.993999	0.191489	1.35595	1.17085	4.48105	1.89231	0.377622	2.38805	1.64181	0.330735	1.54673	-0.361749	0.906513	1.57732	0.970449
Os01g0737300	Diphosphonucleotide phosphatase 2.	phosphoesterase, putative, expressed	8.11372	8.56555	7.27329	8.65485	8.85495	8.24169	8.24534	8.63512	8.62107	7.74546	7.79203	7.65521	8.64929	9.024	9.26318	8.00485	8.61323	8.53488	8.10927	7.99227	7.30677	8.83318	8.60659	8.73219	6.91514	6.72493	7.18809	7.17181	7.31525	6.88185	7.30814	7.11463	7.14855	7.75736	7.06075	7.1813	5.349	6.163	6.703	6.24175	6.66699	6.84618	9.54178	8.53835	8.48028	7.13466	8.96594
Os01g0740800	Conserved hypothetical protein.	expressed protein	5.31943	5.11035	6.35686	5.31347	5.35529	6.40391	5.19463	5.6317	6.07322	5.5662	6.08403	6.50967	5.85622	6.06866	6.32123	6.66863	6.17326	6.69174	5.33317	5.00395	5.729	5.4457	5.37175	5.74033	5.90754	6.33569	4.60181	6.09771	6.36305	5.94085	4.8081	5.21322	6.53148	4.80847	5.12183	5.49971	7.31707	6.09257	5.82927	6.13004	6.11882	5.75414	5.52931	5.62899	5.93494	5.75412	5.59682
Os01g0741800	HAT dimerisation domain containing protein.	transposon protein, putative, unclassified	3.41226	2.86075	3.183	3.19728	2.11951	2.83409	3.85887	2.85222	3.50749	1.65104	2.4855	3.61405	2.63855	2.66113	2.43753	3.84487	1.81792	3.1852	2.87731	3.05431	2.80664	4.14237	3.96097	1.44285	4.79496	4.75149	4.87994	4.14591	2.42578	4.74555	5.18918	5.7647	2.22947	5.0239	6.56851	6.18968	5.68008	6.0134	2.94149	4.11604	5.22069	3.15939	1.88827	2.55088	-0.308291	0.945221	1.42821
Os01g0742100	Hypothetical protein.	No Hit	4.1408	3.55607	3.11457	3.50067	3.63657	3.94899	4.12453	4.46628	4.14368	4.61753	4.44719	4.50459	4.33708	4.10467	4.09062	4.70893	4.2158	4.54554	3.16824	3.2267	2.61718	3.71399	2.97052	2.38526	3.77779	2.35642	4.67676	3.64431	4.41968	4.02189	4.06174	4.01776	2.66859	2.94721	4.97131	3.64482	5.25315	4.84251	3.49014	4.81343	4.81849	3.4741	3.72768	3.35501	2.71296	3.91591	2.68779
Os01g0742400	Protein kinase domain containing protein.	receptor-like protein kinase 5 precursor, putative, expressed	5.23096	4.67645	5.95217	5.73697	5.19522	6.25709	4.72149	5.59747	6.10676	6.25441	6.99483	6.50758	5.87435	5.39396	5.55965	4.82683	5.50278	5.84343	3.06742	4.39422	4.23841	3.56816	3.23161	3.8592	3.98013	-1.73461	1.04063	4.8981	5.60126	4.61708	3.74001	3.75471	4.3652	3.55907	4.2675	4.28609	6.19707	4.8908	4.47196	4.10606	4.29352	3.81497	3.00693	2.50019	3.39453	3.47297	2.67563
Os01g0747600	TPR-like domain containing protein.	PPR repeat domain containing protein, putative, expressed	5.04821	5.06067	4.68763	5.48165	5.20695	6.09494	5.34187	5.70251	6.10449	6.55708	6.44423	6.15091	6.12586	5.86534	5.60583	5.85757	6.01848	6.56065	5.65141	6.33725	5.43766	6.10013	5.52125	5.50781	5.48835	5.17924	5.34568	6.3216	6.16688	6.21806	6.2455	6.13434	5.63299	6.24605	6.02465	5.83784	5.47281	6.25946	6.24215	6.22068	6.27081	6.54375	7.1866	6.62451	6.4567	5.38455	6.26589
Os01g0752100	Cyclin-like F-box domain containing protein.	OsFBX24 - F-box domain containing protein, expressed	10.9746	11.0686	10.2988	10.2907	10.3275	9.6432	10.7197	11.1656	11.1467	10.6189	10.6496	10.0864	11.2852	11.3915	10.9032	10.6043	10.9948	10.9544	9.02555	9.85465	9.14415	9.34351	9.12003	8.83793	9.94645	8.87427	9.31741	10.1975	10.4599	9.4721	8.85978	8.96443	9.09977	8.56885	8.73865	8.90885	9.45786	9.45569	9.50549	9.54028	9.44645	9.54401	9.92496	9.16064	9.02086	8.68336	8.82587
Os01g0752500	AP2 domain transcription factor RAP2.3 (Related to AP2 protein 3) (Cadmium-induced protein AS30).	ethylene-responsive transcription factor 2, putative, expressed	3.3562	2.72398	3.12711	2.96675	3.27013	2.6654	2.33506	2.04088	3.42762	2.28561	2.45684	3.61303	3.48709	3.13855	3.28089	2.66652	2.36651	2.96058	2.56699	3.32122	3.02095	3.80853	3.48095	0.972826	4.58149	4.87129	3.83447	3.57339	2.57974	4.54579	3.82236	4.7638	2.02741	4.19114	5.76244	3.71584	5.5275	5.3776	2.86086	3.71681	5.06627	3.56712	2.91995	2.34613	2.1109	2.43764	1.83716
Os01g0754600	Protein prenyltransferase domain containing protein.	hypothetical protein	0.635806	0.874678	1.09103	2.52831	2.64326	3.06127	3.23981	3.40267	2.1366	2.69972	2.60378	2.16214	2.64316	3.00973	1.86829	0.718156	2.73632	2.77418	2.46844	0.846075	0.896672	1.10832	0.736837	1.72017	1.76966	-1.94097	-0.671121	2.82407	2.93783	3.15954	1.07407	0.599161	1.07533	0.18332	-0.100839	1.48257	3.16152	1.35579	0.465031	5.66772	2.17841	1.81701	2.37075	4.71135	3.24656	1.97166	1.32067
Os01g0762400	Conserved hypothetical protein.	NLI interacting factor-like phosphatase, putative, expressed	8.51554	9.28106	7.89964	8.05293	8.30466	7.70217	8.08194	8.6333	8.44971	8.35314	8.44977	7.73658	8.45259	8.44679	8.65127	8.43059	8.79859	9.07618	8.12196	8.15732	8.13428	8.18373	8.29997	8.77115	7.19035	6.33795	6.28191	7.23478	7.77256	6.97915	7.99743	8.07823	7.96468	8.2218	7.74782	7.72885	7.69246	7.3992	7.36595	7.44179	7.45447	7.71306	9.51883	9.17391	9.12808	7.16796	9.13623
Os01g0762600	NLI interacting factor domain containing protein.	No Hit	5.68675	5.82394	4.71024	5.2066	5.0784	4.74879	5.30222	5.50976	5.12735	5.68248	5.08036	4.72105	5.13907	5.28916	5.5174	5.17501	5.53146	5.80626	4.91147	5.28027	4.66906	5.66372	5.49693	5.6697	4.31787	5.67382	4.88162	4.5965	4.83599	4.79659	5.57366	5.54223	4.56842	5.76744	6.04783	4.96286	4.81965	5.70529	4.2841	4.72135	5.37879	4.59056	6.18619	5.85419	5.74793	4.34233	6.10033
Os01g0765200	Hypothetical protein.	RNA recognition motif containing protein, expressed	3.53529	3.52101	3.95842	3.81135	2.92623	3.88138	3.97519	3.85777	4.05028	3.75696	4.15577	2.96459	4.62424	4.7576	4.24249	4.38259	3.95097	4.26508	3.15294	3.76628	2.06898	4.09395	4.12776	2.38022	4.6445	5.05501	4.37393	3.68658	4.27539	4.13169	4.38995	5.20578	3.27475	4.05789	5.96302	4.56374	5.06017	5.42594	3.07994	3.6073	4.93793	3.79443	4.17568	3.91906	5.05277	3.63515	3.521
Os01g0765500	Hypothetical protein.	expressed protein	2.52905	3.05186	2.06913	3.18894	3.32518	3.21884	4.28787	3.65419	3.51798	3.45725	3.48798	2.85545	3.81553	2.46953	3.22318	2.48464	2.66716	3.93379	8.43899	8.26771	5.20924	9.32604	8.81803	8.56619	3.81033	3.26525	4.68525	1.83433	2.42754	4.11595	8.59952	8.33203	8.02779	8.54539	7.92372	7.32282	6.46379	6.25877	7.02621	7.3485	6.85526	6.73365	9.84759	9.18185	9.04672	6.30434	9.53758
Os01g0773000	tRNA pseudouridine synthase D, TruD family protein.	pseudouridylate synthase, putative, expressed	5.59604	6.30239	3.66276	6.60423	6.75534	5.03861	5.84232	5.43801	5.00881	6.07357	5.62221	4.7306	6.13107	6.06231	6.0255	5.73299	6.90035	5.78614	5.28917	5.36788	6.30326	5.20771	6.26487	6.68654	4.13983	4.37936	4.35614	3.88656	4.44346	4.79736	5.43548	4.85237	4.71391	5.62009	4.76336	4.80475	3.87036	4.51085	4.09911	5.23716	4.24306	4.72016	7.13339	6.62725	5.72974	7.43479	7.20896
Os01g0774300	Cyclin-like F-box domain containing protein.	OsFBDUF7 - F-box and DUF domain containing protein, expressed	0.0768293	1.78982	-0.122879	-0.58867	-0.647008	-0.277454	3.82894	3.09674	2.71266	-1.06251	3.03667	0.698676	4.74059	5.21431	4.78445	2.6694	0.410148	0.967773	3.27467	4.69466	3.81783	-0.395312	0.857279	0.510077	2.50447	4.39975	1.88658	2.51927	1.71558	-0.547787	3.13968	3.27746	3.45358	0.492318	0.00296075	-0.057632	3.6647	2.69146	3.26854	2.52273	-0.00920909	2.77214	4.69646	4.44193	4.13581	2.44556	1.90022
Os01g0778800	Peptidase M16, C-terminal domain containing protein.	insulin-degrading enzyme, putative, expressed	7.36662	7.01577	7.71318	9.94969	9.74026	9.73374	8.47106	8.03359	8.06822	10.0651	9.85938	9.29188	8.26894	8.04089	7.59861	9.96915	10.8544	10.2671	8.24889	8.17906	8.83435	9.40926	9.45958	9.64687	8.51384	8.61773	8.18246	9.82702	9.79428	9.40959	10.0659	9.72875	9.83996	10.4014	9.57814	10.1198	9.74363	9.9232	10.5745	10.3926	10.3858	11.0433	9.09496	8.74015	8.58876	10.0761	9.28086
Os01g0779100	Peptidase M16, C-terminal domain containing protein.	insulin-degrading enzyme, putative	7.91422	8.38681	8.25149	10.3213	10.7082	10.1737	9.09255	9.03679	8.7989	9.98284	10.4563	9.70904	9.16498	9.16665	9.16219	10.4274	11.4347	10.938	8.46497	8.47102	9.285	9.64922	9.89561	10.056	8.63487	8.01194	8.26409	9.61635	9.98705	9.21428	9.94717	10.3332	10.2614	10.1934	9.96673	10.4293	10.3985	10.179	10.7402	10.3041	10.6937	11.3106	9.89912	9.26804	8.95522	10.3564	9.91985
Os01g0779400	SNF2-related domain containing protein.	SNF2 family N-terminal domain containing protein, expressed	11.0688	11.0952	10.6519	11.2873	11.2671	10.5971	11.2861	11.5309	11.1364	11.3623	11.3478	10.6568	11.0967	11.3555	11.0312	10.6433	11.3177	11.1347	9.38812	9.99713	9.72022	9.6251	9.77633	9.84613	10.448	9.96715	10.4701	10.6839	10.7103	10.0121	10.5538	10.251	10.6682	10.7831	9.85516	10.7172	9.97104	10.2419	10.8514	10.2698	10.4564	10.7635	9.89956	10.0833	9.84521	10.5733	10.1143
Os01g0780300	Hypothetical protein.	No Hit	2.95253	3.48781	4.04848	3.29035	3.41081	3.90501	3.07942	3.542	3.4873	3.38419	3.06074	4.09034	3.56501	2.73585	3.38734	3.52927	1.83225	2.82175	1.97548	1.98422	2.30466	2.96989	2.39145	2.46299	4.85245	4.77483	3.42317	3.00377	3.0816	3.16193	2.54983	2.96991	2.26905	3.4203	4.20692	2.25489	5.02754	4.43093	2.5827	3.29157	4.01915	2.66992	2.93049	2.09589	2.37474	2.18973	1.71972
Os01g0783400	DNA repair metallo-beta-lactamase domain containing protein.	DNA repair metallo-beta-lactamase, putative, expressed	4.54473	4.12421	4.43569	4.62612	4.1373	4.16213	4.18158	4.22512	3.97423	4.17439	4.04218	4.29268	4.7538	4.90187	4.71514	5.36745	5.02205	5.09945	4.71024	5.02541	3.71065	5.83699	5.68651	5.18516	5.3785	5.56365	3.89554	4.3326	4.38778	4.65636	6.5369	6.60793	5.37138	6.32473	7.29101	6.88229	5.94406	6.38466	5.22292	5.08515	6.08863	5.06803	6.37463	5.54645	5.76024	4.87944	6.49464
Os01g0783900	Protein kinase domain containing protein.	D-mannose binding lectin family protein	4.08243	3.54083	3.85177	3.7773	5.76751	2.64765	2.49524	2.52002	2.40889	2.65753	2.55728	3.20887	2.87996	2.61795	3.36075	2.11548	2.10549	2.34796	3.01667	2.37346	4.20293	3.40198	2.68072	3.33081	5.25294	5.69608	2.91058	2.8993	2.11562	4.01634	3.62345	4.11153	3.58515	3.30214	4.96783	3.95712	5.25771	4.69168	2.84994	2.97632	4.33228	3.04378	2.61634	3.30705	3.02643	2.07304	3.09397
Os01g0793200	Protein prenyltransferase domain containing protein.	membrane-associated salt-inducible protein, putative, expressed	5.1665	5.51938	5.57939	5.15917	4.90393	5.37223	5.75884	5.6703	6.24574	5.9508	5.60172	6.20309	6.55817	6.23719	6.01103	6.32351	6.6285	8.69136	4.86023	5.372	5.44325	5.6716	5.50951	5.7805	5.86101	6.11854	4.61953	5.23951	5.40288	5.47194	5.42503	5.49596	5.16133	5.79588	6.00698	5.19515	5.61558	5.02185	5.25032	5.03961	5.15088	5.42217	5.72268	5.43039	5.67181	4.56326	5.65644
Os01g0793600	Hypothetical protein.	No Hit	4.52164	4.51783	5.22629	3.42209	3.03875	3.6561	2.27896	2.6203	2.76707	2.22154	2.48006	3.17928	4.73486	4.14792	3.95762	3.66561	3.06231	2.64757	2.93993	4.1309	3.55018	4.07456	3.9068	2.41212	4.51164	3.82716	2.40561	4.17166	2.84185	4.08199	3.6274	5.25776	2.49104	3.52944	5.95811	3.41273	5.06996	5.95191	3.4228	3.77856	5.69689	3.55903	2.46416	3.15041	2.69314	1.89152	1.98526
Os01g0799600	Hypothetical protein.	No Hit	2.57055	1.62158	2.9942	2.06185	2.3032	2.04811	1.68859	0.809284	2.38876	1.95221	1.77842	2.28302	2.85358	1.8722	1.46169	3.31546	2.27234	3.56152	2.52312	2.37275	2.88588	2.98932	2.65197	3.55484	3.32983	5.5207	3.95953	2.76373	2.17905	4.32028	2.71932	3.49938	2.11539	3.03902	4.07961	2.61654	3.89356	3.80891	2.73807	2.79248	3.48287	2.72894	3.18306	3.83442	3.29265	2.42401	3.144
Os01g0814500	Hypothetical protein.	No Hit	5.9376	5.8399	5.67809	5.95722	5.8714	6.28281	4.92012	4.947	5.19646	5.25487	5.18444	6.34922	5.11696	5.21745	4.89488	5.41538	4.68487	5.73381	4.57311	4.78113	4.58641	5.23569	4.97929	4.87893	5.39813	5.6048	4.98288	5.43321	5.25434	6.36324	4.93108	5.64572	4.75382	4.93057	6.27156	5.20117	7.58849	6.64684	5.33703	6.61184	6.37761	5.4518	5.31822	4.40043	4.45624	5.2922	4.83169
Os01g0818100	Hypothetical protein.	No Hit	4.18862	4.41	5.22695	4.48473	3.8202	4.51639	3.46441	3.7725	4.36483	3.78511	3.32192	4.33698	4.78227	4.20124	4.60618	4.26767	3.5092	4.97739	3.54962	3.45715	3.76987	3.13373	3.18119	3.70912	5.71445	5.31084	3.83936	3.78455	3.54599	4.73782	3.63367	3.82285	4.23403	3.96718	3.96704	3.6956	5.46352	4.88266	3.70503	3.93273	4.68001	4.03889	4.01534	3.28346	4.26712	3.27043	3.07425
Os01g0820300	Retrotransposon gag protein family protein.	No Hit	4.96874	4.07695	4.94745	3.49604	3.79468	4.80045	4.40947	3.0528	3.86225	3.17376	2.95975	3.39411	2.9042	2.55788	3.53063	3.35926	3.75254	4.20072	2.64514	3.21604	3.25508	2.24188	2.14743	3.15828	3.60595	3.67585	3.79323	2.8055	2.18333	3.22272	2.67651	2.6385	3.36785	4.17073	3.1782	4.2874	4.29973	1.92562	3.88492	2.17251	2.37465	2.57395	3.77836	2.90772	3.12346	1.83229	4.2386
Os01g0823000	Conserved hypothetical protein.	No Hit	7.05885	7.31248	9.10529	7.08113	6.57585	8.71562	6.41922	6.36051	7.90667	6.43833	6.43597	7.97368	7.28866	6.68221	7.83458	6.94277	6.68188	8.06033	6.71669	6.65606	7.87045	6.83758	7.02754	7.4972	8.15167	8.4153	6.45512	6.74955	6.50092	7.74879	7.28105	7.47642	7.71934	7.14609	7.96307	7.42858	8.64103	7.97553	7.47001	6.54448	7.71787	7.54236	7.13865	7.08161	8.37938	7.24317	6.75165
Os01g0823300	Ribosomal protein S26.	40S ribosomal protein S26, putative, expressed	12.4517	12.9131	11.4437	12.0008	12.1091	11.025	12.0957	12.784	12.6261	12.0886	12.5958	12.1863	13.0481	13.2602	13.1129	12.7094	12.7517	12.8536	14.1858	13.9399	13.195	14.6935	14.3069	14.1156	11.8929	11.1807	11.9715	12.1945	12.2465	11.0908	13.6792	13.9738	13.8829	13.8141	13.9262	13.3865	12.2753	12.2423	12.6698	12.364	12.5798	12.9128	14.7107	14.4092	14.1961	12.3158	13.8289
Os01g0823400	Hypothetical protein.	expressed protein	3.3564	5.46156	2.48838	3.43675	3.5853	2.56999	1.0274	2.70979	3.51996	1.62496	2.16391	3.48061	4.54471	3.34207	2.57244	4.13039	2.65848	2.51448	3.14386	2.30678	1.75409	3.1344	2.87431	1.02137	4.20954	3.6475	3.63533	3.33338	2.35909	3.92587	3.13424	3.96732	1.94096	3.45304	4.8709	3.53546	5.97255	4.73722	2.56506	4.03043	5.12033	2.30255	2.99524	2.13588	1.30286	2.23758	1.77183
Os01g0824000	Conserved hypothetical protein.	No Hit	2.8651	2.46235	1.06936	3.09454	2.97883	4.54096	2.54715	2.16093	2.36536	2.4936	2.28091	2.91259	2.87417	2.75242	2.01272	3.27557	1.47036	2.98059	2.65285	2.96462	1.99246	3.43563	2.91662	2.34594	3.71212	5.68353	4.62888	2.70966	2.10039	4.66078	3.33551	3.70245	3.89078	2.93552	4.68348	3.34767	4.35588	4.1567	3.51196	5.89432	3.55716	3.2383	1.93317	1.40398	3.41965	2.31669	1.54386
Os01g0827200	Phox-like domain containing protein.	phox domain-containing protein, putative, expressed	9.76858	9.20459	8.85204	9.31801	8.94351	8.48356	9.39991	9.45565	9.50651	8.67148	8.47611	8.13917	9.79526	9.41354	9.17884	8.70048	8.7168	8.45887	7.50886	8.24164	7.83807	7.68231	7.73938	7.57714	8.65079	7.66134	7.86342	7.98855	8.294	8.163	8.66683	8.09807	8.35745	8.74554	8.1412	8.12686	8.03759	7.90088	8.16337	8.33514	7.88438	8.14591	8.40774	8.00621	8.03758	7.78138	8.0242
Os01g0829700	Conserved hypothetical protein.	No Hit	4.30508	3.87184	4.14794	4.19105	3.62609	4.18638	2.92565	3.53757	2.24837	3.23778	4.10781	4.41887	3.53855	3.52307	3.73514	4.75577	9.75323	4.12324	4.11972	3.68998	2.17924	4.40379	4.35249	3.17767	4.76023	2.95239	2.81184	4.02027	4.78156	4.43605	4.3034	5.03425	2.34281	4.42162	5.73599	4.34557	6.50991	5.4384	3.821	5.64655	5.35111	4.17539	5.01901	3.89272	5.56311	3.8879	4.86174
Os01g0835900	histone H4 [Oryza sativa (japonica cultivar-group)].	Core histone H2A/H2B/H3/H4 domain containing protein, putative, expressed	9.20993	9.13257	9.12647	9.19034	9.14666	9.32144	10.0404	10.2692	10.3913	9.64327	9.52398	9.49759	10.086	10.6531	10.3044	9.59436	9.98227	9.95562	10.8045	10.379	8.97386	11.1541	10.4349	9.95388	8.5869	8.2039	8.46221	9.77097	9.51253	9.024	9.21923	9.31888	8.96825	9.18701	9.07491	9.01197	8.46398	8.97675	9.00806	9.4566	9.08014	8.93668	11.328	10.7764	10.7579	8.77581	10.45
Os01g0836200	Conserved hypothetical protein.	No Hit	1.74413	3.48929	5.22507	4.0726	3.56314	4.44751	3.41917	2.55394	2.62857	3.64075	3.56405	3.90103	3.11013	2.47478	3.56063	4.06753	4.31328	5.05255	3.12578	3.22075	2.23174	4.0717	4.09508	2.77998	4.44132	4.21333	2.0437	3.39158	3.1193	4.225	5.95512	5.14816	3.07466	4.00351	6.06825	4.24767	5.40596	5.82933	2.56289	3.88392	5.41129	3.21132	2.59262	2.90292	2.72349	2.62142	2.69713
Os01g0837700	Conserved hypothetical protein.	cation efflux family protein, putative, expressed	3.20051	2.76877	3.06629	2.93456	3.13027	3.07943	3.83151	2.78515	3.40422	2.79428	2.73616	3.57669	3.47157	2.73666	2.38116	2.86408	2.27032	3.40167	2.96991	3.61262	2.76736	3.46348	3.44647	1.93359	5.04545	6.98281	4.57727	5.23556	2.6025	4.79489	3.77252	4.23119	3.13114	3.5675	5.24146	4.20999	4.45285	4.57805	2.62083	3.98086	4.16587	3.06995	2.71265	2.95277	3.89446	2.42502	2.10094
Os01g0838000	(No Hit)	No Hit	5.46633	6.0749	6.47944	5.60088	5.17865	6.16488	4.61114	4.72238	5.3515	3.68071	4.48416	5.902	5.73294	4.91996	6.16046	4.94506	4.34866	5.58688	4.59839	4.95017	5.85752	4.63607	4.75863	5.5017	5.96289	5.4438	4.77382	5.38596	4.9912	4.53141	4.60547	4.79797	5.64052	4.63759	4.91684	5.0305	7.25224	5.65474	5.93459	5.57892	5.19249	5.64206	5.45635	5.262	5.70202	5.3834	4.6752
Os01g0838900	Trp repressor/replication initiator domain containing protein.	trp repressor/replication initiator, putative, expressed	7.31126	7.84821	7.07048	8.82383	9.21875	8.29987	8.41131	8.88647	8.81776	9.10123	9.40441	9.37406	8.91107	9.21969	9.07861	9.47309	9.70449	9.59693	9.35256	9.15747	8.63417	9.96922	9.51988	9.35071	8.51404	8.27379	8.35817	9.56808	9.26722	8.84446	9.05981	9.00848	9.11623	9.39372	9.33563	9.2996	8.0475	8.33007	8.69533	8.71213	8.70364	9.00582	9.19824	9.22368	9.30546	9.01734	9.32954
Os01g0839400	TPR-like domain containing protein.	pentatricopeptide, putative	2.48103	3.78147	2.97832	2.51241	3.89765	3.434	0.834304	1.76887	2.8485	2.91915	3.08639	2.93353	4.48739	2.24669	1.56351	4.41299	3.68983	3.59217	4.41188	3.52385	3.21613	5.17092	4.85345	5.30429	4.51389	3.62476	4.4125	2.90647	3.13836	5.63343	3.48468	3.40631	6.45136	3.29628	4.28798	3.19349	3.96857	3.10739	2.75213	1.59095	1.99651	2.74753	6.05547	4.9648	4.89544	2.77771	5.30171
Os01g0841400	TPR-like domain containing protein.	hypothetical protein	3.75577	6.31308	3.03054	4.62253	4.59823	4.42826	4.14631	3.0955	3.05632	4.60228	4.88048	5.28385	3.66726	4.1177	4.24066	4.97652	4.96934	4.98411	4.6261	4.63521	3.74294	4.33588	4.39301	4.26072	2.27968	3.76162	3.54817	3.60453	4.55317	3.55213	4.68601	4.86669	3.13661	4.37819	5.46401	4.80558	5.43751	5.02668	3.89894	4.17728	4.71247	3.90159	5.58064	5.10149	5.06928	3.87525	5.033
Os01g0843300	Ras GTPase family protein.	ATP/GTP/Ca++ binding protein, putative	5.21352	3.85099	5.56697	5.15414	4.57857	6.96126	5.48677	4.54706	5.19874	5.44622	4.93929	5.61655	3.40344	4.30676	5.55377	4.23726	5.00083	5.32524	4.7938	3.92978	4.80974	4.49101	4.74461	5.70521	5.903	4.60867	4.27096	4.1262	4.7716	4.92839	5.3651	5.10861	4.56938	5.47816	5.60218	5.04197	4.91745	5.16402	4.47532	4.9007	5.08191	4.82616	4.63609	4.8678	5.10243	4.81188	5.57995
Os01g0843800	Laccase (EC 1.10.3.2).	laccase precursor protein, putative	3.70643	2.39965	3.49891	3.02859	2.77594	3.38598	0.918852	2.9128	2.53601	1.54981	2.7565	3.44072	3.53225	3.62555	3.25286	3.11344	2.69886	3.58201	3.39457	4.15007	2.77952	4.35941	3.80263	2.87477	5.04934	4.99972	4.41801	4.08324	3.54614	3.77003	4.45654	5.04819	3.88292	4.10389	5.81648	4.3981	6.22088	5.9178	3.92613	4.82778	5.66947	3.88932	3.35514	3.32715	4.06823	3.01841	3.22722
Os01g0845000	Conserved hypothetical protein.	No Hit	2.82749	3.06111	1.26457	3.42234	3.06973	3.43021	3.10669	3.47231	4.15731	4.12843	4.5093	4.36467	4.09586	3.26402	3.3845	4.847	4.04483	4.31995	2.97732	4.38309	3.19348	3.59693	2.78207	2.55667	3.95527	5.5699	5.01831	4.67846	4.1743	3.47546	3.93674	4.81472	4.77337	4.21244	5.2748	4.56062	5.99459	5.97852	5.45864	5.03298	5.53626	5.48383	2.68466	2.50619	4.55586	3.78056	2.27177
Os01g0847400	Hypothetical protein.	No Hit	5.10639	5.56388	6.08034	5.77368	5.64282	6.52057	4.61495	4.83547	5.47667	4.91424	4.98078	6.88195	5.22999	4.73205	5.87016	5.62797	4.72194	6.06526	4.9991	4.5356	5.2593	4.82838	5.10723	5.36896	6.43839	6.0992	5.50242	4.8162	5.01085	5.69363	6.46453	6.29374	5.81083	6.4323	6.86024	7.3565	7.88978	6.43623	5.90361	6.89565	6.24538	5.73274	5.21364	4.98611	5.9161	5.97725	5.14251
Os01g0850200	Hypothetical protein.	retrotransposon protein, putative, Ty3-gypsy subclass, expressed	3.25004	3.43506	2.20232	0.765157	2.5767	2.43336	1.93864	3.6649	2.98151	2.80758	4.23451	0.818466	2.58816	3.0289	3.12394	3.51255	3.32446	2.09871	2.12226	2.49507	3.1546	2.59214	2.5668	1.96349	2.59696	-1.7302	4.00085	2.77617	4.6288	3.65272	2.25909	3.1849	2.14577	1.47388	4.05988	2.54051	3.19841	4.16926	1.88411	1.3249	3.07346	2.25823	1.8035	2.46175	1.70479	2.09622	2.81819
Os01g0851400	Machado-Joseph disease-like protein (MJD1a-like) (Ataxin-3 homolog).	josephin, putative, expressed	7.69546	7.1381	7.22179	8.7917	8.09891	8.04556	7.69606	7.34823	7.25225	8.5215	7.79911	8.03223	8.07654	7.98119	8.15394	8.4421	8.27431	8.56351	8.00536	7.60439	8.08509	8.00259	8.03878	8.1798	6.34659	6.32714	5.78882	7.50361	8.01816	6.65988	8.53825	7.92111	7.9915	8.44035	7.88131	7.76643	7.12306	7.57782	7.84767	7.60248	7.58846	7.76672	7.90894	7.93649	7.96168	8.45633	8.08217
Os01g0855900	Hypothetical protein.	CDC6 - Putative DNA replication initiation protein, expressed	4.20549	5.01589	4.64343	4.28108	4.33647	4.90862	4.15638	4.77884	4.93472	4.34691	4.66735	4.55235	5.56555	5.63888	5.68391	4.95047	5.19637	4.84238	4.12481	4.34081	5.93847	4.0031	4.42716	4.40958	4.9611	-0.29175	2.52637	4.84853	5.19148	3.38374	4.05174	4.44114	4.17259	4.20423	4.85974	4.64997	6.58519	5.08393	4.18742	5.22763	4.97404	4.2954	4.28766	4.23411	4.11472	4.86312	4.09831
Os01g0858800	Hypothetical protein.	No Hit	3.78867	2.36112	2.81765	2.30825	2.6853	1.03071	1.86467	2.65643	2.47045	2.46798	2.77696	2.60451	0.923465	2.69596	3.35089	2.75318	2.3877	2.15863	2.5906	3.37239	2.34165	3.09245	2.77541	1.27212	2.24459	3.63732	4.44602	2.87388	2.97825	4.35295	3.58555	4.34306	2.0004	3.01589	5.34343	3.11756	5.14432	5.45592	2.25064	3.45408	4.92829	2.19096	2.53468	2.24039	4.78016	1.472	1.44579
Os01g0860700	Hypothetical protein.	No Hit	9.05186	8.56446	9.67924	8.63313	8.11398	9.63276	7.83307	8.18495	9.07905	7.4187	7.61966	8.60696	8.98087	8.2873	8.90268	8.51873	7.7908	9.07252	7.54783	7.73181	8.49298	7.80582	7.95263	8.3333	9.08822	9.85748	7.59908	8.16076	7.51287	9.02174	7.84437	7.70554	8.43702	7.62112	7.89333	7.92843	9.49316	8.30574	8.08897	7.87534	8.126	7.89219	8.21673	8.24548	8.52755	8.01611	8.08194
Os01g0862300	Sorting nexin 1.	sorting nexin 1, putative, expressed	10.1985	10.6411	10.0512	10.3123	10.5329	9.92442	10.671	10.7891	10.6318	11.2118	11.6069	11.3299	10.4808	11.0392	10.8563	10.5584	11.0377	10.6703	10.5573	10.7576	10.4044	10.9906	10.7445	10.9291	11.3008	10.9219	11.6588	12.2076	11.9017	11.5613	10.8698	10.5816	11.0753	10.8796	10.1727	10.7834	9.67066	10.6039	10.9325	10.4549	11.0539	11.3064	11.2484	11.355	11.2301	11.5392	11.6231
Os01g0864300	Harpin-induced 1 domain containing protein.	harpin-induced protein 1 domain containing protein, expressed	2.64678	2.24978	3.08744	3.17372	1.75697	2.97404	1.7486	1.53855	1.74458	4.01382	4.02169	4.80866	-0.00716963	2.19389	2.60228	1.62749	3.23201	3.62188	2.53322	4.03098	4.10581	4.1702	3.79661	3.41191	4.03368	5.9826	4.28168	4.77178	4.07757	3.89393	5.16208	5.59267	4.80125	4.6634	6.15871	5.16021	4.63084	5.95346	5.16814	6.10639	5.31206	5.28406	1.8889	2.74726	2.96361	2.84609	2.48199
Os01g0871800	Conserved hypothetical protein.	peptide transporter, putative, expressed	1.13399	2.86537	4.56497	2.92922	2.84121	3.22188	2.27527	1.89868	3.48145	2.65072	2.77561	3.90913	2.49232	2.47435	3.54996	1.16358	3.02239	2.67198	2.76991	1.54077	2.10168	1.05446	2.23157	2.51356	2.46719	3.92554	-0.708802	2.57321	3.47028	3.73139	2.64096	2.07579	2.95613	3.20491	2.10214	2.60986	5.37541	2.79441	4.60104	2.86517	3.3201	4.91641	2.9655	1.16262	3.66157	2.52592	1.86579
Os01g0872300	Conserved hypothetical protein.	No Hit	3.15257	3.48972	1.64143	3.30395	2.66078	2.39715	3.14293	2.79059	2.24466	2.78678	3.30698	3.48553	2.3685	3.17608	3.30431	3.4548	2.86909	3.53621	3.69498	3.80349	3.08791	4.32329	4.29688	3.38972	4.52911	5.14738	0.704062	3.55106	3.28164	3.26425	3.8289	4.96011	2.86324	3.41381	5.76672	3.51071	5.53539	5.48086	2.8548	4.14627	5.19306	2.56937	2.87736	3.27747	3.16709	2.15587	2.67208
Os01g0875400	NLI interacting factor domain containing protein.	ubiquitin-like domain-containing CTD phosphatase 1, putative, expressed	9.07305	9.5161	8.99926	9.53123	9.80503	9.2952	9.45937	10.006	9.89578	9.91477	10.2944	10.0639	9.62273	10.2518	9.975	9.35426	9.92175	9.81839	9.60717	9.75523	8.77292	9.73718	9.29216	9.21371	9.77093	9.39525	9.90712	10.1722	10.322	10.1134	9.19069	9.42114	9.36514	9.1494	9.11088	9.21806	8.75315	9.30369	9.31102	9.29479	9.38515	9.606	10.2048	9.78372	9.64216	9.40252	9.98149
Os01g0881000	Type III restriction enzyme, res subunit family protein.	CHD3-type chromatin-remodeling factor PICKLE, putative	3.04862	3.10772	1.57037	2.87993	2.91905	3.84848	3.33674	2.83517	3.47883	3.20059	3.54818	2.07129	2.95338	2.60294	2.74585	3.87393	3.6814	3.51115	2.77091	1.95478	2.18802	2.96708	3.2837	1.54305	4.02566	5.24399	3.75485	3.21517	1.74357	4.10175	1.98705	3.28982	1.52921	2.12289	4.10759	2.12334	4.49191	4.12149	2.30134	2.27656	3.73564	1.44392	2.48542	2.43039	2.37379	1.81492	2.04838
Os01g0882300	Protein of unknown function DUF803 family protein.	DUF803 domain containing, putative, expressed	8.03642	7.69406	7.51028	8.06066	8.00556	7.34949	8.42086	8.05462	8.06123	8.52998	8.0005	7.45389	8.2641	8.23409	7.92282	8.16247	8.64411	8.50353	7.86573	7.8774	7.95416	7.79979	8.13156	8.00837	6.81243	7.00803	6.55183	7.50863	7.49928	6.86459	8.60363	8.23051	8.33515	8.53168	8.19891	8.14865	7.43139	7.95874	8.14303	8.26848	7.83015	8.06508	8.1808	8.71214	8.58308	8.72863	8.63434
Os01g0890800	TPR-like domain containing protein.	No Hit	3.43526	2.96217	4.32866	4.18195	2.76636	4.39075	2.87237	2.99939	3.61489	2.70665	3.40041	3.84152	3.98611	3.17131	3.95462	4.39167	3.10742	3.99751	3.10809	3.80984	3.70626	3.20429	3.2221	3.38279	5.83482	3.04323	2.74141	3.85778	3.65059	1.94248	4.51744	4.69171	4.81559	4.12051	4.92915	4.88518	6.48835	5.58062	4.87801	3.21323	5.32707	4.43265	3.88161	3.4962	4.86403	2.29037	3.05189
Os01g0891500	GroES-like domain containing protein.	inactive receptor kinase At1g27190 precursor, putative	3.40762	3.93717	6.02055	3.69613	3.36773	4.46368	4.69005	3.79502	3.83573	4.89857	5.31952	5.71131	3.18219	2.94098	3.96513	6.17928	3.569	4.4313	2.83671	3.42526	3.19893	4.1109	3.11874	3.78727	1.85438	4.67539	3.80621	6.0861	4.46933	4.53227	3.99261	4.29995	3.78202	4.00245	5.24434	4.49924	5.75782	4.99339	4.40314	4.72628	4.32913	4.47675	2.21807	1.66014	2.24592	2.60124	2.05146
Os01g0893500	(No Hit)	No Hit	3.87168	3.67418	3.82657	3.59162	3.51226	3.81297	2.27103	2.1943	3.07481	2.193	1.91854	1.14861	2.31993	2.87292	3.16201	3.06079	1.73543	2.96345	0.454082	1.52336	2.01408	2.40156	2.11565	1.30432	3.11636	5.42002	3.34623	1.797	1.71227	3.992	2.5856	3.4938	1.56175	2.73867	4.33552	3.28963	3.54528	4.50433	2.69724	2.4246	4.11601	2.21017	1.27831	2.1771	1.89581	1.06226	0.849006
Os01g0902200	Peptidase M3A and M3B, thimet/oligopeptidase F family protein.	oligopeptidase, putative, expressed	8.51522	8.47376	8.08652	8.51176	8.60967	8.09746	8.29223	7.71432	7.22959	8.274	8.18943	7.45324	7.5119	7.37959	7.42503	7.35302	7.86934	6.75851	8.43005	7.84052	8.32019	7.16522	7.75619	7.69184	6.28751	6.13384	6.28534	6.95061	7.18486	6.8359	7.59784	7.37004	7.45679	6.90975	6.45161	6.04715	6.28786	6.88933	6.61996	6.84282	6.54205	6.85424	9.82328	8.8978	8.48193	8.28734	8.60764
Os01g0903400	Zn-finger, CCHC type domain containing protein.	No Hit	3.10708	1.54876	0.895765	2.63568	1.63451	1.00147	1.28368	3.01231	1.94568	2.29191	1.49949	2.76865	2.34668	0.650969	3.51515	2.19567	1.49496	1.67866	1.07909	2.19483	5.01963	1.91902	1.70892	2.24284	3.56001	3.6713	2.92541	2.10657	0.705379	3.7117	2.79677	3.28686	1.56964	2.84909	4.02816	2.94596	4.08798	3.35281	2.00427	1.04588	3.52307	2.25643	1.67301	1.57298	2.28693	0.714669	1.51139
Os01g0904400	SMC2-1.	chromosome segregation protein, putative, expressed	4.83802	5.68018	4.05126	5.33968	5.53833	3.79611	5.35209	6.15797	5.72457	5.97525	6.14899	4.90767	5.48697	5.97249	5.12179	5.3871	6.47814	6.20192	6.6366	6.91029	3.59215	7.54156	7.54481	6.95818	4.66356	6.27719	5.06052	3.9579	4.30864	5.44567	7.15224	7.28648	6.84398	7.07803	6.7946	6.31434	5.96313	5.94924	6.47974	5.88009	6.07136	6.01167	9.03421	8.23251	7.97876	2.25029	8.38759
Os01g0906000	Hypothetical protein.	expressed protein	8.73207	9.07369	9.14399	9.15796	9.28765	9.63087	6.19519	6.47149	6.36547	7.0074	7.33988	6.55084	6.96799	7.20436	6.95432	7.45886	7.36746	6.60009	10.8321	10.7647	10.5116	10.5366	10.7614	10.6675	7.13031	7.24334	8.23554	7.45365	7.17264	7.84259	11.66	11.59	12.2029	11.3878	11.0112	11.449	9.42409	10.1924	10.7721	10.6141	10.3355	10.8422	11.2079	11.1307	11.1789	6.92101	10.8433
Os01g0909100	(No Hit)	ZOS1-21 - C2H2 zinc finger protein, expressed	6.12913	6.49198	5.23082	6.06253	5.65052	5.42866	5.56736	5.57088	5.60815	4.97537	5.39219	5.31995	5.10569	5.44351	5.88889	5.12997	5.50966	4.78087	5.10632	5.14096	4.85	5.63238	5.72019	5.96929	6.27362	6.37568	4.83307	4.52589	4.85014	4.06956	5.95474	6.1556	5.46574	6.17955	6.73452	6.31015	6.10599	6.56814	5.74822	5.98114	6.48164	6.03267	6.99098	6.10863	6.49101	4.3146	6.47342
Os01g0911600	Hypothetical protein.	No Hit	3.01103	3.6959	3.66023	2.92186	2.66398	2.25337	2.90431	4.16722	2.65886	2.68721	2.70161	3.778	4.30491	3.17414	2.49668	3.13417	2.78494	3.70598	3.26196	3.11608	2.93709	3.51037	3.37368	3.42089	5.13501	5.13117	5.23539	3.6501	3.01476	3.63439	3.75754	4.73495	2.18053	3.52537	5.54272	3.89074	5.44073	5.61286	2.61346	3.05787	5.01262	2.85884	3.08232	2.48688	1.4112	2.82705	2.14225
Os01g0911900	Protein of unknown function DUF185 family protein.	Uncharacterized ACR, COG1565 containing protein, putative, expressed	6.09234	6.76286	4.54676	6.63869	7.11134	5.24554	6.13294	6.22922	5.5703	7.39969	7.39926	6.20092	5.80818	5.79637	5.93693	6.19897	6.77289	6.23909	6.82529	6.75276	6.06654	7.22443	7.10823	7.21813	5.09425	5.24458	5.27132	6.65323	6.68792	5.26219	7.37053	7.29598	6.8897	7.39593	6.85331	6.47098	5.44238	6.17042	5.95251	6.39299	6.31023	6.12662	8.00938	7.8257	7.19889	5.68366	8.12858
Os01g0912600	Conserved hypothetical protein.	expressed protein	8.93117	9.39851	8.13062	9.41445	9.58653	8.8242	8.49751	8.82479	8.46813	8.816	9.17573	8.63544	8.38279	9.06822	8.9224	8.4484	9.05862	8.90842	6.8195	7.47335	6.59075	7.54943	7.34526	7.57509	7.00436	6.33955	7.49535	7.60624	8.38054	7.73829	5.97853	6.14051	6.13962	6.46824	6.22486	6.57865	6.47686	6.58396	6.42494	6.38897	7.03159	6.96045	8.19865	7.0514	7.00835	6.60723	7.57493
Os01g0913400	TPR-like domain containing protein.	pentatricopeptide, putative, expressed	6.21204	6.48052	4.75054	7.14155	7.02932	5.62765	5.81834	6.09726	5.41859	7.03253	6.88846	5.98202	6.49427	6.49456	6.31732	7.38449	7.58993	7.01756	6.84692	6.62631	5.77943	7.26713	7.17929	7.13062	4.80529	5.9776	5.62519	5.77557	6.46635	5.49825	7.91272	7.65985	7.04379	7.96061	7.70606	7.32979	6.67771	7.00232	6.35696	6.78006	6.75013	6.80656	8.60189	7.81935	7.62233	5.96747	8.2136
Os01g0914600	TPR-like domain containing protein.	pentatricopeptide repeat protein PPR1106-17, putative, expressed	1.83411	3.11329	2.47575	3.87827	3.78655	3.53617	2.82501	2.77325	2.6785	3.17205	3.57027	3.64303	3.5953	2.08941	3.40086	5.09592	3.93595	3.74093	4.79828	4.82244	3.75878	5.93862	5.09124	4.7311	3.25565	7.51773	3.50366	3.83202	3.48884	4.61393	3.47631	3.5679	2.0622	3.59693	4.69483	3.41809	4.39391	4.13639	1.53593	3.64988	3.74093	2.07154	5.33481	4.84975	4.6923	2.80127	5.08863
Os01g0915300	Proteinase inhibitor I25, cystatin family protein.	tetratricopeptide repeat domain containing protein, expressed	4.35779	2.81806	2.91692	3.1879	3.09872	3.20549	2.5792	1.99501	2.80024	3.37835	2.21878	3.42617	3.99144	1.27189	3.19844	3.36852	2.30164	1.87232	1.65389	0.76309	1.86922	2.21838	2.3691	1.3936	4.30141	5.39222	5.06915	2.85489	0.303956	4.31604	3.57901	4.09406	1.85678	3.23347	5.04045	3.63182	4.92804	4.53845	2.65217	1.62756	3.8518	2.03421	2.63976	2.66009	2.04046	3.38288	2.3982
Os01g0920400	Dynamin family protein.	dynamin family protein, putative, expressed	9.65558	10.0685	9.35333	9.78524	10.1802	9.50251	10.0317	10.389	9.91971	10.1727	10.4758	9.58956	9.64467	10.2783	9.98245	9.39001	10.2692	9.97722	9.12191	9.60383	9.19208	9.67447	9.58133	9.68933	9.25152	8.71376	8.98312	9.82003	10.2565	9.33631	9.68771	9.69367	9.87892	9.84277	9.36237	9.84799	9.35115	9.49307	9.83856	9.67157	9.9295	9.96849	10.0959	10.2748	10.0561	9.82835	10.3116
Os01g0921200	Alpha-glucosidase I.	mannosyl-oligosaccharide glucosidase, putative, expressed	2.89412	3.53963	0.830934	2.28795	1.15167	4.18582	1.38707	2.07637	2.71593	2.41735	1.69277	2.50895	3.74679	2.52541	2.70502	3.68473	2.38305	2.88699	2.303	1.44361	3.01371	3.13216	2.20123	2.30028	6.33418	5.24876	0.0715084	3.37958	2.55018	4.18795	3.09306	3.84603	3.47622	3.72712	4.68407	3.47808	4.791	4.46731	3.40784	3.48557	3.88463	4.46375	1.6896	2.13726	1.83781	2.94867	2.3509
Os01g0923400	Hypothetical protein.	expressed protein	4.5924	4.23617	3.86772	4.09399	3.37417	3.98363	3.78	3.39812	3.93882	3.14574	3.65334	3.6333	3.7792	3.9262	4.00754	4.56165	3.38846	3.90814	3.24184	3.94245	7.81441	4.49111	4.36139	2.19953	5.00149	4.91753	4.43305	4.13479	3.4387	4.26132	5.2268	5.89568	2.99763	5.12811	6.85117	6.38127	6.30447	6.22854	5.87798	4.35443	5.66255	3.87498	3.12595	3.20409	2.05118	2.76109	2.52298
Os01g0935300	Hypothetical protein.	cullin-1, putative, expressed	7.87218	8.19321	7.30198	7.94719	8.15065	7.39888	9.14102	9.27583	9.10889	8.75787	8.98211	8.693	9.5317	9.72682	9.47966	9.23555	9.20725	9.37048	8.68418	8.70905	7.87737	9.06238	8.87718	8.84631	8.88183	8.61648	8.89055	9.34538	8.90245	8.46137	7.5607	7.46657	7.8734	8.3093	7.53072	8.11141	7.48059	7.60122	7.70971	8.15554	7.90627	8.43144	9.78201	9.01589	8.92258	9.20844	9.58337
Os01g0936000	Glutaredoxin family protein.	OsGrx_C6 - glutaredoxin subgroup III	2.87017	1.54636	3.0652	1.39984	1.02515	3.13134	3.53423	1.34918	1.57743	1.48538	1.84285	3.81135	3.662	4.00022	0.823348	2.81244	1.14731	3.26102	2.46485	1.78513	1.69996	1.45893	0.644137	2.45896	4.52297	3.26645	1.27947	1.4296	1.52331	0.445117	3.04136	2.10745	-0.268803	1.61468	2.44148	1.87615	4.7074	3.10452	0.767886	3.40223	3.28812	1.02174	2.05682	1.06233	2.50511	1.12354	1.24075
Os01g0941500	Glycoside hydrolase, family 17 protein.	glycosyl hydrolases family 17, putative, expressed	4.19639	3.8456	4.83191	3.60806	3.46059	2.6283	4.46602	3.92211	4.77454	3.09997	3.14193	3.59562	3.28661	3.704	4.31389	3.58198	2.21778	3.13913	3.60641	3.38901	3.37405	3.66786	3.63324	2.95442	4.71252	4.9935	2.84106	4.93645	3.26972	2.86483	4.61587	5.06069	6.6181	4.36457	5.63814	4.6692	6.48314	5.81946	5.33428	4.82114	5.72006	5.21067	3.41894	2.933	2.75619	4.1211	3.11123
Os01g0953600	NADPH-dependent FMN reductase family protein.	NADPH quinone oxidoreductase, putative, expressed	4.10344	4.92447	4.39282	4.04796	3.80951	3.28564	4.93466	5.29665	4.83965	4.52724	4.97595	4.3743	6.1189	4.33073	4.77155	3.10325	3.88981	3.80054	6.03597	5.8591	7.09118	2.69916	3.29151	3.78676	5.28649	2.3413	5.44265	4.46265	4.16867	4.032	4.5085	4.5228	5.20543	4.98882	3.14206	5.09236	5.96516	5.29607	5.89994	6.2906	6.00512	7.34671	7.5064	7.49131	6.65172	7.61937	6.18835
Os01g0959600	(No Hit)	pentatricopeptide, putative, expressed	4.73342	5.17468	1.73885	5.98492	6.69766	4.84825	4.68024	4.84782	4.43318	6.75865	5.84546	5.94152	6.22052	5.57626	5.14857	6.87726	6.72379	6.75714	4.71663	4.88499	3.69982	5.23284	4.7807	4.4782	5.38039	5.39166	4.99518	5.30113	5.50681	4.6384	4.91882	4.56321	4.00226	5.00033	5.00032	3.70579	4.22715	4.88173	4.72977	4.58898	4.25966	4.0737	6.03609	5.25486	4.65733	4.29286	5.48693
Os01g0959800	Phosphatidylserine decarboxylase.	phosphatidylserine decarboxylase, putative, expressed	10.4909	10.5252	10.9507	10.738	10.8165	10.755	11.2439	11.0617	10.6803	11.6423	11.939	11.7066	10.8096	10.7779	10.6601	10.9128	11.0164	10.7122	9.71185	10.1899	10.1796	9.4942	9.3782	9.69521	10.96	10.6456	10.6126	11.9606	11.5103	11.2374	10.6147	10.6139	11.2457	10.8686	10.2812	11.1003	10.5902	10.5231	11.1763	10.7148	10.9262	11.2871	9.71257	9.91058	9.45596	11.0683	9.42693
Os01g0964000	VAMP-like protein YKT61 (AtYKT61) (Geranylgeranylated protein 1) (AtGP1).	VAMP-like protein YKT62, putative, expressed	7.4998	7.57271	7.36074	6.96434	7.04766	6.97365	7.08612	7.48039	7.30282	6.4464	6.82294	6.41372	7.93964	8.36527	8.02899	7.01066	7.36944	7.42602	7.22718	8.03931	7.04766	5.92417	5.58155	5.24202	6.96634	6.90154	6.74315	7.59399	7.16001	6.62533	6.77459	6.70057	6.69769	5.93988	5.78757	5.97413	6.88527	7.39383	7.29985	6.92113	6.93053	7.40458	6.50253	6.66533	6.82754	6.19657	5.76351
Os01g0964900	Mitochondrial substrate carrier family protein.	mitochondrial carrier protein, putative, expressed	9.38095	9.39057	9.24737	10.5463	10.6805	10.392	9.96428	10.2623	10.1029	10.8042	10.6014	9.78492	10.0315	9.96391	9.93372	9.92946	10.5277	10.7088	10.1918	9.87909	10.6867	10.5307	10.8988	10.9377	9.02222	8.04433	8.18264	9.88803	10.4774	9.43431	10.3599	10.1853	10.2319	10.3097	10.054	9.83295	9.42033	9.56674	9.88713	9.73163	9.41838	9.81294	10.5688	10.6598	10.5525	10.9681	10.9283
Os01g0968000	Conserved hypothetical protein.	pentatricopeptide, putative, expressed	10.9937	10.8018	9.8616	10.6137	10.3479	9.70716	11.196	11.2997	11.0897	10.9638	10.6076	9.94847	10.726	10.6655	10.6757	10.1887	10.6968	10.4348	10.0883	10.0647	9.81951	10.0819	10.1372	10.0328	9.3058	8.67807	8.93068	9.52293	9.70245	9.25938	9.86391	9.39786	9.25273	10.1392	9.34038	9.21856	9.32339	9.18194	9.40642	9.42301	9.2716	9.70864	11.3333	10.6805	10.5762	9.97122	10.5253
Os01g0968600	Ferritin/ribonucleotide reductase-like family protein.	No Hit	2.45472	2.59335	3.79218	3.79576	3.44256	3.50444	3.59121	2.71864	3.933	4.564	4.11964	2.68812	2.86769	3.41	4.23099	3.18753	4.26491	2.86469	2.24353	3.43183	3.59369	2.62559	2.81426	3.05011	5.01596	3.37262	3.90408	2.16715	3.26738	3.2748	3.29566	3.60373	2.94914	3.00823	2.92054	3.02871	5.0399	2.62766	3.19868	4.19147	3.3926	3.72465	4.21109	4.3797	3.72226	3.37105	4.26389
Os01g0969100	Conserved hypothetical protein.	NAD dependent epimerase/dehydratase family protein, putative, expressed	7.41668	6.97744	7.39789	7.37678	7.32495	7.31593	7.11713	6.48289	6.35449	6.96154	6.4015	6.1556	6.33732	6.71148	6.35182	6.08007	6.42923	6.70952	9.55875	9.17977	9.3779	10.4081	10.4704	10.4659	6.61726	6.62916	7.37055	6.80335	7.23658	7.33951	9.84687	9.35158	9.40534	10.0103	9.22814	8.99868	7.72931	7.90653	8.34632	8.3048	8.01041	8.32368	10.175	10.4143	10.1619	7.86192	10.4973
Os01g0976900	Protein kinase domain containing protein.	transposon protein, putative, unclassified	4.33444	4.73624	5.07595	4.20915	3.73458	4.12327	5.00756	5.65834	5.16071	5.01816	5.59065	4.65463	5.06896	4.73183	5.18174	4.8549	4.84445	5.21227	7.06511	6.9555	6.36281	8.11412	7.92124	7.78726	5.41827	4.0214	5.81859	6.8346	6.98142	6.88452	7.26937	7.13122	7.72573	7.11171	7.18233	6.94381	6.26223	5.79169	6.47088	5.75739	6.15579	6.49477	9.72098	9.84265	10.0381	8.39074	9.57414
Os02g0106300	TPR-like domain containing protein.	pentatricopeptide, putative, expressed	2.95922	4.24088	3.06796	4.44999	4.96621	3.70646	2.6472	4.36526	3.82314	4.7015	4.56565	4.1325	4.64251	4.46155	4.56462	4.98674	5.90356	5.80404	4.77864	4.98402	3.6565	4.45381	4.61557	4.38324	4.78277	5.43087	3.4157	4.19276	3.48498	4.80584	3.7906	4.42713	3.19268	3.87615	4.78227	3.56166	5.91367	4.28065	3.38706	3.45626	4.51651	3.67158	5.92615	5.0288	5.51873	3.78168	5.71051
Os02g0108600	(No Hit)	No Hit	2.65401	1.19415	2.7218	2.7971	1.7903	2.26615	2.62964	2.3277	2.43113	3.02603	1.93363	2.78185	2.77336	2.50787	2.67081	2.46844	2.12572	2.36226	1.47176	2.64418	2.13686	2.68567	2.7971	2.13491	4.12327	4.07086	3.68637	2.06376	2.41881	3.08027	2.60084	3.39095	1.73946	2.75615	4.5802	2.21136	3.86995	4.81949	2.08512	1.96988	4.3479	2.43476	2.28392	1.90392	2.15535	1.36557	2.07017
Os02g0109900	Conserved hypothetical protein.	expressed protein	4.72867	4.68897	4.87314	4.77404	4.56883	4.69904	4.38027	4.54448	4.38919	3.9975	4.58984	4.085	4.2639	3.79922	4.81709	4.53315	4.54571	4.34436	3.36333	3.16195	3.56539	3.46696	4.12912	4.14949	3.04287	3.94533	3.95084	3.87018	3.46242	4.59342	4.30608	4.80021	3.17575	4.57524	5.65074	4.85087	5.47485	4.96491	2.894	2.66913	4.86818	2.84373	3.72204	3.65624	3.68538	3.07457	3.94074
Os02g0115800	Hypothetical protein.	No Hit	3.72741	4.21521	4.05515	4.28882	4.41616	4.06753	3.97619	5.14962	5.17011	4.46645	4.96494	5.53629	4.96523	5.32207	5.21728	5.11211	5.38377	4.65751	5.16994	5.06313	5.20564	4.47566	4.29674	4.06917	5.40808	5.38426	5.70718	5.31944	4.6783	5.04989	3.70729	4.55695	4.51506	3.86968	4.51233	4.54731	10.1505	7.94226	6.09909	9.80565	8.02801	5.82508	5.07689	4.77355	4.77355	3.73827	4.38231
Os02g0116700	Protein kinase domain containing protein.	phytosulfokine receptor precursor, putative, expressed	14.178	14.015	15.4704	13.4105	13.6031	14.8389	13.127	13.7445	14.83	12.5144	12.8235	14.0689	14.293	14.102	15.1886	13.5841	13.3555	14.7843	13.4427	12.9576	14.4515	12.4857	12.6128	13.8317	15.0252	15.2631	13.3192	13.3182	12.7313	14.7989	13.0712	13.1229	14.7721	12.9539	12.8449	13.9873	14.4909	13.0809	13.9634	12.8484	12.8394	13.7019	12.8503	13.1926	13.9795	13.3102	12.3681
Os02g0118400	Alpha-N-acetylgalactosaminide alpha-2,6-sialyltransferase (EC 2.4.99.3) (GalNAc alpha-2,6-sialyltransferase I) (ST6GalNAc I) (Sialyltransferase 7A).	sialyltransferase family domain containing protein, expressed	4.69819	4.77883	3.53529	5.04884	4.93542	4.75158	4.85774	4.01176	4.45047	4.54663	4.67567	4.50358	3.51208	3.64442	3.64973	4.18773	4.28781	2.94459	5.20352	4.6784	8.38948	5.93883	6.08623	6.53704	5.19614	4.26051	5.82362	4.06751	4.66153	5.82804	5.56562	5.51825	5.73374	6.01033	5.41401	5.40068	4.76584	4.84637	4.81634	4.56295	4.50246	4.58999	6.26167	6.33358	5.99841	6.14731	7.06855
Os02g0118800	NBS-LRR protein (Fragment).	retrotransposon protein, putative, unclassified, expressed	3.46692	3.11023	5.13567	3.73691	3.23239	4.35359	1.65185	3.00845	1.86085	3.49663	3.19017	4.2748	1.75139	3.26181	4.72798	4.49456	3.29579	3.32777	2.04225	5.26045	3.20961	1.47985	2.53599	3.59794	4.91168	5.03748	4.77057	2.92439	3.05039	2.45	2.9733	1.19937	3.52338	2.77713	2.12946	3.41793	5.53613	4.87374	3.62574	4.98127	3.9853	3.6927	3.82749	2.87018	3.19132	3.66908	3.42507
Os02g0119700	TPR-like domain containing protein.	PPR repeat containing protein, expressed	5.08012	5.44457	4.52896	5.72978	5.39598	4.90855	6.14472	6.04873	6.29341	6.99581	6.60486	6.43738	6.77486	6.68224	6.45443	6.10379	6.5965	7.13742	5.48885	6.37908	5.17957	6.35286	5.72267	5.72011	6.49723	6.80686	5.90546	7.20125	6.80186	6.90159	6.39106	5.87588	5.89906	6.74719	6.03829	5.79931	5.02338	5.7098	6.04721	6.05963	5.83532	6.26732	7.03642	6.02757	6.25006	5.22129	6.04855
Os02g0120300	Conserved hypothetical protein.	AGAP001222-PA, putative, expressed	4.09102	4.18645	4.37711	6.52133	6.4446	5.53521	5.58895	4.44351	4.48109	6.63418	6.82409	6.1721	4.98725	4.93534	4.60531	6.5528	6.8636	6.57846	4.94925	5.14689	5.04913	5.45248	5.37323	5.45141	4.82559	5.67764	5.76711	5.85421	6.17711	5.81451	4.77251	4.97069	4.65803	4.76212	5.16725	4.88909	5.31843	5.0305	4.78978	4.23666	4.91527	4.98745	6.2714	5.80409	5.73427	5.59498	5.71566
Os02g0121600	Hypothetical protein.	HVA22, putative, expressed	9.90977	9.72519	9.88567	10.5427	10.301	10.0114	11.1575	10.4363	10.0695	11.8917	11.4904	10.7581	9.87424	10.0176	9.67647	11.3617	11.5875	11.2021	10.5551	10.5234	10.4115	10.325	10.1974	10.3174	10.6336	9.81798	11.0697	11.6796	11.7166	11.3576	10.9858	10.6194	10.6304	10.6289	10.0554	10.2638	10.1346	10.5652	10.7888	11.2552	10.7428	10.9187	10.3845	10.3802	10.4708	11.2043	10.9103
Os02g0122300	Conserved hypothetical protein.	translation initiation factor eIF3 subunit, putative, expressed	10.5644	10.5214	9.83389	9.85686	9.83707	9.23321	10.2193	10.6581	10.4078	9.97796	10.1487	9.76574	10.3905	10.7153	10.5013	9.72093	9.96027	9.76978	11.5471	11.2086	10.8884	11.1955	11.0007	10.5843	10.4045	9.66526	10.5785	10.5019	10.4451	10.3032	11.1756	10.9589	11.1259	11.0972	10.796	10.3996	9.93957	10.324	10.5689	10.6274	10.2681	10.7672	11.8812	12.0026	11.706	9.99801	11.2388
Os02g0125300	Bax inhibitor-1 (BI-1) (OsBI-1).	transmembrane BAX inhibitor motif-containing protein, putative, expressed	12.5748	12.6897	12.8215	11.6787	12.2044	12.0026	11.8411	12.0503	11.9061	11.5587	12.0275	11.782	11.9583	12.0924	11.7356	11.602	11.8264	11.5226	13.6065	12.8337	13.3837	12.8433	12.9018	13.008	11.9265	12.001	12.5407	12.3379	11.9628	11.707	14.1989	14.1913	14.8707	14.1198	13.9417	14.2993	12.9046	13.1286	14.2465	13.3285	13.4791	14.0136	13.45	14.0401	13.8888	13.8902	13.6017
Os02g0125800	Transcription factor Tfb4 family protein.	RNA polymerase II transcription factor B subunit 4, putative, expressed	8.0961	7.8954	7.62108	7.82139	7.7218	7.47858	8.36485	8.31352	8.16014	8.18988	8.17438	7.62575	8.1897	7.87893	7.7925	7.5638	7.9514	7.41282	7.99473	8.07156	7.62533	8.24572	8.23824	8.21198	7.63268	7.19546	7.78528	7.89818	7.81691	7.56412	8.55694	8.22951	8.42626	8.66305	7.97245	8.1145	7.45762	7.98411	8.14969	8.4478	8.09973	8.42434	9.711	9.27874	9.15574	7.54476	9.30599
Os02g0126800	Vesicle transport v-SNARE family protein.	vesicle transport v-SNARE protein, putative, expressed	10.4525	10.5249	9.93679	10.9008	10.929	10.4748	10.6672	10.6791	10.5789	11.269	11.4757	11.0242	10.635	11.0765	10.6962	11.0249	11.2449	10.8974	10.851	10.7088	10.2075	10.9718	10.7956	10.8277	10.6056	10.3619	11.1156	11.6351	11.4603	11.1565	10.9899	10.8232	11.0532	10.994	10.5647	10.7023	10.204	10.4402	10.7095	11.0726	10.6325	10.9953	11.6721	11.624	11.5329	10.1886	11.6705
Os02g0128500	Hypothetical protein.	No Hit	3.4524	3.41123	4.3414	2.98431	3.28786	3.24703	3.69065	2.9448	3.82069	2.80256	3.39059	3.95046	2.68868	3.12255	2.8071	2.73568	3.11534	3.51513	2.96621	2.70952	2.66302	2.94406	2.9582	3.13008	4.72588	4.86947	5.08557	3.12843	2.80373	3.81981	2.80851	4.09652	1.74736	3.10221	4.72655	3.38302	5.50511	4.94065	3.14167	3.10021	4.44787	2.8997	3.52136	2.63591	3.15602	3.57336	2.70527
Os02g0133700	SMC protein, N-terminal domain containing protein.	No Hit	4.71666	5.00997	5.02346	4.82076	5.09629	4.91901	4.97164	5.41078	5.62322	5.53385	5.41662	5.36179	4.09935	4.12292	4.86372	4.29472	4.75957	4.77629	5.38308	5.28246	6.85084	5.40721	6.35162	6.70868	5.33911	4.03199	3.55354	4.49066	4.00278	5.63838	4.62256	5.46628	5.46996	4.44296	5.68384	4.70864	6.95142	6.00481	5.47552	5.22246	5.43308	4.86472	6.2595	5.88687	6.50932	5.85198	5.93972
Os02g0133900	Eukaryotic protein of unknown function DUF829 family protein.	expressed protein	2.57503	4.64338	2.93477	3.19422	2.90057	3.31101	3.56042	3.66377	3.78103	4.02309	3.62514	3.78741	3.44922	3.85537	3.47267	4.34345	4.3635	4.74504	4.88503	4.96801	4.92793	5.97307	5.86698	6.038	4.79735	5.8188	4.76436	4.93914	4.34008	5.18765	5.11714	5.10397	4.48221	5.33499	5.66284	4.69896	4.59891	4.86517	4.25832	3.85488	4.67976	4.79771	5.98401	5.50334	5.47075	4.58	5.91654
Os02g0136400	Conserved hypothetical protein.	hypothetical protein	2.83622	1.5214	0.603651	1.77796	2.88004	2.98236	2.41741	2.15603	1.79829	2.17288	2.90357	2.19917	2.91496	1.77897	3.40619	3.24333	2.25634	2.44837	1.29649	1.49779	1.73572	2.33399	2.31581	0.71799	-1.49667	4.15536	0.11261	2.87036	0.961994	2.03491	3.57979	4.02205	4.18536	3.15109	4.24001	3.35807	4.23566	3.65635	2.40858	2.92684	3.33874	1.75125	2.25354	2.64133	2.80997	2.57669	1.59976
Os02g0137600	Bacterial methyltransferase family protein.	S-adenosyl-L-methionine-dependent methyltransferase mraW, putative, expressed	7.36121	7.15631	6.51982	8.732	8.43289	7.77825	7.05524	7.69395	6.99469	7.36381	7.13198	6.9508	6.50423	7.05521	6.73317	7.80163	8.27952	7.95187	7.93221	6.75947	7.224	7.56787	8.02262	7.5881	5.19834	5.71583	8.14212	5.48569	6.02841	4.53972	5.19682	4.7496	4.33039	5.51665	5.26551	4.47074	4.35282	4.34966	3.59691	5.17731	4.3471	5.93032	7.18814	6.12295	6.23823	5.6265	6.11909
Os02g0138500	Hypothetical protein.	auxin-independent growth promoter, putative	5.80613	6.15385	6.48157	5.0965	5.55013	5.97141	5.53717	5.36738	5.21592	5.76281	5.75059	5.68098	6.32385	6.18319	6.7058	5.68735	6.15792	6.39079	5.39409	6.07201	6.47393	5.30421	5.47078	6.3979	5.95509	5.75107	6.47843	6.88807	7.26068	6.39264	6.72884	6.84418	7.5413	6.79466	6.1787	7.15526	7.32499	7.26229	8.0356	7.94801	7.24682	8.03475	3.87523	5.02681	5.86399	6.73727	6.02113
Os02g0142400	Conserved hypothetical protein.	expressed protein	3.65312	2.58087	1.82385	3.13639	3.85075	2.98999	4.46037	3.23783	3.9029	4.86428	2.18688	2.89021	3.01289	3.02374	3.93413	3.29116	2.97039	2.38792	3.92563	3.65524	1.50376	3.61682	3.51664	3.17373	2.82041	4.98788	5.0957	3.06029	2.59811	4.11873	3.92723	4.31123	2.90254	3.99744	4.63319	3.35378	4.19805	3.675	2.70622	3.18817	4.45168	4.3769	5.46857	4.0334	4.05578	3.28015	4.35419
Os02g0147500	Hypothetical protein.	expressed protein	2.55693	1.78852	2.56799	2.67847	2.40455	3.67419	1.79453	2.35542	3.82979	2.65049	3.09194	3.11098	2.57643	2.94135	1.32792	3.56308	2.00034	2.27611	2.33621	1.4938	2.68156	3.27152	2.61088	0.710679	2.41483	6.52155	4.37796	2.28449	1.04675	4.32461	3.39726	4.069	1.88177	3.48256	5.09679	3.99378	4.66623	4.50315	2.72954	2.98008	3.71815	1.14805	1.89841	1.83478	-0.977132	1.07117	1.23101
Os02g0148600	Conserved hypothetical protein.	expressed protein	3.89484	3.58707	3.51856	5.11219	5.03191	3.39018	2.93488	3.17102	3.34532	3.17963	3.0796	4.02358	2.99953	3.7026	3.23457	3.83743	4.42635	3.87804	7.21289	6.36715	5.65231	7.51769	7.54203	8.08914	4.39556	5.47583	1.50736	3.60453	3.13275	4.61103	7.08017	6.88929	7.00703	6.90698	6.53549	6.35227	4.65592	5.21846	5.40178	4.76316	5.04732	5.5365	9.54822	8.23947	8.50962	5.8651	9.35233
Os02g0152600	Conserved hypothetical protein.	expressed protein	9.33691	9.54305	8.4296	9.5797	9.47961	9.03797	10.1783	9.9595	9.69495	10.7338	10.5415	10.3064	9.06533	9.41722	9.42459	9.96214	9.91288	9.78236	10.0099	9.91165	9.00769	10.5172	9.99322	10.0221	9.93294	9.5322	10.3055	11.0881	10.6173	10.0422	9.68287	9.48239	9.47659	9.84886	9.58762	9.25794	8.68619	9.02266	9.38299	9.92773	9.25909	9.70769	11.2603	10.3251	10.1846	10.0482	10.912
Os02g0154300	Conserved hypothetical protein.	No Hit	3.12844	5.29303	5.36332	2.56222	1.23679	7.40453	2.88569	1.71077	2.30869	2.81517	1.89221	2.66804	2.6233	3.25666	2.2162	3.33441	2.46165	3.0537	2.65683	2.78083	2.33897	3.69912	3.28503	2.82543	4.28938	5.28703	4.49969	2.84376	2.71729	4.70516	4.10079	4.55235	2.57344	3.74979	5.50562	4.79717	4.33686	4.78692	3.49854	1.49959	4.67352	2.8057	4.08695	2.03293	2.32414	2.67921	1.73902
Os02g0159800	Cyclin-like F-box domain containing protein.	OsFBX38 - F-box domain containing protein, expressed	4.7097	4.85971	4.77156	4.60029	5.28446	5.12784	3.0418	3.48578	4.14081	3.06607	3.68024	4.02671	4.57926	4.05261	5.80974	4.14336	4.30741	4.32773	4.08658	5.48464	3.90717	4.59696	4.25749	4.23084	3.84834	4.2998	5.19	3.74097	3.25337	4.86861	4.88735	5.17225	4.5689	4.55655	5.78869	5.46464	5.64217	5.50249	4.6083	4.39703	5.27144	4.87567	4.40645	4.05669	3.82166	3.76175	3.61084
Os02g0161800	Peroxidase precursor (EC 1.11.1.7).	peroxidase precursor, putative, expressed	2.92598	2.25827	2.99667	3.67411	4.31442	3.45948	3.55386	3.1382	2.99851	3.52019	2.73191	3.83601	1.86813	2.99581	3.85331	1.31588	3.57372	3.62334	4.84202	3.4125	3.55468	4.89476	4.92671	4.89952	1.72546	5.46417	4.05084	2.93787	2.1513	3.61105	3.84775	4.03845	2.5946	3.69641	4.87326	3.23371	4.24296	4.51836	2.74704	2.78157	4.10119	2.12364	5.07503	5.51231	5.27658	3.76989	5.88531
Os02g0165200	Conserved hypothetical protein.	No Hit	3.26546	3.97558	3.21833	2.7719	2.25895	2.61819	3.70324	2.65002	2.66194	3.98855	2.41171	1.82572	2.61815	2.93719	3.03001	2.96201	3.50601	3.25182	2.31362	1.22128	1.74879	1.43292	1.18379	1.72612	3.81006	4.35057	3.92291	2.10643	0.875397	3.70745	3.91916	2.96609	3.73164	4.92168	2.60452	4.51555	4.5655	4.42129	3.74654	5.08073	4.40129	4.36478	2.55344	3.77168	1.86316	5.69795	3.18611
Os02g0167700	TBP-interacting 120 family protein.	HEAT repeat family protein, putative, expressed	11.0025	11.391	10.1172	11.2877	11.377	10.1884	11.496	11.7873	11.4709	11.7354	11.8193	10.8796	11.7898	11.8314	11.555	11.6225	12.1224	12.1824	11.045	11.4643	10.8849	11.8062	11.829	11.7538	10.8744	10.386	11.0493	11.5717	11.7719	10.9194	11.6803	11.2932	11.4492	11.7364	10.6775	10.9034	10.4896	10.6276	10.9636	10.8177	11.0747	11.4348	13.1038	12.7069	12.3867	11.6419	12.6582
Os02g0168300	Hypothetical protein.	expressed protein	2.16081	3.35373	2.61915	4.38877	5.41588	3.40058	3.16496	3.65312	3.1598	4.0075	4.31085	4.0804	3.86234	3.60785	3.02694	4.00228	4.34522	4.08856	8.70267	8.40167	5.42343	9.3334	8.76781	8.62998	5.29496	4.4311	4.35992	2.93762	3.75903	4.72803	8.69937	8.55887	8.46896	8.6185	8.1699	7.61907	6.22089	6.28692	7.14253	6.60124	6.7316	7.68017	10.3399	9.63982	9.56087	3.34367	9.69969
Os02g0173600	Dreg-2 like protein.	haloacid dehalogenase-like hydrolase domain-containing protein 3, putative, expressed	3.73362	1.97645	3.70406	2.31559	1.19427	2.81497	1.93161	0.979481	2.33872	0.7505	1.61809	2.38017	3.1307	1.22521	5.93485	2.30536	1.75277	0.982588	1.8269	0.341337	2.54852	1.73905	1.79332	0.800969	3.85925	4.84438	3.84413	0.0405799	-0.185767	3.79363	3.22421	2.77217	2.1009	1.57381	3.32678	1.59162	4.13055	2.98041	0.211145	2.46963	2.66325	0.764328	1.89981	3.9133	2.59619	2.69679	1.60272
Os02g0177400	Conserved hypothetical protein.	expressed protein	5.03989	5.21797	4.00787	5.40975	5.59164	4.88885	4.681	5.39011	5.2404	4.77782	4.86641	4.0064	5.5632	5.20802	4.67552	5.55625	5.97442	5.342	4.22033	4.59578	3.60047	3.65118	3.66942	3.49124	3.65268	5.14471	3.84929	3.8969	4.38169	4.05428	4.25854	4.60454	3.89532	3.99294	3.93812	4.33413	4.02642	2.58218	3.62251	3.5935	4.84486	4.52906	5.61293	4.76149	4.68695	4.48462	5.38106
Os02g0178200	Cyclin-like F-box domain containing protein.	OsFBD6 - F-box and FBD domain containing protein, expressed	3.69118	3.39194	3.90219	4.21774	3.92647	5.12869	2.842	3.02584	4.11665	3.41234	3.3187	5.15328	5.11111	3.25956	2.72669	3.87594	4.29371	4.20316	2.7519	2.89243	2.38579	3.30601	3.36565	2.64372	4.32004	5.58163	4.14408	2.88666	3.54819	5.76575	3.75158	4.52459	3.05534	3.03252	5.38415	3.49292	5.90295	5.52028	2.2756	4.6506	5.15266	2.97249	3.23688	2.36403	3.16694	2.43214	1.95115
Os02g0180900	Hypothetical protein.	No Hit	3.55132	3.02488	2.1064	2.5676	2.60518	4.17849	3.60809	3.2629	2.62674	3.16088	2.08147	3.22002	3.26246	2.85137	3.46362	3.83297	2.59221	3.07092	2.578	3.32699	2.3953	3.65115	3.08597	2.08126	3.96656	5.13088	3.62627	2.74357	3.31316	4.47615	4.11047	4.68921	3.16695	3.73294	5.58436	4.39403	4.75598	4.99303	3.05939	2.79092	4.36057	2.52531	2.00844	2.33484	3.01748	1.94872	2.04247
Os02g0182900	BRCA1-associated protein (EC 6.3.2.-) (BRAP2) (Impedes mitogenic signal propagation) (IMP). Splice isoform 3.	BRCA1-associated protein, putative, expressed	11.1594	11.5658	10.9763	11.0546	11.3029	10.7223	11.2055	11.1195	10.95	11.5796	11.7804	11.1124	10.9295	11.1526	11.2208	10.5055	11.1704	10.7198	10.2979	10.5943	10.5033	9.893	10.1119	10.4233	10.9674	10.1179	11.1162	10.9443	11.2444	11.1225	10.4039	10.495	10.7482	10.2695	9.43986	10.2918	10.3905	11.0293	10.8917	11.1536	11.091	11.1413	11.7011	11.1848	11.2285	11.5876	11.5089
Os02g0191200	TPR-like domain containing protein.	No Hit	3.88441	3.88365	2.80186	2.77631	3.04682	2.65958	2.85342	2.06265	3.15572	2.09871	3.52922	4.34383	1.24273	2.8799	2.07161	4.47102	2.24362	3.50861	3.17861	3.49945	2.48704	3.6449	3.13513	2.77193	3.70795	5.1348	5.2756	3.80162	3.78757	4.60266	3.39581	4.52998	3.89204	2.83247	4.96638	3.88523	5.30047	4.85557	3.68085	3.8538	4.70335	3.09285	3.0964	3.22272	2.67422	2.93726	2.79523
Os02g0192900	Non-protein coding transcript, uncharacterized transcript.	No Hit	4.56492	4.85467	4.98186	5.59206	5.77731	6.00872	4.20099	4.94817	5.08781	5.35564	5.29763	5.67179	5.61033	5.98135	5.73057	6.45392	6.17802	6.65698	4.17127	3.94637	3.71388	4.61826	4.14918	4.54157	5.34164	5.60657	2.84271	5.2487	5.15354	4.78491	4.48961	5.32157	4.92199	4.73633	5.64931	5.27096	7.47025	6.53445	5.51155	7.24503	6.44298	5.63399	3.98927	3.94138	3.77879	4.39991	4.058
Os02g0194600	Protein kinase domain containing protein.	Leucine Rich Repeat family protein, expressed	4.38402	3.29539	2.79903	2.71257	3.38369	1.78468	2.04891	3.58464	4.11483	2.78106	2.63242	3.42288	4.07739	2.69797	2.2259	4.23693	3.07793	2.24443	2.25738	3.51393	3.16506	3.16585	3.1081	2.12788	3.59844	6.13929	4.20031	3.32838	3.29187	2.2215	3.504	4.13091	2.23313	3.67877	4.87659	3.42897	5.98182	5.11499	3.96794	4.32093	4.81342	4.50977	4.95412	4.16746	4.47803	3.54342	5.12859
Os02g0209100	Coatomer WD associated region domain containing protein.	coatomer subunit beta-2, putative, expressed	11.4808	11.6363	11.2863	11.9186	11.8158	11.4389	11.7458	11.8834	11.5698	12.1776	12.3292	11.9811	12.2154	12.051	11.8324	12.0447	12.0169	11.8696	12.0638	11.6674	12.147	12.0286	12.2568	12.3448	11.7842	11.516	11.8615	12.2644	12.2487	11.5908	12.4496	12.1969	12.5344	12.5372	11.7986	12.1111	11.7004	11.7447	12.2843	12.3898	11.7698	12.4479	13.0743	13.4637	13.171	12.3217	13.1778
Os02g0210000	Conserved hypothetical protein.	No Hit	4.45936	3.98481	2.74977	2.86569	2.99075	3.86206	1.3969	3.43762	3.17906	3.37199	2.69496	2.42067	3.68955	3.83813	3.78928	4.04483	2.99071	3.64255	4.2616	4.09827	2.87848	4.84337	4.56327	1.93738	5.28915	5.48432	5.40824	3.86911	3.90759	4.53452	4.70198	5.96398	2.36749	4.32129	6.71905	5.30234	5.91035	6.52218	4.74907	4.34265	6.12344	3.30387	2.55434	3.00311	1.40016	2.183	1.77625
Os02g0212600	Conserved hypothetical protein.	No Hit	4.07925	3.69126	3.77432	4.37341	3.40211	3.35132	2.97379	2.36054	3.48732	3.26805	3.26082	4.07781	3.77472	3.40705	3.19794	3.53059	2.80355	3.23694	3.0143	3.51092	3.3329	4.03401	3.43029	2.13639	4.29384	5.19348	4.37507	3.73564	3.30714	3.86218	4.22853	4.60094	2.15717	4.29338	5.45716	3.56611	5.6606	5.7882	3.62788	5.12408	5.51294	4.05953	3.31218	3.51495	2.50084	2.57292	3.14261
Os02g0214900	Histone deacetylase clr6 (Cryptic loci regulator 6).	histone deacetylase, putative, expressed	3.74442	3.58226	3.56902	4.44321	4.05168	4.00054	3.46922	2.91589	2.83328	3.56755	2.2733	3.25076	6.98316	5.73682	6.01781	4.99375	4.57607	5.448	3.1068	4.62482	4.39073	2.73534	2.81924	2.39173	4.78037	5.03339	4.20236	4.07501	3.51822	4.20139	8.03873	7.06063	7.39215	5.72677	5.22074	5.61399	6.39664	6.42438	6.57865	6.55407	5.85974	6.8649	1.13837	0.828777	4.98692	2.88725	1.43027
Os02g0215100	Hypothetical protein.	expressed protein	4.63933	4.8042	3.28755	6.14993	6.39786	5.44846	4.47318	4.55804	4.55522	6.74255	6.49659	6.42115	4.45321	4.91932	4.9605	6.20156	7.02594	6.30847	5.5384	4.97951	4.98381	5.15466	5.38131	5.22085	3.57237	4.91696	4.43912	4.55238	4.91334	4.20596	4.75499	4.87924	4.48939	4.41522	4.95326	4.29706	4.53664	5.37434	4.84669	5.51689	5.35052	5.51369	7.28461	5.84662	5.5892	4.84652	5.93469
Os02g0215200	Histone deacetylase (Fragment).	histone deacetylase, putative, expressed	2.52577	1.42326	1.11083	1.74015	2.06354	2.55379	2.42543	2.13056	2.33868	2.52061	1.98193	2.46444	3.6693	2.57594	1.56237	2.34347	1.97868	2.26225	2.08695	1.37757	1.35829	1.02188	0.14333	0.836682	2.79454	4.05689	4.48311	2.94967	1.96023	4.39989	2.89226	2.27711	2.33708	1.77186	2.01102	2.0804	4.37054	2.81637	3.20749	3.15588	0.958797	2.9804	1.48373	0.307133	1.08885	1.3638	0.31516
Os02g0216100	(No Hit)	hypothetical protein	3.49223	3.44476	3.60524	5.3901	5.54611	4.98324	3.7138	4.23579	4.39357	5.92192	5.30046	4.5055	3.30588	3.81296	4.16447	5.10771	6.67161	5.85295	3.30297	1.26092	3.23242	2.6935	3.98981	4.37768	4.4558	-0.863416	5.59998	4.21696	3.59574	-0.708119	3.05054	2.90558	2.93249	3.55563	2.98626	3.62081	4.31758	2.13427	2.40622	3.17687	3.03311	3.76191	4.56967	3.2593	3.01708	3.05606	4.75434
Os02g0216600	Hypothetical protein.	No Hit	2.99369	3.43695	2.68176	3.45598	2.96775	2.6622	5.45552	2.53906	2.95081	3.62588	3.06486	3.54969	3.01733	3.63387	2.56554	3.99483	3.02957	3.76881	2.93182	1.80466	2.07109	2.74801	2.56326	2.24545	2.70205	5.16105	4.50221	3.21836	3.68275	4.29407	2.49822	2.90964	2.30196	1.89798	3.41729	2.1534	4.738	3.19312	3.86284	3.88736	3.78167	2.89307	3.3468	2.66422	2.74882	4.22493	2.70656
Os02g0217800	Bacterial Fmu (Sun)/eukaryotic nucleolar NOL1/Nop2p domain containing protein.	NOL1/NOP2/sun family protein, putative, expressed	8.61045	8.61836	7.67049	8.88395	8.32369	7.64294	8.93884	8.14542	8.13783	8.81031	8.66779	8.58995	7.4872	7.58303	8.02944	7.86865	8.37738	7.53458	8.37145	8.34831	7.93284	9.03298	8.65186	8.61194	7.85155	7.33392	8.58544	8.34514	8.24368	8.48229	8.57934	8.18908	8.24001	8.86399	8.15681	7.80581	7.30004	8.06485	7.97162	8.57763	8.06351	8.52932	10.5707	9.53037	9.33222	7.94191	9.56131
Os02g0219300	Conserved hypothetical protein.	No Hit	5.46062	5.15073	5.99978	4.41639	3.64885	5.82086	3.91265	4.24874	4.93929	3.39793	3.79764	5.43032	4.31271	4.49685	5.30913	4.36779	3.23211	5.61958	3.91841	5.61146	5.24622	4.03892	3.91745	4.15477	5.86192	6.04006	4.76263	6.61325	3.87372	7.39406	4.48792	4.79339	4.28112	3.94548	5.60607	4.70837	6.50627	5.9414	5.27036	4.37314	5.59563	3.98011	2.86728	3.99709	4.28425	4.16914	3.0367
Os02g0221800	Calcium-binding EF-hand domain containing protein.	calcium-binding EF hand family protein, putative, expressed	6.80401	6.82473	6.83368	6.99198	7.05474	7.04718	6.91813	6.4532	6.33678	7.38174	7.362	7.1056	5.95737	6.38972	7.80231	6.36263	6.87116	6.06477	7.0073	6.86446	6.71193	7.71486	7.74845	7.57225	6.49902	6.6902	6.80525	7.34336	6.95741	6.85713	8.20975	7.82732	7.78016	8.27254	7.66675	7.51406	6.4522	7.10957	7.21503	7.58192	7.35756	7.26751	7.85264	8.25004	8.00526	6.57714	8.42494
Os02g0225500	Conserved hypothetical protein.	F-box family protein, putative, expressed	4.24105	4.21224	5.62934	4.73913	3.88197	5.91651	4.11926	4.28942	5.60842	4.22999	3.95033	6.077	5.04429	4.18942	5.59945	5.68698	5.51308	7.32824	4.36327	4.26315	5.80427	5.24965	5.37102	6.64759	5.00679	4.62678	4.15942	4.77204	4.48347	5.86928	6.49212	6.0029	6.51348	6.43883	6.68528	7.49826	6.86709	6.56427	6.53689	5.72777	6.35697	6.40553	4.60585	4.57757	8.51943	3.76657	4.93468
Os02g0226800	Conserved hypothetical protein.	No Hit	7.50028	7.15326	8.72625	7.15339	6.85723	8.45979	6.4847	6.86349	7.60927	5.73268	6.74932	7.66066	7.2239	6.95826	7.68335	6.78895	6.28836	7.60596	6.39496	6.16738	7.13646	5.80179	5.75731	6.83846	7.01658	7.39689	6.21486	6.89187	6.59904	6.99584	7.69877	7.74714	8.74185	7.18022	7.00239	8.40207	8.5516	7.08866	7.74695	7.38119	7.12155	7.77343	5.65159	5.88762	6.98984	5.7077	5.57446
Os02g0231500	Plastocyanin-like domain containing protein.	No Hit	3.12894	4.16243	4.01454	3.29137	2.88375	3.74938	2.6894	3.06606	3.95897	3.34721	3.75486	4.44979	3.62107	2.81091	7.06437	3.70713	3.22325	4.43284	3.28169	3.88431	4.02983	3.71676	4.01385	3.9508	5.56836	5.39625	5.07729	3.62	3.64945	4.31292	5.22591	5.44538	3.93427	4.6662	6.06949	5.58834	6.1871	5.81936	4.09134	4.26874	5.47789	4.221	3.36866	3.26149	3.9024	3.03372	2.62328
Os02g0231700	Protein kinase domain containing protein.	receptor-like protein kinase 2 precursor, putative	2.84905	3.77926	5.24461	3.5235	2.82014	3.2529	3.45139	3.61443	2.5846	3.79957	3.12316	3.28033	4.32857	3.23966	4.473	4.02508	4.22913	4.46186	3.34165	3.57833	2.43862	3.88927	3.67458	2.34407	3.77413	3.77296	3.89881	4.18717	3.95787	4.17399	4.68512	5.19942	4.6068	4.4897	5.67426	4.53243	6.30006	5.76855	5.18133	5.16096	5.81203	5.52833	3.59333	4.02673	2.15184	4.23058	2.59988
Os02g0232100	Zn-finger, RING domain containing protein.	DNA binding protein, putative, expressed	3.57081	3.0527	4.36166	2.99612	3.10333	3.1008	3.27297	2.56088	2.76648	3.47841	3.00919	2.64764	2.8731	3.29286	3.54072	4.00575	3.03309	3.23747	3.4755	3.76223	2.83096	4.03901	4.36455	3.65384	4.10456	4.26051	4.2962	2.9309	3.52303	3.95425	3.7294	4.44565	2.8636	3.30909	5.17076	3.08591	3.63433	4.56525	6.28077	3.80774	4.21875	3.20251	5.50923	4.23137	3.37385	1.18161	4.51473
Os02g0234000	Conserved hypothetical protein.	conserved hypothetical protein	5.15552	7.29256	4.98415	4.51458	3.55414	7.19226	4.30192	3.07732	4.0353	3.31642	2.99342	4.77877	4.18344	3.94136	4.28067	3.87732	3.40289	4.60748	4.03113	4.19641	3.51984	5.00196	4.72968	3.63974	5.84375	6.80705	4.69051	4.51384	3.94396	5.45742	5.79883	6.4089	3.83568	5.69167	7.12388	6.20737	6.59197	6.89449	4.8399	4.81416	6.4969	4.55903	4.18619	5.58718	3.29544	6.58202	3.4249
Os02g0238500	Scramblase family protein.	scramblase, putative, expressed	4.31963	5.06843	4.6189	4.44277	4.67776	3.48193	5.17079	5.54867	5.4837	5.30872	5.67715	5.37494	4.37212	3.878	3.32487	4.55404	4.2888	4.50882	6.22233	5.70045	6.53813	4.58401	5.38418	5.3212	4.56243	3.52188	4.196	3.93503	4.68467	5.5526	4.85179	4.70996	4.57885	4.84391	4.38136	4.12865	5.43871	5.34321	5.32542	5.38097	4.80971	5.51892	7.55938	6.87487	6.68646	6.53359	6.69153
Os02g0244000	Hypothetical protein.	expressed protein	5.51474	6.00531	4.86943	6.09013	6.09207	5.8973	5.28506	5.05076	4.99155	4.61264	4.87586	4.92745	4.76872	4.74164	5.18464	5.25511	5.25554	5.12608	4.5081	4.10824	4.08422	4.45404	4.44096	4.5979	4.1822	5.12498	4.96699	2.02368	2.97593	4.51085	3.18554	3.5209	3.54093	2.99357	3.728	2.93057	4.97409	3.86221	4.2853	3.65653	3.48386	3.46049	4.90582	4.14292	3.60891	2.29837	3.78241
Os02g0246300	Prefoldin beta-like family protein.	prefoldin subunit, putative, expressed	10.5615	10.6248	10.0792	10.7389	10.7502	10.3525	10.9592	10.7943	10.7573	10.8508	10.7675	11.0646	10.8926	11.2512	11.2359	10.784	10.8371	10.9191	11.3895	11.2834	10.5791	11.5353	11.1293	11.2519	10.8447	10.4326	11.0319	10.9509	10.5635	10.6829	10.844	10.5774	10.7816	10.9318	10.3194	10.3597	9.37185	9.87901	10.3901	10.4675	10.3081	10.7959	12.1517	11.7516	11.6553	10.7884	11.5747
Os02g0255900	Conserved hypothetical protein.	expressed protein	3.62751	3.50576	4.65937	4.64712	4.29092	5.04482	4.11727	4.06189	3.9156	4.34638	4.51324	5.47975	4.2588	3.69607	3.55336	4.92479	4.44922	4.53487	3.47641	3.28733	4.66782	3.24626	3.84144	3.91484	8.10371	5.61854	5.17991	3.82049	4.23973	4.61676	3.79228	4.40305	3.84183	3.33981	4.98167	4.47874	5.97231	5.51793	4.17184	4.96017	5.28039	4.49737	4.59035	4.34984	3.9367	4.66368	4.11002
Os02g0260000	Non-protein coding transcript, unclassifiable transcript.	No Hit	3.41459	2.4396	1.97113	2.43121	0.871104	1.33306	0.647447	1.30688	2.69502	1.43114	1.36219	2.87115	1.47848	1.08577	1.13174	2.25965	2.26244	1.32483	1.79281	2.35987	2.35511	2.54389	2.52959	2.71824	1.78586	1.61603	4.88804	1.17614	1.95666	3.93436	3.14748	3.95143	2.18984	2.85523	5.01879	3.373	4.9938	4.8028	2.63713	3.02293	4.32108	2.06699	2.59501	1.61465	5.15906	1.28442	1.63455
Os02g0261000	Harpin-induced 1 domain containing protein.	harpin-induced protein 1 domain containing protein, expressed	3.05325	1.74584	4.77965	2.26125	0.947694	3.03104	0.0174872	0.341203	1.01404	4.56491	4.33414	2.98592	0.1103	1.19447	3.15762	0.996141	1.51424	2.90839	2.98456	2.41473	3.36787	2.73747	2.79354	2.44827	4.1456	4.52396	3.62392	3.16587	2.04783	3.27673	3.61975	4.21809	3.14516	3.78136	5.0095	4.50726	4.35234	4.4402	3.52753	2.45723	3.75084	3.00762	2.58298	4.29212	1.56941	3.19229	3.73903
Os02g0261800	Cytochrome c heme-binding site containing protein.	retrotransposon protein, putative, LINE subclass	4.30383	2.98735	2.86511	1.89101	2.97098	2.41182	2.11957	2.50028	2.45255	2.29819	2.60209	2.45025	3.29808	2.54984	1.66186	3.62251	4.43076	2.50321	3.05466	3.52735	2.21576	3.69574	3.68356	1.87173	4.10751	4.68537	4.62025	3.05654	2.74162	4.8452	3.97071	4.84791	2.12807	3.34423	5.82236	4.09203	4.6807	5.02735	3.96672	2.78961	4.80108	2.36014	1.64458	2.36071	2.66198	1.98595	1.79333
Os02g0262700	Conserved hypothetical protein.	xa1, putative	3.58523	3.15878	2.76703	2.28917	1.75842	0.829844	2.99211	3.4427	4.47572	2.14877	2.22356	1.94152	3.61715	3.05044	4.06491	2.14783	1.39491	2.57043	1.06342	2.16794	1.96292	0.278478	1.33238	3.28205	3.5988	-0.0526076	4.27645	2.12096	1.80865	2.06379	3.31356	2.88425	2.99385	3.25465	3.63332	2.12211	4.94233	4.33397	3.52914	3.93746	3.40496	3.48462	2.23488	1.01343	2.00019	2.60108	1.35056
Os02g0264300	Conserved hypothetical protein.	expressed protein	12.3577	12.3897	11.7281	8.06285	8.32759	7.848	10.8329	11.3149	10.8298	9.39287	9.91811	9.65645	10.1688	11.089	10.4869	8.80787	9.26812	8.90006	9.97966	9.92835	8.95349	9.37924	9.14571	8.84108	9.54961	9.37345	10.2056	10.3307	10.1291	9.11487	8.6247	8.50479	9.01514	8.82769	8.58028	8.69611	8.01525	8.54754	8.64803	9.01474	8.78268	8.8613	9.93883	9.89563	9.61565	9.59117	9.77571
Os02g0265100	Hypothetical protein.	No Hit	0.735693	2.38846	2.01058	1.94546	2.36272	1.68096	1.49327	1.49234	1.06188	1.48249	0.870935	0.418014	-0.64968	0.913605	3.06712	0.0245887	0.975024	-0.291771	0.974904	1.69555	1.02001	1.13668	1.34755	4.31519	2.82025	5.49444	-0.962888	0.256604	0.409703	3.51025	2.43715	2.55684	1.54224	2.58992	3.0682	2.98049	1.27994	1.78901	2.21899	2.38297	0.41203	2.23241	1.53696	2.39146	2.95891	1.08361	1.99447
Os02g0270300	Hypothetical protein.	No Hit	6.36975	5.89036	6.77494	6.53721	6.05593	7.23222	5.37254	5.5728	6.06163	5.5323	5.53294	7.25529	6.07942	5.22497	5.95904	5.98482	5.28393	6.08527	4.97853	5.41869	5.24689	5.63133	5.68066	5.42368	6.49014	5.84068	6.45307	5.33097	5.75959	5.45038	6.85436	6.85948	5.46416	6.68385	7.53025	7.70038	8.35663	7.27062	6.26398	7.07036	6.92345	5.87302	5.55852	5.13973	5.52616	5.49293	5.44766
Os02g0270800	Subtilase.	OsSub15 - Putative Subtilisin homologue	2.26536	1.54172	1.30521	1.9072	2.78827	3.34845	2.76667	1.78182	1.33285	2.35866	1.89602	2.71106	1.71511	2.25496	1.6342	3.1756	1.49471	1.91343	1.06707	0.0134862	2.31255	0.470119	-0.13344	0.734552	3.61343	3.46481	4.62856	1.1795	2.33236	3.02816	0.497975	0.163003	1.95194	0.856767	0.246432	1.60631	4.58906	0.54513	2.00679	2.42276	1.56762	0.853372	1.41414	0.901289	1.70759	1.57528	1.23471
Os02g0276000	Conserved hypothetical protein.	No Hit	3.66918	4.00536	4.72635	4.01774	4.01702	4.97533	2.331	3.71909	1.50714	0.574959	3.4427	3.48221	1.8881	3.14468	1.14762	4.40779	3.26187	4.354	2.77563	3.0857	2.05341	3.44047	3.45895	1.81358	4.71727	1.90936	0.468999	3.66893	2.94003	-0.220779	1.95995	4.48666	3.38309	1.89995	5.10199	2.75687	5.2221	5.87107	1.53837	4.41762	5.24633	2.94897	2.72532	1.7556	2.6717	3.30321	2.54809
Os02g0278400	Cytochrome P450 family protein.	cytochrome P450, putative, expressed	4.07374	3.43521	3.83958	3.51871	2.3947	4.29604	3.97522	3.9503	4.24142	3.24713	3.47349	4.18961	4.583	3.97878	4.58454	4.09442	3.24062	4.39149	3.30043	4.33354	3.78226	4.09973	4.75483	3.17061	6.31822	5.86402	5.62629	4.22298	3.1689	5.47853	6.20491	6.36143	4.09836	6.23096	7.20824	7.09756	5.80529	6.17106	4.45828	3.76755	5.48287	3.83943	2.61814	3.07478	3.04729	3.4718	2.20125
Os02g0286700	Disease resistance protein family protein.	chlorophyllase-2, chloroplast precursor, putative	4.70526	3.18293	3.81526	3.95968	3.63542	3.64234	5.11341	3.58453	2.34766	3.47423	2.48525	4.28793	3.93451	4.12179	4.72456	1.22557	2.14749	2.95882	2.88256	3.78753	2.75431	3.67294	3.42124	1.31204	4.65738	5.63011	3.25096	2.99754	3.51613	5.00712	4.00893	4.49897	2.67816	3.91021	5.44404	3.96378	5.65678	5.59237	4.0499	3.27968	5.46432	2.90175	4.42418	3.18791	3.33461	2.57934	4.00324
Os02g0288700	ABC transporter related domain containing protein.	ABC transporter family protein, putative	3.67841	1.8594	2.51511	1.56155	1.17021	1.76613	3.86625	3.32984	1.34648	5.96679	2.90787	1.5655	3.45166	3.05226	2.20354	1.30874	2.35967	1.62982	2.75018	2.69763	1.83909	2.67056	1.88243	0.437853	1.84743	4.19648	3.3994	2.9206	2.59756	4.10407	2.55846	3.74162	1.5491	1.72809	4.34512	2.8394	4.83129	4.5053	1.87031	3.90775	3.90618	1.26377	3.02576	2.59003	2.19425	1.92667	2.46552
Os02g0289700	Hypothetical protein.	expressed protein	7.25211	6.40289	7.26317	6.55648	6.44917	7.38394	5.50868	6.01908	6.41787	5.66095	5.8411	7.21042	6.05708	6.07647	6.60985	6.22363	5.51722	6.82035	5.95526	5.85368	5.9598	6.08445	5.93429	6.09781	7.21131	7.4799	6.63727	5.91771	6.36764	6.58024	6.50843	6.93625	6.15838	6.72057	7.3435	6.87084	8.04491	7.56337	6.64481	7.54678	7.11738	6.37817	6.41787	5.97713	6.36216	6.05995	5.98494
Os02g0294200	Hypothetical protein.	No Hit	9.05531	8.55834	8.92913	8.85074	8.55674	9.17562	8.46547	8.23857	8.44078	8.79797	8.33073	9.2091	8.56054	8.30055	8.73534	8.61907	8.19328	8.89177	7.92021	7.7206	8.24328	7.65028	7.75993	7.92677	7.94312	8.0704	7.35692	7.58166	8.31079	7.85853	8.39056	8.31249	8.07192	8.2544	8.70431	8.25217	10.1187	9.16009	8.35818	10.2402	8.96664	8.54409	8.2118	8.02185	8.14417	8.59565	8.23388
Os02g0301400	Conserved hypothetical protein.	hAT dimerisation domain-containing protein, putative, expressed	4.92196	5.85829	2.63324	4.13494	4.2357	3.82868	3.72441	4.46105	4.19662	3.80536	4.03922	3.45734	5.30715	4.96052	6.27189	4.15361	4.77002	4.91204	5.74003	5.4141	2.91657	5.685	5.19761	4.8574	2.98375	5.20175	2.23547	0.553872	2.24639	1.95611	4.6347	4.40096	4.62756	4.87182	3.53548	3.65369	4.15257	2.84934	3.62042	3.51004	3.00957	3.52516	7.79267	6.28332	6.11533	2.49237	5.75594
Os02g0306300	Conserved hypothetical protein.	No Hit	4.58569	4.25639	4.85289	3.81249	4.04015	3.57144	4.61038	5.04922	6.28115	4.96949	5.47214	4.65093	6.5768	6.43796	6.30467	6.01414	6.09726	4.94889	3.08854	3.19025	3.84457	3.28409	2.07721	3.87423	5.56713	4.90612	4.27234	6.28477	7.2608	4.38114	3.23996	3.56161	3.59989	5.88349	3.72703	4.27159	4.73952	3.72443	4.57708	4.24121	3.87991	4.80224	3.06179	3.0665	4.33104	3.4068	3.46902
Os02g0307900	Hypothetical protein.	hypothetical protein	3.85995	4.0477	4.00004	4.95235	4.72734	4.72711	2.10177	4.48545	3.89051	4.23276	4.59296	5.22427	5.33179	5.2263	4.92278	6.79847	5.67057	6.48419	7.13106	5.19165	6.67103	7.64281	8.04068	6.79547	5.43331	2.41756	3.87241	3.47759	4.16147	3.8061	5.95339	6.23791	4.47612	6.09089	6.99963	6.65779	6.65566	6.58212	4.66954	4.74807	6.33344	4.43926	3.87779	5.12204	4.09549	6.20561	4.12273
Os02g0308900	Conserved hypothetical protein.	No Hit	3.4865	4.14218	4.17348	3.53024	3.23586	3.70523	3.04826	3.73155	2.94868	3.13331	3.37926	4.37784	3.8912	3.03213	3.76231	4.07194	3.46217	3.73407	5.50404	3.21129	7.375	3.64175	5.86467	5.63243	1.30817	-1.69222	3.70545	3.57091	3.44094	4.04872	3.38627	4.07806	3.33446	3.3729	4.61823	3.40896	5.76825	5.08243	3.10351	4.48392	4.5547	2.84613	3.26033	5.12796	3.54656	6.88917	4.02661
Os02g0315600	Basic helix-loop-helix dimerisation region bHLH domain containing protein.	CPuORF33 - conserved peptide uORF-containing transcript, expressed	3.51931	5.97686	3.6869	3.04328	2.30834	3.04742	3.31915	2.3534	2.63662	2.84747	2.66947	3.78222	2.65612	3.51374	3.63219	2.36534	2.10171	3.92509	3.47402	3.2257	3.90693	3.76955	3.84556	2.75143	4.97443	5.72836	3.96107	3.62224	2.33961	4.5394	4.54383	4.83306	3.69688	4.44619	5.74497	5.03426	5.58533	5.29166	3.56098	2.90918	4.73583	3.12504	4.28124	4.01553	3.86018	3.16108	3.66451
Os02g0316200	Cyclin-like F-box domain containing protein.	OsFBK6 - F-box domain and kelch repeat containing protein, expressed	9.86306	9.5572	9.63295	11.865	11.6136	11.131	11.3343	11.157	11.1687	12.2834	12.0902	11.563	10.9675	11.1893	10.8125	12.2656	12.2761	12.2896	9.49234	10.4551	9.64112	10.6225	10.1149	10.1428	10.7685	10.0066	9.93286	12.3232	12.1771	11.263	10.8781	10.4611	10.7455	10.4402	10.0189	10.6772	10.8833	10.8316	11.3727	11.1501	11.1204	11.173	10.1125	9.69881	9.60473	10.5598	9.98795
Os02g0317200	Cyclin-like F-box domain containing protein.	F-box domain containing protein, expressed	6.4739	7.07539	6.25336	6.89431	7.29065	6.59271	6.99374	7.29857	6.96642	7.02716	7.27813	6.62622	7.51226	7.94805	7.68536	6.98734	7.58501	7.53608	6.1667	6.71407	6.11176	6.12291	5.88665	5.86598	6.57042	5.28827	5.73387	6.91862	7.01345	5.59796	6.7638	7.07278	6.8439	6.51278	6.65039	6.33343	6.35212	6.52164	6.64394	6.84095	6.59837	6.47369	5.94392	6.22489	5.78978	6.44975	6.19406
Os02g0317700	Conserved hypothetical protein.	expressed protein	3.80137	3.55423	3.63145	4.54791	4.46071	4.31775	3.87059	3.53222	3.52674	3.73583	4.68797	4.46292	5.31933	5.18289	4.70447	4.93658	4.7932	5.05512	2.82135	3.63761	3.24526	3.63962	3.79247	3.51768	3.67044	3.39309	2.86907	4.75943	5.2993	5.1164	3.57341	3.81604	4.20094	3.39924	4.48549	3.14402	4.8971	4.15254	3.57263	2.78682	4.16879	4.29633	4.32283	4.28971	4.23225	4.23529	3.95126
Os02g0318200	(No Hit)	expressed protein	5.82345	5.94873	4.62784	5.14285	5.67129	4.54706	6.3971	7.21066	6.81541	6.47834	6.68918	5.84091	8.30905	8.20803	8.01856	7.35067	7.34402	7.61178	5.70055	7.01566	5.80635	5.4903	5.19412	5.2802	7.26201	6.045	7.54628	7.38808	7.43146	6.39686	6.41006	6.27404	6.00156	6.07937	5.9285	5.54037	6.30303	6.50403	6.52902	6.66327	6.18101	6.4953	6.84403	6.27178	6.76593	6.13649	6.20709
Os02g0321800	B-cell receptor-associated 31-like family protein.	prefoldin, putative, expressed	3.76042	4.43238	3.9481	4.41244	4.17981	4.08453	4.03331	4.46137	5.63626	4.09632	4.18041	4.25054	5.38851	5.21376	4.21576	5.2352	4.51703	4.88606	3.65728	4.0305	3.03168	4.47134	4.45475	3.49563	5.04371	5.45935	4.03015	4.75324	4.30763	5.23762	5.53025	5.20425	3.58213	4.59179	6.08246	5.47974	5.44739	5.50444	3.84754	3.88916	4.84809	4.10074	3.95449	3.78771	3.19766	3.28283	3.45745
Os02g0322400	Protein kinase domain containing protein.	STE_MEKK_ste11_MAP3K	3.87955	4.24285	3.67244	5.97781	2.64471	4.00308	2.20018	5.29505	3.45872	2.33595	2.16414	3.82676	2.31732	4.86981	3.6583	4.10699	2.50513	3.68725	2.8402	3.27418	3.32112	4.03405	3.46896	2.53933	3.83822	3.59316	3.56168	3.35225	4.83488	3.23114	4.1682	4.84324	2.69406	3.92726	5.71977	3.91299	7.9422	6.32189	4.44138	4.82989	6.12517	4.96719	3.22723	3.34283	1.68929	3.26289	2.43643
Os02g0323000	Multidrug resistance p-glycoprotein.	MDR-like ABC transporter, putative, expressed	7.71791	8.19329	7.79568	8.226	8.17546	8.14374	8.0321	8.05272	7.89099	7.57922	7.74627	6.60274	7.38527	7.84903	8.14235	7.24801	8.11236	8.30297	4.96999	5.38821	5.1557	5.05569	5.02854	4.32255	5.2747	4.97447	3.15432	6.00342	6.30594	4.76662	4.05062	3.9564	3.58348	4.01871	4.64988	4.59781	3.94695	3.33473	2.73087	3.37985	3.71265	2.48152	1.32254	2.93229	4.50405	5.12387	3.97035
Os02g0323900	Peptidase aspartic family protein.	retrotransposon protein, putative, unclassified	2.66129	2.12318	4.32438	2.23285	3.07505	4.24994	5.49629	2.08779	3.91508	1.99534	3.32485	3.60727	4.38782	2.80641	2.80533	3.75313	2.56552	3.66638	1.47853	1.8293	2.36052	2.86085	2.34316	2.69362	2.80974	-1.74228	-1.10329	2.29575	1.87467	4.59204	2.36761	3.10125	1.94538	2.11144	3.73501	2.10132	5.04088	4.12766	2.50179	3.19962	3.61503	2.6317	2.26361	1.41997	2.16317	3.94196	2.03485
Os02g0325400	Hypothetical protein.	No Hit	2.60867	2.57629	0.614804	2.6739	2.46759	3.49628	1.7873	0.654487	1.74931	1.66457	2.38815	2.81192	2.74585	1.33037	2.81586	2.04553	1.51463	2.33473	1.38128	1.37127	0.056493	1.33444	2.30397	2.11617	2.99066	0.658849	-0.709358	2.7872	0.895342	3.80241	2.49095	3.42608	1.84058	3.15492	4.16402	3.03015	5.5958	4.55744	5.46663	3.29312	4.06478	2.02139	3.40109	2.13353	2.09207	2.0025	1.97119
Os02g0330000	Conserved hypothetical protein.	No Hit	3.00283	3.5992	3.84999	4.58958	4.25948	3.82571	4.76503	4.4575	4.66214	5.18533	5.0412	5.05322	5.8033	3.59256	3.88306	4.49823	4.45299	4.56202	3.98582	2.28414	3.0112	3.37594	3.82516	3.50536	4.89986	4.2992	3.58929	4.10962	4.00905	3.83872	1.99664	0.246854	1.75531	1.75438	1.55206	1.82746	3.84581	-1.04536	1.66058	1.34222	0.319325	1.8249	3.59644	2.81586	3.71133	2.99703	4.32427
Os02g0433200	Basic helix-loop-helix dimerisation region bHLH domain containing protein.	No Hit	4.54378	4.57347	4.02339	4.08309	3.46868	3.44788	4.44214	4.88727	5.24805	4.23535	4.75251	4.12713	4.57448	4.59965	4.57519	4.10945	4.55547	4.35131	4.67103	4.96922	4.59759	5.27606	5.58462	5.71062	3.79156	5.93136	4.80094	3.44928	4.08674	4.87283	5.46507	5.5702	4.39888	5.41569	5.59369	4.77942	4.47407	5.16886	4.14492	4.32182	5.13444	4.67944	6.54478	6.0821	6.17483	4.98765	6.27787
Os02g0449500	Conserved hypothetical protein.	No Hit	2.5143	2.99794	3.05042	3.53202	2.55678	3.72347	2.37226	2.66536	3.26946	2.81456	2.88541	4.0256	2.60945	3.48601	2.60187	3.59944	2.94147	4.06307	2.28061	2.09534	1.41805	2.30977	2.36762	2.25663	3.48836	3.08257	4.30263	1.61475	3.41156	4.57704	2.37224	4.1291	2.2589	2.3498	4.77752	2.45276	5.48084	5.56646	3.32364	4.42784	5.27047	3.34647	2.68374	2.82077	2.73607	2.63952	1.63067
Os02g0450400	Integrase, catalytic region domain containing protein.	No Hit	4.13422	4.61065	3.76943	3.39118	4.55761	3.89149	3.06015	2.997	2.64442	2.6012	2.45903	4.04754	2.6007	2.61787	2.99158	2.20676	2.82955	3.03436	4.69334	3.49541	5.76121	4.05687	5.44582	5.79148	2.90414	5.49521	4.37585	4.382	3.89611	3.88576	4.57465	5.26652	4.29111	4.39047	5.88332	5.05625	7.00345	5.94233	3.90897	5.14884	5.71993	3.99413	4.22895	3.02557	2.90234	5.61693	3.11188
Os02g0452600	Hypothetical protein.	No Hit	3.63122	3.65037	5.68905	3.9269	3.64711	5.12868	3.24923	3.61042	4.62609	3.28576	2.60663	5.20962	3.78107	3.33827	4.63782	3.66423	2.99193	4.929	2.91988	3.19434	4.48914	3.96731	3.40723	4.30357	4.74332	5.0789	4.48301	3.63662	3.43618	5.54196	3.30572	4.12208	3.97397	3.203	4.84924	4.34397	6.12958	4.8347	4.36322	3.66532	4.64862	4.02374	3.22524	2.94811	3.99935	3.96402	2.60566
Os02g0452900	Hypothetical protein.	No Hit	4.7145	3.52738	4.01674	4.17625	3.98954	5.11137	3.12439	3.41659	4.3128	3.81006	2.76952	4.82135	4.42252	3.21656	4.58729	4.45473	2.63586	4.65856	3.58744	3.19932	3.04949	4.06911	3.516	3.76152	5.24292	3.99431	5.35302	4.57332	3.20123	6.16808	3.47482	4.13079	2.96653	3.46789	4.99344	3.54054	6.10482	5.01941	3.12781	3.96711	4.46962	3.62529	3.6352	3.56473	2.71671	3.12582	3.03215
Os02g0457600	Hypothetical protein.	No Hit	3.08423	6.64156	2.20252	2.2784	2.74262	-0.952326	2.04155	1.56109	2.83442	2.6855	3.02178	2.66364	2.26297	2.02291	3.39622	3.11422	2.89256	1.42939	2.22998	1.80109	1.1607	1.31183	1.08947	1.49385	3.98177	2.06645	4.03894	3.15049	3.13423	4.01797	1.97572	1.7534	1.38826	2.17079	2.88182	0.153438	5.63815	2.04093	2.6256	2.22906	1.32712	2.2793	2.00426	1.15102	2.34983	1.90774	1.99603
Os02g0458800	Lipolytic enzyme, G-D-S-L family protein.	No Hit	4.23351	4.80138	5.0091	4.13043	4.28781	5.00047	3.54042	4.88771	3.76539	3.72526	4.2886	5.36068	4.2086	4.48402	3.91533	4.49102	3.79587	4.782	4.05966	4.06371	3.65107	4.63259	4.64721	4.08526	5.34362	5.49654	4.8301	4.57092	4.82286	5.08435	4.77844	5.6978	3.82063	4.35741	6.52276	5.50806	7.01112	6.60236	4.83196	4.95478	6.16055	4.4356	3.84224	3.78569	4.06278	3.44064	3.93387
Os02g0458900	Hypothetical protein.	anther-specific proline-rich protein APG precursor, putative	3.65383	4.135	5.31653	3.94261	3.79836	4.8894	3.19209	4.23291	4.65333	3.29592	3.13477	4.47396	4.61888	4.26144	3.94419	4.11933	3.63731	4.4411	3.76098	4.04836	4.19525	3.46491	3.43898	4.26554	4.00769	5.9169	3.61182	3.82825	3.65028	4.52637	3.82165	3.51036	4.72227	3.46036	3.00211	4.11222	5.93032	4.32531	4.56442	4.8733	4.60501	4.22857	4.81458	3.97968	4.61881	4.16439	4.60718
Os02g0459600	Legume lectin, beta domain containing protein.	receptor lectin kinase like protein, putative, expressed	3.11884	3.14411	2.22198	3.31234	3.19781	2.59932	2.4157	2.85113	2.9531	3.4656	3.59687	2.09856	2.55909	2.91783	1.31199	1.10295	2.69995	2.59279	3.91645	4.26364	3.87789	5.60051	5.67064	5.18474	3.95904	0.983065	0.0937574	2.32598	1.59159	2.8934	3.72665	3.61969	3.32166	3.68586	4.0584	3.33677	4.37686	3.24313	2.5355	2.28458	2.72002	2.23401	7.03322	5.91457	6.17977	3.13228	7.06022
Os02g0487000	RNA-directed DNA polymerase (Reverse transcriptase) domain containing protein.	No Hit	8.24193	8.28177	9.02426	8.4362	7.85634	8.778	7.19107	7.73462	8.47259	6.60472	7.33369	8.39848	7.53406	7.90478	8.36653	7.1082	7.39327	8.45764	7.09835	7.05405	7.76431	6.78078	6.88938	7.37225	7.53938	8.30249	6.59536	7.52214	7.32054	7.85449	6.80132	6.80748	7.14374	6.82672	6.79248	6.80263	9.60774	7.89311	7.03037	7.44639	7.82836	6.82872	7.36577	7.19192	7.33953	7.33927	6.97297
Os02g0488600	U box domain containing protein.	spotted leaf 11, putative, expressed	3.15625	3.79366	3.46904	3.12994	3.01542	3.37829	2.90475	3.09541	2.86291	3.25226	1.96179	2.94939	3.91644	3.17344	2.51116	4.08211	2.65452	2.11733	2.95853	2.97735	3.32705	2.52098	2.48908	2.44906	3.83464	5.55494	4.26893	3.67822	3.85062	3.1795	3.92503	3.8389	2.93135	3.35521	4.73595	3.51069	5.29061	4.0231	3.60746	3.53485	4.03915	2.48282	2.36854	2.43706	2.87757	2.54902	1.83359
Os02g0491300	Conserved hypothetical protein.	expressed protein	0.0158912	3.72415	4.04586	3.344	3.68092	3.53784	3.03308	4.23496	3.48069	3.24037	3.96004	4.55419	3.03914	2.95133	3.81803	0.810868	3.63103	3.00695	1.1514	2.88801	4.96538	2.09415	2.9131	3.0041	-1.49653	4.64748	-0.256709	2.23354	2.08654	4.18514	5.37009	5.73766	5.81335	5.22534	5.82218	4.84027	6.27564	4.8032	5.36448	4.71096	5.22106	5.11347	2.89626	3.25298	3.12575	4.01916	2.68975
Os02g0492000	Ankyrin repeat containing protein.	ankyrin repeat domain containing protein, putative, expressed	2.50732	2.99595	1.75443	2.28546	1.84184	1.03954	2.05552	4.24735	0.539051	-0.0250003	0.880919	0.853105	3.74339	3.00251	3.10539	3.32311	2.47366	3.17285	0.230201	1.57323	3.12643	1.92359	1.17743	1.95992	-2.96282	5.38286	4.1911	2.45568	0.289729	3.59471	1.87956	2.36449	6.05699	3.44888	3.79917	1.21849	4.69402	2.76734	2.58028	1.86861	3.19099	1.72821	5.06231	5.06699	5.26186	5.54195	4.2314
Os02g0494000	TPR-like domain containing protein.	ankyrin, putative, expressed	4.3944	5.39956	4.72495	6.20802	6.92585	5.973	6.04706	6.08192	5.88294	6.32364	6.58962	6.13215	5.58459	5.77645	5.94497	6.67494	7.1795	6.74629	6.14323	6.21907	6.48207	6.81138	7.47649	8.24762	6.37267	6.15038	5.99526	6.27753	6.8283	5.77262	3.00677	3.96259	3.13808	3.09668	4.44402	3.03626	4.30768	4.36195	5.28524	3.60769	4.45948	2.89608	8.44324	8.26732	8.37385	7.07603	8.76601
Os02g0503800	Cytochrome P450 family protein.	cytochrome P450, putative	3.18181	4.08593	2.81422	2.54657	3.94349	2.47209	1.01859	3.56254	2.94085	2.58905	1.74464	3.94318	4.26629	1.6547	3.12579	4.10892	1.80368	3.33069	1.67938	2.9589	2.85929	3.24842	2.66397	1.52857	3.43167	5.0129	4.34766	4.47032	1.73515	1.79432	3.35562	3.54228	2.9512	2.4044	4.70599	3.50164	4.66121	4.11607	2.2628	1.35053	4.07638	2.62693	2.16052	2.33375	2.8435	3.08363	2.96346
Os02g0514600	Hypothetical protein.	No Hit	12.2963	12.4825	13.1386	11.8265	12.2126	12.872	11.2764	12.2511	12.7192	11.0208	11.619	12.1558	12.5748	12.454	12.8931	12.0391	11.9016	12.8058	11.6783	11.5896	12.2856	11.2503	11.3923	11.9375	12.7985	13.0605	11.4633	11.9544	11.537	12.7083	11.0043	11.2177	12.3774	11.021	11.0416	11.6411	12.8522	11.4265	11.5722	11.3152	11.204	11.175	11.6202	11.7497	12.1324	11.7724	11.3904
Os02g0514800	Protein kinase-like domain containing protein.	conserved hypothetical protein	1.52295	2.82883	2.47473	2.63236	1.39248	2.56501	3.2946	2.05426	1.36957	3.18672	2.44271	2.2624	1.54849	3.18425	1.88081	2.9726	2.32446	1.9075	1.38212	2.90756	1.23273	3.10656	2.70404	1.64019	3.82875	4.51787	3.81936	3.3299	2.93962	3.54015	2.97711	3.85042	1.41383	1.94633	4.61457	3.19623	4.0457	4.34745	1.84019	4.67397	4.14373	2.62282	2.32729	4.69919	0.764397	2.18611	1.18089
Os02g0519300	Conserved hypothetical protein.	ATP/GTP binding protein, putative, expressed	7.18926	7.65932	7.37688	7.2638	7.14951	7.37089	7.34381	6.61964	6.49535	6.75335	6.56681	6.76538	6.03694	6.48347	7.30476	5.80174	6.58327	6.15295	6.89227	6.46439	6.96091	6.71615	6.70834	7.32861	5.56376	6.01022	5.71857	5.54024	5.52795	5.78962	7.03284	6.89157	7.12429	7.23437	6.84526	6.94926	5.91704	6.67958	6.569	6.3012	6.42512	6.7937	8.19877	7.61256	7.86353	7.19675	7.71095
Os02g0528000	Hypothetical protein.	expressed protein	3.20574	3.96737	4.00851	4.00565	4.70617	5.0801	3.60313	3.17424	3.0151	3.6506	3.09292	3.40771	4.24919	3.64755	4.64299	4.04157	3.03353	4.40715	3.47054	2.62222	3.72636	2.78428	2.53585	3.55959	3.12069	4.91619	3.68219	3.61307	3.87229	4.10779	2.22564	2.60989	3.34729	1.79713	0.833341	2.72528	4.48713	3.12129	3.6295	3.17387	2.74488	3.55278	3.23462	2.65578	3.53402	4.02621	3.58862
Os02g0538400	ARM repeat fold domain containing protein.	translational activator family protein, putative, expressed	4.20537	5.0336	3.91095	5.68081	5.81796	4.68489	3.90563	4.6415	4.77009	5.23427	5.29928	4.9657	6.42335	6.03346	5.3952	6.14515	6.79904	6.78419	4.33254	4.28586	4.14647	4.93772	5.46028	4.98591	2.5808	4.9433	3.55138	4.52587	4.70963	2.08921	4.29054	4.59217	4.52525	4.74317	4.93076	4.11112	5.95475	4.97435	3.85397	5.19461	4.69324	4.10483	6.94001	6.09131	5.60079	4.2333	5.93454
Os02g0543100	Conserved hypothetical protein.	conserved hypothetical protein	2.1883	3.20312	2.86664	2.64863	3.50282	3.13001	2.0116	0.672121	1.7463	3.4856	2.74874	7.35486	3.24188	3.08461	2.6041	2.20222	1.69554	2.17856	1.17038	1.65736	1.05761	1.72287	1.90838	1.64871	4.60026	4.74191	3.54784	2.39904	1.73613	4.21836	2.09191	2.1256	1.67746	4.35293	3.16078	3.07623	4.87854	2.31731	1.91834	1.54519	2.01472	2.33512	2.74614	1.70986	3.45089	2.99505	3.18511
Os02g0543200	Cyclin-like F-box domain containing protein.	OsFBX52 - F-box domain containing protein, expressed	3.9446	3.65561	2.40206	5.65535	2.65519	1.90395	0.528266	1.8913	1.64074	1.50193	2.48473	1.44031	2.05108	2.08313	1.3918	2.6887	1.51012	0.100089	2.53868	1.55166	2.44421	4.3311	2.32696	1.59098	1.05158	5.10114	4.40794	2.86248	4.17609	3.4395	4.3625	4.17683	4.2212	5.13793	5.11931	3.74485	4.92821	4.78445	3.45829	4.61862	4.46709	3.80617	2.7978	3.63574	2.39114	4.07686	3.0805
Os02g0550300	Thioredoxin-related domain containing protein.	OsPDIL5-3 protein disulfide isomerase PDIL5-3, expressed	4.10079	4.39583	3.59915	4.07046	3.76533	3.94985	3.58986	3.95891	5.68814	4.17363	5.17951	5.02589	6.00001	5.53813	4.97072	5.65698	5.22236	4.94327	5.5495	5.37991	4.55073	5.20021	5.1292	4.25658	4.86767	5.78786	3.19282	5.50346	5.99088	5.13819	5.01141	5.4596	5.28806	4.83659	5.80058	4.66144	5.31813	5.31702	4.93189	4.48172	5.05326	4.55186	6.44572	6.20035	6.22171	4.06502	5.49648
Os02g0558600	Conserved hypothetical protein.	expressed protein	4.53443	4.00517	3.74708	3.93661	3.66914	4.13943	3.72561	3.95335	3.67728	3.90528	3.61956	3.66508	4.26671	3.5076	5.74019	4.2859	3.41217	3.18391	6.53428	5.67257	5.50925	6.73924	6.73884	7.09069	5.74474	6.23194	5.70033	4.82376	4.61639	5.86664	6.80048	6.48498	6.34283	6.79732	6.67135	5.7635	5.49929	6.12548	5.00079	5.4563	6.1544	5.30308	7.03218	6.59892	7.15249	3.74335	7.10689
Os02g0571800	Terpene synthase-like domain containing protein.	terpene synthase, putative, expressed	5.50177	5.46921	6.05819	5.39336	5.08736	5.88369	6.91019	6.63701	6.37335	5.91028	6.15604	6.56339	4.12911	4.75965	4.86642	4.41823	5.32162	5.41302	3.70732	3.26456	3.81532	3.91222	3.55863	4.33	4.69428	5.0334	3.52133	5.17636	5.77035	4.83887	2.90803	3.38814	3.21752	2.68502	3.89007	3.17708	5.74593	4.75736	4.00496	4.46108	4.59763	4.85895	4.11049	3.71645	4.0754	3.60103	4.23948
Os02g0572700	Conserved hypothetical protein.	No Hit	4.57076	1.90583	2.81107	2.96362	2.30811	3.79418	0.709154	2.45389	3.01406	0.99862	0.437737	2.38053	3.90583	4.50145	4.79292	3.03287	1.01314	3.27734	1.66218	0.941095	2.13459	0.981136	1.05812	2.88448	3.11069	4.72116	4.72529	3.06254	4.10947	4.80683	3.82256	3.73742	4.33555	3.73172	4.31331	5.34312	5.6817	4.52377	4.67596	5.19162	5.22604	4.14013	2.80936	3.33682	3.21922	2.06531	2.12787
Os02g0573000	Conserved hypothetical protein.	No Hit	1.30106	3.45159	4.49372	3.97497	3.8653	4.17041	3.75371	3.79038	3.20274	3.65478	4.16564	4.8443	4.08588	4.57239	4.17356	4.88003	4.04341	4.08818	3.9284	3.67769	3.39166	4.02876	3.29858	3.44861	4.19652	5.1994	4.0078	4.20428	4.83925	4.21927	3.10939	3.81295	3.85345	2.83591	4.28956	4.00956	5.63555	4.30492	4.51174	3.97073	4.4091	4.26096	4.97212	4.75528	4.4604	4.9299	3.6212
Os02g0577700	UDP-glucuronosyl/UDP-glucosyltransferase family protein.	cytokinin-O-glucosyltransferase 2, putative	3.64358	3.92472	4.3994	4.36406	4.23433	4.9733	2.85144	3.84793	3.94034	3.40138	3.76629	4.13816	4.80731	4.52516	4.77794	5.08628	4.43909	5.56093	2.77262	2.27149	2.78671	2.63564	2.94354	3.30491	5.05951	5.108	2.61406	3.01788	3.57674	3.83137	2.24445	2.49762	3.69869	2.34364	3.18561	9.44229	6.3732	4.40955	3.21207	4.67645	4.46414	2.93181	3.7384	3.21856	2.5454	3.2984	2.91926
Os02g0580500	Prohibitin.	mitochondrial prohibitin complex protein 1, putative, expressed	8.84259	8.81141	8.82535	8.35189	8.58254	8.60295	8.18693	8.5263	8.81076	7.48403	7.86419	7.40463	10.353	9.53386	9.35606	8.09739	7.79622	7.98319	9.11653	9.28488	8.61866	8.27157	8.188	8.3157	7.29844	6.7108	6.15444	7.59648	8.04347	7.40825	8.62725	8.41105	8.4862	8.80622	8.5436	7.84743	7.72128	8.04869	8.39789	8.16863	7.9887	8.69585	9.81854	8.44466	8.63471	4.62169	8.63607
Os02g0580800	Zn-finger, RING domain containing protein.	protein binding protein, putative, expressed	8.87535	9.13622	8.70254	8.11491	8.0911	7.80785	9.04701	9.22424	9.0883	7.761	8.06979	7.75183	8.72581	8.39916	8.66101	8.22561	8.06365	8.50141	6.45589	6.83531	7.41438	6.11164	6.03218	6.56066	7.22879	6.95793	7.40664	6.70724	7.32989	6.81927	6.72392	6.43956	7.62277	6.60144	6.09777	7.27586	7.35474	7.28363	7.72485	7.69313	7.22025	7.84743	6.85784	6.85897	7.25586	7.01069	6.45447
Os02g0581400	Menaquinone biosynthesis protein menD [Includes: 2-succinyl-6-hydroxy- 2,4-cyclohexadiene-1-carboxylate synthase (EC 4.1.3.-) (SHCHC synthase); 2-oxoglutarate decarboxylase (EC 4.1.1.71) (Alpha- ketoglutarate decarboxylase) (KDC)].	No Hit	1.32728	3.02749	1.33358	2.21398	2.41897	2.87753	3.66275	3.01858	3.7263	2.768	1.45252	3.95737	0.455575	2.86383	3.60644	1.76621	3.36201	1.52476	1.24317	0.661707	2.13718	-0.0959676	1.13267	2.7001	4.26617	-1.09767	3.90252	2.45241	1.54978	0.832384	0.856761	-0.0368814	-0.317921	0.421663	-0.303736	0.406064	1.87775	-1.40216	0.380864	-0.2819	-1.21641	1.50875	1.99868	4.15949	0.653789	2.10662	1.82901
Os02g0592700	Conserved hypothetical protein.	expressed protein	2.38686	3.01709	3.2395	3.51725	3.21172	3.79457	2.36046	3.26615	3.28285	2.95018	2.10497	3.37192	3.40594	2.83994	3.49411	3.98529	3.01715	3.17923	3.08534	2.85745	2.21791	3.65809	3.28517	2.38375	3.5613	3.62607	3.74185	3.19704	2.42904	3.97936	3.08781	3.98329	2.25486	2.96763	4.67871	2.55571	5.30021	4.87414	3.53872	3.55958	4.42584	3.16171	2.93235	3.17287	3.38732	2.88604	2.55851
Os02g0594800	No apical meristem (NAM) protein domain containing protein.	no apical meristem protein, putative, expressed	7.06063	6.69066	7.22644	6.84413	7.19114	6.91453	5.35356	5.0255	5.0634	4.52464	5.25996	4.50245	5.76874	5.48181	5.42961	5.31011	5.52335	7.11838	8.16953	7.77074	6.75589	7.84426	7.59203	7.83953	4.45945	5.08879	5.52125	4.45887	5.8794	5.72961	8.40937	8.00121	8.14263	8.66088	7.81373	7.77054	6.61382	6.30811	7.10063	6.54788	6.6753	7.40192	9.50631	8.71877	8.58435	5.57332	8.64445
Os02g0598800	Protein phosphatase 2C family protein.	EMB2423, putative, expressed	8.15094	8.677	7.05827	8.76817	8.78744	7.48472	9.35262	9.06572	8.93678	9.07586	9.04504	8.43206	8.56644	8.7784	9.06239	8.36819	9.58281	8.18532	7.26824	7.8888	8.12705	6.5324	6.90529	7.14808	6.63679	6.06406	8.53329	7.02425	7.04602	6.89487	7.79044	7.61429	7.72204	7.40967	6.61128	7.3082	8.69764	9.82916	9.14715	9.54208	9.24871	9.35749	9.58933	8.59506	8.35368	8.18468	8.27204
Os02g0599200	Protein phosphatase 2C-like domain containing protein.	protein phosphatase 2C containing protein, expressed	4.83367	5.21687	4.92713	5.75373	5.99587	5.28652	5.60754	5.24814	4.60427	5.33584	5.47556	5.28241	4.62418	5.03071	5.00505	5.0415	6.24989	4.83485	4.31756	4.38965	4.75995	3.8043	3.96951	4.84932	5.10476	1.7183	1.61046	4.38848	3.61979	3.65236	4.36205	4.14282	4.51441	4.6578	3.88567	4.54792	6.26196	4.71403	5.97693	5.05669	4.6351	4.71215	5.20649	4.78248	4.90873	6.35174	5.3352
Os02g0599700	Protein phosphatase 2C-like domain containing protein.	protein phosphatase 2C containing protein, expressed	11.3754	11.3128	10.7807	11.3095	11.2888	10.6369	11.4695	10.8356	10.5872	11.3385	11.2025	10.4161	10.0636	10.1007	10.4956	9.62469	10.9127	9.10387	7.8867	8.93402	9.58336	7.68136	8.29377	8.8384	8.66128	7.60547	9.32914	8.67921	9.18057	8.85812	8.55816	8.12837	8.63153	8.62816	7.24044	8.34473	8.74602	9.54554	9.40294	9.89367	9.39738	9.84446	9.70831	9.42339	8.77722	10.5796	9.55695
Os02g0599800	Conserved hypothetical protein.	expressed protein	2.96135	2.72945	1.87112	3.08944	2.68888	4.56922	2.72559	3.19593	3.07974	3.18469	3.27095	4.20286	2.29115	2.85041	3.37293	3.87599	3.61384	2.93005	2.12151	2.82863	1.58871	2.96632	2.40908	2.26623	1.27262	3.96981	5.07221	4.22053	3.07889	4.21591	2.18927	3.42841	2.57441	1.64545	4.61149	2.86209	6.26034	4.98356	2.85822	4.10137	4.7607	4.24957	3.27344	2.21987	1.2366	3.58775	2.41698
Os02g0603000	Protein kinase domain containing protein.	expressed protein	3.47199	4.56014	3.89189	3.02124	3.86353	3.05583	4.01574	5.11732	4.70372	3.93577	3.85665	3.69602	5.45942	5.57276	4.9401	4.8783	4.58055	4.31403	3.25836	3.08436	3.37327	2.44935	2.205	3.72534	3.64028	3.91169	3.85105	3.59874	3.93037	3.28419	1.73633	2.04966	1.52486	0.509865	2.58548	0.878093	3.53395	4.21899	2.41452	1.92303	3.58813	2.71692	3.46294	3.84838	3.53362	4.3436	4.00236
Os02g0606900	Protein phosphatase 2C gamma isoform (EC 3.1.3.16) (PP2C-gamma) (Protein phosphatase magnesium-dependent 1 gamma) (Protein phosphatase 1C) (Fibroblast growth factor inducible protein 13) (FIN13).	protein phosphatase 2C, putative, expressed	9.41767	9.58867	8.9921	9.13858	9.08487	8.73855	8.93161	8.66634	7.88569	8.47797	8.83015	8.11508	7.46541	7.75923	8.41094	7.39594	8.47678	6.70341	7.77493	7.40592	8.2674	7.71435	8.64044	8.90302	5.96154	5.9421	6.78053	6.33536	7.03908	7.43256	7.28859	7.3014	7.17205	8.00479	7.46694	7.55808	6.66311	6.97136	6.93018	7.08113	7.20651	7.49313	10.3628	9.43651	9.17679	9.00979	9.84702
Os02g0608800	Conserved hypothetical protein.	No Hit	6.06616	6.59714	7.10814	5.20671	5.10548	5.79153	5.14234	5.38065	4.96756	4.4186	4.38725	5.64366	5.69404	5.33174	5.91118	5.18375	4.7856	5.4632	5.84479	5.78011	5.9672	5.20501	5.38113	5.34962	5.95581	5.69	4.8831	6.38256	5.71538	5.65562	6.08692	6.50637	6.34979	6.11827	6.98374	6.31783	7.4021	6.19182	5.84072	5.99023	6.22205	5.23171	4.79063	5.29131	5.5054	4.96119	4.46684
Os02g0620100	Mis12 family protein.	mis12 protein, expressed	10.1017	10.5796	9.88267	10.3897	10.4944	9.85686	9.85609	10.4426	10.2953	9.43863	9.79292	9.57089	10.3573	10.3737	10.2648	10.1003	10.0251	10.2109	10.2487	10.329	8.64962	10.8749	10.2307	9.9912	9.26122	8.73017	8.95493	9.9191	9.95001	9.50762	9.42404	9.46262	9.42688	9.63167	9.38657	9.52052	8.39492	8.7339	9.17949	8.91233	9.22074	9.56805	10.9375	9.93538	10.0117	6.79988	10.3388
Os02g0621400	Conserved hypothetical protein.	expressed protein	8.29082	8.27334	7.60413	9.06431	8.63906	8.2707	8.19547	8.28337	8.39943	9.84255	9.657	9.85022	8.86215	8.35206	7.81601	10.196	8.77327	8.9194	8.79776	8.68254	7.5737	9.7331	8.99415	8.51721	10.3862	11.1719	11.4218	10.0883	10.7933	11.0217	8.35438	8.12585	7.24049	8.26602	8.51273	7.97488	9.19137	8.43918	8.04291	9.84159	8.82118	8.6993	9.90691	8.72173	8.41802	9.29158	9.83926
Os02g0624400	Glycosyl transferase, family 8 protein.	glycosyl transferase 8 domain containing protein, putative, expressed	6.20045	5.88104	5.86251	6.25004	5.64053	5.71459	6.05143	5.28832	5.75946	6.49018	5.58721	5.81276	5.84043	5.2888	5.93248	5.21664	5.85133	6.40093	4.40816	4.90879	5.07862	4.68011	4.80638	5.26247	5.38108	6.12585	4.7391	5.69604	5.1235	5.58325	6.31274	5.5888	5.86032	6.43502	5.73232	5.88902	4.10965	5.10583	5.45825	4.74129	5.38916	5.38547	4.96931	5.17432	5.54964	4.72553	5.61205
Os02g0625100	TPR-like domain containing protein.	pentatricopeptide, putative	2.74391	3.88848	5.20116	3.31053	2.99294	4.25747	1.91337	3.51947	3.2893	1.72492	3.5425	4.58402	3.91859	3.91877	3.99754	5.08637	2.98915	4.68933	2.96672	2.83655	3.49254	2.22787	3.21015	3.03263	4.8719	4.05551	-1.87822	4.25954	3.42709	4.24226	3.52355	3.26137	3.66097	2.7946	4.17012	2.98005	6.40888	4.87132	3.80637	4.95796	4.48713	3.49476	2.85899	2.80595	3.14111	3.17291	2.55692
Os02g0633000	Lipase, class 3 family protein.	No Hit	4.17927	2.66005	3.35867	3.36659	2.56917	3.76508	2.8446	2.53057	2.24798	2.66204	2.9647	3.50241	2.98148	2.7642	3.26232	3.33105	2.42694	2.95316	3.2527	2.61972	3.49832	3.28309	2.56601	2.02027	4.26566	4.95387	4.69637	3.42789	2.97165	4.11528	3.54915	4.25205	2.79323	3.71747	5.09386	3.92045	5.73602	5.16672	2.85606	3.65683	4.96231	3.30343	3.19062	2.93562	2.50993	2.31767	1.94648
Os02g0634400	Hypothetical protein.	No Hit	11.9209	11.97	12.7726	11.4034	11.7487	12.5629	10.8638	11.7895	12.1274	10.672	11.4381	12.2102	11.5993	12.0518	12.2979	11.1476	11.6446	12.2406	11.5353	11.2231	11.6251	11.1589	11.2096	11.603	12.0531	12.3509	11.0228	11.683	11.5532	12.1483	10.8245	11.067	11.8103	10.678	10.7464	11.2143	12.3032	11.2662	11.1898	11.7185	10.9997	10.7876	11.5626	11.5582	11.7878	11.3198	11.2102
Os02g0637800	Protein of unknown function DUF639 family protein.	expressed protein	6.28946	6.12658	9.56713	6.93052	6.73928	6.57332	6.88393	6.76953	6.5737	7.42714	6.72812	6.33305	6.54368	6.83018	6.66266	6.39789	6.93494	6.72192	5.44893	5.85573	5.67735	5.43257	5.62725	5.79697	5.9264	6.55291	6.15976	6.45518	6.25721	5.95438	6.5568	5.94288	5.86897	6.41766	5.55371	5.87132	5.23401	6.01606	5.90898	6.37267	6.00258	6.02972	6.18663	6.29485	5.72235	6.60799	6.5587
Os02g0639700	Conserved hypothetical protein.	DUF1771 domain containing protein, putative, expressed	7.43877	7.62586	7.22582	7.98975	8.02066	7.41898	8.63456	8.39437	8.32971	8.55156	8.8525	7.95906	8.29547	8.44381	8.23981	7.94992	8.64166	8.16919	7.16217	7.73065	7.01713	7.71011	7.49235	7.65863	8.00642	7.17897	8.12937	7.91775	8.7481	8.04582	6.46905	6.49785	6.55292	6.68469	6.88805	6.41877	6.91266	6.53506	6.27845	6.59024	6.72249	6.94613	8.40533	8.16315	8.21507	7.91088	8.49206
Os02g0641800	RNA helicase.	DEAD-box ATP-dependent RNA helicase, putative, expressed	11.3115	11.1199	10.5235	11.311	11.0113	10.331	11.4482	11.4742	11.385	11	10.9174	10.1854	11.632	11.1952	11.0359	10.5612	10.9181	10.4694	10.4708	10.9085	10.721	10.6774	10.7063	10.8404	10.6713	9.96276	10.5588	9.92596	10.1859	10.0399	11.4952	10.8196	11.3981	11.5197	10.4364	11.1379	10.1373	10.1819	11.0735	10.4074	10.4702	11.2633	11.6595	11.3957	11.2317	11.0729	11.1752
Os02g0644100	Heat shock protein STI (Stress inducible protein) (GmSTI).	heat shock protein STI, putative, expressed	10.669	10.973	10.2	10.3697	10.5068	9.71848	11.1064	11.4204	11.2745	10.8861	11.1336	10.2708	12.1149	12.4648	11.967	10.1294	10.9866	10.8991	13.0654	13.0986	12.8139	11.3108	11.3912	11.045	11.1912	10.5812	11.2561	11.0285	11.1735	10.5826	12.9123	12.935	12.9458	11.7893	11.3481	10.9169	11.7397	11.8765	12.1801	11.4397	11.4169	11.9537	13.917	13.7189	13.6664	10.3848	12.1541
Os02g0644800	Conserved hypothetical protein.	No Hit	4.9273	4.36037	4.02907	4.22509	4.00823	4.0856	3.65808	3.28486	3.54564	3.33603	3.53609	4.32694	4.52278	4.54531	3.97255	4.34827	3.84575	4.03953	3.8248	4.52101	3.64286	5.16732	5.00634	4.40052	5.0815	5.47169	3.22519	4.18799	3.97635	5.17541	5.2382	6.01305	3.18478	5.06661	7.00108	5.5985	6.3351	6.67554	4.03137	4.79135	6.48578	3.62096	3.791	3.65372	5.26618	2.52362	2.66067
Os02g0646900	Conserved hypothetical protein.	No Hit	3.92718	3.29947	5.23798	3.35972	2.43371	3.36486	2.08662	1.54865	2.3042	1.31155	2.6924	3.82776	3.77553	4.091	3.56989	3.40086	3.11962	3.40459	2.85447	4.24252	1.77065	5.16597	4.93064	1.90233	5.6437	5.4742	4.51972	4.20092	3.28895	4.08105	5.4901	6.24625	2.73481	5.07677	7.14967	5.60248	6.18138	6.70949	4.02511	4.33004	6.2926	3.63236	2.99852	3.27386	2.12679	4.77934	3.07727
Os02g0651100	Hypothetical protein.	No Hit	8.30314	8.63695	8.63106	9.11651	8.51321	9.20506	8.39867	8.18949	8.92552	9.17262	9.15732	10.0671	9.20744	8.65365	8.80578	9.53703	8.55866	9.09121	7.94636	7.8242	7.77065	8.28625	8.04439	8.28668	10.2575	11.0155	9.5534	8.9332	9.73717	10.9099	8.46535	8.27942	7.80741	8.51887	8.54223	8.86667	10.1527	8.82706	8.46417	9.96225	8.848	9.00118	8.77423	7.3812	8.05863	8.69615	8.74591
Os02g0654500	Peptidase C12, ubiquitin carboxyl-terminal hydrolase 1 family protein.	ubiquitin carboxyl-terminal hydrolase, family 1, putative, expressed	12.3073	12.2361	11.6438	11.9033	11.7787	11.2936	12.1058	12.0152	11.7548	11.8387	11.7923	11.4213	12.1511	12.183	12.0541	11.7696	11.7852	11.6987	12.1086	12.0907	11.5691	12.566	12.2567	12.0671	11.35	10.935	11.6266	12.368	11.9719	11.3424	11.899	11.4752	11.5516	11.9445	11.3482	11.2349	10.4693	10.7779	11.1868	10.877	11.219	11.2693	12.5037	12.1519	11.8473	11.8407	12.0943
Os02g0665600	Conserved hypothetical protein.	No Hit	6.18773	6.6976	5.77322	6.00994	6.15943	5.82969	6.19979	6.08711	5.61931	5.0617	4.94361	5.00724	5.32817	5.46483	5.72497	5.9335	6.60379	5.40172	3.8184	3.93299	4.54505	4.59528	5.50109	5.35017	4.65158	5.24084	4.95493	4.27955	3.78161	4.98701	5.06004	5.19057	4.8211	5.08256	5.8539	4.86963	5.84524	5.64265	4.36585	4.76	5.47732	4.50729	3.29551	4.51463	3.87538	5.22092	5.109
Os02g0666000	Conserved hypothetical protein.	No Hit	5.70908	5.10177	6.82269	5.39947	4.69894	6.70035	4.5005	6.62769	6.10669	4.53549	4.69498	6.98703	5.48594	5.49205	6.70156	5.50808	5.04735	6.85301	4.9834	4.8574	6.17497	5.49143	5.44337	6.19325	6.26917	7.08944	4.14869	5.66727	5.14852	6.55222	5.69899	6.25703	5.98074	5.63974	6.9618	6.34854	7.74567	6.91644	6.1699	4.97123	6.60577	6.14352	5.15564	5.24587	6.63784	5.09676	6.14991
Os02g0671200	Conserved hypothetical protein.	expressed protein	3.63535	3.64348	4.54636	3.4674	4.24705	5.01491	2.8773	3.57049	4.41901	3.2261	3.99883	4.38071	3.17413	3.8709	4.25943	3.50998	3.82735	4.42544	3.29896	4.07148	3.34008	3.7703	3.37805	3.37114	4.30818	4.49605	3.50829	3.46461	4.29738	4.70978	3.14148	3.95366	2.51314	2.77591	5.01717	3.20274	4.63362	4.90014	3.17972	3.10628	4.06049	3.18073	1.48662	2.50376	2.68576	2.7287	1.90856
Os02g0673200	Hypothetical protein.	No Hit	5.52238	5.47453	5.41919	5.698	4.96591	5.80926	4.77204	4.94038	5.91695	4.97514	4.68002	6.15776	5.35108	5.40579	5.8212	5.54462	4.66613	5.50673	4.89612	4.64882	3.86936	5.34466	5.23646	4.93513	5.57809	6.40077	5.04045	4.71963	4.95208	5.54119	6.32638	6.58591	4.49839	6.23569	7.05145	5.75944	7.10896	7.28829	5.23671	6.53366	6.86224	5.00488	4.7491	4.89829	4.02756	5.34524	4.9785
Os02g0678300	Glucose-methanol-choline oxidoreductase domain containing protein.	HOTHEAD precursor, putative, expressed	3.42086	3.61074	4.23969	3.34127	3.27694	4.14616	4.03205	2.51633	3.24692	6.14452	2.75557	3.7161	3.44421	2.98478	3.53204	2.88684	2.64358	2.84599	3.26157	1.90344	2.84432	1.6342	2.49175	2.9841	3.51067	5.95753	1.68051	3.07914	3.23484	1.15377	2.56435	2.58194	2.07362	2.45239	2.19105	2.37918	6.0003	3.59104	2.32041	5.45556	3.42882	2.24042	3.40446	3.2687	3.36401	3.08558	2.88546
Os02g0679200	TPR-like domain containing protein.	PPR repeat domain containing protein, putative, expressed	5.29628	5.59541	5.15565	6.55416	6.76739	6.2074	5.7719	5.87054	5.8371	7.15258	6.73791	5.85434	5.74679	5.89377	5.95331	6.46812	6.94486	6.92334	5.04117	5.94636	5.02795	6.15387	6.11326	5.93844	4.68223	6.08728	5.04416	6.2507	6.39137	5.94405	5.58711	5.33209	5.15928	6.00298	5.6053	5.45147	4.85868	4.8365	4.93747	5.64451	5.43881	5.50212	7.34133	6.23862	6.05208	5.4679	6.68193
Os02g0686600	Metal-dependent protein hydrolase family protein.	GAMM1 protein-like, putative, expressed	6.99561	7.13694	5.68019	7.77592	7.71128	6.75039	7.13947	7.3189	7.22516	7.74234	7.39788	7.14491	7.65705	7.99164	7.67994	7.73396	8.13126	7.89969	7.64954	7.85492	6.34168	8.39166	8.05613	7.96613	7.14078	6.94316	6.33084	7.60684	7.22051	6.54787	7.55766	7.19517	6.68246	8.06175	7.45036	6.9341	5.65105	6.59985	6.106	5.96135	6.75829	6.75612	8.70508	7.91822	7.78078	7.01254	8.15537
Os02g0697200	Conserved hypothetical protein.	expressed protein	8.20867	8.42441	7.39306	8.41072	8.44296	7.78048	8.85183	8.79247	8.89564	9.50566	9.60605	9.22904	9.00904	9.42411	9.41179	9.52688	9.80824	9.69592	8.6721	8.43931	7.46725	9.32468	8.93053	9.32907	8.15822	7.60102	8.44824	8.82567	9.19664	8.75148	7.89487	7.68189	7.77487	8.47482	8.09461	8.10055	7.15852	7.9358	7.66622	8.46129	7.9537	8.25166	9.47966	8.69454	8.64032	8.15304	9.41542
Os02g0704900	Inorganic pyrophosphatase-like protein.	soluble inorganic pyrophosphatase, putative, expressed	17.1433	17.2463	17.7935	16.7602	16.9109	17.7458	14.7177	15.1953	15.1001	15.1275	15.5948	15.4246	15.4472	15.7596	15.6536	15.8314	15.7538	15.4539	15.2533	15.7096	15.5185	14.5464	14.6641	15.0503	13.7862	13.2335	13.2378	14.5196	14.7006	14.3739	12.4034	12.8803	13.1226	12.2325	12.3908	13.0658	12.04	11.9602	11.9222	11.3792	12.1098	12.5665	13.2949	13.5604	13.8785	14.354	13.7801
Os02g0712800	Hypothetical protein.	expressed protein	3.86403	3.67389	3.15414	3.68604	3.57113	4.13587	4.77731	1.91604	1.95079	2.76521	3.05654	3.97761	2.27426	5.57833	2.55768	3.6018	3.41751	3.47175	3.47014	2.33316	3.80141	2.24249	2.3781	2.8107	1.5675	4.40807	4.18703	2.54319	2.41133	3.48535	3.64446	3.48396	2.85599	3.07399	3.47786	2.03728	6.11949	4.53668	2.45375	5.3438	4.07091	3.03024	7.3827	5.92696	5.29762	2.56985	5.53579
Os02g0713600	BED finger domain containing protein.	No Hit	3.14535	1.63394	2.83469	2.59556	2.10612	2.17226	1.59343	2.78073	2.61175	2.46341	2.5648	3.51875	0.884249	1.66664	3.25964	2.76431	1.51752	2.5267	1.29221	1.85244	0.520553	3.02484	2.42496	1.00601	-0.649376	3.65606	1.00063	2.83177	2.73473	4.62689	2.06017	3.3101	1.4278	2.20339	4.39999	1.56938	5.59457	4.84634	1.97529	3.59226	4.50233	1.70255	3.03597	1.60317	3.15707	1.55488	1.3621
Os02g0724200	Hypothetical protein.	No Hit	5.18596	5.14205	5.69808	5.13018	4.32931	5.91398	5.14377	4.82095	5.59823	4.49307	4.63046	6.09518	5.51098	5.48034	5.93576	5.24396	4.99824	5.73066	5.37516	5.72948	4.83784	6.01338	5.95444	5.56299	6.67626	6.57002	5.03839	5.62985	5.2191	6.20953	6.3762	7.03343	5.48048	6.28041	7.66122	6.73672	7.54689	7.4413	5.75337	6.09419	7.00429	5.60159	5.84106	5.37171	5.53259	4.62564	4.79051
Os02g0730100	Pre-mRNA processing ribonucleoprotein, binding region domain containing protein.	pre-mRNA processing ribonucleoprotein, binding region, putative, expressed	2.73715	3.50554	3.49643	3.20788	3.66905	3.9157	5.34473	4.89517	4.65772	4.65883	5.12387	4.88696	3.97268	3.91902	4.34093	3.33059	4.5133	2.96327	3.15189	2.58813	3.40772	2.41282	2.49831	2.87876	3.66266	4.67725	4.86774	2.71663	3.8917	4.23983	3.09172	1.49146	3.03534	2.94647	1.7554	1.91155	4.59525	2.79101	4.12258	4.34691	2.93331	4.66099	7.59382	6.5441	6.81616	5.64362	6.89879
Os02g0733200	Conserved hypothetical protein.	No Hit	10.8194	10.2261	11.2563	10.0048	9.91523	10.899	9.66348	10.0714	10.3037	9.61503	9.68249	10.3819	10.4146	10.3075	10.4625	9.80446	9.82606	10.4126	9.42192	9.30672	9.82256	8.97082	9.25072	9.67754	9.11384	9.70656	8.43996	9.28925	9.50148	9.27714	9.3994	9.32424	10.3167	9.00498	8.94275	9.59333	10.5793	9.4887	9.7372	9.87951	9.35405	9.38133	9.61201	9.73963	9.99903	8.97419	9.30052
Os02g0733500	Parvalbumin family protein.	OsCML20 - Calmodulin-related calcium sensor protein, expressed	3.05608	3.41379	4.48662	3.82949	3.39476	3.53264	4.76773	4.60524	4.38833	5.41183	5.11737	5.96615	4.8596	4.57268	5.34445	5.78099	5.08081	5.23265	3.75384	4.58612	4.22213	3.75896	3.66863	3.44709	6.26253	6.358	5.02148	7.26069	5.75165	5.83237	4.99219	5.02148	4.77607	5.55784	5.58837	4.76291	4.65342	5.23093	5.92158	4.97855	5.3027	5.69574	5.81255	3.53087	3.70723	3.50699	4.61275
Os02g0734700	Conserved hypothetical protein.	No Hit	10.2341	10.102	11.6232	9.55667	9.50781	11.1372	9.01319	9.98572	10.6421	7.98062	8.8048	9.59933	8.16995	8.81849	10.1364	8.71363	8.09149	9.88062	8.88445	8.4004	9.69561	7.61145	7.98245	9.28577	9.345	9.16987	7.51669	8.81512	8.22424	9.72044	8.15856	7.91454	9.63511	8.12346	7.81597	8.89287	8.90757	8.17538	8.85637	8.09041	7.49159	8.20852	7.61918	8.35276	9.6723	8.53345	7.76513
Os02g0743800	Nuclear movement protein domain containing protein.	CS domain containing protein, putative, expressed	2.13591	3.75633	4.48283	2.72959	3.00421	3.90593	2.64888	2.70311	2.66993	2.56593	2.34075	1.91591	4.1278	4.21956	7.56583	3.26202	3.06102	3.97472	2.97759	3.02186	2.83553	3.96854	3.29646	3.37653	2.98671	5.97602	4.40709	3.03694	2.11615	4.18235	3.87683	4.30902	2.5354	3.76721	5.25959	3.89664	4.61365	5.0488	3.31611	3.16806	4.28164	2.94887	3.27436	3.40544	3.45344	3.7253	2.55418
Os02g0749100	Hypothetical protein.	No Hit	4.67516	4.61905	5.62454	4.57893	3.44129	5.05318	3.46207	4.0665	3.81562	4.0445	4.01996	5.26954	4.17203	4.26274	4.92295	4.44072	4.02429	5.1196	4.11946	4.22492	3.9001	4.97187	4.71757	3.91348	5.12731	5.76661	6.50109	4.46663	4.5842	4.36508	5.0257	5.83929	4.45067	4.89607	6.68187	5.2109	6.49028	6.53079	4.86366	4.99651	6.25527	4.6839	3.56825	4.29808	4.10094	3.59304	3.33905
Os02g0754500	Amidase family protein.	expressed protein	6.79229	6.73831	6.73038	7.10815	7.26491	6.35227	7.23833	6.89183	6.69317	6.92588	6.9056	7.18231	7.00952	6.93356	6.76944	7.33287	6.99737	6.7168	7.86305	7.73156	6.03299	7.98844	7.67618	7.78809	8.03719	7.52192	9.04648	7.88291	7.53601	8.12332	7.84086	7.38041	7.34645	8.14622	7.44096	7.80153	7.14184	7.83649	7.41285	7.98792	7.54538	8.14968	10.4628	8.91952	9.01074	7.00654	9.51369
Os02g0759100	Hypothetical protein.	No Hit	5.45849	5.18465	7.11254	4.46105	4.65197	6.18063	4.73358	5.06505	5.4378	3.84639	4.21175	5.02372	5.18365	4.79826	6.43045	4.94027	4.36681	4.46387	4.43685	4.13868	4.17819	3.93724	3.48204	4.50107	4.71026	5.11716	3.38835	4.42875	3.86559	4.73671	3.89039	4.37624	4.37944	3.8783	4.72768	4.07139	5.72068	4.90282	3.91216	4.02545	4.75643	3.17759	3.69358	4.3175	3.62691	3.3985	3.18084
Os02g0761100	Cyclophilin-40 (Expressed protein).	peptidyl-prolyl cis-trans isomerase CYP40, putative, expressed	6.86106	7.22394	6.58188	7.15517	7.29042	7.0758	7.67863	7.79847	7.65688	7.23994	7.36732	7.14966	7.32854	7.64619	7.37709	7.23093	7.66253	7.13583	10.2893	9.99665	8.66693	10.8548	10.4368	10.3973	7.54323	7.36703	8.45019	8.19589	7.98655	8.35388	9.2761	9.1244	8.97501	9.44743	9.16562	8.99496	8.73002	9.12643	8.99904	10.0067	9.69264	9.15656	9.35869	8.88395	9.00628	8.04606	9.41676
Os02g0762800	SNF2-related domain containing protein.	SNF2 family N-terminal domain containing protein, expressed	3.87246	3.85291	1.92191	2.80679	4.28835	3.81105	1.85042	1.54638	3.89797	3.16207	2.47303	1.92252	0.238974	2.04477	2.68727	3.66643	3.64156	2.35722	3.68413	3.34855	1.1724	4.70368	4.60603	4.27619	3.04692	1.96751	2.88655	3.0923	1.42444	0.401597	3.69643	4.13864	3.71615	4.1539	4.27214	3.55726	3.34516	3.53411	2.23711	2.76807	2.96429	3.03277	5.7191	5.09096	4.94561	1.79833	5.45047
Os02g0769700	Protein kinase domain containing protein.	mitogen-activated protein kinase kinase kinase 1, putative, expressed	0.19793	0.680096	2.21916	2.25651	1.886	3.11062	1.44339	1.94941	1.68594	3.12307	2.00748	2.36504	2.23728	1.56625	2.52755	2.59841	2.083	2.01829	1.45513	1.59399	7.37286	2.29029	2.47139	2.93397	3.88596	4.93901	2.57591	2.80305	1.58582	2.56058	3.75911	3.62933	3.88527	3.92648	4.27756	3.91483	2.76517	3.35153	4.34027	3.08298	3.2721	2.9783	2.84335	2.12851	0.466676	0.138749	1.76912
Os02g0771300	Hypothetical protein.	No Hit	4.29259	4.8655	5.79757	4.96479	4.69704	5.91749	3.85238	5.01786	4.83426	4.26265	4.66889	5.76547	4.51395	4.75226	5.03799	5.09781	4.81402	5.40032	4.22296	4.53017	4.53813	4.08283	4.09922	4.43392	5.01768	5.54682	4.13502	5.10567	4.90012	5.12915	4.22206	4.24034	4.13185	3.86195	4.50888	4.28666	6.50021	4.99285	4.55121	5.42317	4.99128	4.68425	4.63384	4.28164	4.71101	4.98545	4.41645
Os02g0772000	Ribosomal protein L24/L26 family protein.	transcription elongation factor SPT5 homolog 1, putative, expressed	3.92978	5.3701	3.97732	4.73049	4.17112	4.31602	3.86723	3.37873	4.22443	4.09897	3.7148	4.46994	4.26967	2.4244	3.56259	4.33732	3.4873	3.61473	2.82054	3.73566	3.32609	4.63497	4.85529	3.43283	4.41408	4.67444	5.40447	4.21229	3.48803	4.71003	5.44642	5.8069	3.83952	5.2317	6.73086	6.01101	6.38726	6.03684	4.49015	3.95305	5.60212	5.14652	6.08304	4.83856	4.7431	4.93597	4.80285
Os02g0774800	Conserved hypothetical protein.	No Hit	2.60799	3.3171	2.93872	2.7862	3.19622	3.26089	2.57703	2.92074	2.41875	2.82241	2.77675	3.51156	2.61327	3.23186	3.05075	1.88557	3.21819	3.50239	2.79023	2.38964	3.33711	3.3547	2.0654	2.99304	4.54442	-3.06798	5.11519	2.93601	2.21899	2.35827	3.03866	3.23548	2.41891	2.98813	4.10936	2.82266	4.74025	3.73794	2.4404	4.13354	3.07786	1.65095	3.2029	2.28396	4.39987	2.40466	2.9564
Os02g0781500	Hypothetical protein.	No Hit	3.63488	4.87827	3.34699	3.77043	3.52687	2.77579	3.60686	3.58091	3.19408	3.62808	3.37527	3.25102	3.74365	3.84334	3.55152	3.68175	3.68057	3.54402	2.74393	2.58051	2.08409	3.60471	3.53055	3.2602	3.5938	4.57872	4.62888	3.26377	3.26329	3.4571	3.19566	3.04108	1.77784	2.93067	4.27545	3.07588	4.57788	3.96552	2.34271	2.80948	3.60627	2.40058	3.44176	2.97996	3.09339	2.73033	3.71718
Os02g0793200	TPR-like domain containing protein.	uncharacterized PPR-repeat protein, putative, expressed	4.49032	4.30419	4.18142	4.56977	4.29211	6.29748	4.76535	4.35221	5.15557	5.16395	4.84742	5.12776	4.81716	4.97	5.58159	4.51381	4.73159	5.48868	4.18319	4.34032	4.68634	4.96668	4.71319	5.34806	5.54571	5.86286	4.61886	4.43522	4.47773	5.64123	5.04713	5.49889	4.50565	4.90609	6.32568	5.23578	5.54611	6.01216	5.17639	4.30776	5.60496	5.0383	4.89723	4.55921	4.68507	4.08987	5.03469
Os02g0793400	Conserved hypothetical protein.	expressed protein	3.49307	3.94616	4.00928	3.66368	3.52819	4.02478	3.32003	2.96644	3.6184	2.61731	3.50696	5.09728	5.02412	4.6178	4.14765	4.57192	4.22153	4.34752	2.92739	3.97913	2.95287	4.2424	4.23872	3.17286	4.85666	5.33916	5.11281	3.82496	3.85116	5.01221	4.74289	5.36053	2.51816	4.34968	6.03403	4.82161	5.24691	5.72075	3.52093	5.37742	5.42561	2.8791	2.65192	2.93911	2.31183	3.31373	2.2212
Os02g0794100	Hypothetical protein.	No Hit	5.21774	5.28616	5.73299	5.49923	5.38676	6.34421	5.00466	4.7103	4.74877	4.6066	4.60203	6.50538	4.87788	4.74416	4.73579	5.41835	4.52379	5.25753	4.35994	5.0226	3.88432	5.70253	5.25662	4.76414	5.28967	5.27899	4.31371	4.80272	4.9264	5.30388	5.84414	6.53788	4.75656	5.55159	7.25453	6.17966	7.94409	7.20707	5.68225	6.44672	6.92124	5.58734	5.05216	4.48993	4.44855	4.38235	4.43829
Os02g0795100	Conserved hypothetical protein.	No Hit	4.49073	2.75562	4.30259	3.67313	3.56543	4.14837	3.31494	3.50149	4.58254	3.37886	3.53295	4.56952	4.36859	3.77515	3.96378	4.87253	3.50588	4.48576	3.40843	3.38678	3.62512	3.57911	3.54365	3.21022	4.60134	3.80879	5.11383	4.68679	3.73392	4.58013	4.76307	4.84084	4.00435	4.57763	5.59844	5.27739	6.4226	5.62679	4.95435	5.23558	5.61874	5.61071	3.37363	3.34937	3.03181	4.21658	2.83569
Os02g0795200	Conserved hypothetical protein.	expressed protein	1.73777	3.93317	2.78497	2.98455	2.1151	2.28235	0.407583	2.08586	2.9529	2.53205	5.46037	3.65109	4.60337	4.31229	3.75244	3.03358	2.81542	3.63259	7.14007	6.48483	3.62215	7.85097	6.77038	6.00368	4.64144	5.59027	5.06767	3.46706	2.24786	4.12049	3.6639	4.18881	3.38634	2.89428	5.26716	3.77697	4.39024	4.54994	4.008	3.16488	4.57571	5.40229	7.10654	6.11887	7.76579	2.19919	6.97048
Os02g0796300	CCR4-NOT transcription complex subunit 7 (CCR4-associated factor 1) (CAF1).	CAF1 family ribonuclease containing protein, putative, expressed	6.06399	6.28072	6.46206	4.92898	4.66192	4.82048	5.65358	5.79477	5.77243	5.00384	5.03327	5.41287	5.35471	5.82097	6.85708	5.01367	5.10665	5.13405	4.27324	4.54383	5.00484	3.75616	3.68851	3.57557	4.94782	4.60622	4.07919	3.86077	3.67695	3.95934	4.0189	3.92538	4.06357	3.55183	4.02042	3.25137	5.03577	4.4111	3.88454	3.57992	3.88708	3.79124	5.23735	5.2239	5.06885	4.1025	4.79293
Os02g0801900	Hypothetical protein.	expressed protein	3.35186	2.76868	4.59815	3.14954	3.15622	3.85515	2.87416	1.96056	3.09001	3.25837	3.33177	2.84497	2.33407	2.05014	3.66893	3.35305	3.0343	2.57274	3.03856	1.89717	1.57666	2.87358	2.70496	3.17218	5.1462	4.23961	5.0523	3.19066	2.1009	4.2497	2.35773	2.51212	3.62415	2.68801	3.02417	2.60104	1.23918	-0.183511	2.32774	0.68202	1.84367	2.75425	2.56104	3.34406	3.0675	2.19261	2.99513
Os02g0804100	Hypothetical protein.	40S ribosomal protein S30, putative, expressed	3.60416	2.9026	3.80716	3.03781	2.24703	3.91353	2.59478	3.0459	2.96313	2.69821	3.22206	4.20214	3.16822	3.16059	3.71377	3.56352	2.44627	3.47656	4.06434	4.13126	2.61546	5.0439	4.63088	2.87684	4.91031	5.69871	3.97011	4.22888	3.42788	4.93022	5.32491	5.93934	3.05363	4.89206	6.7624	5.63379	5.75728	6.56598	3.86746	3.99163	6.17756	3.39669	4.13588	4.31518	3.53317	2.77095	3.97822
Os02g0817200	WD40-like domain containing protein.	WD domain, G-beta repeat domain containing protein, expressed	9.11871	9.11935	8.87261	9.53618	9.68844	9.16972	9.26695	9.09702	8.98738	9.19492	9.51614	9.03037	9.2818	9.32155	9.20074	9.09335	9.43862	8.70897	9.09475	8.95979	9.0889	9.16781	9.28783	9.52309	8.90626	8.58076	9.31712	9.39324	9.27559	9.30083	9.39409	9.26455	9.4991	9.59295	9.07417	9.21595	8.86443	9.14939	9.30055	9.25874	9.10361	9.4969	10.4025	10.5351	10.5103	9.22611	10.3451
Os02g0824100	Cytochrome P450 family protein.	cytochrome P450, putative	7.8639	8.06992	8.81167	7.28218	7.48924	8.5503	6.46344	7.32199	8.07159	6.27663	7.0326	8.01163	7.81198	7.70856	8.2875	7.31511	7.12781	8.26824	7.31415	7.51989	8.28227	7.49111	7.27564	8.01882	8.76505	8.70724	7.49351	8.48023	7.51393	9.05603	6.95125	7.15819	7.86422	7.28613	7.35082	7.70145	8.59954	7.47626	7.47556	7.73194	7.48113	7.16548	7.38228	7.3797	7.8551	7.39257	7.29774
Os02g0827900	Signal peptidase 18 subunit (Fragment).	OsSigP1 - Putative Type I Signal Peptidase homologue; employs a putative Ser/His catalytic dyad, expressed	5.18151	5.24979	4.87472	6.23108	5.82627	5.1634	5.19038	5.96793	5.52742	6.29157	6.37939	5.80893	5.46359	5.88852	5.72766	5.42893	6.45734	5.9492	4.02352	4.91069	4.61365	4.70258	4.8413	5.08471	3.77826	5.68042	5.23082	4.58343	4.72896	4.66433	4.13141	3.34463	3.89858	4.15658	3.2347	3.76988	4.59315	3.77282	4.49601	3.74088	3.65217	4.6753	5.62393	5.05326	4.86434	4.90092	5.11857
Os02g0830000	TPR-like domain containing protein.	expressed protein	5.23461	4.93441	4.4871	6.19995	6.04028	5.13718	4.96247	5.41941	5.33484	6.08414	5.89653	5.48504	5.86469	6.03387	5.36451	6.32342	6.11197	6.61278	5.65082	5.74327	4.38371	6.34584	6.04476	4.96548	5.39815	5.50295	5.40233	6.11945	5.48403	5.56646	6.07192	6.43321	4.36817	6.02987	7.11227	5.93877	6.14802	6.72926	5.11768	5.54884	6.45118	5.38609	6.55418	5.38876	6.16083	4.73558	4.79802
Os02g0831300	ARM repeat fold domain containing protein.	beta-catenin-like protein 1, putative, expressed	9.20594	9.41504	8.74605	9.17202	9.33545	8.69434	10.2255	10.3873	10.2047	10.3166	10.1144	9.20469	10.2328	10.1755	10.2428	9.47755	10.0142	10.1561	9.79429	9.65035	9.80772	10.2494	10.3582	10.5054	9.22814	8.49104	8.7657	8.92533	9.61214	8.78079	10.0062	9.8355	9.9714	10.2389	9.4021	9.47502	8.84785	8.97688	9.25336	9.35243	9.12093	9.52224	11.2498	10.8217	10.7045	9.91925	10.6799
Os02g0832700	Cation efflux protein family protein.	cation efflux family protein, putative, expressed	9.61596	10.0263	9.6021	9.59925	9.7165	9.49645	9.75054	10.1727	10.2867	9.92406	10.375	9.85388	9.65356	9.86351	9.96478	9.59215	10.2734	9.95846	9.20879	9.18556	9.78777	9.51657	9.85606	9.888	9.27112	8.30353	8.69965	9.65034	9.9952	9.61412	9.7272	9.74659	10.1728	9.74655	9.37281	10.0266	9.34628	9.73948	10.1601	9.68884	9.72771	10.3264	10.6008	10.3095	10.442	9.8954	10.2327
Os03g0104700	Conserved hypothetical protein.	No Hit	5.26199	5.52066	6.14258	5.98808	5.70946	6.6672	4.4927	4.69683	5.49244	5.20252	5.45872	6.20464	4.87417	4.94976	5.58817	5.32362	5.6355	6.27175	4.64575	4.96327	4.86011	5.10155	5.3423	4.7963	6.41455	7.18156	6.98346	5.20933	5.16423	6.53152	5.82332	6.49196	5.42822	5.30897	7.17564	5.49073	7.59581	7.3394	5.59941	7.03754	7.11467	5.4944	4.53084	4.39184	4.64647	4.78372	4.22611
Os03g0104800	(No Hit)	hypothetical protein	3.54073	4.18705	4.00092	3.56735	3.65688	3.08319	1.89306	3.26564	3.97643	1.97372	1.73472	2.60455	3.60683	2.93131	3.37938	3.12129	3.23251	2.14078	2.05989	1.47996	2.02288	1.92667	1.71939	2.36151	1.65392	3.62194	4.67982	1.46276	3.08543	3.48895	1.24206	2.26908	0.973032	2.01121	2.86243	0.878476	4.51737	2.9046	1.38705	1.4803	2.86659	1.72907	2.6731	2.07902	1.69939	0.992775	1.91313
Os03g0106100	Non-protein coding transcript, uncharacterized transcript.	No Hit	3.43845	3.52417	2.61341	3.68326	3.19793	4.43187	2.94663	3.42412	4.02248	3.62895	3.27602	2.91032	2.84252	3.63687	7.84072	3.44017	3.76122	2.85623	2.99991	3.78283	2.92665	4.05846	3.8354	2.63411	5.39312	5.45909	3.99646	4.12658	3.94901	4.82173	4.40504	5.08029	2.84023	4.15762	5.95456	4.91923	5.29889	5.89062	3.58231	4.32349	5.24719	4.19172	3.19776	2.53318	1.15348	3.16376	3.28627
Os03g0106300	Coiled-coil protein.	PAIR1, putative, expressed	4.21707	3.00923	4.24374	3.25412	2.81721	3.22277	3.30001	3.05132	2.16634	2.90815	2.86586	4.24038	3.52385	3.26629	3.22729	4.14399	3.27671	4.98792	3.86115	4.15646	2.79684	4.89374	4.74558	4.50173	4.73369	5.72336	4.55095	4.43781	3.44382	5.09287	5.71414	6.0368	4.33137	5.45598	6.902	6.7228	5.67397	5.77785	4.58874	3.43155	5.67819	3.87917	3.31046	3.53765	4.75765	2.53066	3.68018
Os03g0108400	Snf7 family protein.	SNF7 domain containing protein, putative, expressed	2.05484	8.01354	3.40398	1.77894	1.89125	2.15562	2.54949	1.58002	3.36042	1.75691	2.31154	3.14201	3.24178	3.70412	2.75778	2.68827	2.26438	2.95619	2.13496	3.02114	1.82049	3.96541	3.60424	1.84944	3.07494	4.43597	4.31477	2.91092	2.67224	3.53984	4.27617	5.11875	2.52315	3.77847	5.93682	5.16793	4.63378	5.60689	3.00109	2.76321	5.07822	2.39625	1.65035	2.75065	2.34015	2.17101	1.94235
Os03g0108700	Conserved hypothetical protein.	knotted 1-binding protein 36, putative	10.6871	11.3802	11.8342	10.7514	11.2433	11.76	9.92733	11.0078	11.2308	9.78626	10.8963	11.4247	11.2524	11.3755	11.6098	10.9227	11.1363	11.8444	10.7842	11.1141	11.3804	10.8435	10.8936	11.3618	11.4301	11.6077	10.2396	11.4269	11.048	11.5957	10.0585	10.5938	11.1918	10.1589	10.4745	10.8064	11.8966	10.9651	10.8049	10.818	11.0469	10.5217	11.3914	11.2183	11.5037	11.343	11.2967
Os03g0114600	Spectrin repeat containing protein.	No Hit	4.52332	4.58843	4.93881	4.6247	4.65417	5.06808	4.93932	5.0457	4.69498	4.12569	4.46356	5.20838	4.37603	4.11789	3.98927	3.92589	3.62709	3.34694	3.89533	3.6063	4.15118	4.33205	4.3405	3.26387	5.33226	5.97781	5.43066	4.40435	4.17922	5.07491	4.87787	5.76991	3.44716	4.77306	6.52461	5.83759	7.48651	6.54507	4.68803	5.40878	5.92436	4.15734	4.91084	3.65365	2.5048	4.13829	3.34869
Os03g0118900	ARM repeat fold domain containing protein.	expressed protein	7.61442	7.52042	7.0635	7.91657	7.76803	6.88375	7.83024	8.09615	7.99455	7.78602	7.8311	6.94125	7.89769	7.91555	7.43245	7.57674	7.86424	7.67162	8.02048	7.92886	7.33767	7.87872	7.86479	7.43273	6.60644	6.52057	6.61748	7.32178	7.5194	6.56438	7.39483	7.17365	6.84233	7.27206	6.93107	6.48344	6.26242	6.48113	6.20062	6.79596	6.37963	6.47139	8.69792	7.93205	7.87284	7.40093	7.98628
Os03g0121200	Peroxidase 1.	peroxidase precursor, putative, expressed	2.30897	1.16065	3.15433	2.35194	3.04467	2.94228	3.59979	1.84384	3.38123	3.89919	2.37593	1.71821	3.53009	2.41032	3.51701	3.70989	2.64692	1.26141	2.28423	2.66682	3.05192	3.01636	3.07421	2.46844	3.04315	4.21063	4.40871	3.70963	2.57738	4.14637	3.22444	3.4301	3.02865	3.27727	3.84984	3.44027	3.61037	3.2033	1.90735	1.83854	3.01217	2.07662	2.65513	3.99075	1.82501	2.30138	3.54875
Os03g0126300	SAM (and some other nucleotide) binding motif domain containing protein.	expressed protein	8.97385	9.12092	8.88139	10.2021	10.6993	10.1043	9.14163	10.0491	9.37483	9.56202	9.69523	9.35235	8.93496	9.66637	9.49689	10.2407	10.9509	10.5809	10.0134	7.78103	10.2217	8.4758	10.1688	9.79492	7.81713	7.24405	7.15774	8.02154	8.19203	7.42603	3.48939	4.03151	2.91116	3.8067	4.73739	3.8892	4.34807	4.03879	3.05476	2.44174	3.78705	3.06409	6.85356	6.79615	6.3437	8.96369	7.28088
Os03g0129800	Myb, DNA-binding domain containing protein.	regulatory protein, putative, expressed	3.08156	3.39919	3.69447	2.04983	3.18503	3.17402	3.14764	3.06424	3.0573	2.7904	2.87127	3.18773	3.33063	4.62594	3.00381	4.09442	2.84133	1.49367	6.25703	5.59003	3.30284	5.50134	5.27159	5.69675	4.27562	5.20083	3.47221	3.14297	3.01677	-0.380196	2.02246	2.92254	2.35494	3.06339	3.94671	3.55023	5.2101	4.43629	2.53536	3.29301	3.86154	3.76371	7.03148	4.97128	4.81631	2.85549	6.2943
Os03g0132300	TB2/DP1 and HVA22 related protein family protein.	HVA22, putative, expressed	6.80643	6.92042	6.8179	7.8835	8.11219	7.75103	7.80844	7.89949	7.88891	8.85951	9.10943	8.49009	7.60891	7.46107	7.17955	8.34985	8.45318	7.84785	7.65409	7.88694	7.8392	7.85582	7.79679	7.96285	8.63666	8.1718	8.87563	8.82424	9.44258	9.42927	8.09856	7.9799	8.44953	8.19076	7.82817	8.2499	8.1865	8.07978	8.65291	7.90141	7.98776	8.5657	8.27725	8.07912	8.13363	9.2098	8.00041
Os03g0136300	Hypothetical protein.	No Hit	0.658369	5.90497	3.71069	3.16455	2.33902	2.74092	4.07255	1.16952	1.23795	1.92653	1.00577	1.93669	-0.3092	4.97933	1.43449	-2.20144	1.01939	2.79946	1.04821	1.33919	1.5286	0.0140802	1.15375	1.69574	4.88369	6.65959	-1.12685	1.58248	1.57053	-0.588668	3.42782	2.32439	1.65206	1.72458	2.37579	2.49267	3.38781	2.94823	1.66612	2.13048	2.45349	1.26342	1.98882	0.849408	2.67754	2.3981	2.15122
Os03g0139000	Hypothetical protein.	No Hit	6.68227	6.64232	7.67287	7.07242	6.85173	7.99508	6.10972	6.55886	7.24073	7.29952	7.82333	9.42641	6.303	6.28303	7.02749	7.59672	6.98271	7.73791	6.53709	6.61234	6.66287	7.15993	6.61913	7.34265	9.10209	10.1091	8.15091	7.76411	8.65477	9.29367	6.2979	6.42055	6.46912	6.32704	6.71593	7.34821	7.70386	7.14066	7.49145	7.74217	7.30717	8.38483	6.95862	6.11087	7.23414	7.16753	7.22152
Os03g0140900	Hypothetical protein.	expressed protein	4.65211	4.17359	4.36231	4.57242	4.70286	3.95302	5.81017	6.73117	6.77472	6.48466	6.67259	6.49133	7.74727	7.39426	7.26478	6.82716	7.04541	7.39463	3.33556	4.32597	4.1698	4.18332	3.63826	3.89182	5.88889	6.11657	5.6412	6.71669	6.83322	6.45609	4.03966	4.2261	3.90183	4.18493	4.83223	4.06778	6.2594	5.35811	4.78246	4.59959	5.23302	5.31197	2.83479	2.06071	1.27129	3.74511	2.17071
Os03g0141000	60S ribosomal protein L21.	60S ribosomal protein L21-2, putative, expressed	7.17507	7.13255	6.14347	7.49211	6.98114	6.26949	7.7118	8.07338	7.94321	7.55867	7.57584	7.46791	8.22768	8.56084	8.06722	8.01198	7.87857	8.0526	8.76479	8.23066	7.30413	9.34358	8.83388	8.57605	7.02695	6.30115	7.39696	7.77454	7.32789	6.95753	8.88904	8.53201	8.51069	9.46395	8.64724	8.16454	6.27375	6.32514	7.10561	7.52057	6.86236	7.30962	8.83604	8.92649	8.52754	6.32875	7.9987
Os03g0141900	Hypothetical protein.	hypothetical protein	12.3789	12.4939	12.978	11.7227	12.0691	12.6172	11.0552	12.2051	12.4358	10.5407	11.4121	12.083	12.1824	12.4052	12.5438	11.6666	11.854	12.074	11.7634	11.8258	12.072	11.3368	11.4031	11.7172	12.5701	13.0728	11.2924	12.1541	11.457	12.6786	11.0648	11.2562	11.806	10.8157	11.0864	11.1293	13.21	11.828	11.3211	11.7487	11.6553	11.0468	11.5642	12.0615	12.1372	12.8752	11.6059
Os03g0142600	Myb, DNA-binding domain containing protein.	MYB family transcription factor, putative, expressed	5.63376	5.73712	4.99143	5.32746	5.72286	5.55475	5.25458	5.01614	4.56677	5.03543	5.05859	5.83211	4.75019	4.88926	4.20936	5.09547	4.58666	4.77284	4.92205	5.29318	3.90196	5.39401	4.88362	4.21254	5.77176	5.99046	5.61221	5.44354	5.74223	5.16104	4.9854	5.67763	4.4268	4.67214	6.13504	4.58376	7.30181	6.94125	5.05081	7.32144	6.48721	5.15095	5.462	4.96261	4.17483	5.41893	5.13007
Os03g0144000	Hypothetical protein.	expressed protein	7.86627	8.17096	6.49294	8.38427	8.51159	7.05504	8.77474	8.9776	8.4634	9.00667	9.14377	8.04217	8.49043	8.55436	7.80425	8.16544	8.85699	7.84354	8.3092	8.70134	7.71765	8.34546	8.09872	7.99492	8.20176	7.77847	8.37573	8.57297	8.82519	7.80869	8.06662	7.89967	7.85374	8.17557	7.47261	7.41517	7.24069	7.68052	7.53128	7.70742	7.6853	7.94116	9.57208	8.94965	8.34684	6.88791	8.86984
Os03g0145300	Conserved hypothetical protein.	expressed protein	3.37649	2.1114	3.00689	2.11077	2.16296	7.46218	2.68621	3.42068	2.53744	2.09314	2.91551	1.75612	2.08931	1.80049	2.61884	3.81552	3.73918	3.48246	2.82947	3.03194	2.11822	3.6415	3.44437	2.59758	3.61644	5.38149	3.42614	3.10541	3.0616	4.37618	3.78878	4.69931	3.02959	3.895	5.69545	3.41692	4.75529	5.22644	3.55669	3.34202	4.62764	2.9951	2.4554	3.10921	1.30997	2.57319	1.87485
Os03g0145800	Ankyrin repeat containing protein.	ankyrin repeat domain containing protein, expressed	11.0252	10.8383	10.0691	10.5885	10.4807	9.9315	11.0489	10.9543	10.7686	10.7326	10.7422	10.568	10.8384	10.9958	10.972	10.4127	10.516	10.4475	11.7654	11.6723	11.1539	12.3481	12.0288	12.0623	10.757	10.4938	11.0262	11.4529	11.0746	10.6616	11.2814	10.8327	11.1882	11.4652	10.8608	10.9942	9.41229	10.1241	10.6214	10.7161	10.6168	10.8387	12.4584	12.1683	12.0109	11.1771	11.9847
Os03g0146800	Non-protein coding transcript, uncharacterized transcript.	expressed protein	4.07159	4.42377	3.96261	3.91873	3.7086	4.04609	0.512189	2.91527	3.39432	2.77489	2.95178	3.36521	3.56667	3.33951	3.48707	3.04415	2.38158	3.616	3.75138	5.22233	4.18342	4.39738	4.25316	2.93555	4.30229	4.63691	5.50889	3.71387	3.2483	3.81058	4.50752	5.17215	2.09574	3.93197	6.24339	4.76016	5.40402	5.65531	6.42331	3.41712	5.32186	3.44725	1.82181	3.31816	3.49906	1.61059	1.31637
Os03g0150200	Ethylene-responsive element binding protein.	AP2 domain containing protein, expressed	5.01939	4.6178	4.97856	3.6176	2.93035	4.31147	3.95045	4.41049	3.21123	2.68858	1.58623	1.26301	2.95421	3.40782	3.54703	2.46996	2.04637	2.06649	0.990433	0.402137	2.64186	1.43045	2.0929	1.90179	3.50035	4.94548	4.16317	2.20478	1.11905	4.07157	2.46044	2.79501	2.83534	2.33001	3.71828	2.88677	3.69625	3.19987	2.20426	2.68984	2.97065	1.90596	1.62265	1.35035	2.45914	0.766282	1.8596
Os03g0151000	Hypothetical protein.	No Hit	3.58553	3.83105	4.17651	3.70535	3.40194	4.07512	2.91901	3.1129	3.47378	2.61037	2.875	3.59798	3.14815	3.52286	3.86642	4.12616	3.50443	2.81572	3.71922	4.00531	1.68739	4.51232	4.35592	2.53361	4.76738	5.1735	4.69591	4.22355	3.62778	5.6971	4.65125	5.31591	3.63716	4.40862	6.26081	4.75043	5.8656	5.87448	3.80751	4.44886	5.22019	3.65337	3.56018	3.43282	3.47615	3.60459	2.79371
Os03g0154300	Hypothetical protein.	retrotransposon protein, putative, unclassified	1.97983	3.01799	0.535805	2.27639	2.89981	0.602805	2.52266	4.51139	2.33337	2.01754	2.51723	1.37713	3.10111	3.22336	2.4552	3.07666	2.44064	3.02225	1.91057	1.58067	1.25139	1.83694	1.70372	1.61854	1.35112	2.26047	4.2585	2.31263	1.75232	4.61877	3.16626	2.76428	1.78897	2.94583	4.30542	4.13713	4.36401	2.71528	0.869134	3.3005	2.16306	1.57634	2.9536	1.57978	2.6323	0.996608	2.02915
Os03g0156800	Cyclin-like F-box domain containing protein.	No Hit	3.16031	4.15404	3.62312	3.56991	3.00802	3.00873	5.38282	2.93144	3.85818	2.84898	3.85542	4.03326	1.87059	2.90552	7.05423	1.49924	3.15832	3.41877	2.99141	3.49326	3.55325	3.619	3.70594	3.93365	2.41735	5.42232	3.79892	3.97994	3.57283	4.00548	3.51952	4.09148	3.35416	3.58082	4.46618	3.24721	5.75519	4.16614	3.5817	5.27448	4.31106	3.62169	4.06329	4.17693	4.55306	3.81046	4.02999
Os03g0157800	3'-5' exonuclease domain containing protein.	3-5 exonuclease family protein, putative, expressed	9.33149	9.50292	9.06846	8.16449	8.23494	7.82637	10.0874	10.0122	9.65356	9.26439	9.56571	9.07807	8.94836	9.64232	9.20099	8.22727	9.23262	8.30974	8.22765	7.90197	8.32339	7.59298	8.05494	7.99742	9.29691	8.27208	8.7265	8.40129	9.09695	8.15816	6.73169	6.867	6.9616	6.88953	6.21833	6.72546	6.33479	6.60601	6.73272	7.03241	6.84185	6.65566	9.00732	8.8389	8.55593	7.1699	8.60208
Os03g0159000	Proteinase inhibitor I9, subtilisin propeptide domain containing protein.	No Hit	3.34843	2.62565	3.1039	2.55636	2.50686	2.46233	2.02715	2.20218	0.94177	2.25258	1.38455	1.63319	2.68412	3.89985	2.0549	2.18816	1.5983	3.05375	2.12282	2.62534	2.05579	3.51997	3.40164	2.84055	2.03303	3.89175	3.82209	2.11988	2.97189	4.02407	4.01866	4.28958	2.46408	3.71536	5.25755	3.48469	4.18026	5.08798	2.92819	2.79169	4.63377	2.72043	3.77667	3.39815	3.20259	1.83807	4.19073
Os03g0161000	Hypothetical protein.	expressed protein	10.4558	10.5432	9.63122	11.609	11.746	10.8274	11.3676	11.4942	11.0076	11.8944	12.0182	11.3341	10.3797	10.7303	10.5977	10.5504	11.8127	10.4795	11.2049	10.9637	10.7791	10.2101	10.5033	10.1453	9.86286	8.90205	9.79724	9.69069	10.202	9.70534	11.2711	11.0939	11.2336	11.0817	10.5897	10.797	10.198	10.9295	11.2115	11.1186	10.9867	11.1517	12.7372	12.5543	12.3065	10.854	11.3043
Os03g0165000	(No Hit)	DNA topoisomerase 3 protein, putative, expressed	2.29469	2.0759	2.86359	4.82939	4.26602	5.89085	2.49846	2.42669	2.437	4.68934	4.48855	4.41081	3.23019	3.78062	3.56403	4.34	4.81271	4.85441	6.40679	6.36953	3.76731	6.95945	6.69095	6.3788	2.12009	3.48824	4.19962	3.75857	4.76274	4.96194	6.20531	6.04289	5.71765	6.31787	5.80917	5.18875	4.02509	3.55161	4.88448	4.59651	4.0767	5.12377	9.0685	7.51286	7.58363	3.37408	8.20881
Os03g0166600	Hypothetical protein.	glycerol-3-phosphate acyltransferase, putative	2.97783	4.09075	4.35029	4.03177	4.06631	4.37167	3.2026	3.76429	4.02105	4.12678	3.03648	4.35813	4.49568	4.53695	4.19949	4.68227	4.0139	3.94725	2.79593	2.99353	2.83353	2.89365	3.11118	2.62243	3.78329	2.76786	4.04364	3.40013	3.88515	3.20792	3.09648	4.09721	2.59612	3.41992	4.82213	3.85671	6.25078	5.4036	5.11163	4.82617	5.01268	3.92059	3.03692	3.06122	3.08335	3.75487	2.50009
Os03g0169500	Glycosyl transferase, family 2 domain containing protein.	CSLA4 - cellulose synthase-like family A; mannan synthase, expressed	2.82236	1.14804	1.36502	2.02052	0.559043	1.56958	2.08957	2.05635	1.59985	2.87269	1.21265	3.29829	0.626645	0.921573	2.58441	-1.83602	1.33786	2.676	2.06584	2.33764	1.6265	3.32356	2.1678	1.13492	5.34162	5.20139	3.28405	-0.0428251	0.814688	4.58968	2.35244	3.72901	2.00835	3.09217	4.54299	2.85875	4.4048	4.12339	3.55954	0.722278	4.06015	2.47514	2.6278	3.84968	1.82191	2.05754	0.815207
Os03g0173900	Integrins alpha chain family protein.	zinc finger, C3HC4 type domain containing protein, expressed	4.77621	4.83672	5.24627	4.7328	5.34183	5.07483	6.71149	6.18957	5.9493	4.89583	5.18614	5.71152	5.24552	4.985	5.39851	5.59259	5.48284	5.27396	9.23221	8.54966	8.24886	9.42129	9.37236	9.38629	6.60663	5.89428	7.10714	6.85123	7.11216	7.58052	8.24777	8.35192	8.56731	8.30107	7.94784	7.96553	7.1576	6.87724	7.48247	7.16504	7.59689	7.73486	9.84621	9.67678	9.60395	7.79807	9.62918
Os03g0174300	Exostosin-like family protein.	exostosin family protein, putative, expressed	8.63472	8.74773	8.41381	9.13507	9.14798	8.66143	8.18483	8.01953	7.92388	7.99565	8.122	7.62344	8.01495	8.04749	7.58223	8.42275	8.82447	8.31739	7.77168	7.69604	7.86942	7.65471	8.02367	8.1595	6.67031	6.80814	6.89311	6.89868	6.98729	6.50075	8.42735	8.13323	8.74854	8.698	7.71806	8.64579	7.69064	7.6103	8.39695	7.92188	7.69739	8.56179	8.74151	8.50051	8.52911	7.87786	8.40319
Os03g0175900	Hypothetical protein.	No Hit	5.25691	4.87804	5.98818	4.75938	4.81936	5.8131	3.94706	4.60024	5.32916	4.02003	4.61315	5.25097	5.61676	5.18587	5.52157	4.93528	3.84768	5.33188	4.72656	4.12202	3.65455	4.10785	3.78019	4.5235	4.97301	5.4016	6.44151	4.50899	4.79032	4.8202	3.5945	4.2585	4.05377	3.26131	4.58061	3.76715	6.14484	5.02116	4.4746	4.46844	5.15243	3.90088	4.74794	4.8417	5.36331	4.58262	4.6092
Os03g0177300	Zn-finger, RING domain containing protein.	expressed protein	12.0403	12.252	11.9776	12.1376	12.3903	11.8455	11.0942	11.5173	11.4675	11.4622	11.9496	11.5793	11.866	11.996	11.9157	11.707	11.7804	11.7408	10.5729	11.1749	10.7865	10.4748	10.3026	10.4744	11.3712	10.8184	11.572	12.3967	12.2309	12.3463	10.168	10.3594	10.6299	9.91656	9.87122	10.5601	11.2172	11.477	11.1949	10.3564	11.7913	11.4762	11.1022	10.8721	10.7457	11.6203	10.9025
Os03g0177400	EF-1 alpha.	elongation factor Tu, putative	15.9863	16.4873	15.1552	16.1307	16.2829	15.3306	16.044	16.7556	17.0583	16.281	16.6398	16.6093	16.6425	16.8925	16.9572	16.6174	16.5718	17.3065	16.5445	16.4736	16.6237	16.3918	16.1177	16.71	16.6616	16.315	16.7581	16.9428	16.9371	16.7678	15.8395	15.9352	16.9387	15.0949	15.7656	16.5779	16.239	15.826	16.6243	14.4514	16.0655	16.9037	16.466	16.4416	16.9403	15.8349	16.0127
Os03g0181600	SWIM Zn-finger domain containing protein.	transposon protein, putative, unclassified, expressed	4.58261	5.05875	4.6195	4.16435	4.17622	3.81967	3.97451	4.67122	4.23757	5.12191	4.89448	4.16508	4.13942	4.48805	4.50404	4.19653	4.92007	4.24599	4.03609	4.28142	4.2691	4.40414	3.9899	3.85786	2.3972	4.61688	1.33325	4.3052	4.24149	4.49979	4.25298	4.61214	3.92606	3.9973	5.26253	5.94646	4.58341	5.12279	3.78651	3.1353	5.05234	4.03659	4.93339	4.81055	4.31163	4.3121	4.61151
Os03g0187300	TPR-like domain containing protein.	WD domain, G-beta repeat domain containing protein, expressed	7.7197	8.24562	7.85851	8.28521	8.34142	8.1001	8.40813	8.22036	8.09382	8.66962	9.04157	8.48307	8.62605	8.76486	8.76736	8.34769	8.76398	8.58813	7.88794	8.1497	8.24016	7.33492	7.70966	8.00464	8.14554	7.31069	7.63028	8.67734	9.07362	8.88054	8.53428	8.39952	8.63164	7.9572	7.43501	8.12821	9.09389	8.55058	8.80394	9.0583	8.69349	9.01783	9.12092	8.75488	8.72481	8.96456	9.0034
Os03g0188900	Homeobox-leucine zipper protein ATHB-6 (Homeodomain transcription factor ATHB-6) (HD-ZIP protein ATHB-6).	homeobox associated leucine zipper, putative, expressed	8.674	8.5207	10.1332	8.04048	7.80809	9.48725	7.81692	7.87379	8.90559	7.49302	7.59135	8.49268	8.43289	8.13983	9.38488	7.87337	7.43156	9.00815	8.82824	9.02339	9.79532	8.44337	8.50692	9.4252	9.49846	9.73459	7.52397	9.33287	9.18541	9.06589	8.58605	8.76355	9.88272	8.20593	8.44197	9.43337	9.58496	8.84075	9.39559	8.52612	8.4591	9.00227	7.37256	8.26644	9.08919	9.86402	8.32913
Os03g0190000	VQ domain containing protein.	retrotransposon protein, putative, unclassified	4.78207	5.1056	4.57858	4.20418	3.90669	3.76231	3.10083	4.09718	4.15065	2.40366	2.87037	3.11752	4.57539	3.50154	3.5393	4.12912	4.25911	4.41425	3.14088	2.81641	2.50698	3.28303	3.66289	2.93038	4.36698	5.57313	5.07965	2.78363	2.37642	4.51618	3.25847	3.91151	3.08114	3.70948	4.17246	3.51264	4.7148	4.20525	3.35681	2.56245	4.04834	2.14813	2.68444	3.54974	3.11896	3.38177	2.97408
Os03g0193400	Polyamine oxidase precursor (EC 1.5.3.11).	polyamine oxidase precursor, putative	3.23447	3.64533	3.31799	3.32512	3.69566	3.54045	2.41503	2.86027	2.72027	1.29001	2.35418	3.39445	2.52632	2.4818	3.28005	3.15193	2.42394	1.60957	2.81557	2.15965	3.89754	2.2881	2.29837	4.8857	3.85976	4.71562	4.36612	1.77611	2.25366	3.27102	4.41779	4.54842	4.5897	4.46681	4.51094	5.55516	5.61963	4.1816	3.60554	3.99099	3.81786	2.18778	3.47461	4.12068	2.55283	3.60899	3.07742
Os03g0200900	Hypothetical protein.	No Hit	3.48762	3.66641	3.92075	4.16908	3.80543	4.84958	3.78338	2.93965	3.7678	3.60741	3.11257	4.52089	3.24937	3.18695	3.55615	3.77238	2.30777	3.05582	3.8709	2.84783	2.27251	4.00226	3.76201	2.73771	2.62357	4.77887	3.48768	3.46387	3.70772	2.58117	3.47814	4.58651	1.58512	3.72843	5.35491	3.3015	5.69109	5.74564	3.79865	5.38814	5.57297	3.05167	3.28326	2.74081	2.75384	3.18474	3.14593
Os03g0204900	Hypothetical protein.	expressed protein	6.16589	6.16563	4.79355	6.32926	6.29012	5.00087	6.35872	7.31824	6.51176	5.38565	5.57991	5.07727	7.96144	7.76852	6.95717	7.05353	6.77218	6.18883	5.14187	6.16423	5.13321	5.76645	4.98094	4.68708	5.67945	5.89221	5.32448	6.29972	5.93024	5.67288	5.66067	5.27142	5.34141	5.3299	5.40302	5.71483	7.19269	6.72291	6.43411	6.25943	6.32801	6.91045	7.39148	6.90191	6.5469	5.99405	6.43473
Os03g0208600	TPR-like domain containing protein.	PPR repeat containing protein, expressed	4.89936	5.18968	3.00024	6.02708	5.72209	5.26329	5.07904	4.80088	4.80878	6.93162	6.55896	6.13232	6.33604	5.87693	5.60778	6.91903	6.90366	6.86472	6.44016	6.69959	4.74663	6.70725	5.96678	6.00343	5.94391	4.80926	6.2587	6.3933	6.24218	5.33685	6.18009	5.70005	5.46098	6.60339	5.86742	5.65815	5.74883	6.15421	5.5873	6.29032	6.22487	6.24389	7.50118	6.28039	6.09997	4.30112	6.52332
Os03g0211800	Glycosyl transferase, family 8 protein.	glycosyl transferase 8 domain containing protein, putative, expressed	3.22995	3.17856	4.01591	3.34157	2.55719	3.1278	1.95237	2.50365	2.60675	2.37481	1.77618	1.67449	2.83266	1.70448	3.19221	1.08868	1.45905	2.93684	2.32792	2.15744	2.43172	3.03061	3.25068	3.02243	2.07879	4.69519	4.40672	2.4544	2.4188	4.07435	3.2144	3.58544	2.94283	3.72849	4.85871	4.44386	4.67912	3.68078	2.98352	3.51635	3.71545	1.80724	2.38232	2.88774	2.44124	2.81628	1.92484
Os03g0213800	Mitochondrial substrate carrier family protein.	mitochondrial carrier protein, putative, expressed	8.59809	8.94873	7.02917	8.64907	8.658	7.43867	7.69239	7.99903	7.71718	7.74686	8.14385	7.86101	8.68633	8.79447	8.51408	8.92563	8.79382	8.41117	8.51418	8.47832	7.49907	9.2102	8.55517	8.83742	7.83236	7.33139	7.68803	8.29839	8.02595	7.40229	8.2428	7.9143	8.09852	8.82798	7.85364	7.8021	6.45629	6.36836	7.34107	6.84401	6.92855	7.57007	9.44325	8.60103	8.28773	6.82576	8.50944
Os03g0216400	Protein prenyltransferase domain containing protein.	pentatricopeptide repeat domain containing protein, putative, expressed	3.08681	3.08303	3.34637	4.08893	4.12496	3.68972	2.59051	3.34263	3.52467	4.82328	4.78581	5.20652	3.57583	3.41415	3.76043	5.01819	5.6535	6.14046	4.53504	4.73269	3.65374	5.24799	4.37029	4.40004	1.83941	5.34761	4.62263	5.02044	5.0923	5.71818	3.98772	4.62981	3.38222	3.80183	5.5567	4.23967	4.41344	5.13267	3.61131	2.95791	4.67214	4.33601	4.77439	4.52263	4.37863	3.39971	4.1494
Os03g0221000	Hypothetical protein.	No Hit	9.72233	9.58772	10.2798	9.05882	9.22338	9.88042	8.53284	9.47113	9.62607	8.30381	8.98626	9.31324	9.8231	9.75794	9.64533	9.28457	9.24584	9.76295	8.96788	8.87129	9.12292	8.48868	8.84047	9.01211	9.83211	10.1621	8.82712	10.0426	9.17239	9.69876	8.4636	8.73933	9.10639	8.364	8.53932	8.7189	10.685	9.13907	8.87613	9.6239	9.09602	8.65852	9.19388	9.41609	9.43254	9.2808	9.13689
Os03g0222500	Conserved hypothetical protein.	expressed protein	3.02667	2.53532	5.41481	2.00841	2.51783	3.81457	2.40377	1.7504	2.57142	1.80033	2.41724	3.08785	2.75637	2.11594	3.42518	2.8009	2.78127	3.18482	2.30393	1.91662	2.67324	2.51654	1.84559	2.0102	3.71507	3.66071	4.60361	2.23339	2.3542	3.05731	3.96076	3.77493	2.70408	2.65498	4.40998	3.15234	5.35432	4.64151	3.1454	3.57587	4.19381	2.31857	2.7607	1.71283	5.17566	2.04857	1.97919
Os03g0224700	HSP protein (Fragment).	HSF-type DNA-binding domain containing protein, expressed	5.09861	5.65054	4.89419	4.31132	4.19303	2.36097	4.45995	4.47413	4.54941	4.31638	4.06325	3.07866	5.66505	4.91198	4.83268	2.80522	3.7421	3.76119	4.76302	4.97651	4.97936	3.89882	3.57091	3.6059	2.72681	5.5332	5.01401	2.96126	3.40885	0.322876	4.48259	4.0431	4.50496	4.05179	3.60298	3.3376	3.79402	3.90989	4.27733	4.88363	4.13385	3.9405	5.10097	5.00505	4.9451	4.01389	4.23065
Os03g0225200	Cyclin, N-terminal domain containing protein.	cyclin, putative, expressed	4.12865	3.61261	3.03127	4.40506	4.32612	2.414	3.53066	3.3396	3.30983	4.40771	3.80389	3.5607	4.5237	3.45234	2.98074	6.67951	4.42856	3.38964	3.54971	4.33382	4.31372	3.61434	3.97001	3.63561	4.85629	5.53113	5.54195	4.3015	4.04555	4.38242	4.44743	4.69816	3.9005	4.35878	5.40612	3.96806	4.37988	4.68025	3.69597	4.47291	4.33361	3.75	4.3124	3.79676	3.50462	3.83226	3.8562
Os03g0225500	Nup133 nucleoporin family protein.	nucleoporin, putative, expressed	4.11549	4.67013	3.78454	3.49075	4.35782	3.65788	4.92959	4.96405	5.0865	4.61572	4.59412	3.68772	5.04703	5.23101	4.87436	4.22107	4.66156	5.07134	4.46734	4.6125	3.65221	4.82135	4.80265	4.67507	3.4064	6.15692	1.11132	3.98083	4.27912	3.67807	4.35708	4.99118	4.18502	4.42228	5.51171	4.57818	5.47802	5.38565	4.18476	4.81417	5.11066	4.0399	5.92695	5.58018	5.17651	3.70775	5.99037
Os03g0227300	5'-3' exonuclease domain containing protein.	DNA polymerase I, putative, expressed	9.09439	9.01945	8.74986	8.83636	8.84255	8.37339	9.14975	8.95702	8.63775	8.57789	8.41056	7.84634	8.23591	8.78604	8.99299	8.00665	9.04575	8.6746	7.55097	7.49017	7.71064	7.46302	7.74709	7.95581	7.43611	7.17331	7.286	7.82592	7.71737	7.08302	6.83498	6.43847	6.8195	7.01096	5.95251	6.48284	5.15371	6.06625	6.06669	6.48184	6.17938	6.53285	7.84126	7.30592	7.21609	7.18391	7.8651
Os03g0228900	(No Hit)	No Hit	8.32892	8.37339	7.94586	6.98684	7.17617	6.65571	8.02895	8.1309	7.92563	7.73063	7.83479	7.30376	8.0974	7.96429	7.8244	7.37221	7.66199	7.57746	6.54489	6.88352	6.56339	5.96899	6.12422	5.73334	6.90309	6.8886	6.26827	7.00805	7.15005	7.10114	6.24155	6.25117	6.0028	5.87048	5.9418	6.00501	6.16283	6.42366	6.20357	6.50618	6.4591	6.21855	7.52523	6.35243	6.35864	7.42436	6.94475
Os03g0230300	Conserved hypothetical protein.	ATP8, putative, expressed	8.97731	9.58807	9.04026	9.49829	9.92798	9.27019	9.62861	10.0321	9.38616	8.12238	8.71056	8.40355	11.5334	11.9358	11.4144	11.0346	11.3387	11.2888	8.27877	9.3525	8.8063	8.36806	8.34855	8.27684	7.22927	6.80239	7.39553	8.14763	8.28563	7.09898	9.82131	10.0892	9.87373	9.78558	10.2252	10.3509	11.0905	10.8935	10.6433	10.9382	11.3422	10.6952	8.8311	9.2389	9.14219	10.6275	9.11672
Os03g0231000	Hypothetical protein.	homeobox associated leucine zipper, putative, expressed	4.203	4.3818	5.16428	3.91023	3.57838	4.94853	3.98553	3.86579	4.37162	3.74822	3.81215	5.28106	5.00574	4.1435	4.22622	4.83304	4.21808	4.95325	4.13071	3.99807	4.94192	4.59412	4.61628	4.32146	5.74827	5.91861	4.14393	4.72361	4.81852	6.25099	5.19964	5.78475	5.08935	5.28524	6.51157	5.9557	6.36578	6.30416	5.35838	5.09775	6.16697	5.41194	4.36914	4.63463	6.17162	3.95764	3.87313
Os03g0236100	(No Hit)	hypothetical protein	2.68994	3.04842	2.66801	2.62406	2.67018	4.03102	2.89983	3.33548	2.60471	3.81058	3.92893	5.03268	1.89399	3.09676	2.61353	2.71528	4.09793	2.91055	3.80491	4.2262	3.29075	4.53569	4.10984	3.67065	5.80109	5.48299	6.26211	6.13339	5.9119	6.4248	2.76365	3.24534	3.76694	3.13176	3.63428	3.92431	6.03753	4.42061	4.48969	4.4063	4.97523	4.75908	3.83996	2.90818	3.07216	6.86472	4.09813
Os03g0237200	Zn-finger, C2H2 type domain containing protein.	No Hit	5.4265	5.98075	5.64973	5.64072	6.0253	6.13971	5.03744	5.56636	5.32818	5.83457	6.32111	6.69655	5.75789	5.61777	5.43058	6.07842	5.74526	5.55764	5.92513	5.69005	5.17186	6.18504	6.11843	6.06549	6.9524	7.26618	6.54127	6.1966	6.85739	6.60045	5.55945	6.23579	6.17359	5.54827	6.23283	5.7678	6.67562	6.6311	5.74907	7.15531	6.45312	6.19934	8.38915	7.08254	6.95849	6.82157	7.86934
Os03g0237900	Cyclin-like domain containing protein.	cyclin-J18-like, putative	10.2552	10.5336	10.037	9.99361	10.073	9.9833	9.79366	10.3022	10.3316	9.733	10.2543	9.99941	9.51031	9.60466	9.77223	9.81696	10.0712	9.20054	9.76191	9.40369	10.0933	9.62248	10.0435	10.2035	9.0754	8.60196	8.79557	9.19586	9.33058	9.13516	9.01579	8.86247	9.63358	9.31747	8.60696	9.32454	8.52388	8.70197	9.32278	9.01223	8.74547	9.83123	11.0558	10.413	10.5364	10.8308	10.6595
Os03g0240700	Conserved hypothetical protein.	erwinia induced protein 2, putative, expressed	11.7774	11.9319	11.9096	11.3326	11.6975	11.3462	11.6825	11.9375	11.7629	11.5018	11.8244	12.11	12.5559	12.7548	12.5762	11.7938	11.7001	11.9904	12.9252	12.7162	12.6092	12.5089	12.1015	12.239	12.5426	12.363	12.4302	12.754	12.1292	12.1035	11.6814	11.7996	12.6256	11.4696	11.353	11.6746	11.1776	11.3164	11.8555	11.483	11.2817	12.1538	12.835	12.9306	12.931	11.8004	12.3933
Os03g0242100	Checkpoint protein Rad24 family protein.	cell cycle checkpoint protein RAD17, putative, expressed	7.12257	7.64712	6.71464	6.81618	7.37278	5.65374	7.80975	7.57363	7.31715	7.00383	7.02033	6.94693	7.72056	7.67653	7.84816	6.577	7.07234	7.04912	6.83238	7.01409	6.87623	6.77742	6.72102	6.95463	6.78314	6.64245	6.68229	6.60847	6.77769	6.57288	6.33738	6.13425	6.7328	6.5436	6.00209	6.50503	6.29472	6.72344	6.67375	6.3986	6.59161	7.27873	8.86232	7.77899	7.99145	7.68094	8.18833
Os03g0242300	Hypothetical protein.	expressed protein	13.5962	14.0277	14.8123	13.2034	13.3954	14.3357	12.464	13.5609	14.1713	12.0216	12.9959	13.7442	13.3847	13.8802	14.4877	13.0366	13.3176	14.3338	13.1288	12.9332	13.971	12.5652	12.7121	13.5266	14.0251	14.1446	12.3134	13.2634	12.7264	13.9533	12.6512	12.6695	14.0186	12.5096	12.3464	13.346	13.7902	12.5903	13.1028	12.5911	12.4695	12.7113	12.8787	12.8986	13.7143	13.1436	12.6753
Os03g0246000	Conserved hypothetical protein.	No Hit	4.99264	4.62541	6.01545	4.44238	4.45834	5.78282	3.41186	4.15611	5.24476	3.42509	4.21332	5.47127	4.92516	4.70735	5.4755	4.2966	3.86854	5.28274	3.6153	4.11193	4.64423	3.92598	3.29656	4.30311	4.91224	5.14712	4.98699	4.59641	4.27846	4.33516	3.75792	3.93668	4.54911	3.98353	4.48293	4.06836	6.41083	5.3929	4.62066	4.41849	4.81592	4.37691	4.46582	3.94173	4.41945	4.39511	3.611
Os03g0250900	Hypothetical protein.	No Hit	2.9976	3.29957	2.91047	2.60398	1.1897	2.92237	1.97711	2.3386	1.5448	2.67182	2.53487	3.11211	2.07206	2.65397	4.73563	3.67865	2.78637	3.54556	2.24572	1.82246	1.96353	2.43203	2.88174	1.08716	3.21336	5.31943	-1.40144	2.91712	2.59915	4.21032	2.78975	3.92892	2.14214	2.12921	4.72486	3.8661	5.51152	3.95785	3.0411	3.15985	3.73792	1.7902	3.69482	2.90883	2.0698	1.42324	2.18998
Os03g0251800	Transcription initiation factor IIF, alpha subunit family protein.	transcription initiation factor IIF, alpha subunit domain containing protein, expressed	6.02586	5.8782	5.75551	7.65915	7.36983	7.10182	6.88929	5.79526	5.58676	7.09064	6.42703	6.36524	3.51925	3.94409	4.72227	4.52032	5.59014	4.65546	5.56386	5.83087	7.03019	6.16034	6.51698	7.31475	6.25617	6.51587	6.7782	6.50749	6.37951	7.80074	7.39587	6.93839	7.21306	8.26066	7.20813	7.55052	5.74895	6.53554	7.23186	7.62245	6.75285	7.21482	5.90163	5.90805	5.33797	7.72976	6.49135
Os03g0253400	Transcription factor, MADS-box domain containing protein.	No Hit	4.25272	3.79647	4.50282	3.52494	4.23936	4.29865	2.56805	3.56262	3.61009	2.96637	5.00408	4.38587	3.98573	4.06044	3.65135	3.68743	3.15847	4.22983	3.38055	3.75417	3.06722	4.57316	3.62508	2.5827	5.01787	3.7461	2.67545	4.23875	3.77343	4.89673	4.1178	5.23212	3.37331	4.15124	5.74452	4.58726	6.65069	6.3641	4.78067	5.19251	5.8677	4.43132	2.65911	3.48304	3.30019	2.60541	3.04529
Os03g0253600	Hypothetical protein.	expressed protein	4.20535	3.77616	4.53635	2.97203	3.02707	3.90913	2.83853	3.2026	4.42925	2.35411	2.03885	2.42386	5.41749	5.15319	4.7706	4.21707	3.41355	3.18112	3.55467	3.58353	3.10698	4.14337	3.321	3.25156	4.22458	2.94294	3.27003	2.28107	3.1347	3.27174	3.75956	3.4355	3.16011	4.3346	4.44663	4.65085	5.58815	3.55618	2.46979	4.51365	3.22995	2.53103	1.35698	2.26369	2.12223	2.44426	2.16879
Os03g0258000	Resistance protein candidate (Fragment).	lectin-like receptor kinase, putative	3.41854	2.88909	2.84713	3.3714	2.86894	0.680393	4.25966	4.69542	4.77394	4.99316	4.57568	4.1796	5.54592	5.16615	4.78475	5.82101	5.1014	5.22726	1.86228	2.47904	5.63239	2.59454	1.88404	1.76276	4.96606	5.22718	4.44022	5.07314	3.89352	-0.453586	2.99446	2.80881	2.41576	2.81299	3.75518	2.7925	3.4384	3.44535	3.59281	4.43662	3.77008	4.13857	1.42791	1.87849	1.75828	2.13163	1.82942
Os03g0260000	Dynamin family protein.	dynamin family protein, putative, expressed	0.404807	0.90505	0.936599	1.0573	0.315147	1.11716	2.36218	1.82357	0.951536	1.9	1.32964	0.748858	2.59611	1.30752	0.736004	-0.356237	2.05902	0.780138	0.738456	1.25148	0.230244	-0.294412	1.18227	1.38901	3.75599	4.0841	3.75508	2.18327	0.711533	3.36943	1.52193	2.82291	1.5233	1.9453	3.20844	1.37928	0.937069	1.93978	-0.762187	1.29444	1.10989	1.49976	0.993033	2.91035	1.29834	0.193391	1.04904
Os03g0266200	Enolase 2 (EC 4.2.1.11) (2-phosphoglycerate dehydratase 2) (2-phospho- D-glycerate hydro-lyase 2) (Allergen Hev b 9).	enolase, putative, expressed	10.1549	10.2989	9.57347	10.9869	10.9674	10.1728	10.9165	10.7127	10.845	11.299	11.1744	10.543	11.0383	11.0174	10.838	10.9294	11.252	10.8401	10.9665	11.1916	10.442	11.1352	11.0625	10.985	10.5395	9.91292	10.3149	10.7459	10.7212	10.3349	11.5322	11.2654	11.2727	11.3639	10.9453	10.8189	10.3264	10.4211	10.7966	10.7591	10.6852	10.9811	12.1839	12.0233	11.967	10.7214	11.6688
Os03g0281800	Sulfated surface glycoprotein 185 precursor (SSG 185).	expressed protein	8.61666	8.92975	6.53859	8.55139	8.29868	6.88381	9.31711	8.89378	8.4713	9.15335	8.62385	7.92308	9.1733	9.34761	9.31265	8.13889	8.71049	8.35244	7.20307	7.66809	7.16614	7.24656	7.4111	7.69992	6.72484	5.95321	7.02158	7.10131	7.149	6.84683	7.46933	6.77247	6.88596	7.48705	6.31117	6.45759	6.00752	6.98702	6.80637	7.62534	6.90404	7.14334	9.53086	8.58626	8.38291	6.72686	9.03372
Os03g0283500	TPR-like domain containing protein.	pentatricopeptide, putative, expressed	3.37947	4.17686	2.87866	4.77057	4.68715	3.31411	3.85002	4.37694	4.25167	6.4637	6.26422	5.55039	4.50978	4.49352	4.35243	5.18759	5.57183	5.67595	6.64859	6.86285	5.52335	6.723	6.15331	5.80798	6.09216	6.06308	5.26926	6.57866	6.53304	6.29448	6.10458	5.91237	5.66378	6.28606	5.77474	5.08736	4.89298	4.99081	4.85525	5.36493	5.19741	5.31531	7.92876	7.01457	6.78471	5.56752	6.78442
Os03g0288500	Pseudouridine synthase domain containing protein.	RNA pseudouridine synthase, putative, expressed	7.98097	8.18312	7.04528	7.92347	8.5586	7.65619	8.30903	8.27928	8.18449	8.10822	8.33588	8.22158	8.68693	8.68407	8.76965	7.7776	8.17283	7.45602	8.1388	8.09446	7.71142	7.6416	7.5421	8.04973	8.15285	7.42622	8.56962	8.01237	7.95871	7.88401	7.95587	8.0277	8.51565	7.93333	7.55517	7.83283	8.03407	7.95083	8.20125	8.13433	7.82772	8.67429	9.39526	9.17286	8.97168	7.33975	8.74485
Os03g0291700	Hypothetical protein.	No Hit	4.08118	3.90823	4.32318	4.34335	4.19493	4.28095	3.97309	4.18895	3.3813	3.6543	3.18347	2.43359	3.48345	2.82651	1.5452	3.22982	3.05539	2.41358	3.98132	3.88826	2.52916	3.50175	2.8895	3.3169	3.56404	3.95448	4.46309	3.89886	2.3958	-0.277821	2.94519	2.96995	2.87728	2.74734	1.58837	1.91295	4.3093	3.37023	3.8102	5.04414	3.56852	2.87811	4.021	3.73879	3.55348	3.93943	3.29232
Os03g0292600	Hypothetical protein.	No Hit	6.82209	5.50279	6.79904	6.4515	5.54698	7.13767	5.15539	5.28787	5.57979	5.06406	4.73724	7.0476	5.8135	5.47963	6.30634	5.72737	4.94389	6.64213	5.00417	5.38523	5.12734	6.29764	6.81463	5.0998	7.90465	7.25261	7.45018	5.37184	5.38244	6.22071	8.0653	8.31327	6.41972	7.81594	9.06024	8.96549	8.11427	8.10286	6.61781	6.09921	7.58854	6.39466	4.32843	4.8457	5.12151	4.49546	3.75718
Os03g0293400	Aprataxin (Forkhead-associated domain histidine-triad like protein) (FHA-HIT). Splice isoform 6.	basic helix-loop-helix, putative, expressed	6.89775	6.81176	5.578	6.89597	6.56508	5.88519	7.76303	7.85985	7.45452	8.23179	8.06519	7.50434	7.33363	7.63995	7.05809	7.41226	7.58701	7.35373	7.69593	7.81781	6.33183	8.24433	7.96968	7.6306	7.44027	7.09216	7.65864	7.82803	8.03045	8.23888	7.87107	7.56921	7.05154	8.09299	7.52408	7.15905	7.27915	7.97077	7.37276	8.31324	8.07522	7.94826	9.38385	8.54021	8.36534	7.21877	9.16334
Os03g0294100	Conserved hypothetical protein.	chloroplast unusual positioning protein, putative, expressed	2.74684	2.14523	5.07337	2.7196	1.43897	2.1401	2.81576	1.11867	1.78394	2.4725	3.2522	2.92825	2.53042	1.35264	3.98122	7.03431	2.52034	2.60703	2.4034	2.74039	1.61433	2.69616	2.9255	0.0556804	3.95676	5.60684	3.28056	3.13836	2.04275	3.7777	3.24982	3.83317	1.75807	3.18263	4.99864	3.28124	4.0081	4.37275	2.51046	3.11183	4.28246	2.16871	0.711336	2.14999	2.61418	2.57307	1.83713
Os03g0294500	Homeodomain-like containing protein.	transcription factor like protein, putative	9.51705	10.6785	12.1974	11.0419	11.1011	11.8983	10.2598	10.959	11.7402	9.72835	10.719	11.1466	11.6693	11.4105	12.0955	11.3052	10.9216	12.0566	10.885	10.6372	11.3845	10.3402	10.3768	10.8886	12.088	12.2689	10.252	11.1512	10.6759	11.951	10.2088	10.3092	11.3058	10.0825	10.0065	10.718	11.8628	10.3631	10.6684	10.4921	10.2033	10.2388	10.9317	10.5715	11.3475	10.8487	10.6379
Os03g0294600	Importin-beta1.	importin subunit beta, putative, expressed	7.45752	7.19737	6.80529	7.9457	8.10919	7.28907	7.87749	8.384	8.5017	7.88156	8.30074	7.7131	8.39865	8.28929	7.77131	8.21463	8.3667	8.45929	9.96523	10.0548	8.00187	10.3922	9.99334	9.64339	7.99577	8.21842	8.06996	8.32841	8.50341	7.6351	10.293	10.2048	10.2049	10.3803	9.6701	9.4958	8.35621	8.08983	9.23903	8.19118	8.69607	9.47889	10.8528	10.6192	10.3223	8.36149	10.0098
Os03g0295700	Conserved hypothetical protein.	expressed protein	10.2211	10.292	9.71823	9.77393	9.96287	9.20539	9.5335	9.61565	9.30345	9.78133	9.70388	9.06479	8.83309	9.63461	8.94967	8.06409	9.64369	8.34987	8.64199	8.9558	8.71887	8.64383	8.79363	8.91985	9.16308	8.64526	9.53313	9.74249	9.56689	9.65472	9.22435	8.93616	9.02882	9.16035	8.47055	8.77934	7.6741	8.89282	9.07907	9.46942	9.02406	9.34915	10.4491	10.3019	9.82238	10.1216	10.546
Os03g0300200	Programmed cell death protein 2, C-terminal domain containing protein.	programmed cell death protein 2, putative, expressed	8.66533	9.07951	7.55976	7.53346	7.66603	6.76145	8.76428	8.71888	8.12911	7.97947	7.80737	7.51517	8.97645	9.12606	9.14214	8.04183	8.17671	8.2581	8.29441	8.43311	8.12324	8.25168	7.88568	8.23552	8.45103	7.99272	8.96412	8.30025	7.79934	7.44643	7.8658	7.80728	7.89364	8.28316	7.65118	7.92176	8.00386	8.34136	8.29567	8.73682	8.18818	8.57126	9.51771	8.79904	8.40315	8.43197	8.90572
Os03g0306400	Mitochondrial ATP-dependent protease Lon precursor.	OsLonP1 - Putative Lon protease homologue, expressed	3.19198	1.61579	3.10365	2.64939	2.79185	3.49751	3.80835	2.87181	2.60583	1.97807	1.03974	0.50088	3.89967	3.88346	4.02988	2.67678	3.40718	2.74126	5.83252	4.26345	6.34188	5.02344	6.47261	6.52948	4.19843	4.57262	4.40468	0.432355	-0.0691504	4.26257	4.54228	5.27152	4.49834	4.86747	5.25877	3.78056	4.96558	4.79233	3.51921	3.68218	4.7196	3.26035	7.40464	7.28874	7.31495	5.82144	7.66604
Os03g0310900	Hypothetical protein.	No Hit	3.26267	3.80967	1.81483	4.09014	3.25537	3.6938	3.07598	3.52097	3.43178	3.60073	3.55132	3.58595	4.55127	4.02968	4.39712	4.83143	3.97643	4.48277	2.90937	3.89962	2.85869	3.85813	3.86735	2.95615	4.27819	6.75038	4.48375	4.12052	3.78499	4.30916	4.47905	4.7467	4.09709	4.25074	5.66632	4.38369	5.25501	5.19833	3.42704	4.30976	4.97654	3.2951	3.17987	3.11819	1.80252	2.65561	1.95724
Os03g0313800	Hypothetical protein.	expressed protein	6.25467	6.25066	6.44125	3.98837	3.61415	3.80542	6.80733	6.69572	6.5391	3.60424	4.05023	4.4134	6.72059	6.93746	6.55634	4.45779	3.99212	5.10236	5.37224	5.88119	5.23152	4.16968	4.04385	3.40716	5.96745	6.26472	5.86119	5.49663	4.74958	5.28696	4.34946	5.02357	2.64738	4.19607	5.93336	5.42068	5.80767	5.76562	6.11409	4.48489	5.31752	3.86393	3.91771	3.72969	3.53456	5.84312	3.5183
Os03g0314200	Conserved hypothetical protein.	CAS1 domain-containing protein 1 precursor, putative, expressed	9.32294	9.08249	9.17181	9.74129	9.6999	9.31793	9.44389	9.23785	9.08833	9.00154	8.95051	8.5191	9.51528	9.67136	9.32846	9.32142	9.54503	9.40187	10.1044	9.70487	10.4381	10.1163	10.4115	10.5815	8.7516	8.41458	8.97937	9.11833	9.04312	8.59504	10.8122	10.3242	10.5682	10.9536	10.0348	10.3714	9.21505	9.36246	10.1388	9.92432	9.59088	10.0769	10.4699	11.6022	11.509	12.206	11.6393
Os03g0317100	(No Hit)	pentatricopeptide, putative, expressed	5.84818	5.80579	5.39532	5.98751	5.70654	5.25816	5.27354	5.21299	5.41887	5.55873	4.8057	4.85282	5.49212	5.38517	5.4167	5.18335	5.68347	5.37278	3.93819	3.87307	3.48186	3.87916	4.27414	4.22284	4.40977	5.04318	4.55263	4.03985	3.66868	3.89682	4.0663	4.59729	2.92937	4.56231	5.51846	4.24182	4.80386	5.03073	4.72801	3.55295	4.4252	3.77982	4.44989	4.22642	4.16854	3.44269	4.01401
Os03g0320500	Hypothetical protein.	No Hit	5.29006	4.78218	5.77244	4.76402	4.39521	5.34418	4.8449	3.68881	5.06656	4.4044	4.26823	5.66996	4.74907	4.85401	5.70341	5.35855	5.25405	5.63316	4.71443	5.34549	4.6802	5.10211	4.9999	4.84224	6.59708	7.43568	5.83091	5.054	5.14287	6.26665	5.06887	6.12312	5.36731	4.89465	6.5428	5.1562	7.06323	6.93567	5.86791	5.95425	6.49149	5.60203	5.15758	5.00355	5.28903	4.9676	5.53285
Os03g0325000	Pyruvate kinase family protein.	pyruvate kinase, putative	2.85681	3.258	1.14574	1.65107	1.96692	2.61061	1.92173	2.91426	1.14125	2.09281	2.24646	2.7805	2.2871	3.51436	2.53331	2.74258	2.54816	2.51202	1.85614	2.21173	2.22816	2.97391	2.4996	1.80584	4.08484	4.4106	3.99699	2.75514	2.81102	3.85948	3.07986	4.09124	2.06531	2.63477	4.93448	3.74982	4.2872	4.93083	2.6643	2.55999	4.39751	1.77282	2.27941	2.25502	2.41599	2.33183	1.98219
Os03g0325700	Ricin B-related lectin domain containing protein.	stress responsive protein, putative	2.88075	3.36558	4.03882	2.81178	3.57155	3.32998	2.96046	3.33456	2.86642	2.92183	2.85421	3.9394	3.30143	3.1158	7.6522	3.83628	2.83124	3.53312	3.58404	3.2058	1.14916	3.4426	3.7999	1.96972	4.33028	5.79783	3.34546	3.05998	3.93555	2.86957	4.87891	5.33196	3.27951	4.53497	6.17192	5.47717	5.77548	5.49973	3.09868	4.58887	5.02617	2.88767	2.73511	3.03835	0.939224	1.6783	2.04606
Os03g0326200	Phospholipid-transporting ATPase 1 (EC 3.6.3.1) (Aminophospholipid flippase 1).	phospholipid-transporting ATPase 1, putative, expressed	4.39527	3.45234	2.64705	4.77042	3.59618	5.2489	4.60895	4.85763	6.07413	7.9014	6.66313	6.22422	7.27431	6.25156	5.76281	8.05269	7.15288	7.59949	3.47829	3.13559	3.64411	3.28453	3.14233	3.20102	5.27214	5.07863	4.66656	6.4069	7.53469	4.00174	5.70215	5.77661	6.07728	5.82979	5.30051	6.02603	6.2749	6.66186	6.9984	6.90552	6.55654	7.5368	2.21122	1.48175	-0.225961	2.01281	1.09476
Os03g0336900	Uncharacterized plant-specific domain containing protein.	DUF623 domain containing protein, expressed	11.0136	11.1641	11.7475	10.3903	10.7253	11.3071	9.91208	10.7287	10.9725	9.35027	10.0445	10.3526	11.0665	10.8399	10.9413	10.5649	10.3655	10.4395	10.2084	10.1637	10.4982	9.93454	9.95616	10.1665	10.724	11.2574	9.38055	10.292	9.86857	10.3572	9.61943	9.6986	10.3572	9.4594	9.68578	9.87737	11.3631	9.99394	9.87549	10.2857	10.0885	9.74941	10.4688	10.527	10.594	10.6536	10.2082
Os03g0337700	Conserved hypothetical ATP binding protein family protein.	ATP binding protein, putative, expressed	8.0495	7.878	7.39198	8.19717	7.97578	7.59342	8.07951	8.23818	8.17562	7.97273	7.98149	7.37132	8.58448	8.58371	8.39881	8.32652	8.38435	8.05865	6.82771	7.11176	6.49872	7.17592	7.28781	7.28102	7.0489	6.81092	7.06552	7.10233	7.54123	6.83925	6.51698	6.36728	6.14525	6.70741	6.69994	6.25129	6.4445	6.79662	6.20871	6.29367	6.62199	6.71097	7.78633	6.81047	7.43591	6.08201	7.57752
Os03g0349100	Conserved hypothetical protein.	No Hit	3.56584	2.63772	1.47908	3.05292	1.63523	0.889485	2.58327	1.88677	2.61628	3.67788	2.68807	3.75171	2.56879	2.69869	2.91778	2.98783	2.91551	3.29109	2.6484	3.89332	3.75854	4.33208	3.98486	2.53519	5.12302	5.29907	4.80982	4.57949	3.39451	4.37727	4.47471	5.24591	2.66457	5.12246	6.15316	4.48063	5.10398	5.66777	3.18998	3.24256	5.49728	2.93268	2.4197	4.06413	1.85056	1.8417	1.68206
Os03g0353000	(No Hit)	expressed protein	8.1238	8.36631	7.93945	8.54203	8.44271	7.78519	10.2768	10.4713	10.2425	10.8969	11.3785	10.9444	10.7207	10.9272	10.5415	10.951	10.5079	10.2436	11.6934	11.8201	9.95849	11.5525	10.6872	10.651	12.0546	11.7361	13.0656	12.673	12.7825	13.1873	10.7449	10.8114	10.9402	10.4415	10.0944	10.4127	12.3523	12.5912	12.0848	12.4839	12.38	12.6363	13.5565	12.0513	12.001	12.1633	13.0275
Os03g0353300	Hypothetical protein.	OsFBX84 - F-box domain containing protein, expressed	6.40682	2.98127	1.78386	2.49002	1.26556	1.20616	2.09023	2.2256	3.01706	1.85507	2.09258	1.94949	2.1857	2.20573	1.67171	1.13666	0.775355	2.45966	1.63073	1.266	2.23124	2.5912	2.63592	0.38699	-2.47169	-1.12544	3.65874	1.92743	2.48076	1.45772	3.54198	3.68628	3.491	3.21175	4.80326	4.23279	4.93479	4.35435	4.76031	3.47311	4.29244	4.91804	3.05555	1.45034	1.20955	1.21292	2.05727
Os03g0353900	Hypothetical protein.	expressed protein	3.89497	4.21272	4.13319	6.72346	6.95156	5.55301	5.70319	3.15743	2.66541	4.46943	4.78797	4.87605	2.9727	3.25067	3.22907	2.87229	4.25654	3.67428	5.12513	5.11249	5.47332	5.52522	5.68225	6.33385	4.25076	4.85539	3.92605	4.89115	4.70306	4.45102	5.86064	6.37139	6.35333	6.25012	5.8251	6.30268	7.26547	6.51868	7.19842	5.90407	6.26546	6.8101	7.62251	6.72905	6.16605	9.79179	7.43618
Os03g0355100	Hypothetical protein.	hypothetical protein	11.3132	11.62	10.7861	11.0307	11.1842	10.7949	10.7507	11.3183	11.1959	11.1246	11.4697	10.7102	11.6612	11.7908	11.054	11.1879	11.666	11.4307	9.98933	10.6674	9.88554	10.2917	10.2516	9.75075	10.2607	9.28849	10.1659	11.215	11.359	10.3012	10.1698	9.95171	10.1221	10.0953	9.73056	9.97164	9.98627	10.2716	10.3325	10.5694	10.313	10.4303	10.7417	9.95554	9.89972	10.3226	10.2951
Os03g0355200	Splicing factor motif domain containing protein.	vegetative incompatibility protein HET-E-1, putative	10.1151	10.3992	9.48485	9.70919	9.77224	8.94324	10.4855	10.9265	10.452	11.0045	11.2974	10.1939	10.7233	11.0956	10.5864	10.2663	10.7724	10.6177	9.83405	10.2359	9.08184	10.4955	10.2369	10.0314	9.55232	8.9476	9.94739	10.8071	11.5273	10.0971	9.71339	9.80247	9.61089	9.80714	9.48486	9.63358	10.0805	9.8777	9.78589	9.95351	10.2721	9.92194	11.3037	10.5854	10.3444	10.1352	10.9086
Os03g0355400	(No Hit)	WD domain, G-beta repeat domain containing protein	9.9818	10.2381	9.47723	9.46678	9.57156	8.93388	10.3005	10.7462	10.4607	10.9586	11.3174	10.2285	10.6873	11.0736	10.5119	10.2857	10.7704	10.7562	9.85679	10.1898	9.02977	10.464	10.2376	10.0253	9.48425	9.05085	10.0892	10.8146	11.4762	10.0337	9.63688	9.75831	9.57665	9.66303	9.48771	9.6003	9.98981	9.87847	9.74514	10.0273	9.94753	9.83652	11.1726	10.3483	10.3048	10.1451	10.8946
Os03g0363100	ARM repeat fold domain containing protein.	expressed protein	6.34834	6.10118	7.27073	5.99346	5.82329	6.85695	5.47444	5.4624	6.7165	5.1023	6.00417	6.16711	6.01613	6.5192	7.05288	5.95884	5.57785	6.96184	5.16571	4.78407	6.48753	4.49579	4.58865	6.39442	6.95473	7.44951	5.41239	5.43453	5.54152	6.80105	5.37662	5.54162	6.66152	5.5731	4.89851	6.14836	5.83346	4.75333	5.72477	5.19839	5.50487	5.5933	4.56287	4.58712	6.27936	5.22377	4.29999
Os03g0363700	TPR-like domain containing protein.	PPR repeat containing protein, expressed	4.70992	5.89877	3.85743	5.46098	5.49234	4.42122	5.61598	6.1928	5.96693	6.167	6.5726	5.46927	6.30504	6.38147	6.28034	6.01971	6.43155	6.38455	5.42025	5.85748	5.18355	6.41535	6.07205	5.95377	5.31406	4.61315	5.58453	5.6868	5.88821	4.93808	5.4825	5.63973	5.48314	5.8122	5.85143	5.44442	5.84987	5.67411	5.70909	5.15706	5.74006	5.6304	7.09966	6.62915	6.46174	4.77618	6.4715
Os03g0369700	TPR-like domain containing protein.	pentatricopeptide, putative, expressed	3.08657	4.22278	3.64917	5.39961	5.81553	4.63917	3.87995	4.31556	4.48835	6.23582	6.02115	6.04618	5.32677	5.58036	4.94502	7.19091	7.19449	7.60972	6.17918	6.03782	4.83092	6.54071	5.8658	5.48137	5.59268	5.53298	5.86578	6.35744	5.93201	5.53262	4.6968	4.92632	4.58035	4.9492	5.2547	4.48711	4.59603	4.18387	4.32858	3.97773	4.36694	4.52738	7.17599	6.12926	6.26922	4.00323	6.09417
Os03g0373100	Conserved hypothetical protein.	expressed protein	1.98765	1.92378	1.90148	2.3977	2.73618	1.43988	1.97095	-0.0557527	3.13592	1.08132	2.13894	2.23559	4.1909	1.84908	1.66732	0.773423	1.52997	2.2569	2.37436	0.718347	1.37058	1.48924	1.63146	1.60499	0.241276	3.67379	1.35892	2.19794	2.66845	3.6551	3.16301	3.08372	2.95288	3.39102	4.12487	2.94441	4.73736	3.35925	2.24392	1.96205	2.71364	2.26481	1.33676	0.904271	1.23471	1.31088	1.59274
Os03g0373300	Protein of unknown function DUF1110 family protein.	expressed protein	6.42708	6.30868	7.05327	5.89823	6.00035	6.49723	4.97393	5.91501	6.08094	5.0301	5.69348	6.33375	5.76289	5.53855	6.39337	5.33963	5.36465	5.88065	9.02165	8.17736	7.19979	10.0763	8.63032	8.27628	5.42054	3.67648	4.09213	5.26417	5.1834	5.51063	6.86657	7.92277	7.89514	7.14032	7.86161	7.5216	8.21584	6.6504	6.79123	7.12114	6.81923	6.71604	7.37424	6.73872	6.88774	5.95271	6.82125
Os03g0377500	Conserved hypothetical protein.	expressed protein	8.56432	8.76731	8.12388	8.97765	9.41014	8.72855	8.79375	8.79725	8.87045	8.88237	9.18838	8.42755	8.06996	8.377	8.35499	8.32739	9.10472	8.47254	8.6672	8.48549	8.16068	9.26038	9.25578	9.34057	8.10093	7.403	7.92803	8.15334	8.27644	8.18112	9.06253	8.98906	9.08022	9.2844	8.98515	8.84806	7.86851	8.14879	8.51173	8.23733	8.34508	8.79162	10.3596	9.79664	9.819	8.66231	9.92764
Os03g0383100	Conserved hypothetical protein.	expressed protein	4.35375	2.33257	4.04041	3.42594	2.39673	3.68936	4.41101	3.54022	2.74914	3.84655	2.05028	3.21056	3.63866	3.49773	2.88586	2.94871	2.21815	2.06003	2.59982	2.46329	4.00656	1.77506	1.19347	2.46343	4.58523	4.97559	4.65267	1.79218	2.54517	3.68457	1.89639	1.97312	0.410477	1.37559	1.80594	1.04777	3.42294	2.18391	1.26621	-0.258552	2.46999	2.34671	3.19729	2.10778	1.66879	1.95248	1.72427
Os03g0383700	Hypothetical protein.	No Hit	5.23217	5.59216	5.58402	5.14625	4.97275	5.23298	5.46922	5.50297	5.76713	5.02674	5.00864	5.26443	5.47453	5.20176	5.70131	4.87375	4.87349	5.50647	4.35761	4.87664	5.18224	4.62931	4.75655	5.00054	3.41926	4.95702	3.50198	4.5331	4.8546	4.7751	4.88043	4.74665	4.94816	4.08478	5.03227	5.10539	5.75478	5.35106	5.21468	5.27562	6.22583	5.29637	5.64647	5.19984	5.30444	4.76796	5.01062
Os03g0396200	Protein prenyltransferase domain containing protein.	tetratricopeptide-like helical, putative	4.4491	5.14749	4.42196	5.78495	5.8586	4.89348	4.71389	5.49163	5.15315	6.07289	6.08287	5.35587	5.6411	5.43231	5.48732	6.04038	6.30513	6.21968	5.38001	5.66421	4.74387	5.78003	5.4345	5.30934	5.00598	5.30283	5.01875	5.30393	6.14682	5.19302	4.81097	4.72807	4.29038	4.74933	4.94802	4.25443	4.30034	4.66315	4.59058	4.65421	4.71325	5.0484	6.03331	5.41773	5.46306	4.92204	5.66742
Os03g0405600	Hypothetical protein.	No Hit	4.4011	3.4728	3.16479	4.11935	2.49858	3.06985	3.12257	3.8307	2.78024	2.18915	3.84827	4.45837	4.12054	3.83293	3.23855	3.26864	2.58289	3.53077	3.9831	4.48358	2.76001	4.93771	4.5941	1.87731	4.55979	5.211	4.96963	4.60588	4.05886	4.62547	5.18446	5.87964	2.08311	4.79134	6.7862	4.73425	6.45385	6.61381	4.09534	4.60696	6.43753	3.67602	3.18803	3.82626	2.52617	3.38565	2.465
Os03g0410100	Peptidase C48, SUMO/Sentrin/Ubl1 family protein.	ulp1 protease family protein, putative	7.56841	8.13419	6.58727	8.90487	8.544	7.69623	7.94383	7.6364	7.56329	8.35135	7.94608	7.4221	8.30456	7.85321	8.20317	7.66338	8.05513	7.76078	6.46781	6.80229	7.01616	7.05366	7.17402	7.34519	6.64106	6.73305	6.08489	5.61036	5.89618	6.62415	7.00227	6.95769	6.76372	7.40627	7.12733	6.47777	6.47821	6.91108	6.28862	6.25948	6.81845	6.76397	8.73083	7.57263	7.6668	5.706	7.60058
Os03g0418500	Hypothetical protein.	conserved hypothetical protein	1.4845	1.99119	2.82804	2.12395	2.03272	2.53095	3.10205	1.36223	2.14137	-0.99132	0.908637	3.23827	1.55708	3.21239	2.09128	2.66868	2.44408	1.92486	2.28597	3.45709	0.551009	3.98593	3.54706	2.65338	0.828565	4.38386	-2.57031	1.73725	3.33592	4.12867	4.1987	4.96415	1.93043	3.58379	5.95226	3.99033	4.34865	5.37163	3.71868	3.6868	4.88376	2.80091	1.76384	2.00941	1.32855	3.61995	1.48806
Os03g0419200	Conserved hypothetical protein.	expressed protein	3.98421	3.21763	2.90588	3.42727	3.15829	1.59387	2.50106	2.63782	3.85329	3.05363	2.65688	1.11653	2.9799	2.64895	2.42292	3.12598	3.01156	2.89822	3.22648	2.26695	1.63794	3.00352	3.08263	2.65413	4.13655	3.46815	4.93173	3.20818	2.06309	3.98193	3.11381	3.54288	2.76498	3.12472	4.46101	3.22161	4.2353	3.44028	1.84407	2.66848	3.23417	2.4505	4.53642	3.10082	3.33022	2.78536	3.87305
Os03g0420600	Conserved hypothetical protein.	No Hit	1.68754	1.0277	3.40932	2.38124	2.56374	2.71968	0.633708	2.42509	1.8656	2.26241	2.04779	2.83552	1.50132	2.27971	2.74232	2.6279	2.21776	3.10441	0.99555	1.36212	1.88712	2.00456	2.09366	1.86779	-1.09296	1.67157	4.91843	1.76938	2.39892	3.05559	2.80674	2.86115	1.56976	2.78002	4.09822	2.71541	5.33421	4.45536	2.21228	2.81182	3.83152	1.70731	2.63328	2.28278	5.06854	1.91865	2.43137
Os03g0424000	Protein kinase domain containing protein.	expressed protein	3.72846	3.28077	5.30826	3.94537	3.75493	3.99684	3.79282	3.95808	4.1079	2.9436	3.15073	3.42484	4.07631	3.39669	4.4982	3.99156	3.93349	3.58984	2.30582	2.242	2.11483	2.86815	2.60422	2.80313	4.3523	3.28526	-0.00941485	3.82704	2.56443	2.69468	2.21713	1.75426	2.20742	2.39328	1.5632	2.24643	2.27344	0.469947	2.25705	2.84116	1.58395	2.59694	3.44735	2.45726	2.88222	2.27045	2.75322
Os03g0425400	Zn-finger, CCHC type domain containing protein.	No Hit	3.90506	3.86781	1.50135	3.00097	1.95425	4.19701	3.08557	2.95078	3.0356	3.52245	2.4782	2.73387	2.462	3.35188	1.9047	3.12148	3.33891	3.77232	3.7974	3.48649	1.95842	4.09797	4.11591	2.92153	4.50859	6.07285	4.64971	3.24488	3.23263	5.04721	4.92876	5.41604	3.25101	4.60255	6.18829	5.3891	5.2862	5.64821	3.57575	2.81089	4.98033	3.30612	2.25575	3.25132	1.92676	2.22898	1.95086
Os03g0430000	Conserved hypothetical protein.	proline-rich family protein, putative, expressed	10.8392	11.0535	10.2421	10.5247	10.6373	9.76897	10.7449	11.2636	10.8059	10.5647	10.655	10.016	11.014	11.2893	11.0562	10.8467	11.1229	10.9017	10.4019	10.5818	9.97954	10.754	10.6062	10.249	9.77564	9.08459	9.78374	10.7546	10.6544	10.2093	9.68907	9.52774	9.40273	9.85973	9.42283	9.5113	9.5883	9.61742	9.57688	9.46076	9.8188	9.83455	11.4301	11.006	10.8347	10.4873	10.8815
Os03g0437500	Non-protein coding transcript, unclassifiable transcript.	No Hit	4.53787	4.18284	5.31625	4.03752	4.09246	4.70697	5.01967	4.58678	4.67674	3.57006	3.75561	5.16096	4.39672	4.87983	5.12284	4.79237	4.31181	5.0506	4.72082	4.11953	5.10467	4.80952	4.43036	5.08461	4.83606	4.43947	4.89694	4.56618	3.17549	5.63129	4.25895	3.79531	4.61827	4.53745	4.68263	5.09049	5.44597	4.24582	4.54255	4.78089	4.50257	4.65625	5.57883	5.64385	5.86102	4.51533	5.53791
Os03g0439300	D-aminopeptidase, middle and C-terminal domain containing protein.	No Hit	3.66861	2.83872	4.0717	3.2505	2.74748	2.27485	2.22887	2.72472	3.10723	2.01142	2.53486	1.70887	2.91066	3.79558	3.13655	3.49137	2.81777	2.87291	3.19599	2.48749	4.57602	2.7609	3.69315	2.47862	4.00751	-3.2263	2.26622	3.23835	2.6855	0.168525	3.80643	4.31078	3.04539	3.87355	5.32123	3.84105	5.01083	4.45294	3.15924	3.48574	4.87081	2.58608	2.57591	2.92067	2.35979	4.08446	2.30786
Os03g0441700	Conserved hypothetical protein.	No Hit	3.70046	3.43586	3.04703	3.6779	3.01545	4.24054	4.07617	3.73285	2.29001	2.40772	2.99621	4.67033	3.83335	5.25661	3.25602	3.71998	3.28452	3.56477	3.50376	4.02411	2.14879	4.49731	4.5013	3.35867	7.91119	5.2247	2.56496	3.75368	3.08487	4.00499	4.98113	5.70007	2.89505	4.61724	6.53347	5.36524	6.48223	6.34425	4.51056	3.20466	6.2339	4.28926	4.42215	4.21206	3.05989	2.45472	3.3267
Os03g0442800	Non-protein coding transcript, putative npRNA.	No Hit	2.85638	0.840128	1.58685	2.55493	3.08381	1.42013	2.29085	2.1948	3.09281	1.89242	2.54163	1.84742	2.28205	1.9788	1.21596	3.72858	3.30767	2.64105	2.60607	1.80464	0.172186	1.77048	1.32541	2.14984	-0.781157	-0.965232	2.44167	3.04097	2.28957	0.965579	2.82271	2.80799	2.28625	3.69592	3.44947	2.51527	4.30498	3.32569	4.7081	3.96625	4.06196	3.73449	1.99643	1.87368	1.26306	1.00886	1.02573
Os03g0445000	Conserved hypothetical protein.	No Hit	4.7891	4.80094	5.06733	3.93982	4.13585	4.42858	2.93926	4.33186	4.18209	6.66827	4.17901	4.5465	4.327	4.94253	4.19118	4.13045	3.98164	4.94514	3.4772	4.14439	5.15808	4.23045	4.09151	3.42732	4.91724	5.72551	4.87042	4.33609	4.21565	4.78407	4.70254	4.91531	3.7099	4.92177	5.71305	5.18676	5.76695	5.56435	3.86695	4.33729	5.2014	3.83264	3.65903	3.41043	3.27084	3.38191	2.64215
Os03g0568400	E-class P450, group I family protein.	cytochrome P450, putative	2.97694	3.81227	4.28205	3.38415	2.97306	4.62587	3.5705	2.80365	3.79908	3.21541	3.06245	4.178	3.83702	3.60102	3.69033	3.9407	2.97907	3.41488	2.95962	3.65688	2.96147	3.80133	3.68655	2.79879	4.34793	5.19411	4.49225	4.26688	3.34797	5.31941	4.60617	5.22053	3.4158	4.40434	6.01106	5.35468	6.00314	5.78329	4.17244	4.57418	5.26301	3.91023	3.21441	3.05128	2.04569	2.49403	2.11781
Os03g0583700	Proteasome maturation factor UMP1 family protein.	proteasome maturation factor UMP1 family protein	3.60427	3.86794	3.7524	3.32434	3.53979	3.85078	2.98895	2.32931	3.61753	2.00847	2.52678	4.77477	3.23658	2.79044	3.54315	3.28135	3.29314	3.37709	2.27158	3.35049	2.98179	4.12865	4.07996	3.18133	4.42414	5.00343	4.08132	3.57044	2.76527	4.61234	4.96928	5.41829	2.83322	4.72681	6.23525	5.36395	6.77049	6.05181	4.06362	4.44165	5.6699	4.3774	3.47176	2.93864	1.9582	2.86069	1.97765
Os03g0588600	Hypothetical protein.	frigida, putative, expressed	2.23149	1.19883	0.161512	1.35419	1.14715	1.07427	3.01278	1.66691	1.99153	1.94699	2.28544	2.78626	2.78465	0.804587	1.29506	1.93561	4.63179	3.41411	3.51865	4.18823	4.28984	4.37046	3.9258	3.82496	3.02554	5.95061	3.78393	2.9753	3.27786	4.13431	4.5239	5.04653	5.18486	4.89326	4.93164	4.62265	5.01629	4.59858	4.67431	3.87708	4.79515	4.48633	3.66049	4.33485	4.55841	2.55143	4.33178
Os03g0589300	Ovarian tumour, otubain domain containing protein.	OTU-like cysteine protease family protein, putative, expressed	5.28696	5.77273	4.12268	6.21881	6.28909	4.43722	6.76756	6.38449	6.40155	7.03603	7.00463	6.99956	6.39629	6.14176	7.25427	6.46618	7.60063	6.63082	3.6635	3.89548	3.88357	4.11259	4.1285	4.50678	4.29968	5.07093	4.34348	4.90285	4.98373	4.84151	3.20855	3.39935	2.41085	3.09789	3.68353	2.33251	5.78799	5.37353	5.20924	5.46225	5.33612	5.80598	7.97519	6.05683	6.07409	5.33513	6.39113
Os03g0590700	Conserved hypothetical protein.	expressed protein	8.63631	9.29944	8.73835	7.81999	8.38479	8.22145	8.23992	8.85086	8.60986	8.15543	8.72791	8.56932	8.36251	8.42764	8.6799	8.08273	8.22415	8.00115	8.06124	7.88783	8.26364	7.66246	7.72872	8.34154	7.15416	6.98096	6.99834	7.5697	7.99452	6.94232	7.70516	7.82407	8.59742	7.85859	7.59911	8.41633	7.09293	7.38897	8.06599	6.86616	7.2869	7.98912	8.45878	8.36106	8.72943	7.98165	8.45063
Os03g0611700	Nucleic acid-binding OB-fold domain containing protein.	single-stranded DNA-binding protein, putative, expressed	5.56731	5.94864	5.29495	5.38329	5.79667	4.99292	6.54979	6.28744	5.27659	6.01932	7.21027	5.74149	7.23382	6.07515	5.62227	5.55452	6.14065	5.65891	4.35709	4.72017	5.35325	4.19062	4.30837	4.12495	4.69249	4.44965	5.63617	5.25983	5.88655	3.04205	3.71484	3.91752	4.13695	3.37353	4.31932	4.15611	6.10369	4.48407	4.45284	4.3898	5.08963	4.34233	5.42546	5.36006	4.78111	5.55103	5.68846
Os03g0619500	Hypothetical protein.	No Hit	2.60946	3.58106	4.34649	3.79217	3.21773	3.84098	1.98078	3.62829	3.23479	2.84298	3.47177	3.72235	3.66004	3.82128	3.82951	3.73196	3.3604	3.44184	4.32368	4.12946	2.76419	4.83897	4.47305	3.9437	4.57484	5.60844	4.45409	3.67039	3.81168	3.0724	4.03001	4.98691	3.72215	4.20005	5.53905	4.05056	5.53419	5.22753	3.55448	3.9959	4.95688	4.21641	5.40165	4.78238	4.85702	3.51845	4.19719
Os03g0622200	Transcriptional factor B3 family protein.	B3 DNA binding domain containing protein, expressed	8.89193	9.21217	8.59124	8.27726	8.53203	8.10446	8.06897	9.14133	9.26402	8.24043	9.0524	9.67915	9.49641	9.41309	9.65883	9.61817	8.99836	9.7799	10.5771	10.2568	9.21322	11.0659	10.4048	9.98427	10.739	10.5928	10.7416	10.455	9.85799	10.4383	9.38241	9.71623	9.67763	9.58414	10.2573	9.32674	9.16276	8.84664	9.07923	8.99938	9.03227	9.59747	11.1688	10.0604	10.0823	8.96563	10.1013
Os03g0624900	Conserved hypothetical protein.	conserved hypothetical protein	4.38281	4.18485	4.95373	4.1965	3.98964	4.24214	3.97836	4.28687	4.80829	3.92097	3.8903	4.78257	4.21372	4.58778	5.2055	4.20096	4.37777	5.11204	3.90825	3.03894	3.7493	3.53844	3.83123	3.39836	4.95479	3.54923	5.03818	3.67478	3.49181	3.58654	4.88552	4.9449	2.82675	4.37377	5.93298	5.79437	5.68086	5.35481	3.8429	3.99217	4.8577	3.58007	4.16689	3.51106	3.84214	4.04624	3.82149
Os03g0644100	Hypothetical protein.	No Hit	5.18446	4.73773	5.16575	4.78075	4.16358	5.20804	3.99614	4.13939	4.17787	4.25551	4.2308	5.85487	4.63619	4.7588	6.24502	4.80232	4.20936	4.90801	4.53018	4.8461	4.72824	5.60994	6.04533	3.7776	6.99376	6.15671	4.55256	4.58823	4.48591	5.55936	7.16729	7.62476	4.63239	6.80999	8.25686	7.6233	7.13365	7.59675	5.2881	5.703	7.04264	4.89672	3.41363	3.81587	2.47395	3.65723	3.4132
Os03g0647500	Conserved hypothetical protein.	GTPase of unknown function domain containing protein, putative, expressed	4.93462	5.2928	3.95069	6.32794	6.50069	4.88418	5.12741	5.07028	5.12794	6.6378	6.68085	6.25122	5.73041	5.8549	5.7561	6.23867	6.47228	6.15822	7.30806	7.4054	5.83922	8.36192	7.69655	7.68054	6.14056	5.19366	6.9328	7.24653	7.15727	6.97083	7.77807	7.23589	7.11907	8.10409	7.48792	6.76241	5.866	6.14302	6.06625	6.55293	6.48198	6.50112	8.40353	7.75048	7.66127	5.32586	7.78714
Os03g0648200	Plant MuDR transposase domain containing protein.	transposon protein, putative, unclassified	3.42301	2.56502	2.63934	3.24382	2.70986	2.08025	2.54146	2.24547	3.10371	2.84855	1.63448	3.67926	2.86907	2.77911	3.12375	3.32878	2.62711	1.89014	2.72758	2.0802	2.59143	2.9516	2.64829	1.25307	3.69557	5.42923	3.95829	3.09698	2.72596	0.88816	3.05379	3.81727	1.8394	2.83547	4.66372	2.97361	5.5311	4.54484	2.78066	3.61736	4.25562	2.36226	2.71356	2.26448	2.6097	1.91207	2.02428
Os03g0648800	(No Hit)	glutaredoxin, putative, expressed	7.68237	7.85204	8.73591	7.4353	7.72277	8.49813	7.13477	7.8842	8.04682	6.74046	7.51925	7.64816	8.07944	8.19494	8.63913	7.67363	7.91421	8.48193	8.05686	7.77183	7.81626	7.95536	7.95801	7.85581	7.6122	7.63916	6.97777	8.24709	7.49191	7.70329	7.06132	7.49001	7.97053	6.976	7.30382	7.24542	9.20556	7.54578	7.36878	7.97962	7.47426	6.98087	8.58067	8.43905	8.48898	7.63038	8.21828
Os03g0652000	C2 domain containing protein.	anthranilate phosphoribosyltransferase, putative, expressed	3.9922	4.96963	4.64356	5.15409	4.4244	4.69167	3.58851	4.63244	5.0412	3.55424	3.72787	4.70243	5.15826	4.6436	4.92358	4.78765	4.02251	4.50458	4.92632	4.0232	4.02262	4.23336	4.4444	4.94819	4.4746	5.23484	3.01532	3.67773	3.56011	3.91086	5.14057	4.82594	5.5974	5.00885	4.42441	5.0583	5.33138	4.12038	4.09151	3.65279	4.30004	4.35629	4.10134	4.06199	4.8436	2.31929	4.23405
Os03g0661900	Peptidase, trypsin-like serine and cysteine proteases domain containing protein.	expressed protein	4.49383	4.66486	4.8861	4.43203	4.49194	4.20254	4.25475	4.63359	4.54133	4.47466	4.57145	5.02092	6.05918	5.59051	4.8405	5.68412	5.35587	4.86903	4.61952	5.03273	4.9294	4.72378	4.54639	4.3415	4.72922	5.61077	5.15174	5.18175	4.57044	5.18668	4.88123	5.24553	4.92759	5.60902	5.81954	5.52844	5.21634	5.63885	5.20507	5.16325	5.34921	5.71536	4.73869	4.96723	5.25704	5.24983	5.19325
Os03g0663900	Plant lipid transfer/seed storage/trypsin-alpha amylase inhibitor domain containing protein.	LTPL94 - Protease inhibitor/seed storage/LTP family protein precursor, expressed	2.69312	4.83896	2.95956	2.47902	3.21185	0.76723	1.83757	3.48898	3.62038	1.65174	2.11658	2.14989	4.01673	2.32497	2.40759	3.77177	2.74289	1.74547	3.18348	3.66822	1.49165	3.30783	2.9598	2.67066	2.70951	4.50161	-2.05582	3.20419	1.74299	3.7308	3.08665	3.5652	2.92602	2.7426	4.58854	2.50082	5.0753	4.58261	3.55956	3.06274	4.10902	4.02103	2.51692	1.87736	1.8906	1.80687	1.50007
Os03g0665000	Conserved hypothetical protein.	acetyltransferase, GNAT family, putative, expressed	2.79297	3.16969	4.22582	3.68428	4.28111	4.92555	2.5092	2.64897	4.26006	3.16882	4.56301	4.42633	4.29965	3.63278	3.40584	4.63596	3.65472	4.09067	3.7733	3.98194	3.68432	3.2985	3.54609	3.45498	4.51393	5.42336	5.36712	4.29519	4.01883	3.27916	4.1406	4.99165	5.7739	4.55784	4.53994	5.02061	5.48696	5.13347	5.23918	4.58487	5.06127	5.01312	2.76258	3.8819	3.4062	2.54825	3.80577
Os03g0679800	TPR-like domain containing protein.	hypothetical protein	4.87531	3.97665	5.02518	4.76994	5.13092	5.22505	0.0813541	1.02019	1.82513	2.3698	3.77287	2.83344	1.85416	1.71339	2.43285	3.06513	3.91689	1.8303	1.74657	2.93557	1.34314	2.52653	2.19653	2.30102	4.00633	3.42838	3.2134	3.24014	4.03623	0.568175	2.58417	1.18692	0.118279	0.68577	0.356492	1.25779	2.22827	0.806573	0.608228	0.640712	0.522099	-0.18072	2.38479	2.34372	2.13265	4.05071	1.51451
Os03g0679900	Hypothetical protein.	No Hit	5.54998	3.67078	4.34554	3.76673	3.00277	4.85528	3.93646	3.11943	3.49364	3.83588	3.23321	4.35413	3.4813	3.63571	3.84778	3.3681	2.87864	4.58448	3.23328	3.64737	0.0357645	4.21901	3.78734	3.17867	5.01814	5.7007	5.1518	3.88352	3.93897	4.63869	4.68154	5.65422	3.2555	5.60386	6.19585	4.69266	6.32621	6.05946	4.28093	4.54286	5.79085	3.80396	3.25258	2.4641	4.18536	2.93142	1.85487
Os03g0680100	TPR-like domain containing protein.	conserved hypothetical protein	4.26765	3.51227	3.78585	3.47492	2.21782	3.5929	2.52128	2.29165	2.7685	2.70799	2.87251	3.67701	2.83341	2.77074	1.7981	4.76623	2.38681	1.77703	2.34298	3.41383	2.40567	4.02908	3.4162	1.91029	3.86846	4.58393	3.93394	3.66952	3.26195	4.48569	3.79999	4.5599	2.39414	3.46617	5.62618	3.0077	3.9663	5.53294	9.15154	1.87104	5.14222	4.33321	1.68543	2.80632	1.9955	2.99568	1.81288
Os03g0680400	TPR-like domain containing protein.	ankyrin, putative, expressed	3.79788	3.84629	3.56348	3.40976	2.63941	3.89451	2.11879	2.94803	3.38774	2.45435	2.46535	4.41496	4.19008	3.52912	3.95753	3.25815	2.58524	4.06998	3.70536	3.68985	5.37901	3.9796	5.3745	2.919	4.70638	5.41596	5.18198	3.69905	3.59966	4.92654	5.98967	5.76727	4.05794	5.12007	6.59648	6.15721	5.89223	5.73207	3.95466	3.56938	5.37478	3.4277	3.21085	3.34019	2.51262	3.20735	1.54124
Os03g0683000	(No Hit)	No Hit	2.12316	2.23445	3.15515	3.05369	3.32446	2.52962	2.28357	1.88381	3.68508	1.88342	3.89563	3.57054	4.69169	2.68317	1.47089	3.00754	1.90843	3.48164	2.33575	3.09781	1.67348	3.90302	3.88437	1.22167	4.57481	6.17415	3.50871	3.81152	2.7267	4.36185	4.35865	5.16019	2.29551	3.765	5.96727	4.37069	5.13048	5.67684	3.25612	3.22356	5.2236	2.76606	1.59884	2.53172	4.16695	2.27157	1.75922
Os03g0684100	ARM repeat fold domain containing protein.	expressed protein	8.23947	8.61722	7.28911	8.5161	8.72344	7.52964	9.55963	9.76869	9.2794	9.41577	9.31029	8.75547	9.05894	9.1812	9.027	9.06217	9.23396	8.96692	8.27983	8.54886	8.05625	8.90619	8.66749	8.57346	8.02875	7.81949	8.32417	8.93715	8.86006	8.31041	7.93254	7.95626	7.76074	8.47697	7.85617	8.1541	7.76742	8.42612	8.14777	8.60907	8.45458	8.52033	9.42971	8.78502	8.5568	8.74764	8.81389
Os03g0691200	Conserved hypothetical protein.	No Hit	9.32687	9.07366	8.94197	8.80186	8.88143	9.45702	8.46914	8.52958	8.45895	8.55998	8.39762	9.40578	8.88382	8.2934	8.72504	8.86166	8.20881	8.98656	8.0264	8.13249	8.15734	8.20361	8.02739	8.24068	8.30428	8.44676	7.83437	8.47738	8.69811	8.64196	8.34433	8.26375	8.33817	8.31826	8.4275	8.6266	10.4198	9.05049	8.81927	9.72948	8.99604	9.07298	8.56963	7.87187	8.24293	8.72705	8.44443
Os03g0691700	Conserved hypothetical protein.	No Hit	1.9264	3.20904	2.38276	2.64116	2.42359	1.79876	1.80307	2.42011	1.60591	1.49542	0.561904	3.26445	1.87253	2.79408	0.856912	2.7793	1.27105	1.88244	1.5205	1.72439	1.07067	2.75021	3.01889	0.241947	3.65927	4.71794	2.18136	2.26447	1.08012	3.35594	3.32682	4.09623	1.91853	2.8321	5.02429	3.55255	4.81082	4.77095	2.81527	3.96903	4.01027	1.91789	1.51643	2.00369	2.19423	1.21547	2.14622
Os03g0691800	HIPL1 protein precursor.	expressed protein	7.28057	7.03751	7.75863	7.62433	7.47673	7.7089	6.468	5.99812	6.79212	6.28782	6.20305	6.87195	6.86208	6.54736	7.20707	7.03653	6.59895	7.96936	5.91136	6.89468	6.2601	6.41905	6.62563	6.8117	6.74249	6.88217	6.15185	7.4236	6.63878	6.79691	9.31814	8.65068	9.23226	9.05769	8.15835	8.93062	8.35253	8.24125	8.9421	9.00852	8.53394	8.85413	5.02339	4.69628	5.15102	5.11066	4.75225
Os03g0692700	Protein of unknown function DUF538 family protein.	expressed protein	5.23944	4.44721	4.83847	4.82404	4.85796	3.67886	4.6939	4.84907	5.94886	4.49641	3.98895	4.38025	5.84396	5.28985	5.41894	5.29242	4.78289	5.37491	4.07143	4.43373	5.21288	3.94998	5.06476	4.92926	4.63005	5.09167	3.13618	5.1931	4.88725	3.77148	5.72892	4.83274	4.77494	5.27137	5.54836	5.4872	4.88145	4.09874	4.34038	4.84913	4.20524	4.71719	4.52904	4.46912	3.83654	4.01154	4.30115
Os03g0693400	Protein of unknown function DUF538 family protein.	expressed protein	9.56783	9.64977	9.21379	10.6221	10.4532	9.70972	10.7821	11.0024	11.0996	10.7804	10.7888	10.3778	11.331	11.1228	10.7258	10.9607	10.9675	11.2293	10.1276	10.7286	10.2522	10.745	10.5173	10.7226	11.1109	9.83277	10.6501	11.0615	11.2869	10.5554	11.608	11.3309	11.6179	11.5733	11.231	11.5178	11.0834	11.1056	11.9262	11.6742	11.2534	11.7958	11.3444	10.7006	10.6004	10.4985	10.8139
Os03g0698400	Non-protein coding transcript, unclassifiable transcript.	No Hit	7.98935	8.24238	7.97979	8.55226	8.85126	8.26528	7.90521	7.93382	7.47687	8.03598	8.14977	7.61859	8.05463	8.33943	7.84812	7.7859	8.3064	7.82548	7.46933	7.51669	7.29025	7.03454	7.01387	7.04934	6.79386	6.45469	6.79509	7.75824	7.52021	6.94089	7.43975	7.06624	7.29129	7.36191	6.26501	6.73458	6.01341	6.80675	7.05838	7.66884	6.87458	7.27477	8.39186	8.28666	8.11215	7.14556	8.15776
Os03g0702400	Conserved hypothetical protein.	No Hit	3.91681	2.67136	2.93239	3.02123	1.89246	2.65766	2.65512	2.98323	2.97114	3.09402	2.8352	3.96645	3.36758	2.09303	3.38991	3.49125	2.42924	2.68255	2.35876	3.52369	2.42168	3.81725	3.79178	1.95059	3.82487	5.72877	3.96697	3.90113	2.92235	4.59057	4.0028	4.68917	2.73883	3.63118	5.69805	3.54353	5.01174	5.5162	3.60175	3.09778	5.09858	2.64871	2.56622	2.43779	2.41659	2.3175	1.6054
Os03g0707900	Toc64.	toc64, putative, expressed	10.8137	10.7578	9.87076	11.3897	11.4545	10.5755	11.1269	11.466	11.2217	11.3689	11.2521	10.5068	11.1136	11.0095	10.8794	11.2997	11.4741	11.2674	10.391	10.3086	10.5845	10.6007	10.7257	10.6668	10.2839	9.82532	10.4159	10.8491	11.0061	10.6481	10.619	10.1297	10.5026	10.8107	9.96663	10.2153	9.97213	10.1084	10.5497	10.697	10.2861	10.5807	10.9165	10.8629	10.7063	10.7813	10.6233
Os03g0709500	Hypothetical protein.	No Hit	3.98678	3.82942	3.74084	4.43234	4.51847	4.65867	4.23825	3.71356	3.68336	3.17115	3.50584	5.03638	3.8171	3.74223	4.46698	3.69966	3.86478	5.51305	2.51167	2.6064	2.52242	3.42814	3.43828	2.483	3.21676	4.49526	3.63158	3.82033	3.37749	4.01506	3.80798	4.43958	3.51622	3.83581	5.09316	4.43637	6.79556	5.32916	4.77905	5.0795	5.11535	3.65485	4.60224	2.58533	2.95752	3.24152	2.39275
Os03g0710900	CASP protein-like; CCAAT displacement protein-like.	CASP, putative, expressed	11.154	11.339	10.5973	11.1587	11.1377	10.5244	11.2428	11.1044	10.9678	11.5573	11.5627	10.7356	11.131	11.2367	11.0139	10.9986	11.6125	11.0331	10.783	10.9056	11.322	10.812	11.2078	11.3847	10.5619	9.656	10.6845	10.1599	10.6933	10.4491	11.5388	11.2367	11.6368	11.4455	10.5626	11.1169	10.5917	10.7084	11.2434	11.1184	10.9337	11.2475	11.7322	12.3342	12.15	12.094	12.1001
Os03g0715600	(No Hit)	EF hand family protein, putative, expressed	3.01392	3.91235	5.18374	2.34692	2.88562	4.42924	3.43699	4.14085	3.34329	2.00116	2.6951	3.7235	3.0673	3.39054	2.92684	4.03162	3.01407	2.842	3.16337	2.21989	3.33982	2.91553	2.87035	3.46549	2.37068	5.12277	3.97629	3.20938	1.93927	3.60661	2.16936	2.55074	2.04928	2.66752	2.19052	2.69293	5.3953	2.87004	2.58128	4.94223	2.17494	3.07927	4.61435	4.20875	5.31144	3.49816	4.27453
Os03g0716200	Zn-finger-like, PHD finger domain containing protein.	PHD-finger domain containing protein, putative, expressed	4.78866	4.74077	4.11148	4.08836	4.05816	3.84538	5.97197	6.02873	5.80613	5.92827	5.82163	5.73041	5.03927	4.5043	4.17113	5.0942	4.95013	5.92147	6.35156	7.09343	5.48715	6.47522	5.74973	5.94483	6.42502	6.98681	6.84398	7.40373	6.77676	7.06728	5.05763	5.13516	4.73026	5.07974	5.17704	4.69442	5.35481	5.58745	5.12767	5.89341	5.69805	5.77502	8.56994	6.63058	6.83616	4.39025	8.03875
Os03g0716400	(No Hit)	conserved hypothetical protein	8.48833	8.9446	8.12766	7.92196	8.7685	7.69814	6.40281	6.82251	6.5755	5.31199	6.04842	6.39443	9.88981	10.2241	10.0201	8.73665	8.45583	8.94092	9.8646	9.9134	8.58684	9.2778	9.14372	8.81081	6.80093	6.01921	7.73589	6.24753	5.37733	5.56611	9.3981	9.62291	9.67822	9.5749	9.28359	8.2377	8.73343	8.28703	8.37857	7.55295	8.01003	8.26645	11.0491	9.87621	10.1456	7.88935	10.0757
Os03g0719300	Dihydroxyacetone/glycerone kinase-like protein.	3,4-dihydroxy-2-butanone kinase, putative, expressed	10.4418	10.8123	10.037	11.5768	11.676	11.5143	10.7721	10.8461	10.4491	10.0242	10.1552	9.61352	9.3251	9.28754	9.2142	10.64	10.9067	10.1004	10.5968	11.026	10.9601	9.71272	10.2397	10.4081	9.47342	9.01864	9.53749	9.66462	9.05754	8.88262	11.2726	11.0851	11.3798	10.6357	10.0051	10.5506	9.98081	10.1381	10.3239	9.85624	10.1173	10.0601	10.6405	10.1903	9.78673	11.0717	10.1438
Os03g0721700	Protein of unknown function DUF569 family protein.	expressed protein	-0.697597	3.0787	2.48909	0.811427	0.408041	0.628835	0.557904	2.47521	0.737717	0.295424	1.2751	2.64074	3.16221	0.211853	2.34621	4.99985	0.890804	1.93094	2.07856	1.03448	2.29589	2.45453	1.39907	1.89038	4.1364	0.95864	1.1543	-0.359633	1.04387	1.78464	0.893502	1.66013	2.05517	1.34847	2.32439	1.14667	4.74804	1.50567	1.01288	0.659233	2.11889	1.75058	2.85717	1.09789	2.10207	2.92184	1.2059
Os03g0721900	Histone H2A.	Core histone H2A/H2B/H3/H4 domain containing protein, putative, expressed	9.15343	8.38657	7.74704	9.9755	9.61605	9.37049	8.9281	9.23529	9.58179	8.86064	8.6178	9.2098	9.64024	10.3279	10.3039	9.23429	9.00455	8.296	10.8953	10.7141	9.19173	10.4365	9.42385	8.60912	8.74875	8.18353	8.81907	9.02018	7.75477	7.83945	11.2302	10.5251	10.8564	10.8278	10.184	9.87417	9.10918	9.6235	10.0447	9.98214	9.79167	10.6287	10.1362	9.35286	9.47716	7.58553	7.78741
Os03g0722100	Conserved hypothetical protein.	SWI/SNF-related matrix-associated actin-dependent regulator of chromatin subfamily C member, putative, expressed	12.2635	11.2083	11.5865	11.766	11.7757	11.1604	11.472	11.4694	11.1468	11.9935	11.9698	11.2943	11.5295	11.4563	11.0248	10.9629	11.6363	10.7817	11.5122	11.148	10.9892	11.0207	10.8054	10.5419	10.783	10.0436	10.5433	10.6197	10.9953	10.9598	11.1967	10.7362	11.2252	10.8698	10.2064	10.4341	9.9636	10.4684	10.7117	10.9228	10.6148	10.8489	11.8744	11.5368	11.3345	9.80784	11.2847
Os03g0723800	Hypothetical protein.	No Hit	6.43948	6.21462	7.39837	6.75948	6.85107	7.78612	5.41599	5.89199	6.70321	5.82888	6.49368	7.4782	6.09012	6.65579	7.00207	6.28616	6.39268	7.23916	5.34405	5.36084	5.56663	5.66577	5.77636	6.1791	6.69638	6.84248	6.05996	6.55901	6.61063	7.06239	5.46189	6.36236	6.51011	5.31337	5.79226	6.05105	7.84101	6.77046	6.64104	6.92551	6.80823	6.20499	6.22649	5.87028	6.09331	6.15832	6.07081
Os03g0724600	Hypothetical protein.	expressed protein	5.91908	5.90404	5.36483	5.08581	5.60415	4.91662	4.60452	4.39722	4.3375	3.61757	3.78253	4.79757	7.26148	7.39568	7.31769	6.10441	5.51365	6.5188	7.07635	6.96512	5.81725	6.26208	6.01864	5.73856	4.78854	4.00296	4.95371	4.52483	4.25355	4.41227	6.45641	6.69501	6.6152	6.50424	6.42939	5.38397	6.39113	6.04912	5.63596	5.7963	5.64517	5.5424	7.84549	6.95851	7.13211	5.3453	7.29339
Os03g0725400	WD-repeat protein 5 (WD-repeat protein BIG-3).	WD repeat-containing protein 5, putative, expressed	6.86178	7.01906	5.3329	5.86473	5.74498	5.47671	6.95072	6.83734	7.017	7.04982	6.34216	6.62046	7.34261	6.7798	7.57358	6.34783	6.50219	7.0939	8.108	8.02546	6.69434	9.00979	8.47007	8.68885	7.29009	6.67948	6.73797	7.57846	7.86911	7.83629	8.23882	7.90996	7.68388	8.40016	7.90132	7.56389	6.4092	6.67564	6.97468	7.32951	6.80562	7.35992	9.17713	8.27711	8.35065	7.26218	8.6024
Os03g0728400	(No Hit)	No Hit	2.92316	1.16413	1.88361	2.12631	2.20183	3.81907	2.13063	2.15152	3.56148	2.21817	2.16294	3.24298	1.18805	2.44668	3.88223	2.08731	2.39972	3.50073	2.09279	1.76638	1.2583	3.11542	3.2621	2.14713	2.38225	6.00354	4.23402	3.5374	2.324	3.61621	4.14487	4.39075	2.55106	3.93018	5.49628	4.57223	4.22189	4.83961	3.83222	2.79901	4.39183	2.63663	1.08766	2.1878	1.57158	1.22159	1.75009
Os03g0729600	Conserved hypothetical protein.	expressed protein	10.744	10.3475	12.3439	10.1076	9.73757	11.663	9.48864	10.0589	11.6089	8.73482	8.95119	10.627	10.4858	10.1307	12.1686	9.86977	9.54265	11.6287	10.7908	10.2958	11.9829	9.04656	9.7391	11.2923	11.758	12.2547	10.0098	9.70391	9.24566	11.3435	11.0902	11.7464	13.2286	10.9181	10.5831	11.7787	11.4412	10.4483	11.6495	9.83161	10.339	10.6593	9.59537	10.0043	11.311	9.8353	9.50207
Os03g0737100	Hypothetical protein.	expressed protein	9.16893	9.40197	8.34855	8.88145	8.99911	8.13301	9.55615	9.55746	9.38255	9.29288	9.18079	8.70697	9.18387	9.40969	9.32753	8.84324	9.42373	9.41974	8.69945	8.77865	8.31158	9.24589	9.12971	9.11138	8.69203	8.33866	8.38047	8.90212	8.74185	8.44998	8.71302	8.23828	8.27839	8.96943	8.05447	8.19514	6.68855	7.75818	8.12989	8.041	7.93601	8.47066	10.1902	9.58084	9.43156	8.90346	9.57531
Os03g0737700	Conserved hypothetical protein.	No Hit	6.15501	5.51665	6.37018	5.94474	5.1382	6.76319	4.82624	5.1636	5.601	5.10171	4.89451	6.88967	5.5939	5.64548	5.93543	5.9853	4.88463	6.17285	5.35178	5.55857	5.4873	6.3171	6.72138	4.73297	7.52404	7.53255	6.56167	5.63407	5.53027	6.65747	8.38555	8.34575	6.47013	8.15316	8.98123	9.72299	9.54241	8.61155	7.39132	8.83602	8.51564	7.4666	4.71859	4.94579	4.46718	4.77904	4.34017
Os03g0738800	Hypothetical protein.	No Hit	4.59321	4.68957	5.26899	4.74994	5.05262	4.96156	3.49796	4.55918	4.19722	4.0315	4.73065	4.84619	4.34694	4.01462	4.05344	3.23448	4.15219	3.78653	5.70087	4.67005	6.28457	5.16245	6.12767	5.9111	4.86306	-2.24258	1.17587	5.28428	4.75793	3.57952	3.81659	4.64816	4.52078	3.97784	5.28694	4.18049	6.05632	5.43964	3.83972	4.46481	5.35929	4.36306	3.95451	5.22177	4.87867	4.53326	4.89667
Os03g0741700	Hypothetical protein.	zinc finger, C3HC4 type domain containing protein, expressed	6.5296	6.77194	5.89773	7.14976	6.83062	6.52439	8.12034	8.01035	7.83864	8.37884	8.28674	7.59603	8.0559	8.05679	7.53772	7.61948	7.99917	7.60849	6.33766	7.01903	6.70612	5.97954	6.23831	6.27595	7.65677	6.53949	7.38296	7.3648	7.72721	7.53142	6.13921	6.21687	6.12145	6.11952	5.64293	6.18794	7.7588	8.06727	7.95438	8.05036	7.59674	8.15677	7.55928	7.7612	7.87916	8.55395	7.32121
Os03g0742400	MRS2-7.	CorA-like magnesium transporter protein, putative, expressed	4.24856	3.14199	4.55351	4.44446	2.85501	4.89542	3.16145	3.47871	5.07031	3.286	3.08238	4.63649	2.57034	3.20742	4.44636	2.6749	3.52908	4.61958	3.25347	3.88935	4.08507	3.7437	4.02297	3.98522	5.16243	6.07756	1.45318	3.43121	2.58633	4.79791	4.95433	4.92405	3.5986	5.05062	5.90733	4.77938	4.54286	4.6364	3.7683	1.70369	4.27856	3.31537	1.93437	4.11652	3.78554	3.33544	2.87483
Os03g0743600	(No Hit)	No Hit	0.738518	3.85512	3.58067	2.40328	3.13133	4.04097	2.19313	3.45714	3.93796	2.48813	3.32402	3.89699	4.06325	3.82457	3.95414	3.86439	4.11553	3.66897	3.53649	2.49043	2.73277	3.26048	3.28735	3.3706	2.7412	2.17682	3.60994	3.86034	4.36825	3.55933	2.2983	3.68283	3.2946	2.19684	3.87161	2.81197	5.90276	4.77924	3.66186	3.48851	4.52353	4.05669	4.12573	4.08499	5.00869	3.81337	4.14474
Os03g0745500	Conserved hypothetical protein.	expressed protein	8.99821	8.49677	9.28693	9.32608	9.34791	10.3669	8.51112	8.19001	7.97003	8.28711	8.51936	8.56594	7.19929	7.81699	7.69526	7.44441	8.15412	8.03315	8.50569	7.27007	8.03239	7.24493	7.66822	7.98899	7.35774	6.96015	6.86721	7.26889	7.48353	7.9817	7.27064	7.28078	7.28445	7.23433	7.17279	7.03203	5.60949	6.08999	6.47832	6.31883	6.44112	6.73487	9.61936	8.68001	8.78587	7.80976	8.84503
Os03g0746600	WD40-like domain containing protein.	WD domain, G-beta repeat domain containing protein, expressed	3.68444	3.79184	4.42035	3.85732	3.74809	4.43383	3.99161	3.62491	3.52084	4.47862	3.60689	3.10646	4.55492	4.48471	4.02337	4.03083	4.08712	4.11238	3.47758	3.50504	3.75485	3.3291	3.38727	3.33981	5.03013	-1.64526	4.29961	4.5429	4.27859	3.64532	4.28707	3.99983	3.9186	3.97462	4.45099	3.61571	4.28009	4.23659	4.25247	4.06133	4.00037	3.65116	3.97125	4.0915	3.63559	4.75864	4.34762
Os03g0747900	Myosin heavy chain class XI E1 protein.	Myosin head domain containing protein, expressed	2.55364	2.22134	0.471667	1.06487	3.19502	5.39129	-0.89467	0.496595	1.91803	3.58875	1.47813	2.21029	1.63701	1.19775	3.56288	2.94961	1.43091	2.24152	2.90977	0.992351	2.21739	1.98772	0.873239	1.83133	3.80923	5.18407	-1.14806	0.981363	1.42504	3.37013	1.49361	2.49949	2.78058	2.24796	3.60593	3.11364	3.31603	2.99764	3.44191	0.511621	2.66198	1.38844	0.676232	0.25404	2.52609	0.959923	0.903108
Os03g0748700	Hydrogenase large subunit, C-terminal domain containing protein.	nuclear prelamin A recognition factor, putative, expressed	8.70495	8.20253	8.5678	8.16799	7.73781	8.02596	9.3941	8.66813	8.75432	8.47776	7.84319	8.19851	8.61399	8.918	9.13569	7.83544	8.13584	8.07975	7.62515	7.42883	7.8593	6.51991	6.82985	7.5845	7.40759	7.0271	6.52835	7.89876	7.71867	8.06853	7.44434	6.68369	7.16399	7.52433	6.60608	7.10839	5.54613	6.34709	6.86289	6.65589	6.43509	7.19075	7.40996	6.93931	7.05062	6.2311	7.33001
Os03g0750500	Hypothetical protein.	expressed protein	12.3844	12.7049	13.1188	11.5602	11.9017	12.6877	11.0037	12.2657	12.5867	10.3231	11.1041	12.1021	11.8138	12.052	12.7288	11.0571	11.3816	12.3735	11.309	11.2802	12.5358	10.6649	11.1646	12.0308	11.9168	12.0773	10.6298	11.6975	10.7554	12.0416	10.6608	10.9605	12.0861	10.5037	10.7244	11.5786	12.5439	11.2566	11.668	11.8055	11.0637	11.2709	10.9897	11.2977	11.8425	11.0515	11.1374
Os03g0751200	Hypothetical protein.	No Hit	4.46153	4.42227	4.77498	4.4961	4.36648	4.33516	3.27598	4.21945	4.47836	3.9425	4.46862	4.9417	3.98217	4.23172	6.24709	4.03811	4.2603	4.76924	4.14826	4.21243	4.09514	4.52287	3.90945	3.52387	4.60802	5.54781	4.84624	4.74305	4.10455	4.01623	4.26892	4.90666	3.7189	3.91306	5.50373	4.65008	5.33463	5.24482	3.66229	2.59543	5.01053	4.06251	2.84301	3.542	3.33843	3.5491	3.15549
Os03g0752000	Conserved hypothetical protein.	No Hit	2.01366	2.69946	9.73624	2.63901	3.64659	2.61842	2.61092	3.76705	3.89035	2.38566	2.8469	3.13435	6.29517	3.10481	1.61351	3.37269	3.18479	2.88776	2.76645	2.29032	1.96808	2.23839	1.15356	3.61085	4.82113	5.15999	3.9666	3.2484	2.42116	4.63192	2.47655	1.90534	1.56103	2.38926	2.7085	1.9794	4.42326	1.85774	2.0028	1.66072	2.00169	1.3019	2.80834	2.08899	5.16925	2.89061	1.73967
Os03g0752200	AtSPO11-1.	OsTOP6A1 - Topoisomerase 6 subunit A homolog 1, expressed	9.21174	9.27164	9.35006	8.47223	8.40218	8.72924	7.90832	7.42122	7.3905	8.20952	8.52435	8.18389	7.41855	7.50707	7.23584	7.80978	8.05986	7.12487	6.93009	7.54624	6.98188	7.13661	7.29788	7.45286	7.08941	6.78409	7.36345	8.19338	8.16866	8.22283	7.48108	7.12372	7.42936	7.6551	6.96044	7.49227	6.62623	7.19732	7.33566	7.96372	7.46039	7.63064	9.06804	7.94623	8.04812	8.20613	8.71878
Os03g0754100	Hypothetical protein.	No Hit	3.37644	3.4677	4.399	1.98164	2.49416	3.01751	2.15961	2.66655	1.52372	1.72887	2.54885	3.75756	3.34393	2.82615	2.15519	3.85638	2.21018	2.74636	2.63845	2.88997	3.49789	3.26683	2.72988	1.54686	3.74701	5.00575	3.46095	3.03528	3.16812	4.63944	3.02473	4.01589	1.55482	3.2362	4.84087	2.60641	3.88881	4.78253	2.37405	2.7034	4.50153	2.55002	2.15989	3.08485	1.96069	1.57052	2.19543
Os03g0757000	UDP-glucuronosyl/UDP-glucosyltransferase family protein.	UDP-glucoronosyl and UDP-glucosyl transferase domain containing protein, expressed	3.39894	3.00472	4.31812	3.80192	2.46317	3.88838	2.81275	3.28341	2.92725	2.64136	2.20433	3.83346	3.24737	2.21053	2.76705	3.88245	3.12737	2.97132	3.31987	3.35142	2.62115	3.27565	2.96017	4.45201	4.20216	4.8171	2.16559	2.81744	2.95356	3.06775	3.79324	4.40799	2.85124	3.6549	5.06672	3.52316	5.76853	5.06794	4.64799	4.10966	4.95768	3.38116	2.89948	2.57297	2.87414	2.79577	2.69061
Os03g0757700	Conserved hypothetical protein.	No Hit	8.55509	8.41008	9.01462	8.14823	8.36238	9.26847	7.4466	8.09456	8.55484	7.49738	7.93634	8.69734	8.16851	8.42717	8.53382	7.71099	8.1576	8.99696	8.06096	7.87391	8.33547	7.81981	7.89438	8.17463	7.7863	7.9148	7.58019	8.57347	7.93708	8.48296	7.49168	7.82609	7.99389	7.32944	7.88427	7.74569	9.13937	8.45234	7.95884	8.88619	8.13965	7.75696	8.3064	8.17074	8.43249	8.52314	8.26958
Os03g0760400	Hypothetical protein.	No Hit	4.24297	4.51364	5.62686	3.68992	3.91631	5.28443	7.4717	4.17478	4.34949	2.46927	3.76913	5.58462	4.42839	3.48481	4.73464	4.28713	3.79615	4.52012	3.94143	3.37489	3.94086	2.31886	3.30045	3.74206	4.08383	5.53376	0.293023	3.70085	4.22676	4.50177	2.02871	2.59302	2.86499	1.83579	2.7088	2.54256	5.12678	3.39244	3.02265	6.12657	3.15995	3.15457	3.30533	2.71434	2.99021	3.8797	2.91216
Os03g0761300	TPR-like domain containing protein.	pentatricopeptide, putative, expressed	4.3534	4.52327	4.04438	6.00829	6.02109	4.67992	3.46257	4.05418	4.63343	6.85139	6.70613	5.98473	4.90457	5.43089	4.6571	6.47884	7.39997	6.73228	5.13007	5.30825	4.01064	5.72361	5.61571	5.36035	4.99194	2.93119	5.84956	5.57506	5.80335	6.09153	4.76218	4.76081	4.42317	5.06398	4.29003	4.24831	3.97764	4.49604	4.36461	5.04097	4.74893	4.98306	6.68477	5.92679	5.89573	4.77293	6.2711
Os03g0762000	Casein kinase II alpha subunit.	casein kinase II subunit alpha-1, putative, expressed	9.06872	9.39052	8.80672	9.18612	9.22238	8.65408	9.50638	9.00341	8.8634	9.09785	9.42331	8.66357	7.70549	8.20541	8.64873	7.9331	8.89304	7.36575	7.15491	7.16816	7.94792	7.03085	7.80634	8.33211	7.92941	6.79336	8.14952	7.26688	7.55763	8.21324	7.67838	7.59752	7.97234	8.01043	7.18931	7.98128	7.77535	7.95866	8.12333	8.15493	8.3544	8.51164	9.40356	8.89197	8.85906	8.95033	8.95839
Os03g0762800	Non-protein coding transcript, uncharacterized transcript.	No Hit	2.84896	2.16334	4.04498	3.53179	3.4426	2.5864	3.52241	4.01484	2.89332	3.09368	3.4374	3.33967	4.14738	4.41869	4.16362	4.87631	4.59243	5.60734	2.61859	2.58011	1.97486	3.51333	3.90129	2.40649	4.62344	5.7647	3.81345	3.63636	3.5101	2.07906	4.71077	4.96433	2.9125	4.58218	5.80213	5.92126	5.47907	4.80561	3.58579	3.6426	4.83047	3.25509	2.56808	2.58695	2.77464	2.74813	2.4481
Os03g0765400	Conserved hypothetical protein.	nucleoporin, putative, expressed	0.931226	0.0406669	3.06028	3.83587	3.52352	3.24303	2.2877	3.00864	1.99258	4.46083	3.99611	2.89339	4.02079	3.21044	0.817464	4.13004	4.08072	4.44319	1.79773	1.86203	2.19724	3.03977	3.20083	2.75014	4.28253	5.23368	4.87037	2.61254	3.01909	3.54787	2.84736	2.26719	3.69411	2.61554	3.20792	3.51566	3.64699	1.76876	3.04139	2.94891	2.62119	2.77056	3.68058	2.64888	1.48992	3.25123	2.77398
Os03g0767700	DYW9 protein (Fragment).	pentatricopeptide, putative, expressed	5.99473	6.64964	4.54969	9.07548	9.48246	7.96171	5.77088	7.15718	7.11109	8.97818	9.04793	8.72611	8.00363	8.16679	8.13773	9.91427	10.1159	10.7393	9.64932	9.3958	9.79832	10.1918	10.1535	9.66331	7.43787	7.41728	7.09824	8.56488	8.90619	7.78186	6.00525	6.44326	6.06964	5.68292	6.2483	5.39492	6.95749	6.37208	6.06542	5.97282	6.37071	6.31499	9.84803	9.12783	9.06178	7.60087	8.88965
Os03g0769900	Conserved hypothetical protein.	PHLOEM 2-LIKE A10, putative, expressed	2.96208	2.49618	1.94838	2.26075	2.11138	2.86115	2.79576	1.91107	3.18647	2.12165	2.36572	2.60494	0.453587	3.63892	1.95812	6.90701	2.28593	3.37789	2.75132	3.28004	2.03793	4.08264	4.18567	1.8179	3.3664	4.89518	3.9931	3.7246	2.44153	4.87915	4.54062	5.40782	2.24766	4.26135	6.23828	4.66881	5.47453	5.78368	3.27908	3.26206	5.68968	3.08195	1.43631	2.94194	2.03146	3.81449	1.99147
Os03g0772100	(No Hit)	homeobox protein rough sheath 1, putative, expressed	4.23756	3.43748	3.83387	3.53795	2.75617	3.79925	3.88172	4.24725	3.18705	2.57955	2.62677	3.91884	2.89892	4.96922	3.79704	3.94176	3.38387	3.69013	3.60946	4.2144	4.2241	4.62762	5.39277	4.66336	5.04355	5.66722	4.33305	4.3172	3.95074	4.7173	5.4366	6.23339	3.20246	5.15148	7.03006	5.57062	5.98562	6.56495	3.55853	4.70151	6.06528	3.61804	3.37082	3.70079	2.94374	4.17712	3.70709
Os03g0776400	Conserved hypothetical protein.	expressed protein	5.25497	5.60328	5.58347	5.77633	5.38185	4.93133	7.72274	7.60032	7.63062	8.55428	8.21203	8.48408	7.97444	7.77251	7.67418	8.41201	8.00949	7.84274	5.50083	7.28512	5.7109	6.77414	5.55148	5.41639	6.81331	7.16871	6.10788	10.0699	9.14872	8.30379	10.1918	10.1385	10.4545	10.1253	9.50393	9.75746	10.0643	10.1436	10.9129	10.782	10.2397	10.9405	4.55902	4.13535	5.50734	7.76524	4.51503
Os03g0778000	Conserved hypothetical protein.	calmodulin binding protein, putative, expressed	8.71936	8.86647	8.60049	10.4376	10.4055	9.90016	9.60768	9.64994	9.54991	10.4588	10.2727	9.68331	10.473	10.5752	10.3339	10.7128	11.0212	11.0187	8.37408	8.7034	8.69459	9.26264	9.38852	9.4587	8.89166	7.89682	8.48829	9.06478	9.24182	8.47784	8.86745	8.59164	8.92589	9.32429	8.47283	9.23248	9.37925	9.26527	9.32381	9.95963	9.52	9.7099	9.99852	9.27805	9.48609	9.57774	10.3382
Os03g0780700	Hypothetical protein.	No Hit	8.07172	7.93534	9.47027	7.28342	7.81628	9.08718	6.93581	8.01529	8.17845	5.9417	7.03839	7.56704	6.3753	7.06196	7.31457	6.53819	6.58613	7.19802	7.89116	7.43508	7.9612	6.88606	6.75264	6.9871	6.8152	6.4644	5.86983	7.38426	7.10729	6.85755	5.54293	6.53869	6.93258	5.51828	6.19842	6.52196	7.90355	6.59289	6.66949	6.46557	6.70598	6.44757	7.25804	7.32474	7.4281	6.82877	6.5351
Os03g0796100	Cyclin-like F-box domain containing protein.	No Hit	9.39497	9.71471	11.0546	9.28104	9.6869	11.0097	8.1642	9.55029	10.4115	7.99251	9.17532	10.2806	10.2041	10.1609	11.0146	9.51951	9.51781	11.0543	9.02168	8.89438	10.1903	8.58577	8.86702	9.94179	10.6406	10.8702	8.75843	9.99988	9.31262	10.5852	8.38653	8.66597	10.236	8.54558	8.39957	9.49171	10.5244	9.36052	9.5864	9.09211	9.26702	8.89904	8.97617	9.13463	10.3036	9.10424	8.96217
Os03g0797100	(No Hit)	retrotransposon protein, putative, unclassified	4.19682	4.01059	3.9453	4.25539	3.82579	4.44522	2.53161	3.36095	3.75715	2.92175	2.4063	4.29386	3.57242	3.10373	4.38769	3.42809	2.46833	5.20873	4.39226	3.71946	3.2975	4.29061	4.24358	1.93079	4.86163	5.31901	4.70264	4.04103	3.28059	4.76839	5.69648	5.9551	3.26441	5.50454	6.69784	6.37755	6.67857	6.14613	4.1661	5.8992	5.74459	3.62834	3.65701	2.46662	1.92977	2.53396	2.13864
Os03g0798300	Cytosine-5 DNA methyltransferase MET1 (Fragment).	C-5 cytosine-specific DNA methylase, putative, expressed	1.61031	2.4895	1.55461	2.3062	2.14041	2.6481	2.90285	2.38574	2.33885	2.41539	2.25992	3.73684	2.74776	2.82151	2.27084	2.65472	2.54878	2.29822	4.21014	4.15332	3.14374	4.65211	4.62093	4.51849	3.67425	3.40615	3.73813	3.05454	2.7836	3.68454	4.87249	4.82691	4.29904	4.74733	4.806	4.08444	3.56238	3.47906	3.42581	2.81302	2.46717	3.55289	6.85896	5.36207	5.6453	2.16801	5.85798
Os03g0805700	Rieske [2Fe-2S] region domain containing protein.	pheophorbide a oxygenase, chloroplast precursor, putative, expressed	11.7507	11.5176	11.1305	10.7392	10.5675	10.4258	11.268	11.3224	11.6604	9.37283	9.44684	9.96345	10.2463	10.9105	11.4997	9.07156	9.82612	9.83264	8.56426	8.74925	9.20587	6.8528	6.97746	7.89574	9.09913	9.48464	7.40069	6.99844	8.45854	8.62818	6.01936	6.25826	5.76895	5.87007	6.63159	6.6549	7.45842	7.03016	6.85672	6.60986	6.4349	7.813	7.52225	7.7505	7.50898	8.46324	7.6926
Os03g0809900	Tsunagi.	RNA recognition motif containing protein, putative, expressed	6.22251	5.71976	5.87044	7.34927	7.182	6.34625	5.75702	5.55483	5.92304	7.01614	7.02751	6.40419	5.75652	5.33631	4.86257	7.30544	7.15239	7.2663	7.32796	6.42326	6.05902	8.16316	7.65397	7.06295	3.73957	-2.43008	4.99383	5.33083	5.03152	5.14466	3.55114	3.84656	1.85372	3.56335	4.74829	4.27883	4.96868	3.71589	2.31237	3.96975	4.03706	2.37758	6.54736	5.6009	6.46348	6.78656	6.42693
Os03g0813200	Prohibitin.	conserved hypothetical protein	4.14232	2.0166	3.66468	3.03669	1.00768	4.15916	-0.60717	2.14754	2.56145	2.03694	3.24908	3.89295	2.9003	3.26637	6.17781	3.1544	2.52113	3.8238	3.67258	3.51845	2.59213	4.12268	4.36502	2.42217	5.24453	4.87193	3.666	3.58108	2.88573	4.44814	5.28546	5.86404	3.53761	5.13864	6.72132	5.86043	5.39611	6.20618	3.89405	3.36655	5.56384	3.48992	1.66167	3.56862	1.92278	2.50262	1.80519
Os03g0816900	Conserved hypothetical protein.	SCAR-like protein 1, putative, expressed	3.09426	4.28044	3.89716	3.34057	2.71992	2.38663	4.20748	4.83598	4.85955	3.40858	3.45697	2.91312	4.49404	4.67056	3.87928	3.00257	4.37981	4.33214	3.48401	4.00832	3.92252	4.29178	4.65334	4.21365	2.93973	2.87862	-2.64213	3.29894	4.09376	3.64024	3.0509	3.7499	3.51545	3.3304	4.10614	3.30163	5.2019	4.30516	3.08073	3.9276	3.91924	3.12076	5.22243	5.2804	5.19603	4.02097	4.92291
Os03g0821400	Hypothetical protein.	hypothetical protein	3.0548	2.07615	4.85403	3.65157	2.85186	4.50484	2.53743	3.41699	4.38691	2.74161	3.0127	3.89579	3.65704	3.52929	4.31914	3.51115	3.03311	5.51986	2.23076	2.08956	3.18661	3.00223	2.53575	2.29776	4.20092	4.26881	4.3864	2.20458	3.29365	3.91467	1.97923	3.59393	1.97498	3.13903	4.06265	2.91274	5.84042	4.70461	2.81368	3.68729	4.54608	3.32403	3.58602	3.15984	3.11876	3.01816	2.92457
Os03g0824500	Conserved hypothetical protein.	expressed protein	11.1566	11.2162	10.897	11.2431	11.3159	11.0875	11.3649	11.2385	11.1719	11.3462	11.2905	12.5054	11.0413	11.8966	11.9117	11.6717	11.49	11.6173	12.0787	11.6091	10.7794	12.0262	11.149	11.4888	11.7783	11.6263	11.998	12.587	11.833	11.5902	9.65293	9.50198	10.4103	9.94212	9.30227	9.6335	7.72615	8.8426	9.17324	9.90514	9.20086	10.2566	11.7162	11.2699	11.0811	11.4559	11.6109
Os03g0824600	UDP-glucuronosyl/UDP-glucosyltransferase family protein.	cytokinin-N-glucosyltransferase 1, putative, expressed	11.1702	10.9957	11.7137	11.3779	11.1087	12.3247	10.7154	10.3797	11.6527	12.1274	11.9042	13.8387	11.0522	10.1706	11.5102	12.6916	11.0015	12.3435	10.7633	10.9898	10.946	11.8787	11.0396	12.3642	14.0486	14.4931	14.2844	12.7991	12.9961	14.2035	10.613	10.0996	11.216	10.8479	10.3304	11.9352	10.6886	10.3418	12.0246	11.7908	11.0223	12.907	12.0497	10.9589	12.138	11.3719	12.0655
Os03g0825900	Conserved hypothetical protein.	expressed protein	3.57325	3.55361	4.69113	4.19292	3.56468	4.697	2.63628	3.4333	4.35003	3.09722	3.18621	4.9694	3.65597	3.53977	4.68269	4.4795	2.95117	4.17278	4.69279	4.56658	3.79069	5.26267	4.82689	4.26974	5.73212	5.18821	3.55142	5.30884	3.67099	5.73457	4.65914	5.07288	3.52522	4.43889	5.97644	4.74811	6.38774	5.73099	4.56544	4.60575	5.71883	4.82843	3.95361	4.10798	4.92763	2.7377	4.04415
Os03g0826700	SAM (and some other nucleotide) binding motif domain containing protein.	expressed protein	9.97966	10.0633	9.07295	9.97368	9.93908	9.11144	10.5234	10.1967	9.84315	10.3078	10.0348	9.95677	9.98107	10.243	10.0518	9.78863	10.0587	9.58007	9.50127	9.57077	8.91671	9.58123	9.51033	9.52138	9.4713	9.04536	10.0509	9.93711	9.54339	9.21506	9.26445	8.88797	9.18253	9.64355	8.96141	9.06441	8.71267	9.31894	9.47947	9.84766	9.27006	9.78683	10.0218	9.50157	9.55438	9.7479	9.89311
Os03g0827000	Integrase, catalytic region domain containing protein.	No Hit	3.99284	1.60091	1.75281	3.33723	2.09122	3.37311	1.82963	1.71968	1.74956	1.41987	3.18127	1.77392	0.892466	2.51396	3.25071	2.38177	1.94114	2.43806	1.9052	1.99344	2.28577	2.40128	2.09508	1.7439	4.33049	4.96927	4.14892	2.6476	2.546	3.39641	1.49167	2.67487	1.28145	3.19768	3.46011	1.38376	4.2942	3.72573	1.6892	3.97396	3.27375	1.27406	3.29459	1.95305	1.31601	2.31464	2.09065
Os03g0829800	Conserved hypothetical protein.	uncharacterized Cys-rich domain containing protein, putative	3.28394	4.23014	4.63803	3.38918	3.69206	4.54668	1.86928	2.90474	3.56334	0.676761	1.97796	1.83703	2.95101	3.51509	3.64178	4.20803	2.11355	1.96099	3.02325	3.49223	2.86498	3.9526	3.53641	0.86763	4.52696	5.18455	3.93645	3.56834	3.38775	3.77002	3.26056	4.89091	2.83233	2.92712	5.67578	3.37569	7.05817	5.82549	3.61847	3.71752	5.26911	2.18326	1.53549	1.81285	0.966867	0.506672	2.8348
Os03g0840500	Hypothetical protein.	expressed protein	6.13382	6.30089	5.66179	6.50366	6.48852	5.64476	5.91134	6.73272	6.484	6.5212	6.92674	5.89211	6.34508	6.64672	6.36944	5.90662	6.90634	6.50414	5.26069	5.82988	5.64198	6.13004	6.35522	5.66812	5.95214	6.28428	5.17616	5.53906	6.41426	5.33419	5.84262	6.33406	4.63303	5.69141	7.12963	5.91338	5.93739	6.63714	5.18296	5.19455	6.34959	5.20481	6.8564	5.9802	5.63086	6.076	6.03926
Os03g0844500	Serine/threonine protein phosphatase 2A, 56 kDa regulatory subunit, delta isoform (PP2A, B subunit, B' delta isoform) (PP2A, B subunit, B56 delta isoform) (PP2A, B subunit, PR61 delta isoform) (PP2A, B subunit, R5 delta isoform). Splice isoform Delta-3.	transposon protein, putative, unclassified, expressed	3.59514	3.88471	4.27821	4.16978	4.11347	4.04274	3.18043	3.39824	3.45354	3.82423	3.52962	3.88985	4.44083	4.4104	4.02059	4.09154	4.34692	4.68815	3.3044	4.10496	3.58574	4.40283	4.61562	4.185	5.30829	5.98643	4.06481	3.90099	3.70877	5.21384	4.28842	5.29965	4.24881	4.33012	5.91082	4.71004	5.46325	5.52925	4.17685	4.21869	5.15096	3.98235	3.75752	4.10912	3.62213	4.45639	3.59811
Os03g0849500	Powdery mildew resistance protein PM3b.	disease resistance protein, putative, expressed	3.92374	2.69555	4.02182	3.71363	2.37756	4.44185	3.1938	3.25787	3.18473	2.6381	3.05066	4.1811	4.59733	3.92225	3.16254	3.28252	2.54019	4.76727	3.41275	3.61062	4.40466	4.2698	4.45836	3.30316	5.12397	6.01154	4.49602	4.87821	3.62406	5.05069	4.88988	5.59831	3.92559	4.4972	6.50824	5.69138	5.97192	6.06956	4.24264	3.39268	5.54982	3.07446	3.01712	3.46515	3.6278	3.14767	2.45735
Os03g0852300	Transcription factor CBF/NF-Y/archaeal histone domain containing protein.	histone-like transcription factor and archaeal histone, putative, expressed	5.9827	6.02638	5.7205	6.94647	6.76503	5.84924	7.58561	7.85382	7.60422	7.90019	7.8013	7.61604	7.53311	7.85485	7.74769	7.78612	8.19669	8.5089	8.0525	8.2471	7.54597	8.56969	8.04357	8.05268	8.05872	7.68598	7.58825	8.00852	7.83789	7.94085	7.29023	7.07306	7.04116	7.74647	6.9735	6.91538	7.17461	6.32492	6.75024	7.07427	7.27979	7.46815	9.58379	8.69066	8.48918	8.28377	8.92641
Os04g0103100	Glycosyl transferase, family 43 protein.	glycosyltransferase family 43 protein, putative, expressed	3.83479	5.61781	3.72275	2.84349	2.69898	3.33864	4.08896	3.63653	3.92409	3.87071	3.28615	3.58727	3.94286	4.35156	3.95854	3.3915	4.60673	4.05639	2.71068	3.08975	2.56721	3.26597	3.99941	2.07229	5.57308	5.41448	5.52111	3.92993	3.32162	4.90542	5.29349	5.31314	3.79977	5.11912	6.09112	6.15119	5.45863	5.06265	3.93703	4.11087	4.81941	3.93632	2.51957	2.60011	2.72576	3.88386	2.78609
Os04g0116600	Short-chain dehydrogenase/reductase SDR family protein.	oxidoreductase, short chain dehydrogenase/reductase family, putative, expressed	4.27097	4.94466	4.51217	3.51666	4.29377	3.51965	5.2534	5.27418	4.78118	3.54104	3.99504	3.92327	1.02387	3.5478	1.60242	3.27358	1.92001	2.97453	4.61646	4.88155	3.84947	2.74778	3.91659	2.24631	2.3785	-0.917674	3.95966	2.64009	1.88177	4.51454	4.41743	3.99904	2.3031	5.2752	5.22885	5.21704	5.07356	4.33	2.52213	3.35145	3.9151	2.63429	2.2007	2.86369	2.47719	3.48008	2.90299
Os04g0117100	Conserved hypothetical protein.	hypothetical protein	10.7229	10.3864	10.3604	10.6855	10.466	10.6072	10.6504	10.4383	10.9345	10.6544	10.3779	10.6808	10.347	10.3929	10.7774	10.5971	10.4866	11.0432	11.8189	11.4142	11.6356	11.8945	11.757	12.2087	10.1175	9.41524	9.82196	10.6972	10.6636	10.1241	11.7598	11.3154	11.6981	11.775	11.3066	11.4598	9.41173	10.1215	10.7951	10.091	10.2532	11.0635	12.3169	12.0658	12.4696	11.7398	12.2198
Os04g0118800	Disease resistance protein family protein.	disease resistance protein RPM1, putative	2.6726	4.03952	3.30669	3.53136	2.9928	4.10477	3.54214	2.80561	2.94211	2.83408	2.88158	3.18231	3.04413	3.62376	4.43812	4.37498	3.4968	3.2415	2.95991	3.68623	3.2335	4.08443	4.22326	2.6647	4.48267	5.43077	-0.708021	3.99238	3.5104	3.14328	5.73643	5.68344	5.00148	5.48935	6.3453	5.55218	5.21542	5.74073	5.04651	4.68665	5.38477	5.23943	2.42703	2.95601	2.46966	1.49476	2.08524
Os04g0120100	Conserved hypothetical protein.	subtilisin-like protease precursor, putative, expressed	3.74326	1.52512	4.0889	2.24181	0.567385	2.46518	1.09761	1.55279	2.61276	2.15522	1.11223	2.88171	4.32163	3.58892	2.11285	2.28303	2.47617	3.06584	4.23259	3.98762	4.6813	4.40605	5.31371	4.1815	5.36508	5.16748	4.14545	3.91488	3.29867	4.41249	4.57817	5.11755	2.58319	4.40329	6.00205	5.19604	5.2415	5.68944	3.67248	3.01588	4.97836	3.00612	3.74357	4.14953	4.02746	2.04934	3.65575
Os04g0122000	Leucine-rich repeat, cysteine-containing type containing protein.	disease resistance protein, putative, expressed	1.67025	1.83674	3.15747	1.99057	2.53826	2.0233	4.14145	4.67738	4.73483	3.84411	4.18764	4.16455	3.69301	3.49251	3.9439	2.55436	4.10504	4.12578	1.06616	2.54718	1.83179	2.7702	2.72478	0.985845	5.39937	2.40897	3.65932	3.42171	3.29268	2.24535	3.66349	4.16979	1.88312	3.01042	5.15441	3.72854	4.70468	4.74526	2.4179	2.73286	4.50469	2.86488	2.02305	0.717298	1.74393	0.575012	1.82135
Os04g0140800	Conserved hypothetical protein.	conserved hypothetical protein	3.03314	2.13123	3.60786	3.43665	3.43515	3.80625	1.30067	2.06253	1.56059	1.36475	1.55631	3.77956	4.15723	2.23054	2.30001	3.39498	0.529712	3.43014	2.94046	3.76471	2.43985	3.3705	3.21056	2.0019	4.10436	2.89643	3.15996	2.62285	2.21604	4.03239	3.41523	4.24726	2.05083	4.16868	5.04818	3.75945	5.86276	4.86222	3.11263	3.76017	4.67346	3.17387	3.40569	2.01296	1.60581	2.67631	1.6603
Os04g0166200	(No Hit)	No Hit	2.08636	2.47691	3.58326	2.80297	2.26761	3.50459	2.38909	3.28991	2.61545	2.83512	2.224	2.48107	2.98012	2.81986	3.83248	3.05753	2.88574	3.26049	2.60568	3.0567	2.6766	2.71576	2.36689	2.43804	4.22112	1.11337	4.41217	3.62673	2.99095	3.72608	2.82496	3.09701	1.90555	2.41489	4.20107	2.93521	4.41751	3.56453	2.06793	3.34796	3.76909	1.79513	2.16508	3.18599	1.93271	2.25584	2.04356
Os04g0168100	Zn-finger, C2H2 type domain containing protein.	ZOS4-05 - C2H2 zinc finger protein	2.7526	3.34585	3.51791	1.92977	1.78653	2.65335	3.14975	2.94155	2.22657	3.85304	2.84762	3.64569	3.50756	3.15288	3.54085	3.7843	2.90363	2.34366	3.66989	2.72663	2.68198	3.64435	3.43305	1.85155	4.75301	5.11936	5.21424	3.28057	3.67615	5.47834	4.62322	4.77323	2.07887	4.02622	5.70365	4.95757	4.93109	5.34002	3.24045	2.31132	4.85566	2.62031	2.28715	2.25791	1.91656	2.44194	2.23376
Os04g0175500	Transferase family protein.	transferase family protein, putative, expressed	5.84042	5.70578	7.58717	6.31513	5.33173	7.84854	4.67324	5.15107	6.88701	5.08254	5.65653	9.00038	5.70949	5.10296	6.70977	6.65956	5.51084	7.58319	5.96494	6.58391	6.75724	6.56404	6.01396	7.56753	9.05583	9.71425	6.67089	6.35423	6.53763	8.51638	8.40754	8.17813	9.7123	8.65117	7.98722	9.13903	7.6139	6.90756	8.59763	6.5944	7.12123	8.65055	5.56172	5.14843	6.98706	5.05669	5.01377
Os04g0177100	Protein of unknown function DUF26 domain containing protein.	cysteine-rich receptor protein kinase, putative	4.26074	3.94525	5.01784	3.41175	3.8718	5.08545	1.93277	3.81333	3.32594	1.46373	3.08943	3.8939	3.90663	3.36333	3.97486	3.45781	3.51852	3.81265	2.31524	2.36876	3.2544	2.38884	1.75776	2.3517	4.35819	4.18838	4.87258	3.56879	4.03698	3.67664	2.23425	3.16768	3.50654	1.1449	3.4077	2.84808	4.84948	4.38385	3.67608	3.46011	3.73292	3.77429	2.38191	2.79809	1.88401	2.70379	3.32939
Os04g0194400	Transferase family protein.	hypothetical protein	9.06558	9.32617	10.0999	9.65611	9.53604	10.7062	7.95528	9.05689	9.82887	10.3447	10.5344	11.9946	9.50025	9.07784	10.1027	10.8708	9.5547	10.6831	9.20662	9.28761	9.12469	10.1785	9.4166	10.0848	12.8215	13.4635	12.3571	10.9951	11.4148	12.6585	8.65311	8.48471	9.15599	8.91706	8.83318	9.51775	10.2534	9.25393	9.91002	10.7015	9.58482	10.628	10.5062	9.3206	10.13	9.92665	10.332
Os04g0203500	Cysteine proteinase.	vignain precursor, putative	6.40128	6.10798	7.3184	5.88452	6.16235	7.20549	5.43771	6.20346	7.18656	5.73252	6.65604	7.94206	6.25837	6.56066	7.42175	6.13449	6.44651	7.68306	6.58229	6.22577	7.10388	6.46304	6.22746	7.36923	7.63995	7.4707	6.47532	7.7766	7.07185	8.0371	6.18428	6.50722	7.26715	5.82806	6.40774	6.9427	7.12645	6.862	7.07724	6.03564	6.64024	6.94087	6.72205	6.97146	7.85438	6.79224	6.99194
Os04g0205800	Conserved hypothetical protein.	No Hit	4.59337	4.06051	5.76987	4.66021	4.20038	5.85921	4.84397	3.37199	4.12942	4.69965	3.45294	5.58689	3.88844	4.23873	5.53541	3.25389	3.57371	4.04784	5.32227	4.64789	4.19078	5.20972	5.64698	4.23521	5.69855	6.13385	3.7686	5.09487	4.20286	4.70838	6.54694	7.02657	5.5483	6.26901	7.67437	6.84458	7.41569	7.03823	5.60753	5.70927	6.84539	5.42609	3.96351	3.63792	3.67704	3.44558	2.90353
Os04g0208400	Cyclin-like F-box domain containing protein.	OsFBX125 - F-box domain containing protein, expressed	3.58433	4.16398	3.26136	2.48287	2.9035	1.98076	4.60686	4.06546	4.14046	3.9939	4.12645	3.41928	5.94225	6.3048	5.90353	4.84635	5.08402	5.62892	3.67063	3.78666	2.18645	4.52718	4.10801	3.36798	3.77424	4.65709	6.1732	2.40351	3.96357	5.09477	4.13945	3.85077	3.61048	3.98779	4.62626	3.96359	4.96034	4.57074	4.10533	3.92013	4.25641	4.54807	8.27061	7.19999	7.26333	6.40969	7.69975
Os04g0211700	Heat shock protein Hsp70 family protein.	No Hit	3.14214	2.48548	4.1745	3.05111	3.01875	5.69375	3.23334	3.04915	2.86466	4.46371	2.03694	3.70041	3.30181	2.93496	2.11801	2.70773	2.24191	2.988	2.29215	2.55095	2.87213	2.51217	2.61323	2.49779	4.26855	2.60707	4.87374	3.32934	2.70713	3.21814	3.12391	3.40695	2.28166	2.27094	4.41042	2.60079	4.8971	4.32514	3.09341	3.32637	3.79712	1.4414	2.51789	2.85777	3.19551	2.05397	2.19716
Os04g0227200	Protein kinase domain containing protein.	receptor kinase, putative	2.85546	3.92687	4.00388	3.52236	2.90326	3.11247	2.14889	3.3521	2.85301	5.00937	3.83524	3.71283	3.30703	2.53894	3.75731	2.45114	3.96156	3.85886	1.87906	1.17967	4.32334	0.919626	1.75217	2.1451	3.95361	-1.65897	3.99679	2.4816	2.62706	0.24938	1.82906	0.709504	2.20524	2.25256	1.92208	2.3649	4.69731	2.97285	2.36192	2.78605	2.85084	2.71738	3.35608	2.6261	1.96394	3.59938	2.79189
Os04g0243500	Retrotransposon gag protein family protein.	No Hit	-0.535047	2.1371	2.62544	2.92388	2.0254	4.08195	-0.568002	-0.538431	0.179526	2.65114	1.39134	2.70404	-0.61706	1.35572	2.59854	-0.050518	1.39351	3.40808	1.07434	-0.160601	0.0731255	2.10898	1.83686	1.87997	3.74067	-2.09317	0.636891	0.176837	1.69804	0.430067	1.89228	1.90399	1.27245	1.34836	3.45244	3.18773	4.42429	2.82344	3.13151	-0.344619	2.86694	1.8699	1.53997	0.758087	3.08185	1.12662	0.973881
Os04g0253200	Conserved hypothetical protein.	hypothetical protein	3.59294	3.95747	3.77898	3.6241	3.06699	3.16422	3.60683	3.80089	4.23666	2.83452	3.20885	4.01493	3.11185	3.64712	3.10017	3.72669	4.18805	3.30137	3.50953	3.78733	4.62698	4.40393	4.13426	1.69535	4.40648	6.2304	5.24963	4.45855	4.0636	3.89328	4.58462	5.63585	2.9202	4.37827	6.45077	4.71724	5.49118	6.37216	3.47808	3.96369	5.76503	3.09859	3.41505	3.51871	2.02972	3.11032	2.24725
Os04g0278500	Hypothetical protein.	No Hit	1.86195	6.48638	2.05487	2.79057	3.11645	1.63226	3.03807	2.07989	2.32463	2.44881	2.00868	2.71195	1.46097	2.93005	2.82038	2.71767	2.62604	2.99818	1.7954	2.47374	1.77689	3.48831	3.1491	3.20762	3.47945	4.13963	3.43584	2.86405	2.14472	4.30642	3.11196	3.90787	1.5535	2.0209	4.90269	2.59093	4.87613	5.11785	2.40292	2.59204	4.69284	1.76397	2.94654	2.58836	2.53722	2.03562	3.17222
Os04g0280800	Conserved hypothetical protein.	No Hit	3.83666	3.72449	4.32791	4.41627	4.0022	4.54137	3.53926	3.75905	3.83828	3.31047	3.28744	4.86239	4.45702	4.72879	4.13408	4.2724	3.81677	4.29086	3.95739	4.10427	4.04675	4.66263	4.74258	3.20348	5.15561	4.08219	3.65313	4.29553	3.58348	4.64843	5.58172	6.27171	4.07012	5.34422	7.04962	6.16439	7.23543	6.86976	4.65106	5.50348	6.31505	4.71282	4.50265	3.6731	3.04254	3.28413	2.93436
Os04g0284600	26S protease regulatory subunit 6A homolog (TAT-binding protein homolog 1) (TBP-1).	AAA-type ATPase family protein, putative, expressed	6.58026	6.42016	5.92603	7.08159	6.90751	6.40457	7.13391	6.63316	6.35134	7.00888	6.55696	6.32497	6.84133	6.76528	6.55884	6.85818	6.74702	6.62011	6.48723	6.36792	5.99069	6.41781	6.49372	6.54223	5.79058	6.39439	5.31608	5.77552	5.48737	5.02347	6.2275	5.96552	5.39372	6.26886	6.42267	5.8204	5.25331	5.8561	4.97633	5.93083	5.65858	5.17577	7.72572	6.9374	7.04184	5.86499	7.61726
Os04g0288000	RNA-directed DNA polymerase (Reverse transcriptase) domain containing protein.	No Hit	2.7877	2.65247	4.09207	2.80025	3.34522	2.86015	3.18036	3.18552	2.59846	3.94658	2.52631	3.67539	1.99358	3.39551	2.75882	3.11283	1.87188	2.69185	2.17677	2.79972	2.86234	3.22994	2.98756	2.78539	3.56131	4.5817	4.11983	2.86449	2.99205	5.62229	3.21952	3.53816	2.97826	3.41898	4.38263	3.68683	5.97224	4.99279	3.33868	4.34219	4.64935	2.45885	2.96304	3.33396	1.03577	2.49651	1.87705
Os04g0291900	Protein kinase family protein.	SHR5-receptor-like kinase, putative	1.31653	3.12102	1.24406	2.74518	1.61814	0.109339	1.55795	-0.064242	1.5579	1.8778	1.45278	1.72992	0.779007	0.729279	1.57395	1.09346	1.75881	1.11824	0.825177	1.18982	2.52497	0.99458	0.987192	1.70377	2.49986	2.90494	4.48885	1.63155	1.34226	3.04866	0.665317	2.54858	1.30377	1.43947	2.68103	1.27483	2.68393	3.58933	1.11435	0.610984	2.29466	1.55302	0.890284	1.10167	1.78618	2.18467	1.54427
Os04g0301600	(No Hit)	No Hit	3.6468	2.09662	2.51513	2.56813	1.7056	2.75162	2.35648	1.71258	2.23491	2.8888	1.84958	3.95664	3.03397	2.63126	3.12012	2.86328	2.6958	3.38225	2.41746	2.72807	3.23814	3.31819	3.04239	2.74523	3.62014	4.18832	3.77372	3.74011	0.711778	2.66323	4.40197	4.63121	1.95101	4.29251	5.61608	4.62694	4.06173	4.84875	3.41838	2.60116	4.41627	2.48002	1.00694	3.66933	2.21001	2.21774	1.66638
Os04g0306300	Thaumatin, pathogenesis-related family protein.	conserved hypothetical protein	6.80346	7.01525	7.69141	6.55492	6.62466	7.49996	5.85013	6.62617	7.05775	5.54065	6.1602	6.96791	7.16348	6.83735	7.12467	6.51697	6.36392	7.28242	6.51786	6.77964	7.28246	6.88509	7.0579	7.40747	7.21526	7.40534	6.36673	6.29859	6.40058	7.0808	6.99123	7.15454	8.01702	6.88931	7.28645	7.5842	9.14049	7.45046	7.50681	6.947	7.50322	7.32094	6.91969	7.3385	7.74844	7.74147	7.12606
Os04g0308000	Hypothetical protein.	OsWAK35d - OsWAK short gene, expressed	3.81451	4.08549	2.96572	2.73837	2.99535	2.7757	3.15139	2.48597	2.4535	3.02799	2.10883	2.97485	3.6111	2.53684	3.21503	3.16671	2.47123	3.63563	2.8547	2.82391	2.92539	2.82516	2.46371	2.03786	4.79654	4.47585	3.75082	4.26348	2.78567	3.42454	2.60662	3.26039	2.06629	3.31281	3.31177	2.89693	4.5607	3.24537	3.24516	3.07252	3.21235	3.02427	1.66809	3.15119	2.64604	4.59783	2.5744
Os04g0317600	Hypothetical protein.	No Hit	4.35903	3.96652	5.42377	3.80385	4.03457	4.26127	3.09983	3.5834	3.55547	3.0317	3.44171	4.60445	3.91797	3.65395	3.31837	3.84777	3.64111	4.06717	3.0955	3.35756	3.1399	3.80678	3.32386	2.7647	5.19301	5.61316	4.08083	3.0439	4.15149	4.7637	4.6421	5.14193	3.44534	4.73525	5.83866	5.43512	6.42535	5.81968	4.16581	4.39475	5.43589	3.76455	3.85758	3.28793	2.49439	4.1821	3.3279
Os04g0337000	Peptidase A1, pepsin family protein.	eukaryotic aspartyl protease domain containing protein, expressed	3.72523	3.47263	4.67831	3.76964	3.64642	4.3523	3.52541	3.80807	4.18025	3.70829	3.84638	4.52336	3.57161	3.11644	3.97888	3.49811	3.19792	2.61446	2.05052	1.62985	2.78914	1.82605	2.16261	1.87277	4.29249	4.46492	0.534671	1.75164	2.68279	2.6161	2.93289	3.50054	2.84924	3.40788	4.14047	2.88322	4.40149	4.18506	1.62314	2.94385	3.4543	2.7023	3.38886	4.27938	3.15093	2.88183	3.36518
Os04g0337300	Hypothetical protein.	SAD2, putative, expressed	10.2941	10.7075	9.68877	9.72424	10.0404	9.06429	10.2699	11.0069	10.7621	10.3813	10.8869	9.8455	10.7459	10.943	10.3133	9.89579	10.6934	10.2974	9.33609	9.94269	9.45221	10.3078	10.0571	9.93513	10.4158	9.53295	10.9667	11.0094	11.0533	10.4866	10.3775	10.4912	10.5343	10.6547	10.4587	10.5613	10.1734	10.3983	10.639	10.7411	10.4957	10.9547	10.8738	10.9184	10.6012	10.5296	10.7188
Os04g0337700	Aldo/keto reductase family protein.	No Hit	6.33456	6.19845	6.93033	7.13878	6.82259	7.18996	6.45814	6.23926	6.904	7.66481	7.39971	8.14396	6.66058	6.69678	7.04746	7.78998	7.24333	7.62897	8.74577	7.88412	7.6683	8.0346	7.77255	8.04416	6.66297	6.88756	7.30928	7.97815	8.01648	8.04491	7.65423	7.58072	7.28686	7.55864	7.93791	7.95933	7.5669	7.39176	7.19952	7.53234	7.61923	7.72942	9.15043	8.52814	8.53665	9.09169	8.57868
Os04g0344800	Hypothetical protein.	No Hit	8.36497	8.24172	8.22032	8.6985	8.54931	8.8926	7.80393	7.98084	8.36609	8.27596	8.55328	9.41683	8.34857	8.29697	8.16259	9.013	8.44968	8.53473	8.49918	7.95851	7.81835	8.62571	8.3825	8.92659	8.29853	8.73818	7.90153	8.40385	8.79897	8.80349	7.88801	7.87014	8.23087	7.95533	7.856	8.18507	9.41838	8.00172	7.86226	8.94257	8.04318	8.33151	9.12936	8.60258	8.77951	7.4376	8.96939
Os04g0347800	Hypothetical protein.	expressed protein	4.93287	4.06515	4.51562	4.05657	3.19838	3.74171	4.03777	4.37912	3.8263	3.827	2.68535	3.27986	4.89394	3.35316	3.71514	4.16106	2.27515	3.75205	2.17787	3.41982	3.21962	2.75061	2.74224	2.85505	4.65808	5.31045	3.56067	2.83271	3.25824	3.48155	3.86396	3.36892	3.75151	3.32522	4.16702	3.81567	4.02532	3.33096	3.8932	3.69724	2.94202	3.75998	3.87573	3.19952	3.69012	3.8124	3.00003
Os04g0348600	Response regulator receiver domain containing protein.	response regulator receiver domain containing protein, expressed	2.48744	3.46044	3.19397	2.94026	0.397107	3.69329	2.61309	1.42961	2.13565	3.41239	2.57529	3.59705	2.56702	1.44628	5.73131	3.11062	2.70209	4.16694	2.74206	2.75466	2.33036	3.12052	2.89413	1.68225	2.5347	5.18346	3.58246	4.06883	1.21522	2.35352	3.4675	3.89439	1.52239	3.27561	4.90009	3.31194	4.44164	4.73347	2.32184	2.82035	4.54363	3.08041	2.35868	2.55617	2.34507	3.10692	1.35159
Os04g0351300	Protein prenyltransferase domain containing protein.	Rf1, mitochondrial precursor, putative, expressed	3.12141	3.95671	3.71842	3.12298	4.5832	2.65026	2.60843	2.68439	2.40351	2.41548	2.6819	3.41051	2.89492	1.9531	2.25165	1.95856	2.95551	1.91803	1.17966	0.557029	2.66536	0.957589	1.01314	2.40804	3.16168	3.14194	4.14515	0.596827	0.504978	3.39909	3.13157	2.93053	2.37677	2.33263	3.73089	3.21453	5.51378	3.35824	2.72215	2.17513	2.54733	2.539	3.50664	1.25833	2.32916	3.06151	3.2189
Os04g0360500	Plant-specific FAD-dependent oxidoreductase family protein.	FAD-binding and arabino-lactone oxidase domains containing protein, putative, expressed	2.72302	0.714102	3.47599	4.94199	3.55969	3.91129	1.64018	2.07558	3.43698	3.41262	4.82314	4.33771	2.9572	0.800908	2.86829	3.8551	2.47198	2.61888	5.24902	2.92002	5.39038	2.64144	3.65175	4.93086	6.59506	3.99771	3.90167	2.29858	3.36708	4.29352	2.52327	1.89985	1.41946	3.59731	2.73245	3.11751	2.56996	0.745151	3.59441	1.03284	0.60559	1.80446	1.54843	1.01478	1.46802	3.47863	1.04617
Os04g0372100	Protein kinase domain containing protein.	OsWAK57 - OsWAK receptor-like protein kinase	3.58763	2.28367	3.14882	2.95586	3.16931	1.90936	0.191919	1.99931	2.06912	2.83282	2.57074	2.99124	1.71854	3.36456	2.19025	1.11327	2.78656	5.60042	2.91313	2.86379	1.04996	3.09678	3.15324	2.50861	2.83004	4.89005	3.83475	2.8395	1.98837	3.35295	3.65911	4.69384	1.91052	3.61768	6.07106	4.16971	5.82517	5.4599	2.39245	4.1965	5.19452	2.79405	3.18998	1.5496	2.52759	3.34732	1.59512
Os04g0379300	Conserved hypothetical protein.	methyltransferase domain containing protein, expressed	8.55879	9.00571	7.638	8.63261	8.72317	7.9279	9.54213	10.0319	9.44517	9.68647	10.0289	9.48442	9.59456	9.49707	9.19461	9.5236	9.63654	9.29108	9.7719	9.46701	8.65128	10.3717	10.1741	9.70269	8.60122	8.11583	8.50768	9.06852	9.56418	8.47384	9.71529	9.56767	9.3077	10.1906	9.7013	9.27735	8.89808	9.25909	9.10858	9.90792	9.27314	9.69364	11.5565	10.6787	10.4501	9.57964	10.7568
Os04g0379800	Conserved hypothetical protein.	expressed protein	4.55349	5.48118	5.74338	6.51452	6.77327	5.0023	6.34221	6.66119	6.35839	6.39999	6.40527	5.69616	6.77643	7.04438	6.26196	6.56123	7.11907	6.4602	8.70538	8.07071	4.31433	8.9817	8.6468	8.04638	4.64331	3.47609	5.00646	4.48313	4.03078	5.26351	8.05914	7.74467	7.32891	8.14057	7.61017	7.03987	5.58807	6.43152	6.14745	5.87482	6.42543	6.37195	9.74355	8.85852	8.70057	1.49756	8.542
Os04g0383900	Hypothetical protein.	No Hit	5.26589	5.26558	4.60186	5.45138	4.93571	5.06445	4.70991	5.04036	4.96035	5.08585	5.39234	5.47747	5.22685	4.98255	5.01013	5.69159	5.07419	5.41166	5.00828	4.98791	4.66327	5.14348	4.59948	4.98001	6.24138	7.35393	6.1967	5.93479	6.20478	6.22802	5.09423	4.97493	4.80949	4.93986	5.1546	4.26326	5.96205	5.6285	4.77334	6.03591	5.63739	4.89426	5.50212	5.22579	5.432	5.67966	5.39683
Os04g0388600	Conserved hypothetical protein.	No Hit	7.44815	7.55205	7.6202	7.08341	7.4259	7.46445	6.52853	7.2272	7.08863	6.96133	7.43097	7.73171	6.97214	7.12849	6.82455	7.56334	7.06736	7.06247	6.85771	6.73285	6.17779	6.78931	6.51102	6.26077	7.40886	7.8443	7.32519	7.10264	7.81683	7.23767	5.90218	6.44533	5.53226	5.94783	6.92883	6.04149	7.97704	7.35872	6.0968	7.89838	7.17893	6.08454	7.11581	6.40124	5.94053	6.76537	6.95238
Os04g0391000	Conserved hypothetical protein.	expressed protein	4.47688	4.82674	3.58126	4.43737	4.89198	4.58169	4.82875	5.11298	4.72484	7.22484	5.28163	4.54257	5.50311	5.49633	5.18223	5.47641	5.82826	5.90963	5.01272	5.34018	4.75856	5.853	5.52325	5.53426	4.18888	4.78961	5.20737	4.39632	4.92836	5.06395	5.61806	5.45316	5.46377	5.79834	5.23974	5.41002	5.73501	6.15953	5.50523	6.20266	6.02989	6.08977	7.57971	6.04981	5.92103	4.48157	6.68184
Os04g0392900	Hypothetical protein.	No Hit	3.95775	4.48218	3.41971	3.89262	3.95994	3.32244	5.41841	6.46481	5.74538	4.97408	5.2123	4.74733	6.19207	5.16956	4.5387	5.02384	4.50701	4.87899	3.23758	3.97306	2.98643	4.1017	3.67573	2.69869	4.78787	4.68553	4.72741	3.59376	3.71579	4.68986	5.02631	5.14005	2.84133	4.61298	5.99989	4.87106	5.8907	5.60771	4.21036	4.25307	5.10628	3.81134	4.33037	4.07128	5.07387	4.4989	2.67968
Os04g0400500	Heavy metal transport/detoxification protein domain containing protein.	conserved hypothetical protein	4.14168	4.08332	4.4982	3.53686	3.65468	4.42466	6.17989	5.07402	5.20266	4.55506	4.95319	5.84733	3.66702	2.93867	3.94403	3.54142	3.18517	4.12471	5.44474	6.20269	6.79606	5.7121	5.88626	6.90306	6.3833	6.85943	6.99409	5.63431	7.00845	7.43223	5.05819	5.23634	3.412	4.94339	6.03112	5.784	5.59604	5.59125	3.51392	4.07225	4.98416	3.48334	2.71116	3.56905	1.12366	3.28265	1.86582
Os04g0403400	Conserved hypothetical protein.	HIRAN domain containing protein, putative, expressed	4.78357	4.49238	4.65218	5.40299	4.90804	5.4262	5.27051	3.98175	4.39823	4.93651	4.34245	4.04958	4.52044	4.72397	4.76338	3.95586	4.63721	4.38665	5.03507	4.73576	3.64896	5.407	5.05972	5.61466	-1.59521	3.48411	2.71965	3.05182	2.21989	3.8266	5.70491	4.82763	5.15247	5.73128	4.05674	4.66099	1.49078	2.90308	4.164	4.62906	3.07281	4.37922	7.09047	5.87309	5.89176	4.6546	6.19155
Os04g0411300	Non-protein coding transcript, uncharacterized transcript.	No Hit	3.58169	3.21772	2.98373	2.68468	0.645019	4.03401	2.67622	2.82091	2.35843	1.91361	2.68601	3.80431	3.92064	3.27267	3.80507	4.44558	2.86784	2.44851	3.43771	3.85698	4.06221	4.45862	4.22835	1.86271	4.69075	5.43486	3.74751	4.17254	3.7016	4.74437	4.66927	5.58183	3.11424	4.48344	6.44593	5.0915	5.24398	5.90525	3.34643	3.26083	5.65428	2.75415	2.31106	2.7811	3.29021	2.4253	2.21759
Os04g0412400	Hypothetical protein.	hypothetical protein	5.45538	5.46131	6.36059	5.48333	5.88433	6.7717	4.81735	5.491	5.84547	5.98218	6.5278	7.34526	5.45755	5.44362	6.66173	6.278	6.21436	7.10882	4.94413	4.75228	5.57589	5.05795	4.92865	5.88208	5.92338	6.39253	5.19373	5.37964	6.60535	5.69187	4.85937	4.87148	5.96433	4.8393	5.01808	5.73202	7.39126	6.04959	5.93386	7.25535	6.08675	5.94321	5.79596	5.13592	6.23327	5.62899	5.54915
Os04g0414000	Protein of unknown function DUF1022 family protein.	nucleoside-diphosphate-sugar epimerase, putative, expressed	1.27248	4.58411	-0.433034	2.49978	2.78569	1.43345	3.10393	0.8517	1.9433	2.59584	0.723652	-0.541475	0.575195	2.0727	0.955371	0.5614	0.79286	0.240993	1.07234	2.68544	0.777438	1.61053	-0.0308868	0.930488	3.6984	-2.61909	3.78084	1.00667	1.21971	-1.60589	2.30699	3.7918	1.59149	2.6056	2.40848	1.95754	3.46472	2.35609	1.60456	3.7862	2.6299	2.26085	4.39043	3.77906	3.12887	3.83396	2.59827
Os04g0420900	Receptor-like protein kinase.	serine/threonine-protein kinase receptor precursor, putative, expressed	3.29972	2.90289	3.76124	3.07317	3.31837	3.57503	3.81279	3.43612	3.63434	4.36177	3.81255	4.53901	3.49095	3.62214	3.7634	2.68458	3.59597	3.3694	3.47164	3.8201	3.49421	3.80686	3.98017	3.42092	5.15006	5.89874	4.42277	4.41899	4.206	4.96065	3.92528	4.48101	3.66266	4.00782	5.18072	4.1048	5.01039	5.47599	3.903	4.26867	4.92484	3.60071	3.17303	2.9278	2.93221	3.51115	2.28729
Os04g0422900	Homeodomain-like containing protein.	transposon protein, putative, CACTA, En/Spm sub-class	3.49529	3.72606	3.4671	3.55198	3.14011	3.81149	2.02154	2.78175	3.0719	1.24166	2.22826	3.82866	3.42774	2.83432	2.90283	2.94644	3.10154	2.68739	2.92076	2.75137	2.2291	3.25888	3.33876	2.20881	4.40559	5.61637	4.34486	3.5528	2.38652	3.46216	3.06843	4.27636	1.96679	3.26119	5.31446	3.24763	5.97574	4.99537	3.05968	3.89463	4.73042	2.80825	3.68835	2.51938	2.37992	2.39183	1.81231
Os04g0429000	Conserved hypothetical protein.	No Hit	3.28995	2.97979	1.92471	2.34327	2.96443	3.32585	1.34192	2.79367	3.46024	1.652	3.18488	4.65966	2.26878	3.24817	3.57223	3.55484	2.80805	0.847153	2.45693	3.23898	2.07553	3.50235	3.37536	1.13565	3.97673	5.51694	3.27391	3.59186	3.47028	4.23684	3.48719	4.58801	1.79341	3.04712	5.41282	3.31105	4.81444	5.4334	2.74165	2.90644	4.86894	2.49656	2.61821	2.35427	4.91253	1.86694	2.18171
Os04g0430400	Hypothetical protein.	receptor-like kinase, putative, expressed	3.91564	4.19831	5.18765	4.57327	4.97401	5.47334	2.56723	3.05207	3.1585	2.93779	3.8539	6.45682	-0.940586	0.691728	2.92219	-1.23139	1.93611	3.28199	7.36611	6.18668	7.29763	7.03348	7.7648	8.04472	4.3397	6.27258	3.89164	3.56901	4.60845	5.87447	5.82554	6.33268	6.14902	5.5978	6.26365	5.84707	7.04762	5.84989	5.57044	4.87332	5.71463	5.59908	8.94473	7.89044	8.42951	6.22826	8.54946
Os04g0434900	Conserved hypothetical protein.	expressed protein	3.10725	3.90277	1.60269	3.06338	2.15149	1.3796	2.51571	2.95294	3.59897	3.78494	3.24671	2.60288	1.82552	2.63506	3.07141	2.80756	1.74959	3.62076	2.04202	3.06388	2.48997	3.42103	3.23965	1.91802	3.1544	4.33802	3.76282	2.74336	2.33351	3.99114	3.45123	4.14555	1.96413	2.86638	5.05209	3.62899	4.65059	5.05804	2.29808	4.15868	4.17301	1.80199	2.06135	2.59916	1.60344	2.43908	2.79767
Os04g0436300	Protein disulphide isomerase isoform/multifunctional endoplasmic reticulum luminal polypeptide (D-ERp60).	OsPDIL1-2 protein disulfide isomerase PDIL1-2, expressed	6.70555	6.90322	5.53961	7.8764	7.68464	6.44344	7.13923	6.10853	5.97114	7.58004	7.0071	6.40797	5.82873	6.0253	5.93653	7.07985	7.56652	6.02316	5.74249	5.6908	6.02646	5.56611	6.28085	6.36496	5.57191	4.9554	5.86414	4.854	5.09295	5.36172	8.29486	8.31078	8.27556	8.81268	7.86829	7.97443	6.42664	6.26906	6.43603	7.4025	7.07453	6.60032	7.74515	6.79745	6.63129	5.99964	7.13496
Os04g0442900	Zn-finger, CCHC type domain containing protein.	No Hit	2.41778	2.57262	3.69955	2.9533	3.22124	3.75389	2.19028	3.02602	3.75695	2.12867	2.35906	3.52082	2.06443	3.13692	3.36296	2.76085	1.5069	3.07033	2.95997	2.39093	1.97945	2.84782	2.43083	2.37664	3.73251	5.09717	4.81985	2.96678	2.23469	4.0534	3.09187	4.13057	2.55439	3.11165	4.88506	3.3362	6.04983	5.02086	2.95878	4.33088	4.64943	2.83924	3.81321	3.04066	2.55719	2.53152	2.14387
Os04g0444700	SAM (and some other nucleotide) binding motif domain containing protein.	methyltransferase domain containing protein	6.4324	6.27343	7.56472	6.45251	6.19245	7.66535	5.45481	6.18102	7.23686	5.6657	5.70229	7.05874	7.53037	6.82852	8.06093	7.69578	7.38191	8.9731	6.02243	5.71436	7.07527	5.95201	6.05908	7.05497	6.85527	7.56011	5.68812	5.9013	5.8525	7.1307	6.28544	6.59261	7.44779	6.39622	6.56088	6.85917	7.41571	6.41587	6.61193	5.91976	6.22968	6.39604	6.16338	6.18089	7.18216	6.00293	5.74302
Os04g0446100	TPR-like domain containing protein.	PPR repeat domain containing protein, putative, expressed	5.77028	5.67952	4.67458	5.41116	5.40271	4.60366	5.66377	6.27842	5.88473	5.89665	5.9635	5.25615	6.87709	6.79844	6.17744	6.21977	6.54049	6.25207	5.32183	5.3065	4.38198	5.41472	5.38093	5.21455	5.48461	5.26647	5.31539	5.32066	5.50339	5.04874	5.36008	5.53427	4.3419	5.42071	5.88409	5.19038	5.93117	5.37236	4.28492	6.3692	5.62526	4.61665	6.70464	5.92687	5.53233	4.88619	5.68857
Os04g0446500	Peptidylprolyl isomerase, FKBP-type domain containing protein.	peptidyl-prolyl cis-trans isomerase, FKBP-type, putative, expressed	8.68799	8.86737	7.67942	7.94002	7.87588	7.07666	8.02748	8.57468	8.70406	7.79173	8.25242	7.89969	9.15963	8.93814	8.96589	8.58748	8.50068	7.95463	9.11422	8.78406	7.75168	9.52375	9.35857	9.45546	7.24569	6.81874	6.94148	6.14614	7.34858	6.09021	8.98003	9.0291	8.87262	9.69536	9.24597	8.77196	7.82756	7.61809	8.02746	8.03953	7.69629	8.54117	10.6969	9.91136	9.69856	7.29526	9.62421
Os04g0447100	Lipoxygenase.	lipoxygenase protein, putative, expressed	10.8221	11.027	11.2884	9.96255	10.117	10.2031	10.3791	10.8577	11.0042	10.0958	10.356	10.2428	10.5285	10.9492	11.0232	10.2839	10.5404	11.191	10.1575	10.9663	11.156	9.34015	9.37724	9.62924	8.10418	7.84776	7.74397	10.0027	10.3647	8.37674	10.6433	10.6737	11.311	10.491	10.235	10.728	10.8467	10.9369	11.4126	10.7585	10.5665	11.2712	8.73721	9.27516	9.09691	9.40319	8.91773
Os04g0448200	Conserved hypothetical protein.	expressed protein	7.52952	8.04147	7.79141	6.65973	7.00709	6.93225	7.71542	8.74895	8.7223	7.64209	8.30392	8.17859	7.78119	8.49029	9.95699	7.58452	8.12421	8.09844	7.05918	7.02009	6.64799	6.90855	6.87148	6.67528	7.69399	6.74876	7.53917	8.32361	8.39924	7.5223	6.24237	6.68753	6.89332	6.06611	6.30117	6.80802	6.94231	7.2048	7.31968	7.02926	7.19186	7.38134	7.48725	7.05903	7.13419	7.54206	7.21803
Os04g0450200	TPR-like domain containing protein.	pentatricopeptide, putative, expressed	6.50579	6.7573	5.47866	7.70608	7.59707	7.10301	7.36294	7.12486	7.30605	7.96698	7.60926	7.93339	7.08063	7.59723	7.75424	7.37911	7.65331	7.84513	8.36305	8.19708	7.40079	8.50545	8.10572	8.60137	6.79543	6.75477	7.30231	7.32065	7.23202	7.31076	8.19737	8.03563	7.98672	8.19012	8.00758	7.84967	6.7211	7.62844	7.65731	7.75497	7.62853	7.95048	9.24091	8.6907	8.58437	8.33257	9.27607
Os04g0451000	Conserved hypothetical protein.	No Hit	7.87967	7.91966	9.09314	7.33737	7.5357	8.73341	6.21301	7.567	7.75935	6.50935	7.53693	7.97219	7.51197	7.65551	7.91208	7.32477	7.36275	8.09396	7.24309	7.13314	7.38593	7.06348	7.0625	7.54532	7.9149	7.96975	7.12677	8.47052	7.5491	8.13828	6.60302	7.0639	7.44374	6.48519	6.90194	7.27174	8.78679	7.60295	7.60989	7.86412	7.53486	7.27926	7.16886	7.30456	7.40554	7.52551	7.08837
Os04g0451100	Conserved hypothetical protein.	expressed protein	6.70175	7.1393	6.48693	6.78603	6.98987	5.8606	7.39392	7.38031	6.82688	7.34923	7.73356	7.0116	6.48597	7.00825	6.819	6.47671	7.22502	6.45094	6.39547	6.37447	6.08296	6.66588	6.80728	6.65388	6.01103	6.09747	6.73284	6.73802	7.21742	6.6792	6.09231	6.1243	6.27948	6.31118	5.34759	5.90486	4.62713	5.71015	5.98174	6.53682	5.93723	6.40773	8.14251	7.10769	7.24881	6.95456	7.77747
Os04g0452500	Conserved hypothetical protein.	synaptonemal complex protein 2, putative, expressed	5.06673	5.41681	4.79449	4.48252	4.67519	4.55566	4.72042	3.38302	2.77561	1.84978	2.67766	3.43583	3.90083	3.56849	5.1782	3.18637	3.75343	2.24188	4.53406	4.11952	4.92933	3.63903	4.48908	5.1806	3.40952	4.95555	3.44569	2.05686	2.39796	4.67453	5.21545	5.07072	5.26125	4.41933	4.38329	4.24315	5.07618	4.06615	3.96853	4.03245	3.79849	3.34735	7.32625	6.36174	5.94368	2.93873	5.58827
Os04g0460500	Molybdopterin biosynthesis CNX3 protein (Molybdenum cofactor biosynthesis enzyme CNX3).	molybdopterin biosynthesis protein CNX3, putative, expressed	4.07946	3.01417	3.97345	3.2028	2.66953	3.17268	3.36171	2.33122	1.95742	2.85312	3.09254	3.14612	2.87873	3.80198	3.61054	2.41948	2.09758	3.59807	3.3372	3.70015	1.98203	3.32751	3.43718	1.94015	4.10131	5.41075	4.79308	3.9266	3.13775	3.91637	4.29937	4.70593	1.59632	4.28816	5.79024	3.90191	5.44525	5.48949	3.64259	4.23494	5.25056	2.81051	1.90784	2.99335	2.0849	2.0551	1.74017
Os04g0462700	Non-protein coding transcript, unclassifiable transcript.	No Hit	5.79047	5.5187	6.5993	5.51164	5.16856	6.35581	5.27186	5.57334	6.18302	5.17745	5.45548	6.1803	7.39785	7.66062	7.1379	6.01602	5.48925	7.42049	5.58602	5.62834	5.26257	6.1266	5.62239	5.84591	6.32556	6.31486	6.85716	7.26377	7.03671	6.05863	5.68613	6.37516	5.88051	5.7408	6.63193	6.59652	7.35517	6.56132	6.31173	5.93783	6.26759	6.38571	6.3971	5.86652	6.47187	5.85875	6.19353
Os04g0465800	Conserved hypothetical protein.	expressed protein	3.59742	3.79545	3.74906	3.45877	3.23842	4.11664	3.92428	3.82663	4.0216	3.39865	3.25308	3.74703	3.84102	3.32296	3.96967	3.7961	3.51673	3.91921	2.50403	3.33094	6.67758	3.69614	3.3659	2.84986	3.74078	4.10909	4.32997	3.81503	3.63427	4.51171	3.34837	3.99233	2.66929	3.11989	4.88096	3.20906	4.92911	4.67182	3.42176	3.18992	4.33978	3.00203	3.30709	3.33646	3.28457	4.13163	3.29148
Os04g0468600	Conserved hypothetical protein.	expressed protein	3.14842	2.92421	2.49968	2.35695	2.4407	2.58784	3.16229	2.84803	2.18601	3.55128	1.86686	2.38178	2.86662	2.69327	3.42784	3.04199	3.11223	2.19321	2.69304	2.15396	1.60034	1.98866	2.15644	1.48707	4.49731	5.26688	4.12962	3.37783	2.80746	3.67946	3.48639	3.40948	3.16394	3.17361	4.37354	3.09459	4.23771	4.12165	3.16495	3.97765	3.9672	3.5513	2.56537	2.01315	1.90989	1.49203	1.85176
Os04g0469100	Heavy metal transport/detoxification protein domain containing protein.	heavy metal transport/detoxification protein, putative	9.69205	9.99307	11.6349	9.24459	8.92679	10.7076	8.50356	9.44404	10.5096	8.39106	8.83231	9.86477	9.81287	9.8287	10.7335	9.0138	8.37201	9.54563	9.92197	9.97213	10.8892	10.2292	9.26014	10.2784	10.9362	11.4495	9.39667	9.83191	9.11994	10.7542	9.77573	9.39234	10.9474	9.96922	9.44539	10.7386	10.5954	9.82433	10.7073	10.0397	9.62578	10.7822	8.30965	9.12546	10.0184	11.5584	8.67897
Os04g0469200	Heavy metal transport/detoxification protein domain containing protein.	heavy metal associated domain containing protein	1.23866	3.4547	3.05247	1.09074	3.64463	1.78062	-0.531886	1.74959	-0.201539	1.35294	2.81596	0.859806	1.34216	2.10789	1.82686	2.43635	1.4909	2.04947	1.57466	2.0994	1.00365	3.95938	3.20435	1.49396	-1.19775	2.84146	4.11937	0.773762	5.43194	1.97959	2.69411	2.16225	2.75757	0.683823	0.502425	1.65437	4.94247	3.49527	1.34579	6.64179	3.08018	2.00465	2.73179	2.0104	2.25723	2.153	1.77707
Os04g0472700	Conserved hypothetical protein.	No Hit	2.91628	3.00907	2.578	3.15849	2.21586	2.9521	4.61692	2.55886	1.51381	0.94099	2.37819	3.10675	4.26895	3.98024	2.88745	2.60948	3.17321	2.97533	2.5193	3.30927	2.19025	3.92188	3.71037	1.71725	3.99257	4.44072	4.7434	3.53067	2.74892	4.46639	3.49741	4.39461	1.13051	3.1447	5.22946	3.30941	5.09263	5.18992	2.40722	3.02852	4.74938	2.92864	4.41691	3.89719	2.37952	2.67213	1.87272
Os04g0475900	Hypothetical protein.	expressed protein	2.76177	2.7455	2.79968	2.57564	2.75289	2.34773	2.01124	3.44898	2.73669	3.69495	3.57137	3.0729	2.97384	3.00376	3.16859	3.65245	3.13362	3.85652	2.80202	3.14586	1.93065	3.69652	3.92168	2.45177	4.26182	5.35429	4.43912	4.11433	4.3796	1.91062	4.49489	4.89158	3.33983	4.07144	5.56129	4.68863	5.09487	4.57031	3.77867	5.14623	5.6329	3.95884	3.36337	2.81593	2.64222	3.5384	2.67688
Os04g0476100	Copper amine oxidase family protein.	copper methylamine oxidase precursor, putative, expressed	10.4966	10.5977	11.3676	9.54219	9.79075	9.90974	10.3129	11.4108	11.1792	10.9305	11.2935	9.78728	11.2932	11.4086	11.7489	9.70482	11.6263	10.3428	10.8689	10.3444	11.5746	11.3055	11.6554	11.9893	11.2548	10.4087	10.7397	13.4739	13.3861	13.9762	13.7608	13.62	14.4326	14.0183	13.5756	13.4563	12.9781	13.3365	14.4079	12.8423	13.0665	14.746	11.4214	12.9679	12.969	14.2628	13.554
Os04g0477300	Hypothetical protein.	expressed protein	6.84402	6.59858	6.08862	7.1493	6.98619	6.27868	6.40895	6.12651	6.47657	6.25656	6.39981	6.00598	6.76185	6.26932	6.7736	6.20468	6.95744	6.25184	4.96463	5.36302	5.69652	4.7551	4.95226	5.06576	4.70779	3.48229	5.64006	4.58725	4.98849	4.54281	6.34859	6.43387	6.89549	6.64394	6.50922	6.88624	7.28118	7.0096	7.21267	7.17638	7.13796	7.49904	5.55354	4.72636	4.87777	5.58716	5.28028
Os04g0478100	Non-protein coding transcript, uncharacterized transcript.	No Hit	3.68228	3.86764	3.60278	3.65653	3.19546	3.18228	3.85416	4.44904	4.17409	3.86535	3.76476	3.91236	3.85329	4.17211	3.70286	4.17899	3.68555	3.97819	3.74494	4.39941	3.27081	4.45198	4.13738	3.40839	3.61364	5.36155	4.94981	5.23271	4.74391	4.80155	4.477	5.32632	3.07814	4.35594	5.93133	4.27056	6.00492	6.08536	4.11056	5.01327	5.70746	4.32556	4.64704	4.30376	3.99584	4.23858	4.23969
Os04g0479000	HPV16 E1 protein binding protein (Thyroid hormone receptor interactor 13) (TRIP13 protein).	AAA-type ATPase family protein, putative, expressed	3.73062	4.19813	2.15465	3.8731	3.53784	2.96206	3.62008	3.64055	3.38625	2.18453	3.09662	2.54399	4.80065	4.22592	3.86761	4.37329	4.10371	4.52903	8.31663	8.00194	3.77767	8.50398	8.11286	7.74505	2.26137	5.65435	4.54904	2.16464	2.41528	3.09604	7.94142	7.74031	7.475	8.04225	7.44235	7.08508	5.82996	5.94712	6.20283	5.78956	6.08332	6.21183	10.0367	8.61565	8.64337	2.53985	8.55853
Os04g0479900	(No Hit)	hypothetical protein	3.48585	2.63264	2.1526	3.94521	4.38445	4.42308	4.1655	3.29337	3.35025	3.50894	3.07848	3.60116	3.46831	2.6045	3.29865	2.50732	2.74741	3.08312	10.521	10.209	6.01172	9.09367	8.3063	7.91742	4.24596	5.17523	4.32978	2.55361	3.37177	4.33805	9.16118	9.22359	9.15655	7.98026	7.65575	7.25705	7.02429	6.78939	7.8922	5.90158	7.03932	7.88499	11.0415	9.57797	9.44283	3.04638	8.33032
Os04g0481500	Conserved hypothetical protein.	expressed protein	4.07459	4.15228	3.36226	4.03893	3.69982	3.52229	3.98761	4.08312	3.06218	3.08893	3.67482	4.22766	3.91939	4.28701	3.75186	4.80697	4.30261	4.79752	7.98342	7.16377	4.30531	8.31132	7.78702	7.83496	4.7646	5.36002	4.88616	3.99183	3.07363	5.54702	7.21705	7.64451	7.32681	7.26531	7.69352	6.94504	6.32213	6.14239	6.26802	5.51692	6.12431	6.45922	9.0873	7.68555	7.64151	3.38232	8.19425
Os04g0483300	Hypothetical protein.	No Hit	3.00019	2.67404	2.49806	2.69744	2.69746	3.48969	3.3918	3.16342	3.65922	2.08852	1.78359	2.79112	1.55004	1.87568	4.57157	2.98836	2.19081	2.79907	2.89939	2.87774	2.92289	3.50195	3.83287	3.9792	4.09022	2.46445	3.43646	2.33656	2.24665	4.30013	3.66054	4.1179	2.55371	3.5149	5.43052	4.27429	5.51185	5.4134	3.78232	4.41278	4.66792	4.18474	3.07995	2.91305	2.88544	3.3821	3.3651
Os04g0486800	ATP-dependent DNA helicase RecQ family protein.	DEAD-box ATP-dependent RNA helicase, putative, expressed	4.12467	4.4508	3.97852	4.45128	5.18455	4.75702	3.93531	3.02686	2.91579	4.60922	5.58176	3.34191	3.11186	4.14453	3.20829	4.17684	4.86626	4.8028	5.02419	5.31039	3.15862	6.05272	6.16157	5.97085	4.17986	-1.05261	3.32533	3.0056	3.3159	3.78246	5.8905	6.41758	5.63466	5.95337	6.48653	5.38679	5.9917	5.78984	4.43023	4.63922	5.48983	4.65791	7.92604	6.99306	6.59488	2.50676	7.11477
Os04g0487700	Zn-finger, RING domain containing protein.	zinc finger, C3HC4 type domain containing protein	4.08508	5.01815	5.58966	6.2746	7.06414	6.95002	4.76667	6.04015	6.33266	5.37991	6.00932	5.94078	5.75948	5.52406	5.74466	6.85295	6.75528	7.08464	6.73276	4.58633	6.59551	5.50319	6.70937	6.59443	4.7442	4.6114	3.2578	3.72166	5.06488	4.49413	3.07108	3.71237	3.70121	2.87059	4.31151	2.8136	4.81488	5.05154	4.2154	3.53249	4.424	3.5553	4.74752	5.05571	4.93279	4.9984	4.83228
Os04g0492900	Protein of unknown function UPF0044 family protein.	CRS1/YhbY domain containing protein, putative, expressed	6.40433	6.66416	6.1306	3.91951	4.39023	4.01212	5.38839	5.6423	5.85946	3.91427	4.17402	5.26475	5.08744	5.76754	5.74692	3.33229	3.01726	4.35689	5.6196	5.95191	5.31762	5.26825	5.00806	5.15076	4.73795	4.90202	5.43817	4.60651	4.53262	4.87474	4.51895	4.9116	3.51881	4.11634	5.43532	4.56778	6.04389	5.10644	3.67297	3.42227	4.89604	3.86683	6.78925	5.51703	5.28417	4.90205	5.47612
Os04g0493700	(No Hit)	No Hit	2.73223	2.42043	4.4347	3.42063	1.14156	2.45625	1.24077	1.91499	2.85544	7.27066	1.95165	2.19712	2.17964	2.7696	3.51384	2.96273	3.18265	2.67354	5.56334	5.06398	3.68235	5.14586	3.09865	3.65181	4.27201	5.24629	3.60844	3.55295	4.92176	3.64752	4.04186	3.19193	2.1627	2.5924	4.52708	3.25146	4.82023	4.16877	2.95535	5.21714	3.97877	2.512	1.79629	2.61968	-0.0497663	2.12311	1.82765
Os04g0495000	Galactose-binding like domain containing protein.	expressed protein	3.05642	3.05608	2.19662	2.73768	2.67705	3.15055	2.1607	1.17063	2.85395	1.83048	2.1444	2.52028	1.9714	2.48927	2.74392	2.72564	2.36547	2.39161	3.0043	3.6286	1.05117	4.46421	4.52208	2.36962	5.15474	6.00054	3.55231	2.92482	2.50028	4.47669	5.12148	5.92157	3.81795	5.0505	6.67481	5.0399	5.66441	6.19653	3.78996	4.16534	5.81282	3.20176	1.70637	3.20598	2.46946	1.5552	2.35946
Os04g0503200	Calcium-dependent protein kinase, isoform 11 (EC 2.7.1.-) (CDPK 11).	expressed protein	5.80184	6.88182	5.66872	6.02591	6.81461	5.23639	6.95896	7.51877	6.21559	6.78964	7.4138	6.55127	5.22711	5.51189	5.66928	5.08355	6.86699	5.00885	4.75621	4.22903	5.85685	3.16282	4.38557	3.38848	2.86872	-1.09054	6.3871	4.40363	5.26742	5.05051	1.62219	1.75747	2.77768	2.81217	0.46423	3.01032	4.05968	0.625666	2.82058	1.69821	1.20195	3.18015	6.00294	5.7971	4.35519	7.38469	6.03734
Os04g0504800	Poly(A)-binding protein.	polyadenylate-binding protein, putative, expressed	12.2537	12.3769	11.2704	12.2141	12.2847	11.2003	12.1022	12.4804	12.1397	12.2167	12.6541	11.7934	12.0714	12.3836	12.1519	11.8337	12.5513	11.7032	12.8938	12.8455	12.236	13.2383	13.1247	13.3139	11.6043	10.9986	11.5904	11.797	12.4276	11.9988	12.8688	12.5706	12.8094	12.9944	12.4616	12.6595	11.7583	12.0039	12.2915	12.2035	12.3608	12.62	14.0229	13.882	13.4868	12.7309	13.7422
Os04g0505800	Hypothetical protein.	No Hit	4.63902	3.35588	4.73938	3.92722	3.56333	4.47588	3.80927	3.01765	4.16951	3.35098	3.4641	4.94625	4.53426	4.21715	4.22904	4.26035	3.55418	3.73046	3.46434	3.44092	3.46614	3.72958	3.19909	3.30391	5.62911	6.86727	5.82747	3.45629	3.34113	4.98968	3.78611	4.46439	4.07801	4.05315	5.0514	4.406	5.72626	5.18799	4.21951	4.42933	5.12773	4.17712	3.15633	3.20973	2.90581	4.21228	2.64225
Os04g0508200	Isocitrate/isopropylmalate dehydrogenase family protein.	dehydrogenase, putative, expressed	6.80371	6.85632	7.76028	6.45453	6.74206	7.62994	5.9561	6.59378	7.03257	5.68893	6.57831	7.03876	6.42852	6.68382	7.38304	6.30475	6.33423	7.01457	6.27052	6.2594	6.50398	6.01665	5.73521	6.41024	7.9665	7.89135	6.77409	8.05419	6.51109	7.83437	5.37733	5.67298	6.48506	5.17115	5.58599	5.98934	8.93629	6.9035	6.41547	6.96085	6.94257	6.3688	6.24434	6.09419	6.95232	6.56068	6.13691
Os04g0509400	Protein of unknown function DUF861 family protein.	enzyme of the cupin superfamily protein, putative, expressed	3.55718	4.14929	4.99319	4.1668	4.15254	5.32504	3.72034	4.05102	3.97504	3.83204	3.81597	5.05734	3.17323	4.31952	3.76179	4.49266	4.0514	4.64664	4.08248	4.05125	3.49623	4.18836	4.34096	3.61486	4.36609	5.34796	3.81853	4.41444	4.28062	5.03942	4.90973	5.80755	3.85597	4.94087	6.46827	5.71258	6.79441	6.22421	4.75053	5.73838	5.77017	4.51395	4.16593	3.98469	2.75017	3.6599	3.36939
Os04g0512200	CER1.	WAX2, putative	2.64101	3.31	3.47779	3.58066	3.40529	3.86399	1.94554	3.02724	3.24663	2.61981	2.8892	3.63254	3.67246	3.68643	4.39049	3.594	3.77855	4.19067	2.94183	3.68348	3.12253	3.71085	3.33682	2.77206	4.34916	4.22562	1.42204	3.17055	3.25888	2.76651	3.32696	4.46356	1.67026	2.5111	5.18913	3.04878	5.37579	5.66295	4.41162	4.52431	5.38913	4.44828	3.07355	2.28998	1.42495	1.86572	1.99396
Os04g0525900	Major facilitator superfamily protein.	transporter, major facilitator family, putative, expressed	12.8429	12.8741	12.4154	11.4442	11.525	11.252	12.5733	12.5279	12.0636	11.8479	11.8778	11.3038	11.9064	12.2525	11.967	11.5367	11.7882	11.3291	11.0313	11.6076	11.2345	11.1233	10.973	11.1394	11.7795	11.4799	11.8293	12.5113	11.9147	11.44	11.92	11.5433	12.2222	11.7584	10.9956	11.6422	11.2553	11.4864	11.973	11.7135	11.8328	11.8476	11.0738	11.3823	11.2163	11.3392	11.5384
Os04g0527300	Hypothetical protein.	No Hit	6.45774	6.2005	7.22012	6.1671	5.87381	7.18238	5.41305	5.85753	6.33921	5.58485	5.87088	6.15451	7.18803	6.27072	6.9113	6.85487	6.0026	7.26239	5.01706	5.55048	6.07241	5.35964	5.31652	5.85076	5.35772	6.15774	5.8572	6.60807	6.20337	6.09779	5.4551	5.15062	6.45749	5.31606	5.26325	5.82592	6.84115	5.73381	6.05463	5.65676	5.51044	5.55154	5.67033	5.553	6.38601	5.28719	5.15739
Os04g0527500	Hypothetical protein.	mitochondrial carrier protein, putative, expressed	8.38706	8.7421	7.48351	7.58779	7.75124	6.97404	8.27085	8.03595	7.65401	8.28797	8.22294	7.65671	7.93306	8.72053	8.28546	7.2457	8.2157	7.38626	8.16527	8.29626	7.3634	7.81296	7.41696	7.43392	6.96536	6.79897	7.57822	8.19146	8.00941	7.07742	7.55718	7.3085	7.05882	7.33415	6.88842	6.63437	5.54711	6.77488	6.47979	7.16204	6.75681	6.64009	8.03265	7.88161	7.36168	7.55027	7.92722
Os04g0528600	Peptidase C48, SUMO/Sentrin/Ubl1 family protein.	ulp1 protease family, C-terminal catalytic domain containing protein, expressed	1.54442	-0.72175	-1.31571	0.65091	-0.757126	-0.262157	0.84976	-0.659478	1.43266	7.32891	3.53741	0.222481	-1.11771	1.38202	1.27241	-1.62031	1.03404	0.653627	-0.559037	-0.988925	0.246612	-0.478437	-0.15756	0.0598162	-0.486503	-2.52456	1.87264	-0.444503	-0.284595	3.58309	0.660132	-0.359197	1.29163	-0.250214	-0.688534	0.24111	-2.26912	-0.835539	0.278256	-1.83554	-0.973064	-0.263146	0.954872	0.576708	4.19062	1.42408	0.869828
Os04g0531300	Dihydrouridine synthase, DuS family protein.	tRNA-dihydrouridine synthase, putative, expressed	5.81628	5.69408	5.60627	4.68072	5.40041	4.36983	6.96928	6.94502	5.67158	6.17956	6.23036	5.93589	6.43757	6.06518	6.28402	5.30381	5.51908	4.87342	6.1775	5.81993	5.9744	4.80316	4.27081	4.51383	6.48125	6.02781	6.9447	6.20925	5.71667	4.84506	5.53328	5.34193	5.94077	5.52858	5.03773	4.84929	6.03969	5.92772	6.02409	5.83038	5.99693	6.22971	6.99286	6.80057	6.1739	5.95727	5.81416
Os04g0538000	TPR repeat containing protein.	heat shock protein STI, putative, expressed	6.77198	6.96344	7.01893	6.28057	6.51701	6.47507	4.80857	5.78129	6.08244	5.6527	6.0127	5.67485	6.91573	6.87216	6.31924	6.34658	6.17495	6.06773	5.1342	5.33597	4.91176	4.68141	4.99764	4.45201	4.61219	5.52146	5.29758	4.69353	5.29024	5.526	3.6559	4.32525	2.13981	3.82697	5.24848	3.68395	5.71922	5.09423	3.02003	5.4244	4.83336	3.00796	2.9368	3.34447	2.96058	3.97045	2.55879
Os04g0539800	SH3 domain containing protein.	src homology-3 domain protein 3, putative, expressed	11.7301	12.0733	11.6157	11.9197	12.2021	11.6074	12.1055	12.3295	11.9512	12.6943	12.9475	12.2329	12.4678	12.8539	12.3909	12.2599	12.7379	12.2571	11.2605	11.4874	11.3284	10.9197	10.8629	11.0491	11.4916	10.9045	11.517	12.1998	12.8442	11.7804	11.3017	11.4654	11.7104	11.2648	10.8727	11.57	11.6951	11.8332	12.3015	12.4123	12.1159	12.4309	10.6063	11.2188	10.8331	12.5439	11.4202
Os04g0546100	Plant specific of unknown function DUF860 family protein.	ubiquitin carboxyl-terminal hydrolase, family 1, putative, expressed	8.06496	8.12418	6.81906	9.03576	8.85477	8.61076	8.26001	8.68438	8.51084	9.0608	9.00829	8.56529	8.57252	8.60652	8.11866	8.73499	8.86533	9.22162	7.40631	8.10279	6.67445	8.75743	8.35103	8.00714	7.7429	7.21761	7.55748	8.8369	9.14585	8.14198	8.25209	7.96027	7.66223	8.48997	8.14682	8.17633	7.82623	8.06694	8.02331	8.31694	8.01759	8.35375	9.48571	8.39423	8.3028	7.81195	8.49173
Os04g0555600	Concanavalin A-like lectin/glucanase domain containing protein.	beige/BEACH domain containing protein, expressed	5.62524	5.70525	5.95989	5.67044	5.3854	5.62632	5.51739	5.62305	6.15532	6.22515	6.48483	6.81986	6.15245	5.60162	5.26671	6.88225	6.08811	6.24329	5.94777	5.67271	5.6584	6.09034	5.82112	6.17091	6.1951	6.93354	5.86597	5.63196	7.42734	6.46482	7.33431	7.15894	6.8987	6.97629	7.23527	8.55242	6.92745	6.70919	7.17861	7.85467	7.02443	7.25686	5.99545	6.21907	6.35236	8.05064	6.83906
Os04g0558500	Hypothetical protein.	expressed protein	4.53357	4.66345	4.88807	4.64263	4.9766	4.76537	4.7436	4.58615	4.95833	4.36279	4.61927	4.32885	3.87168	4.43045	4.43058	4.20444	4.28298	4.17478	3.94385	4.48119	4.00556	4.3364	4.27714	3.80206	4.83692	-1.49318	4.31256	4.52894	5.04635	4.2692	3.85679	4.78603	3.09872	3.9126	5.53063	4.19757	4.77988	5.41212	3.39373	4.7045	5.0531	3.46474	3.39774	3.57306	3.61049	4.29384	3.56096
Os04g0564400	Hypothetical protein.	No Hit	5.65094	5.32713	6.04135	5.67271	5.26282	6.26592	4.18674	4.82624	5.04173	5.03672	4.83809	6.36564	5.03559	5.14646	5.15688	5.10187	5.16933	5.10522	4.81737	4.81003	4.1023	5.29551	5.54599	4.16716	6.17811	4.44509	5.59122	4.75951	5.11311	4.6002	6.50347	6.90204	4.39524	6.25423	7.54263	7.2015	7.62213	7.10529	5.5579	6.14031	6.60083	5.32833	4.89817	4.40079	3.71709	4.70639	4.26159
Os04g0566900	Hypothetical protein.	expressed protein	2.57728	2.20481	3.90235	2.51541	0.839993	4.75802	0.851779	6.0489	0.092262	0.57721	1.80655	7.27818	3.41425	-0.405362	2.9161	1.24873	1.10194	1.07865	4.73634	2.76751	2.68956	0.51575	0.633779	3.06205	3.36577	4.63371	3.67087	0.299272	1.20518	1.25878	0.198494	-0.311238	1.82184	3.03132	-1.54152	3.20352	-0.234157	-1.81553	1.84389	-0.671452	-0.990717	0.954139	2.24053	1.46563	6.73708	3.19949	2.59546
Os04g0568300	Non-protein coding transcript, uncharacterized transcript.	WD-40 repeat family protein, putative, expressed	2.09328	2.79555	2.93223	1.92321	0.655037	1.95655	2.7172	1.66482	3.76737	2.97967	2.43511	1.83578	0.785103	1.75512	1.81167	3.51498	2.21032	3.23267	2.11222	1.15591	3.04428	1.43067	2.56887	2.29781	4.49547	-2.84287	4.81514	0.676866	1.7798	4.4724	2.5137	2.7718	2.87212	2.76862	4.15447	2.43112	4.55302	3.74868	2.75995	3.41059	3.21652	2.88401	2.68902	2.77757	3.21123	3.57208	3.26702
Os04g0574100	Exostosin-like family protein.	exostosin family domain containing protein, expressed	5.51768	5.19047	5.26105	3.34673	1.8468	3.54781	6.05067	5.85751	5.99838	3.60581	3.20015	1.57447	5.28483	5.6142	4.98818	3.62038	4.18872	3.87695	5.03107	5.55107	4.42136	5.46459	4.92206	4.08878	4.87943	5.00389	4.80859	4.65971	3.97608	3.94839	7.26603	6.82178	6.5948	6.92341	6.94803	6.04616	5.05022	6.15707	5.80257	5.83182	5.82497	5.67514	5.62944	5.79704	5.94267	3.63566	5.11445
Os04g0578700	MscS Mechanosensitive ion channel family protein.	uncharacterized mscS family protein, putative, expressed	7.44222	7.746	7.4138	8.36035	8.58473	8.29886	8.61472	9.37495	9.16127	9.67436	10.3735	9.47058	8.68505	8.68051	8.56854	9.76995	9.78384	9.2816	9.71381	9.69149	8.75818	10.5857	10.155	10.2584	9.45229	9.00755	9.84854	10.72	10.6453	10.1084	10.0475	10.0754	10.0438	10.1816	9.82435	10.0455	9.54628	9.47086	9.47868	9.36053	9.79813	9.91851	10.9733	10.5056	10.353	10.4978	11.1008
Os04g0580200	(No Hit)	No Hit	10.745	10.9549	11.7486	10.2214	10.7032	11.5334	10.0795	10.8243	11.1719	9.74028	10.1803	10.7264	11.3799	11.0329	11.5161	10.9294	10.6347	11.5635	10.4354	10.4038	10.9688	10.2176	10.286	10.618	11.2588	11.7154	10.0877	10.747	10.2178	11.3631	9.92641	10.17	11.1673	9.32291	10.1433	10.3561	11.8583	10.4218	10.4258	10.2429	10.0254	10.1253	10.688	10.5259	10.8261	10.6071	10.1934
Os04g0582400	Viral coat and capsid protein family protein.	No Hit	3.18601	3.75145	4.61223	3.61092	4.04596	4.28274	4.56444	4.50814	4.46137	4.09136	4.34425	4.85651	2.20334	3.18597	3.51517	3.22999	2.96476	3.63125	2.42475	2.00576	2.4278	1.252	2.12976	2.5976	3.63821	5.0913	2.0133	2.39917	3.45502	-1.36558	2.03483	2.75721	1.99292	1.58037	3.17132	2.74779	7.15462	4.6526	2.31527	4.36849	4.99527	2.69462	3.60383	0.682529	1.20133	2.62706	2.16456
Os04g0584300	Protein phosphatase 2C-like.	protein phosphatase 2C, putative, expressed	3.05265	3.8999	2.49645	3.39214	2.93584	2.84082	4.97179	2.4134	2.61164	2.9563	2.63191	3.796	4.73621	3.02484	2.38838	4.5146	3.71396	3.37723	2.32012	2.93358	1.78693	3.82046	3.0935	1.36454	4.53633	4.05345	3.45696	3.63801	2.90086	2.71835	4.22962	5.05052	1.55801	4.24504	5.85753	5.175	5.66909	5.7869	2.86937	4.44121	5.40154	3.22635	1.68382	2.59312	0.343133	2.68082	2.76702
Os04g0588600	ABC transporter related domain containing protein.	No Hit	0.91441	3.48005	4.58271	1.10022	1.63997	1.32674	3.24404	0.573847	2.83487	1.09632	0.994756	2.93702	2.56888	1.9119	1.29181	0.259222	2.45552	1.89971	0.392493	1.52079	1.37676	0.0517824	0.504772	1.88397	-1.54274	6.39753	3.99912	0.890179	0.614336	-1.51597	2.47923	1.46274	0.974143	2.16618	1.67587	0.415657	1.97411	1.61142	1.52229	0.868348	0.86188	1.72507	1.99575	1.24863	5.46215	1.46414	0.859643
Os04g0590600	Hypothetical protein.	No Hit	3.96391	2.69203	4.51586	2.39144	6.28501	0.747827	4.17247	3.77736	1.91151	0.424138	3.3212	3.72262	1.40874	2.0196	2.83067	3.47465	1.53839	0.267996	1.84294	1.53771	2.36269	2.26617	1.49526	1.06732	3.64589	5.9075	3.10686	1.99958	1.75258	4.01791	2.31561	2.39055	2.3191	1.47991	2.21568	0.423304	5.06632	2.94306	3.11372	1.24915	2.13877	2.35771	1.88515	1.60887	1.43557	2.89686	3.2134
Os04g0593600	FYVE/PHD zinc finger domain containing protein.	ara54-like RING finger protein, putative, expressed	7.59982	7.80363	7.27091	7.03235	7.13999	6.6768	7.9038	7.8922	7.87376	7.85597	7.77235	7.2519	7.69828	7.57868	7.84931	6.9339	7.4863	7.37201	7.51077	7.97162	7.65922	7.39077	7.26101	7.6635	7.12776	6.60347	6.8792	7.01978	7.17216	6.98197	7.90289	7.57103	7.85451	8.04572	7.20405	7.48062	6.4875	6.96353	7.52203	7.22498	6.97873	7.61718	8.60636	8.43431	8.38769	7.8983	8.42965
Os04g0602700	RNA-binding region RNP-1 (RNA recognition motif) domain containing protein.	oxidoreductase, 2OG-Fe oxygenase family protein, putative	6.5178	7.08934	5.58345	7.32906	7.55638	5.74955	6.96755	7.28594	6.50466	7.608	7.60702	6.65488	7.14593	7.37837	7.12369	7.27614	7.96635	7.37206	5.94525	6.34982	5.75056	6.55771	6.54401	6.3519	6.92547	5.03502	5.58597	6.71803	7.21341	5.5004	6.77718	6.63113	6.23269	6.64857	6.53008	6.42105	6.4239	6.44743	5.74466	6.67781	6.71307	6.08743	7.66317	6.72766	6.14441	6.18285	7.1078
Os04g0603300	Hypothetical protein.	expressed protein	2.8878	2.74426	2.32559	3.6727	2.58551	3.34072	0.838946	3.13492	2.08953	0.946359	2.12529	3.67089	1.83302	2.53072	1.95257	1.41304	2.2377	2.31315	2.03786	2.07999	0.986874	2.74368	2.85316	1.90029	3.01605	4.11385	2.97956	2.6707	0.775639	3.36971	3.4916	4.20645	1.42066	3.59996	5.0725	3.5676	5.17485	4.95787	3.7303	3.8173	4.45138	2.25351	3.33279	2.7263	3.51145	1.60511	1.77899
Os04g0605800	Conserved hypothetical protein.	No Hit	4.2263	4.2813	5.80701	4.57545	4.78413	5.78653	6.64811	4.03809	4.06418	5.39558	4.14001	5.78556	3.11857	3.52482	4.81688	3.47073	3.77937	5.1642	3.76596	3.46439	4.13933	3.79121	3.85504	4.18491	4.38329	4.28625	5.23428	4.61101	4.16039	4.19436	3.58654	4.22417	4.57348	3.46447	4.88427	4.66856	7.66274	5.65756	4.58628	5.24464	5.64914	4.17534	4.99729	3.64394	4.39186	6.27181	3.63465
Os04g0615800	Stem cell self-renewal protein Piwi domain containing protein.	PAZ domain-containing protein, putative, expressed	6.2287	6.69012	6.43884	7.12351	6.81054	6.57245	6.76435	7.02497	6.8899	5.42509	5.56105	5.38933	8.67894	8.28605	8.07603	6.59189	6.85656	7.16471	7.14818	5.63112	8.51531	5.62504	6.53958	6.56327	5.88566	5.47171	6.06424	6.03153	6.55738	6.33713	9.50126	9.74905	10.246	9.15823	8.53077	8.06863	9.18144	8.99764	9.78504	9.0283	8.46899	8.49547	6.80472	9.47454	9.57492	10.1206	8.528
Os04g0616600	Protein kinase domain containing protein.	leucine-rich repeat-containing protein kinase family protein, putative, expressed	2.85434	2.22077	1.57634	4.0862	3.63529	2.48454	2.80701	2.8978	2.99752	3.51248	2.87898	2.93525	0.684161	2.41397	1.96514	3.53317	3.82713	2.32896	2.48932	2.62181	2.68031	2.32801	3.02952	3.3232	3.54011	5.834	4.06195	2.86652	2.34133	5.48614	2.42605	2.4052	2.27246	3.24486	3.05003	3.09207	1.72188	2.1835	2.19461	2.83492	2.24515	2.96213	4.65929	3.94638	7.57875	2.59337	3.77502
Os04g0617100	Hypothetical protein.	No Hit	4.98158	3.91479	3.83898	7.11827	3.68562	6.81176	3.93052	4.1461	3.6771	4.07466	3.94623	4.32581	3.78247	3.86813	3.87051	3.75476	4.39701	3.95414	4.48077	3.81081	4.79747	4.05124	4.41164	4.64018	4.69273	4.73632	4.49873	4.65455	3.71369	6.9031	5.03802	5.34354	4.52703	5.05407	5.71908	4.72269	6.79462	5.91351	4.62926	6.07885	5.80071	4.07485	4.98003	5.903	5.49767	6.05626	5.2001
Os04g0621300	Conserved hypothetical protein.	NBS-LRR disease resistance protein, putative, expressed	6.01171	6.20187	5.4795	6.06951	5.87972	5.44498	7.95557	5.22205	4.98492	4.04877	4.19087	4.65194	4.75452	4.77278	5.4066	4.5556	5.72381	4.86307	3.59804	4.35754	4.83859	4.85171	5.17696	4.90139	5.48718	5.69452	3.70905	3.63949	3.63014	4.64389	6.83067	6.45657	7.10289	6.71685	6.4552	6.27662	5.65654	5.98343	5.38391	5.37649	5.92243	5.77985	5.41904	6.97302	5.79622	6.60179	7.2207
Os04g0625100	Conserved hypothetical protein.	expressed protein	4.36165	4.5318	3.7941	4.93635	4.2982	4.13112	4.86491	4.40178	4.94612	4.70257	4.14304	4.39696	4.94424	4.40722	4.55155	4.7448	4.71547	4.47846	7.41137	7.41335	4.93114	7.99236	7.42281	7.23894	3.79238	5.43545	5.56429	4.36865	3.91374	5.25577	8.39999	7.40837	7.43805	8.30611	7.24577	6.72441	5.40158	5.8226	6.29602	6.19639	5.99909	6.74883	8.75441	7.93095	8.05079	4.77211	7.77074
Os04g0625900	Small nuclear-like ribonucleoprotein domain containing protein.	expressed protein	5.58375	6.26031	5.88217	5.80045	4.94326	5.57201	6.44361	6.42578	6.43525	6.6362	6.77213	5.1573	6.07938	6.41189	5.90744	5.6279	6.06225	5.90615	6.20831	6.00317	5.8877	6.67937	6.51042	6.34163	4.96953	5.20352	5.54269	7.18297	6.21226	6.096	6.87834	6.82287	6.83559	7.29771	6.6989	6.83387	5.65292	5.7356	6.42206	6.71643	5.768	6.52203	8.89166	7.92738	8.09682	7.22374	7.73283
Os04g0627200	Heme exporter protein CcmA family protein.	ABC transporter, ATP-binding protein, putative	2.93259	3.79383	3.6896	2.29208	2.80716	3.36473	2.99818	3.56975	2.45857	2.96426	3.99299	3.84709	2.46426	3.45739	3.55398	0.218355	2.54944	2.2548	3.41522	1.82914	2.45219	1.92203	2.44381	2.16215	5.0483	3.41358	-1.4377	2.43308	1.50412	0.232459	3.39916	3.8735	5.5593	2.8459	4.07378	3.73688	5.2118	4.35144	4.05693	4.58485	3.72574	4.57206	5.01828	4.69349	4.1584	3.61353	4.41038
Os04g0631900	Hypothetical protein.	No Hit	1.77965	0.413982	2.18875	2.95485	2.19052	2.4317	2.01301	2.10135	1.66574	2.27032	1.74076	2.71021	0.929342	1.71592	1.94865	2.49373	1.5122	2.23485	1.69766	2.69051	2.45981	2.73416	3.50558	2.62606	-1.08037	5.17255	2.44388	3.04529	2.0671	3.09643	2.7212	3.83897	1.91213	2.65478	4.87621	3.05284	4.39651	4.80926	2.4238	2.99428	4.01917	2.07314	1.73679	1.35977	1.8835	2.20663	1.54497
Os04g0633900	S-locus glycoprotein family protein.	TKL_IRAK_DUF26-ld	2.96281	0.666368	2.41925	2.60994	1.70465	2.75905	2.19209	2.79456	2.41247	2.96492	2.40333	3.80605	3.3269	1.60797	1.79585	3.05698	2.6204	2.63753	2.88599	2.3424	1.57799	2.22307	2.04724	2.18371	4.58298	3.85072	3.54999	1.69692	2.51634	4.61398	3.76529	4.27854	3.71842	3.502	5.07614	4.89819	5.78961	5.95007	3.53179	5.05445	5.60004	4.35705	2.29572	2.60749	0.571638	1.24533	1.87019
Os04g0634900	Conserved hypothetical protein.	expressed protein	3.03475	3.55921	2.61848	2.85325	3.03964	4.0007	3.04883	3.01324	1.70791	2.34018	2.27419	3.21461	0.424421	2.87614	2.60722	2.9486	2.19153	2.84019	2.9234	2.75046	2.56464	3.71097	3.60665	2.02534	4.91425	4.70993	4.16448	2.99766	2.75525	4.70356	4.75139	5.22398	2.45212	4.51762	6.07249	5.40135	5.57598	5.49651	3.64357	3.39108	5.13881	2.99864	2.08149	2.66886	1.32834	3.65952	1.83474
Os04g0637500	Mitochodrial transcription termination factor-related family protein.	mTERF family protein, expressed	8.10881	8.08189	7.54465	8.96301	8.80925	8.73023	8.18381	8.13931	8.48291	8.9811	8.39351	8.36347	8.27412	8.45177	8.74279	8.49397	8.56744	9.61488	7.13822	7.42361	7.5676	8.09309	8.04934	8.45044	6.59491	6.42664	6.11595	7.15357	7.84582	7.48816	7.11839	6.77928	6.81072	6.97544	6.85197	6.95502	4.84598	5.61964	6.00741	6.23189	5.95043	6.53261	7.80185	7.44978	7.46513	7.16182	8.21745
Os04g0638900	Hypothetical protein.	No Hit	3.6342	3.57201	3.54967	2.60882	7.36813	3.88985	3.17061	2.69671	3.59366	3.02686	2.91343	3.47198	3.67912	3.33548	3.63147	4.05171	2.40647	3.27322	3.19986	2.9921	1.25431	3.25289	2.95827	1.92317	4.98753	4.99241	4.55544	3.39475	2.83371	4.24097	3.47316	4.52977	3.07157	3.07345	5.60599	3.69808	5.13725	5.64231	3.52282	3.74146	5.4057	2.90562	2.3855	2.80696	3.01028	2.16218	2.16906
Os04g0640200	Hypothetical protein.	expressed protein	1.17521	-0.00870593	-1.29952	2.48716	3.65899	4.08651	-1.61739	-0.500354	-0.224803	3.10862	4.60342	0.583651	2.33384	1.5345	0.412381	-0.739944	1.09489	0.714761	3.9498	2.82756	3.62018	2.93912	3.88224	3.57548	1.79721	1.50415	3.351	1.27925	0.45914	3.33098	4.16227	3.64587	3.72097	3.99144	4.67165	2.64849	1.93868	2.17402	2.46756	2.3691	2.17376	2.45813	2.96805	1.77299	2.62829	1.68888	2.70288
Os04g0643500	2OG-Fe(II) oxygenase superfamily protein.	gibberellin 20 oxidase 2, putative	3.08777	4.41215	5.24836	3.46814	3.59228	4.58907	3.46109	2.83675	1.93751	2.11437	2.51096	3.64502	3.18909	2.20363	3.38639	1.84862	1.89777	3.91323	3.5622	4.44614	4.4722	3.96128	3.0403	4.14377	-0.218813	4.32042	3.74704	3.24703	2.11631	4.06591	5.22639	5.67734	6.52857	5.78495	5.79826	6.09733	7.63749	7.00761	7.43881	6.91868	7.07508	6.03242	1.78525	2.74359	2.05998	3.07557	1.38316
Os04g0648500	BRCA1-associated 2 domain containing protein.	BRCA1-associated protein, putative, expressed	7.62627	7.30266	7.08147	7.97998	7.41648	7.26195	8.37804	7.60147	7.7772	8.24943	7.62741	7.26499	7.66719	7.70345	8.20445	7.10972	7.62073	7.60823	5.92796	6.7067	7.56006	6.30797	6.4193	6.63374	7.21458	6.42804	6.26424	6.48556	6.55372	7.1121	7.43279	7.27602	6.94591	7.48249	6.97677	6.95111	6.20827	7.04824	7.06322	6.87273	7.05732	7.06624	7.3407	6.93119	7.13779	7.56422	7.31608
Os04g0649000	(No Hit)	hypothetical protein	3.00326	3.42641	2.16426	5.28541	3.1452	1.51505	1.86228	3.20237	2.00539	1.6901	3.149	4.1256	3.39251	3.24796	1.47028	2.1223	1.45153	1.36751	2.99096	2.46633	2.01894	3.13191	2.21334	1.40676	3.79344	4.08386	6.89065	2.28177	2.61205	3.25654	3.69479	4.51623	3.78805	3.88527	5.35479	4.37664	5.35191	5.03441	4.62655	5.4033	5.16869	2.95823	2.33037	1.93316	1.07245	4.39288	1.26625
Os04g0652500	Conserved hypothetical protein.	expressed protein	8.13506	8.6915	7.76346	8.263	8.70975	7.9217	7.76119	8.17414	7.84594	8.16188	8.865	8.2035	8.18	8.61378	8.35224	8.59032	8.39731	7.86854	6.77975	7.42425	6.9798	7.08195	7.21901	7.22809	7.08559	6.37587	7.15652	7.5824	8.27091	7.38194	7.30794	7.5804	7.72671	7.29438	7.23481	7.60386	7.87992	7.61861	7.55714	7.48537	7.85443	7.73686	7.8347	7.79961	7.59064	7.81428	7.96955
Os04g0663400	Hypothetical protein.	No Hit	1.54101	2.77155	4.18212	2.2937	1.27016	2.40321	1.51867	1.41929	3.87692	0.823819	1.2737	3.26107	3.14433	1.73811	2.62374	2.67443	2.41593	2.91155	2.2818	2.2131	2.83205	2.71434	1.87587	2.30741	4.02464	5.42586	3.17111	2.06737	2.66467	2.24862	3.00487	3.58636	2.31167	2.43872	4.4873	3.04297	4.96812	4.2898	3.34352	3.22937	4.03117	1.59237	2.79478	2.06214	2.57766	2.03424	1.84846
Os04g0663800	Peptidyl-prolyl cis-trans isomerase 1 (EC 5.2.1.8) (Rotamase Pin1) (PPIase Pin1) (PIN1At).	peptidyl-prolyl cis-trans isomerase, putative, expressed	9.86861	9.74912	9.77207	10.4781	10.6843	10.4168	9.79029	9.95607	10.2477	9.70033	9.97817	9.67826	9.73498	10.5368	10.2751	10.0158	10.5541	10.7531	10.3201	10.3679	10.1013	10.7655	10.5724	10.5043	9.69944	9.36495	9.19933	10.2955	10.1865	9.54842	10.5402	10.3596	10.6252	10.5637	10.2241	10.2558	8.78808	9.33139	9.95869	9.48131	9.42511	9.97581	10.1663	10.4482	10.4585	10.8156	10.3344
Os04g0672700	Protein prenyltransferase domain containing protein.	pentatricopeptide, putative, expressed	3.65714	3.67001	3.52562	6.28828	5.52203	4.3281	3.63079	4.11804	4.61645	5.95731	5.97662	5.36449	4.71677	5.09693	4.78725	6.27499	6.74311	6.88621	4.29731	4.73558	3.7389	5.51454	5.04584	4.97559	5.33318	4.93858	2.30869	5.88878	5.98805	5.53044	4.32532	3.52084	4.08935	4.62615	3.57643	4.04754	4.67187	3.13493	4.02061	4.22866	3.47639	4.67116	5.78054	5.01939	4.67871	3.52376	5.173
Os04g0675600	Protein prenyltransferase domain containing protein.	PPR repeat containing protein, expressed	5.32334	5.45221	4.20067	5.60515	5.71488	4.80885	5.71366	5.63772	5.42347	5.8978	5.3788	4.49496	5.24092	5.45053	5.39548	4.70211	5.70643	6.01329	5.22993	5.23043	5.17177	5.64154	5.49574	5.77629	5.92603	4.62119	5.85957	6.28626	5.95218	5.75873	5.46463	4.68228	4.6847	5.66405	4.53949	4.6892	3.70502	3.46328	5.15343	5.22924	4.02168	4.98587	6.45054	6.20122	6.00568	5.46063	6.49149
Os04g0676300	Dihydroorotate dehydrogenase, mitochondrial precursor (EC 1.3.3.1) (Dihydroorotate oxidase) (DHOdehase).	dihydroorotate dihydrogenase protein, putative, expressed	9.1113	9.46651	7.95919	8.29839	8.21983	7.51206	8.24974	8.55679	8.50285	8.93355	9.01303	8.47356	9.34048	9.00759	8.83823	8.95297	8.89788	8.68708	8.73626	8.89315	7.99808	9.01474	8.76273	8.81688	7.07742	6.02413	7.06381	8.46762	8.68959	7.70736	9.39592	8.95094	8.61117	9.55138	8.61036	8.14326	7.3431	7.53134	7.62313	7.99374	7.51395	8.07897	9.65079	9.57403	9.21913	7.55568	8.93094
Os04g0676700	MCB1 protein.	MYB_Al protein, putative, expressed	8.8981	8.76523	9.18721	8.31194	8.61666	9.07749	9.26825	9.90503	9.99622	7.5938	8.55786	8.67348	9.49057	9.75386	9.4505	8.75504	8.67314	9.08864	8.18088	8.32942	8.38673	8.79201	8.29327	8.66294	9.51125	9.34923	9.17084	8.82701	9.33971	8.74466	7.40291	7.60012	8.34322	7.7525	7.74648	8.30108	8.6256	7.63328	8.22597	7.56994	7.67981	7.93039	7.3746	7.84034	8.13425	7.95134	7.5401
Os04g0682600	Integrase, catalytic region domain containing protein.	retrotransposon protein, putative, unclassified, expressed	6.80254	6.99649	6.41913	7.97022	8.42192	6.68788	7.26039	7.11616	6.95478	7.56274	7.43597	6.49493	9.01271	9.01538	8.41667	7.91586	8.89445	8.70268	7.01733	7.2921	7.27583	6.39362	6.48489	6.50944	6.29309	5.7132	6.64917	6.03895	6.55731	5.70384	7.88502	7.7719	7.73631	6.67061	5.3984	5.9877	7.20133	7.88386	7.78386	7.83971	7.19713	7.85153	8.05295	8.32908	7.98868	7.00359	7.34553
Os04g0684200	Protein kinase domain containing protein.	protein kinase family protein, putative, expressed	10.187	10.1159	9.61268	11.0813	10.8789	10.3782	11.1061	10.7573	10.495	11.9022	11.8224	11.2932	10.7831	11.0285	10.7605	11.165	11.4264	11.0892	11.1386	11.1873	11.015	11.379	11.4798	11.3503	11.2433	10.8862	11.5559	12.4876	12.1929	11.9808	11.6113	11.1604	11.5174	11.6616	10.9446	11.1266	10.6988	10.8482	10.9526	11.7184	11.2873	11.2869	11.6822	11.8641	11.4673	11.4957	11.8188
Os04g0686500	TPR-like domain containing protein.	pentatricopeptide, putative	1.53411	3.27307	0.626726	3.89314	3.92988	3.732	2.97859	3.25064	2.42599	4.63258	3.74098	3.59544	3.48047	3.64045	5.97348	4.86156	4.80635	5.09653	4.07096	3.99603	2.27371	4.83953	4.57205	4.17076	4.26958	4.47753	3.52685	3.74044	4.21243	0.384236	4.07584	4.84426	3.26682	4.01701	5.81408	4.1348	4.84074	5.00039	3.06039	4.30554	4.82298	3.65887	4.71369	4.64434	4.4557	3.21413	4.59353
Os04g0692500	Conserved hypothetical protein.	pentatricopeptide, putative, expressed	9.12417	9.88504	7.7091	8.93104	9.61986	7.65845	7.45004	9.17941	9.33544	9.20754	9.36833	8.07662	9.49617	9.2828	9.29174	9.4786	10.0645	9.71477	8.68225	8.29014	9.54737	8.79329	9.68131	9.33091	6.9421	5.10121	5.15733	6.98955	7.9815	6.06346	7.0917	7.12298	6.80353	7.45921	7.46419	6.04873	5.12648	5.18611	4.95326	5.02726	5.62921	5.36701	9.16648	8.0511	7.71179	6.02136	8.6601
Os05g0102700	Hypothetical protein.	No Hit	4.77523	4.99517	5.21975	4.28135	4.42879	5.41779	3.6564	4.0757	4.12056	3.59998	3.34848	5.49211	4.12569	4.24724	4.22042	5.34906	3.45379	4.43378	3.82746	3.24491	3.90563	3.98372	3.36642	3.1968	4.95332	5.55936	5.40966	3.47156	3.32615	4.45137	4.15225	4.34437	3.46871	6.96905	5.16665	4.60165	6.82401	5.69809	4.29069	5.4681	5.27941	4.52949	4.31658	3.79144	3.69079	3.46458	3.3383
Os05g0113200	Hypothetical protein.	No Hit	8.36866	8.62176	9.65895	7.5987	8.1207	9.15215	7.2683	8.13425	8.41671	6.71384	7.81444	8.113	7.93293	8.26157	8.66602	7.59351	7.75397	8.6637	7.57253	7.93942	8.63012	7.67976	7.73492	8.19113	8.67265	8.8219	7.63822	8.05743	7.56247	8.57143	6.8758	7.29831	8.43372	6.75567	7.47356	7.95908	8.82192	7.76343	7.82141	7.59428	7.49755	7.6286	7.99183	7.88215	8.32724	7.61303	7.59393
Os05g0115100	Eukaryotic DNA topoisomerases I, dispensable insert domain containing protein.	expressed protein	7.92953	7.01288	7.55333	6.93095	6.11494	6.5118	7.05267	6.3474	7.13378	7.06474	6.27766	6.75453	7.08822	6.38815	6.23712	7.36706	6.22692	6.07638	8.05315	7.24841	7.67068	7.10041	7.07793	7.28429	8.17184	8.74624	8.27916	6.43895	6.37109	7.20193	7.46147	7.44462	7.54431	7.68678	7.94926	7.63337	8.62802	7.77922	7.28687	7.72913	7.75931	8.162	8.17051	8.99123	9.79878	7.58596	7.636
Os05g0117300	Hypothetical protein.	lysine-rich arabinogalactan protein 19 precursor, putative, expressed	2.77604	3.79661	4.28205	3.22173	1.7661	3.65897	3.27211	3.59709	1.22936	2.15602	1.18297	1.66963	3.79125	3.29889	3.84218	3.64276	2.40708	3.77563	2.88968	3.04759	3.31764	3.00116	3.05485	0.350744	4.03328	4.90966	4.97251	3.75217	3.59912	3.63215	3.45502	5.02727	1.55703	2.88704	5.21758	3.53972	5.40505	5.21854	4.03853	3.47401	4.71896	2.84568	2.95085	2.85056	2.21622	4.01905	2.06175
Os05g0119500	Hypothetical protein.	No Hit	3.48598	2.7872	2.90357	2.62153	0.887729	3.97603	1.81254	1.95327	3.11627	2.53755	2.57333	3.17924	2.94166	2.53562	3.10969	3.24571	2.62661	2.96991	1.61697	3.16518	2.53946	3.78278	3.76995	1.26312	4.88021	5.3789	3.46744	3.57771	2.0253	4.3871	4.63909	5.08931	5.24314	4.5117	6.29582	5.10205	4.66691	5.62402	3.21992	2.53394	5.06308	2.62269	1.30085	2.46471	2.22959	1.38179	1.73668
Os05g0123000	LOB domain protein 1.	DUF260 domain containing protein, putative	9.86519	10.1492	10.2336	9.55865	9.97956	10.2067	8.93914	9.79166	9.716	8.91219	9.41898	9.11676	9.91073	9.95697	9.86588	9.42692	9.60338	10.0816	9.20123	9.57591	9.66587	9.46299	9.43372	9.50048	8.75969	8.8037	8.11713	9.49971	9.30526	8.68579	8.98763	9.27581	9.94238	8.75005	9.20274	9.39533	10.4423	9.42196	9.42885	9.34704	9.52153	9.17887	9.78556	10.2012	10.0995	10.1243	9.67934
Os05g0126500	Hypothetical protein.	No Hit	7.39878	7.26311	7.21511	7.27206	7.52001	7.73317	6.84001	7.13552	7.22473	7.24776	7.46073	7.86672	7.04299	6.89216	6.81114	7.41295	6.87073	7.2666	6.84345	6.96322	6.41943	7.11505	6.65705	6.71259	7.75951	8.23313	7.70183	7.55503	7.98385	7.82243	6.51756	6.66649	6.42458	6.34796	6.87946	6.51345	8.24431	7.41184	6.81294	8.37286	7.27922	7.0895	7.59994	7.04388	6.80543	7.39371	7.37068
Os05g0128000	DNA gyrase/topoisomerase IV, subunit B family protein.	transcription factor TF2, putative, expressed	8.30539	8.423	8.36219	8.0761	8.25671	8.39531	7.84817	8.3014	8.21571	7.67185	7.96751	7.47337	8.57742	8.86935	8.10326	7.98644	8.31741	8.28931	7.7723	8.05345	7.80245	7.76337	7.87713	7.2293	7.94526	8.13332	7.29082	8.65878	8.69336	7.84712	8.1253	8.64125	8.43901	7.91755	8.1876	7.88956	9.28813	8.92459	8.66953	9.45908	8.7902	8.20032	8.59814	8.5503	8.21386	8.68038	8.15316
Os05g0129900	TPR-like domain containing protein.	RNA polymerase II-associated protein 3, putative, expressed	9.88199	10.133	9.54494	9.57107	9.90454	9.39234	9.76838	9.78225	9.35967	9.26828	9.49669	8.86091	10.1965	10.205	10.1218	9.29282	9.65986	9.28969	10.5368	10.4137	10.1827	9.32823	9.31059	9.28075	8.71112	7.9677	8.85947	8.41418	8.74262	8.41481	9.90339	10.0833	10.0858	9.36598	9.04266	9.06631	8.9776	9.27754	9.55178	9.10108	8.92253	9.55937	11.1587	10.9091	10.4912	10.1353	10.0815
Os05g0130500	Hypothetical protein.	No Hit	4.10629	5.0721	4.10855	3.55458	3.72956	3.49087	3.01308	2.97939	2.86048	2.55899	3.83441	4.07162	2.95639	3.35235	3.86777	3.412	3.14464	2.59815	4.52805	3.79288	3.71913	4.52235	4.54324	4.06502	3.88344	5.14876	4.1564	5.00821	4.48413	3.91018	4.15042	4.55968	2.56505	4.18165	5.33278	4.00026	6.71655	5.60792	3.88651	4.78389	5.35989	3.2937	4.41196	4.00401	4.03742	3.19249	4.44356
Os05g0133900	Conserved hypothetical protein.	DNA methyltransferase protein, putative, expressed	3.19332	3.5914	4.77893	3.95016	3.1456	4.34203	3.64993	3.34639	3.47887	2.81376	3.24513	4.13687	3.81479	4.10468	4.32423	2.62348	3.97144	3.59381	1.53862	3.01219	2.98929	3.13927	2.74353	1.89881	4.12296	4.05128	3.41166	1.58336	2.88267	4.03827	2.65136	3.66787	2.92348	1.20928	4.38502	4.01776	4.53443	4.30287	3.2659	4.25144	4.18266	3.22383	3.85057	2.4024	3.06022	2.37175	2.56647
Os05g0137000	Hypothetical protein.	No Hit	3.18533	4.73372	4.41078	4.54747	4.96132	4.67574	3.51385	4.65215	3.76471	3.93712	4.41606	4.42983	4.42529	4.42475	4.27195	4.81702	5.17109	5.02715	3.03263	2.89968	3.59283	2.4952	2.41587	3.01822	4.52553	4.80843	4.31961	3.61396	4.10541	3.63827	3.56466	3.66765	5.25503	3.98117	2.49445	3.99089	5.04698	3.22191	4.87211	4.58873	3.24174	3.45382	3.25205	2.47993	2.97624	3.57148	2.75316
Os05g0138700	Hypothetical protein.	No Hit	3.79513	3.29183	4.91592	3.61788	3.03769	5.22602	3.55044	6.39539	4.30643	2.9533	5.41733	4.92705	3.61699	3.89622	7.27371	4.11975	3.64705	4.81497	4.24632	3.87252	3.89081	4.03896	4.01837	3.63267	5.87444	7.36392	4.72489	4.43056	4.05123	5.64783	4.36471	4.81509	3.92239	3.89508	5.67312	4.29326	5.7338	5.73715	3.93037	4.29319	5.26702	4.42111	4.68509	4.25071	3.60731	3.89308	3.42432
Os05g0140600	Agenet domain containing protein.	agenet domain containing protein, putative, expressed	8.68107	8.77645	8.5877	9.23685	9.242	8.90261	8.93517	8.60661	8.4256	9.36464	9.2141	8.76191	9.30114	9.17071	9.12523	9.19583	9.06142	8.91145	8.24467	8.00583	7.68177	7.90039	7.72591	8.06997	7.45844	7.5261	7.5926	8.26976	8.56477	7.66831	7.78138	7.86925	8.11787	7.94965	7.24979	9.40497	7.35886	7.65864	7.95203	8.60913	7.87882	8.19565	8.78742	8.04577	7.91556	8.68594	8.66867
Os05g0142600	Hypothetical protein.	expressed protein	7.88898	7.78406	7.6602	8.35733	8.46829	8.19567	7.60689	7.75537	7.71573	9.03713	9.09182	9.32033	8.09015	8.0067	7.66838	9.42525	8.2295	8.28607	7.71555	7.77858	6.66409	8.54249	7.98924	7.51074	9.64128	10.3044	9.56507	8.97111	9.92472	9.63768	8.25621	8.31448	8.47705	8.10308	8.54999	8.41459	9.837	9.0267	9.08679	9.44283	9.56177	10.3951	8.82263	8.09321	7.33562	8.67239	8.87762
Os05g0147600	Protein prenyltransferase domain containing protein.	pentatricopeptide, putative, expressed	4.63696	4.61436	3.73946	5.80916	5.55276	4.27593	4.93718	4.80287	4.94046	6.2514	6.03691	5.58456	5.1806	5.20631	5.38261	6.14944	6.58689	6.84421	5.28325	5.42086	4.48463	5.95521	5.39642	5.57848	5.34909	5.68377	6.05626	5.03689	5.28574	5.52859	5.14315	5.05284	4.16198	5.33206	5.48083	4.65041	4.96491	5.21939	4.27105	4.81125	4.81572	4.74416	6.60123	5.5813	5.45939	4.7219	5.89056
Os05g0147800	Conserved hypothetical protein.	expressed protein	3.87551	4.02833	2.8839	4.34462	4.91881	3.88484	4.17554	2.97	3.34627	3.93398	3.11899	3.58352	5.88704	5.41581	4.72762	4.79142	4.69172	5.04882	3.24662	3.85192	3.32809	3.53966	3.17214	2.77077	1.62439	6.26426	2.44336	3.95947	4.09079	1.49645	6.33883	6.05953	5.80973	5.97737	6.4121	6.67874	6.71109	6.52863	6.40506	6.92123	6.96399	6.34487	3.69096	3.37598	3.90612	4.53948	3.5172
Os05g0151000	RNA polymerase II largest subunit (Fragment).	retrotransposon protein, putative, unclassified, expressed	10.2959	10.2328	10.7444	9.96757	9.87234	10.6027	8.96065	9.88107	10.2391	9.215	9.64521	9.86473	10.4308	10.1313	10.9561	9.99694	9.75654	10.6369	9.2961	9.60733	9.90332	9.35344	9.40608	9.54029	9.39532	9.76089	8.63954	9.61445	9.47378	9.48256	9.29818	9.16104	10.4218	8.9962	9.01905	10.0314	10.6667	9.51438	9.97002	10.1561	9.39144	9.18941	9.78634	9.60991	10.7128	10.0594	9.487
Os05g0156000	Conserved hypothetical protein.	No Hit	4.6779	4.97004	5.10221	5.56748	5.67645	5.60406	3.73574	4.30775	3.33705	2.84131	2.90363	5.67892	3.01991	3.64607	4.99416	4.09418	2.9701	4.37766	3.60562	3.73483	2.99094	4.11267	3.87916	3.41059	6.09908	6.6521	7.19175	4.27913	3.84782	5.37456	4.26078	5.1509	3.75335	3.86062	5.77036	4.61438	9.64697	6.94996	4.83975	6.94733	6.80767	4.66087	5.93743	3.36338	3.48915	4.72801	2.80294
Os05g0162200	Conserved hypothetical protein.	expressed protein	9.00144	9.25755	9.03122	9.16706	9.37207	9.02811	9.38104	9.11701	9.26092	9.44543	9.47849	9.06551	8.80529	9.35231	9.46378	8.29874	9.50802	8.94439	8.57355	8.95109	8.96717	8.75622	8.9816	9.28916	9.18516	8.36688	8.73387	8.28154	8.70843	8.94621	9.71051	9.30444	9.74101	9.615	8.9328	9.63482	8.64659	8.85134	9.54527	9.44717	9.4468	9.53003	9.32259	9.42724	9.41192	9.80092	9.72027
Os05g0176400	Zn-finger, C-x8-C-x5-C-x3-H type domain containing protein.	zinc finger C-x8-C-x5-C-x3-H type family protein, expressed	2.70853	5.2272	3.56255	2.97049	3.17485	2.31037	3.97617	4.41604	4.59642	3.72467	4.61374	4.06848	4.64699	4.15506	3.15735	4.40139	4.12366	3.84189	5.7586	6.02133	3.77103	5.18738	4.71569	3.98512	4.966	5.03549	5.42465	4.94876	4.69732	6.99038	5.93498	6.43114	5.50843	5.75349	6.3824	5.47668	6.97278	6.98894	6.41283	6.50119	6.81957	6.54686	8.09897	6.35972	6.59997	5.67459	6.97678
Os05g0180400	I/LWEQ domain containing protein.	MAR-binding filament-like protein 1, putative, expressed	2.308	1.73195	4.59116	2.63717	1.55939	0.7175	1.74123	2.26241	2.41809	2.15095	1.19246	2.44264	2.51619	2.30823	2.43095	2.31817	1.33009	3.21588	0.1209	0.49115	1.12882	-0.504473	0.463123	1.01168	4.9719	5.08762	3.50883	-1.28292	-0.707132	4.01786	0.588134	-0.311621	1.06263	0.291159	1.22994	1.45402	3.15234	-0.639503	1.09243	-0.72772	0.540042	-0.153554	0.2828	0.614726	0.790174	1.37493	0.69073
Os05g0180500	Hypothetical protein.	DUF581 domain containing protein, expressed	2.2696	2.68848	1.43447	2.19226	-0.216851	3.2239	1.28188	2.06022	1.22327	2.33593	1.6956	2.67189	3.70786	2.97423	2.97276	2.93761	1.95727	2.69727	2.01207	3.26505	1.99824	3.25332	2.81322	3.2611	4.46357	4.81974	2.27096	2.73658	2.76823	3.63843	3.20769	4.189	2.0433	2.49948	5.20345	3.49108	4.24369	4.96973	2.61309	2.16847	4.38089	1.74373	1.90931	2.28245	2.23866	4.99452	5.92863
Os05g0188800	Coenzyme Q biosynthesis Coq4 family protein.	ubiquinone biosynthesis protein COQ4, putative, expressed	3.95851	3.43789	3.90489	3.57216	2.64395	3.05247	2.61251	3.96229	2.3817	2.68068	2.90978	3.53384	4.71282	3.03626	3.60286	4.10709	2.68778	2.84581	3.50045	3.60258	2.32828	3.55982	3.6215	1.95941	4.26009	5.53148	4.46207	3.62316	3.33236	4.85747	3.91654	4.56817	2.5604	3.88728	5.33087	3.91393	4.91414	5.45527	3.19341	3.28811	5.01358	2.90634	2.18985	3.37033	3.33548	1.61848	1.50649
Os05g0193900	(No Hit)	cullin family domain containing protein, putative, expressed	4.83009	4.80088	5.63227	5.77698	5.44903	5.38029	5.27176	4.07669	3.99855	4.64245	4.00954	4.09017	4.02578	4.44838	5.06151	4.59291	4.93879	4.12182	3.24441	3.11636	3.60898	3.92358	4.0619	4.17159	4.4055	5.42882	4.79929	3.26344	3.02125	3.81987	3.71336	3.90135	3.28854	3.72533	4.96077	3.89068	3.80463	4.42135	2.69433	3.56757	3.99261	2.70549	5.76373	4.87541	4.94712	4.56234	5.83856
Os05g0194000	Hypothetical protein.	expressed protein	6.63646	6.08855	5.13046	6.6462	6.19374	5.95173	6.45362	6.64337	6.4625	6.7555	6.66299	6.40477	6.37051	6.14174	6.46286	5.84383	6.53032	6.38359	5.69211	5.53439	5.5952	5.44228	5.94871	5.88333	4.46989	4.22768	4.67202	5.05912	5.42013	4.74198	5.9358	5.44723	5.69318	6.09785	5.16334	5.24573	5.29832	5.54729	5.63472	6.1445	5.55586	5.86584	7.51873	6.76347	6.58793	6.41421	6.87921
Os05g0195100	Hypothetical protein.	No Hit	4.26478	4.2839	5.31419	3.61734	3.26098	5.26883	4.7117	4.65219	5.29481	3.87952	4.9713	5.13844	5.03438	5.20694	5.35781	4.58102	4.30942	5.00251	4.96165	6.17388	4.88255	5.5953	5.0349	4.93132	5.76903	7.01989	6.89091	6.3516	6.61412	6.66472	4.84671	5.61855	4.60284	4.86904	6.18452	5.1449	7.31359	6.37608	5.75719	4.6581	5.78048	5.41348	6.49397	5.87781	5.76291	3.71588	5.8891
Os05g0195400	Hypothetical protein.	No Hit	7.76108	7.61319	8.72196	7.51268	7.25435	8.49247	6.49964	7.43643	8.15086	6.82696	7.4458	7.92634	8.21679	7.49281	7.82896	7.65103	7.28111	8.1793	6.9132	6.92349	7.76404	6.67788	6.86203	7.34817	7.70943	7.78587	6.74472	7.35902	6.82056	7.62371	6.79486	6.69683	7.35227	6.48125	6.73565	6.8977	8.92552	7.51888	7.34944	7.30387	7.23242	7.23079	7.09973	7.33278	7.65368	7.69184	6.93979
Os05g0197200	RmlC-like cupin family protein.	proteophosphoglycan ppg4, putative, expressed	10.6144	10.5762	11.5225	10.2341	10.195	11.0799	9.61934	10.172	10.794	9.19108	9.96755	10.2633	10.6427	10.2662	10.9274	10.3926	10.4966	10.8991	9.91527	9.0842	10.7005	9.28757	9.54182	10.1953	10.5767	10.881	8.85597	9.78332	9.4582	10.1316	10.1864	10.357	12.0029	10.2232	10.2714	11.4264	11.0108	9.72021	10.6188	9.90275	9.58225	10.1964	9.47154	9.60375	11.2147	10.5281	10.4801
Os05g0212900	Chalcone synthase J (EC 2.3.1.74) (Naringenin-chalcone synthase J).	chalcone synthase, putative, expressed	4.62225	3.96986	5.95344	4.18191	3.54428	4.76818	4.33666	2.21555	1.9905	3.36493	2.74906	5.06463	3.40517	2.16527	3.82921	3.02625	2.60797	2.71309	2.87698	2.87269	1.90609	3.06913	3.22013	3.61704	4.5855	5.81867	3.75019	3.32536	3.45226	3.31419	3.79807	4.21114	2.32718	4.02759	4.8218	4.39797	6.58033	5.15255	3.17681	4.36194	4.9781	3.03657	4.01777	3.19833	3.91035	3.29477	2.27573
Os05g0214700	Integrase, catalytic region domain containing protein.	No Hit	1.95617	1.01903	2.34876	2.58343	2.79832	1.04069	2.12395	3.35023	2.32906	2.90631	3.01126	2.21278	2.84336	3.36867	2.7823	2.59197	3.02024	2.84152	1.48231	2.41604	1.58336	1.92074	1.8773	2.24912	2.22878	2.77368	3.83006	3.12436	1.50227	5.10943	1.8016	2.57379	1.84579	1.99918	3.55999	2.45454	5.34585	4.31289	2.73186	2.685	3.59325	3.21694	3.12888	2.79042	2.37713	2.63072	2.87306
Os05g0214800	Hypothetical protein.	expressed protein	8.18033	8.29858	9.32172	8.20586	8.10206	9.34049	7.41051	8.15052	8.61142	7.24986	7.86955	8.41875	8.79018	8.47539	8.71565	8.47647	8.11848	8.85719	7.61896	7.951	8.44836	7.91943	7.9682	8.22983	8.30099	8.76592	7.13446	8.17285	7.67196	8.20853	7.65017	7.76271	8.53059	7.59487	7.88039	7.84874	9.88966	8.26135	8.03982	8.37003	8.16814	7.63792	8.22916	8.09341	8.48079	8.28968	7.98651
Os05g0224300	(No Hit)	No Hit	2.52691	2.22939	1.63701	2.16119	1.51995	2.91301	2.72473	2.46099	2.61612	2.00981	1.77627	8.18467	2.10228	1.63433	2.89528	2.39955	2.04926	2.2902	0.664194	0.594388	1.05619	0.836222	0.532802	1.36784	3.58255	4.48459	4.29626	1.95803	1.99291	1.43753	0.483262	0.143122	2.05182	0.756363	-0.778962	0.835412	-0.152883	-1.15501	1.58427	0.458068	-1.20194	1.59864	1.41794	1.60352	2.20783	1.46245	1.67441
Os05g0226800	Conserved hypothetical protein.	No Hit	2.53782	3.2053	4.46367	2.73906	3.17688	3.70211	1.62512	3.14076	3.44493	1.7555	2.50481	3.38579	3.55933	2.43562	2.90955	2.85718	1.71168	2.48917	3.93179	5.05808	3.4024	4.78835	4.45149	3.60433	2.18839	4.82414	3.87767	3.06487	3.00796	4.78514	5.16854	4.84708	2.22356	4.2591	5.80599	5.14789	5.56219	5.41784	3.15011	3.52759	4.78519	3.32463	2.63889	2.25793	1.95004	1.69746	1.32909
Os05g0230900	Glyoxalase I.	glyoxalase family protein, putative, expressed	9.738	10.0034	8.97794	9.35766	9.92037	8.69833	10.2297	10.9793	10.095	10.2085	10.263	9.8348	9.60097	10.6586	10.3282	9.74906	10.9357	10.6022	9.46662	9.34226	9.41435	9.37813	9.2664	9.07285	9.30124	8.91569	9.57634	10.3705	10.1947	9.20462	7.30263	7.33834	7.23083	7.32416	7.0323	7.34331	6.53352	7.46455	7.37876	8.00424	7.71408	7.7399	8.81784	8.97573	8.37059	9.40419	9.09639
Os05g0233000	(No Hit)	expressed protein	7.09771	7.22255	6.02415	8.35995	8.13649	7.00788	8.32571	8.25569	8.03283	8.6461	8.17569	7.84192	8.64254	8.67559	8.53611	9.05324	9.24092	9.36867	7.75786	7.30491	7.76451	6.79031	7.28737	6.95339	6.99212	7.22061	6.73776	9.32236	8.41701	6.08189	7.88006	7.71511	7.96336	7.56041	6.73591	6.64456	7.81673	7.98284	8.28955	8.49866	7.76585	8.45318	7.12307	6.1331	6.14362	7.08251	6.68208
Os05g0233900	Zn-finger, TTF type domain containing protein.	No Hit	4.19899	4.01879	4.27299	3.61557	3.22937	4.59498	3.91034	2.48856	4.03532	3.5785	2.00665	3.20121	2.94981	2.79851	3.04506	3.75704	2.99975	3.29283	2.7488	3.75881	6.21245	3.90149	3.93301	2.08352	4.50696	5.43157	4.25198	3.75449	2.94423	5.41028	4.20609	5.04068	2.59727	4.01616	5.98676	4.25147	4.93965	5.59193	3.03547	3.40276	5.1772	2.88196	1.51073	2.81097	3.16495	2.36487	1.616
Os05g0247500	Class III chitinase homologue (OsChib3H-g) (Fragment).	glycosyl hydrolase, putative, expressed	4.62955	5.18905	5.10856	5.66248	5.52681	5.99444	4.03581	4.95071	5.83176	4.20909	4.2975	6.2449	4.49443	3.7591	4.48464	4.37413	3.79167	4.69413	4.56847	3.17856	4.22328	3.8729	3.90724	4.30566	5.00024	4.2929	5.79982	3.98366	4.12104	5.21708	4.40456	4.35575	3.24789	4.6315	4.76629	4.47526	7.35966	6.04326	4.59618	8.63647	5.80874	4.25824	4.7974	3.56854	4.49134	4.4654	4.45687
Os05g0249500	Conserved hypothetical protein.	No Hit	3.33915	2.71682	3.77963	2.48837	2.94061	3.34851	1.8351	3.17274	3.10231	0.844569	1.86246	3.88605	2.91283	3.05419	0.866789	2.71435	1.58539	1.93336	2.25158	3.67837	3.76337	3.39004	3.54607	2.84747	3.25413	4.8188	3.68114	3.38199	2.65816	4.64343	2.87616	4.00872	2.49795	4.49405	4.88179	2.60873	5.8408	5.10477	2.99646	3.85103	4.68096	3.8877	4.04482	3.12668	2.985	2.15958	3.79788
Os05g0249900	Conserved hypothetical protein.	hypothetical protein	2.20984	2.45958	3.6478	1.22873	2.50381	3.65033	1.89796	1.49041	2.57915	2.56148	2.10092	2.10919	1.16749	3.11086	-0.270489	2.90619	2.158	2.44558	2.43584	2.12804	-0.0226338	3.85419	3.27172	2.58276	3.97272	5.24991	3.64796	2.59906	2.14924	3.86252	2.91126	3.54711	1.79116	2.99106	4.47347	3.02961	4.16984	4.50643	2.79147	3.70708	3.91288	1.50714	3.8233	2.99902	2.09567	1.13734	3.84781
Os05g0250700	Disease resistance protein family protein.	blight resistance protein T118, putative	1.88485	2.20875	2.90759	2.39121	1.47782	2.85129	2.11313	2.44131	2.33908	2.34813	1.62522	3.29093	3.12745	2.77403	1.47557	3.16091	2.40601	1.96681	2.02127	2.7892	2.4101	2.94435	2.96715	2.3696	2.40071	0.00441882	3.19852	2.75483	1.9251	4.56059	3.27024	3.75789	2.44096	2.78066	4.56677	2.47503	4.45109	4.40141	2.09718	3.09603	3.97479	1.85459	2.81238	4.16514	4.0528	2.36493	3.94856
Os05g0251400	Conserved hypothetical protein.	expressed protein	3.45052	3.0017	3.30563	3.38122	2.58273	4.00163	0.984932	2.37118	2.9783	1.99289	2.69193	3.71849	4.23844	3.10014	1.87738	4.1624	3.09219	2.90316	7.52136	6.71375	4.19057	7.79864	7.51787	7.68206	4.87645	5.52599	5.0122	3.62872	2.43778	4.5895	7.65417	7.37561	7.638	7.78421	7.31144	7.05236	5.6126	6.28134	6.07839	5.21738	6.25551	6.29613	8.42416	7.90654	8.18217	2.05181	7.79352
Os05g0266800	(No Hit)	No Hit	3.30925	3.27113	4.47789	3.52475	3.52638	3.10369	2.20624	2.42991	2.97146	2.11615	2.45724	2.83159	3.16259	3.32478	2.24557	2.30921	2.57175	3.13234	2.92803	3.1987	2.07511	3.76792	3.66344	1.43387	3.82779	4.4309	4.80209	3.87872	2.81869	3.66722	3.96885	4.34892	2.48721	3.82503	5.47151	3.14548	4.9106	4.82264	3.45586	3.81038	4.46959	2.75616	3.07303	3.13258	2.82086	1.82945	2.44721
Os05g0271400	Conserved hypothetical protein.	No Hit	4.24978	4.50434	2.48323	5.08773	4.03758	4.32011	3.95535	4.07223	3.22207	4.17207	3.5406	3.60089	3.51901	4.59056	4.14917	4.69309	3.77781	3.21775	3.79089	4.15101	3.49015	4.14041	4.14521	3.56768	5.57647	5.51244	5.63523	4.91348	4.37886	4.21276	4.90993	5.66324	3.22874	4.62717	6.38905	5.3846	5.82755	6.10236	4.12062	4.29204	5.56071	3.66803	3.23476	3.53842	3.07838	3.33048	2.34181
Os05g0272300	Isoflavone reductase family protein.	No Hit	11.7336	11.8811	12.9161	11.3968	11.6626	12.5536	10.6235	11.634	12.1197	10.1851	10.9868	11.5352	12.1644	11.9943	12.5474	11.6291	11.387	12.301	11.0706	11.0522	11.8185	10.5917	10.8424	11.2967	12.1648	12.7392	10.8354	11.3226	10.7888	12.1021	10.7185	10.827	12.0786	10.5444	10.5219	11.1233	12.6039	11.195	11.1199	11.2851	10.9595	10.7072	10.9897	11.2221	11.7484	11.3717	10.8088
Os05g0291700	Conserved hypothetical protein.	PTAC16, putative, expressed	6.63983	6.22438	6.76622	6.12054	5.77637	6.27064	6.11213	6.10911	6.02619	4.78316	4.55601	4.27025	5.69007	6.2871	6.22843	4.99025	5.45116	5.11844	6.90838	6.40818	7.07895	5.05673	5.79574	5.61203	1.56518	5.76599	-0.457407	4.18716	3.80913	3.69539	3.52099	3.4244	3.39088	3.08413	4.12402	2.2949	0.692786	0.167786	2.96952	0.352007	-0.603451	1.95458	5.62034	4.90417	5.12203	2.25944	3.84999
Os05g0296700	Hypothetical protein.	retrotransposon protein, putative, LINE subclass, expressed	8.86459	8.71809	9.26634	8.96131	8.92224	9.17347	7.25993	7.8882	8.60418	7.02492	7.50249	8.76806	8.98714	8.93514	9.10298	8.73865	8.23897	8.43409	7.80793	8.26941	7.65713	8.01594	7.1678	7.68573	10.1011	10.7409	8.91334	7.3406	7.91758	9.32469	6.43189	6.53444	6.73835	6.44845	6.91333	6.92833	8.42583	7.50926	7.36238	7.63909	7.36219	8.00295	7.08398	6.65618	7.33837	7.2404	6.80752
Os05g0305700	Homeodomain-like containing protein.	expressed protein	10.2203	10.0448	9.81694	10.4967	10.1428	9.69033	10.629	10.1813	9.76519	11.2981	10.9044	10.5453	10.7389	10.8752	10.3392	10.974	10.9233	10.6105	9.35266	9.94204	9.19509	9.26959	9.11717	9.03626	10.3841	9.66704	10.512	11.1347	10.8112	10.6716	9.70451	9.25979	9.27188	9.54514	8.50931	9.04493	9.58414	10.0324	9.83366	10.8275	10.2728	9.86923	9.73095	9.67605	9.30826	10.2659	9.63398
Os05g0307200	TPR-like domain containing protein.	tetratricopeptide-like helical, putative, expressed	3.88333	4.27367	4.35916	4.49002	4.02574	4.08918	3.32098	3.83819	3.81013	4.82918	4.77559	4.44056	4.9517	4.38907	4.22263	5.06926	5.69298	5.28852	3.77363	4.51515	3.89244	4.50985	4.61121	3.86043	5.37066	4.53729	3.43063	4.53351	4.53823	4.13797	4.87045	5.35143	3.43085	4.62776	6.06394	4.49209	5.11844	5.60267	4.21923	4.56746	5.31564	4.19736	5.40538	4.84576	4.21522	4.08158	4.6736
Os05g0310500	Cathepsin B (Fragment).	Papain family cysteine protease domain containing protein, expressed	2.86657	4.10527	3.64742	3.20495	2.72674	3.92008	2.91157	2.78831	2.79839	2.86011	2.06523	3.8064	4.0702	2.86484	2.49248	3.81355	3.68055	5.03973	2.16148	2.82275	3.66357	3.8914	4.29266	2.44696	4.76309	4.03627	4.8534	3.98126	3.01511	4.19714	4.52805	4.92097	3.32683	4.49493	5.7409	5.39146	6.37708	5.32102	4.38808	3.63825	5.33189	3.24682	4.66593	2.30755	1.95973	3.75562	4.12015
Os05g0317400	Non-protein coding transcript, unclassifiable transcript.	No Hit	2.4749	2.72115	3.39816	2.12245	1.98463	3.62777	2.07956	2.62592	2.56921	2.92034	1.85657	2.51966	3.18038	2.44351	1.78358	2.77847	1.67966	2.66638	1.53171	1.08499	1.85868	-0.192017	0.823072	2.46786	2.19206	2.76701	4.30436	1.95274	2.32643	4.31058	1.40083	0.562604	1.9268	0.722603	1.69201	0.299863	3.37067	-0.237256	1.44136	0.645732	1.64296	1.79828	2.00054	0.885395	2.59243	2.32933	1.42834
Os05g0326700	Hypothetical protein.	No Hit	4.88125	5.52469	4.99656	4.67315	4.92889	4.70618	4.31218	4.02923	4.22194	3.77746	3.45311	4.13095	4.96258	4.48769	5.10157	4.55374	4.65023	4.21855	3.38067	3.93583	4.15824	3.99689	3.93963	3.88454	6.16361	5.7073	5.53504	3.5854	2.23695	4.74257	4.20082	4.50591	3.97098	5.13347	4.81851	4.15732	5.38028	5.16623	3.9462	4.23145	4.89222	4.34604	6.10349	4.83121	4.82987	5.23845	5.14356
Os05g0333000	Hypothetical protein.	CAMK_KIN1/SNF1/Nim1_like	5.92851	6.20157	5.9648	6.34037	6.42817	5.94379	6.06539	5.99553	6.57767	4.82834	5.06289	6.27662	7.26023	7.40021	7.19944	6.1506	5.27877	6.46397	5.29188	4.89798	4.72052	4.53828	4.73053	4.71704	5.6053	5.32309	5.44398	6.13548	5.17509	5.58585	6.81943	6.6808	7.55793	6.94665	6.34349	6.96162	7.08775	6.33471	6.61229	6.70461	6.35639	7.01791	5.34893	5.21961	5.81819	5.4993	5.21083
Os05g0352700	Zn-finger, RING domain containing protein.	MEE12, putative, expressed	2.42112	2.8486	3.54421	1.57103	3.32318	4.60281	1.39098	1.93674	2.27808	3.06296	2.441	1.52528	3.86913	2.78977	3.50726	4.58974	2.44491	2.86822	2.13414	3.02127	2.24877	3.68863	3.56705	2.8967	2.4003	4.53077	4.67221	2.73867	2.84245	4.02932	3.35391	4.02187	3.1383	2.54634	5.13369	3.35102	5.79962	5.03183	4.76232	3.79753	4.70482	2.71437	4.20402	2.40165	3.57126	1.31175	3.03286
Os05g0367500	Hypothetical protein.	No Hit	3.23273	2.35462	3.82663	3.38849	2.71055	3.93378	3.54059	2.57554	3.57406	3.70162	3.07478	3.9863	1.83614	2.90242	3.22978	3.00365	3.20758	3.18904	2.49639	2.79421	2.85564	2.64596	2.62	3.46972	-0.757679	5.69719	3.03585	2.58545	2.5157	3.42115	2.7998	3.22874	3.02663	3.22982	3.41806	3.33531	4.97919	2.79501	3.41767	3.76696	2.35606	3.35865	3.34801	2.73277	3.13094	3.36816	2.94206
Os05g0370000	TPR-like domain containing protein.	pentatricopeptide, putative, expressed	7.10552	7.26449	6.86925	8.92071	8.65403	7.87327	7.20343	8.1235	7.9295	8.24282	8.15676	7.87258	8.49119	8.71786	8.35506	9.25947	9.33526	9.91343	8.00422	8.12539	7.04201	8.54638	8.36954	8.07319	7.32433	7.07906	8.27001	7.6528	7.64225	6.56216	7.36067	7.12787	7.25248	7.51665	7.12823	6.98302	6.74548	6.6711	7.07751	6.84064	6.81632	7.28471	8.9723	8.02256	8.09236	5.61867	7.97786
Os05g0370900	Methylesterase.	esterase PIR7A, putative	5.88521	5.8755	6.92413	4.94659	6.51669	6.17744	4.91399	5.47977	6.25721	4.48958	5.04303	5.67303	5.64672	6.23119	6.3292	5.38886	5.436	6.08536	5.67803	4.4603	5.23727	4.65052	4.34732	5.30831	4.75529	5.13374	4.60833	4.18582	5.96783	5.21929	5.00909	5.02357	5.64562	5.03125	5.3188	5.38538	5.85521	5.12453	5.31621	4.58389	5.1887	5.27273	5.05896	5.03185	5.14896	4.79472	4.59056
Os05g0373300	C2 domain containing protein.	copine, putative, expressed	5.37002	6.1069	5.85036	4.48364	4.62534	4.82679	5.29484	5.67772	5.64734	4.73997	4.76147	4.99731	4.98462	5.2586	5.73787	4.42134	5.04434	5.51601	6.18787	5.65986	5.99429	6.1183	5.87001	6.66912	5.11679	5.65184	4.6068	4.89382	4.9096	4.06012	6.28581	6.12605	6.57565	6.30268	5.90984	6.65725	7.37375	6.26563	6.48945	7.15728	6.44276	6.47408	8.16715	6.83692	7.49276	6.4155	7.31351
Os05g0373500	Conserved hypothetical protein.	zinc finger protein, putative	3.7869	3.69655	2.95495	2.92395	3.34624	3.53124	2.39395	3.04587	-0.163268	5.00729	1.90799	2.41965	3.40944	3.45406	2.8999	2.73959	3.3314	4.62578	3.37791	4.09358	3.28953	4.3879	4.54583	4.11928	2.95811	4.37852	-1.46636	3.1161	3.44245	-0.174403	4.90303	5.40752	4.05039	4.64513	6.19972	4.77223	4.71999	5.48124	3.71076	3.46854	4.95805	3.75808	3.51888	4.05304	5.52263	2.90343	3.8729
Os05g0376300	Conserved hypothetical protein.	N-acetyltransferase ESCO1, putative, expressed	3.29448	2.99722	3.0905	3.94252	4.07765	3.63379	2.42474	3.59791	4.34407	3.97357	4.04472	3.81721	4.67889	4.306	4.2725	4.54784	4.45425	4.58976	1.22884	2.84038	3.25636	3.65492	3.12305	3.34913	4.81359	4.89263	2.18512	3.05837	2.73854	3.97855	3.70461	4.13709	2.49442	3.55835	5.15465	3.74516	4.77633	4.70328	3.01999	3.13897	4.19762	3.55329	1.95209	2.28741	3.21748	2.6054	2.3426
Os05g0384400	Hypothetical protein.	No Hit	3.23956	2.36076	4.45463	2.35815	2.14431	2.41532	1.94351	1.17526	2.74948	1.69917	1.91916	2.57662	1.76249	1.85808	2.08521	2.76714	2.51497	1.63383	2.58402	2.83261	1.54208	3.33356	3.67132	2.05643	1.12739	5.06959	2.84146	2.81344	1.58118	3.95623	4.49378	4.88179	1.83661	3.93854	5.85016	5.07919	5.03655	5.1761	2.22136	3.34397	4.39185	2.29476	2.39888	1.78531	0.517832	1.15669	1.70168
Os05g0384700	Hypothetical protein.	No Hit	6.51424	6.83542	6.66532	6.35534	6.60513	6.56116	6.10916	6.95033	6.84052	6.29652	6.91225	7.43488	6.46599	6.96533	6.93613	7.0862	6.8547	7.34246	6.33737	6.26028	6.27809	6.63501	6.48972	7.10373	6.49641	7.43642	6.22691	6.75419	7.68894	7.01183	6.10171	6.40665	6.72531	5.99998	6.43142	6.63799	8.02339	6.67694	6.67171	6.86823	6.84204	6.55755	6.93019	7.05946	7.27012	6.72543	7.50662
Os05g0389800	DEAD/H (Asp-Glu-Ala-Asp/His) box polypeptide 16.	ATP-dependent RNA helicase, putative, expressed	3.10175	2.13894	3.42183	2.89052	2.86622	2.81817	4.0088	2.84153	3.17257	3.40958	3.16062	2.50072	3.42073	3.40175	2.53355	3.83856	3.35452	3.28137	2.45948	2.66611	1.95301	3.61495	3.04296	1.58924	4.56789	5.03267	4.45792	3.40113	2.84378	8.11013	4.41418	4.49557	3.31104	3.87664	5.41274	4.76868	4.43177	5.25635	3.97407	4.94746	5.00063	4.0039	1.43118	2.54548	-0.216516	1.21285	1.58457
Os05g0393100	Leucine-rich repeat, plant specific containing protein.	leucine-rich repeat family protein, putative, expressed	11.2533	11.074	10.8048	11.0888	11.0258	10.4429	10.5776	10.4414	10.3026	11.3542	11.1595	10.6902	11.4103	10.9581	10.4406	11.054	11.1743	10.7326	9.80677	10.7199	10.5193	10.3555	10.499	10.4238	10.263	9.76659	9.86699	10.9515	10.9653	10.5258	11.5944	11.2408	11.7285	11.7159	11.3095	11.6374	11.0084	10.9428	11.6224	11.563	11.3683	11.4326	10.1881	10.4753	10.3813	11.1577	10.4747
Os05g0394100	Hypothetical protein.	No Hit	4.06299	3.34192	4.10995	3.80569	3.80631	4.59433	2.67107	2.87554	3.0056	3.19431	2.13813	4.16724	4.78366	3.86299	3.0533	3.65954	2.9214	3.42271	2.97418	3.50774	2.99615	3.93145	3.95671	2.09972	5.37613	4.51464	4.14038	4.278	2.00031	4.14106	4.9675	5.31353	2.85189	4.70724	6.12336	5.50978	6.34029	5.67302	4.07631	4.58144	5.24122	3.35154	3.72129	3.39502	2.19642	2.67828	1.57236
Os05g0406400	Conserved hypothetical protein.	No Hit	3.94136	4.28807	5.69704	5.01264	4.74795	5.78207	4.068	4.50181	4.7958	3.27528	3.88131	3.94792	4.56335	3.33378	4.1851	4.67185	4.00457	4.90204	4.22	3.46178	4.67791	3.92687	4.1447	4.48765	4.23028	5.74592	4.01173	4.70821	4.64131	4.58681	3.32805	3.80508	3.27493	3.27314	4.35028	3.96438	5.29332	4.06639	3.22005	3.97234	4.5126	3.78119	3.47687	3.04496	3.16556	2.83772	2.79094
Os05g0406900	Hypothetical protein.	No Hit	7.63923	7.60941	8.74002	7.32344	7.30494	8.38027	7.42833	7.21407	7.79594	6.32465	6.83262	7.52952	7.99951	7.96949	8.70237	6.79973	6.98197	7.62352	6.49582	6.60026	7.5495	6.35463	6.33148	6.97124	7.2844	8.08585	6.52777	7.02948	6.47393	7.50236	6.60401	6.7587	7.81186	6.11622	6.64635	7.42938	8.7923	7.33734	7.53025	7.36582	7.3524	7.07726	6.53896	6.39342	7.2137	6.63723	6.13048
Os05g0416400	Cytochrome P450 51 (EC 1.14.13.70) (CYPLI) (P450-LIA1) (Obtusifoliol 14-alpha demethylase).	No Hit	4.71729	3.43115	6.91927	3.46218	3.2421	7.76235	1.62277	2.66984	2.60459	2.3222	3.19221	5.96175	5.32979	3.0249	3.16827	3.31971	1.06295	1.09188	4.42127	2.918	1.67671	3.33013	3.21922	1.08478	3.42014	5.02213	3.64357	1.96505	1.81084	3.90324	3.71726	4.36499	6.45224	3.58119	5.32804	3.38323	4.53343	4.65443	2.36118	2.16136	4.44505	2.31727	2.41265	2.48834	1.38343	1.00985	1.56734
Os05g0420800	SWIB/MDM2 domain containing protein.	No Hit	3.45215	2.51402	2.31158	2.90329	2.04797	4.99132	2.77541	0.552158	1.24616	3.12938	1.62244	2.97865	1.88751	2.57404	2.5262	5.16167	0.731613	2.95125	1.87592	2.2396	2.24458	2.77786	3.31629	2.24513	4.57482	4.85758	-1.41182	2.87883	0.931498	3.88993	4.75631	4.98146	2.94926	4.83319	5.77935	5.99427	4.25179	4.52434	2.84773	1.28367	4.19219	2.71953	1.94988	1.90907	2.335	1.64981	2.48115
Os05g0421900	Gibberellin 20-oxidase.	gibberellin 20 oxidase 2, putative, expressed	5.61771	5.26555	6.11506	5.15522	4.76496	5.7128	4.43348	5.44517	5.69968	5.8455	5.94322	6.015	6.00457	6.52367	7.17789	5.90779	5.97973	7.61953	5.19682	5.77509	5.81761	4.57992	4.53356	5.22621	4.65435	5.02278	4.44758	3.81118	3.85586	3.70421	4.69989	5.21873	5.25439	4.43423	5.74017	5.2016	5.89757	6.02346	5.38153	4.98714	5.37385	4.6796	4.23121	4.12361	5.19757	4.08027	4.75744
Os05g0433100	Abscisic acid-activated protein kinase.	serine/threonine-protein kinase SAPK4, putative	2.73023	3.12836	2.71982	1.81802	2.21945	3.20982	3.13801	2.38036	3.55078	0.85299	2.62053	3.4726	4.19291	3.05902	2.7207	3.75343	2.37496	2.62874	3.10629	2.78026	2.20975	3.4979	2.36796	2.04729	4.34881	5.49824	1.88132	4.55134	3.26051	4.77796	3.66801	4.16677	1.67518	3.01009	5.14728	3.85004	4.90057	4.87655	2.74153	2.34994	4.12601	3.50961	1.44859	2.96049	1.56842	1.80795	1.95135
Os05g0433800	Protein of unknown function DUF1218 family protein.	expressed protein	2.99018	3.3141	2.76878	2.76144	3.03952	2.85552	2.69737	3.49859	2.65296	1.31908	1.66612	1.87581	3.62383	3.21019	1.79334	3.42211	2.92062	0.96828	1.83062	2.83765	0.539669	1.16309	2.21965	0.44049	3.83535	4.31106	3.932	2.76739	3.02371	4.00609	2.29124	3.13956	1.47254	1.72888	4.55883	1.02589	4.41277	3.72878	2.0922	3.29822	4.40712	1.0259	2.68443	2.81026	2.69237	2.53214	2.19618
Os05g0439300	(No Hit)	pentatricopeptide, putative, expressed	6.09188	6.04954	6.09037	6.34388	6.37375	5.88154	5.99186	6.06302	6.32516	7.49105	7.19819	7.42689	7.19266	7.71658	7.25439	7.93511	8.0021	8.45775	7.4248	7.7571	6.01302	7.23447	6.49379	6.25942	7.31587	7.44439	6.8578	8.43428	7.46092	7.14962	6.44453	6.64975	6.43813	6.55671	6.72042	6.43718	6.63944	7.15752	7.25755	7.10342	7.32337	7.49756	8.29602	7.06262	7.07857	6.09209	6.82488
Os05g0446000	DNA glycosylase family protein.	No Hit	3.6921	4.10415	4.53026	4.10517	3.80173	4.05013	4.17254	4.0655	4.7663	3.95455	3.85797	3.93503	4.9916	4.62562	4.70089	3.83882	4.22131	4.27863	3.76171	3.89501	4.3502	4.54713	4.94385	4.9549	4.72744	5.85745	4.338	3.22444	3.61392	4.05878	3.89505	4.53194	3.3702	4.03732	5.40343	4.2475	4.83701	4.9704	3.24726	3.63947	4.48459	3.6919	5.53829	5.19537	5.20352	4.35631	5.37387
Os05g0454400	Conserved hypothetical protein.	expressed protein	8.95847	9.00343	9.53331	8.38189	8.55951	9.33286	7.98282	8.88424	9.10419	7.81426	8.42434	8.97076	8.69812	9.04268	9.28251	8.34029	8.62738	9.40976	8.49482	8.32749	8.67598	8.12226	8.17505	8.55126	8.95823	9.43192	8.0272	8.80413	8.74883	9.05494	7.74502	8.05973	8.40572	7.60844	7.79253	7.98845	9.85543	8.61226	8.18828	9.19169	8.49671	7.86809	8.80385	8.67097	9.01485	8.73792	8.5983
Os05g0455600	Prenylated rab acceptor PRA1 family protein.	prenylated rab acceptor, putative, expressed	10.2206	9.47813	10.1991	9.7984	9.16653	9.84823	9.90921	8.78634	9.25338	9.60765	8.86782	9.43097	9.5643	9.69591	10.0477	9.29573	9.07491	9.7456	8.74095	8.83459	8.99878	8.60055	8.29276	9.13108	9.16927	9.01449	8.75226	9.68142	9.13487	9.27131	9.05388	8.08994	8.92497	9.06245	7.83736	8.6499	7.22397	7.93698	8.58449	8.01835	7.8623	8.68115	8.1325	8.28721	8.82383	8.76855	8.57202
Os05g0455900	Protein prenyltransferase domain containing protein.	pentatricopeptide, putative	7.34049	6.85202	7.10578	7.89258	7.09743	7.59258	7.14969	7.00659	7.77371	7.48642	7.55119	8.12869	6.65145	7.5044	8.08203	6.33338	7.51338	7.56299	7.45716	7.50194	7.967	7.41579	7.53845	8.20051	6.91844	7.05751	6.11016	7.54851	7.10361	7.35817	8.39063	7.44358	8.10231	8.49419	7.07092	7.8323	6.00472	7.22283	7.84458	7.30877	7.52926	8.06607	9.06744	8.61796	8.50729	8.53711	8.73124
Os05g0457300	Hypothetical protein.	No Hit	4.92175	4.97177	5.25073	3.42945	6.37229	4.51662	3.9365	4.35162	4.59715	1.94085	2.70523	3.61775	4.17513	4.58353	5.08714	2.41281	2.2743	3.23314	2.63599	3.17266	3.12139	2.34694	2.27669	2.44453	4.38427	4.08978	3.61028	3.28117	5.76693	2.01367	1.54895	3.11941	2.38164	1.56379	3.72553	1.23006	4.58861	3.92425	2.44485	2.17037	3.94131	2.13567	2.39102	2.57478	2.52541	3.37195	1.40307
Os05g0457400	Ribosomal protein L40e family protein.	ubiquitin family protein, putative	2.68879	1.77872	3.99563	2.93545	2.0623	3.02262	5.13858	2.95328	2.57601	3.98537	2.37468	4.47123	2.27602	2.75204	2.79684	2.68912	2.81515	3.70156	2.79738	3.26701	1.82057	3.52108	3.36669	2.73638	4.81259	5.03624	3.48281	3.51242	2.32588	4.03287	4.54744	4.47557	2.81732	3.78874	5.52277	4.62038	4.76195	5.06088	3.57225	4.4649	4.7899	2.78272	3.44488	3.00738	2.52814	2.43128	2.32905
Os05g0461900	Cation efflux protein family protein.	cation efflux family protein, putative	4.85134	5.37367	5.3962	5.06182	5.00522	4.77476	4.1296	4.62147	4.7761	4.22442	4.85274	5.13047	4.50107	4.73832	5.2995	4.40948	4.46984	4.93869	4.21236	4.01906	4.32044	3.51858	3.54633	3.79565	5.22117	4.39669	4.9517	5.18995	4.29826	4.8216	3.56018	3.54488	3.24145	3.21367	4.08762	3.49955	4.83932	4.42669	3.94072	4.179	4.3107	4.24683	6.42893	5.18432	4.99723	3.99414	5.33327
Os05g0465100	RabGAP/TBC domain containing protein.	TBC domain containing protein, expressed	8.96269	8.77313	9.23509	9.44481	9.57131	9.27835	9.02772	8.62777	8.39061	9.23338	9.08321	8.94416	8.6743	8.70998	9.01155	8.6773	9.29478	9.4703	9.92412	9.58524	9.88562	10.1678	10.3346	10.554	8.95334	8.44923	8.89725	8.93172	9.04386	9.29888	10.1624	9.80796	10.0627	10.3727	9.61156	9.58415	8.36691	8.67702	9.55611	8.97105	8.78965	9.52187	11.3948	11.3721	11.2827	11.7581	11.6165
Os05g0466600	Histone H4.	Core histone H2A/H2B/H3/H4 domain containing protein, putative, expressed	9.09867	8.93921	9.19461	10.2061	10.2852	10.3236	10.2904	10.6338	10.9454	9.77747	9.83488	9.83163	10.7114	10.8059	10.4225	10.4414	10.2066	10.1607	12.7025	12.3823	9.84494	14.1299	13.1454	12.3942	9.60211	9.21019	9.62508	10.2335	10.1986	9.97434	11.9907	11.9689	11.903	12.5701	12.431	12.0548	10.3413	10.4959	11.0901	10.9905	10.8212	10.9365	13.0206	12.5852	12.6522	11.3362	11.8588
Os05g0468100	Conserved hypothetical protein.	expressed protein	2.82999	1.69788	2.68704	2.10146	1.98106	2.66057	2.36543	2.97553	2.77469	2.8168	2.11044	3.50218	2.79199	2.13733	3.40624	0.45712	2.16517	2.78152	3.85594	3.76813	4.04579	4.0722	3.93824	3.46813	3.08675	2.7595	4.23075	6.35131	4.0156	2.64346	2.46505	1.26009	3.40765	3.27105	2.04805	3.16848	4.9332	3.49058	4.88988	5.07177	3.71195	5.46462	8.8165	6.28391	6.83425	5.20635	8.3115
Os05g0468200	Conserved hypothetical protein.	expressed protein	5.89131	4.13549	2.21807	3.02655	2.52254	2.03191	2.13176	2.73185	2.99968	2.13378	2.60282	4.14703	3.37572	1.97056	3.13523	2.60276	1.30431	2.33537	1.81209	2.75372	1.65972	3.11974	2.82889	0.953155	4.07492	5.62752	3.70858	2.70628	1.77788	4.55981	3.79032	4.20999	3.52511	3.98923	4.71983	2.9342	4.54288	4.43315	3.77887	3.21319	4.30684	4.06834	4.2814	2.9542	3.61708	1.02325	4.44503
Os05g0473300	Transcriptional factor TINY.	AP2 domain containing protein, expressed	2.75411	2.11615	2.79163	1.92531	1.72822	2.80927	3.79595	2.77195	3.38713	2.43338	1.46361	1.16878	3.65119	2.33469	2.39321	2.29516	1.54021	0.130125	1.38218	2.1076	2.45868	0.938012	0.987502	0.975819	3.93513	3.16303	4.95618	2.9064	5.25459	3.91718	1.82089	2.05453	1.74824	1.79937	1.97023	0.938342	1.37356	1.32898	2.60304	-0.188612	0.242215	1.33866	1.85499	2.2425	1.87174	2.42084	1.74192
Os05g0476100	Plant protein of unknown function DUF827 family protein.	expressed protein	3.67151	3.57201	4.00062	5.04329	5.21749	5.48632	3.67691	3.15234	3.54767	5.13977	4.91391	4.67066	2.34903	2.75663	2.31025	5.04074	5.23804	7.03841	8.57335	7.61299	7.37781	9.53769	8.98905	8.3191	3.63368	4.34348	7.06894	4.08377	4.33619	4.32244	6.74005	6.82062	6.32748	6.79538	6.51107	5.8978	5.52277	5.96178	8.79829	5.90779	5.43675	5.6692	10.1622	9.5371	9.54513	9.41493	10.2977
Os05g0478300	Protein kinase domain containing protein.	receptor-like protein kinase 2 precursor, putative, expressed	3.39237	3.01437	3.74322	5.09176	3.39447	3.97275	2.18565	1.76036	2.31917	2.73237	2.21474	4.15753	2.61065	3.7132	3.24142	3.13068	2.5856	3.79459	3.45944	3.09922	3.56329	3.53747	3.66047	3.84074	5.33187	5.34275	3.34965	2.99052	0.861892	2.62496	3.89025	4.1592	4.39291	3.90688	4.84297	4.18571	5.70009	4.62836	3.39264	2.91435	4.33274	2.87679	3.58792	4.88323	5.03968	3.71998	4.22936
Os05g0484000	Conserved hypothetical protein.	expressed protein	0.953729	3.51204	2.02964	2.30025	2.49378	2.83622	1.45893	3.49051	3.29775	1.56945	1.89095	2.1019	2.63721	1.71429	1.81992	1.52644	2.19384	1.73362	2.57506	2.69943	2.28863	2.99513	2.11277	3.2152	3.94985	4.77257	3.47546	3.39335	0.405959	6.1743	2.74945	3.06691	1.56412	3.32956	4.21354	2.91345	4.70186	3.3379	2.02397	1.63472	2.91115	0.358149	2.83442	3.97292	1.16664	1.23258	1.65466
Os05g0484700	Conserved hypothetical protein.	expressed protein	2.67021	0.897514	3.75037	1.24382	2.26743	3.3027	2.20098	1.5977	2.50855	1.69529	1.68173	0.307371	2.88032	2.0357	2.65334	3.07254	2.79502	3.09102	0.905389	1.37551	1.57856	0.604862	1.561	2.55886	-0.740096	2.58851	-0.161276	-0.804139	1.37283	3.01273	1.82922	1.21942	1.91697	2.527	2.91178	1.60142	4.0889	2.59458	1.27744	3.28086	1.35932	0.385899	2.69349	1.84846	1.46288	1.34869	1.49468
Os05g0485300	Eukaryotic protein of unknown function DUF887 family protein.	transmembrane protein 56, putative, expressed	4.58657	4.84527	5.01543	4.19233	4.29806	4.18644	6.22643	6.55605	7.14597	6.95401	6.88718	6.50471	6.95993	7.80822	7.80545	5.54392	6.42338	6.02882	4.44187	5.53536	4.7418	2.65333	1.39295	3.60049	7.4557	6.68593	7.932	6.58604	6.22097	5.45553	3.24564	1.83525	3.48251	3.10669	0.660524	2.98315	5.09155	4.11713	5.52864	5.00261	3.93999	5.36085	6.52357	5.71653	6.23073	4.31864	5.03145
Os05g0491700	VQ domain containing protein.	VQ domain containing protein, putative	8.23096	8.09511	7.99972	9.76078	10.1353	9.68965	5.99951	5.95512	6.61153	7.59869	7.93664	8.28258	6.31823	5.49009	5.24095	6.62583	5.95541	6.38798	8.45993	7.48425	6.62669	8.06845	7.42941	7.85613	9.05415	9.60433	8.39708	8.27506	8.83522	9.40646	7.84858	8.07049	7.95353	8.00854	7.70345	8.80986	7.55305	7.79436	6.98663	7.77563	7.57295	8.20327	7.53394	7.15832	6.34942	8.63841	7.91879
Os05g0495100	Hypothetical protein.	ZOS5-11 - C2H2 zinc finger protein, expressed	8.01337	8.31121	7.78188	7.67991	7.7814	7.38322	8.38929	8.52525	8.21871	8.0827	8.5314	7.96967	8.48582	9.32985	8.95432	7.24045	8.17061	7.499	9.21619	9.23048	8.37452	8.34564	7.97697	7.55712	8.16269	7.54815	8.30421	8.17651	8.42332	8.05606	8.40792	8.59706	8.4985	7.44527	7.50622	7.14935	7.61887	8.28335	8.15883	8.26719	7.96456	8.29389	10.138	9.38024	8.98373	8.12043	8.67148
Os05g0495400	Hypothetical protein.	No Hit	6.53848	6.92986	7.52312	5.78245	5.55002	6.71649	5.18075	5.70203	6.76329	5.26863	5.53205	6.48695	6.84854	6.55886	7.26975	5.8645	6.1917	7.21591	4.89073	5.83864	6.1644	6.20365	5.63434	5.60384	5.9904	5.67158	5.69097	6.17777	6.11749	5.99227	5.73111	6.41229	6.44424	5.47255	7.14403	6.44752	6.78614	7.00581	6.40968	4.96499	6.7428	6.15999	5.57318	5.14546	5.98429	5.34462	4.67271
[truncated: 855 more rows]
[truncated: 129 more columns]
