# Supplementary material for: Comprehensive Network Analysis of Anther-Expressed Genes in Rice by the Combination of 33 Laser Microdissection and 143 Spatiotemporal Microarrays
Source: PLoS One. 2011 Oct 26;6(10):e26162. doi: 10.1371/journal.pone.0026162 (PMC3202526; doi:10.1371/journal.pone.0026162)
Supplement: Table S10 — Microarray data of Meiosis (MEI)-tapetum preferentially expressed genes. (XLS) [file pone.0026162.s011.xls]

## Sheet: Sheet1
Table S10. Microarray data of Meiosis (MEI)-tapetum preferentially expressed genes.
RAP-ID	Description_RAP-DB	Description_TIGR	Leaf blade_vegetative_12:00	Leaf blade_vegetative_12:00	Leaf blade_vegetative_12:00	Leaf blade_vegetative_00:00	Leaf blade_vegetative_00:00	Leaf blade_vegetative_00:00	Leaf blade_reproductive_12:00	Leaf blade_reproductive_12:00	Leaf blade_reproductive_12:00	Leaf blade_reproductive_00:00	Leaf blade_reproductive_00:00	Leaf blade_reproductive_00:00	Leaf blade_ripening_12:00	Leaf blade_ripening_12:00	Leaf blade_ripening_12:00	Leaf blade_ripening_00:00	Leaf blade_ripening_00:00	Leaf blade_ripening_00:00	Leaf sheath_vegetative_12:00	Leaf sheath_vegetative_12:00	Leaf sheath_vegetative_12:00	Leaf sheath_vegetative_00:00	Leaf sheath_vegetative_00:00	Leaf sheath_vegetative_00:00	Leaf sheath_reproductive_12:00	Leaf sheath_reproductive_12:00	Leaf sheath_reproductive_12:00	Leaf sheath_reproductive_00:00	Leaf sheath_reproductive_00:00	Leaf sheath_reproductive_00:00	Root_vegetative_12:00	Root_vegetative_12:00	Root_vegetative_12:00	Root_vegetative_00:00	Root_vegetative_00:00	Root_vegetative_00:00	Root_reproductive_12:00	Root_reproductive_12:00	Root_reproductive_12:00	Root_reproductive_00:00	Root_reproductive_00:00	Root_reproductive_00:00	Stem_reproductive_12:00	Stem_reproductive_12:00	Stem_reproductive_12:00	Stem_reproductive_00:00	Stem_reproductive_00:00
Os01g0116000	Protein kinase domain containing protein.	protein kinase domain containing protein	0.508029	2.63359	3.9394	2.90024	2.50753	3.49839	2.29353	1.82584	3.15173	2.11901	2.39876	3.9716	3.95793	3.42636	3.95396	3.82596	3.00165	3.46748	1.94171	2.00686	2.1596	2.62094	1.98462	3.98984	3.34637	7.79936	2.84682	3.06264	2.18798	3.78568	2.89706	3.88737	2.26282	0.196379	3.78212	3.57021	5.42587	4.76956	3.46536	2.82392	4.28248	3.00214	2.35262	1.54327	2.64041	1.87786	1.10397
Os01g0153500	Conserved hypothetical protein.	conserved hypothetical protein	4.80059	4.93521	5.67731	3.90182	4.55849	5.07211	3.08652	3.9074	4.77473	2.33634	4.04009	4.44309	3.50921	4.22519	5.19313	3.485	4.0382	4.66735	4.73325	4.69032	4.38988	5.25268	4.45132	5.28057	4.80779	5.29953	3.96068	4.54895	4.93852	3.12147	3.96145	4.63491	4.84012	4.03204	5.18037	4.73282	6.05042	5.33252	4.89742	4.96805	5.12248	4.70431	5.44655	5.0323	5.06099	3.75045	4.92296
Os01g0170700	Sterile alpha motif homology domain containing protein.	expressed protein	6.4637	4.3792	3.38183	4.86287	4.79862	3.98479	4.20235	4.43426	4.46229	3.79988	3.76494	5.19356	3.08974	4.09214	4.35476	3.46453	4.69954	3.28491	2.91643	2.91376	1.94968	3.33588	2.87294	3.49919	-0.733719	1.30349	4.04666	2.88013	1.11343	3.0661	2.103	1.00957	1.41987	2.24286	1.58705	2.9855	3.07753	0.766716	2.38459	1.14738	1.42049	2.42216	3.32618	3.09751	3.00412	4.06789	3.3944
Os01g0185300	Transferase family protein.	transferase family protein, putative, expressed	5.85457	5.83642	9.41665	5.8313	5.26945	6.70231	4.73192	5.32249	4.97561	5.49177	5.31482	6.97281	5.20179	5.48047	5.54158	5.64702	5.23709	6.17568	5.75074	5.79674	5.71719	6.21584	6.5193	5.45362	6.2071	6.45768	5.90951	5.42512	5.7537	5.51785	7.42649	7.83804	6.17838	7.29939	8.51677	8.09178	8.05505	7.91106	6.4743	7.2747	7.44382	6.16501	5.72927	6.39267	6.15572	6.8403	6.34673
Os01g0208600	Actin-binding WH2 domain containing protein.	SCAR-like protein 2, putative, expressed	4.75237	3.70919	4.85076	5.12522	3.82678	5.22085	5.0356	3.79485	5.15136	5.75467	4.84339	5.37569	2.403	4.28857	5.11099	3.80421	4.98361	5.46098	4.91362	5.15369	6.55508	4.95082	6.03692	6.85755	4.85231	4.69021	4.26023	4.56065	5.21104	6.37355	6.22751	4.56672	5.46503	5.46959	3.05908	5.33717	-0.901635	3.82421	5.35133	5.17232	4.45853	5.69419	6.19302	7.08806	7.32638	7.2527	7.39911
Os01g0212500	Conserved hypothetical protein.	expressed protein	3.49605	3.24501	2.8017	3.0157	2.22547	2.65915	3.17301	2.83052	2.95398	2.51222	3.26098	3.62945	3.52596	3.84018	2.19152	3.16161	1.65313	1.85631	2.44196	3.07221	2.00465	3.62374	3.23418	1.06609	3.34973	5.1084	4.25406	2.97065	2.37849	3.26364	3.406	4.04281	2.19743	3.04491	5.01008	4.11435	4.1453	4.52313	2.5278	2.186	3.89541	1.98322	3.27997	3.06477	3.66482	1.5914	2.13967
Os01g0217900	Transcriptional activator DEMETER (DNA glycosylase-related protein DME). Splice isoform 2.	hhH-GPD superfamily base excision DNA repair protein, expressed	5.9951	5.94298	6.48223	6.21623	5.66776	6.1595	5.64138	5.09281	6.00825	6.12036	6.31921	6.25075	5.16172	5.86015	8.68737	5.20582	6.43813	6.47729	5.30411	5.2957	6.63311	5.34558	6.00589	6.71743	3.7157	5.41391	4.69237	4.33355	5.77723	5.92145	6.38607	6.09551	6.4035	6.41186	5.47586	5.96965	4.40264	5.192	5.64345	5.23352	5.25196	5.61437	6.0308	6.56166	6.56617	7.00401	6.90162
Os01g0228700	Hypothetical protein.	No Hit	2.68771	1.71257	2.83996	1.96638	2.619	2.61681	2.11651	2.75396	3.3522	2.88763	3.42565	3.34163	2.97634	1.14416	2.9849	2.84306	2.78319	2.02068	2.75516	2.05651	2.59352	1.31237	1.93004	2.43244	3.98398	4.3266	-0.470346	2.53194	2.37487	3.60831	2.01886	2.23592	2.93629	2.76438	2.03624	2.45136	4.87035	2.11216	1.79461	2.64013	1.74458	2.25683	3.31897	2.83528	3.21989	2.79388	2.83042
Os01g0263300	Peroxidase 72 precursor (EC 1.11.1.7) (Atperox P72) (PRXR8) (ATP6a).	peroxidase precursor, putative, expressed	1.48387	0.70171	4.9137	1.45546	2.02647	1.24431	2.4838	2.04636	1.58516	1.92688	1.95573	0.324297	2.98346	1.62646	2.18235	0.559418	2.84794	2.34407	9.92314	7.02468	10.5135	8.42173	9.72991	10.2299	4.21285	4.70812	5.2273	1.14237	4.28483	5.20793	12.6357	11.6167	12.536	12.5158	11.6721	12.0721	9.32642	10.213	11.9062	10.9019	10.0488	12.0701	6.1084	10.394	11.2875	9.57933	10.5858
Os01g0263900	Conserved hypothetical protein.	No Hit	1.64382	2.03492	-0.725223	4.52759	4.97512	4.73366	1.38982	2.81237	3.59211	2.20076	2.39712	2.16055	1.09989	2.62023	2.41553	2.77174	3.26811	3.75413	0.877172	0.519782	0.748737	1.95673	1.53997	2.68912	2.28782	4.10146	1.14957	0.879774	3.61701	2.70943	1.41742	-1.08575	2.34859	1.72417	-0.524362	2.2131	3.37749	1.57897	2.74876	3.16276	-0.0462644	2.15133	1.66177	1.64938	3.6587	2.01508	1.90333
Os01g0348800	Salt-stress induced protein (Salt protein).	expressed protein	1.94403	4.37201	3.45213	2.3192	2.85251	3.17481	2.36007	1.49351	2.61341	1.7072	1.4803	2.56242	2.09598	1.9742	0.937112	2.25228	1.33646	1.13125	2.71909	1.61397	2.19871	2.00635	2.32233	3.23685	3.94244	4.93373	2.97426	2.07531	0.158135	2.6151	2.02643	2.32835	2.8188	1.34937	3.44415	3.0938	3.88643	2.82165	4.96287	2.47599	2.44265	3.8454	1.7599	1.08785	2.60052	1.65544	1.23501
Os01g0360200	Respiratory burst oxidase homolog.	respiratory burst oxidase, putative, expressed	5.30403	3.26871	5.39986	5.27625	3.5296	5.68126	6.00505	4.39337	5.78981	5.93616	5.44779	6.40788	3.27209	3.5567	5.12856	3.5036	4.47208	4.94196	5.22848	4.64532	6.31432	5.09158	5.22087	6.56942	4.98591	5.97073	4.2034	4.79055	5.3594	6.23566	6.90572	5.06155	5.6642	6.76476	5.54262	5.07866	1.95561	4.01835	4.62237	4.27539	3.96554	4.69279	4.85978	5.67713	6.37758	4.34032	6.44126
Os01g0363300	Protein of unknown function DUF588 family protein.	membrane associated DUF588 domain containing protein, putative, expressed	8.69991	8.56309	9.17746	9.32858	9.69981	9.54642	9.64381	10.2591	10.225	10.3018	10.8781	10.9408	9.16617	10.3337	9.99642	10.5357	10.5983	10.6664	9.40173	10.4085	10.014	9.68207	9.15204	9.71261	9.86995	8.9634	10.1398	11.4968	11.7359	11.1083	7.14333	7.33475	7.69067	6.31495	6.42109	7.10873	7.70049	9.28092	9.20937	8.72964	8.64435	9.35824	7.06963	9.45746	9.25395	8.51043	8.93855
Os01g0373700	Conserved hypothetical protein.	No Hit	2.55876	2.09647	2.12462	3.1239	2.30094	1.80402	3.60089	2.18882	2.91392	3.13806	2.44707	6.08526	3.51925	3.7006	1.39277	3.19033	3.54004	2.83447	2.29376	2.78994	1.81131	3.3876	2.77576	3.633	3.09296	5.8465	4.85924	2.68716	3.32396	4.23411	3.54744	4.31039	4.39782	4.1983	5.27245	5.05253	5.26567	5.02878	4.46023	5.55741	4.8789	5.27894	2.25272	2.01304	0.741646	3.05106	1.52491
Os01g0512900	(No Hit)	No Hit	3.36253	2.92112	3.91895	3.7044	2.29545	4.19419	4.92873	3.13979	2.58154	4.45488	3.7223	4.47104	3.87384	2.94783	6.92882	4.04072	2.7335	3.18042	3.58602	2.82874	3.85563	2.9353	3.03681	4.11307	5.03109	4.78927	4.89167	4.26404	4.18763	4.06425	3.24496	3.95326	3.57397	4.16218	3.84821	3.5244	3.96656	4.14174	4.12145	4.24859	4.64405	4.11072	3.52085	2.97985	4.14089	3.18383	3.01962
Os01g0653800	WD40-like domain containing protein.	peptidase S8 and S53, subtilisin, kexin, sedolisin, putative, expressed	5.02308	5.65911	6.07667	5.55753	5.36314	5.87496	5.29167	5.45661	5.79523	5.86296	5.69129	5.87859	6.58018	6.57573	5.83981	6.29467	5.76476	6.58437	6.00661	6.3965	6.23125	6.63805	6.76699	6.44158	5.00435	4.60038	-2.23812	5.07244	6.0247	4.19142	6.45062	6.70998	6.61583	6.46613	6.40225	6.19049	6.79108	5.43923	6.0894	6.08239	5.7718	5.92075	7.62795	7.73051	7.77965	6.8844	7.33796
Os01g0666400	Conserved hypothetical protein.	lipase class 3 family protein, putative, expressed	3.04497	3.07847	3.70578	3.50813	2.74766	3.9843	2.81471	2.85776	3.19505	3.25027	2.05165	2.67112	3.94967	3.02804	6.36712	3.57806	2.93287	4.15817	1.89284	3.42201	2.71245	3.99723	3.80624	2.55746	4.07499	5.74682	4.69281	4.02503	3.09166	4.03763	4.43194	4.84816	3.73465	3.8502	5.86932	4.89515	4.50661	5.38151	3.85593	3.59886	4.87568	3.21531	1.33271	2.14276	3.06501	3.07068	2.54173
Os01g0680900	DOMON domain containing protein.	auxin-responsive protein, putative, expressed	2.06791	3.19892	3.17124	2.28098	2.84146	0.82164	2.70317	1.35705	4.4461	3.28089	2.55241	2.71248	3.05706	2.65503	3.53287	3.15846	2.15207	3.30035	2.11361	3.52953	1.8726	1.88595	2.19161	2.32116	4.97638	5.20977	4.23075	2.40171	2.73786	3.33024	3.68063	3.78668	3.32619	3.4794	3.4632	3.03521	4.62334	2.64349	2.82466	2.73451	2.58973	3.10608	3.37949	3.83548	2.833	2.77995	3.46057
Os01g0684400	(No Hit)	No Hit	1.99344	-0.544837	-0.554763	1.16072	2.24217	1.68203	3.15354	1.92678	0.629603	2.01734	1.65265	2.00218	0.150092	1.10281	0.550456	-1.0016	0.528671	1.11391	5.21451	4.34365	4.77626	5.83748	5.60111	5.28596	0.536321	-2.31729	3.87613	0.0714699	0.31671	1.30236	2.16137	2.83365	3.13502	2.94612	2.64423	3.41085	4.14284	2.87525	1.51283	3.41194	1.24259	2.59209	6.0953	5.69943	5.59603	3.71358	5.57816
Os01g0754300	Hypothetical protein.	No Hit	2.4032	3.95138	3.53589	1.98457	3.0239	1.97284	3.06209	2.83623	2.85239	2.53434	2.60972	3.29802	2.84785	1.40951	2.21776	2.56323	3.165	2.72588	3.23709	2.37092	3.08861	1.7692	2.68501	3.03257	3.96231	4.54938	4.0639	2.48398	2.5232	2.80676	2.50495	2.95267	2.5262	2.38083	3.79129	3.1692	3.76377	3.37473	3.27645	2.41885	2.79894	2.78286	3.45803	3.51289	3.5491	3.07321	2.88697
Os01g0777000	Conserved hypothetical protein.	expressed protein	6.54038	7.16357	6.66449	6.83317	7.12134	6.82727	7.09346	7.69537	7.77586	7.73061	7.96377	7.53422	7.76809	7.7109	7.51755	7.2436	8.02186	8.16164	7.04442	7.2175	7.82308	7.47611	7.78584	8.12402	7.22355	7.12294	6.74967	7.36941	7.98441	7.24927	7.82176	7.92872	8.43798	7.81771	7.48157	8.02568	7.76212	7.4605	8.07209	7.17453	7.53142	7.99794	8.25027	9.13863	9.07555	8.00503	8.83524
Os01g0860300	60S ribosomal protein L10a-1.	L1P family of ribosomal proteins domain containing protein, expressed	9.03481	9.26658	8.05694	8.54838	8.3989	7.61649	8.37348	8.70938	8.67157	8.47797	8.70663	8.63148	7.99701	8.57807	8.76846	8.21772	8.68271	8.83856	10.8707	10.3094	10.1373	11.2009	10.9986	11.2686	8.56731	8.00687	8.52997	8.54798	8.21898	8.25689	10.5943	10.2827	10.6344	10.7447	9.9765	9.96988	7.23536	7.82095	8.98196	8.54807	8.29338	9.323	10.9691	10.9141	11.0126	8.27893	10.5502
Os01g0891000	Glycoside hydrolase, family 20 protein.	beta-hexosaminidase precursor, putative, expressed	2.70281	3.83457	3.27969	3.28636	1.48247	2.4543	3.14965	2.42271	2.9515	3.73437	1.747	3.4687	2.90894	2.57755	3.81777	2.26099	2.37557	3.83292	4.10618	1.68946	4.44816	2.46264	3.42977	4.47385	4.11139	3.88794	4.63415	2.01194	1.53652	3.42659	4.32832	3.38391	4.22501	4.32554	2.86468	3.84868	3.18107	1.1053	4.40712	4.36075	2.14584	3.87177	3.71564	5.77603	6.4014	3.06298	6.00667
Os01g0977600	Zn-finger, RING domain containing protein.	zinc finger, C3HC4 type domain containing protein, expressed	6.37934	5.665	5.45699	6.49115	5.66092	5.56404	6.94294	6.24969	6.24799	7.12806	6.33051	6.15004	6.08212	6.05815	6.20288	5.74714	6.39421	6.50322	4.2276	5.33145	4.94722	5.20708	5.00518	5.01049	6.00945	6.13106	6.04377	6.73329	6.11278	6.42223	6.28196	5.13348	5.17995	5.88572	5.30946	5.46984	4.50849	6.09215	5.96587	6.57704	6.22714	6.38016	6.01735	5.22764	5.89271	5.16779	6.05135
Os02g0110400	TPR-like domain containing protein.	pentatricopeptide, putative, expressed	6.21109	6.65835	5.86036	5.74321	5.50378	5.34641	6.23506	6.77501	7.08972	6.23879	6.11596	6.35335	7.03516	7.2658	7.21156	6.22659	6.48652	7.34436	6.93312	7.13496	6.34844	7.4467	7.13545	7.26959	6.35327	6.20191	5.81244	6.54134	6.25587	6.37446	7.34265	7.03931	6.9319	7.64614	7.08021	6.77186	5.4379	6.08665	6.41116	6.1735	6.013	6.80747	8.2835	7.76291	7.84815	5.82612	7.34175
Os02g0117400	Peptidase A22B, minor histocompatibility antigen H13 family protein.	signal peptide peptidase domain containing protein, expressed	10.7272	10.6187	9.54443	10.9134	10.8343	9.93397	11.0944	11.0023	10.5669	11.6404	11.6	11.0715	10.7677	10.8804	10.3711	11.3811	11.3942	10.8091	11.107	10.9633	10.5405	11.7897	11.529	11.4627	10.9422	10.5021	11.0896	12.4804	11.8493	11.2851	11.67	11.133	11.3811	11.7739	11.0392	11.1708	10.0875	10.5751	10.8493	11.2187	11.0056	11.0724	11.384	11.4201	11.2055	10.6347	11.4657
Os02g0171100	NAD-dependent glyceraldehyde-3-phosphate dehydrogenase (EC 1.2.1.12) (Fragment).	glyceraldehyde-3-phosphate dehydrogenase, putative, expressed	5.84725	5.3985	5.48092	5.05159	4.97209	4.87332	6.01832	6.08661	5.46895	5.13486	5.05392	4.71656	5.77913	5.63539	5.74112	4.83079	4.9658	4.72507	6.95631	6.68369	6.45917	6.91882	6.72455	6.61115	5.62295	5.35051	5.2901	5.27134	5.09112	4.80886	7.14278	6.63264	6.91881	7.58785	6.77709	6.72078	5.44157	5.52157	5.75166	5.84795	5.565	5.7041	6.98496	7.54124	6.89823	5.06617	6.24369
Os02g0180100	Peptidase C12, ubiquitin carboxyl-terminal hydrolase 1 family protein.	ubiquitin carboxyl-terminal hydrolase, family 1, putative, expressed	9.91288	9.94877	9.42671	10.1784	10.0571	9.7973	10.1338	10.2964	10.2673	10.3763	10.2877	10.3143	10.3245	10.439	10.4111	10.1051	10.2421	10.2689	9.76128	9.75935	9.56663	9.93877	9.86649	10.0415	9.39516	9.00711	8.90418	10.2771	9.93587	9.52325	9.47879	9.15653	9.49397	9.63431	8.99037	9.50813	8.35741	8.93145	9.36617	9.16074	9.07217	9.58227	10.2954	9.81185	9.84647	9.97157	9.99874
Os02g0205300	26S proteasome subunit 8 (Tat binding protein).	26S protease regulatory subunit, putative, expressed	9.84874	9.5153	10.1587	10.3796	10.0818	10.5294	10.0465	9.77408	10.1368	10.1197	9.84111	10.2404	9.53789	10.3252	10.6799	9.51224	10.227	10.7923	10.7879	10.2368	10.506	10.5131	10.3768	11.0194	9.60084	9.15336	9.01679	9.90008	9.58138	9.58576	10.3547	9.83296	10.2274	10.462	9.34427	9.87182	7.73319	8.94214	9.50112	9.48238	9.20024	9.66017	10.6597	10.5904	10.8489	10.3285	10.9822
Os02g0249100	Conserved hypothetical protein.	No Hit	2.54995	1.90864	2.70871	1.30076	0.173236	1.6145	4.36344	1.75153	1.74123	2.71094	2.9145	2.89065	-0.00428813	2.35331	3.99661	3.00962	2.73535	2.80113	1.76878	2.04585	1.53111	2.86587	2.47595	0.494465	3.31615	4.36144	2.0623	2.0216	1.58538	4.26295	2.30914	4.014	1.77452	1.97663	4.53866	1.29961	3.81548	4.61256	2.99597	2.63829	4.76037	2.30407	1.84629	1.85684	3.52553	1.30204	1.58587
Os02g0331200	Protein of unknown function DUF563 family protein.	glycosyltransferase, putative, expressed	4.82302	3.43314	4.83853	3.91526	3.48059	4.15154	3.52307	2.53968	3.45664	3.39616	2.62049	3.91558	3.43541	3.68888	4.25553	2.73522	3.10766	7.09139	2.81792	2.57732	3.33384	3.10614	2.31544	2.8362	2.70207	5.81768	3.6927	3.46818	2.90146	1.72083	3.76701	3.8887	2.99552	3.93803	4.89042	4.18793	5.16369	4.26607	2.45975	2.75825	3.87747	3.09849	2.48376	2.30096	2.09561	2.1654	1.88296
Os02g0485600	(No Hit)	No Hit	3.22908	3.26096	3.49056	3.47679	1.62809	3.75462	2.05107	2.16415	2.53395	1.56333	2.75352	4.34522	3.74614	3.67197	3.23045	5.61247	3.1505	4.03665	3.04711	3.67495	2.25832	4.03742	4.26413	2.11002	4.95007	3.26291	4.73135	4.01932	3.12284	4.18675	4.86479	5.42012	3.52896	4.48635	6.18082	4.81279	5.19084	5.74525	4.27754	4.12244	5.59525	4.02182	3.51237	3.15946	2.4044	3.12923	1.65723
Os02g0494600	Conserved hypothetical protein.	expressed protein	7.04123	7.12218	7.25869	7.60713	7.51713	8.04874	6.94683	7.1915	7.60937	7.32006	7.40853	7.88707	6.79414	7.13559	7.61448	7.18225	7.53518	7.70805	7.07979	6.87241	7.31808	7.04843	7.35825	7.76387	6.14499	6.79199	5.21821	6.10261	6.39243	6.16508	6.69534	6.55936	6.68899	6.89206	6.9718	6.8415	5.63487	6.68364	6.25631	4.9796	6.50023	6.45132	7.16452	7.24296	7.77898	7.22882	7.58646
Os02g0584700	(No Hit)	heavy metal associated domain containing protein, expressed	4.58944	3.45901	4.60203	5.32766	3.91982	5.53899	5.30137	3.98578	5.17466	5.80422	5.6619	6.77732	1.36274	2.3345	4.38165	3.14455	3.55262	4.08929	3.89509	5.22532	5.92731	3.82431	3.27175	4.99759	5.1218	5.1689	4.37417	5.09706	5.00148	5.34498	4.66413	4.59882	4.75072	4.51634	5.02011	5.11055	3.90851	4.41522	5.44334	4.29325	3.91817	4.85899	1.72259	2.12912	2.35397	3.16111	1.16746
Os02g0604300	Nucleotide-sugar transporter family protein.	nucleotide-sugar transporter family protein, putative, expressed	9.53337	9.41563	9.12449	9.63608	9.46884	9.01291	9.58082	9.29668	8.98643	9.79005	9.71212	8.89398	9.39521	9.5216	9.08811	9.15135	9.40411	9.23686	9.71985	9.9038	10.4035	10.1882	10.5368	10.5851	9.2771	8.93928	9.43029	9.99407	9.64055	9.21351	10.9057	10.4111	10.768	11.1578	10.1586	10.4274	9.45952	9.54361	9.98243	9.82092	9.75086	9.95418	10.6729	11.4654	11.3235	11.1569	11.2363
Os02g0659500	Zn-finger, C2H2 type domain containing protein.	ZOS2-14 - C2H2 zinc finger protein, expressed	4.11244	3.64132	3.9255	4.07199	3.37562	3.6253	5.22871	5.24019	4.67321	3.89581	4.07237	4.50273	4.20475	4.15822	3.91419	4.45477	4.23715	4.53446	4.45215	4.66966	3.60482	5.231	4.81014	3.93273	6.56394	5.95886	4.24029	6.22312	5.523	5.81398	4.23139	5.1911	3.34304	4.36065	5.99018	4.13856	5.55554	5.81312	3.67743	3.77532	5.66188	3.1588	7.71821	7.1983	7.3146	5.42991	7.08353
Os02g0692100	Hypothetical protein.	No Hit	2.87906	3.48397	4.23347	3.22247	4.09293	4.02606	0.909617	2.80199	2.57932	1.41351	2.72389	3.49158	3.39672	2.92627	2.03627	2.57221	2.07905	2.88329	3.86387	4.03593	4.46511	3.50287	4.17043	4.31911	0.783074	3.49238	1.46399	2.43323	3.0742	4.0216	4.25402	4.4943	4.22144	3.93244	4.41312	4.15634	6.51829	4.6863	3.87526	4.42805	4.45322	3.46796	5.03338	5.45818	5.25278	5.80083	4.72468
Os02g0702400	Pectinacetylesterase family protein.	pectinacetylesterase domain containing protein, expressed	5.60049	5.44263	5.56455	5.47421	5.34789	5.17987	6.13294	5.65959	5.00054	6.0262	6.1279	5.3743	4.5233	4.40122	4.54372	4.75128	4.80909	4.29924	6.75098	7.10858	6.1531	7.06218	6.63141	6.48588	5.78889	5.57397	6.41184	7.60786	7.70291	6.26587	5.80359	5.52111	5.42634	5.89024	4.99178	6.31612	5.74179	6.21895	5.71658	5.82159	6.6486	6.37542	8.02774	7.90437	7.4383	7.74528	7.56313
Os02g0710900	Heat shock protein Hsp70 family protein.	DnaK family protein, putative, expressed	11.8196	12.1336	11.1554	12.2207	12.1777	11.4157	12.2908	12.3909	12.0138	12.5802	12.7562	12.0291	12.122	12.219	11.9127	11.5671	12.3615	11.5728	12.5113	12.2394	12.6696	12.1182	12.2815	11.9843	11.3273	10.8078	11.1526	11.1812	11.6434	11.3636	12.8175	12.6419	12.7163	12.6398	11.9591	11.963	11.3968	11.6766	11.8462	12.0145	11.6917	11.8594	13.4303	13.3889	13.1748	11.4055	12.5734
Os02g0712000	PDZ/DHR/GLGF domain containing protein.	OsDegp2 - Putative Deg protease homologue, expressed	10.9506	9.87041	9.63351	9.89698	9.14603	8.55279	11.0541	10.3873	10.4639	10.3995	9.68633	9.01144	9.99256	10.4101	10.268	8.89272	9.76622	10.0187	9.01404	9.55079	9.38575	9.29124	9.4092	9.41815	9.55007	9.18868	9.27501	9.66895	9.35091	8.87217	10.0879	9.05723	9.24162	10.1347	8.61044	8.90162	8.33675	8.91104	9.24841	9.99467	8.97053	9.25635	10.5921	10.3156	10.2658	9.93936	10.3736
Os02g0714200	Pyrophosphate--fructose 6-phosphate 1-phosphotransferase alpha subunit (EC 2.7.1.90) (PFP) (6-phosphofructokinase, pyrophosphate dependent) (Pyrophosphate-dependent 6-phosphofructose-1-kinase) (PPi-PFK).	pyrophosphate--fructose 6-phosphate 1-phosphotransferase subunit alpha, putative, expressed	10.81	10.6196	9.49897	10.1221	9.77825	9.36244	9.51778	9.32177	8.81195	8.50396	8.52114	7.82229	7.52907	6.50657	6.81145	6.60716	6.74233	6.73498	13.0815	12.5441	12.3669	13.3889	13.4073	13.2323	5.22812	-1.48022	5.27433	3.5461	4.64575	4.95297	13.4501	12.9747	13.3183	13.605	12.8532	12.276	10.0176	10.2471	11.6476	10.9733	11.0515	11.689	14.3974	14.6326	14.5318	9.78634	13.8864
Os02g0736600	ATP-dependent helicase, DEAH-box family protein.	helicase domain-containing protein, putative, expressed	7.77021	8.15769	6.91659	7.42808	7.62919	6.81431	8.03861	8.32018	8.09903	8.16302	8.15193	7.42829	7.93456	8.30452	8.21584	7.49483	8.39974	8.27438	6.78776	7.1758	7.29203	7.25589	7.39612	7.56872	7.43081	6.9624	7.27528	6.93637	7.14356	7.30133	6.77068	6.56581	6.74076	7.08345	6.51205	6.66016	5.98578	6.73966	6.92495	6.80553	6.6528	7.2571	8.00469	7.36959	7.30829	7.72809	7.76732
Os02g0744800	Conserved hypothetical protein.	No Hit	5.79161	5.85319	6.52057	4.75075	4.93695	5.20805	4.87984	5.70675	5.81657	3.43967	4.37497	4.67262	5.39186	5.61932	5.94504	4.39864	4.83412	5.21616	4.72405	4.5028	5.47997	3.973	4.13178	4.4741	4.60148	-0.153061	1.36418	4.32718	4.65356	3.9331	3.00557	2.74253	3.7584	3.07601	2.4182	3.26058	6.63336	3.8051	6.52983	4.77591	3.80239	3.50007	4.9442	4.66635	4.71343	4.51148	4.12009
Os02g0768800	Non-protein coding transcript, unclassifiable transcript.	No Hit	11.3046	11.5422	10.4588	9.91485	9.6926	9.37607	10.2739	10.2672	10.0017	10.1256	9.91512	8.96044	10.5131	10.1833	9.94348	9.66242	10.0168	9.39018	8.37663	8.92876	8.947	8.66219	9.05275	9.01197	8.33031	8.1656	8.16197	8.45523	9.292	8.4086	9.10628	8.92881	8.77917	8.95858	8.40775	8.72923	8.48902	8.59231	9.03751	9.25311	8.85927	9.24363	9.75328	9.52637	9.19216	9.61624	9.7564
Os03g0109500	40S ribosomal protein S17-4.	40S ribosomal protein S17, putative, expressed	11.9594	11.9097	10.2121	11.0745	10.7866	9.98057	11.6078	12.2205	12.2654	11.9795	11.8753	11.8269	11.7446	12.1156	12.137	11.6645	11.9128	11.8048	12.5965	12.2836	11.6279	13.144	12.6551	12.5971	11.2641	10.4451	10.7167	11.4222	11.3798	10.887	12.9267	12.7182	12.481	13.1452	12.8924	12.2444	10.9112	11.1656	11.4327	11.7948	11.4839	11.6825	12.8743	12.6521	12.4393	10.6938	12.0106
Os03g0111600	Subtilisin-like protein.	expressed protein	4.62717	3.17066	4.48266	4.89798	4.0167	4.06693	5.0248	4.10352	4.44883	5.42685	4.54863	4.48188	3.69589	4.01853	4.33784	4.16595	4.46017	5.08758	4.69078	5.01148	4.98497	5.31373	5.10768	5.05965	4.05698	5.01086	4.76536	4.59351	4.50301	5.18154	6.12522	5.1723	5.00144	6.19808	4.7657	4.81529	1.61022	3.6063	4.62549	5.53282	4.1486	4.62776	5.6734	5.09711	5.42052	5.40416	5.88861
Os03g0113900	Protein of unknown function DUF584 family protein.	DUF584 domain containing protein, putative, expressed	8.02589	8.53954	7.87565	8.68782	9.33758	9.9137	8.31624	8.2105	7.68472	9.69178	8.88567	9.9589	8.49382	9.07151	9.203	10.3853	10.3239	11.6691	11.6103	13.1902	12.3336	11.1775	10.1752	10.3865	11.1585	11.5061	11.5722	12.2863	11.3161	10.628	10.2317	10.4074	10.6836	10.259	10.5996	11.2015	12.127	12.3888	12.8434	12.7647	12.5237	12.3071	12.2328	10.8512	11.569	11.4955	11.7649
Os03g0119300	Proteinase inhibitor I9, subtilisin propeptide domain containing protein.	OsSub25 - Putative Subtilisin homologue, expressed	11.2233	10.4148	10.5825	9.09477	8.46266	8.65221	6.773	6.65618	6.73853	3.60771	4.49417	4.32853	8.96222	8.44379	7.76531	3.97044	3.81226	2.64867	9.6113	9.50736	9.83995	10.5837	10.7862	11.0273	4.72429	6.00852	5.7654	5.39656	6.4507	7.23632	9.58146	8.73298	8.84073	9.93002	8.90615	8.73006	6.97596	6.94892	8.31125	8.58542	7.21304	8.3309	9.77001	10.0664	11.054	8.75422	10.5861
Os03g0134000	Plant MuDR transposase domain containing protein.	No Hit	7.11201	7.89591	7.52497	7.46645	7.83059	7.80997	7.33735	7.96834	8.1118	7.37049	8.13137	7.47661	7.00369	7.55839	7.803	6.6067	7.97466	7.35758	6.97772	6.81415	7.28858	7.00761	7.63997	8.17981	6.53834	6.14317	5.41651	5.79874	6.58454	6.88361	7.1604	7.50449	7.73595	7.2184	7.30284	7.60938	7.78269	7.43811	7.49156	6.75076	7.4966	7.69934	8.95168	8.56199	8.90589	7.53299	8.74252
Os03g0146300	Cyclin-dependent kinases regulatory subunit 1 (CKS-1) (PNAS-16 / PNAS- 143).	cyclin-dependent kinases regulatory subunit 1, putative, expressed	10.5551	10.546	10.539	10.6162	10.629	9.46988	11.8032	11.5872	11.2669	10.5354	10.7093	10.513	10.235	10.6892	10.3269	9.61523	9.67586	9.58602	13.0072	12.7557	10.9245	12.9249	12.437	12.0236	10.9474	10.1078	11.9353	10.7641	10.8802	10.7486	12.7403	12.5673	12.3787	12.665	12.2735	11.7919	10.7876	11.0073	11.5211	11.4076	11.6161	11.8636	14.0968	13.169	13.0692	10.8151	13.1485
Os03g0148300	Conserved hypothetical protein.	expressed protein	3.86717	3.95233	1.89713	3.69816	4.05164	3.04141	3.01981	3.25181	3.36381	3.17735	3.3721	3.60424	3.39179	3.22037	7.8851	3.57916	2.88143	3.76997	7.28344	6.44088	6.03254	7.26414	6.98515	7.17564	4.56	5.65291	5.02467	4.18984	3.38944	4.65832	5.88287	5.92494	6.12079	5.70301	6.08539	5.33403	5.07793	5.1869	4.60338	4.35354	4.70282	5.09518	8.2683	7.80116	7.99318	3.96578	7.8355
Os03g0160600	Endonuclease/exonuclease/phosphatase family protein.	type I inositol-1,4,5-trisphosphate 5-phosphatase, putative	0.435822	1.37619	2.46439	1.95844	1.74454	0.568374	0.279912	1.61719	2.02846	1.82418	1.49019	1.62695	-0.0336598	-0.540711	4.51821	0.026042	0.610458	2.19024	1.04338	1.48628	0.540987	0.93774	1.83992	2.4372	-1.31801	-2.41743	0.928187	1.7967	1.03932	3.65325	0.991136	2.18928	0.540615	2.24387	3.57283	2.01515	4.33914	2.46653	0.907131	1.91897	2.01622	1.06666	1.41443	0.857617	2.12446	2.08946	0.984008
Os03g0215600	Vasa protein.	No Hit	2.4829	1.69848	1.31659	2.4335	2.84324	1.81379	2.27237	3.64395	2.42981	3.57442	2.98062	3.10292	4.23179	3.38384	1.3595	4.21034	3.2754	1.38758	2.00716	1.8072	1.48993	3.10507	2.38835	0.850233	2.00136	5.31461	2.52584	3.12098	2.88025	5.97286	1.69396	3.58805	6.25322	1.58551	4.2912	2.39633	2.9937	4.50926	1.47841	3.56946	4.15911	0.703292	1.57461	2.49323	1.36623	1.8687	1.68892
Os03g0216800	Polygalacturonase precursor (EC 3.2.1.15) (PG) (Pectinase).	polygalacturonase, putative, expressed	3.36903	2.97639	4.36959	2.8227	2.84074	3.70709	3.23303	3.32594	2.92201	3.10776	2.52178	3.77317	3.40414	2.96222	3.16242	3.30743	2.61391	3.30737	2.89327	2.72994	3.13534	2.96617	2.59127	2.7017	5.42476	2.92633	3.93386	2.93144	2.87657	4.25275	3.07167	2.50399	2.27122	3.30076	3.58238	2.71357	3.30617	2.21693	2.68847	3.21405	1.82552	1.94229	2.79592	2.91146	2.44889	2.34926	3.26799
Os03g0264400	Anthranilate synthase alpha 2 subunit.	anthranilate synthase component I-1, chloroplast precursor, putative, expressed	1.20938	6.32786	3.86954	1.98678	3.35818	3.27052	1.79747	1.28502	1.89247	2.21912	2.27525	2.6105	4.98277	0.0793624	0.393865	3.12526	2.08222	1.05963	0.633816	2.17996	1.91171	1.29232	2.09746	1.43349	-3.25487	-3.86787	-2.37781	0.964524	6.3034	-2.04705	3.1146	3.23806	2.80817	2.35356	3.86132	2.90818	4.54093	3.3849	1.93836	3.26269	3.39108	2.36342	2.3856	1.69779	2.09298	3.83409	2.29882
Os03g0312500	Inhibitor of apoptosis-like protein.	expressed protein	6.55183	6.87201	6.50212	6.31207	6.68799	6.718	5.29877	6.50401	7.22409	6.71376	5.80145	6.67988	7.32372	8.35922	8.77433	7.23777	7.88211	8.48869	5.57975	4.7071	5.11161	5.17699	5.49054	6.25694	4.51759	-0.757221	4.01903	5.73279	5.20961	5.57268	3.98427	3.77997	4.10527	3.84906	3.92496	4.54514	5.85089	4.59211	4.33443	5.41725	5.15719	4.41438	5.39026	5.43266	5.6643	5.28112	6.22629
Os03g0357500	Plant lipid transfer/seed storage/trypsin-alpha amylase inhibitor domain containing protein.	LTPL1 - Protease inhibitor/seed storage/LTP family protein precursor, expressed	3.16083	3.13735	3.84594	1.9553	1.82483	0.89734	1.99409	1.85188	2.05021	2.63195	3.32355	1.90466	1.64312	2.75679	1.50799	1.22853	1.32091	2.42211	1.56569	1.29745	2.23604	1.2391	1.51969	2.4785	4.2044	2.55452	3.61552	2.37838	2.22807	3.73168	2.83813	2.92456	2.33463	2.49124	3.61318	2.77996	4.26238	2.74354	2.2809	2.71326	3.05344	2.72942	1.29558	1.74219	3.36023	4.26972	3.2946
Os03g0395700	Conserved hypothetical protein.	expressed protein	5.53985	5.20926	5.37835	5.54571	5.18225	5.17584	5.55251	5.34349	5.56489	5.95241	5.62008	6.11492	5.14538	4.91931	5.76305	5.48546	5.62365	5.70786	4.98398	4.7498	5.13836	4.98043	4.70115	4.66579	4.20645	3.67824	3.32173	5.5458	5.65776	5.12596	4.46949	5.00932	4.93786	4.50956	5.47378	4.96608	5.71185	6.11636	5.38155	5.49237	5.83777	5.77843	4.20029	4.68114	4.19502	5.32542	3.86252
Os03g0556900	Conserved hypothetical protein.	No Hit	4.45997	4.17236	4.35554	4.73474	4.90964	6.94594	3.74046	2.02845	3.18781	4.78758	2.18794	5.96381	1.41916	2.43619	2.57366	3.33306	2.60061	3.30735	3.21097	2.54631	3.01435	3.41136	3.34035	4.15871	4.09339	6.31093	4.81384	3.47015	3.14374	4.84969	4.31436	4.5127	2.58645	4.21431	5.36489	3.64906	8.46629	6.32025	4.02153	6.33271	6.1733	3.87243	5.06777	2.47483	2.39543	3.75463	2.6597
Os03g0576400	26S proteasome subunit RPN6a (Fragment).	proteasome subunit, putative, expressed	9.3631	9.6697	9.02995	9.67955	10.0203	9.50684	9.79345	10.1313	9.74984	9.8816	10.1091	9.40537	9.66825	10.7279	10.4411	9.44264	10.331	10.7647	10.5615	10.428	10.1779	11.0095	10.7932	10.7611	9.78155	9.33105	10.0366	11.0109	10.562	9.79434	10.1549	10.2156	10.2662	10.0827	9.9845	9.79548	8.52506	9.46338	9.65853	9.76523	9.63413	9.71131	10.7924	10.9217	10.7445	10.1896	11.066
Os03g0581200	Hypothetical protein.	No Hit	3.41665	3.21783	1.66643	3.6586	2.455	3.59732	3.7898	2.91359	3.0435	3.38791	2.7028	4.07258	3.56332	3.31106	3.30077	2.86189	2.72142	3.50724	2.59247	2.47065	3.08255	2.83663	2.6115	2.54386	4.71574	4.5431	3.9529	3.27431	3.12964	4.24077	3.92726	3.73959	2.4399	3.90297	4.5171	3.04128	5.18258	4.80668	3.39651	4.15431	4.45723	3.47309	2.91935	2.67406	2.8712	2.8089	2.34224
Os03g0668500	Hypothetical protein.	protein binding protein, putative, expressed	9.39474	8.73851	9.52642	10.1973	9.44669	9.85197	10.5045	9.62497	9.68071	10.9112	10.3711	10.9338	9.43942	9.38121	9.19252	10.5777	9.85629	10.254	9.26745	8.56167	8.35691	8.85749	8.55729	8.21512	9.3135	9.01426	9.1933	11.6468	10.9096	10.7054	9.55476	8.81323	8.71817	9.22074	8.34837	8.64148	8.62549	8.75651	9.18939	9.00267	8.57285	8.78546	6.41286	7.63788	7.10855	10.0052	7.1173
Os03g0687400	(No Hit)	ribosome inactivating protein, putative, expressed	2.65873	2.94275	2.79592	2.95373	1.69698	2.88396	2.68732	2.0436	3.21969	2.76963	1.64962	2.96851	2.96873	2.15452	2.55726	3.82553	3.30051	3.1864	1.32957	2.67011	2.11943	2.89145	2.52123	1.67217	4.91879	5.3996	4.39095	3.58937	2.4609	5.37741	3.25363	3.77625	2.0813	3.01432	5.05554	4.01365	4.30981	4.10656	2.36179	2.33258	3.70448	2.5096	1.99859	3.28894	3.31229	1.91656	2.10293
Os03g0687800	Ribosome-inactivating protein family protein.	expressed protein	1.32851	1.82789	4.79375	3.29231	3.13545	2.9161	2.60791	2.67349	1.91444	1.53477	1.47408	3.15504	3.8463	2.80641	3.08943	3.07811	3.18918	2.58218	1.82732	2.2638	1.59406	2.58621	1.89998	1.74449	3.96015	4.83296	-1.11999	0.781208	1.32626	4.99808	1.58131	2.78661	2.856	2.41662	3.02432	3.2703	4.30655	3.00337	2.81769	2.49435	2.88665	1.6477	3.53057	2.10531	2.78353	2.58394	2.15668
Os03g0688000	Ribosome-inactivating protein family protein.	expressed protein	9.61618	8.26914	9.62952	6.83892	9.28921	8.31226	3.33523	4.54964	5.591	0.848444	3.1714	3.94927	10.5741	9.37613	9.01851	6.06838	5.61238	4.80598	6.93304	6.08546	6.66727	3.05774	4.54261	3.93558	4.30333	4.19731	4.11964	3.36678	3.42708	3.84845	2.47703	3.26472	3.1243	3.05843	3.8999	3.86861	4.02065	3.78844	3.25092	2.80507	3.24627	2.62342	3.26313	3.22715	3.54907	2.45967	3.4601
Os03g0702700	Conserved hypothetical protein.	domain of unknown function, DUF250 domain containing protein, expressed	9.28551	9.23592	8.47365	9.628	9.55093	8.97485	9.80269	9.55824	9.22621	9.5772	9.43961	8.77401	9.30198	9.56324	9.09356	9.10463	9.67313	9.16695	9.95033	9.93786	9.80879	10.6782	10.8737	10.7986	8.78789	8.31757	8.79717	9.48944	9.38644	9.03825	9.93939	9.45347	9.66849	10.3024	9.316	9.68122	7.85883	8.56431	9.54699	9.02223	8.93449	9.28869	11.2464	11.0142	10.8895	9.75996	11.2038
Os03g0709300	Plastocyanin-like domain containing protein.	plastocyanin-like domain containing protein, putative, expressed	7.52681	6.48059	8.90297	8.6533	6.1209	7.44928	6.10023	4.71289	6.0885	4.86373	4.6064	4.1833	6.11462	5.38202	6.69534	5.01053	4.27799	5.22356	8.95479	7.65176	10.1696	7.77005	8.16648	9.47228	5.6407	5.92706	6.22906	6.45045	4.86273	5.95918	6.82795	6.30724	6.89773	7.65136	6.60732	7.31505	5.82833	5.88182	7.43808	6.10345	6.93404	7.24061	6.66531	6.65597	8.32927	6.77483	7.5364
Os03g0721400	Eukaryotic protein of unknown function DUF841 family protein.	fb27, putative, expressed	8.33777	8.43591	8.20222	9.38351	9.47235	8.89816	8.33118	8.84943	8.97373	9.05763	9.39509	8.71224	8.62677	9.02081	8.63349	8.79644	9.44482	9.59943	9.5008	9.46433	9.23376	10.5812	10.4394	10.0967	8.63654	7.66529	8.07948	8.50744	9.29746	8.50202	10.5186	10.4432	10.4835	10.5777	10.4763	10.2613	9.31368	9.45968	9.81339	9.63697	9.56149	9.81508	10.2525	10.2344	10.2714	10.3804	10.381
Os03g0722700	Hypothetical protein.	expressed protein	8.25095	7.84296	6.82725	8.47514	7.98597	7.42876	8.10503	8.18273	8.27337	8.50897	8.09519	7.72605	8.26726	8.10911	8.03653	8.5463	8.43903	8.57981	6.97578	7.2076	6.83142	7.19148	7.55501	7.67545	7.12944	6.69371	6.66862	7.26512	7.41863	6.86884	7.16883	6.72984	6.53862	7.49509	6.85429	6.95576	6.27046	6.58411	6.86821	6.9176	6.7284	7.0814	6.14265	5.84462	6.18765	4.20931	6.71674
Os03g0731800	Hypothetical protein.	regulatory protein, putative, expressed	5.18538	5.25294	5.94089	4.9534	4.80266	5.53649	4.65454	4.77055	5.76153	3.35764	4.82555	5.2936	4.76687	5.19279	5.77289	4.55549	4.56861	4.95219	4.31798	4.76344	4.4361	4.19531	3.91706	3.6311	6.15999	6.0304	5.32145	4.85762	4.51455	4.48832	3.50619	4.21746	3.98543	3.3667	5.04346	3.81272	5.30245	4.75358	4.12835	3.60738	4.70813	4.26693	3.79723	3.71214	4.15416	3.91294	2.93873
Os03g0758900	WRKY transcription factor 34.	OsWRKY4 - Superfamily of TFs having WRKY and zinc finger domains	3.72573	2.4695	3.80723	2.54727	3.37348	2.69533	0.963198	2.83691	2.86344	3.46645	1.68553	2.83385	3.19192	3.25065	4.07751	3.87161	2.83723	1.44488	3.39458	3.25487	3.56697	3.65952	2.96011	2.84114	4.71601	5.04226	3.24632	3.96598	2.55734	4.39503	5.14951	5.29278	5.22744	4.86366	5.64995	5.74013	4.40489	4.76969	4.51909	4.59089	4.95319	3.73895	5.21163	4.65106	4.50467	5.73535	4.89488
Os03g0764000	GCN5-related N-acetyltransferase domain containing protein.	HLS, putative, expressed	6.09317	7.02812	7.00889	5.30901	5.82657	6.2358	6.19002	7.07954	6.97982	5.6973	6.17909	6.24667	6.28345	7.02144	7.00009	6.88478	7.18955	7.30104	5.78104	5.25121	5.38113	4.25097	4.1436	4.10492	4.31242	5.12811	1.6525	4.86482	4.76716	4.38885	3.11022	4.19144	3.35504	3.66522	4.67602	3.75729	5.13368	5.18197	4.00349	4.01597	5.01783	3.44044	5.26823	4.87218	4.5583	4.42079	4.2951
Os03g0832200	Calcium-binding protein precursor (Calreticulin).	calreticulin precursor, putative, expressed	3.2029	3.87896	5.20166	4.2744	4.25935	3.61436	4.82858	5.31624	4.82205	4.54272	5.11151	5.14414	4.81595	3.70805	3.89717	4.00701	4.51647	3.95684	8.86774	6.8166	9.66281	5.74406	7.11632	7.54403	5.78894	5.20107	3.46642	3.20428	3.82344	1.66934	6.94465	7.34969	7.39175	6.42171	5.65526	5.06889	5.9537	5.09594	5.85185	5.17043	5.81077	5.41383	7.39689	9.15218	8.82819	3.1956	7.03624
Os03g0833900	Cytidine/deoxycytidylate deaminase family protein.	tRNA-specific adenosine deaminase, putative, expressed	6.66183	6.10283	6.50239	8.94419	8.29328	8.11525	8.66973	7.87578	8.01421	8.95696	8.81371	9.25373	7.28708	7.72757	7.89809	8.45407	8.63397	8.52422	7.95071	7.59613	7.9693	8.66909	8.56542	9.21404	8.30309	8.05595	7.55649	9.20382	8.78451	8.84719	7.50459	6.95681	7.51651	8.38832	7.58801	8.19601	6.70555	6.36468	8.00357	7.32245	7.37439	8.06866	7.92337	8.20924	8.24129	8.09688	8.95158
Os03g0855500	Cyclin-like F-box domain containing protein.	OsFBDUF19 - F-box and DUF domain containing protein, expressed	3.63489	4.10401	4.0321	3.4647	2.18284	4.57897	1.89254	2.27901	2.48021	2.52475	2.23702	3.92021	3.0547	3.32055	3.97313	3.02092	1.96793	2.5257	3.37085	3.70787	3.42871	4.30229	4.15965	3.24367	4.61819	5.6701	4.71514	4.22611	3.01472	5.21086	4.35648	5.45902	3.33838	4.02494	6.13893	4.57678	5.99651	6.00612	3.73739	3.19125	5.49312	3.39165	2.7178	3.51971	3.03573	1.87892	1.62934
Os03g0860000	Conserved hypothetical protein.	expressed protein	6.75173	7.07792	6.8125	7.17072	7.75009	7.37374	6.22324	6.32663	5.76357	6.60379	6.64472	6.08314	4.84852	5.7133	5.96024	5.18244	6.56277	5.80012	5.78477	6.15766	6.61738	5.51396	6.2834	6.56939	4.9752	5.41658	5.48267	4.82555	6.42207	6.24574	6.07466	6.20852	6.14794	5.96763	5.96195	6.01662	5.20161	6.04935	6.25287	6.55926	5.9517	6.33921	5.64618	6.55289	6.26764	7.71287	7.27243
Os04g0134800	Haem peroxidase, plant/fungal/bacterial family protein.	peroxidase precursor, putative, expressed	3.75766	3.98607	4.60189	3.57395	3.94312	4.93073	3.02541	2.61991	3.59991	2.25812	3.09718	4.128	3.8943	3.96978	4.15571	4.11194	3.17615	4.67641	2.93138	4.14824	3.61221	4.54177	4.48137	3.06596	4.34547	4.96119	3.64787	4.18561	4.19492	3.87213	5.95797	5.95262	6.48841	5.64371	7.10745	6.19262	6.0902	6.29366	5.35705	6.37355	6.12057	4.97767	4.37264	3.33335	4.58034	3.06788	3.56014
Os04g0152500	Protein of unknown function DUF594 family protein.	expressed protein	3.18579	2.33061	3.15352	3.32845	2.1594	2.47308	3.53903	2.85482	1.97608	3.92131	2.35609	2.51801	3.01892	2.41965	2.19342	3.0357	2.56581	1.80623	2.80342	2.09488	1.78697	1.7855	1.94813	2.73007	1.05605	4.46205	3.63515	2.52232	1.73051	3.77486	3.53437	2.41555	2.063	3.53909	3.81523	2.56912	1.71131	2.04449	1.89878	2.75843	2.00918	2.31084	4.4686	2.61645	2.91648	2.4818	2.98648
Os04g0182600	Conserved hypothetical protein.	glycine-rich protein, putative, expressed	-0.618887	-1.22825	3.46174	2.31631	2.22476	3.66131	4.13415	2.05489	-1.08505	-0.488423	1.42534	3.33076	2.90944	3.51299	0.845796	1.43844	2.10282	4.49204	2.0592	1.76062	2.3934	2.44258	1.43015	1.51756	0.722536	3.91361	2.30709	2.26615	1.94377	-0.075157	1.46815	2.24741	1.22627	1.97161	2.61771	2.38624	3.5141	1.04343	2.31628	-1.21017	2.05594	1.98263	1.5258	1.6059	-0.19476	1.27722	1.4677
Os04g0183300	Amidase family protein.	amidase family protein, putative, expressed	3.58223	3.69245	4.00323	4.37752	3.72277	3.97329	4.71385	4.26549	4.8104	3.37262	3.51883	4.31303	4.39774	2.60055	3.04571	3.55213	3.26776	3.33856	2.95252	2.59753	3.46277	2.78905	3.45171	8.27408	4.74212	4.66508	5.3154	3.42415	3.69214	5.00313	6.46315	6.7231	6.97765	6.33513	6.10945	6.49291	6.69618	5.72711	6.1801	5.83367	5.87268	6.07991	3.92381	4.35028	4.4735	6.52049	3.64085
Os04g0224000	Conserved hypothetical protein.	No Hit	10.2651	10.1682	9.42365	8.75675	8.64742	7.9058	10.4063	10.7076	10.4893	9.80537	10.0241	9.52561	10.3676	10.7188	10.5269	9.28407	9.69026	9.43347	9.82978	9.61175	9.45217	9.50111	9.54182	9.49978	9.98356	8.66309	9.23421	8.43422	8.88983	8.50573	9.69213	9.41755	9.76684	9.91804	9.29176	9.43443	9.14542	9.80667	10.0817	9.72236	9.49851	9.97978	11.6139	11.0253	10.9575	9.1884	10.2402
Os04g0439000	(No Hit)	No Hit	7.58007	7.78939	7.66346	8.24086	7.88754	7.79658	7.62029	7.75633	8.11777	7.78408	8.21974	7.2417	7.25077	7.16388	7.43314	7.28747	7.88658	7.54522	5.96499	6.12822	6.93611	5.35657	5.79368	6.22668	6.9577	5.82341	7.33287	6.08473	7.02843	5.65774	5.54263	5.28667	5.97479	5.42879	4.82548	6.11767	6.95754	5.71404	6.35397	5.85296	5.70407	6.50515	7.0795	7.10954	7.28851	7.03138	7.23989
Os04g0449300	Conserved hypothetical protein.	No Hit	3.85669	3.59884	6.86614	4.3196	4.11358	7.1809	3.37189	3.73893	5.09297	3.23455	3.03968	4.22629	3.65506	3.17055	3.78178	2.84396	3.68316	3.56089	3.00736	2.90528	4.68191	1.94639	2.79335	4.06837	2.90112	4.41527	1.28681	2.0311	2.67542	2.7366	2.83052	3.70452	5.05505	3.5708	3.67342	4.83886	6.78495	5.30604	4.40475	5.88803	4.71911	4.59364	3.75795	2.00296	4.0281	2.89233	2.31593
Os04g0553300	Thioesterase superfamily domain containing protein.	thioesterase family protein, putative, expressed	5.38028	4.75238	6.16357	4.24768	4.2168	4.59441	4.49009	5.21963	3.81191	6.01973	3.83606	2.52432	0.730232	2.31197	1.9369	4.00183	2.62102	1.74599	6.14047	5.31953	5.83488	6.17565	6.56946	6.35753	3.01534	4.09878	4.26771	3.78887	3.94086	4.36973	5.58556	5.42107	4.88139	5.40945	5.29207	4.4868	2.63575	3.39053	4.05047	3.64731	3.72197	3.73001	6.08223	6.27529	6.06199	6.1204	6.57236
Os04g0566600	Myb-like DNA-binding region, SHAQKYF class domain containing protein.	MYB family transcription factor, putative, expressed	7.91137	7.74622	7.42261	7.08484	7.24928	7.11	5.43614	5.93804	5.36186	6.89712	7.26396	6.2377	6.16804	6.57528	6.11397	6.7925	6.67258	7.22714	9.25147	8.62246	6.33884	9.68332	8.78824	7.66329	5.33097	5.33016	4.85567	5.98963	6.02901	4.36786	3.923	4.35275	2.88533	3.45199	5.32071	4.24059	6.30415	6.02096	4.85931	5.123	6.06013	5.70236	9.34569	8.07102	8.24627	6.15033	8.73279
Os04g0586600	Conserved hypothetical protein.	No Hit	1.68786	1.58888	3.07968	2.33277	1.50355	2.89569	-0.176719	1.82736	2.5755	1.65633	2.00594	2.84184	2.64642	2.47549	1.3218	1.23377	1.41434	2.62848	1.10698	2.14749	1.88706	2.70075	1.82187	1.46286	3.79393	5.34245	4.53618	2.77154	-0.0765816	4.59097	2.70371	3.53259	1.33438	2.67963	4.45406	2.83894	4.49159	3.74294	2.19573	0.113108	3.84617	3.07392	1.62137	1.63418	2.1149	-0.00623435	1.07073
Os04g0595000	Peptidase aspartic family protein.	No Hit	3.55963	2.89714	4.2157	1.91807	2.7639	2.39133	3.01903	3.05889	2.47456	3.10348	2.17692	2.07305	3.78187	2.87784	2.61372	3.02029	2.50103	2.36274	1.5283	2.18502	1.02827	2.362	2.42557	0.612272	4.00522	4.49117	5.78269	3.7608	3.02449	4.15221	2.78388	2.81493	1.01465	2.73087	3.92573	2.43577	3.33472	3.85087	0.875648	2.85415	2.6288	1.92742	1.76381	2.55592	-0.159608	1.27605	1.93261
Os04g0634400	S-locus glycoprotein family protein.	serine/threonine-protein kinase receptor precursor, putative, expressed	4.29474	4.30523	3.56842	3.83608	3.24505	3.97489	3.95791	3.44558	2.58412	3.79341	3.46212	3.98183	4.15092	3.38249	4.3281	3.74251	4.42798	3.60638	3.40877	3.21862	2.1009	3.77431	3.16804	3.58142	3.91657	6.45277	4.5828	3.8627	3.0975	3.90177	5.59059	6.00946	5.47215	6.00966	7.15636	7.75896	6.45232	6.15949	5.40556	6.56533	6.29151	5.48318	3.06733	3.27995	2.20369	2.04033	2.24113
Os04g0675500	Oligosaccharyl transferase STT3 subunit homolog (B5) (Integral membrane protein 1).	oligosaccharyl transferase, putative, expressed	9.77092	10.0953	8.89072	10.5345	10.3511	9.22106	10.3198	10.5096	10.4508	11.2868	11.3437	10.4729	11.1812	10.994	10.6256	11.1038	11.2215	11.2459	10.5758	10.5905	10.2975	11.4436	11.5202	11.4722	10.3306	9.51038	10.311	11.3953	11.677	10.8214	11.386	11.328	11.0939	11.5959	11.2483	11.1252	11.3942	10.9294	10.7738	11.2207	11.1326	11.2174	12.0135	11.9724	11.887	10.5284	11.8868
Os05g0104800	Eukaryotic translation initiation factor 3 subunit 5 (eIF-3 epsilon) (eIF3 p32 subunit) (eIF3f).	eukaryotic translation initiation factor 3 subunit F, putative, expressed	8.94205	8.79479	8.44499	8.81049	8.52747	8.33834	8.63295	8.81819	9.07768	8.40171	8.74346	8.76712	8.56877	8.49738	8.94796	8.47552	8.35728	8.76699	10.0754	9.70268	9.46971	10.5794	10.2426	10.5369	8.45197	7.7838	7.77175	8.23195	8.40492	8.191	9.71134	9.42866	9.6452	10.1834	9.59914	9.63028	7.83116	8.05587	8.85093	8.16988	8.4325	9.06805	10.6407	10.3744	10.649	8.46004	9.97534
Os05g0150900	Histidyl-tRNA synthetase, class IIa family protein.	tRNA synthetase class II core domain containing protein, expressed	7.91302	8.05349	6.87205	7.37145	7.37816	6.61678	8.04286	8.45295	8.27328	8.00375	7.85567	7.28475	7.88748	8.32913	8.15279	7.2217	7.92561	8.00872	7.83239	8.27885	7.56353	8.51266	8.37562	8.31203	7.54973	7.48711	7.45098	7.6287	7.74345	7.32482	7.83153	7.72735	7.58815	8.23918	7.74037	7.44679	6.58002	6.84611	7.21905	7.20503	7.30294	7.52276	9.17824	8.97528	8.64991	7.65554	8.54297
Os05g0166200	Hypothetical protein.	No Hit	0.251394	1.92609	0.772837	1.41713	1.8269	3.48441	2.63115	1.15084	1.33833	2.31624	1.49591	2.47414	-0.185789	1.82351	0.887804	0.904222	1.77901	2.30162	-0.16648	1.71022	2.70803	1.95708	1.34916	2.49014	3.43687	-2.29727	4.06697	1.25099	-0.100108	1.26592	0.925511	2.011	0.149738	1.02868	3.09658	1.92681	3.98105	2.99642	0.756599	1.72672	3.00552	4.9276	2.61176	1.47993	2.71582	1.03032	1.11057
Os05g0197700	Retrofit.	No Hit	3.50173	2.21635	2.70664	2.90569	2.53583	2.95574	2.91796	2.77553	2.5985	3.2435	3.01572	4.08669	3.57766	0.927846	2.72137	2.7452	2.48907	3.3046	2.77883	2.85022	2.20778	3.23891	2.96858	1.88695	4.21556	5.11314	2.12381	3.76111	3.75552	3.87644	2.67939	3.9406	1.61658	2.72751	4.67532	3.1215	5.4332	5.07723	3.48391	3.87746	4.83553	3.44819	2.12248	2.46357	2.25944	2.42419	2.21044
Os05g0291600	Non-protein coding transcript, putative npRNA.	No Hit	3.40205	3.57641	4.42109	2.20377	2.49733	3.68533	3.11491	2.22393	3.64286	2.38582	3.06662	4.58433	3.48305	3.06753	3.6536	1.59568	2.70762	4.43782	2.82463	2.34411	2.74154	2.34772	1.72579	2.78555	1.44767	0.617912	3.21269	3.28561	2.41479	2.7381	2.9589	1.99583	3.51654	3.87851	1.98987	3.4664	5.43646	1.24518	3.06504	4.21701	1.08128	2.82852	2.59019	2.5447	2.70499	2.2372	2.47267
Os05g0335500	Hypothetical protein.	expressed protein	3.16095	3.46882	3.94976	3.22845	3.02809	4.17525	1.339	1.96982	3.06329	2.62907	2.76124	4.01662	4.11618	4.35348	4.46142	3.49441	2.80081	4.02514	5.04582	4.2115	6.31018	4.45509	5.561	6.51137	3.75232	4.94928	2.72409	2.48579	2.7023	-2.26304	4.9446	6.00569	6.27553	4.91947	5.78683	6.15504	6.39486	5.69856	5.29199	4.68652	5.8526	5.19172	4.30941	5.15552	6.72762	6.46726	5.1554
Os05g0346200	Dehydration responsive element binding protein 2A (DREB2A protein).	AP2 domain containing protein, expressed	12.42	12.0323	11.5261	11.3259	11.304	10.7114	12.9659	13.0163	12.6119	11.9188	11.7434	11.2271	12.2472	12.6474	12.2255	11.3708	11.68	11.0118	11.6443	11.6034	10.6757	11.1366	10.8836	10.681	11.7812	10.9289	11.6854	11.3254	11.3921	10.7371	10.7813	10.4946	10.6703	10.5999	10.0744	10.2978	10.4588	11.0646	11.1086	11.2567	10.9355	10.9031	12.2647	11.8443	11.4437	11.2794	11.4752
Os05g0362100	Glyoxysomal fatty acid beta-oxidation multifunctional protein MFP-a [Includes: Enoyl-CoA hydratase (EC 4.2.1.17); 3-2-trans-enoyl-CoA isomerase (EC 5.3.3.8); 3-hydroxybutyryl-CoA epimerase (EC 5.1.2.3); 3-hydroxyacyl-CoA dehydrogenase (EC 1.1.1.35)].	3-hydroxyacyl-CoA dehydrogenase, putative, expressed	5.69336	5.92313	6.38979	4.81937	5.09515	5.834	6.30864	5.57347	5.71563	4.87677	4.80952	5.46809	4.32209	4.70953	5.17916	4.22526	4.53444	5.42767	8.55547	7.28437	8.4613	7.88583	8.13156	8.62231	4.46476	4.38762	5.57091	5.19571	5.07564	5.38171	5.51424	5.92371	6.2111	6.57896	6.60853	6.02101	2.8454	3.77474	3.82578	3.50996	3.77772	4.24976	9.73308	9.51153	9.40396	8.23999	9.88893
Os05g0424800	Non-imprinted in Prader-Willi/Angelman syndrome 2.	DUF803 domain containing, putative, expressed	8.08695	7.88028	8.85238	7.66256	7.78124	8.41197	7.58201	7.50889	7.71586	7.56565	7.7725	7.49106	7.61403	7.89913	7.67007	7.43761	8.1336	7.57876	9.15833	8.48093	8.78061	8.94905	9.34257	9.5378	7.10179	7.2955	6.70492	7.60258	7.26349	7.18494	9.99324	9.75487	9.993	10.1516	9.95485	10.3405	8.45682	9.24653	9.29057	9.1375	9.3122	9.21091	9.14564	10.1668	10.4046	8.21887	10.0574
Os05g0445900	Transcriptional activator DEMETER (DNA glycosylase-related protein DME). Splice isoform 2.	hhH-GPD superfamily base excision DNA repair protein	7.82034	8.10369	7.69315	8.09248	8.27523	7.76619	8.05789	8.4384	8.25938	8.21304	8.6629	8.02568	7.84405	8.00279	7.94076	7.44542	8.55274	8.0275	7.9537	8.07584	8.43556	8.0922	8.42627	8.29909	7.33047	7.00538	5.90067	6.85429	7.69793	7.00817	6.81933	6.93901	7.17128	6.97095	6.31718	6.94963	6.16906	6.78824	6.91754	7.01008	6.80248	7.50557	10.6858	9.43851	9.37624	8.0751	9.57107
Os05g0461000	Clathrin adaptor complex, small chain family protein.	clathrin adaptor complex small chain domain containing protein, expressed	9.0746	9.2483	9.22667	9.87124	9.86033	9.92855	9.47283	9.47581	9.61033	9.96393	9.69975	10.316	9.20509	9.83296	10.157	9.69439	9.82633	10.3972	10.8643	10.0655	10.4482	10.8188	10.741	11.0901	9.92983	9.5167	9.72617	10.333	9.62034	9.82212	10.3619	10.133	10.5786	10.5361	10.006	10.2473	8.57025	9.19576	9.8041	9.86682	9.47045	10.0776	11.1645	11.315	11.4176	10.5144	11.3766
Os05g0463100	Non-protein coding transcript, uncharacterized transcript.	No Hit	3.48092	3.90445	2.58438	3.53392	5.18665	2.1851	4.0822	5.43721	5.22707	3.94106	4.4927	4.60253	5.71317	5.53921	5.37727	6.02662	5.17228	5.68869	5.8674	5.25265	5.07359	5.922	5.65068	5.52947	4.84254	3.7687	3.93788	3.98154	5.24259	4.01155	4.47186	5.06816	4.10808	5.08088	5.81689	4.3318	5.45258	5.20594	3.83117	3.56548	4.51327	4.27497	6.7087	6.22648	5.84567	4.31096	5.74367
Os05g0477600	Alpha-expansin OsEXPA4.	expansin precursor, putative, expressed	4.10175	2.22658	2.3104	2.98998	1.65227	3.54972	3.06282	2.36829	3.1567	1.59828	2.11193	2.50753	2.6118	2.69634	6.5224	2.86168	1.38253	2.3551	4.95856	4.93291	4.8062	4.58584	4.58881	4.74267	4.92183	5.0773	4.77784	3.34884	4.32227	5.99802	4.12725	2.76401	2.14746	4.19088	3.97865	2.72415	2.96153	2.90656	1.8407	-1.01743	1.92966	2.15462	5.06326	4.79555	4.50615	3.44709	5.71084
Os05g0488900	Cytochrome b5 reductase.	NADH-cytochrome b5 reductase, putative, expressed	6.19259	6.48273	5.47929	6.35282	6.44116	6.19163	6.44068	6.26512	5.93126	6.93226	6.98135	6.73273	5.50306	6.00403	8.00995	5.86968	6.4486	5.70153	7.46877	7.20495	6.73657	7.32324	7.26011	7.28565	5.80879	6.12142	6.15963	6.21407	6.0517	6.01279	6.84259	6.68951	6.67404	6.98301	6.67013	6.54101	5.26686	5.98476	6.02952	5.472	6.13004	6.29902	8.01987	7.74425	7.66187	7.4071	7.93136
Os05g0519900	Oligosaccharyl transferase STT3 subunit.	oligosaccharyl transferase, putative, expressed	8.57847	8.6417	8.42136	9.66932	9.37285	9.1198	9.35557	9.438	9.81349	10.2691	9.93004	9.77537	9.16234	8.79237	9.22972	9.67104	10.0117	10.256	8.90954	8.67618	9.47565	9.36021	9.68585	10.3512	9.09641	8.55551	8.57315	8.67908	9.11931	9.27976	10.1085	9.73422	10.2858	10.3185	9.45591	10.1743	9.23466	9.10648	9.9471	9.09551	9.07928	10.2169	10.2983	10.4418	10.9735	8.82513	10.2421
Os05g0557500	Conserved hypothetical protein.	expressed protein	9.49902	9.69612	8.84745	9.15986	9.01938	8.40678	10.0496	10.2814	10.4898	10.2186	10.2651	9.51197	10.4604	10.6836	10.3599	10.0595	10.5728	10.7327	9.37601	10.1976	9.88289	9.74943	9.65135	9.84671	9.98356	9.27984	9.84919	10.672	10.6888	9.95956	10.1055	9.80037	9.86101	10.2203	9.65102	9.95377	9.2743	9.60292	9.74223	9.66871	9.6295	9.95558	9.70513	10.2552	10.3731	10.2168	10.2177
Os05g0575800	Hypothetical protein.	No Hit	3.82208	2.51779	2.75489	4.51	2.93785	4.64606	3.24664	2.72372	2.81411	3.86158	2.51752	3.79532	1.62562	3.00604	3.04953	3.35977	2.35842	2.22537	2.51181	2.8006	4.11154	3.23689	2.23963	2.39821	1.47387	4.50405	5.03424	3.33246	3.02898	4.52152	4.25195	2.98348	1.81963	4.01574	4.01001	2.65694	5.62165	4.22459	2.76822	3.49952	4.07157	2.40197	2.8061	2.34568	0.996834	2.4349	1.73336
Os05g0591300	Peptidase A1, pepsin family protein.	CDR1, putative	2.79136	3.42948	1.85379	2.12856	2.90241	1.89156	1.27112	2.50277	2.38104	2.57023	2.35066	3.10281	4.79543	3.28971	2.57142	2.01482	2.88654	1.95966	3.07377	2.91433	1.64481	3.34427	3.27722	1.88066	4.31369	5.3899	4.91238	2.46574	2.29133	4.56759	3.17195	3.78589	1.91718	3.41776	4.90759	3.75123	5.20078	4.11248	2.08396	2.75852	3.58897	2.26306	2.87321	2.45884	1.13765	1.90286	5.31409
Os06g0103700	Glutamine cyclotransferase family protein.	glutamine cyclotransferase precursor, putative, expressed	9.43575	9.48478	9.10098	9.10796	9.11023	8.83825	9.4492	9.35789	9.14074	9.37514	9.44882	8.97911	9.02415	9.19844	9.02002	8.63006	9.33244	9.07188	8.61153	9.0039	8.92225	8.54599	8.655	8.68038	8.49573	8.14574	8.50156	9.31393	9.33448	9.09389	9.44895	9.11586	9.46575	9.39079	8.5241	9.31809	8.20484	8.82498	9.45035	9.25925	8.83602	9.51146	9.1744	9.19306	9.40499	9.39759	9.42401
Os06g0122800	Hypothetical protein.	No Hit	3.78564	3.989	2.81297	4.131	3.21996	3.80555	3.95761	2.10011	2.25444	3.36298	3.15892	3.90666	2.49259	3.36706	3.0176	1.90635	2.25389	2.2227	3.25209	3.07422	3.05502	3.62008	4.24819	3.62964	3.10089	-1.67958	3.37317	3.25108	2.82127	3.60142	5.26843	4.98654	4.41551	4.70728	5.96554	4.7008	6.07761	5.31654	3.67806	4.22007	4.90942	3.93812	4.32685	3.88386	3.63492	4.56939	4.63117
Os06g0132200	Hypothetical protein.	No Hit	2.1215	2.3893	2.94896	2.47894	2.12675	4.87762	2.86783	2.29458	1.63679	1.21752	2.28692	3.87185	2.30871	3.24415	2.21518	1.29148	2.74172	2.39167	1.66261	1.67235	0.375167	3.28789	1.90477	1.82702	3.34805	2.256	1.73677	3.15293	2.22135	3.32927	1.6678	1.47801	1.50683	1.98586	2.83498	2.67839	3.43263	1.49162	0.655833	1.39241	0.133716	1.25923	1.88975	2.25866	1.9053	1.02588	1.63915
Os06g0149700	Cysteine synthase (EC 4.2.99.8).	cysteine synthase, chloroplast/chromoplast precursor, putative, expressed	1.71808	1.89484	-1.45145	1.94923	0.223052	4.49189	2.60209	2.04095	1.86815	2.60498	2.02173	0.335109	1.43661	1.44894	1.25387	1.88452	2.54744	2.02448	1.8653	1.53422	2.35461	1.03589	2.53386	1.68563	3.98675	5.20462	3.04698	1.06866	1.53635	-1.31025	6.37789	5.36849	6.18704	6.5955	5.51098	6.40811	3.04529	4.2292	5.05118	3.49153	4.00854	5.28535	2.45352	1.23646	1.07792	0.742702	2.02952
Os06g0150400	Saposin B domain containing protein.	expressed protein	7.78563	7.81313	6.97916	8.87421	8.80609	7.92481	9.43537	8.98662	8.54704	10.0784	9.94957	9.36523	8.86947	9.02733	8.66731	8.55005	9.18729	8.13133	10.6387	9.88375	10.7762	9.3729	9.69112	9.89412	8.22115	8.02739	8.55546	7.62325	8.05645	7.68182	10.5087	10.352	10.6006	10.2307	9.6906	9.34663	8.43109	8.80215	9.2286	9.10411	8.81981	9.30247	10.5477	11.0613	10.8144	8.28863	9.81313
Os06g0178900	Vacuolar H+-pyrophosphatase (EC 3.6.1.1) (Ovp2).	inorganic H+ pyrophosphatase, putative, expressed	10.1365	9.77967	12.0484	10.59	10.6635	10.5208	9.73798	9.67145	9.3002	10.0838	10.1574	9.60813	9.63255	10.0676	9.36685	10.2964	10.6288	10.7388	14.3946	12.8561	14.5905	14.6738	14.9961	15.197	9.19564	9.02473	9.66618	10.739	10.2726	10.2865	14.925	14.4683	15.1552	14.9947	14.409	14.5454	12.9427	13.0211	14.3084	13.3623	13.3333	14.3441	13.1629	15.091	15.1939	15.2657	15.093
Os06g0346300	Acyl-CoA dehydrogenase, central region domain containing protein.	glutaryl-CoA dehydrogenase, mitochondrial precursor, putative	1.69212	2.65271	0.920144	4.42604	4.37021	3.94716	7.58097	2.28933	2.57068	2.02455	1.76389	3.10923	2.55389	1.96534	2.93296	3.17795	3.64755	3.75752	1.57527	2.71693	4.34829	3.80503	2.71634	2.18282	2.52676	4.50128	4.68483	5.31467	5.16412	3.81546	2.59904	3.41997	0.692207	2.8607	4.71896	4.44582	4.9051	4.51653	2.39889	2.63569	4.34115	2.44997	2.24503	2.15265	2.6843	2.2187	1.7022
Os06g0350100	(No Hit)	No Hit	7.68067	9.25567	9.06643	4.66967	5.26137	5.72765	6.34032	7.34175	8.11701	4.97407	6.4499	6.70076	6.63612	6.69001	7.77874	4.18133	5.35956	5.10483	5.68401	5.96301	7.00669	4.55701	4.6924	5.67275	6.92104	5.96776	6.45941	5.1388	5.27752	6.30259	5.14301	5.92074	6.56736	4.57988	5.19615	5.71327	7.24503	5.65161	6.0623	5.00131	5.3788	6.00371	6.93107	7.16313	7.61851	7.40135	6.92297
Os06g0471100	Hypothetical protein.	No Hit	8.04693	8.02784	8.12237	6.02704	6.13372	6.00357	7.54562	7.71646	7.48717	7.23037	7.34005	6.73984	7.67561	6.91895	6.64195	6.20357	6.62227	5.38272	7.38976	7.85824	7.55296	7.20467	7.00703	6.90229	7.06426	6.63554	7.02272	6.69555	7.39999	6.87171	7.36026	7.5229	6.82967	7.31298	7.80455	7.23971	7.41694	7.67096	7.20608	7.20363	7.33542	7.47686	9.24188	8.33738	8.22688	7.44989	7.95289
Os06g0486900	Formate dehydrogenase, mitochondrial precursor (EC 1.2.1.2) (NAD- dependent formate dehydrogenase) (FDH).	erythronate-4-phosphate dehydrogenase domain containing protein, expressed	3.99424	2.60525	2.66755	3.25656	3.35529	1.89438	3.67813	2.73372	3.00562	2.90359	2.49961	4.44136	4.82043	4.22993	4.32825	4.96848	4.40264	4.53597	3.12188	3.0715	3.65655	3.03944	3.15308	2.87916	2.74816	3.08796	3.30711	3.00908	1.86453	4.56986	3.69211	3.82425	2.59732	3.30589	4.70075	3.24301	4.11793	4.10148	2.97775	2.09475	3.54035	2.11836	7.64193	5.59237	5.81942	4.56738	6.94915
Os06g0524300	Hypothetical protein.	extra-large G-protein-related, putative, expressed	6.35196	6.25021	6.56504	6.27074	5.89503	6.22204	6.23412	6.59658	7.31511	6.32365	6.53416	6.32701	7.60422	7.66399	7.33426	7.29193	6.9444	7.37626	6.60444	6.80304	6.1557	6.8316	6.96401	7.02958	6.00691	6.93507	5.28327	5.948	6.36832	5.88911	6.36576	6.69834	6.12613	6.01871	7.18151	6.8026	6.14975	6.80425	5.32245	6.00664	6.48226	5.55384	9.00008	7.23174	7.51068	6.56886	7.65536
Os06g0574900	Hypothetical protein.	expressed protein	2.15971	2.49043	2.07631	1.47367	1.50953	4.492	3.23365	1.55977	3.05042	2.42346	2.45764	2.25046	3.52572	2.17279	2.20725	2.8953	1.94368	3.10441	2.42745	2.63076	3.08759	1.92981	0.779774	2.21702	3.94188	4.12042	2.01532	2.36501	3.02735	2.43346	1.62867	0.441975	3.20783	1.20363	-0.260911	1.95645	4.82295	-0.936848	2.09869	4.21871	0.703847	1.76579	4.33229	2.97917	4.46919	2.98433	2.92541
Os06g0583500	Zn-finger, CCHC type domain containing protein.	retrotransposon protein, putative, unclassified, expressed	3.93873	7.06671	6.36493	7.39403	5.83717	6.58232	7.14234	7.4523	6.83239	7.57983	7.16774	6.50457	7.47828	6.98822	6.88641	5.80248	7.291	6.83729	3.50246	7.38055	6.89736	7.02106	5.82354	6.45879	6.28599	6.60861	6.63835	7.22976	6.87147	6.10666	4.7242	7.09986	7.22197	7.58699	5.97385	6.52044	6.32808	6.84951	6.9166	7.11413	7.07331	7.10659	5.43772	6.18854	6.24107	6.69651	5.56465
Os06g0627500	Leucine-rich repeat, plant specific containing protein.	TOO MANY MOUTHS precursor, putative, expressed	2.95135	3.50299	3.40244	2.40483	2.3097	3.77823	4.3482	3.28618	3.69618	2.76428	2.79231	3.39175	2.81368	2.59359	2.22707	3.70412	2.72499	2.97344	3.24258	3.12165	3.65056	2.96462	3.52316	3.47313	3.03549	4.36292	4.93464	3.15324	2.55887	4.39866	4.92563	4.73431	4.27552	5.1081	5.62572	4.98976	4.30793	4.20309	4.3556	3.86556	3.84508	4.33214	1.19172	4.09904	5.0519	4.67265	4.69978
Os06g0630900	Hypothetical protein.	No Hit	5.11416	3.96306	5.12817	3.95051	6.75893	4.96038	3.40188	3.33022	4.57447	3.53476	3.81904	5.07846	4.07772	3.71695	4.43676	4.27277	3.9912	4.66798	5.44209	5.06151	5.85714	5.57483	6.14755	4.76967	5.83991	6.09153	4.88829	4.46247	4.39968	5.35193	7.14994	7.38915	4.97715	6.93225	8.13049	7.92025	6.84687	6.86897	5.2268	4.94909	6.35047	5.03025	4.04142	5.59723	5.51266	5.10622	5.01337
Os06g0646900	Homogentisic acid geranylgeranyl transferase.	prenyltransferase, putative, expressed	3.51341	3.77804	3.59778	3.65151	3.21572	3.28943	3.07447	3.14647	2.59123	3.12293	3.28747	2.29926	3.50416	3.59048	3.53549	3.61065	3.32139	3.77246	3.77338	3.88281	3.05427	4.91973	4.68037	3.40696	4.75079	4.3352	3.07551	3.98198	3.0502	5.08094	5.18804	5.55117	3.03807	4.87566	6.55474	5.47158	5.44577	5.89224	3.53784	3.7033	5.53139	3.32112	2.88793	3.46267	3.56159	2.7232	3.10875
Os06g0669900	(No Hit)	No Hit	7.35296	6.86458	7.10026	6.77626	6.63052	6.03744	8.10815	7.98663	7.93678	7.10595	6.84462	6.49826	8.18207	8.18224	7.84904	6.89823	7.47405	7.91755	6.45932	7.29105	6.61999	6.52323	6.50483	6.11418	6.90547	6.42294	6.18192	6.24863	6.3099	5.95481	7.03882	6.92427	6.98683	7.04457	6.86845	6.65505	7.16811	6.83612	7.09296	6.44359	6.58595	6.7985	6.84442	7.15666	7.05994	6.83651	6.46939
Os06g0683600	Hypothetical protein.	No Hit	10.2043	10.0268	9.86164	8.60367	8.57949	9.08703	10.6225	11.0983	11.2021	9.14495	9.36362	9.76208	8.76526	8.45162	8.84739	9.45935	8.71176	8.74477	9.27071	9.40857	8.95513	9.15874	8.52374	8.97745	9.63849	9.12776	9.55938	10.2563	10.4452	9.45208	8.73954	9.09899	9.50405	7.69055	7.34881	7.88373	9.83509	8.23479	8.15727	9.24423	8.0484	8.06628	9.81572	10.22	10.4864	10.6342	9.85672
Os06g0687600	Uncharacterized plant-specific domain 01627 containing protein.	plant-specific domain TIGR01627 family protein, expressed	12.6544	12.1503	12.1091	11.7198	11.6238	11.4181	11.2002	11.5671	11.5167	9.67469	9.55759	9.6294	9.51412	9.86408	10.1008	9.86	10.0031	9.71565	11.8823	11.0601	11.5263	11.2776	11.8127	11.8742	8.28493	8.01365	7.6734	8.99415	9.55698	9.12192	10.3553	9.72395	9.45672	10.133	9.52993	9.49065	8.41982	8.60601	9.32029	7.89343	8.40708	8.96178	11.1241	11.9428	11.4767	13.4167	11.537
Os06g0692800	Protein of unknown function DUF547 domain containing protein.	expressed protein	1.60419	-0.548376	2.66761	1.7608	1.80319	0.678918	0.971113	1.31749	3.63653	2.39145	1.31989	0.104554	1.67642	0.0894864	1.61126	1.13955	1.83357	1.65637	5.47103	4.7052	5.32117	6.03468	6.06818	6.45614	3.59938	3.49224	4.32791	3.04168	1.49753	4.23122	5.90872	5.48755	5.6572	5.95985	5.39461	4.91265	3.57876	4.50486	4.99023	4.75544	4.59626	4.81804	6.94304	7.198	7.06294	6.96039	7.65766
Os06g0710200	Hypothetical protein.	No Hit	2.48592	3.09831	3.34776	2.46096	3.35919	2.9074	2.89214	2.47572	2.23169	2.50182	2.78778	2.71222	3.39459	3.28623	2.83131	0.302548	1.92259	2.15587	2.15007	2.00017	0.644412	1.4392	2.27479	2.4489	3.86877	4.87166	3.27191	2.43923	1.68116	2.96767	2.99733	3.22514	1.50739	2.73019	4.22726	2.45525	4.77241	4.22392	2.05851	2.16763	4.5897	2.80567	2.2821	1.58143	1.49348	5.3381	2.20669
Os06g0720700	Conserved hypothetical protein.	hypothetical protein	7.76023	6.23275	7.80677	8.67909	6.69649	8.21898	7.13458	6.46022	8.46274	7.61446	6.37102	8.87845	6.88912	6.34515	9.07381	6.71819	6.69464	9.40717	6.41046	6.54158	8.55133	6.85666	6.71381	8.72073	6.79152	6.34649	5.10593	7.00229	6.48542	8.16902	8.94996	7.25027	8.61039	9.26555	7.43688	8.90793	5.96217	7.08415	8.75312	6.70959	6.88179	8.67393	6.95629	7.20444	8.78886	7.37864	7.2673
Os07g0109500	Ribosomal protein L13 family protein.	ribosomal protein L13, putative, expressed	11.5437	11.8641	10.3973	11.1387	11.0287	10.3088	11.7146	12.2872	12.3341	12.2963	12.5635	12.4653	11.7908	12.1862	12.4384	11.7347	12.16	12.2421	12.7438	12.3077	12.1288	13.2759	12.8756	13.013	11.8132	11.4203	11.4727	12.4058	12.6721	12.0712	12.6362	12.4323	12.6135	13.0206	12.5215	12.3502	10.3134	10.9872	11.7817	11.6044	11.3459	12.0889	13.0647	12.8625	12.9613	11.499	12.4064
Os07g0110900	Conserved hypothetical protein.	expressed protein	11.3026	11.3202	10.8861	11.9622	12.006	11.6274	11.46	11.4051	11.1756	11.2096	11.2966	11.0011	11.63	12.1288	11.6559	11.6383	11.8722	11.8164	11.207	11.495	10.9461	11.0791	10.8837	10.8869	11.2397	10.837	11.6831	11.629	11.1358	10.4704	10.4597	10.3758	10.8149	10.6474	10.0526	10.3726	9.8034	10.0524	10.3784	10.5837	10.1758	10.682	11.3355	11.2975	11.1786	11.6848	11.2691
Os07g0130300	Lectin-like receptor kinase 7;1.	No Hit	2.80831	2.91743	3.0609	1.98237	3.28083	2.50922	3.64869	2.66873	2.15624	2.92414	2.45413	3.36818	3.82651	2.2022	2.85971	3.64281	2.92724	2.21394	2.50632	1.28671	1.31981	1.66921	2.06207	1.35564	4.58369	4.74165	5.03511	1.02052	2.01419	2.30499	2.37336	1.96008	1.8152	1.68869	2.95384	2.04167	5.27672	3.184	2.19031	4.01568	3.19621	2.48796	3.01945	1.92211	2.24998	1.40119	2.09134
Os07g0209000	Dolichyl-di-phosphooligosaccharide-protein glycotransferase (Oligosaccharyltransferase)-like.	dolichyl-diphosphooligosaccharide--protein glycosyltransferase 48 kDasubunit precursor, putative, expressed	9.30215	9.5404	8.4861	10.2974	10.2214	9.10922	10.7498	10.5296	10.3197	11.5703	11.3172	10.676	10.1668	10.7078	10.6759	10.4948	11.1206	10.8862	11.431	10.957	10.819	11.8606	11.7746	11.9876	9.80589	9.54725	9.92315	10.8966	10.8704	10.0457	11.8109	11.5919	11.5809	11.8979	11.2162	11.2078	10.1767	10.481	10.7142	10.8664	10.7098	11.0175	12.1994	12.2896	12.1551	10.6129	12.3495
Os07g0235600	(No Hit)	retrotransposon protein, putative, unclassified	6.31523	6.5525	6.26784	6.7515	7.1048	6.70805	6.74402	6.94562	6.13954	6.19741	5.93644	6.21273	4.86955	5.80142	5.43671	6.25998	6.62442	5.80419	8.36405	7.16296	8.34069	8.585	9.49923	9.35915	6.15936	5.67546	7.38176	7.35198	7.56651	6.84331	5.73515	5.54803	5.87641	5.871	5.88237	5.68412	7.95965	7.17415	6.11135	7.06426	6.84948	6.84691	9.57289	9.55515	9.11597	8.02887	9.75872
Os07g0297300	Conserved hypothetical protein.	expressed protein	4.24802	3.10874	5.03435	3.97741	3.33605	4.30942	4.34257	4.48229	4.85922	4.49001	4.33044	4.54162	3.84059	4.73232	5.41395	3.32657	4.55115	5.09388	4.30323	4.11062	4.55966	4.27013	3.8045	3.63639	4.93864	4.85009	4.42635	3.77018	3.32526	-0.0994916	4.25379	4.54294	3.55604	4.37541	5.26734	3.43896	3.10928	4.9846	3.0704	3.58389	4.78474	3.56752	4.92284	4.58551	4.34507	4.02597	4.30935
Os07g0301500	Protein kinase family protein.	No Hit	2.36322	2.15269	3.12241	2.61831	3.68859	3.17563	2.77043	2.84335	2.34146	3.07698	2.87197	3.35955	4.28947	3.15876	3.06103	4.34166	2.99616	4.91616	3.05289	3.02539	3.65576	3.28192	2.89098	2.48522	5.26089	5.3241	5.56088	3.47144	3.04867	4.38861	3.58334	5.00281	2.48694	4.01091	5.46675	3.94114	5.15239	5.21506	2.80775	2.62771	4.94006	2.81916	3.02104	2.76586	3.06787	4.11142	3.3317
Os07g0446400	Conserved hypothetical protein.	No Hit	12.6939	13.0396	13.0065	12.861	13.1167	13.314	12.8014	13.3444	13.7289	13.163	13.8243	13.9987	12.8172	13.9367	13.9273	13.1744	13.5777	14.4842	13.9307	13.6562	13.7726	14.098	13.8944	14.226	13.663	13.6574	13.065	14.8706	14.6903	14.3358	13.3375	13.5011	13.6083	13.3514	13.4076	13.3734	12.9791	13.3003	13.3816	13.4527	13.338	13.5474	14.3475	14.2558	14.6531	14.7399	14.3383
Os07g0472500	Myosin heavy chain-like protein (Fragment).	ATGRIP/GRIP, putative, expressed	5.13384	4.81148	5.10871	5.88202	5.53956	5.9077	5.19752	4.98556	5.88119	5.88326	5.51204	6.24105	4.20064	5.14402	6.09456	4.29245	5.69593	6.11114	4.91185	4.7281	5.97435	4.89157	5.27531	6.44277	5.38781	5.60612	4.35887	4.26223	4.47089	5.99046	5.7463	5.2671	6.05325	5.97524	5.25726	5.79313	3.23938	4.64072	5.54676	3.99776	4.78923	5.77955	6.04201	6.43457	6.88644	6.26942	6.73986
Os07g0476500	Peptidyl-prolyl cis-trans isomerase, cyclophilin type domain containing protein.	peptidyl-prolyl cis-trans isomerase, putative, expressed	11.8722	11.3931	11.1322	10.8947	10.6072	10.0097	11.7716	11.4092	11.0123	11.2067	10.7496	10.2513	11.669	11.7061	11.1776	10.7904	10.9789	10.5498	10.688	10.8288	10.3673	10.5447	10.3701	10.2096	10.4024	9.8061	10.5767	10.8168	10.6098	9.78389	10.9577	10.4167	10.6692	10.9466	9.89784	10.2877	9.34786	9.98225	10.4533	10.9768	10.1444	10.5648	10.7266	10.7967	10.5357	10.5612	10.7229
Os07g0543300	Glycoside hydrolase, family 14B, plant protein.	beta-amylase, putative	5.48076	4.31652	5.5051	4.27514	3.1868	5.45405	2.60403	3.31405	3.44717	4.10162	2.99775	3.80706	4.05092	3.77634	1.6763	4.49108	2.911	3.06318	3.76305	3.46105	4.08937	4.00653	3.96566	2.47219	5.64808	6.63864	4.85501	4.03092	3.38785	3.9907	4.48198	4.58705	4.09199	4.18349	5.51677	4.63364	6.9459	5.41511	3.51638	4.1444	5.00662	3.1847	1.8011	2.76575	2.40121	2.39889	3.53339
Os07g0570300	Peptidase M16, C-terminal domain containing protein.	insulin-degrading enzyme, putative, expressed	9.35838	8.90425	8.43398	9.80117	8.82618	8.89786	9.35745	8.99716	8.89496	9.87787	9.41077	9.00951	8.32733	8.7121	9.19756	8.45222	9.41483	8.90623	7.62036	8.17107	7.76116	8.24814	7.99543	7.83624	8.73185	8.26511	8.61411	9.47816	9.33315	9.25478	9.15236	8.28033	8.31403	8.9385	7.788	8.1371	6.8982	8.35976	8.60626	9.13083	8.41315	8.78297	8.73762	8.42293	8.25778	8.01421	8.78702
Os07g0578600	5-formyltetrahydrofolate cycloligase (EC 6.3.3.2).	5-formyltetrahydrofolate cyclo-ligase, putative, expressed	7.5762	7.08102	7.12699	7.69646	7.31188	7.67851	7.23864	7.05749	7.46267	7.87089	7.62377	7.78838	6.21426	6.53555	6.35823	6.84217	7.49471	6.8334	6.9005	6.93959	6.63382	7.16944	6.91566	7.2052	7.54889	7.34069	7.02715	8.1543	7.72975	8.30822	7.42864	6.76711	6.9967	7.42657	6.6131	6.98585	4.59311	6.32131	7.06456	6.17778	6.36537	7.23332	7.21386	7.11606	7.04398	7.2682	7.67961
Os07g0589200	GRAS transcription factor domain containing protein.	GRAS family transcription factor domain containing protein, expressed	4.88426	5.16298	5.47871	4.1446	4.45168	4.53851	4.07379	4.38616	5.0296	3.86454	3.39336	3.79709	4.12343	3.63278	4.01424	3.55738	3.46657	4.02056	9.10162	9.23507	4.92696	10.7564	9.45598	8.45976	5.31629	4.0378	1.23736	4.38458	2.23991	4.29608	10.5644	10.5085	10.2066	10.3573	10.3754	10.1923	9.01135	9.0397	9.46593	9.81817	9.38758	9.1964	10.4213	8.01841	8.92136	3.79455	8.7822
Os07g0631500	(No Hit)	No Hit	4.06177	4.42677	4.0129	4.56886	3.67563	4.68717	4.51866	4.36532	5.98723	6.37188	6.14495	7.22654	4.54886	4.88166	5.16021	5.52446	5.84275	6.05316	4.68518	5.20005	4.79241	5.45738	4.82609	5.51441	5.69438	5.41292	5.38584	6.59567	6.72854	6.62729	6.57328	5.90198	6.03105	6.79251	6.19623	6.52513	5.23699	5.91303	6.60839	5.53259	5.71538	6.87002	5.37484	5.60185	6.34592	4.95628	5.87107
Os07g0682400	Zn-finger, C-x8-C-x5-C-x3-H type domain containing protein.	RNA-binding zinc finger protein, putative, expressed	7.1813	7.55477	6.74698	6.41572	6.82536	6.0721	8.15322	8.63925	8.15375	7.69338	8.27334	7.10812	5.97717	7.03072	6.61495	6.06975	7.34136	7.52396	7.34298	8.22778	7.45582	8.48238	8.44138	8.22865	6.11005	5.38092	6.11559	7.13274	8.40399	5.94388	6.8867	7.25358	6.94321	6.80414	6.73839	6.72945	6.60507	7.12522	7.21534	7.44916	6.90096	6.73095	8.9238	8.34993	8.08946	7.77453	8.89383
Os07g0690300	Zn-finger, RING domain containing protein.	PHD-finger family protein, expressed	9.4852	8.71741	8.67551	9.94232	9.17112	9.26302	9.22633	8.88154	9.12134	10.1089	9.38064	9.34592	9.15635	9.18018	9.22062	9.07084	9.49056	9.62263	7.78402	8.10914	8.41484	8.21296	8.35183	8.51971	8.33601	7.91205	7.85929	8.42572	8.62331	8.3824	9.79338	8.52553	9.14235	9.49265	8.09042	9.03806	8.00615	8.80561	9.1319	9.68713	9.00716	9.08977	8.28009	8.68337	8.97891	8.92404	8.61183
Os07g0690400	Protein phosphatase 2C-like.	protein phosphotase protein, putative, expressed	6.28269	5.85595	6.9337	6.91581	6.70862	6.58433	6.57985	6.31301	5.92689	6.77572	6.64862	6.87981	6.07419	6.46551	6.40756	6.53177	6.91577	6.43442	7.99299	7.58179	7.4772	8.24144	8.19929	8.31195	6.85221	6.04365	6.78004	7.0313	6.76734	7.24954	8.4492	7.95865	8.0674	8.08416	7.86189	7.81535	6.2404	6.82064	7.25598	6.77259	7.01981	7.35984	9.50703	9.43612	9.41594	8.349	9.52991
Os08g0104900	Protein of unknown function DUF6 domain containing protein.	phosphate/phosphoenolpyruvate translocator-related protein, putative, expressed	12.8424	13.2836	13.2433	12.272	12.6921	12.8913	10.5426	11.1701	11.2783	10.7501	11.2727	11.2434	11.7628	12.1697	11.7945	11.8841	12.4103	12.2327	10.9568	11.8785	11.2892	10.8478	10.5324	10.4574	10.9515	10.2838	10.6489	11.7684	11.2977	10.4641	10.1382	10.4247	10.4166	10.3366	10.2585	10.7273	10.6918	11.1593	11.0899	11.2058	11.0736	11.3038	5.13092	9.47109	8.55257	11.1242	9.29584
Os08g0141000	Conserved hypothetical protein.	csAtPR5, putative	4.17294	3.79304	4.01388	4.36074	2.90238	3.93389	2.87004	3.03434	1.51508	3.26228	2.80229	3.54698	3.39618	3.26394	3.06561	3.39138	2.99408	3.06899	2.57479	3.60323	2.26007	3.61023	3.76707	3.00811	4.68698	5.33865	3.67771	4.1385	3.18147	4.80177	4.45976	5.15171	2.81222	4.4619	5.98997	4.26112	5.69737	5.81689	3.74291	4.14051	5.33288	3.54697	2.8482	2.37602	3.6038	1.80646	2.88839
Os08g0242000	ATPase, E1-E2 type family protein.	No Hit	3.79865	2.5021	3.45717	2.09305	3.04648	3.03898	2.28084	2.73943	3.31438	2.20893	2.56707	3.52761	4.03662	3.83733	2.2319	3.26757	2.44016	2.97303	2.46929	2.72615	1.86967	3.65167	2.88455	2.55151	3.2681	4.35606	4.90185	2.94773	2.68586	5.50957	3.17402	3.79185	1.43819	2.48335	4.88426	2.51875	5.52383	5.04582	2.61527	2.99977	4.58511	3.01341	2.43918	2.39803	2.42547	2.51505	2.01898
Os08g0244100	Diaphanous protein homolog 3 (Diaphanous-related formin 3) (DRF3) (mDIA2) (p134mDIA2).	syntaxin 6, N-terminal domain containing protein, expressed	4.85702	4.3338	4.66021	5.00543	4.16984	5.1898	5.28455	4.68505	4.90842	4.00853	4.36976	4.21869	5.1689	5.21508	5.29464	4.14818	4.57393	4.55692	4.69218	4.7826	5.38867	4.73774	4.87975	4.78879	6.05562	5.91202	4.00166	3.79224	3.79853	4.51571	5.39683	5.49644	5.36558	6.36488	6.01714	5.73764	5.22346	5.60697	4.88344	4.031	5.3073	4.47167	4.42261	5.56766	5.14313	6.04991	4.92041
Os08g0302000	Peroxidase 40 precursor (EC 1.11.1.7) (Atperox P40).	peroxidase precursor, putative, expressed	2.82237	2.62924	5.44759	2.96936	1.64851	2.70119	2.4693	1.54566	2.94458	2.73454	2.48628	4.13434	2.58996	2.89986	4.12918	2.81754	2.46535	2.88752	2.23196	2.59952	3.13112	3.75244	3.07166	2.7112	4.43842	4.7175	4.54104	4.50087	3.29758	5.35744	4.58288	4.50935	3.53221	4.99923	6.35518	6.15568	2.80418	4.79191	3.51801	5.93788	5.10705	3.4704	2.42393	3.16037	2.13873	2.26705	2.57839
Os08g0390900	(No Hit)	No Hit	7.00355	8.66592	8.67845	4.49579	5.07622	5.50967	6.16642	7.25371	7.80716	4.91939	6.20351	6.44598	6.36194	6.43334	7.74911	4.46082	4.88348	5.18605	5.78269	5.56855	6.92192	4.09989	4.48975	5.73806	6.51772	6.43065	6.06043	4.57354	4.84443	5.91597	4.81915	5.66192	6.15936	4.86245	4.84274	5.53882	6.71152	5.48498	5.88653	5.18816	5.12947	5.79057	6.64154	6.78368	7.13383	7.17143	6.67169
Os08g0408300	Conserved hypothetical protein.	expressed protein	5.50083	3.87974	6.04277	3.81092	2.82333	4.6225	4.61318	2.73358	4.75542	3.12703	2.31644	3.62123	3.16318	4.00125	4.42113	3.79314	3.14043	4.02022	3.94745	4.16228	4.83934	3.29285	2.95037	3.29786	4.81906	4.76824	4.69324	3.88841	3.13232	5.09995	5.0984	4.37598	4.36785	4.28979	4.53523	3.82438	3.38987	3.69208	4.36979	2.88476	3.3414	4.08354	3.39427	3.0519	3.34473	3.06345	3.23568
Os08g0483700	Hypothetical protein.	No Hit	5.24743	5.12172	5.92963	4.93556	4.53232	6.17341	4.16703	4.27785	5.19998	3.73168	3.9787	5.98595	5.08836	5.12903	5.31774	4.33908	4.08453	5.25303	4.96041	4.63007	5.39585	5.36391	5.34472	4.98933	5.36652	5.60125	5.61483	4.70514	4.65076	5.62699	5.51999	6.54411	4.60635	5.37321	7.35308	6.41193	7.06193	7.21463	5.33514	5.97424	6.84443	4.96421	4.82023	5.22522	4.81146	4.01466	4.19642
Os08g0528600	cAMP-specific 3',5'-cyclic phosphodiesterase 4D (EC 3.1.4.17) (DPDE3) (PDE43).	No Hit	2.48128	2.40246	2.07327	2.41065	2.10552	2.03253	1.48048	2.31714	2.6905	2.27625	2.2846	2.47862	3.30869	2.84063	2.76619	2.16893	2.34774	2.29506	2.71499	2.76654	1.93286	2.93212	2.81306	1.5896	3.85412	4.25826	1.96802	2.05603	2.7556	3.18609	2.80688	3.85715	1.9115	2.3006	4.78852	2.62224	4.7385	4.80488	2.51236	4.12199	4.45207	2.58505	2.85037	2.96505	2.29685	2.76828	2.32221
Os09g0244000	Conserved hypothetical protein.	No Hit	2.54967	3.03358	-0.990795	2.18505	5.80839	1.499	1.20985	2.37334	1.54995	1.76161	2.64484	1.93432	1.46762	0.936144	0.970927	-0.894696	2.27383	1.5655	1.66093	1.30268	0.579748	-0.251495	1.22716	0.0242151	1.15982	2.0754	3.69723	2.65979	1.85547	3.61919	2.30094	1.73344	0.906265	1.64916	3.14749	2.1002	4.51258	3.05062	-0.0489362	2.59777	2.93918	0.0124262	1.70955	1.54506	1.53882	0.66176	2.69919
Os09g0279200	Conserved hypothetical protein.	expressed protein	0.994959	1.97253	5.11558	1.2082	2.39075	3.94059	1.29017	1.17516	1.6105	1.17277	0.793757	3.80777	1.82164	-0.140608	1.71042	-1.10801	1.99979	1.93022	9.18167	6.99368	8.37406	8.19593	8.53687	8.36277	1.35464	-2.70037	2.96397	0.217326	1.00581	0.715571	3.2559	3.03485	3.66504	3.52698	3.84484	3.55007	3.51884	2.27807	2.72704	2.81292	0.855406	2.82137	7.56682	7.86163	7.72399	7.30117	7.47975
Os09g0314500	RNA-binding region RNP-1 (RNA recognition motif) domain containing protein.	RNA recognition motif containing protein, putative, expressed	-0.640679	2.46418	0.909641	2.07185	3.05475	0.731017	2.25941	3.34058	2.92637	3.50587	2.05733	1.43737	1.37637	1.91461	1.75502	-1.04016	1.16982	2.4615	3.5015	2.01188	2.23473	1.95865	1.65773	1.57749	-2.16819	-2.72721	-2.15192	3.05383	2.20417	0.938389	2.11858	2.50395	2.46981	0.770195	1.24499	1.80849	3.27654	0.717841	1.58743	3.15368	0.500227	2.36892	3.29105	2.82217	2.76602	4.61083	2.32805
Os09g0326800	PSMD2 subunit (Fragment).	proteasome/cyclosome repeat containing protein, expressed	11.0198	11.2326	10.1045	11.1666	11.1571	10.1537	11.2951	11.0806	10.6375	11.0925	11.0156	9.81805	10.9414	11.0995	10.7	10.7756	11.3689	10.7334	9.80582	10.1933	10.042	10.0243	10.2514	10.0015	10.1026	9.33019	10.2344	10.8371	10.9471	10.1978	10.3508	10.1088	9.95108	10.3479	9.73751	9.85794	10.5818	10.7004	10.3002	10.7533	10.8345	10.6417	11.1345	11.1706	10.8444	11.2196	11.0242
Os09g0413500	60S ribosomal protein L34.	60S ribosomal protein L34, putative, expressed	11.55	12.0543	10.6464	11.2954	11.4163	10.5459	11.5745	12.0033	11.7872	11.3866	11.7665	11.6435	11.511	11.8437	11.7411	11.7725	11.7518	11.7244	13.0605	12.7477	12.1405	13.4967	13.2204	13.3687	11.2116	10.4932	11.3091	11.1333	11.1714	10.1833	12.2698	12.3256	12.5402	12.719	12.1934	12.1136	10.2265	10.4131	11.2669	11.0492	10.8958	11.7647	13.6826	13.2625	13.3075	11.2792	12.9285
Os09g0415200	(No Hit)	hypothetical protein	1.43189	1.9544	2.40652	2.00082	1.73469	5.38998	6.18895	2.23518	2.3932	2.7581	1.85984	2.31858	1.74356	1.6576	0.323982	2.55368	1.1083	1.36565	2.8707	2.99856	3.40489	3.61188	3.59975	4.80266	0.865865	3.81039	4.32635	2.68693	3.53144	2.45122	1.85103	2.73552	2.32195	0.753168	3.14637	1.43656	2.76981	3.57794	2.05682	3.71625	2.64372	1.66703	3.00567	4.44345	3.09909	4.85755	4.24729
Os09g0526000	(No Hit)	expressed protein	5.47343	5.81334	4.74051	5.49678	5.30325	5.16915	6.06966	6.56222	6.55995	6.15116	6.07298	5.87949	7.03541	6.98059	6.67571	6.34854	6.56527	7.20344	6.14841	6.94597	5.77141	7.15612	6.77905	6.58161	5.91155	5.66739	5.31295	5.7532	6.4272	5.72223	6.90081	6.92398	6.42071	7.31001	7.11782	7.0999	6.88061	6.92332	6.54714	6.5349	6.88725	6.94358	8.14906	6.97643	6.91967	6.84299	7.47054
Os09g0532800	TPR-like domain containing protein.	hypothetical protein	3.57857	2.97651	3.02689	3.86424	1.85961	4.5137	3.80295	1.50701	2.88424	4.48966	2.38585	3.47043	2.94157	2.53899	3.97068	3.5132	2.27425	4.34881	3.91875	2.40696	2.80277	3.04854	2.40208	1.24687	5.18561	4.52458	4.20427	2.84976	2.6042	3.22078	3.37423	3.65086	1.79994	3.52459	4.37162	2.54403	4.33967	4.06014	3.06695	2.89429	3.69799	2.06665	2.33835	1.98233	2.2472	1.93679	1.88574
Os09g0541500	Longin-like domain containing protein.	trafficking protein particle complex subunit, putative, expressed	3.61112	2.87538	3.98583	3.65799	2.74262	3.94259	1.76795	2.56904	2.95071	2.78977	2.14217	9.8745	3.09844	3.79767	2.95154	3.32251	2.87794	3.96423	3.04394	4.19492	3.6542	4.75324	4.67022	3.83816	5.22019	5.15558	4.34647	4.69064	3.78206	4.70497	5.37915	5.77648	3.23008	5.36329	6.85381	5.42593	5.56187	5.91427	4.17217	3.89315	5.68464	3.57978	3.28028	3.68971	3.13231	2.69699	3.57494
Os09g0549900	Hypothetical protein.	No Hit	4.76078	4.36008	6.08196	4.18239	4.5353	5.36294	3.73087	4.41827	4.57281	3.9283	4.55483	4.9418	4.93003	4.89794	5.13232	4.30852	4.93649	4.77908	4.1153	3.76259	3.96916	4.23759	4.18118	4.24861	4.16889	4.2408	-1.27021	2.82278	3.90546	4.66444	3.67404	4.48099	3.94248	3.67136	4.72023	4.44117	5.70881	4.53879	4.33696	4.518	4.44177	3.98885	5.16989	4.7913	5.04609	3.89968	4.53322
Os09g0556000	Signal peptidase 22 kDa subunit family protein.	signal peptidase complex subunit 3, putative, expressed	8.15411	8.2409	7.69512	9.22869	9.15467	8.63741	8.90896	8.8713	8.67668	9.26329	9.56009	10.053	8.83576	9.13496	8.70446	8.79661	8.87031	8.25285	10.4149	9.81867	9.64724	9.95345	9.82617	9.59444	9.44284	9.31066	9.38159	9.71543	9.00012	8.68724	9.60454	9.3524	9.94117	9.58912	9.10687	9.1884	7.61885	8.19191	8.63672	9.00587	8.44647	8.88688	10.4961	10.4989	10.4293	7.59377	9.80439
Os10g0107100	(No Hit)	No Hit	4.06998	2.5766	3.74165	2.48991	1.32527	2.60594	2.23721	2.59779	2.90763	2.76372	2.05817	3.16367	2.4444	1.30651	3.6821	3.14708	2.16737	2.94883	2.13727	2.97771	3.36076	3.68186	3.6617	2.60371	4.42177	2.70957	3.21861	3.07452	3.04618	4.54575	4.33803	5.12437	2.62346	4.12108	6.06402	4.64382	5.0023	5.4264	3.42357	2.96935	5.00744	2.9475	2.13834	2.19954	2.55168	1.48862	1.96503
Os10g0194400	(No Hit)	No Hit	5.27098	4.9657	5.27794	4.62748	4.96427	4.95863	5.51201	5.63745	5.75292	5.91367	5.73093	6.0338	5.66453	5.49001	5.09665	5.40578	5.9448	4.92861	7.92701	7.38567	7.07007	8.06859	7.79932	7.72076	7.1423	5.97175	7.02231	7.42708	6.49947	6.71	6.56985	7.14013	7.54988	6.90697	7.27215	7.08767	6.89941	7.17814	7.27348	7.42907	7.52895	7.6665	9.54002	8.76208	8.52685	7.35663	8.80427
Os10g0345600	Conserved hypothetical protein.	expressed protein	2.51133	2.74133	3.69073	2.51844	2.09337	2.66164	2.24722	2.11338	3.34704	2.15458	2.81454	3.68988	3.25628	3.19468	3.66465	2.35089	2.97862	2.90238	2.40092	2.93798	5.22168	3.47593	3.26357	3.64567	4.91591	4.04936	3.26573	3.68524	3.0324	2.3348	4.33177	4.46615	4.4584	4.1998	4.91818	4.18705	4.57881	4.51849	3.93162	2.97887	4.28104	4.08084	2.59593	4.86062	4.51059	5.96229	4.41142
Os10g0360800	Leucine-rich repeat, plant specific containing protein.	No Hit	3.13356	2.8252	3.39523	1.4079	2.58603	3.87609	0.87425	2.23613	3.31444	2.57911	1.86513	3.01157	3.75411	2.45722	3.05923	2.57574	2.51214	3.29402	3.07585	2.59212	3.28566	2.68918	2.49371	2.8476	4.09098	5.10364	2.53012	1.37614	1.95073	3.9571	2.88819	3.34918	1.91529	2.27604	4.15218	2.64428	5.01874	3.74552	3.17095	2.60491	3.549	2.62761	3.2244	2.44243	2.71669	1.81005	1.99386
Os10g0363300	Cytosolic acetyl-CoA carboxylase.	acetyl-CoA carboxylase, putative, expressed	13.3406	13.3532	14.317	11.9743	11.8801	13.6441	11.4905	12.2771	12.4367	11.3123	11.5435	10.8828	12.475	12.22	11.9793	11.1742	11.874	11.8419	11.9375	11.9342	13.4846	11.065	12.1122	12.3056	11.9111	11.6174	11.4682	11.2449	11.3639	11.0361	11.5083	11.3188	11.9873	11.3276	10.6533	11.4646	10.8011	10.6178	11.547	11.0479	10.3721	11.2524	11.3719	12.3002	12.0071	12.789	11.3643
Os10g0402200	Origin recognition complex subunit 3.	ORC3 - Putative origin recognition complex subunit 3, expressed	4.22802	3.97098	3.96388	3.63214	3.30593	3.61565	3.46318	2.90015	3.49036	3.70504	3.31922	4.06644	3.95432	3.46624	3.58378	4.01472	2.51234	3.56385	6.48059	6.55096	3.64705	7.19104	6.72559	6.37796	4.80579	5.52071	4.92889	4.1955	3.71208	4.87079	6.55725	7.01288	6.40677	6.54378	7.24205	6.40715	6.09778	6.11716	5.41223	4.80688	6.71248	5.33748	7.81576	6.92253	6.84286	2.41341	6.65773
Os10g0517800	Hypothetical protein.	expressed protein	8.6607	8.38341	9.39506	8.36999	8.06522	9.60634	9.72031	8.79075	8.25213	8.8952	9.00027	9.34124	7.01017	7.84087	7.81029	6.03751	6.8537	6.36185	11.4483	9.10287	9.77182	9.08626	9.78439	9.94818	7.87169	8.01813	9.04455	8.42415	8.66401	8.40876	7.2136	7.13795	7.634	7.41933	7.34215	7.17989	5.75399	6.23698	6.82675	6.56905	6.33275	6.94528	10.1721	10.107	9.64206	9.88799	10.1606
Os10g0519600	Protein of unknown function DUF791 family protein.	major facilitator superfamily domain-containing protein 5, putative, expressed	9.18434	9.5788	9.024	9.52977	9.81585	8.99492	9.7979	9.75002	9.55727	10.2776	10.2694	9.73459	9.7103	10.0724	10.0656	10.1481	10.5236	10.5788	11.2378	10.9411	10.9803	11.9127	11.9141	11.9582	9.8982	9.65939	10.2871	10.9807	10.8635	10.4604	11.2825	10.9697	11.175	11.591	10.8318	10.89	9.55367	9.86809	10.218	10.0617	10.1044	10.4644	12.4332	12.4073	12.4304	11.6143	12.6716
Os10g0540200	Conserved hypothetical protein.	No Hit	6.57925	5.88712	6.4054	6.53306	6.11235	7.01006	8.18342	7.01284	6.40042	7.86308	7.20198	6.53621	6.25481	6.11782	6.9707	5.52681	5.99502	5.71662	3.5496	3.53626	4.85637	3.44486	3.80699	4.39306	4.58047	4.44443	4.635	4.4117	5.16247	6.04768	5.07312	4.38525	5.09717	5.30194	4.09565	5.304	3.92161	4.70298	4.44692	5.88662	4.71434	4.62438	2.64206	7.17964	8.83566	9.75293	6.3231
Os10g0570700	(No Hit)	ribosome inactivating protein, putative, expressed	1.69024	1.48726	0.168823	2.19085	1.9385	2.1054	2.46725	2.14791	1.92703	1.6085	1.45647	2.30771	1.30562	1.50439	0.956739	1.80729	2.1869	1.52809	2.24153	2.00344	0.682851	2.77218	2.9931	1.12268	-2.3251	2.35053	4.10337	1.90756	2.28495	4.7972	3.04831	3.24587	2.77621	2.91234	4.62449	3.65347	3.61819	4.11651	3.19733	2.55143	3.20686	1.21671	1.86627	5.03562	3.3284	1.77805	2.14935
Os11g0109800	TPR-like domain containing protein.	pentatricopeptide, putative, expressed	3.19034	2.80204	2.35669	3.20289	3.54154	1.57791	2.01773	1.03747	3.60826	3.12735	3.2159	3.19781	3.53003	3.88645	1.62238	2.93234	3.87909	3.92007	2.99901	4.06177	2.93855	4.25208	4.0969	2.69866	1.12958	4.91084	3.76624	3.7097	3.98071	3.65227	4.21058	4.6748	2.50219	3.76037	5.76898	2.80169	2.98845	4.2198	3.60197	2.99204	4.70644	2.94095	4.38993	4.0948	3.5307	2.96751	3.75874
Os11g0129500	Hypothetical protein.	GDSL-like lipase/acylhydrolase, putative, expressed	4.43799	3.41404	3.58193	3.31954	2.07731	3.5083	2.24084	3.48096	3.87489	1.58053	2.40762	3.03629	3.76814	3.40869	3.00021	3.40645	2.84333	3.40186	2.42762	2.66569	5.54991	3.45473	3.2948	2.99024	4.0767	4.13729	4.1665	3.79923	3.83928	3.68672	2.8681	3.87441	0.615818	2.84119	4.96041	2.6393	2.30809	4.25665	3.13227	3.76182	3.62973	2.70555	1.3692	1.59836	1.46527	1.0531	1.46109
Os11g0181100	Nonaspanin (TM9SF) family protein.	transmembrane 9 superfamily member, putative, expressed	7.95057	8.02059	7.53296	7.99851	8.0784	7.40552	8.2414	8.43379	8.4292	8.61038	8.73431	7.82895	8.84195	8.94219	8.50018	7.95921	8.42584	8.50036	8.03419	8.47217	8.28313	8.32454	8.22158	8.3416	8.15604	7.99757	8.11818	8.87829	8.65569	8.10727	9.05509	8.70811	9.05114	9.24875	8.24882	8.87813	7.81868	8.01193	8.58983	8.40978	8.4311	8.58944	8.31357	9.07127	8.98949	9.2152	8.79614
Os11g0190700	PV72.	No Hit	2.59701	3.00834	1.81493	4.13019	2.42868	4.02155	-1.0194	2.9565	2.38422	2.84053	3.39734	0.997524	0.82311	3.07805	0.369847	5.91633	2.24321	1.25394	2.98069	1.23293	0.396607	5.97815	2.9009	4.85886	2.40022	4.34842	2.00412	3.51331	1.75817	5.32458	3.56975	4.31384	1.54905	5.90959	5.26272	5.69428	2.64731	4.25689	1.6228	2.5238	4.13622	5.79226	1.86731	1.73119	1.30712	2.15018	7.25728
Os11g0199200	Protein disulfide-isomerase precursor (EC 5.3.4.1) (PDI).	OsPDIL1-1 protein disulfide isomerase PDIL1-1, expressed	13.2014	13.2231	12.6459	13.1764	12.9719	12.5398	13.904	13.59	13.7219	14.4967	14.2204	13.8978	14.1034	13.6281	13.7682	13.5465	13.5058	13.333	15.2229	14.529	15.0668	15.0143	14.9362	15.3379	13.1912	12.825	13.0548	13.2244	13.5856	12.6742	15.0753	14.8513	15.3966	14.9454	14.4642	14.7535	13.6812	13.6178	14.2663	14.3651	13.7686	14.4067	15.003	14.9437	15.3655	13.6144	14.9869
Os11g0204000	Hypothetical protein.	No Hit	4.05084	4.08743	4.50133	3.42277	3.32538	3.29896	3.44715	4.63516	4.44161	3.7332	3.42646	3.48747	4.10185	3.52597	4.10372	4.2876	4.12121	3.82103	3.57909	2.80045	3.6644	2.84448	2.81746	2.8176	4.11875	4.85392	3.78259	4.1136	3.53647	3.75586	2.86993	2.8546	2.15466	3.24516	3.39008	3.64214	7.0554	6.50832	4.71224	6.84167	5.90724	4.32314	3.036	3.54921	2.8528	3.36803	3.09787
Os11g0212300	Protein kinase domain containing protein.	protein kinase domain containing protein, expressed	4.83358	4.8621	4.69482	4.84077	5.16349	5.03483	5.10728	3.97931	4.82657	4.52734	4.74754	4.99564	4.87129	4.77507	4.92289	4.18086	4.92762	4.2923	2.83288	3.50904	4.03561	3.87619	3.90168	4.17924	5.19862	4.44587	4.91345	3.054	4.11777	5.43073	5.1212	5.91491	5.68377	4.85619	5.30516	4.95195	6.00433	5.0975	4.4806	4.32108	5.07802	4.23115	4.7378	4.86188	5.04389	4.52137	4.9445
Os11g0237600	Disease resistance protein family protein.	mla1, putative, expressed	5.452	6.00308	4.65566	5.8341	6.0785	4.71394	5.89953	6.1604	5.7383	6.4622	6.77457	5.8848	6.5419	6.7736	6.30296	6.40903	7.02088	6.63469	4.65049	5.57375	5.09619	5.12714	4.84585	4.53272	6.01701	5.40761	5.61339	6.46393	6.69272	5.21655	5.24082	5.59221	4.85051	5.10277	5.68526	4.93624	5.86873	6.22247	5.44415	5.39745	6.07939	5.86885	5.03203	5.30316	5.22181	5.75476	6.28571
Os11g0308500	Hypothetical protein.	No Hit	3.40097	2.79242	3.9061	3.29754	2.5473	2.46843	2.47181	3.29122	2.84199	2.9196	2.82742	4.06452	4.3723	3.453	2.66416	3.64501	2.87399	3.40685	2.38725	1.80496	2.59795	2.46739	2.56462	2.06369	3.21219	4.21449	3.60051	3.64705	2.49969	5.13216	3.43422	3.15833	2.28068	3.10708	4.52766	3.88231	4.8466	3.73713	2.30724	2.11261	2.81462	2.38914	3.08868	2.88891	5.10816	2.60836	2.60328
Os11g0460500	TPR-like domain containing protein.	pentatricopeptide repeat domain containing protein, putative, expressed	3.37895	2.92902	3.33334	2.69692	2.92069	3.06325	1.7898	2.10713	1.32653	3.5754	2.51087	3.51402	1.08995	2.67881	3.75275	3.4556	2.46794	2.50414	2.81216	1.77663	2.80294	2.77121	2.98885	3.40515	2.92648	5.10101	4.88352	3.6356	3.09551	4.17131	3.53101	4.84223	2.41691	3.3423	4.12809	3.48389	3.16558	3.21771	3.53968	1.77382	2.83541	2.86514	3.13406	4.11266	3.11417	3.42241	2.37005
Os11g0482100	Protein transport protein Sec24-like CEF.	protein transport protein, putative, expressed	10.2265	10.0296	9.54541	10.4308	10.1825	9.52926	10.6218	10.5693	10.4494	10.8154	10.4986	9.95732	10.9579	10.7184	10.5815	10.3095	10.7396	11.0376	9.82809	10.2963	10.6194	9.93251	10.239	10.1572	10.0256	9.3959	9.787	10.6095	10.3607	9.97682	11.0482	10.5781	10.8378	10.8208	10.0084	9.95672	9.75411	9.98002	10.5456	10.304	10.2143	10.5469	11.1539	11.5172	11.2764	10.609	10.9109
Os11g0492100	(No Hit)	NB-ARC domain containing protein, expressed	2.58921	3.02553	3.14447	2.79696	2.24908	1.60344	4.08691	3.67145	4.12979	3.40048	3.6774	4.16882	5.89204	4.56516	5.09586	4.73891	4.51297	4.94723	3.61543	3.44644	2.16692	3.6855	3.69487	1.56151	4.90275	4.87195	4.10367	2.417	3.56407	5.21918	4.24576	4.84442	2.69033	4.09986	5.83952	4.28629	5.09121	5.44455	2.92397	3.0235	4.93958	3.47168	1.97035	2.37219	1.98527	1.56324	2.22585
Os11g0495200	En/Spm-like transposon proteins family protein.	No Hit	2.45073	2.98639	4.3091	2.92844	3.2936	4.79279	3.02161	2.34144	3.42091	3.03175	2.2096	3.42821	2.8087	2.88064	7.48639	3.28292	1.94307	4.94138	2.45121	2.46089	2.0918	2.34158	2.33484	1.81316	3.00788	3.67923	4.10926	2.84	2.16333	2.6937	2.38241	2.97174	1.8241	3.05583	3.85043	2.55459	6.13991	4.55614	2.91852	4.2979	3.98822	2.96807	3.84284	1.18437	2.18842	2.32581	1.97195
Os11g0573100	Hypothetical protein.	No Hit	4.76828	3.34684	3.97166	4.19785	2.8885	4.35045	2.73877	2.67524	3.16537	2.77654	3.33795	4.4154	3.50278	3.07543	4.4136	3.18209	4.53825	3.57193	2.71693	3.56406	2.88234	3.29069	3.56097	2.73454	4.82298	4.08602	4.48903	3.98685	2.31484	5.09339	3.08145	4.51687	2.65426	3.14466	5.28851	3.36279	5.55947	5.4033	2.90082	3.48376	5.21104	3.6209	3.07914	2.61526	3.28435	1.98725	2.62215
Os11g0656700	AT.I.24-1 protein (Fragment).	OsGrx_C16 - glutaredoxin subgroup III	4.11358	3.51041	2.77585	2.31084	1.57117	2.26264	2.79507	3.01145	3.30716	2.49665	3.22164	2.59781	3.17167	3.6526	3.39268	3.77804	2.81246	3.41593	3.60152	3.55557	1.96688	4.15181	4.02465	2.6593	4.96597	4.59674	3.46219	3.8135	3.38966	4.72667	4.46146	5.18125	2.23207	4.36481	6.22044	4.62057	5.7081	6.11622	3.33352	3.99992	5.77473	3.00031	2.81164	2.96542	2.73781	2.61453	1.80386
Os11g0693900	Importin-beta, N-terminal domain containing protein.	protein transporter, putative, expressed	7.51014	7.75779	6.39782	7.35434	7.32677	6.40678	7.58531	7.61779	7.45102	7.3884	7.26008	6.85231	7.62724	7.70995	7.74291	7.25071	7.87774	8.00569	6.33166	6.82237	5.74105	7.38101	6.98606	6.88645	6.63031	5.79867	5.51044	6.52926	6.54089	6.10678	6.84474	6.38203	6.7425	6.96803	5.60984	6.2334	4.61913	5.55513	6.26268	5.68187	5.82956	6.66865	8.68733	7.52742	7.40846	6.37979	7.82531
Os11g0699100	Disease resistance protein family protein.	No Hit	2.82884	3.37612	4.099	3.25841	3.2846	4.37365	2.56711	1.14439	3.27909	3.13835	2.25814	4.19212	3.50947	3.10594	2.99656	2.42378	2.61129	2.59524	2.30186	3.09527	3.53095	3.75131	3.55845	2.09839	3.44584	4.34169	-1.38004	3.04784	3.11072	4.02351	4.04117	4.86314	2.57352	3.66213	5.78898	3.97421	6.57824	5.41495	3.62506	4.87361	5.10574	3.53713	3.43405	3.18002	6.89826	2.94464	2.45731
Os11g0703000	Thaumatin, pathogenesis-related family protein.	No Hit	7.86416	8.27911	7.88377	7.96804	8.30434	8.19313	8.45149	8.52713	8.19216	8.11062	8.22608	8.33002	7.66552	8.62566	8.43873	8.1129	8.20129	8.71927	6.90074	7.2711	5.72247	7.04008	6.04137	5.79972	5.88189	6.85823	6.64374	8.01188	7.76314	7.08562	7.66756	8.14707	7.41658	7.42035	7.81998	6.84953	7.99195	8.84596	8.13767	7.46055	7.5321	7.75956	5.26499	5.11108	5.24373	5.8686	4.50968
Os12g0106100	Hypothetical protein.	conserved hypothetical protein	8.68115	8.64575	7.79343	7.19558	7.28661	7.05079	8.27373	8.46072	8.16747	7.63782	7.57612	6.88718	9.41757	9.17288	8.98997	7.99418	8.34879	7.96734	8.34647	7.92708	7.91173	8.75083	8.80199	8.92861	6.52922	5.39867	6.92647	6.25248	6.66287	5.0369	8.39553	8.1283	7.99388	8.55247	7.85783	7.65469	6.89977	6.94241	7.5293	7.39691	6.91181	7.56577	9.4597	8.67149	8.85154	7.28583	9.05505
Os12g0116000	PV72.	vacuolar-sorting receptor precursor, putative, expressed	7.47289	8.4184	6.6684	8.21339	7.9351	7.52641	7.6225	7.43365	7.33567	7.06589	6.96775	6.23073	6.0108	6.30682	8.7311	6.10406	6.36141	6.23093	7.19032	6.81768	6.42916	7.99766	8.09391	7.78476	5.8162	7.39333	5.60413	6.18128	6.49556	6.22195	7.59052	7.11456	6.82713	7.6535	7.13091	6.46509	6.12646	6.33477	6.11025	6.25092	6.29979	6.34003	8.1836	8.04927	7.96333	5.54386	8.41781
Os12g0126200	Engulfment and cell motility, ELM domain containing protein.	ELMO/CED-12 family protein, putative, expressed	6.53707	6.88815	7.08838	6.47161	6.48784	6.67287	6.80723	6.08114	6.42964	5.83526	5.88152	6.76211	6.04565	6.35785	6.1326	5.96618	5.80277	5.25314	6.91554	6.59116	7.26929	6.56834	6.86419	7.62072	7.37538	6.78867	7.34641	7.40855	6.81612	7.65067	6.99205	6.57167	7.61188	7.14824	6.08421	7.00111	5.18783	6.05515	6.88094	7.30619	6.22457	7.30281	7.46382	8.21941	8.46439	7.29606	8.12311
Os12g0156100	NAC-domain containing protein 90 (ANAC090).	No apical meristem protein, putative, expressed	1.97944	2.41296	0.492135	1.80212	2.08865	2.13452	5.21905	3.70818	3.41351	5.18397	5.15684	5.29721	1.85798	3.41918	2.27179	2.58796	3.70113	2.25353	2.43972	4.63471	3.67968	2.07988	0.501786	2.4791	5.37193	-1.43349	2.22692	5.46607	4.66817	3.53051	3.96769	3.09531	3.70169	4.18304	3.26307	4.77892	1.12612	0.688906	3.56712	3.89446	2.00799	3.38796	3.29023	2.84285	3.74189	2.88044	3.11103
Os12g0156800	(No Hit)	No Hit	6.55234	6.58412	6.93009	4.86432	2.366	5.56305	6.91002	6.34831	7.52397	4.64472	4.57904	5.691	5.29981	5.78556	6.74667	4.68878	4.49882	5.92295	5.44182	4.96569	6.61019	5.4159	6.30154	5.98281	5.73674	5.10383	4.60726	5.07345	4.60442	5.96396	8.00277	7.46019	6.97856	7.50882	7.84056	8.36794	6.4162	6.88571	5.9645	5.44187	6.35195	5.5193	1.75587	5.30097	5.88303	7.00516	5.62753
Os12g0169200	Protein of unknown function DUF635 family protein.	transposon protein, putative, Pong sub-class	4.47878	4.35463	4.81248	4.46967	4.57316	5.19328	3.77787	4.18254	4.56194	4.05596	4.62743	5.32398	4.38008	4.17881	4.37793	4.17334	4.47645	4.75908	3.47484	3.69896	3.74365	4.12656	4.11448	4.08837	4.31737	4.59778	4.59799	4.08853	4.15594	4.71094	4.84122	5.26523	4.098	4.77463	5.83582	4.96907	6.64895	5.7846	4.32657	5.32695	5.31385	4.25373	4.51639	3.59086	3.62399	4.09043	3.45358
Os12g0170200	Hypothetical protein.	No Hit	3.05337	3.22417	3.16106	2.64552	3.29625	2.87412	2.05223	3.46027	3.47952	2.01743	2.58866	0.819709	3.13927	3.43648	2.96272	4.00262	3.39946	3.45958	2.16908	3.23658	1.20845	3.62846	3.51516	1.36681	3.92566	4.88659	2.87832	2.68024	2.44682	3.99407	3.07211	4.50704	1.92233	3.01414	5.15855	2.51797	4.63964	5.6194	2.27557	3.44717	5.14206	2.94523	2.08126	3.2603	0.986594	1.3739	1.71275
Os12g0226300	Allyl alcohol dehydrogenase.	No Hit	2.8593	2.08162	4.20612	3.43123	2.36582	3.33747	2.11204	2.41932	1.33231	2.75901	2.20938	2.85938	2.73476	3.16124	3.39869	2.51688	3.80945	4.73186	2.8145	2.74114	3.17794	2.31908	1.87258	2.06174	6.28124	5.42347	4.8662	3.49082	3.25353	4.43448	3.15779	3.36527	2.42283	2.9205	4.42876	3.48722	5.47986	3.7509	2.88809	2.84417	3.32735	3.42365	1.94757	1.39555	2.13924	2.36363	1.47713
Os12g0233600	Cytochrome cd1-nitrite reductase-like, C-terminal haem d1 domain containing protein.	expressed protein	9.21514	9.40529	8.53929	9.70187	9.49607	8.60219	9.76571	9.97576	9.63473	9.96593	9.86409	8.87403	9.92743	10.2842	9.3907	9.20611	10.2483	9.74301	8.59007	9.05449	8.80147	8.74568	9.02037	8.86192	8.67602	8.18039	8.828	9.13873	9.43673	8.32452	9.51849	9.25881	9.36643	9.3923	8.47733	8.85523	8.66461	8.93685	9.20486	9.03234	9.12047	9.28462	9.86848	10.0874	9.68417	9.48434	9.88573
Os12g0270900	Sulfotransferase family protein.	flavonol sulfotransferase, putative, expressed	3.14526	2.24826	2.57216	2.41037	2.43517	2.0758	1.31939	1.85496	1.43489	2.89766	2.08182	2.14587	3.58116	2.9452	3.31728	3.43435	3.10025	1.65568	4.45208	4.09329	3.75591	4.33016	3.88066	3.88135	2.95147	5.31787	6.27893	3.48875	3.13248	3.99603	5.36585	5.47314	4.95198	4.94841	5.64478	4.8237	3.80485	4.66992	2.7731	3.20194	4.40827	2.78875	3.874	3.5361	3.81231	1.96608	2.83545
Os12g0299500	Hypothetical protein.	No Hit	3.40884	3.81592	3.60895	4.55055	5.20338	5.209	3.59978	3.17292	3.83637	4.41832	5.07131	5.90946	3.83944	3.48027	3.58022	4.62801	4.59889	4.30046	3.03335	3.06949	3.66079	3.63942	3.00328	3.56637	3.47437	4.19847	4.39043	3.52065	3.68299	4.92658	3.44542	3.86154	2.89661	3.17776	4.76969	3.15451	4.50456	4.84615	3.91265	2.9134	4.39104	4.22775	3.66912	3.21227	5.5701	3.17667	3.22553
Os12g0528500	Winged helix DNA-binding domain containing protein.	No Hit	2.97626	2.59066	3.36507	2.84359	2.33684	3.22483	2.80586	2.94551	2.51961	2.96644	2.71838	2.63227	3.50967	2.47286	2.95093	3.49069	2.69446	2.76706	3.26576	1.79034	1.80283	1.06547	1.22684	2.93498	-0.0443618	4.59176	3.37179	2.39501	2.62405	3.19095	2.44047	2.5535	2.23395	2.33337	2.68275	2.43333	4.90293	3.67836	2.30057	3.706	2.81865	2.72348	3.87121	3.60768	3.52339	2.56454	3.14525
Os12g0563500	Peptidase M24 family protein.	xaa-Pro aminopeptidase, putative, expressed	8.22014	8.83476	8.74265	8.20764	8.48282	8.13004	8.94498	8.57892	8.84663	8.58033	8.60292	8.46638	8.25902	8.50719	8.91772	8.33389	8.85484	8.81378	8.02507	7.95807	8.20779	8.62559	8.7483	9.1847	8.0369	7.45188	7.68091	7.49093	7.67631	7.67463	8.60256	8.4907	8.84761	8.87215	8.24155	8.73067	7.26183	7.81348	8.50653	7.63845	7.99565	8.8018	9.59745	8.79229	8.99022	8.69539	9.23062
Os12g0577100	Hypothetical protein.	RNA recognition motif containing protein, putative, expressed	2.38067	1.4552	5.76313	2.77454	2.13936	3.32387	1.8858	1.24228	2.42798	2.41158	2.34224	2.72261	3.26625	2.77431	2.05333	1.37639	2.85753	2.40066	1.39313	2.34307	2.75017	2.57526	2.38576	1.91861	3.32084	5.0243	3.87795	1.98086	2.13867	4.29315	2.69037	3.37957	2.10505	3.34709	4.2467	2.35362	4.50837	4.01801	2.65706	1.90034	3.73247	2.7073	2.66639	2.13485	2.13081	1.74115	2.06557
Os12g0586500	Hypothetical protein.	No Hit	4.20386	4.19076	4.55455	4.56466	4.58781	4.77206	3.85457	4.13366	3.89146	4.17909	4.21732	4.4008	4.22753	4.81924	4.63691	4.28483	4.34824	4.61439	4.18988	3.74531	4.80841	4.1298	4.97833	5.78714	4.61139	2.88257	3.99887	4.4093	4.12766	4.67732	3.47023	3.29611	3.8874	3.67523	3.75922	3.69517	3.93016	3.14294	3.6935	2.56282	2.8654	3.75837	2.3626	4.19732	3.889	4.87124	4.88117
Os12g0595000	EXS, C-terminal domain containing protein.	EXS family protein, putative, expressed	9.45126	9.0536	8.71779	9.56481	9.33235	8.53373	10.0967	9.80161	9.51794	10.4154	10.2652	9.84827	9.89016	9.96059	9.66873	9.51868	9.92106	9.02534	9.688	9.42393	10.1881	9.3822	9.86923	9.90849	9.67906	8.88706	9.35949	10.5971	9.94354	9.61757	10.4045	9.98343	10.2646	10.5709	9.68154	9.81416	9.41344	9.64139	9.9082	9.83883	9.73649	9.97097	10.2515	10.9049	10.5371	10.9409	10.7173
Os12g0607800	Cyclin-like F-box domain containing protein.	F-box domain containing protein, expressed	1.45233	0.895661	1.87476	-0.111244	2.224	1.5802	1.89308	1.09932	3.60305	-0.00204865	0.922927	1.90697	1.621	1.09552	2.26356	0.444212	1.51156	2.37708	1.63766	0.39039	1.74303	1.55202	0.851485	2.25277	5.10577	3.95217	-2.22075	1.58473	2.1719	2.89689	2.19276	1.66393	2.2597	1.52005	3.00899	2.76183	2.79636	1.76551	5.45291	2.65999	2.32815	1.27319	0.790768	0.0979385	1.2677	1.75844	1.04039
Os12g0624900	Homologous to GATA-binding transcription factors (AT3g60530/T8B10_190) (GATA transcription factor 4).	GATA zinc finger domain containing protein, expressed	8.95295	8.93107	8.26336	6.13121	6.07302	6.11281	8.5937	8.80398	8.49151	6.72961	6.90377	6.74041	8.78203	9.04083	8.59254	7.03114	6.99039	7.05965	8.21239	8.06925	7.59454	8.11681	7.75701	7.57987	7.48914	7.53339	7.95035	7.40502	7.07369	7.06918	6.49993	6.52263	6.33388	6.75302	6.67499	6.54103	6.93788	6.95541	6.64695	6.67806	6.97719	6.97841	8.49757	7.65386	7.55839	7.0959	7.68129
Os12g0626200	Auxin responsive SAUR protein family protein.	OsSAUR58 - Auxin-responsive SAUR gene family member, expressed	5.82226	4.84664	6.94929	6.24343	5.6947	8.42069	4.85302	3.32946	3.40605	7.58129	7.7319	8.87581	3.22541	3.38264	3.58592	3.9812	3.14756	3.12415	8.28594	7.36782	8.77046	8.36238	8.04154	8.77865	4.78509	5.54433	4.72655	7.1685	7.63182	8.00392	6.71188	6.12933	6.03793	7.28284	6.94231	7.59089	5.32199	5.56645	5.2192	5.23597	5.98425	6.47555	6.13829	8.6213	7.27974	12.043	9.18858
Os12g0636500	Hypothetical protein.	No Hit	4.81713	5.04573	4.82944	5.93893	6.37752	6.74633	5.96618	6.18211	6.08081	6.01203	5.81952	6.53239	5.80667	6.35138	6.2487	6.20681	5.99574	6.65127	5.53761	4.99435	4.69046	3.7897	3.94541	4.49704	2.05584	2.18141	5.38928	5.15558	4.10679	4.31254	4.33463	4.52134	5.1435	4.31128	4.50046	5.17404	5.80541	4.92605	5.68874	5.25213	4.71506	7.43994	5.22185	4.80864	4.76189	4.7785	4.81739
osa-miR162b	miRNA	No Hit	3.73379	3.39008	3.58468	3.70193	1.85144	3.32917	6.26509	3.40198	3.65024	3.60907	2.51727	2.55162	3.34118	3.29574	2.28846	3.04859	2.66941	1.93894	2.8192	2.03848	2.15512	2.5014	2.4506	1.45761	-0.231975	5.07649	3.62824	2.95764	2.74112	1.918	2.60995	3.50019	1.5829	2.96644	3.52157	2.35348	2.52011	3.60451	3.63854	2.78571	3.38012	1.9301	2.13532	2.31688	2.80584	2.36748	2.47963
osa-miR164c	miRNA	No Hit	1.96974	2.00079	3.05114	2.46432	1.83732	2.96292	2.4152	1.62369	2.81955	2.28166	1.8522	2.89472	2.11225	2.66605	2.97494	2.803	1.8179	2.86733	1.9761	2.62797	2.41326	3.59779	2.67352	1.87176	3.27294	3.81962	3.97141	2.33405	2.0144	4.54793	2.7647	4.26329	1.89345	2.62241	4.98559	4.37537	4.84233	5.24525	2.86159	2.29376	4.68498	2.78457	1.85913	2.57856	1.83549	1.58937	2.61452
osa-miR166l	miRNA	No Hit	3.84621	3.035	3.53096	3.46951	3.20868	3.29357	2.71395	2.91857	2.88329	2.78029	2.74318	4.40936	3.37944	3.03648	2.18949	2.87504	2.63987	3.26021	3.84099	3.49548	3.18634	4.92222	4.55561	4.94585	4.87871	5.17485	4.89034	3.16295	3.58804	4.60749	4.19052	4.40504	3.50097	4.25492	5.22581	4.73756	5.34404	5.13388	4.03919	4.52601	5.08006	4.1203	4.51147	3.29875	3.59909	2.65556	4.3573
osa-miR167a	miRNA	No Hit	2.31656	2.0785	2.09253	1.97983	2.82054	0.0167968	0.957102	3.18072	2.56788	2.17832	2.47096	2.41184	3.81165	1.46424	2.61832	2.18506	1.77679	1.58351	3.22476	0.545656	1.81784	1.64255	1.89593	1.74557	1.36111	2.35907	2.70063	0.646319	2.45147	3.16246	1.10679	1.61758	1.32409	0.808277	0.90572	0.545325	3.69683	1.78501	0.808219	1.96995	2.29672	1.6284	2.34541	2.95811	4.4109	0.903662	2.14444
osa-miR167c	miRNA	No Hit	3.24181	2.48466	3.56918	3.30216	1.94165	3.34376	2.8797	2.2591	2.32453	2.06057	2.07475	2.27571	3.26369	2.84991	1.82906	3.29065	1.81533	2.69581	2.46666	2.39817	2.61597	3.41329	3.52438	3.61105	4.6324	4.79409	3.79263	1.51203	1.63647	2.76043	3.77924	4.54687	2.55871	3.78307	5.23555	4.41654	5.18656	4.6973	3.46462	2.13579	3.96608	3.09681	2.24977	2.22321	2.96817	2.37754	2.33896
osa-miR167d	miRNA	No Hit	4.15206	1.8429	2.4484	3.26937	1.4747	0.461442	3.8774	1.68935	0.987715	3.03415	1.51122	1.57461	3.68814	2.84478	3.86315	2.2748	2.73945	3.13444	0.572086	1.85771	4.49979	1.22762	1.28064	2.25336	2.71462	5.51426	1.68305	1.98635	2.02605	3.09746	2.14317	2.35669	1.74281	2.12483	3.6021	2.15677	1.06136	3.51583	2.05248	3.75338	2.55055	2.44387	0.431912	0.304306	2.22503	1.84052	0.891681
osa-miR167g	miRNA	No Hit	3.22228	2.43047	3.56099	3.09898	2.29907	3.11122	5.27422	3.59909	2.13361	3.31695	3.18161	3.91165	3.60324	4.62152	3.85352	2.96592	3.25299	4.13474	3.27605	3.74093	2.2274	3.61576	2.99032	2.75465	4.19856	4.83047	4.11766	4.65227	3.38253	4.1084	3.00214	4.15763	1.83007	3.15215	5.04673	3.41046	4.86382	4.95334	2.91687	3.91588	4.77968	2.92285	2.26124	2.94594	2.65685	3.5148	2.76495
osa-miR167h	miRNA	No Hit	4.94645	4.75547	4.86605	3.94972	3.7225	4.82685	5.99379	4.88275	4.31425	5.57939	5.85222	5.78638	4.82782	5.35958	4.90322	5.38434	4.79393	6.09418	4.7442	4.52278	4.15906	4.51734	4.83547	4.6747	5.57587	5.63472	5.73399	5.82475	5.60489	5.66894	3.8976	4.14414	3.77615	4.10231	4.79233	4.52903	5.52115	5.56809	4.67936	6.07716	5.42141	4.59248	2.72164	3.82891	4.09269	4.96841	3.68783
osa-miR167j	miRNA	No Hit	4.07008	2.17036	3.09695	2.26228	0.434528	1.51674	3.40395	0.17282	1.35798	3.70944	1.42242	1.23497	2.54989	2.52527	3.77173	1.065	1.45733	0.0229128	0.953027	0.796607	0.104632	1.78481	2.19903	1.33927	2.74485	4.53776	2.02687	1.30507	2.58452	-1.74826	2.3533	2.73501	1.87031	2.30988	3.33263	1.38234	3.03215	2.75563	0.906573	2.63369	3.06092	1.7063	1.05587	1.22363	0.47149	1.26589	1.21507
osa-miR171b	miRNA	No Hit	5.32007	3.19026	2.42448	1.18495	3.23347	0.568559	1.57057	2.81185	0.349774	1.85087	2.61881	1.9675	3.85214	2.67798	3.03787	0.930171	2.25646	1.82476	2.55789	1.5524	2.93536	3.31645	2.68927	2.52433	-1.47291	-1.2045	5.79143	4.50043	3.30481	-1.36097	2.55456	3.31506	3.34841	2.31476	3.31897	1.55012	4.57553	3.79129	3.78591	1.77463	3.29435	2.42734	4.84585	3.70997	3.64674	3.85061	3.84858
osa-miR171g	miRNA	No Hit	1.91069	1.3941	1.95382	1.91806	1.65669	2.07746	-0.795062	1.63693	1.10394	3.17318	1.93176	2.12331	1.89341	1.79884	-0.343018	2.00211	1.13616	2.4699	1.72249	1.86148	1.11705	0.0765252	1.59788	1.21736	3.67876	4.2597	2.15154	2.2178	1.72127	2.57722	2.42393	2.97808	2.46232	2.58962	3.9958	2.19367	5.20285	3.73468	2.63556	4.44855	3.59945	1.67488	2.12666	1.80909	1.51197	1.78174	1.41372
osa-miR395o	miRNA	No Hit	2.45435	1.07386	0.871724	1.88182	1.25074	3.12527	2.69207	-0.0661544	2.00293	-1.17607	0.637278	2.38557	-0.663519	1.00534	4.57143	0.784175	1.09291	2.95715	0.997014	2.75255	0.386699	2.61311	2.73013	3.13794	3.33789	-2.1031	1.73256	3.03182	5.14913	3.83199	4.10043	4.46146	0.854034	3.39295	5.61602	4.81706	3.09531	4.73954	2.30939	1.92813	4.10768	2.5048	0.462574	1.54393	0.528695	1.32251	1.13751
[truncated: 129 more columns]
