# Supplementary material for: Comprehensive Network Analysis of Anther-Expressed Genes in Rice by the Combination of 33 Laser Microdissection and 143 Spatiotemporal Microarrays
Source: PLoS One. 2011 Oct 26;6(10):e26162. doi: 10.1371/journal.pone.0026162 (PMC3202526; doi:10.1371/journal.pone.0026162)
Supplement: Table S12 — Microarray data of Tetrad (TET)-microspore preferentially expressed genes. (XLS) [file pone.0026162.s013.xls]

## Sheet: Sheet1
Table S12. Microarray data of Tetrad (TET)-microspore preferentially expressed genes.
RAP-ID	Description_RAP-DB	Description_TIGR	Leaf blade_vegetative_12:00	Leaf blade_vegetative_12:00	Leaf blade_vegetative_12:00	Leaf blade_vegetative_00:00	Leaf blade_vegetative_00:00	Leaf blade_vegetative_00:00	Leaf blade_reproductive_12:00	Leaf blade_reproductive_12:00	Leaf blade_reproductive_12:00	Leaf blade_reproductive_00:00	Leaf blade_reproductive_00:00	Leaf blade_reproductive_00:00	Leaf blade_ripening_12:00	Leaf blade_ripening_12:00	Leaf blade_ripening_12:00	Leaf blade_ripening_00:00	Leaf blade_ripening_00:00	Leaf blade_ripening_00:00	Leaf sheath_vegetative_12:00	Leaf sheath_vegetative_12:00	Leaf sheath_vegetative_12:00	Leaf sheath_vegetative_00:00	Leaf sheath_vegetative_00:00	Leaf sheath_vegetative_00:00	Leaf sheath_reproductive_12:00	Leaf sheath_reproductive_12:00	Leaf sheath_reproductive_12:00	Leaf sheath_reproductive_00:00	Leaf sheath_reproductive_00:00	Leaf sheath_reproductive_00:00	Root_vegetative_12:00	Root_vegetative_12:00	Root_vegetative_12:00	Root_vegetative_00:00	Root_vegetative_00:00	Root_vegetative_00:00	Root_reproductive_12:00	Root_reproductive_12:00	Root_reproductive_12:00	Root_reproductive_00:00	Root_reproductive_00:00	Root_reproductive_00:00	Stem_reproductive_12:00	Stem_reproductive_12:00	Stem_reproductive_12:00	Stem_reproductive_00:00	Stem_reproductive_00:00
Os01g0103500	Hypothetical protein.	No Hit	3.25205	1.13723	4.55491	1.96025	3.17647	3.57827	2.18336	2.31612	2.14759	2.6196	2.90269	2.76253	1.58852	3.02854	2.51154	3.57235	1.81884	2.99271	1.51592	3.91868	2.16531	3.3806	3.37813	2.45589	4.56855	5.4494	3.70692	3.4911	2.14497	3.28208	4.12948	4.36812	2.75083	3.8901	5.55896	6.00097	4.76971	4.86229	3.25126	2.69302	4.34247	2.80143	2.29408	2.1809	0.764958	1.11507	1.75032
Os01g0105500	(No Hit)	expressed protein	4.80759	4.26179	4.7529	6.27824	5.9995	5.5877	5.2732	4.96218	5.02124	6.77784	4.48014	4.63396	5.34487	5.6167	5.40803	4.86234	4.99087	5.97779	4.77512	4.54855	4.87414	6.27345	6.41305	5.48323	5.36511	2.98446	5.50462	9.40606	5.2531	5.40785	5.61885	5.66067	5.07744	6.146	6.37883	5.32293	5.18455	5.82306	4.9577	6.48547	5.53094	4.74685	7.2753	6.33356	6.20302	5.32818	6.82493
Os01g0118700	HGA4.	glycosyltransferase protein, putative, expressed	2.33691	3.80599	4.67326	2.81155	2.30094	4.0662	2.47783	2.153	2.13666	2.30674	2.72225	3.20396	1.99868	2.39951	2.39492	0.934682	2.69829	4.0238	3.03023	3.04077	1.90926	3.5231	2.95922	2.12951	3.4002	4.73777	1.65847	4.06167	2.24739	3.28272	3.26732	4.47858	3.84147	3.15269	5.29945	3.47154	4.45956	5.37886	2.80681	4.11644	5.03821	2.41384	1.91766	2.48089	2.52455	2.27741	2.12952
Os01g0126900	spore coat protein-like protein [Oryza sativa (japonica cultivar-group)].	multicopper oxidase domain containing protein, expressed	4.61633	1.84827	3.69884	2.00341	1.10564	0.974327	2.67621	0.842855	2.58504	1.6295	0.726046	1.28376	0.61608	1.82515	1.91493	0.233875	2.40558	0.254365	2.81433	-0.243216	0.115502	-0.54701	-0.282548	2.58339	3.72531	2.84095	3.71433	1.46255	-0.00818638	-2.04141	2.24117	1.73544	3.21549	2.3118	-0.477742	3.19254	-0.205838	-0.931501	3.28303	-0.413919	-1.07428	1.93496	0.913776	0.640368	0.367124	0.906767	1.11453
Os01g0127500	Conserved hypothetical protein.	dihydroflavonol-4-reductase, putative, expressed	2.90313	2.51456	4.36933	2.35526	2.08985	2.53654	2.80646	1.70134	2.39316	2.51702	2.0614	2.6516	3.4247	1.43086	1.85415	3.80707	1.43982	5.54693	2.08634	2.16753	5.29813	2.15391	2.47004	2.17984	4.50157	5.12555	4.18307	3.16842	3.19509	4.4777	2.42377	3.30673	2.44486	2.42438	4.42622	2.73578	4.10304	3.97914	2.79262	1.71411	3.09602	2.46521	1.35952	1.27699	4.59196	3.01886	2.71279
Os01g0132500	Conserved hypothetical protein.	expressed protein	2.3675	2.59052	2.06382	3.01739	2.20674	2.26769	2.58778	2.79518	2.80668	2.64598	2.30038	3.19018	2.75384	2.63598	3.60759	2.73401	2.73188	2.48388	2.35704	2.66769	5.00851	2.51821	2.25564	2.4942	3.66326	4.8365	2.78651	3.05081	3.00013	3.56032	1.57801	3.09615	3.42213	1.67749	4.41935	2.5852	4.70184	4.46609	2.36071	2.77528	3.99433	2.23981	2.75056	2.48839	3.07076	2.57401	1.7588
Os01g0136600	Hypothetical protein.	No Hit	3.20366	3.87781	3.30413	3.34494	3.3764	4.94893	2.45898	2.99205	3.66313	3.35568	3.50784	3.74032	3.83264	3.60397	4.05456	3.2535	3.44963	4.26089	3.86115	3.66129	2.79572	4.22792	3.63727	4.00777	3.9829	4.34392	4.26862	3.95167	3.58818	4.08912	3.48815	4.45517	3.86717	3.40613	4.8303	3.28053	6.26546	5.06464	3.47135	4.40888	4.53588	3.68423	4.23929	3.06686	3.34268	3.04559	2.59504
Os01g0141800	Hypothetical protein.	No Hit	10.7889	10.9723	11.2319	10.0671	10.6225	10.8158	10.1013	10.9316	10.9295	9.7102	10.1517	10.0779	10.9676	11.0613	11.093	10.4559	10.4521	10.7604	10.4926	10.3747	10.2369	10.0153	10.0152	9.93553	11.0259	11.6835	10.3449	10.6566	10.162	11.0697	9.52287	10.1167	10.5351	9.27883	9.88995	9.75302	11.7173	10.2284	9.7624	10.3201	10.1711	9.53053	10.4299	10.5628	10.3311	10.5642	9.93755
Os01g0143500	BED finger domain containing protein.	transposon protein, putative, unclassified	3.50514	3.05166	1.88325	3.04776	2.74523	4.73187	2.47211	3.10261	3.41106	3.62106	2.71665	2.82001	3.89995	2.50884	4.78494	2.8094	3.30351	3.84106	2.04066	1.51348	2.07878	1.17547	1.90792	1.80024	4.56482	5.28759	4.26379	2.62183	2.14512	4.28134	1.76835	2.06108	1.65275	2.2903	3.73094	2.36869	1.37245	1.59644	1.518	1.64838	1.5189	2.61641	1.22011	2.40708	2.49409	2.29904	2.20357
Os01g0146600	Conserved hypothetical protein.	No Hit	2.10602	3.50679	3.83217	2.6732	3.51078	3.39176	2.69181	3.45621	2.36751	2.56754	2.90719	3.2348	3.32689	3.15309	4.40705	3.45302	2.86315	3.5864	3.03922	2.74292	2.40503	2.36802	2.24743	2.71372	-2.1736	5.27455	3.08516	2.75514	2.74898	2.43727	3.65245	3.74358	4.75362	3.61608	3.67885	4.34952	5.73296	4.27666	4.62177	4.87125	3.94238	3.64061	3.23524	2.82225	3.14883	2.92701	2.94859
Os01g0147200	IWS1, C-terminal domain containing protein.	IWS1 C-terminus family protein, putative, expressed	3.27883	3.21245	3.27301	2.77321	2.38349	-0.668424	3.31127	3.00158	3.22577	2.78827	3.17436	2.56939	3.20317	2.76132	3.0446	3.37142	2.8193	4.92599	0.714621	1.6752	2.6869	1.02927	1.62636	1.86901	3.97496	5.36682	3.22103	2.9807	2.7329	3.91173	2.49396	2.25293	1.85905	2.56741	3.17845	2.97831	3.06155	0.957113	2.47882	2.14425	1.78197	1.82906	2.07351	1.73733	3.34447	1.75035	2.18572
Os01g0153200	Ribosomal protein S8 family protein.	PPR repeat containing protein, expressed	3.37195	3.34005	3.1639	2.94408	3.38641	1.4317	1.96585	2.52117	1.51299	2.2655	2.75597	3.34026	6.0265	2.30506	2.209	2.22768	2.77681	2.41367	2.83951	3.27092	0.729382	2.82691	3.30973	2.19559	2.41004	5.64764	3.70574	3.48073	2.40212	3.48625	4.24558	4.53743	1.65202	3.91676	5.72326	4.50646	5.03718	4.60523	2.04648	3.72295	4.40533	2.09156	2.04303	2.02046	2.44057	3.80685	2.05996
Os01g0160900	Leucine-rich repeat, plant specific containing protein.	verticillium wilt disease resistance protein precursor, putative	1.97872	2.07221	2.38321	2.85167	2.71353	1.95001	5.13947	6.52112	6.6678	4.78986	5.19906	3.50331	4.29879	4.33103	4.24483	4.06524	4.58704	3.84488	1.78394	2.29815	1.50423	2.28984	1.02169	1.27679	4.67266	5.57334	4.16691	2.90419	2.77076	2.0458	2.73045	2.59136	2.05996	2.76608	2.95133	2.4309	4.41668	2.82402	1.43494	2.57184	3.44342	2.54706	2.22482	1.811	2.32865	2.05229	1.26072
Os01g0180200	Protein of unknown function DUF635 family protein.	No Hit	1.81523	2.74202	4.38597	1.30724	2.77007	2.44475	1.39165	2.62855	0.898984	1.43308	0.980318	3.23481	3.22744	2.58176	2.68978	2.57764	3.7145	2.78423	1.3927	1.76945	3.48544	2.65685	3.62891	2.15728	4.62745	6.09058	4.0724	1.85518	1.81457	3.01291	2.37349	2.01019	2.44563	2.47188	3.79105	3.7941	5.35551	2.21474	3.6278	-0.0503869	0.668077	2.12027	1.18506	2.1976	2.28125	2.23386	2.52764
Os01g0183400	Transcription factor CBF/NF-Y/archaeal histone domain containing protein.	histone-like transcription factor and archaeal histone, putative	5.05522	5.02092	5.38767	4.96488	4.3121	5.59631	4.44677	4.7481	5.29228	4.72783	4.52459	5.22445	5.53522	5.03222	5.00631	4.96124	4.65168	4.76436	9.65985	9.17743	5.53276	9.90437	9.12789	8.92913	3.3996	6.02808	4.62883	3.93045	5.78887	5.14307	8.21831	8.65897	8.63929	8.16409	8.51663	8.16761	7.71977	6.84526	7.27466	6.61288	7.07524	7.38227	10.4242	9.38834	9.49314	5.4777	8.85729
Os01g0184000	Conserved hypothetical protein.	expressed protein	2.58427	0.506164	0.968813	0.731775	1.77621	2.18547	1.65952	1.86344	2.56885	2.29534	2.49825	0.0405364	3.29361	2.66392	1.11144	2.34615	2.12027	1.58072	1.52855	1.40968	0.438865	1.23407	0.691017	1.51632	2.50501	3.69216	4.73577	4.89949	1.95642	3.77834	1.29852	1.92196	1.37294	1.45825	3.27132	0.794673	1.63937	2.8365	0.545856	1.3271	1.93614	1.19864	2.06932	2.36965	1.46461	2.46869	1.70712
Os01g0192300	I-box binding factor (Fragment).	Myb transcription factor, putative, expressed	2.56364	2.77889	0.875674	4.01479	4.04201	4.42133	4.09681	4.03658	3.52636	4.47415	4.23259	5.40411	3.00435	4.61864	4.86275	3.12533	3.97107	4.35196	2.61398	1.72584	1.73048	3.77826	3.17557	3.70042	4.95874	4.6654	3.12524	6.39341	5.86534	5.13749	2.8577	2.32254	3.25155	3.92645	3.95462	4.6508	4.13273	3.59041	4.68395	4.41837	4.46285	4.48406	2.18808	2.39758	7.30848	5.13634	3.09394
Os01g0193900	DIRP family protein.	DIRP family protein, putative, expressed	2.53072	3.52883	4.96329	3.46364	3.73484	5.3687	3.60999	4.4506	4.3695	4.16551	4.18809	3.37923	5.25239	4.78777	5.04099	4.01644	4.52592	4.93612	3.46661	3.79226	3.49307	3.60426	3.47085	3.48488	5.84968	4.565	5.34399	3.89128	3.71668	3.75194	3.3604	3.64625	3.55873	3.32365	4.14046	4.09129	7.34734	6.55854	5.48051	5.60039	5.9728	5.0382	4.49791	4.06733	3.96654	3.57783	3.55482
Os01g0199100	Conserved hypothetical protein.	No Hit	6.87818	7.11185	7.62459	7.14334	7.70628	7.94486	6.05315	6.73748	7.0476	6.34556	7.04102	7.95271	6.86819	7.52807	7.5461	6.65028	7.14397	7.70017	6.02171	6.19502	6.03568	6.43601	6.31239	6.58347	8.24337	8.48914	7.90703	7.53851	7.55303	8.48085	6.12211	7.04247	7.16635	5.87493	6.63311	6.86379	10.0458	8.10201	7.31381	7.92112	7.99342	6.89159	7.21559	6.59162	6.14658	7.08748	6.60073
Os01g0204900	Conserved hypothetical protein.	hypothetical protein	2.81999	1.59923	2.23573	2.29904	1.49959	0.673296	1.5428	2.17478	3.19493	1.44624	2.10858	3.17727	3.39659	1.77277	3.25665	-0.326754	2.52129	1.59356	2.50324	2.45702	1.88131	2.68003	2.57547	0.826034	2.62548	4.78994	3.4251	3.64659	1.73421	3.88584	3.30406	4.21782	0.744213	3.08394	4.98467	2.90866	4.31136	4.43264	2.77202	2.40116	3.63641	1.6513	1.8207	1.75837	2.1671	1.08772	1.22785
Os01g0224000	Curculin-like (mannose-binding) lectin domain containing protein.	receptor-like protein kinase, putative, expressed	2.55625	2.63842	2.92937	2.4491	2.43154	2.57457	1.99432	1.80305	2.01802	2.85214	2.18132	2.85862	3.22642	2.48108	2.08848	3.02716	2.24855	2.22197	2.25568	2.18823	1.88606	3.40247	3.02753	2.19241	3.21684	-0.819494	3.8641	1.60128	2.4035	3.47554	2.45388	2.62903	1.99159	2.98163	3.38678	2.30808	3.49518	3.09262	2.17585	2.80118	1.833	2.14938	2.64772	2.74753	2.41909	1.71575	2.21902
Os01g0233300	Cyclin.	No Hit	2.81808	1.95381	3.08221	2.7215	1.17929	2.68266	2.3038	1.66209	3.03075	2.40704	1.59287	2.41985	2.32303	1.02616	2.28715	2.96181	2.4868	2.59761	1.45946	2.07482	2.16486	2.76764	1.28268	1.54905	4.64284	5.15199	3.35793	2.43879	2.48359	3.60302	2.28583	2.8087	2.07633	2.46487	3.73995	2.21292	2.6862	3.40663	1.22792	2.96423	2.98366	2.20139	2.18182	1.60346	2.07149	1.79159	1.49508
Os01g0246600	Hypothetical protein.	No Hit	3.19359	3.16512	0.504393	3.62175	3.15598	0.582312	2.21236	3.66908	3.06782	2.19886	2.86986	1.10059	3.41098	3.58452	1.2357	3.37166	2.35819	1.64706	2.96514	2.40601	-0.0105322	3.76292	2.95731	0.26152	4.81794	4.90773	4.61027	3.56819	2.80298	3.47546	3.89154	4.60135	1.28974	2.73494	5.09435	2.88667	4.0562	5.02367	2.31202	2.65184	4.7763	1.81419	1.51489	3.05792	2.09937	1.6012	2.60531
Os01g0252300	Hypothetical protein.	hypothetical protein	2.64214	2.52898	3.19607	3.11887	2.54635	4.07104	4.52627	2.99502	2.76057	2.57055	2.03973	3.91329	2.13288	2.61562	3.58501	2.48363	2.65568	2.34614	3.31373	2.25565	2.91817	2.66993	2.44043	2.60412	4.10399	5.23012	4.02825	3.16241	3.02391	3.76418	2.45604	3.01666	2.67543	2.53518	3.95235	4.10447	4.54088	3.69891	2.9982	3.99047	3.18676	3.00657	2.71515	3.04836	2.69091	2.17678	2.05289
Os01g0255700	Cupredoxin domain containing protein.	hypothetical protein	4.93119	5.81681	6.36757	4.93625	5.31918	5.55592	4.43007	5.1491	5.11999	5.04779	5.34004	5.7707	4.9344	5.21568	5.50171	4.85463	5.46574	5.7167	4.44197	4.66776	4.62679	5.0725	4.88162	5.66416	4.74752	2.66164	1.54202	4.8041	4.46576	4.58787	4.59409	4.78597	5.2356	4.66918	5.19232	4.8133	6.01312	5.32422	4.56548	5.43182	4.90158	4.68161	5.64098	5.40073	5.56489	4.04449	5.11721
Os01g0273900	(No Hit)	ulp1 protease family, C-terminal catalytic domain containing protein, expressed	0.0602168	2.44251	2.85911	1.00572	1.81046	3.34202	1.96292	0.460971	1.54482	2.94999	1.56977	2.72698	3.39907	-0.0362708	2.7834	3.83989	0.987484	1.15404	1.92239	1.21446	1.86734	0.782588	2.07127	2.03768	3.41033	-1.30952	4.61783	1.3797	-0.111323	3.42241	2.07141	2.28211	3.41345	1.9964	4.15252	3.07102	3.94955	3.18752	2.71229	3.01341	2.67946	1.76853	2.48019	1.34701	3.36323	0.273206	1.04521
Os01g0281200	Cyclin type B-like.	cyclin, putative, expressed	5.59855	7.08653	5.6728	4.61915	4.53392	4.3989	5.13784	4.66724	4.15161	3.78012	3.95924	4.67123	4.15022	4.02789	3.64416	3.45565	3.29047	3.29247	6.48323	5.12647	5.6102	5.11124	5.15958	5.64426	4.45341	5.75824	2.82375	3.68533	4.12695	4.11264	6.05817	5.69761	6.25021	5.66162	4.85396	5.40493	6.86988	5.97546	6.71105	5.76173	5.70965	7.21661	7.8691	7.61388	7.73126	6.73572	7.72025
Os01g0283500	Rhomboid-like protein family protein.	OsRhmbd3 - Putative Rhomboid homologue, expressed	3.70635	3.37897	3.74386	3.36631	3.16546	2.91259	3.42404	2.80846	3.63347	3.02017	2.22833	1.20273	2.86714	3.46609	4.32279	2.21342	2.45319	3.29231	2.85751	2.72064	2.97426	1.2878	1.44804	1.41496	1.05855	3.48149	3.53887	0.337223	2.31089	2.49374	2.82373	2.18265	2.96138	1.40895	1.864	1.31456	1.92392	0.207156	1.91341	1.9951	0.590504	1.8145	3.0735	2.91048	3.96611	2.27642	2.95163
Os01g0286200	Hypothetical protein.	No Hit	2.95654	2.85867	1.05619	2.9381	2.54592	2.41168	1.36051	0.568722	2.6409	0.580598	1.80343	0.108092	3.30064	2.17296	2.92598	2.41854	0.546336	0.25139	1.80874	1.41968	3.13451	1.42182	1.1401	2.05911	3.61984	5.01958	3.72671	0.530073	0.281237	3.95281	1.66606	2.21156	-0.18845	1.4282	2.8509	-0.75233	0.900275	3.25998	2.18709	1.65732	2.44155	0.431944	1.44544	1.79549	-1.00045	2.50741	1.69622
Os01g0298400	MYB9.	MYB family transcription factor, putative, expressed	-0.271569	-0.402731	-0.0514156	2.90429	0.0642347	0.70724	2.99659	1.67171	3.68411	3.66554	3.39152	3.59506	1.67776	2.52499	2.2582	2.08814	1.26829	2.80384	0.442813	0.8204	0.625639	0.346765	0.431149	1.53447	3.77751	4.92297	4.64459	0.798193	2.17409	2.67506	2.08225	0.0197092	2.80019	1.36795	1.18863	1.52614	-0.123216	-1.43868	2.53767	-0.637756	-1.28287	1.5112	0.528184	1.40646	1.16138	1.87921	0.870799
Os01g0328100	Conserved hypothetical protein.	No Hit	3.73007	3.75134	3.24937	3.26318	3.17271	8.72116	2.94457	3.50059	3.71451	5.72826	3.49979	3.26001	4.24119	3.38243	2.85241	4.2528	2.96706	2.8647	3.22702	2.44674	1.89319	2.8496	2.05053	3.68884	4.45024	5.25344	4.15258	3.89106	2.65484	4.88759	3.27407	2.9527	2.14871	3.18156	4.29906	3.10826	4.57043	3.80102	4.9603	2.94888	3.82764	2.12838	2.65504	2.74465	2.8923	1.81715	2.26176
Os01g0350500	(No Hit)	conserved hypothetical protein	1.45422	4.63709	2.36111	1.57573	2.2472	2.69757	1.38306	1.11342	2.0042	4.58947	1.54665	4.5637	1.47689	-1.07339	2.70917	0.642504	5.23548	1.47863	0.369054	1.03279	0.933946	0.491333	1.30362	0.834699	0.938357	-0.182305	-0.165166	1.21304	1.60306	2.83491	2.7083	1.77217	1.09697	1.98028	2.96203	2.39233	4.1932	1.99347	0.244847	3.12925	1.31134	1.84898	2.48036	1.24221	0.680657	2.23739	1.85084
Os01g0353900	Hypothetical protein.	No Hit	4.83411	5.46634	4.90234	5.32844	5.2804	4.83324	5.37507	5.24446	4.47681	5.61774	5.82716	5.76889	4.09776	4.69113	5.19686	4.13686	5.48967	4.94915	3.45599	3.34729	4.30167	3.15938	3.61935	4.09386	4.05713	5.58617	4.79193	4.19848	4.13248	4.30913	4.5912	4.16923	5.15144	4.39328	3.48167	4.83027	5.44174	4.59663	4.40275	3.36143	5.12784	4.8088	5.06783	4.3254	3.75348	5.00715	4.8108
Os01g0355400	Conserved hypothetical protein.	expressed protein	4.58835	3.72674	4.39626	5.08893	4.32656	5.74244	3.60694	3.53405	4.2163	3.63135	3.6988	4.7639	3.81353	3.80991	3.68039	3.9659	3.61199	4.99698	2.76718	2.85716	3.38066	2.81348	2.50297	3.4806	3.35944	5.067	4.41499	3.52458	3.07948	4.22342	3.20013	2.08066	2.99753	3.30442	2.63905	2.69955	5.03202	3.48963	3.68958	4.56747	3.21441	3.99889	3.7764	2.92196	2.97275	2.21505	3.10933
Os01g0374200	TPR-like domain containing protein.	pentatricopeptide, putative	4.26596	4.14675	3.98172	6.08681	5.93925	5.38572	3.68301	3.98069	4.37364	5.2766	5.3568	4.99989	4.94018	5.24053	4.06819	6.36791	6.66538	6.68955	4.23704	4.84824	4.05487	5.71339	5.99807	5.75983	4.27997	4.30273	3.42182	4.79121	4.41497	4.61998	5.21599	5.46729	4.11322	5.31177	6.19998	5.31071	5.61379	5.61816	3.68572	4.27163	5.15241	4.09261	5.46927	5.15324	4.84785	3.93394	5.13584
Os01g0374400	Conserved hypothetical protein.	hypothetical protein	2.93124	2.55422	3.69907	3.07755	3.71719	3.60877	2.26604	1.53201	2.65857	1.73761	3.10277	2.72401	3.17713	1.92195	2.16259	2.08562	2.54369	3.52538	-0.147118	0.331008	0.419504	1.4763	0.114055	1.18607	0.869895	-0.375803	1.46539	2.20503	2.05765	1.03604	0.650076	0.326459	2.30169	1.55833	0.152194	2.38517	3.46356	0.515154	2.39621	3.46985	0.0853013	1.68322	3.53346	1.82677	2.37582	2.36829	2.86561
Os01g0385600	Protein of unknown function DUF635 family protein.	No Hit	1.68245	2.27213	-1.33853	1.32361	3.28373	2.95121	4.86659	2.44564	2.1094	1.52359	1.93548	1.16901	1.87043	2.40353	2.93346	3.29284	1.11442	1.50124	2.03792	0.625254	2.98142	1.65865	1.3222	1.17623	3.82781	4.36739	3.27141	0.804959	1.77528	3.45123	1.27943	1.19519	1.99916	1.17569	2.26958	0.979967	3.34196	2.61539	2.10905	1.70123	1.27577	0.527151	1.99374	1.91546	-1.22536	0.915856	1.69414
Os01g0513900	Kinesin heavy chain (Fragment).	kinesin motor domain containing protein, expressed	-0.0477567	-0.469808	-0.117983	0.681432	1.35526	2.13854	1.67498	1.47319	2.59941	1.66918	0.300165	0.515772	0.0340026	0.0427762	3.10757	2.79934	-0.526498	-0.734211	1.59903	2.20003	1.19817	3.75851	3.5824	3.69206	-1.65978	-2.43207	-1.88133	-1.30328	-0.102465	-2.07827	2.98576	2.34135	3.39905	3.79667	1.57511	2.22471	2.43353	-1.63665	2.90828	1.88062	-1.00533	1.98984	4.33801	3.98889	3.19506	0.923281	3.99055
Os01g0517800	Protein of unknown function DUF597 family protein.	zinc-binding protein, putative, expressed	2.40821	-0.0465365	2.0009	2.41051	2.21595	2.61411	2.62376	2.05138	2.51211	2.16844	2.23301	2.48746	3.89363	2.84135	2.92812	2.56527	1.76534	1.80367	2.21443	2.20326	2.37418	2.23973	1.48737	2.55265	4.01424	3.88169	4.75794	1.71056	2.22016	4.70004	2.07708	2.73052	1.66867	1.60786	3.75138	2.26011	2.82135	1.61972	3.51053	0.285472	2.1084	1.73021	1.66854	2.17487	1.59109	1.74911	1.95072
Os01g0522800	ARM repeat fold domain containing protein.	expressed protein	2.44255	0.702146	3.75743	1.02067	2.55889	3.29352	2.81688	1.50823	2.81756	1.9018	1.37493	1.41458	0.146747	1.63667	4.99713	1.73573	0.596531	3.24329	1.36196	1.86042	2.50654	2.32961	1.84782	1.91658	3.75268	5.20131	0.0373069	0.370001	0.247718	3.31012	2.17239	2.7765	2.61632	2.63404	3.9045	2.42723	4.23848	3.76509	1.77691	3.97037	2.9923	1.34967	2.26466	2.0017	2.73399	1.80819	1.54879
Os01g0528000	Hypothetical protein.	expressed protein	3.59866	4.16222	4.60551	3.77723	4.18904	3.52078	4.13472	4.0881	5.02316	4.47024	4.13394	3.90436	5.80577	5.19234	5.13902	5.02179	4.68813	5.46748	4.0524	3.634	3.53745	4.15313	4.01581	3.61352	4.90065	-1.07785	3.91529	3.89503	4.75435	2.38625	3.59813	4.22731	3.23605	3.32375	5.12607	3.45581	5.47253	4.91857	3.04623	3.75155	4.48083	3.77445	5.34978	4.8859	3.81724	3.3672	4.2438
Os01g0545500	(No Hit)	TKL_IRAK_DUF26-lh	2.52065	1.86617	2.15373	2.20319	2.47421	-0.876691	0.88232	0.127213	2.10401	1.88421	1.47248	2.5465	2.77606	2.8728	1.66477	4.77965	0.749268	1.83212	1.99639	-0.163404	1.10319	-0.342367	1.05272	2.34892	0.652079	3.84963	3.33261	-0.524434	1.72974	1.44286	3.78341	3.37663	2.90565	3.99091	3.10465	3.32628	2.36384	-0.266551	1.76089	3.13773	-0.485668	1.802	2.88444	0.629841	2.44254	2.59696	1.68986
Os01g0547400	Homeodomain-like containing protein.	hypothetical protein	4.35991	5.00476	4.2152	4.73518	4.71636	4.71389	2.38671	4.24176	2.8261	3.37326	3.36149	5.13644	0.750833	2.93414	3.08625	3.11664	3.60191	3.00034	4.06152	4.21247	2.69908	4.7171	4.93392	2.9793	4.82681	5.65585	4.249	4.5439	3.30176	5.02965	5.30936	6.21175	3.70283	5.02768	6.96811	5.29392	7.72352	6.8756	4.44501	8.18994	6.55552	3.99003	4.89388	3.52639	3.42441	3.47262	2.75822
Os01g0550700	Hypothetical protein.	No Hit	2.69112	2.74198	3.09474	2.61504	2.67783	1.59456	2.67257	3.03369	1.63814	2.3303	2.57517	2.09268	2.79219	2.90596	2.74266	2.93146	1.82663	2.02993	2.51664	3.05596	2.2983	3.49972	3.74562	3.64308	4.61752	4.08779	-0.5741	2.75644	2.49078	-1.93823	3.8154	4.32824	1.67624	3.17786	5.4843	3.93916	4.76614	4.72131	2.23206	3.49974	4.75621	1.13796	2.27277	1.11387	1.77193	2.17435	2.04997
Os01g0552000	Hypothetical protein.	No Hit	3.5109	3.61097	3.00833	3.29512	2.94894	2.92262	2.30809	3.5087	1.15691	2.96423	2.99815	3.31448	3.46329	2.96691	2.90379	3.3643	3.461	3.20786	2.232	2.34463	2.57134	1.65225	2.33475	2.83659	2.75763	3.16863	-1.2474	3.34297	2.69376	1.37643	2.88401	2.9558	2.45476	2.87164	3.57835	2.86941	2.73134	2.90049	2.61133	2.91739	2.52086	1.84197	3.19653	2.90573	3.09824	2.67533	3.14534
Os01g0556400	Heat shock protein DnaJ family protein.	chaperone protein dnaJ 49, putative, expressed	8.56686	8.13502	7.9248	8.27243	8.22175	7.86066	8.7986	8.74931	8.39807	8.91527	8.94135	8.65648	9.50524	9.66532	9.15481	8.41629	8.36067	8.05698	8.30123	8.35638	7.67339	7.62275	7.28588	7.29685	8.22256	8.25141	8.72234	9.65034	9.19535	8.84782	8.44543	8.35517	8.60808	7.99177	7.67215	7.85013	8.61493	8.64609	8.68982	8.90606	8.7747	8.56257	8.45613	8.65651	8.45551	7.62453	7.75442
Os01g0557200	Alpha/beta hydrolase fold domain containing protein.	esterase, putative, expressed	2.78932	2.26597	3.32352	2.75617	2.46977	1.98277	3.1462	2.48539	2.70203	3.37704	1.58605	2.47123	3.50205	2.47668	1.62826	2.31518	4.60706	1.77496	1.60099	1.11592	2.24064	-0.18977	0.282696	2.07989	4.47561	5.27709	4.45274	2.74215	-0.228302	4.731	0.914062	-0.287387	1.09104	1.35016	-0.0576984	1.28487	0.397946	-1.67859	0.242793	0.436926	-1.21317	1.54946	1.94838	1.3125	2.74476	1.16086	1.51075
Os01g0564600	(No Hit)	plant protein of unknown function domain containing protein	3.02002	2.86326	3.03315	1.67071	3.70643	2.70864	2.64749	3.92213	1.83783	2.89315	2.81901	1.7713	0.730405	3.11936	2.75101	1.74905	2.61672	2.29373	3.56893	1.91396	2.12695	1.31502	1.92041	1.66575	0.744801	4.05499	3.84761	4.58788	1.68809	4.65049	5.4724	5.42687	5.05605	5.13786	4.77435	4.5492	4.24981	1.57998	3.80692	3.58166	3.65331	4.37054	2.20201	2.54118	1.35875	2.89463	1.46045
Os01g0571800	(No Hit)	DUF260 domain containing protein, putative, expressed	3.25563	4.83402	2.97306	3.53138	3.68093	4.15352	3.05726	3.28722	3.64167	3.11231	3.25306	2.18521	3.42398	3.7788	3.59302	3.63784	4.29288	4.2545	2.39452	2.35144	1.94769	3.57429	2.83872	2.7298	4.12184	2.3876	1.83021	3.38318	2.81251	3.31838	3.75361	3.64979	4.29307	3.66784	3.99816	4.47819	3.84979	4.38705	4.65046	4.64047	3.59903	4.16415	4.90774	4.85626	4.83103	2.52106	4.75877
Os01g0578200	Zn-finger, MYND type domain containing protein.	programmed cell death protein 2, putative	3.13122	2.2551	2.54837	2.06544	1.09128	0.533176	2.02179	2.09427	0.747952	1.68796	1.95135	1.4984	1.59678	2.61468	2.02565	2.47039	2.44898	1.74318	1.59184	2.78622	1.56004	3.07482	2.66207	0.738558	2.73401	5.01648	-1.71909	2.62707	1.92525	3.51614	2.20528	4.12178	1.81296	1.95581	5.12965	2.11053	4.7227	5.05709	1.88776	3.24004	4.73509	2.3665	2.14521	1.96484	2.11549	1.22508	1.73206
Os01g0578700	Hypothetical protein.	expressed protein	5.18012	5.22218	4.36023	5.19961	4.94552	4.35626	5.10925	5.09935	5.0304	5.04298	5.00427	4.57004	6.00401	6.06435	5.6322	5.5938	5.50358	5.55297	4.4538	4.37564	4.11751	4.28255	4.95992	3.97788	4.59205	5.74621	4.54948	5.33016	5.18733	-0.243678	2.36103	2.82484	2.43034	3.07373	3.09176	2.54182	3.84605	3.02348	1.98823	3.51164	2.76712	3.61598	6.56098	5.28954	4.865	4.93032	5.47569
Os01g0593300	Hypothetical protein.	No Hit	2.08103	1.52133	1.3461	1.9088	2.15991	2.7472	1.69708	2.429	1.08189	2.40487	2.0615	2.83921	3.112	1.72805	3.47322	2.64953	1.5539	2.04066	1.76465	1.85358	3.33096	1.99934	2.01014	2.69282	0.466068	5.12587	4.03939	2.44486	1.78026	3.73009	2.1285	2.76234	1.56463	1.26283	3.7647	2.07776	3.82022	3.30844	1.13488	2.732	2.24459	1.29424	2.53808	1.88822	0.860014	2.22716	1.79557
Os01g0595700	Ribosomal RNA apurinic site specific lyase.	OsFBX17 - F-box domain containing protein, expressed	1.27112	-0.332865	-0.567156	2.3462	1.87815	-1.62749	1.66943	2.2749	-0.762127	2.42677	1.34072	1.69239	0.375499	1.20965	-0.185405	3.82536	1.09303	1.98177	2.19343	-0.970671	-0.311678	-0.178525	1.36058	0.594495	1.34752	1.06761	4.07644	3.44344	2.37539	-1.20156	1.58901	0.461893	1.20249	0.618113	-0.182663	0.747649	3.37894	0.929065	0.958229	1.79143	0.549413	0.579007	2.61629	0.621856	2.31971	3.11262	1.70713
Os01g0597800	UDP-glucuronosyl/UDP-glucosyltransferase family protein.	UDP-glucoronosyl and UDP-glucosyl transferase, putative, expressed	4.07685	4.40723	4.5416	3.94263	5.35169	5.08146	4.06915	3.11501	2.5167	4.10122	4.76421	4.04468	3.35562	3.18956	4.13592	4.06004	3.36093	4.77603	2.32505	2.18154	3.33181	2.65445	1.56869	2.98802	0.578342	4.89077	2.32593	1.73417	3.1649	3.55879	5.85823	5.33722	5.03347	5.90747	5.0714	5.05967	4.51302	3.41796	4.57965	5.19779	3.7468	5.04327	1.55609	1.89968	-0.570662	3.79246	2.09874
Os01g0618000	Exonuclease domain containing protein.	No Hit	7.03057	6.75612	7.06784	5.5864	5.28599	5.91922	6.84354	6.42297	6.55949	6.11088	5.65283	6.61707	6.97041	7.54191	7.56229	5.43931	5.802	6.12256	7.72906	7.08298	7.66629	7.24406	7.41827	7.87455	5.19402	5.48809	5.42949	6.10058	5.06509	5.05287	6.33241	5.81731	6.3864	7.05197	6.10022	6.3356	4.11173	5.35754	6.24	6.73314	5.75675	6.38547	5.10202	6.73714	7.30536	6.92754	7.44525
Os01g0621200	Amino acid/polyamine transporter II family protein.	transmembrane amino acid transporter protein, putative, expressed	5.1541	5.54887	5.65645	6.09968	6.70695	6.661	4.60787	4.84371	4.71828	5.76459	6.66261	5.91123	6.94415	6.8331	6.85548	7.10393	7.47358	6.93391	7.015	5.38276	8.18249	6.80753	8.0144	8.51969	3.90819	4.59885	4.0412	5.70714	5.87706	4.75139	6.34003	7.22396	7.06296	6.70506	7.60526	7.70968	7.76979	7.06648	6.99311	7.081	7.22762	7.7706	5.79161	7.44821	7.43975	5.7689	7.51745
Os01g0627900	Cytochrome P450 monooxygenase CYP72A5 (Fragment).	cytochrome P450 72A1, putative, expressed	2.91714	1.05231	2.2803	1.35099	1.03161	2.91441	3.11211	2.40255	2.78227	3.48881	2.18558	0.938092	2.9485	0.748874	0.772292	3.28973	1.98476	2.93496	0.543179	0.723093	-0.278925	2.56541	1.92329	0.0558764	3.19506	5.37808	4.6425	1.98731	0.862264	5.39291	2.06214	2.92327	1.77382	1.82176	3.67668	2.33404	2.55559	2.83798	0.714903	1.10411	1.78987	1.19355	2.05184	2.22147	-0.292142	0.864428	1.50995
Os01g0631900	Aspartic protease.	aspartic proteinase oryzasin-1 precursor, putative, expressed	3.39295	3.8744	3.91432	3.85211	3.89262	3.33747	2.92776	2.94211	5.051	3.35213	3.41683	4.39865	3.15701	4.86028	2.99506	3.60521	3.04337	3.70036	2.89541	3.33632	2.9577	2.30208	2.59854	2.67626	3.497	3.76526	3.52493	3.78925	3.3295	2.52371	2.6249	3.09082	2.64463	3.0294	3.38831	1.96913	5.49912	4.46417	2.97026	4.74918	4.71011	3.12398	4.45042	3.10502	3.84871	4.06031	3.42649
Os01g0638000	UDP-glucuronosyl/UDP-glucosyltransferase family protein.	anthocyanin 3-O-beta-glucosyltransferase, putative, expressed	3.56495	1.70937	1.79327	2.68202	0.429585	4.44951	2.82387	2.09966	3.62014	3.30961	1.2119	2.9969	4.33874	3.96895	3.68764	2.56726	2.91352	3.89682	2.39295	1.43177	1.81504	0.706074	1.06394	1.77033	3.79006	5.01691	5.25923	4.00999	1.94487	4.52837	3.01348	2.23147	1.76403	3.5572	0.23915	2.79381	2.21185	1.83813	2.69779	4.07182	3.2932	3.53804	1.87575	0.477186	0.307698	2.21251	2.69772
Os01g0646000	Protein prenyltransferase domain containing protein.	CRR2, putative, expressed	3.33676	3.31781	3.38043	3.29222	2.46165	3.18583	3.09568	1.3729	3.06049	4.18369	4.23668	3.97867	3.57321	4.07405	4.2505	4.07009	4.28176	4.91891	5.1039	3.4147	7.35068	3.54169	3.01686	3.57429	3.77334	5.41402	3.51362	3.40114	3.16479	3.55932	2.90854	2.58104	3.39196	3.44022	3.05648	3.06391	4.43418	3.0188	3.65872	3.34205	3.34839	3.62117	4.27909	3.16047	4.09481	2.37778	3.13089
Os01g0651300	GDSL-motif lipase/hydrolase-like protein.	expressed protein	4.04455	4.30175	4.58362	3.45963	2.98978	4.27571	3.8512	4.18908	3.69267	2.06772	2.34194	3.39221	2.29718	2.99205	3.44805	4.00459	3.22847	3.49269	2.1889	1.41536	4.0596	1.48448	2.32736	4.1845	4.09209	4.92622	5.55663	3.42978	3.38123	5.77522	1.30513	1.3103	2.20039	1.10523	3.13532	2.44272	3.38697	1.66595	2.57354	0.699437	1.56667	1.37094	1.70843	2.00656	1.94458	2.27388	1.64387
Os01g0652100	Protein of unknown function DUF231 domain containing protein.	proteins of unknown function domain containing protein, expressed	1.37129	1.79107	1.72776	2.15267	1.71544	4.23387	3.45945	3.15573	2.34502	3.37056	3.23371	1.84881	2.43537	2.42004	2.48412	2.23548	2.37827	2.60421	1.98277	1.74449	2.08017	1.99819	1.83433	1.5177	3.67894	4.13704	4.52214	0.689762	2.02507	3.50391	2.06221	2.84987	1.39277	0.959473	3.38879	2.61843	2.98445	2.63806	1.75108	3.52503	2.78407	2.1761	0.861022	2.18018	2.56399	1.07773	1.29578
Os01g0660000	Conserved hypothetical protein.	No Hit	5.19593	5.45315	4.05099	3.23711	4.06937	2.43472	3.62296	3.45998	3.54147	3.59081	3.60107	3.68837	4.78959	3.76285	3.90242	3.52772	3.34833	2.93626	3.70211	4.54296	4.07642	3.54258	2.65796	3.24808	3.02145	2.62795	1.91013	2.54594	2.05433	3.66893	4.92288	4.45179	4.78707	4.91064	4.3492	3.68906	2.30584	2.9722	4.67785	4.5476	3.47976	5.21268	3.5225	3.11909	3.12409	1.23799	2.87824
Os01g0670400	(No Hit)	No Hit	0.601483	1.42034	2.35739	1.65	0.382351	7.65684	2.91841	1.40746	1.92013	2.28173	2.22226	3.3188	1.89908	1.71283	3.28641	2.34703	1.75769	2.77883	1.37151	0.950431	3.01926	1.92828	0.675477	2.87475	3.22198	2.70737	2.54383	2.41424	0.968361	4.08072	1.76166	1.44999	1.97419	2.37776	2.88841	1.94114	1.2356	1.63217	5.34147	0.135149	2.30085	1.47081	0.689448	1.27388	4.3343	1.98562	1.11853
Os01g0674700	TPR-like domain containing protein.	PPR repeat domain containing protein, putative, expressed	4.33487	3.61987	3.93863	3.74629	3.56116	3.0544	4.19631	4.56846	3.41917	3.62711	3.57639	3.14469	3.13036	3.73576	3.41388	4.44383	3.95149	3.94999	2.4047	2.77571	3.77162	3.36455	3.36179	3.53492	4.6118	5.22518	4.5015	3.9045	3.42718	4.61664	3.47817	4.08875	1.58905	3.81927	5.20479	4.47317	5.35547	4.67134	2.88766	3.50091	4.26066	3.08708	2.39784	3.38188	3.70453	3.89509	2.28049
Os01g0675800	No apical meristem (NAM) protein domain containing protein.	no apical meristem protein, putative, expressed	5.72683	5.6556	7.36082	6.52002	6.24613	6.11551	5.88137	5.94884	6.85685	6.66853	6.38713	6.57693	8.32229	7.92778	7.66901	7.24142	7.0059	7.58968	4.95379	6.46274	5.45166	5.59448	5.16275	4.8983	6.75369	6.50433	5.95355	6.77972	6.27501	6.20562	5.30896	5.46051	5.45	5.15461	6.05807	5.53258	6.03436	6.29525	6.18832	5.79444	6.01455	6.2989	5.49062	4.54213	4.81899	5.7526	4.49767
Os01g0677400	Leucine-rich repeat, plant specific containing protein.	expressed protein	3.12257	3.42713	3.04082	2.83309	2.3882	2.52282	2.23628	2.42187	3.37885	2.17327	2.37164	2.83621	3.87116	2.94045	3.35587	2.93918	2.61388	2.55064	2.17169	2.23014	1.85032	1.69319	1.83656	2.11166	4.9551	2.77123	2.17487	0.695845	2.35015	2.94947	2.33202	3.10459	1.23751	2.57602	4.14941	3.01321	5.62952	4.23162	3.5969	3.6795	3.96786	2.16818	2.96188	2.27413	1.98009	2.21965	2.13499
Os01g0686600	TPR-like domain containing protein.	XPA-binding protein 2, putative, expressed	3.37243	3.26152	4.1465	2.3879	3.3464	3.8373	3.90704	3.19772	3.10736	2.71619	1.87137	2.68364	4.12871	3.29625	4.23889	3.39682	4.09863	4.39874	2.06651	2.27359	3.23128	2.75803	1.75224	1.80744	4.97372	4.1271	2.87765	4.62368	3.99389	4.05902	3.20236	3.35626	3.55762	3.13829	3.86614	4.14093	3.70529	3.4214	3.76031	2.55467	1.79658	3.00598	3.67447	2.77564	1.38476	2.53457	3.0134
Os01g0691000	Acidic class III chitinase OsChib3a precursor (Chitinase) (EC 3.2.1.14).	proteophosphoglycan ppg4, putative, expressed	2.67825	2.63673	-1.31219	2.01858	2.65994	8.15898	2.51944	2.36354	1.97804	2.79305	2.45808	0.330923	3.15319	2.66638	1.71696	3.21195	2.15431	2.02973	2.26913	2.8346	1.7531	3.12233	2.78224	0.761472	4.0864	5.68355	-0.683024	3.0115	2.98004	2.15997	2.70539	3.78291	6.89566	2.8462	4.79366	5.61609	3.87101	4.28111	0.559663	2.39234	4.01344	1.59744	1.21123	2.33961	0.22346	1.70186	1.61956
Os01g0696600	Hypothetical protein.	MDR-like ABC transporter, putative, expressed	5.74378	4.21221	3.79237	3.84929	3.29887	3.32457	3.34923	3.69304	3.23593	2.67386	2.73691	2.96176	3.95982	4.08954	3.89339	2.21151	3.36362	3.39331	3.29146	2.42944	2.59731	1.93217	3.72392	2.86551	2.91299	4.53602	3.45927	2.69711	3.2914	3.1361	3.92874	3.9902	4.43716	4.50929	4.82895	5.07481	5.45537	4.08327	3.59734	5.29719	4.81059	4.3079	3.2143	2.89831	2.43251	3.90748	2.37963
Os01g0720900	(No Hit)	NB-ARC domain containing protein, expressed	3.85233	4.0916	3.31398	4.62938	4.59805	4.05029	4.88439	4.76269	4.21144	5.47048	5.02649	4.80742	3.53007	3.7279	3.8922	5.13381	4.48945	3.83787	3.89023	3.62648	3.38933	3.23525	3.67308	3.30916	3.4235	3.86139	4.3893	5.40503	4.83905	2.77783	4.49949	3.96371	4.61792	4.89322	2.19007	4.36409	4.5372	5.57868	5.51164	6.86082	5.75223	6.28021	4.54087	4.09894	3.78934	4.19967	4.62378
Os01g0721800	Protein kinase-like domain containing protein.	expressed protein	4.58219	2.98871	3.47034	1.93144	1.20923	2.53901	1.67651	2.46479	3.84352	3.17893	3.3702	2.63638	4.19158	2.85116	3.21477	2.67631	2.16288	3.37964	2.60374	3.15653	2.57297	2.23961	2.33799	2.45512	4.10239	1.26335	5.02842	4.12159	4.37621	3.91981	3.8115	3.33674	3.80305	5.63569	3.87444	3.77943	5.3493	4.92968	5.4968	4.59429	4.713	5.73164	2.18232	1.85549	2.78489	3.5267	3.26782
Os01g0727500	Protein of unknown function DUF584 family protein.	DUF584 domain containing protein, putative, expressed	3.39895	2.91388	3.93221	3.06561	2.91986	3.62874	3.1806	2.39394	3.22132	3.98735	2.57924	2.79687	3.57097	3.2436	3.68308	3.63075	2.85533	2.22637	2.80938	3.58201	2.58311	3.88254	3.2913	1.74322	4.58748	5.97332	5.30745	3.34495	3.23172	5.01031	3.7546	4.57449	2.23628	3.34986	5.64895	3.94227	4.66892	5.29105	4.50009	3.19678	4.77925	2.59935	1.49668	2.55845	1.60453	1.70719	2.50579
Os01g0727900	Conserved hypothetical protein.	No Hit	1.42194	4.24667	3.32351	2.34121	3.77241	2.91333	2.43283	3.83621	3.36361	3.23973	2.56942	3.29949	2.68489	3.68109	2.05999	2.20571	3.67136	5.84748	1.67534	2.53867	2.07264	1.89569	2.14265	3.35982	3.83677	5.2306	4.10572	1.97144	1.61744	4.39039	2.15327	2.13528	2.44809	1.76056	3.06618	3.15875	2.02819	0.121619	3.58374	1.84557	0.801241	1.19906	3.18403	2.09297	3.72662	2.30701	2.61476
Os01g0730400	Hypothetical protein.	expressed protein	3.97527	1.86063	1.76508	2.42941	1.81678	-0.532342	3.13127	1.99728	0.853512	0.949936	0.822377	2.06606	1.02469	2.71326	3.0911	1.3459	2.06471	2.1339	1.14233	-0.285112	1.7633	0.869052	0.725325	4.06543	2.29997	1.82215	2.24868	2.09994	0.481784	-0.921053	4.7364	3.92431	4.34689	4.11303	3.35864	4.53209	5.22646	6.44012	6.38924	7.75102	6.94417	5.86866	2.57102	0.723326	3.45611	3.25358	0.754264
Os01g0730900	Replication factor C conserved region domain containing protein.	No Hit	4.29067	2.46844	3.1059	3.18795	2.22792	3.83822	2.33189	1.82229	2.82852	6.98486	2.13602	2.13978	2.19003	2.25235	2.68221	1.91731	2.30979	3.85059	3.7064	3.20145	4.24778	4.0061	3.77926	3.67422	5.02098	0.24845	4.81261	3.65294	2.45001	6.09172	3.0221	3.0187	2.8082	3.19657	3.92634	3.1942	3.77674	2.44796	2.87684	5.69174	3.1804	3.01088	4.89462	4.0269	4.30098	3.65729	3.43911
Os01g0733100	(No Hit)	No Hit	4.21481	2.84748	4.55097	5.26565	3.76137	4.56533	4.01244	3.65919	4.81217	4.73715	3.71204	4.67258	4.46394	4.31733	5.82993	4.25812	4.55623	5.52426	1.9643	3.92308	3.78655	3.65942	3.52312	3.99715	5.1448	2.31883	4.06385	3.99397	4.01358	2.72812	4.54054	4.44764	3.13837	4.40165	5.07689	4.08051	5.20267	4.68294	3.54808	4.46234	4.4708	3.74116	3.96333	2.9826	3.58838	4.15732	3.43397
Os01g0740000	Hypothetical protein.	expressed protein	2.30731	2.79244	2.48295	1.55674	2.16228	0.182181	1.66851	2.32155	2.50065	2.39161	1.76024	3.10035	3.55795	1.80468	2.34757	2.31872	1.06582	0.869888	4.34633	2.17441	9.81032	1.68471	1.40785	1.8588	2.61659	2.68076	3.84577	2.19485	3.03884	1.97274	1.2634	2.11525	2.43605	2.20379	2.52202	0.570827	4.18486	2.55726	2.39144	2.8461	2.65119	2.1601	2.53529	3.09586	2.65773	1.52486	1.93955
Os01g0755100	Conserved hypothetical protein.	expressed protein	2.46957	2.07107	2.79409	1.94506	2.75842	6.81266	2.80309	2.64787	2.5344	2.83625	2.38574	3.04457	3.10833	2.48295	2.43256	2.87855	2.02506	2.04464	2.6754	2.75967	1.45686	2.00466	1.1541	1.96183	4.38477	4.40562	5.10243	3.02952	2.93181	4.4552	2.67429	2.41769	2.43213	2.27921	3.68297	3.05182	2.68085	0.65103	1.77813	2.11318	0.362436	2.10303	1.76985	2.00389	2.54454	1.97431	1.76781
Os01g0758800	Conserved hypothetical protein.	No Hit	1.14608	1.96863	2.94014	1.89029	1.50394	2.66421	4.08102	2.3043	1.14706	2.25892	2.70029	4.37033	-0.0285978	2.54336	1.60599	3.28762	1.58243	2.29435	0.361945	0.759388	1.60332	1.05138	1.53634	2.04107	3.15529	2.10577	1.82914	3.3393	0.32922	2.66037	1.30283	1.53786	3.03183	2.58485	2.94905	0.545509	4.75591	2.55593	0.764207	2.5996	2.31978	2.06566	2.09444	0.795034	1.81347	0.289459	1.56378
Os01g0759500	Conserved hypothetical protein.	No Hit	2.00658	1.5753	2.2778	1.6632	1.96069	2.75226	4.52969	2.52516	2.13879	4.38763	1.67183	2.80797	1.79313	2.08688	3.00153	2.7508	2.3368	1.007	1.46925	0.730368	1.01702	1.18256	1.03641	1.28105	3.77538	5.12816	3.30363	2.1964	2.44911	4.2716	2.2723	2.93982	1.15531	1.10165	3.32058	1.42114	3.64225	3.27049	0.973794	2.48369	3.53776	1.16124	2.46999	2.15399	2.06068	1.90065	1.35667
Os01g0762000	Patatin family protein.	phospholipase, patatin family, putative, expressed	4.05176	2.8269	5.42424	4.3665	4.49993	5.89245	2.7105	3.73798	3.56722	3.25957	3.05988	3.87709	4.38623	3.46764	3.27145	3.60909	3.58069	5.04999	3.16219	3.82837	3.22423	4.21234	3.81943	3.50135	4.28507	5.43648	0.59894	4.75894	4.13718	-2.73757	3.62819	5.02102	4.20392	3.84436	5.54088	4.4772	6.70734	5.71393	5.66688	5.2147	5.63582	3.58283	5.30692	4.3026	4.13897	3.2707	4.47347
Os01g0764900	Formamidase-like protein.	acetamidase, putative, expressed	3.10561	2.41242	3.22572	4.32809	4.16557	2.50061	4.07466	3.63663	3.73352	4.74266	3.88576	3.45527	4.37504	4.64123	4.19878	4.71604	4.68013	4.8063	3.61249	4.10682	3.62933	3.98089	3.69103	3.15495	5.0596	4.83394	4.83239	4.68861	4.39638	4.19241	3.12512	3.24724	2.16644	3.47559	4.4084	3.24083	3.20586	2.96504	2.8315	2.75588	2.93106	2.85891	4.07199	3.73275	3.10352	1.99272	2.50202
Os01g0773200	Hypothetical protein.	transcription factor jumonji, putative, expressed	4.1559	4.75216	3.37557	4.72184	4.39167	3.57935	4.52691	4.34904	3.84645	4.81681	4.01694	4.04205	3.45538	4.98797	4.39931	3.2589	4.38727	3.48165	2.73423	2.39716	3.17908	3.22888	2.94313	3.30841	1.9153	3.35586	4.264	2.91781	2.96099	3.94431	2.956	2.64877	3.32589	3.25796	2.28222	2.86588	3.43166	2.71728	2.45806	3.18855	3.70938	3.12363	4.55636	4.04778	5.0833	3.02557	3.7881
Os01g0782800	Conserved hypothetical protein.	cyclic nucleotide-gated ion channel 2, putative, expressed	2.78716	2.19365	1.858	6.11412	0.968153	3.04773	1.34244	2.37798	1.66628	1.31928	2.01824	1.72509	1.50829	0.736634	0.905601	-1.52071	0.98908	1.48285	1.38264	-0.332667	0.714594	0.534884	3.11188	0.0743605	3.82509	3.94682	2.58907	2.04945	2.10229	4.60092	2.25502	2.72238	-0.535502	1.77403	2.26182	1.99883	5.25881	3.09607	1.64944	2.89906	3.48134	1.81277	3.42422	1.13613	1.53915	1.53637	0.646701
Os01g0797800	Hypothetical protein.	ligA, putative, expressed	4.13332	3.34597	4.58661	4.69093	2.73858	4.19832	3.37763	2.78447	3.47969	4.01169	3.16043	4.06276	3.36593	2.99867	3.72062	3.56144	3.08981	4.29277	2.79618	3.10148	3.70371	3.63453	3.2853	2.90203	4.62815	5.08224	5.01238	4.09194	3.50134	4.69596	4.26505	4.46716	3.20914	4.03489	5.56889	4.72444	4.57701	4.41436	2.73977	2.71231	3.97126	3.06505	2.4818	1.97499	3.01442	2.1923	2.11609
Os01g0799100	Hypothetical protein.	NB-ARC/LRR disease resistance protein, putative, expressed	3.36058	2.496	3.62331	2.4461	2.87719	3.27418	3.44488	3.06087	3.08717	3.95975	2.72841	3.78841	3.81985	5.12286	3.41477	3.02074	3.37079	4.30812	2.88972	2.6588	7.40566	2.07186	1.92433	2.87012	4.77139	5.34051	5.15028	2.97081	3.81316	4.65959	2.02647	2.41986	3.14804	1.86079	2.13163	2.60715	4.58632	2.98297	2.66205	3.71229	2.11639	2.24684	2.81451	2.75931	0.593852	2.62058	3.58301
Os01g0807400	Conserved hypothetical protein.	No Hit	4.91993	4.68506	5.52148	4.271	4.161	4.67754	3.64277	4.27113	4.28668	2.30547	3.39786	5.04453	5.4246	4.87157	5.17844	5.07128	2.66819	4.18314	3.43949	3.64347	3.43823	3.79784	3.30803	2.72786	3.7484	5.59121	4.63377	3.17366	3.75879	3.1729	3.73206	4.79353	3.26837	3.76129	5.03899	3.92331	6.1318	5.4632	3.31058	4.86293	5.21311	2.97506	2.90591	2.67782	2.31844	2.75797	3.63142
Os01g0810800	Receptor protein kinase-like protein.	senescence-induced receptor-like serine/threonine-protein kinase precursor, putative, expressed	2.5195	1.91439	2.78684	2.33873	1.68635	3.62448	1.79371	1.63989	2.955	2.16627	2.01714	2.32713	4.46642	3.36996	1.94386	3.67064	2.37895	1.90186	3.00247	2.49901	1.1879	3.6232	2.82381	3.6537	4.4633	5.26703	4.8808	3.15261	2.00137	4.12395	3.40715	3.89253	2.40938	3.00362	5.00719	3.82677	3.45556	4.13899	2.41572	2.34773	3.44129	1.29885	1.94443	2.63625	1.47727	1.47782	1.57609
Os01g0813100	Basic-leucine zipper (bZIP) transcription factor domain containing protein.	bZIP transcription factor, putative, expressed	2.76981	2.12661	2.58176	2.03881	2.62046	4.62923	6.84923	3.32984	2.94341	2.55222	2.34012	2.45454	3.95778	1.99004	2.50632	2.19782	1.78933	3.25513	1.46683	2.93763	2.08225	2.38845	2.4753	1.78588	3.05487	5.17508	4.70604	3.44404	3.13696	4.12548	2.59182	3.72631	3.25277	2.59878	4.72024	2.79552	4.20878	4.46629	3.55626	3.0618	4.25294	2.06043	3.89374	3.6762	2.90654	2.75178	2.85985
Os01g0818900	Hypothetical protein.	expressed protein	3.04719	1.71856	2.94443	2.49606	2.57656	2.84891	1.99783	1.2017	2.1914	2.34693	1.76753	3.96362	2.69851	2.69131	2.67439	1.8829	1.50817	1.46507	3.28422	2.09465	3.214	2.38405	2.96205	3.55044	0.677635	4.68392	4.43951	1.97912	2.16947	3.67433	2.5717	3.65267	3.47422	1.78671	3.1717	1.66534	4.14565	3.18067	2.36616	2.2024	2.69586	2.47564	2.36598	3.22635	2.92606	2.71834	2.64928
Os01g0825500	Nodulin-like domain containing protein.	nodulin, putative, expressed	6.1426	6.06584	5.02698	2.52613	2.48178	1.07912	4.9168	6.1961	4.71192	1.19799	1.97272	0.857625	5.72667	4.573	4.42211	-0.108925	2.05141	2.70564	2.6784	2.71472	3.44611	0.749736	1.33823	0.752057	4.25411	2.97697	-0.664745	0.340944	2.49428	3.68382	2.70002	0.926135	1.10445	1.96302	0.115624	0.567043	2.15062	0.642016	-0.159571	2.02906	-0.720816	1.51845	2.02758	2.29501	2.43354	2.72625	2.89704
Os01g0835800	Conserved hypothetical protein.	KIP1, putative, expressed	4.03418	6.07081	3.52129	3.42129	3.43631	2.59855	3.23437	2.70329	3.16609	3.01814	3.15243	2.90202	2.69106	3.74948	3.43766	3.23279	2.74196	2.26269	2.74609	2.66177	0.300546	3.40685	3.0335	1.76143	4.44028	4.37554	3.19459	3.32296	3.19068	2.11115	3.52789	4.39342	1.67184	3.67455	5.18074	3.63161	4.36961	4.98675	2.76843	3.23151	4.78743	2.36745	2.50019	2.84482	2.61838	2.25662	2.40232
Os01g0836600	ABC transporter related domain containing protein.	white-brown complex homolog protein, putative, expressed	9.00261	8.89131	8.26	4.5422	4.45791	4.80201	5.30565	6.0134	6.6331	3.87369	2.72444	2.81445	4.50415	4.65794	4.31097	0.353735	3.57171	3.88809	8.92929	8.32992	9.71231	8.83381	9.69464	9.5032	7.50147	8.37345	5.87359	7.79184	5.97214	6.28696	12.5232	11.9543	12.3968	12.1115	11.8613	11.701	10.3973	10.2856	11.5308	10.8139	10.3768	10.932	4.71609	10.1365	10.3328	8.16234	10.21
Os01g0836900	Conserved hypothetical protein.	expressed protein	2.70438	2.53074	3.78338	2.34821	1.39931	2.68939	2.29233	2.04881	2.9554	2.14801	2.00595	3.49392	3.23245	3.01509	2.67389	3.28076	1.77066	2.13424	3.95666	2.657	3.70016	3.13105	3.45212	4.1752	3.79758	2.9349	3.31885	3.24906	2.21227	3.64703	4.75449	4.8206	4.9343	4.8581	5.03581	4.6743	4.5652	4.99148	4.42898	4.55823	4.79926	4.27228	3.31106	3.85743	4.02831	4.94543	4.26559
Os01g0837300	UDP-glucuronic acid decarboxylase.	NAD dependent epimerase/dehydratase family domain containing protein, expressed	4.95308	5.07791	4.84528	5.10456	5.19036	5.34997	4.25746	4.18386	3.62071	4.57288	4.57421	4.59155	4.03614	3.97774	4.49693	4.20374	4.12186	4.21847	3.52756	3.29446	4.5815	3.81195	3.94323	4.30208	4.99452	-1.60729	3.0526	3.62098	2.96727	3.04011	4.78864	4.67511	4.10342	4.96257	5.24772	5.01505	5.64137	5.13879	4.75665	3.52984	4.78751	4.72756	4.81906	5.47186	5.19616	6.17392	5.43918
Os01g0868400	Conserved hypothetical protein.	No Hit	2.53883	2.84747	5.61316	3.55501	2.91165	4.46448	2.19364	1.37978	3.60356	1.89291	1.52373	4.13847	1.33831	3.09829	2.16917	1.64704	1.94324	3.05383	2.1607	1.54608	3.57748	2.21122	2.07053	2.0938	4.34505	5.62715	4.39122	1.04534	2.9623	-0.430598	2.35695	2.06125	2.77803	1.77537	2.08522	2.63913	4.56229	3.93913	3.09452	4.61423	3.21956	3.19144	4.03232	3.06633	3.39846	1.89704	2.9869
Os01g0871400	Hypothetical protein.	No Hit	0.819399	1.11341	0.313763	1.07456	1.07608	0.396391	-0.571951	0.846314	2.72854	1.20943	1.80016	2.2226	2.41215	1.77063	2.30485	1.45319	1.82426	2.45965	1.02875	2.05999	1.41826	2.09258	2.09137	1.61639	2.24872	3.6739	4.68317	-0.0261345	1.23564	3.70597	1.69428	2.38886	2.75371	0.319517	3.34156	1.17686	0.206027	1.07393	4.08454	1.32738	1.61437	1.51738	0.581151	1.54505	0.161944	0.137834	0.430181
Os01g0872000	TGF-beta receptor, type I/II extracellular region family protein.	proton-dependent oligopeptide transport, putative, expressed	2.5267	2.47438	2.62381	2.28664	2.35666	1.90591	1.67611	2.4326	2.52647	2.58181	1.95639	1.42401	2.8524	2.25755	1.89618	3.44046	2.39431	1.20609	1.95569	1.74429	1.67356	2.09368	0.732042	2.28086	2.69093	4.22149	3.79835	3.15064	1.94938	3.88036	2.45182	2.29102	1.87945	1.85289	3.00427	2.2458	1.72349	0.913802	3.90881	-0.172702	-0.451108	1.65355	1.74022	0.749163	1.14243	1.85383	1.10121
Os01g0878300	Protein kinase domain containing protein.	receptor-like protein kinase HAIKU2 precursor, putative, expressed	5.47952	4.31082	3.90279	3.45615	2.78508	3.35494	3.59128	3.20889	4.71564	3.05415	2.17094	3.1523	4.2677	3.95874	3.66044	2.93821	2.06899	1.45519	3.50587	1.79655	2.28902	3.55216	2.82593	3.93625	4.61692	4.90665	4.44058	2.74592	2.74486	4.70447	3.67049	3.48876	2.71242	3.36084	4.33176	4.03479	2.98328	3.50858	2.66596	2.36631	2.09049	3.05637	1.63679	1.67671	1.19122	1.41624	1.99761
Os01g0891700	Receptor-like protein CLAVATA2.	inactive receptor kinase At2g26730 precursor, putative, expressed	3.19133	3.5166	4.9276	3.72606	2.20752	4.66488	3.76272	2.72857	3.46615	2.80469	1.70036	2.85557	7.49072	2.43641	2.80806	4.88873	2.35178	2.79951	3.90173	4.61259	4.90546	2.13178	2.26362	3.37768	4.16643	2.58223	4.45588	3.84814	2.59229	2.60149	2.41953	2.68638	2.6664	4.53467	3.52711	3.32688	4.19167	1.9647	3.29311	2.02576	2.74394	3.45982	1.96633	1.74946	2.68235	2.00492	0.844241
Os01g0894600	Zn-finger, RING domain containing protein.	zinc finger, C3HC4 type domain containing protein, expressed	3.94375	4.26598	4.07125	3.08556	3.86881	4.08296	4.01314	4.00081	4.01403	2.57115	3.40352	3.19526	3.97816	3.47816	2.93272	3.00056	3.65637	3.1319	3.43825	2.06554	3.73603	2.52857	3.4509	3.53609	3.51361	3.39627	3.77571	-0.349414	2.91138	1.57479	3.84575	3.42456	4.46356	3.84372	3.33804	3.7376	2.21839	3.05207	3.69466	1.63776	2.26385	3.76019	1.57492	3.05429	3.22636	4.82657	3.11512
Os01g0905500	(No Hit)	ompA/MotB, putative, expressed	3.53029	3.22884	3.59799	2.7657	3.09537	2.95699	3.53354	3.74756	3.87798	3.21016	3.72223	2.45504	3.88607	4.24039	3.62552	4.06644	3.25865	3.62093	3.32571	3.21859	3.06185	3.5028	3.22586	2.84254	5.01905	4.95489	4.35714	3.37487	3.72475	3.08264	3.73823	4.21424	3.24013	3.91384	4.89217	4.33312	4.42365	4.15811	3.40611	3.38378	4.09744	3.07806	2.86438	3.12849	3.78338	4.07723	2.86142
Os01g0909300	Conserved hypothetical protein.	expressed protein	2.02393	0.750267	0.287004	2.63875	2.12617	2.18495	2.81196	1.8425	2.38578	3.97888	3.67695	3.41251	3.27553	1.91788	2.07201	2.19778	2.05721	1.13944	2.38122	1.7174	2.05014	2.71919	2.93847	2.56269	3.32214	4.86955	3.62843	1.83386	2.98879	4.65838	2.18834	2.64116	5.2435	1.99015	3.87588	8.47408	3.51236	3.42178	0.133877	2.42781	3.66999	0.113192	1.3817	2.52861	2.3978	1.18446	2.19451
Os01g0913700	Conserved hypothetical protein.	No Hit	5.23731	5.42043	6.08428	5.83328	6.22586	6.7533	4.50417	5.38389	5.43517	5.46223	5.8129	6.09581	4.90176	5.46782	5.24383	5.47071	5.74826	5.80925	4.88477	4.948	4.92655	4.95671	5.16914	5.00219	5.53719	5.80667	5.60536	5.69068	5.55768	5.16665	4.70372	5.29217	4.83367	4.19715	5.85264	4.73997	7.14391	6.00833	5.01263	5.46923	5.9352	5.01579	4.75785	5.01936	5.03476	5.51656	4.96468
Os01g0913900	Conserved hypothetical protein.	OsMADS98 - MADS-box family gene with M-beta type-box, expressed	3.71603	3.12933	4.33238	4.78616	5.01526	5.39817	2.60863	2.33804	3.05981	2.95194	3.05385	3.55071	2.74907	3.49209	2.75452	3.1219	2.513	2.23516	7.49867	5.82462	5.67341	6.89623	6.83862	6.45803	2.70886	4.43923	5.62331	3.77255	3.46672	1.14809	5.09512	4.85802	5.12137	5.82596	4.67875	5.88011	4.74273	3.0616	4.66458	5.26046	5.10916	5.65714	7.73677	6.60812	7.27942	5.0864	7.85193
Os01g0919600	Conserved hypothetical protein.	lysine ketoglutarate reductase trans-splicing related 1, putative, expressed	3.53324	2.99397	4.01031	4.68096	3.38562	4.99096	3.62921	3.09729	4.62217	3.82958	3.00031	5.68837	4.01706	2.64809	4.3874	4.11952	2.67651	4.45008	3.23983	2.68555	2.84257	3.04152	2.92244	3.21711	3.78211	4.61782	4.03957	3.80743	3.08307	5.27587	3.52496	3.67297	2.0949	3.01097	4.64149	3.22648	4.13867	3.77413	2.4809	3.4907	3.68746	2.79088	1.95556	2.77262	2.55985	2.72087	1.61376
Os01g0924200	Conserved hypothetical protein.	expressed protein	3.01325	1.40886	3.23087	2.50127	2.70134	2.22525	2.19796	2.52893	2.5391	2.91218	1.29701	1.98655	2.5224	2.16316	0.933284	0.350149	1.97172	2.44872	0.223342	1.16445	2.20908	0.442065	1.53374	1.3203	3.22125	5.5664	-1.76476	2.08635	1.26812	1.86538	1.31216	1.14008	1.07856	1.51114	1.54276	1.33293	0.816746	0.560264	1.40842	2.96854	0.113263	1.62997	0.904909	2.23122	2.36018	2.51772	1.34141
Os01g0924700	Conserved hypothetical protein.	expressed protein	3.65827	3.88617	3.49646	5.0953	4.57632	4.15322	4.56793	4.65984	4.98357	5.22796	5.05266	5.33807	5.1771	6.08082	5.86634	5.74163	6.58242	6.91326	1.74123	3.77058	2.39956	2.09011	2.62222	3.04434	4.35924	3.59119	5.44685	5.29663	5.53369	4.89385	1.00639	-0.881834	2.65802	2.50048	-1.43661	2.51571	1.45031	1.81709	3.63251	4.1117	2.26734	4.60003	2.67304	3.48665	4.73752	3.92388	3.47389
Os01g0932000	(No Hit)	retrotransposon protein, putative, unclassified, expressed	3.80836	3.16508	3.53841	3.40428	2.268	3.06339	3.24915	2.03923	3.43583	4.19333	1.32151	3.70355	2.78659	2.34408	3.22386	3.46746	1.31026	0.829731	3.54561	2.53813	2.15166	2.72028	2.64564	2.85266	3.6398	5.08423	4.90121	3.75715	3.23356	4.13663	3.36236	3.77173	2.95483	2.96194	4.78703	2.42325	5.30869	4.91186	3.43994	2.50382	4.6962	3.21564	2.79717	1.93614	0.299275	2.06676	1.50766
Os01g0933300	Hypothetical protein.	No Hit	2.54907	3.22035	0.998667	1.92272	4.04449	1.20688	2.42488	5.99978	2.20442	2.05165	1.7435	3.3532	0.0900352	2.51319	3.05524	2.971	1.15512	0.332156	0.827908	1.55996	3.9079	1.22916	1.12235	0.705716	4.80371	3.55283	-0.933928	2.17879	2.38038	1.09226	1.21233	0.952231	2.41855	1.55871	0.943127	2.1032	3.82911	2.28188	2.19881	3.94162	4.17422	1.77033	3.31688	1.97161	2.3125	2.76579	2.88027
Os01g0935000	Zn-finger, C2H2 type domain containing protein.	ZOS1-23 - C2H2 zinc finger protein, expressed	3.62445	2.48577	3.31152	2.44177	1.44597	1.90277	3.02997	1.88041	2.01927	2.71341	1.53864	2.15595	3.72867	2.80565	2.27429	3.06586	3.89978	2.30385	0.450832	2.11926	1.70275	1.82134	2.00996	1.45602	1.54666	4.82677	4.67412	3.95097	2.32101	4.71373	2.1112	3.72626	1.91767	2.43774	4.01583	2.25267	2.97356	1.47927	-0.127061	2.03513	1.29132	1.79738	1.4097	1.81973	1.29195	1.08865	1.49452
Os01g0939200	Conserved hypothetical protein.	expressed protein	5.61984	5.56308	5.04871	5.81138	5.51957	5.32094	7.05777	6.56945	6.49453	6.60142	6.14112	5.65461	6.74912	6.23125	6.3198	6.32928	6.22939	6.57509	4.82767	5.44291	5.46482	5.59481	5.63996	5.7827	4.56034	5.1792	5.1847	5.36395	5.88721	5.31729	5.57255	5.56657	5.28932	5.59249	5.52628	5.51501	5.51672	6.09262	6.26696	6.34101	5.96739	5.89995	6.0926	6.00633	5.92583	6.27481	6.54052
Os01g0939800	Hypothetical protein.	No Hit	0.0138402	2.43731	2.84736	2.30699	0.669575	1.84651	1.71015	1.72496	2.26541	2.5653	1.16022	2.46164	4.45499	3.4638	3.26509	3.35369	2.70542	2.98278	2.16934	2.83333	2.10964	2.88547	2.77102	1.45752	3.90807	3.88727	4.41971	3.0687	2.38352	3.31424	2.57448	3.54827	1.22959	2.25292	4.41901	2.95275	2.41764	3.31743	2.17226	1.62974	3.25724	1.58727	2.18937	2.1379	2.62235	1.76286	2.33159
Os01g0946800	Cold shock protein-1.	retrotransposon protein, putative, unclassified, expressed	3.26518	2.97115	3.22337	2.8344	2.07397	2.15354	2.14345	2.4623	-0.783755	2.37235	1.33649	3.00553	2.18562	2.66769	2.773	2.2004	2.1922	2.70959	1.23391	2.18954	1.92416	2.52887	2.31996	0.660417	3.48251	0.983516	-1.55795	3.14304	2.81733	4.02601	3.60791	3.61978	2.10269	3.4846	4.59826	4.23343	2.60729	2.96565	2.1429	2.92409	3.21771	1.80761	2.79416	1.75243	1.75213	1.47491	1.76337
Os01g0952100	Nectarin 1 precursor (EC 1.15.1.1) (Superoxide dismutase [Mn]).	Cupin domain containing protein, expressed	8.38966	8.0369	8.75605	7.11651	7.17265	9.15579	4.91253	5.82057	5.73723	4.24988	5.734	6.07891	5.09538	5.58837	5.97143	5.16238	4.92569	5.82476	6.00217	5.90226	6.68197	5.4928	5.44984	6.38247	4.94887	5.41944	3.24293	5.02787	6.01576	5.66138	4.0645	4.7739	6.39961	4.24695	4.22018	5.68886	6.63831	5.07392	5.53554	5.4359	5.09844	5.14813	4.61054	5.67395	6.68041	5.6144	5.15587
Os01g0952800	Basic helix-loop-helix dimerisation region bHLH domain containing protein.	helix-loop-helix DNA-binding domain containing protein, expressed	2.67591	2.71075	4.723	2.66837	2.69913	1.32078	3.3038	3.59468	2.35625	6.78903	6.88422	0.979742	3.67817	2.38705	0.709866	2.20602	2.45293	2.77408	2.63959	1.94551	1.7084	2.99301	2.70581	1.72077	3.865	-0.311871	5.65371	1.67141	2.81985	2.67496	3.57083	3.18465	3.14233	4.84321	5.02646	6.15666	3.87143	3.92968	3.55681	3.86202	3.93435	3.95359	2.08066	0.12724	2.03564	1.91634	2.10159
Os01g0960200	Protein of unknown function DUF630 domain containing protein.	DUF630/DUF632 domains containing protein, putative, expressed	5.86278	6.05347	5.81238	5.41767	6.04024	5.10662	5.56409	5.94365	5.73568	5.89268	5.76654	5.3454	6.71127	6.31735	6.36065	6.28229	6.40622	6.06107	5.33361	5.92688	5.827	5.71794	5.49823	5.70413	5.07549	5.22998	5.20589	5.41646	5.7955	5.05226	7.78822	7.65972	7.80225	7.55406	7.49058	7.93086	8.02186	7.43089	7.55264	7.29028	7.50871	7.1927	5.82507	6.09683	6.34796	5.88012	6.10842
Os01g0976100	ABC transporter, transmembrane region domain containing protein.	No Hit	3.56034	3.02037	2.82188	2.98967	2.90364	2.65227	3.54203	3.19517	3.90674	3.81515	3.29017	2.88025	4.40824	3.80212	2.68019	4.09268	3.67951	4.30567	3.1957	3.5383	3.80938	4.48554	4.26444	3.92592	4.87553	5.31195	4.38129	4.26823	4.52011	4.29025	3.98283	4.64827	3.73467	3.81362	5.13943	3.93904	4.17004	4.89738	4.47218	3.98511	4.42242	3.75032	4.72878	4.69234	4.26945	4.0354	4.49827
Os02g0108700	Hypothetical protein.	U5 small nuclear ribonucleoprotein 200 kDa helicase, putative	2.64082	3.13144	4.29397	2.71839	3.09208	3.61175	2.8512	2.99751	4.36087	3.28275	3.25309	3.49753	3.47238	2.5395	3.83192	2.68973	3.23469	4.30988	3.49732	2.57561	3.56139	2.48914	2.5285	3.44242	5.12176	4.84669	-0.733727	3.28838	2.51097	2.76814	3.82089	4.1071	4.35213	3.5339	4.66162	5.28369	4.7537	4.04127	4.9402	3.35622	3.57028	3.5826	2.75267	2.8968	3.75601	2.6614	2.36762
Os02g0114100	Nodulin-like protein 5NG4.	auxin-induced protein 5NG4, putative, expressed	0.834139	0.815326	5.94388	2.34433	1.70993	3.94865	2.33897	1.64279	2.61858	1.58867	1.95869	1.40889	1.07416	1.77078	1.8693	-0.978578	2.15458	0.711436	1.70444	0.813581	2.34629	0.625637	1.96055	1.46083	2.73594	2.09694	4.04476	2.58059	1.06452	2.64729	1.05279	0.283354	1.81634	1.01179	1.23142	1.34585	3.7472	1.88575	5.24098	3.78079	1.28601	2.10502	2.5042	2.644	2.95745	4.6646	3.00446
Os02g0126500	Protein prenyltransferase domain containing protein.	pentatricopeptide repeat-containing protein, putative, expressed	1.95377	2.29262	3.33051	2.59227	3.56042	2.4787	2.78556	2.67246	4.26286	3.92962	3.08162	2.96224	5.19118	3.29828	3.03165	4.69795	3.05663	3.83377	2.75293	2.79551	2.63035	2.83759	1.87304	1.93449	4.55056	5.28662	3.94332	2.77646	3.16404	4.14292	2.83211	2.94733	2.10138	2.50677	3.5319	2.76515	3.68686	3.20329	1.82675	0.272854	2.06215	2.4966	2.70305	2.7071	4.58386	2.67799	2.14399
Os02g0127600	TPR-like domain containing protein.	PPR repeat domain containing protein, putative, expressed	6.55157	6.75713	5.32609	7.29372	7.23863	6.24935	6.15565	6.53496	6.05183	8.89006	6.84212	6.20773	6.39148	6.48045	6.27695	6.54091	7.10707	7.38275	6.07088	6.70275	5.91325	7.41106	7.23485	7.10597	6.03543	5.80225	5.87507	6.1103	6.34415	5.79936	6.93489	6.76354	6.43115	7.19153	6.87899	6.4599	5.64445	5.87458	6.0415	5.9689	6.07083	6.26707	7.89025	7.34566	7.12014	5.64776	7.22456
Os02g0133600	SMCs flexible hinge domain containing protein.	chromosome segregation protein sudA, putative	1.54132	2.36752	-0.0117416	2.64681	1.72742	0.0113397	1.46956	1.89543	3.16838	3.35618	1.97508	2.61273	0.592274	0.968502	2.62819	2.86511	2.46957	0.075432	0.86138	1.76229	-0.0249306	2.42683	2.30348	0.425301	3.34464	0.0973292	1.25614	1.03699	1.17922	3.26046	0.816972	2.85921	0.0546999	0.267886	4.00191	1.67844	4.20892	3.98853	0.479647	2.31888	3.15819	1.34994	0.71175	1.424	-0.879655	0.498924	1.13708
Os02g0139500	Cycloartenol synthase (EC 5.4.99.8).	cycloartenol synthase, putative, expressed	1.28694	-1.34971	2.23361	0.351365	0.214631	3.25897	1.42322	1.33022	0.855585	1.86488	0.672889	1.44164	1.81749	0.490313	1.09142	0.843154	1.59536	1.33153	0.948803	1.08724	1.00574	0.202431	0.527391	1.41671	1.25289	3.56767	-1.12383	0.430813	0.265892	3.78305	0.118357	-0.224499	1.93741	1.57803	-0.261198	0.656885	-0.513893	-1.83216	0.499162	1.11393	-0.522536	-0.0480157	2.308	1.83735	2.02558	0.785709	2.75804
Os02g0145000	Hypothetical protein.	expressed protein	6.09813	5.37844	5.0867	5.8219	4.85295	4.45782	6.23056	5.73667	5.78477	6.18381	5.35399	5.14933	5.0607	4.86538	5.77354	4.46718	5.26886	5.16528	4.6314	4.25413	5.20959	4.78487	5.17528	5.57269	4.24609	6.13461	5.12154	4.33978	4.28624	4.85235	5.30277	4.46206	4.57907	5.94676	5.15006	4.68753	4.31975	5.38089	5.513	5.65892	4.8535	5.55622	6.2994	5.58849	5.54968	5.80243	5.79316
Os02g0150600	Hypothetical protein.	expressed protein	2.49717	2.9542	3.61427	3.94581	5.5187	3.71206	3.64015	4.18267	4.04876	4.38771	3.86752	4.0221	4.50289	4.37659	4.00312	3.73339	4.35251	4.9266	2.40531	2.34065	3.52717	1.5126	1.21549	2.07184	3.20517	3.91922	0.451851	2.45971	2.13465	-1.20869	3.59475	2.49407	2.55711	3.99826	2.11653	2.62346	3.76246	2.64342	4.02169	4.05127	2.59649	3.90686	3.66333	2.25049	0.962086	2.79488	2.27107
Os02g0153400	Protein kinase domain containing protein.	phytosulfokine receptor precursor, putative, expressed	3.32575	3.96697	3.89171	3.45668	3.21218	3.6895	2.73758	3.66654	3.06768	2.43177	2.46483	3.79358	3.16019	4.35757	3.52444	2.87636	3.08271	4.1505	2.37074	3.21209	3.72928	2.44155	2.83641	2.40455	3.20781	5.06855	1.73127	3.58773	5.29829	0.861695	3.90301	3.69515	4.65604	4.30484	4.3502	4.04409	3.85398	3.71286	3.66707	3.01309	3.36649	2.96563	2.42907	2.50615	2.39248	2.37909	2.67401
Os02g0159700	Electron transport protein SCO1/SenC family protein.	SCO1 protein homolog, mitochondrial precursor, putative, expressed	1.90767	3.79866	1.49898	5.12671	5.08657	4.1758	2.97052	3.32613	2.85328	2.45466	1.46978	2.05798	3.99755	2.08669	1.68909	2.98166	1.37803	1.21033	1.03753	0.923174	0.319269	4.60308	3.43581	4.0172	1.40889	5.11187	4.44183	0.97072	1.36203	4.52615	2.50219	1.16168	2.56254	2.98645	2.10875	3.95378	2.77568	0.980491	4.30699	3.64238	2.66484	3.77434	2.59773	1.88841	1.8219	1.70422	1.24355
Os02g0160800	Conserved hypothetical protein.	No Hit	1.23444	0.930356	3.50465	2.69494	0.232778	3.97369	3.77567	2.89614	2.71956	0.690742	1.68523	3.96829	2.33481	1.42468	3.2186	2.52973	2.34591	0.384844	1.6998	1.7194	1.84385	1.45264	0.946582	0.639522	3.86436	4.96054	4.8799	3.5782	1.45502	4.29036	1.97991	0.79886	1.92178	2.99429	1.76814	2.36375	3.75454	1.91976	2.68108	1.21582	-0.515042	3.04849	2.0274	0.841746	1.89742	2.40017	1.1736
Os02g0161300	Hypothetical protein.	ATP binding protein, putative, expressed	4.15985	4.25997	4.16041	5.16625	5.36658	4.96543	4.62378	4.89877	4.88777	4.93443	4.70457	3.93075	4.19921	4.19139	4.31749	4.59711	5.3125	5.27099	2.71716	2.75436	3.31418	3.18995	4.13395	4.3261	3.31142	4.3934	1.7241	3.81288	4.06493	3.32067	3.45391	3.90064	3.82498	3.24696	4.46746	3.80605	4.37461	3.92736	3.66767	3.20231	3.90611	3.44022	3.88794	4.60671	4.14452	4.19246	4.51568
Os02g0172600	Copper-transporting ATPase RAN1 (EC 3.6.3.4) (Responsive-to-antagonist 1).	copper-transporting ATPase, putative, expressed	2.33369	1.60055	2.70795	1.15396	0.935117	2.30107	2.02786	1.10744	1.67789	2.23613	2.27597	2.80064	1.8314	1.2763	2.5045	2.50098	1.06226	1.66639	2.09746	2.32962	1.52835	2.11826	1.90963	1.35066	3.18027	-1.29197	3.77404	2.79475	2.74962	4.15974	2.14113	3.78519	1.04801	1.67676	4.29527	3.44394	2.55901	3.48007	0.149131	1.40694	2.38893	1.84385	0.947107	1.67382	2.61149	1.23441	1.47746
Os02g0174500	Hypothetical protein.	No Hit	3.53083	3.03819	2.53331	2.33097	2.71171	3.55912	2.76866	2.73642	3.25993	2.75013	2.40624	2.928	3.29175	3.22193	2.07831	3.74801	2.85269	3.40354	2.98955	2.91448	1.41133	3.96641	3.28242	3.4666	3.16823	3.91594	1.0726	3.1355	4.17894	5.22448	3.32688	3.97856	3.88785	3.75146	4.53731	4.50012	4.61333	5.07209	5.48148	4.07772	4.82843	3.88162	2.86117	3.52282	3.06004	6.38737	4.69794
Os02g0192100	Conserved hypothetical protein.	protein kinase PKN/PRK1, effector, putative, expressed	4.65632	4.57535	4.60981	5.77566	5.8549	5.37793	4.36277	4.48941	6.00273	4.30055	4.31737	3.92469	5.13793	4.60297	4.31551	5.08842	4.8088	5.63687	3.54161	3.53674	3.02727	5.74755	5.39352	5.44254	3.07936	2.10293	3.77223	3.20325	3.77792	3.92744	4.27988	4.14152	4.20414	5.49022	5.2653	5.37719	4.64393	3.40075	4.05472	4.39463	4.2618	3.97771	3.42598	3.4152	3.39864	3.86544	4.06098
Os02g0209900	(No Hit)	syntaxin-related protein, putative, expressed	4.26132	2.8079	3.45414	4.78008	3.47925	2.29115	7.63922	2.88268	2.52398	4.54022	1.31732	3.35743	3.92234	3.72891	3.72409	2.89174	1.61831	2.74479	2.8228	1.07871	1.90856	1.91541	2.86663	2.12027	4.35397	4.27135	3.82283	2.88892	3.60251	3.68932	2.90807	3.24253	1.10448	2.57943	4.02454	5.00517	2.85136	2.6516	0.996446	2.88839	2.19358	2.8943	1.14595	2.55889	1.8381	2.95735	2.08907
Os02g0211500	Non-protein coding transcript, unclassifiable transcript.	No Hit	5.52688	3.0655	4.0728	5.60011	4.01493	4.19113	3.68307	3.65649	3.95343	4.12764	3.81587	3.29716	2.91915	3.91553	2.73187	4.2254	4.90416	5.54252	2.42537	3.69409	3.53835	3.27626	3.10899	3.11193	2.05466	5.06485	4.90027	3.62482	5.77044	3.33012	3.47936	2.85546	3.27434	3.37472	1.75328	3.71547	4.08371	3.48804	3.80726	4.42058	3.46945	4.08165	4.26484	3.27561	3.11374	4.38735	2.90742
Os02g0216700	Non-protein coding transcript, unclassifiable transcript.	No Hit	3.70027	3.43519	4.62407	4.26782	3.61408	4.34328	4.28606	3.77893	4.08189	6.59783	4.7146	4.46743	3.9605	3.79961	4.29095	4.09245	4.22924	4.79764	2.03942	2.99846	3.95023	2.93232	3.56997	3.92956	4.68245	5.50872	4.49122	2.99333	4.34706	4.11057	4.57071	3.88661	4.44867	4.89902	4.37383	4.25595	2.41491	4.48875	4.42832	5.56264	4.56502	5.29553	5.43123	4.70256	4.17508	5.62692	5.69428
Os02g0220700	Protein kinase family protein.	protein kinase domain containing protein, expressed	2.32059	3.70594	2.13307	2.02304	3.05684	2.28616	1.47934	1.46933	2.22559	2.00635	1.09804	1.86813	3.021	4.40678	2.70789	3.12347	2.77994	3.08743	1.2097	2.41005	2.18764	1.86238	1.42261	1.86342	4.35412	5.16981	4.93068	2.726	3.30614	3.61287	1.79876	2.32897	2.73557	1.36918	3.33567	3.15825	3.94219	1.93666	2.99862	2.58366	2.19981	0.605873	2.64976	2.35685	2.00283	2.1028	2.53078
Os02g0244700	Phosphoenolpyruvate carboxylase 1 (EC 4.1.1.31) (PEPCase 1) (CP21).	phosphoenolpyruvate carboxylase, putative, expressed	2.77476	3.9576	3.41749	2.78701	2.42933	3.30168	3.29012	3.13551	3.291	2.49945	3.33472	3.05686	3.32638	3.25305	4.69704	6.09022	2.63193	3.06599	2.35787	3.21054	2.9695	3.28826	2.64741	2.2931	3.83487	4.69632	3.92253	3.30928	2.89451	4.11376	2.90238	4.08042	2.84155	2.83357	4.78498	3.21828	5.4259	4.85561	3.3022	4.21299	4.38452	2.74223	2.79065	2.59337	2.57499	1.517	1.96622
Os02g0245900	Conserved hypothetical protein.	expressed protein	3.04649	1.30926	-0.83733	2.25581	2.25616	3.75852	2.23143	1.89622	2.70711	1.8564	1.61668	1.05132	1.8991	3.04443	3.39909	3.02107	2.44492	1.79079	0.582638	0.994603	0.777936	2.37	1.5159	1.92207	3.719	4.7714	4.18533	3.88835	2.35617	3.5151	2.38016	1.2738	1.37913	1.37838	2.86087	1.09996	0.735712	2.73832	4.10495	1.10674	1.9139	1.17105	2.45063	2.68086	2.23734	0.800703	2.76931
Os02g0247000	Conserved hypothetical protein.	1,3-beta-glucan synthase component domain containing protein, expressed	2.08961	1.16949	1.7626	2.85971	2.48695	3.29408	2.73068	2.15235	2.21975	2.958	2.44414	3.17467	2.7962	2.15002	1.94527	2.69714	3.3712	2.98487	1.50281	2.12971	2.53324	2.59502	3.6114	3.29703	0.798033	4.83306	3.92055	2.33585	2.52099	3.81257	3.72492	3.33266	3.46805	3.4612	3.80543	3.08292	4.61935	3.79811	3.28168	3.86437	3.28834	3.59559	5.01091	5.09653	4.61681	5.11543	5.56532
Os02g0247600	(No Hit)	hypothetical protein	3.68828	5.53187	-0.147346	3.57728	2.78288	1.36205	2.97542	2.51593	2.82712	3.39235	3.14917	2.52155	2.12962	3.06271	3.02603	4.22647	2.63246	2.74456	2.52581	3.01441	1.68665	3.24447	2.91413	1.49113	3.69137	4.29378	3.06677	3.23965	3.95171	3.19192	2.86544	4.49095	1.08111	2.27535	4.43659	3.23721	4.17131	3.74256	2.11289	5.5196	3.75467	2.80431	2.35711	1.20824	1.21537	2.07804	1.67024
Os02g0251900	VQ domain containing protein.	VQ domain containing protein, putative, expressed	4.68545	4.13813	4.29808	4.04025	4.06664	4.92059	4.34235	4.28809	4.02789	5.52693	5.88083	5.84248	4.64131	4.00284	3.55651	4.02396	4.14427	3.93483	2.41918	3.66661	4.05956	2.60364	2.5188	2.05055	7.13116	5.36383	3.92898	3.60951	3.98118	4.0179	3.02743	3.6387	3.79236	3.8673	4.7269	3.62637	5.91692	4.10325	3.00342	3.87388	4.97161	2.50136	3.24485	1.90606	2.74704	3.54896	4.30364
Os02g0254800	Eggshell protein family protein.	No Hit	3.37914	3.77693	3.43746	3.02777	2.96128	3.95015	3.81466	2.75589	3.80071	3.37115	2.59812	3.06557	4.61953	2.68131	2.44847	4.28296	2.76049	2.38974	3.03038	3.57694	2.81215	3.3666	3.01862	1.74645	4.90244	4.69699	3.83371	2.95936	3.31301	4.99749	3.14728	4.26946	2.25557	3.16004	5.18387	3.72134	5.2504	4.98149	2.64046	3.77702	4.7396	2.87499	2.84514	2.74128	2.89932	4.13381	2.38561
Os02g0257100	(No Hit)	plastocyanin-like domain containing protein, putative, expressed	0.342917	2.54723	1.27219	2.83958	2.45807	-1.38741	2.43692	1.78728	1.66877	1.64419	1.06738	1.791	1.1963	3.70534	1.76856	3.25923	1.82954	0.306392	0.97764	1.1732	3.8283	-0.287843	0.978443	1.48791	3.39388	-2.96812	3.93662	1.59416	1.53097	2.88641	1.01756	0.938659	-0.0758428	2.92221	-0.217398	-0.104984	2.51637	-1.17568	1.02159	2.62344	-0.346439	0.534337	2.10224	1.18908	2.42663	2.23326	4.87696
Os02g0285900	(No Hit)	NAM, putative	4.99648	4.9141	3.85032	4.78769	4.59818	4.47121	5.41555	5.56792	5.5259	6.08459	5.67081	5.28145	5.93065	6.08916	6.04916	5.24415	5.38245	5.8476	4.32929	5.00198	4.55321	5.18535	4.41239	4.3042	5.7634	6.0451	5.79275	5.66214	5.56156	4.728	4.00543	4.86686	2.77721	4.05787	5.75687	4.31303	4.75269	5.69131	3.42507	4.70783	5.17287	4.17432	5.34494	4.18185	4.30119	4.49078	4.03143
Os02g0292800	Protein of unknown function DUF599 family protein.	expressed protein	0.678776	1.57573	0.759298	1.43725	0.844834	1.99723	3.43646	1.09762	2.42243	3.51146	1.8816	1.59057	2.31744	0.967647	2.36912	1.65424	3.43429	1.84289	0.368963	0.0406839	2.22356	0.307525	0.971182	1.27338	1.77637	-0.0465609	4.09664	3.13829	1.48667	5.23227	1.62695	1.1392	0.532316	0.744271	3.19269	2.03958	1.20526	0.48055	1.0858	1.98965	0.583852	2.11132	0.483797	-0.277556	1.48515	0.754912	1.57167
Os02g0294000	Micro-fibrillar-associated 1, C-terminal domain containing protein.	No Hit	4.52097	4.54272	5.25721	4.82723	4.38605	5.00942	4.17395	3.83675	4.00667	4.54941	5.01166	5.10346	6.89014	4.2514	4.27673	4.52686	4.47891	4.57865	3.59833	3.69046	3.28343	2.99023	3.33314	3.33725	4.81754	4.9851	3.4926	3.76112	4.16551	4.19783	3.44839	3.9666	2.77704	3.6791	4.59411	4.27458	5.00677	4.4817	5.86929	4.22634	4.49754	4.96356	3.84626	3.34582	3.51799	3.40754	3.31034
Os02g0299000	(No Hit)	No Hit	3.59556	3.89028	3.74508	3.41399	3.07564	4.24678	4.64168	4.62539	4.43949	4.99239	5.17689	5.60221	4.5527	4.45387	4.32576	5.54381	5.1524	5.61274	2.90476	3.23281	1.97648	3.01646	2.98192	2.96083	5.76559	5.11277	4.92414	5.53729	5.09419	3.6896	3.37534	3.90011	2.99761	3.28512	4.76192	4.23778	4.48845	4.53174	4.04493	3.35621	4.16901	3.58004	4.39609	3.66949	2.72801	2.55679	1.42764
Os02g0309000	Integrase, catalytic region domain containing protein.	No Hit	2.87211	2.71571	3.39869	2.1595	3.74651	2.70471	3.51473	2.80192	2.09247	2.57709	2.67791	3.69302	3.85943	2.46717	3.88142	1.28793	1.31205	3.02972	2.17167	2.36505	2.50104	1.12384	1.25435	1.26251	4.37338	5.31979	1.37263	0.875156	2.91682	0.825711	2.24529	2.48954	2.31767	1.00675	3.79051	2.79103	4.49505	2.97994	2.77841	2.5609	2.66436	2.00543	2.1576	0.914366	2.78432	1.36683	0.885897
Os02g0317400	Clathrin adaptor complex, small chain family protein.	clathrin adaptor complex small chain domain containing protein, expressed	1.1904	1.643	4.70635	1.8328	0.650821	3.01866	2.77845	2.22766	2.33045	2.51778	1.11913	1.4374	3.60945	0.80577	2.13605	0.445801	1.60643	2.43611	1.60948	3.34406	0.312488	0.140735	0.172807	2.02555	4.51804	-3.21115	-0.824408	1.12863	-0.0836007	-2.57123	0.691538	-0.368052	0.622938	1.43529	-0.992419	1.43399	2.85864	-1.48925	0.32777	1.24092	0.0869411	3.5486	2.16202	2.03884	2.25559	3.06888	1.46499
Os02g0325900	Conserved hypothetical protein.	No Hit	3.65914	2.42768	4.17131	3.74324	3.81788	3.77541	4.11468	4.0439	2.36904	3.47237	3.62391	3.44293	3.37671	2.74584	3.14949	3.59094	3.9968	4.60368	2.91835	2.3923	5.11395	2.26037	2.55279	2.76687	3.25388	4.26208	2.07184	3.14403	2.35551	4.91065	2.92062	3.23096	2.9999	2.93663	4.02228	3.66777	2.80033	3.38064	3.10675	2.9079	2.66172	3.75149	2.99805	3.24682	2.51051	3.16168	2.73362
Os02g0437800	Vacuolar protein-sorting protein 45 homolog (AtVPS45).	Sec1 family transport protein, putative, expressed	2.02665	2.30939	1.38486	2.19557	2.23975	2.13104	2.06805	2.80719	1.98439	1.96278	2.26361	2.31388	3.36814	2.16491	2.48079	4.36916	1.62678	3.17594	1.46596	2.00765	2.97307	0.308732	0.773813	1.88283	2.01607	4.21619	3.48759	2.34713	0.61527	1.33922	1.72492	-0.325038	1.1246	1.37059	-0.498134	2.28881	3.00031	-1.34895	1.62137	0.699905	3.5313	2.39349	2.37411	2.72671	2.17223	3.56501	3.05389
Os02g0447000	Pol (Fragment).	No Hit	2.14367	1.9742	0.425893	2.10067	1.52538	1.86889	1.33369	2.37473	1.28454	2.02412	2.10795	3.69965	2.65773	1.72068	0.653796	2.92334	0.775104	2.99373	2.1409	1.68015	0.955366	2.67141	2.5281	5.35444	4.21982	2.74756	4.4771	1.80806	0.704124	2.96804	1.85898	3.35549	0.318934	2.96861	4.18369	1.80404	4.50513	4.23541	2.23294	1.42156	3.8351	2.90884	1.84858	2.2345	2.23164	2.01849	1.53796
Os02g0452800	(No Hit)	hypothetical protein	2.67919	2.92435	3.7375	3.38274	2.53607	6.8333	3.37463	1.7496	3.06185	3.48164	1.79936	3.49466	2.48522	1.35062	2.2493	2.52399	2.49665	3.40218	2.21851	2.8152	2.29927	3.17935	2.91661	2.11124	3.64392	4.83914	5.15775	3.81995	2.62939	4.43479	3.71944	4.01584	3.58968	3.13735	4.80797	3.66259	4.85639	4.30218	3.23041	3.37674	4.03625	4.13527	3.26796	2.97014	1.99052	2.49611	1.81772
Os02g0453100	Conserved hypothetical protein.	expressed protein	4.1327	4.31341	4.33669	4.03348	3.82123	3.33227	3.76067	3.60189	2.82588	3.25695	3.24857	2.69645	1.93011	2.06738	3.81172	1.34961	2.84271	1.81877	6.39204	6.10516	5.82882	5.96417	5.87031	5.77023	3.64967	5.34119	2.8723	3.84394	4.25482	3.55941	3.93952	3.51008	4.1197	3.85908	3.47811	3.65516	3.19726	0.373314	3.15507	2.79686	1.16551	3.35229	7.98068	6.89471	6.6949	5.77343	7.2715
Os02g0456000	Cysteine-rich extensin-like protein-1.	conserved oligomeric Golgi complex component 4, related, putative, expressed	3.0551	2.55517	5.75031	4.07041	3.76797	3.46687	3.54219	3.46507	2.42788	3.12485	2.73092	2.2493	4.04983	4.11389	3.19103	3.72492	3.72682	3.32702	1.27751	2.15853	2.10098	2.57839	3.46833	3.22113	1.8918	4.36277	3.91223	3.1966	2.54127	4.29362	3.05654	3.15436	3.0964	4.027	3.71132	3.19298	3.25807	2.94219	2.47297	2.49013	2.26222	2.66468	2.97783	3.35195	3.22414	2.66577	3.22152
Os02g0458100	Sesquiterpene cyclase 1.	terpene synthase, putative, expressed	1.31445	2.72099	3.04884	1.9072	1.03556	1.13015	1.81763	0.834753	2.49955	3.65362	1.68078	1.59629	3.49013	4.45027	1.51267	3.83037	1.64841	2.7624	1.5391	1.8837	1.27189	1.82561	1.4922	2.06058	3.8953	5.1934	4.6213	3.63139	2.02309	4.92605	1.74157	2.6722	1.95447	1.36541	3.24373	2.89803	2.49012	2.2511	2.77851	1.87192	2.28661	3.0156	1.8151	1.48374	1.54869	3.80786	1.87031
Os02g0467400	Conserved hypothetical protein.	No Hit	5.55276	6.24055	5.13545	5.68494	5.0846	4.83504	5.3704	5.50437	5.33767	5.40966	5.34666	4.39447	6.30715	5.84696	5.60716	5.47967	5.55192	5.54143	3.87182	3.89691	3.78827	3.92262	3.88975	3.74206	3.82475	5.13228	4.31076	5.11476	5.63982	3.69004	3.51155	2.33061	3.53127	3.67046	0.792535	3.10602	3.73497	1.96038	3.63461	3.19299	3.15273	3.83614	5.95255	4.93684	4.1984	4.70871	4.67296
Os02g0467500	Peptidase C48, SUMO/Sentrin/Ubl1 family protein.	expressed protein	1.72988	1.44913	3.63679	3.05455	1.69937	3.98922	3.0494	2.99294	1.61233	3.3285	1.84449	3.18693	3.03196	2.59569	3.33072	2.02023	2.22433	3.43256	0.788434	2.16403	6.97958	2.21443	1.66847	1.0932	-0.236864	4.11708	3.06915	4.4195	1.7365	3.87236	2.33764	1.65628	2.26358	1.10609	3.26548	1.25857	2.96968	0.657574	1.85711	4.24408	0.888453	1.40959	2.69477	1.23656	2.75763	1.93643	1.3297
Os02g0468500	Protein prenyltransferase domain containing protein.	PPR repeat containing protein	3.89199	4.79462	3.96887	4.14066	4.1308	3.71213	4.54231	4.91544	4.49775	4.92388	4.66945	4.33531	4.67397	5.79134	4.73065	4.56805	4.95605	5.37934	3.23799	5.63393	3.58026	3.59077	3.82125	3.71431	5.98683	4.08659	4.06918	3.28031	4.26144	4.4064	3.67087	4.07844	3.36661	3.67177	4.56555	3.86818	5.80321	4.55701	3.86054	3.95657	4.6539	3.53856	4.02729	4.05461	4.40031	3.21272	4.49705
Os02g0470600	Conserved hypothetical protein.	expressed protein	2.36503	2.38127	0.160707	2.01958	2.07319	1.58005	2.57238	2.05125	2.56951	2.79681	2.1268	0.739812	2.88994	2.60631	0.62102	2.41446	2.11229	2.23109	2.89472	1.66194	1.79318	2.05198	1.9435	1.49533	2.84877	-0.072941	2.32662	2.88819	2.89355	0.36792	2.06074	2.82238	0.754261	1.48755	3.70145	2.48198	3.58765	2.87258	-0.211309	2.56407	2.12835	2.81435	2.14124	1.35404	3.94745	1.88144	2.32622
Os02g0482400	Ornithine decarboxylase (EC 4.1.1.17) (ODC).	ornithine decarboxylase, putative, expressed	1.03229	0.183658	1.36663	1.43833	2.53879	2.98557	2.83701	1.74613	-1.292	3.35181	1.19833	3.18155	1.08477	0.411048	0.400618	-1.17171	0.65061	2.21779	1.65393	0.308742	0.826784	-0.166345	0.701781	1.15789	1.14731	4.19775	5.5654	1.39837	1.01148	0.50973	0.0558139	-1.26464	0.341546	1.33551	-1.76565	-0.402045	0.314616	-2.28933	0.281569	-0.100186	-1.75287	0.365005	0.483538	1.13482	1.36636	0.189889	1.85572
Os02g0483800	Malonyl CoA:anthocyanin 5-O-glucoside-6'''-O-malonyltransferase.	transferase family protein, putative, expressed	8.41576	8.69516	8.51866	5.53001	6.04336	6.2945	4.61445	5.48111	6.40703	2.93972	4.38566	5.96163	6.57132	6.04499	6.44027	4.74232	4.29895	5.34244	6.6338	7.73377	7.82994	4.7062	4.61302	5.56349	6.32707	6.3216	4.2211	5.37594	4.34639	6.06118	4.63357	4.94114	5.58186	4.77942	5.6329	5.62518	6.79108	5.72362	5.47979	5.44878	5.51689	5.4044	4.44377	4.75479	5.76312	4.37928	3.83804
Os02g0490000	U box domain containing protein.	U-box domain-containing protein, putative, expressed	2.58637	2.55657	3.07427	5.02294	4.51043	4.23807	4.21918	2.74136	3.71387	5.64141	4.82203	4.74971	3.69774	3.38945	4.1459	5.07159	5.9846	5.23807	3.78101	4.19486	4.42549	4.19008	5.71402	5.18967	2.45058	-0.511583	3.57922	3.47241	3.52798	3.98671	4.16829	3.86528	3.92022	4.52101	4.59194	4.33273	3.99356	4.35969	4.00872	3.43259	4.32028	4.35541	4.93232	4.81621	4.88898	6.53085	5.34415
Os02g0494200	(No Hit)	No Hit	2.27099	1.96838	2.47458	1.31309	1.97138	2.00165	2.62759	3.12235	3.05938	1.79942	1.55252	1.43975	1.27922	1.52351	1.05459	2.25542	0.835267	-0.377317	1.40205	0.45108	0.594717	-0.266193	-0.468809	1.13511	3.69011	-2.51172	3.54939	1.86025	1.5207	3.18114	0.477594	-1.47116	1.87669	0.830868	-2.01536	0.0935885	-0.830325	-2.10256	-0.133942	-0.733321	-2.13418	1.00823	1.47286	1.26714	5.03469	1.50056	1.53536
Os02g0494300	Hypothetical protein.	No Hit	3.32247	2.41401	2.22381	1.25198	0.854428	0.659649	2.17628	2.30453	2.02537	2.3946	2.32458	1.87176	1.75679	2.07878	0.784345	0.442935	2.17073	1.85279	2.08139	0.366033	2.03036	-0.816099	-0.639226	0.838046	2.15967	-1.3044	3.9003	1.86813	1.82241	2.28894	0.574475	-0.984975	1.84642	1.08984	-2.21309	1.65331	-2.11755	-2.03861	0.842189	0.548914	-2.23098	1.13027	1.65521	1.95389	1.78996	1.7018	1.63416
Os02g0495400	ARM repeat fold domain containing protein.	expressed protein	9.64742	9.82455	8.72045	10.8038	10.6365	9.66958	9.64453	9.47666	9.29451	10.2446	10.1607	9.47252	9.65973	9.95358	9.59335	9.75597	10.6332	9.90075	8.32081	8.40762	7.94769	8.59547	8.71073	8.69755	8.80539	7.04525	8.39754	9.13434	9.25994	8.86365	7.88932	7.74667	7.72734	8.24371	7.4618	7.94422	7.68631	7.67759	8.15156	8.63515	8.6197	8.61558	9.19882	8.33053	8.02367	8.66624	8.60694
Os02g0504200	NBS-LRR protein (Fragment).	disease resistance protein, putative, expressed	3.76266	3.99527	2.99797	3.99262	4.284	3.94439	4.16547	4.35476	3.88426	4.84216	4.73061	3.56397	5.64479	5.38992	5.14633	5.23539	6.06889	5.1173	4.08167	4.48846	4.5651	4.63693	4.66385	4.96382	4.9992	4.95221	5.1804	5.02681	5.0017	4.66743	4.062	4.26919	3.5326	4.26518	4.93198	3.32835	4.71844	4.89892	3.70984	4.06917	4.29236	4.09664	4.69466	4.135	3.80377	5.49275	4.83977
Os02g0515300	Hypothetical protein.	No Hit	11.1752	11.6062	11.6969	11.3176	12.0741	12.2596	10.875	11.7712	11.9307	10.8529	11.9169	12.1973	11.9081	12.866	12.5542	11.1746	11.8472	12.4068	10.8285	11.1791	10.7228	11.2683	11.0301	11.1067	12.5864	12.8667	13.0088	12.5477	12.4132	12.8303	10.5115	11.6986	11.8142	10.1869	10.9965	11.2275	11.8628	11.5804	11.6892	11.7377	11.4009	11.1761	11.3393	10.8704	10.5689	11.35	11.1998
Os02g0522700	Conserved hypothetical protein.	expressed protein	10.2285	10.2469	10.9262	8.91603	8.90622	9.31346	8.78283	7.64806	7.52562	8.99115	8.9495	8.69097	7.16276	7.31131	8.33207	7.1319	8.49709	7.02984	6.86864	7.28516	8.79029	6.26849	6.95294	7.86767	7.19688	6.92155	7.36329	6.85791	7.14536	7.13783	8.52567	8.39595	9.10111	8.43762	7.37105	8.50055	8.80186	9.53291	9.45613	9.57374	9.23931	9.84802	9.63721	9.34456	9.03985	9.92829	9.98199
Os02g0527700	Conserved hypothetical protein.	No Hit	2.73206	0.949786	2.32756	2.31066	1.3771	0.467049	2.49908	2.21289	2.18901	2.29823	2.3306	0.869157	3.20042	2.02188	2.01299	2.71343	1.43334	1.74468	1.197	1.35737	2.81786	0.70209	0.57846	1.53328	2.55641	3.42322	4.7418	2.29038	0.742275	4.88725	0.981878	0.430437	1.44334	2.02421	0.801778	1.60805	-0.785852	-0.551913	2.16473	1.18728	0.0489773	1.4124	1.15977	0.697403	2.72426	1.45175	1.53909
Os02g0529900	Protein prenyltransferase domain containing protein.	pentatricopeptide, putative, expressed	2.56722	2.98092	2.14528	3.09793	3.19006	2.69785	7.77467	3.17679	3.05877	2.62566	3.07396	0.752663	2.90317	3.51182	2.8653	3.80344	3.44223	3.96879	2.22479	3.6586	2.79691	4.21412	3.70579	2.10243	3.55148	5.26163	4.92063	3.70779	3.75367	3.6232	3.38616	4.82511	2.003	3.22069	5.79279	3.31108	4.21965	5.43339	2.73683	3.34203	5.18519	2.10096	2.51265	2.93916	-0.270696	2.3888	2.59977
Os02g0531300	Non-protein coding transcript, uncharacterized transcript.	No Hit	2.77467	7.67067	1.50133	1.92228	2.10496	4.0081	2.8007	1.23077	2.35093	2.91599	1.9821	2.30769	2.30236	1.8341	1.87886	2.73066	2.33452	1.42852	2.48495	2.53611	1.99779	2.66673	2.98245	1.76018	3.42919	3.53655	3.2801	1.69092	2.70444	3.89828	2.88357	3.55845	1.35835	2.37975	4.54495	2.86571	3.16539	3.87345	2.25558	3.15632	3.58325	2.23855	1.81276	2.27955	2.67924	1.82838	1.46497
Os02g0536000	Hypothetical protein.	No Hit	3.67533	3.18086	3.72713	3.59853	3.45602	3.75224	2.8459	3.40353	4.16805	2.67399	2.98405	4.04754	3.86084	3.19053	3.30239	4.03428	3.10435	1.99567	3.13386	3.61142	2.72169	3.60376	3.19016	2.60979	4.55243	5.33618	6.06194	1.49708	3.90824	4.19091	2.52471	3.89202	1.76576	3.31682	4.60665	2.44489	5.68436	5.68463	2.60072	4.27235	5.17896	2.80634	2.74566	2.59809	2.47363	2.1805	1.95769
Os02g0539200	U box domain containing protein.	U-box domain-containing protein, putative, expressed	2.22633	0.959371	2.68962	1.65948	3.3022	2.65073	0.351514	1.83453	3.99405	2.65215	2.0485	2.90747	3.05084	2.35712	2.17584	3.6876	2.95969	3.57314	1.97575	2.98403	4.89703	2.15888	1.9141	2.30214	3.65998	4.58584	-1.45651	3.6049	2.35186	4.80334	4.2408	3.9918	4.55091	4.2716	3.60972	4.82885	2.63411	3.68818	5.22997	5.15983	4.05718	4.38347	0.36592	2.09464	1.56859	0.622879	1.35882
Os02g0543300	Protein synthesis factor, GTP-binding domain containing protein.	elongation factor Tu family protein, putative, expressed	3.28441	2.95058	4.04265	2.827	2.71601	4.59523	0.0706646	2.51275	2.87395	3.93785	2.77975	4.22074	2.18112	3.42508	2.94536	2.82654	2.79733	3.62163	3.44782	3.90874	2.7774	4.79197	4.70676	3.90466	4.84263	2.69657	1.81161	3.74838	3.46193	4.13612	5.38897	5.85432	3.35786	5.04476	6.78027	5.78587	6.19819	6.25018	4.0802	4.25884	5.7805	3.57044	3.10757	3.66608	1.96942	2.5609	2.53942
Os02g0552800	Leucine-rich repeat, plant specific containing protein.	No Hit	2.2117	1.98697	2.45651	2.03343	1.86479	3.60638	0.919829	0.325462	2.05404	2.59237	1.86175	3.61071	2.75889	1.61904	5.58886	0.471108	1.43112	6.6903	1.54648	1.19712	1.82251	0.713808	1.83802	1.62628	3.77869	4.36343	3.47021	1.36183	0.872346	4.11917	1.397	1.76453	2.02235	1.30371	3.22837	2.41045	3.29321	2.2438	0.802751	2.58258	1.88177	0.775843	2.38997	0.970113	2.21802	0.877543	1.54351
Os02g0556200	Hypothetical protein.	No Hit	4.71108	4.35382	4.17643	4.0506	3.28672	4.24174	2.37546	2.34647	1.86431	4.59467	2.18274	3.8623	3.1395	3.7067	4.57302	3.63374	3.31667	3.34416	3.78491	4.3489	1.88086	5.14012	4.63895	3.13854	6.2256	6.35716	5.69524	4.10354	3.95752	4.72693	4.67574	6.00916	2.5182	4.23581	6.82506	4.75404	6.29312	6.88519	3.75693	5.06626	6.57887	3.46067	2.22642	3.7157	4.01912	2.24864	5.50936
Os02g0568100	Hypothetical protein.	No Hit	1.17315	1.58817	1.70103	3.89969	2.76847	6.07853	2.00212	1.18367	2.7027	0.609361	2.10944	1.65733	1.15794	0.0494965	2.98142	2.75373	1.91733	1.21944	-0.450027	0.885322	-0.412757	0.627935	0.764604	1.99031	3.95618	4.10838	2.94149	2.42819	0.300074	4.51508	2.27863	-0.421567	1.32069	0.205241	-0.284125	0.350838	-0.246345	-1.16263	1.25436	1.50225	-1.31906	1.74217	1.3279	0.550385	3.00882	1.83022	1.14116
Os02g0569400	Cytochrome P450 family protein.	cytochrome P450, putative, expressed	2.55916	3.60521	3.99991	5.42333	5.1571	5.20839	5.04845	5.14344	5.46082	6.98388	6.45576	6.30945	7.42748	5.79422	4.9958	7.9668	7.30679	7.89803	3.80948	3.37561	2.3934	3.9424	3.52519	3.62224	5.41656	6.01253	1.02872	5.2794	5.34987	3.92224	6.01545	6.37044	6.48354	7.13799	7.20385	7.60481	7.99777	8.4174	7.8761	8.0377	9.36888	9.17314	1.3366	3.13458	2.03535	1.8431	2.2655
Os02g0588400	(No Hit)	No Hit	3.57215	3.4571	2.92913	3.23636	2.19789	3.11567	2.8185	2.70517	3.17864	2.93281	2.28489	3.10165	3.28836	3.17919	2.73759	3.37069	3.42298	2.95486	3.25277	3.99323	1.96067	4.02083	3.89572	2.88329	5.20257	4.36412	4.53362	3.73491	3.00495	4.70932	4.08851	5.24133	2.41902	3.87194	6.08383	3.94834	4.97628	5.85167	3.23342	3.96935	5.39713	2.67577	2.18652	2.88093	3.30957	2.01878	2.12355
Os02g0596200	Glycoside hydrolase, family 5 protein.	glycosyl hydrolase family 5 protein, putative, expressed	3.1907	3.49189	3.57156	2.89025	3.00891	2.89149	3.4859	2.90366	3.07286	1.16394	2.01288	4.16723	3.00033	3.80485	3.47489	2.35963	2.89666	3.34734	5.72937	5.34492	4.4739	5.42333	4.52083	4.56495	3.4345	5.58041	4.36588	3.70853	4.02168	4.61419	4.24413	4.72706	2.37645	3.79954	5.63711	4.04899	4.91539	4.67027	3.0999	2.85322	4.47143	2.65698	3.38068	5.31676	4.80812	6.87561	4.10822
Os02g0598500	Protein phosphatase 2C family protein.	protein phosphatase 2C, putative	8.21995	8.64938	6.99666	8.70756	8.65032	7.17852	9.43877	9.07094	8.77852	8.99377	8.83134	8.31173	8.69826	8.65612	8.7763	8.38059	9.48155	7.79151	7.00838	7.61327	7.8924	6.26804	6.64523	6.71836	6.16591	5.80905	7.10718	6.69602	6.99704	6.73334	7.72331	7.42752	7.4458	7.31333	6.24339	7.09427	8.6494	9.63369	9.00212	9.43583	8.99552	9.23364	9.1848	8.29761	8.1303	7.9159	7.97172
Os02g0599100	Protein phosphatase 2C family protein.	EMB2423, putative	2.92941	3.60338	-0.625525	3.85086	4.0494	3.72962	3.48834	3.5941	4.02471	3.40517	3.54902	3.18949	3.91382	4.19452	3.49381	3.204	4.44267	3.02111	0.994873	2.14062	1.59592	1.87056	2.58572	2.54473	4.09791	3.5294	3.77572	2.3733	2.85151	0.846617	2.51481	2.19334	2.00481	2.70873	2.82814	2.15101	5.13129	3.34535	2.71181	3.09094	2.95054	2.8581	3.35617	2.93271	3.55943	3.48428	3.33857
Os02g0605000	Cyclin, N-terminal domain containing protein.	cyclin, putative, expressed	1.42401	2.32517	3.46091	2.8026	1.59699	-1.28243	1.46712	1.86473	1.72183	-0.763663	2.39013	4.24876	2.36259	2.69623	2.13953	2.24102	2.16436	1.89418	1.48072	2.3695	0.117167	2.92813	2.64242	1.61278	5.05644	5.08849	4.25637	2.01765	2.35745	4.52186	4.52497	4.35235	3.82754	4.57648	5.36393	5.05429	4.59351	4.3828	4.0373	1.39652	3.49212	2.9336	2.44696	0.633725	0.925723	1.80072	1.99934
Os02g0607000	(No Hit)	cyclin, putative	3.90174	3.91162	4.74026	3.33356	2.89584	3.88094	3.23472	3.71275	3.23473	3.094	2.50052	3.86895	4.07905	3.25556	3.3509	4.34811	2.8191	3.23819	3.40493	3.07483	3.06479	3.28605	3.22744	3.51565	4.29816	5.24238	5.79175	3.37892	3.55767	-0.83126	4.68388	4.51	3.9381	3.86607	5.10006	4.23924	5.59533	5.39587	3.71231	4.75126	4.87748	3.25687	2.99527	2.92951	2.41857	2.95455	2.61902
Os02g0625900	Conserved hypothetical protein.	expressed protein	0.926688	3.03859	6.58773	2.44413	2.87636	2.79317	2.22374	3.79111	1.51959	1.59948	1.71079	1.5109	2.868	2.54864	3.21269	3.13752	3.71789	1.33267	2.58773	2.27052	1.71794	0.622576	1.44362	2.36695	4.17164	4.75772	4.14413	2.41084	2.95863	2.7339	3.4862	3.69078	3.3419	2.71672	2.64064	2.36855	5.0413	3.49182	4.0344	3.54746	2.50451	3.22237	2.60346	2.32142	2.113	2.71572	1.27338
Os02g0628600	Auxin response factor 10.	auxin response factor, putative, expressed	3.18057	2.71369	2.55418	2.97757	2.27387	2.72198	2.63625	2.60091	2.91115	2.46041	2.61748	1.71827	3.79765	2.18256	1.16185	1.61652	2.09863	2.36824	2.32819	1.99594	3.83449	0.569236	1.48516	2.22802	0.726621	2.80373	4.48163	0.758757	2.85334	4.34852	1.70753	2.16583	2.65492	1.82822	1.14914	2.0549	4.84419	1.47671	0.342654	3.13135	2.01943	1.82278	2.77889	1.62086	1.59244	6.10995	3.21826
Os02g0640800	(-)-isopiperitenone reductase.	oxidoreductase, short chain dehydrogenase/reductase family domain containing protein, expressed	1.48716	1.36919	2.37788	1.70818	2.42733	1.36924	2.59598	3.10575	2.78309	1.6301	1.56701	0.835315	2.55318	2.34268	2.28236	3.05902	2.34085	2.58398	1.74095	1.01723	1.83265	1.0444	1.82164	2.64548	4.18887	4.64794	4.41801	0.27285	2.23351	-0.552774	0.516466	0.183171	0.935674	0.0369769	-1.21106	0.223947	-0.693506	-0.988547	0.761737	1.13806	-0.782398	0.961353	0.691265	2.18756	2.02525	1.41144	1.10531
Os02g0658400	Remorin, C-terminal region domain containing protein.	remorin C-terminal domain containing protein, putative, expressed	9.90332	9.71604	9.22705	10.6877	10.3553	9.726	9.8166	9.57904	9.36861	9.63654	9.39063	8.87655	9.04054	9.15306	9.51715	8.67269	9.56758	8.7389	8.03421	7.89323	8.44764	7.87174	8.44728	8.8068	7.21725	6.72316	6.49544	6.67759	7.50971	7.10607	8.27607	7.88255	8.25762	8.39141	7.51842	7.88281	7.67985	7.49714	7.96682	7.60993	7.79076	8.06415	9.55265	9.11845	8.84933	7.76288	8.91503
Os02g0658500	Hypothetical protein.	F-box family protein, putative, expressed	4.1343	3.3033	4.26413	4.10531	3.51778	4.46302	3.65838	2.68523	3.7809	3.56443	3.15803	3.55122	3.89062	3.81853	3.17851	3.52619	3.27033	3.07001	2.82331	2.30385	2.71177	2.82636	2.98125	3.11452	3.59178	4.95998	4.2764	3.18167	3.78492	3.53183	2.42203	2.32133	2.67604	2.94297	3.47863	2.05042	3.31055	1.69567	2.27611	1.62633	1.6753	2.84465	3.23653	3.21908	3.56488	2.20506	2.7436
Os02g0661200	(No Hit)	hypothetical protein	5.44864	5.24294	3.71305	1.69655	2.32032	2.69403	1.79622	2.54818	1.41994	1.88099	1.9531	2.73599	2.50899	3.03758	2.58417	1.57255	1.51103	1.99747	2.45872	0.680554	0.913741	0.601982	1.46089	0.717304	3.45139	4.56879	4.01815	0.570701	0.523055	3.62107	1.64913	2.67735	1.73798	0.988803	3.62908	2.8105	3.42955	2.40115	2.17366	1.2507	0.741159	2.32122	2.72114	1.82324	2.33874	1.31993	1.16123
Os02g0661300	Conserved hypothetical protein.	expressed protein	5.48722	4.80812	4.51052	5.67527	4.89669	5.13848	5.52845	5.22936	5.39558	5.89011	5.03498	5.23582	6.67712	6.30436	5.67395	5.91267	5.39022	5.99096	4.9393	5.5007	4.5041	5.5084	5.28707	4.63864	5.88423	5.2227	4.91758	5.55991	5.34512	5.51323	6.05651	5.64035	5.1506	5.70439	5.78821	5.10911	4.82145	5.49896	5.06565	5.62072	5.38878	5.25337	6.18109	5.66848	5.54075	2.86031	5.4267
Os02g0663900	Phosphoribosyltransferase (Fragment).	pentatricopeptide, putative	3.00915	1.83021	3.6414	2.19438	2.77054	2.63368	1.47294	2.86756	3.12068	3.73856	2.89804	0.828044	2.95226	1.88658	0.110733	5.68625	3.47952	3.66005	2.59999	2.25843	1.03478	3.23392	3.05519	2.28751	3.78402	4.44317	4.41228	3.11141	1.53323	4.54906	3.53566	4.09545	2.43446	2.82822	5.06781	3.36285	3.67978	4.27736	2.82515	2.5271	3.55935	1.57162	1.38904	1.63884	2.83223	0.786607	1.19732
Os02g0670700	(No Hit)	conserved hypothetical protein	4.05094	6.13698	4.52445	5.3286	3.97505	4.49083	4.12835	3.90697	5.17225	4.69592	4.04492	4.89204	4.61738	3.80586	4.09664	4.31388	4.58139	5.66644	2.34997	3.44514	3.68474	3.5002	3.64409	3.58841	3.06123	2.92065	3.60518	3.79767	4.06634	4.5944	4.41828	4.21822	3.36388	4.30481	5.17026	4.09415	5.45816	4.85654	3.71417	4.64762	4.61087	3.91843	3.69418	3.09894	4.40511	3.96586	3.70872
Os02g0672500	Mitochondrial import inner membrane translocase, subunit Tim17/22 family protein.	mitochondrial import inner membrane translocase subunit Tim17, putative, expressed	1.19524	3.15365	1.72395	1.15565	1.92702	-1.26656	0.823403	2.28972	1.92247	1.4774	4.28605	0.353216	1.41214	2.30498	1.56784	2.00347	1.60398	1.77266	2.05243	3.68715	-0.492263	1.80821	2.2556	1.01818	-1.20327	-1.01479	0.461507	2.55105	2.74914	3.81488	2.41916	3.69341	0.986266	2.64641	4.40003	1.39152	1.85857	3.76361	2.0027	2.23037	3.44405	1.22759	2.27482	2.36853	1.14235	0.457824	1.48293
Os02g0677700	Zn-finger, C-x8-C-x5-C-x3-H type domain containing protein.	nucleic acid binding protein, putative, expressed	7.6062	8.2308	8.45135	8.00166	8.48036	8.83647	7.7752	9.12323	9.82458	7.79694	8.58667	8.86575	9.301	9.70263	9.87222	8.95112	8.94594	9.55895	8.03078	7.93905	8.0437	8.27572	8.03819	8.41767	8.55961	8.44221	7.23227	8.93763	8.51476	8.85522	7.36661	7.74216	8.35486	7.32744	7.73694	8.1638	8.31332	8.00845	8.12302	7.85093	7.92915	8.06396	8.62797	8.2303	8.61831	7.94236	8.403
Os02g0678500	Hypothetical protein.	No Hit	2.97999	2.50717	3.42294	2.81922	3.42821	3.31561	4.1869	2.88743	2.0819	4.30996	1.69792	3.10262	2.80111	2.99263	3.06782	3.27534	2.70142	2.42075	2.18832	1.67226	2.83176	2.79642	2.09682	2.7515	3.14156	4.84224	3.15184	4.11441	0.911402	3.82345	2.95974	2.44097	2.12875	2.33558	3.51956	3.25489	5.97885	4.0571	3.88332	3.26161	3.94152	3.68805	3.2703	2.53522	1.24573	2.54631	3.24048
Os02g0693800	(No Hit)	No Hit	2.77969	3.58529	3.03295	3.16183	2.38094	2.11211	2.70055	2.74269	3.78808	2.47074	3.45152	3.9436	3.08999	3.80383	2.69797	3.60554	2.91977	2.74306	3.23759	3.75079	5.28461	4.47435	3.66373	1.01755	4.29276	5.20331	3.96515	4.04596	3.02109	4.12133	4.08349	5.23702	2.23248	3.67844	6.1636	3.98302	5.14298	6.00039	3.53638	3.60823	5.54358	2.62837	1.81313	3.06723	2.26031	2.04031	2.43077
Os02g0695900	Hypothetical protein.	oligopeptide transporter 4, putative, expressed	0.197497	2.93504	-1.6912	0.960683	2.86541	-0.652581	1.06786	4.39984	1.64326	0.316616	2.31073	2.56967	1.70148	1.14677	1.93885	2.07419	0.95516	-0.072595	2.21589	1.99388	3.81672	3.1972	3.2941	3.49383	1.50227	4.66769	4.34537	1.58442	2.95542	4.24604	2.88183	3.1292	2.93884	2.76558	3.44088	2.95076	3.50023	3.4465	2.0834	2.51588	2.67137	2.41423	3.96295	3.47724	3.27934	3.04209	4.56801
Os02g0701700	Hypothetical protein.	vacuolar ATPase G subunit, putative, expressed	3.49624	3.26245	1.08985	4.57756	4.24538	4.15528	4.97678	3.72679	4.27054	3.80798	3.64792	3.94029	3.74346	3.73116	4.31615	3.35101	3.66708	2.81955	2.71418	3.36189	3.75367	3.14789	2.51746	2.83629	3.76252	4.4089	5.04412	3.33525	2.72538	5.10334	1.79398	1.65213	0.990037	1.65296	3.53013	1.09684	3.01143	2.061	2.32964	1.92172	1.44223	1.11932	3.16043	2.7799	4.68323	1.74963	2.52188
Os02g0702700	(No Hit)	No Hit	3.3152	3.3173	3.81642	2.93465	2.96498	4.38058	4.44917	4.08943	4.13335	4.29359	4.0678	4.25782	3.43252	3.13884	4.03253	3.2991	3.27304	3.77049	4.13426	3.24277	4.80486	3.07329	3.26524	3.49739	4.18056	5.07547	4.01667	3.97375	3.94655	4.92293	3.89381	3.30379	3.91099	3.67351	3.96217	3.56567	1.12701	3.38826	3.69469	3.67485	3.46996	3.29074	4.33838	4.46428	4.52002	4.12738	4.10122
Os02g0705600	U box domain containing protein.	bg55, putative, expressed	3.29982	2.45866	3.13296	2.24831	1.69536	0.557162	2.70701	2.87635	2.63814	4.24504	3.15017	2.654	3.14409	3.62779	3.12392	3.70955	3.2365	3.62586	1.95838	2.6738	2.01562	1.63621	2.32137	3.21412	2.2833	4.01186	4.36188	3.06777	3.20816	3.81278	3.45228	3.19735	2.81239	2.99452	3.72534	3.29423	3.23343	2.89317	3.02297	3.57497	2.89326	3.05669	2.53504	1.91855	2.10716	1.7889	1.00082
Os02g0708500	Conserved hypothetical protein.	expressed protein	3.95243	2.77089	1.2051	3.11512	1.57679	1.82311	2.96299	2.93569	2.6184	3.50044	2.05357	4.04363	3.97482	3.33773	3.84646	2.43885	1.65509	2.3627	3.94593	1.60212	2.15991	2.43116	2.18097	1.42628	4.29294	0.146788	3.79929	3.68486	2.68017	3.28967	5.54825	2.50928	2.14265	2.39283	3.03245	0.953383	2.2598	2.48539	1.84518	3.08345	2.5884	0.891742	2.8335	3.09825	2.089	2.35498	2.29162
Os02g0716800	TGF-beta receptor, type I/II extracellular region family protein.	peptide transporter PTR2, putative, expressed	2.87883	3.41761	3.51027	2.87865	2.26057	1.4172	5.60971	2.00836	2.7209	2.58549	2.90597	3.01251	3.92384	2.081	3.50259	2.99099	2.59851	2.16901	3.3583	2.99558	2.97754	2.70562	3.64158	2.92645	4.13309	5.83783	3.85398	3.9606	2.54775	4.50164	3.93515	3.99156	2.2385	3.51991	5.2613	3.80086	4.84342	4.18016	2.60387	3.17234	3.74796	2.82196	3.0765	4.8191	3.95586	4.95437	4.27751
Os02g0717800	Ribosomal protein L31e domain containing protein.	60S ribosomal protein L31, putative, expressed	4.46224	2.44205	3.94418	3.53021	2.87176	3.85128	2.37692	3.35215	2.69189	4.26762	3.76772	3.90353	3.92698	3.45438	3.54838	3.69408	2.97486	3.46642	3.04337	2.36663	3.40263	3.42837	3.07751	2.83435	4.98435	5.53468	2.13968	3.47434	3.86195	3.70571	3.79748	4.00598	3.38064	3.38827	4.88044	3.31332	4.67858	4.61476	3.93153	2.82479	4.20841	3.1024	3.12558	3.2182	3.55618	3.43418	3.52561
Os02g0721000	Conserved hypothetical protein.	No Hit	3.77234	3.90404	4.3854	4.74036	4.14905	4.50155	4.71791	3.79627	3.83048	4.41301	3.49524	4.62269	3.89829	4.10335	4.86272	4.21934	3.59584	4.71112	3.25773	3.7818	5.24897	3.58345	3.38204	4.18429	4.67265	4.43173	4.55602	4.6262	4.51107	5.54149	3.59817	4.02831	3.87568	3.69704	4.27329	4.62202	3.67932	4.29073	4.74031	4.37877	4.25197	4.38062	2.29783	2.43324	3.33414	4.5133	2.52817
Os02g0722200	Hypothetical protein.	tyrosyl-tRNA synthetase, putative	2.2878	1.35	-0.234174	1.95219	2.3004	-0.407763	1.48282	1.90963	1.13799	0.97957	2.27614	1.79485	3.5467	1.4014	1.02418	6.1735	2.69772	0.981349	1.87129	2.12431	0.746384	2.94824	2.93567	1.10321	2.24474	4.9408	-0.901068	2.55462	2.13495	3.79884	1.8938	3.81874	1.67225	1.6079	4.84311	1.54933	3.24513	4.48835	1.07305	1.8983	4.14058	1.05084	0.664128	1.86172	1.56623	0.844813	2.13611
Os02g0723400	AUX/IAA protein family protein.	OsIAA8 - Auxin-responsive Aux/IAA gene family member, expressed	2.50837	2.51683	0.813163	2.75772	2.46953	1.66264	2.5121	2.03949	2.08469	2.69942	2.20826	2.85222	3.17637	0.912783	1.21767	2.47952	2.18741	1.94334	1.48696	0.476666	2.01022	1.30706	1.04551	2.41354	-0.619905	2.91537	4.46485	2.01613	1.71782	3.63646	1.19466	-0.175969	1.26048	1.05991	-1.21848	0.899973	0.518518	-1.27903	0.369416	1.62629	-1.78119	1.21809	1.8418	1.10062	2.28618	1.40106	2.03773
Os02g0729900	Zn-finger, RING domain containing protein.	RING finger protein, putative, expressed	2.86025	2.36418	3.66394	3.48642	3.42946	3.69679	2.82549	3.43292	3.62849	3.673	2.98691	5.95665	4.46254	4.61622	4.27065	4.86661	4.23995	4.63298	4.79991	5.12653	4.71447	4.64218	4.03373	3.92909	5.59916	6.70444	5.94206	6.04773	4.67106	4.63011	6.46058	6.63627	6.84726	5.60368	5.86582	6.22102	6.86153	6.79641	7.07752	7.28858	6.43731	7.25646	3.41436	3.21318	3.29258	4.51325	3.1019
Os02g0732700	Conserved hypothetical protein.	expressed protein	2.89777	2.75456	5.33172	3.62586	3.14089	2.9265	3.70904	3.31029	3.63699	3.73534	3.3705	2.87927	4.42656	3.51481	3.59929	3.38355	4.05464	4.202	2.55203	3.17855	3.07462	3.66938	3.40589	3.31403	0.652507	2.87226	4.04744	2.76553	3.53167	3.89585	3.70258	3.58461	3.09508	4.45785	3.88492	2.92667	2.61739	3.98446	3.83743	3.99484	3.30338	4.15167	4.32832	4.22806	3.74941	2.80781	4.10086
Os02g0736700	Hypothetical protein.	No Hit	2.26599	1.81573	2.8797	2.17061	2.47141	2.93173	3.23516	2.57213	2.83672	2.06372	2.83925	1.9395	3.15493	3.08915	1.74391	3.72557	2.4752	0.746097	2.23273	1.69501	1.16964	2.47857	2.17616	2.29786	4.21763	5.52647	3.25873	3.26029	2.02698	4.27785	2.92618	3.23946	1.21176	2.34558	4.09375	2.16531	2.99161	3.09496	1.02986	2.62664	2.34149	1.43553	2.36665	2.17822	0.644863	2.17103	1.66667
Os02g0737600	(No Hit)	No Hit	2.41343	5.47908	2.31438	1.44404	2.91395	1.99943	0.126879	2.28736	1.7352	1.93035	2.90841	3.87925	3.80554	2.58782	2.12655	5.23294	2.54108	3.93513	0.270673	1.26976	1.09959	2.07731	1.35341	3.51027	4.56298	5.42519	3.40178	3.12116	3.12258	3.41993	2.6615	3.04161	2.9746	1.35198	2.67387	2.00461	5.04298	3.62813	4.13237	4.05275	2.73122	4.97453	1.63162	1.2146	2.15186	2.00492	2.84645
Os02g0742000	Bromo adjacent region domain containing protein.	BAH domain containing protein, putative, expressed	5.99687	6.35957	6.59495	7.37672	7.5052	6.90758	5.89979	6.54803	6.25985	5.71362	6.26932	5.38357	6.67668	6.90553	6.61481	5.79382	6.90492	6.91444	6.00554	6.23026	6.27083	5.74363	5.7659	6.02415	4.97666	-3.80652	3.99268	5.13748	4.78379	2.94531	6.33396	6.57558	7.01248	6.16352	5.7037	6.47739	6.50843	5.60217	6.5127	5.89386	5.06117	6.28399	7.25332	6.78737	6.71782	6.0032	6.26565
Os02g0745200	Non-protein coding transcript, uncharacterized transcript.	expressed protein	-1.50838	2.23395	-0.271057	1.21301	-0.0155378	-1.21303	0.961844	0.624431	0.882379	1.05614	-0.1474	-0.484834	2.84454	1.2683	1.22595	3.04937	1.46253	2.91012	1.60052	0.0851977	1.09826	0.932069	-0.131738	2.04582	1.20079	1.67269	3.66954	1.88297	1.64825	2.83803	0.531614	-0.160311	1.05876	-0.358627	-0.125893	0.129088	3.17709	-0.941112	0.571772	-0.267611	-0.895574	0.46011	2.19988	1.63809	1.92706	1.04652	0.575846
Os02g0748100	RINT-1/TIP-1 family protein.	MAG2, putative, expressed	1.70227	3.28068	3.10926	3.09748	2.88079	3.53445	2.6708	2.46522	2.3117	3.30187	2.69568	4.13556	2.59091	3.16611	3.13932	3.81133	3.32615	3.66136	2.48918	3.03434	2.99757	3.2515	3.50817	4.99475	-1.10964	3.67066	4.25934	3.83945	2.34521	4.74537	3.80794	4.16615	2.24879	3.55843	5.06244	4.02444	4.22354	3.68369	2.92658	3.58476	3.79681	3.21156	2.88767	3.2894	1.34187	2.41619	2.20758
Os02g0762700	Conserved hypothetical protein.	No Hit	3.52516	3.90778	3.4424	2.78856	2.85098	4.04689	4.43765	2.80008	3.47949	3.78632	2.93718	3.8297	3.56135	4.11778	4.18649	3.74978	2.89793	4.21536	3.35166	3.62839	2.98472	3.80702	3.55318	2.51735	5.19002	5.95388	5.18831	4.16622	3.77965	4.3692	3.89784	4.45314	3.12971	3.05738	5.59797	3.65291	4.73036	5.49312	3.51574	3.86858	5.0153	3.27891	2.52426	3.09973	4.6032	3.04521	2.55271
Os02g0763300	Hypothetical protein.	No Hit	3.86088	4.78555	5.02971	4.58911	5.45254	5.24924	4.43629	3.76843	4.4193	3.71964	4.12448	4.91211	5.33125	6.05672	6.23336	4.9944	5.63916	6.34813	3.80867	4.64396	4.43248	3.69408	3.96645	4.63495	7.38477	5.0132	-0.956382	4.68342	4.11368	4.15881	4.60856	5.49	5.64276	4.63675	5.46051	5.33193	6.30609	4.8211	5.19646	4.39189	5.14022	5.00759	2.28288	0.551645	1.00237	3.50754	1.64906
Os02g0770900	(No Hit)	No Hit	4.68271	3.21674	5.02697	5.19347	3.28775	5.15818	4.37139	4.06458	4.76049	4.66139	3.87052	4.63815	4.38581	4.52279	4.04958	4.15375	5.15066	5.67603	2.33109	2.81199	4.06767	3.49752	3.9163	3.30012	3.52387	-1.28589	1.83318	3.60267	3.62334	2.76329	4.447	4.17403	3.42642	4.24932	4.9791	3.806	5.14592	4.97715	3.65808	4.944	4.58575	3.59371	3.83748	3.20636	2.94093	4.3272	3.2496
Os02g0772900	(No Hit)	No Hit	4.46348	3.29897	3.93158	5.12883	3.68443	4.03376	4.32032	3.73454	5.00695	4.70357	5.0091	4.79328	4.169	4.24948	4.62884	4.05293	4.3383	5.6884	2.38021	3.71785	3.73224	3.68343	3.62716	3.49719	4.42238	5.80776	4.3882	3.44285	3.42094	4.75256	4.29613	4.24057	2.76854	4.34037	4.98455	7.2036	5.00605	4.86015	3.09377	4.8032	4.30231	3.48557	3.68262	3.2934	3.10261	4.12041	3.41141
Os02g0778700	Conserved hypothetical protein.	MTD1, putative, expressed	8.73394	9.20936	9.27528	8.76024	8.66443	9.06859	8.94039	9.0152	8.81689	8.24492	8.70555	8.60152	8.59268	9.04614	8.96303	8.5857	8.45557	8.56403	10.0017	9.35668	9.29281	9.4762	9.24051	9.71358	7.83879	7.72964	8.07154	8.43007	8.7824	7.94451	8.9315	8.97128	9.18903	9.13568	8.83435	9.12355	7.95178	7.99426	8.42402	8.12167	7.79477	8.5049	9.93752	9.92182	9.9233	9.47827	10.0892
Os02g0783700	Lysine-ketoglutarate reductase/saccharopine dehydrogenase bifunctional enzyme.	saccharopine dehydrogenase, putative, expressed	3.33421	2.53564	3.0187	2.14759	2.15142	1.97319	2.06954	2.40234	2.11106	1.87448	3.01705	3.30911	1.25332	2.53262	5.62251	2.35782	2.14209	2.55328	1.83481	1.6437	1.16869	1.27329	1.11716	1.10023	4.66561	5.72136	4.71235	0.792549	1.78682	2.19353	1.11016	0.845724	0.902408	1.38246	1.06457	0.79342	4.50127	-0.119302	1.37163	2.8908	-0.22492	0.729768	2.72429	1.74349	1.45767	1.58244	1.6688
Os02g0794000	Conserved hypothetical protein.	expressed protein	8.97213	8.97269	8.47313	9.22315	9.25627	8.62535	9.02604	9.36817	9.24708	9.45873	9.76492	8.76706	9.68155	9.33319	9.04238	9.42848	9.56517	9.07113	8.5809	9.1757	8.68847	9.03153	8.91299	8.87282	9.03157	8.52145	9.27214	9.20135	9.62472	8.64793	9.30493	9.18886	9.18411	9.27321	8.90325	9.08755	9.16936	9.31843	9.53504	9.13699	9.56455	9.61741	9.7291	9.23449	9.03861	9.91399	9.50952
Os02g0803900	Betanidin-5-O-glucosyltransferase.	anthocyanidin 3-O-glucosyltransferase, putative	3.41448	1.6616	4.64511	2.86256	2.16152	2.24651	1.97454	1.9104	1.99198	2.84947	2.49219	2.77424	3.36694	2.74404	2.64441	3.68857	2.42225	2.13762	3.14217	3.06734	3.37887	3.94875	3.61332	4.01891	1.38074	5.69037	5.47428	3.04828	2.20291	4.52961	3.11079	3.51836	2.43972	3.35973	4.5513	3.02885	3.38965	4.22063	2.4078	3.30151	3.56354	2.47336	4.36678	5.3214	5.08193	3.13928	4.90445
Os02g0817400	Conserved hypothetical protein.	No Hit	0.93588	2.34489	-0.984759	0.870772	0.747736	2.22009	2.55905	-0.569786	-0.0832336	6.25475	0.449338	2.06001	1.8547	0.588325	1.76114	4.34286	1.66468	2.4934	0.948694	-0.31758	0.417675	0.42044	0.191045	6.23763	0.252556	5.91777	3.90422	2.76011	1.75298	2.65048	0.960873	-0.688346	1.39641	2.29757	-0.0254279	0.729056	-0.160882	-1.09642	1.24221	1.05485	-0.642118	3.08863	2.99178	0.651429	-0.0246007	0.766638	0.650597
Os02g0820800	Protein of unknown function DUF296 domain containing protein.	DNA binding protein, putative, expressed	2.78908	1.87072	2.5207	2.85385	2.62183	2.88151	2.30422	3.75043	3.54737	4.28413	3.63034	4.00726	4.6995	4.69111	4.27405	5.12613	5.08301	5.59107	3.10572	2.98787	5.07049	5.30345	5.96975	2.59306	3.67631	5.8204	4.48597	4.97748	5.00428	5.791	12.8313	12.6553	12.4783	12.701	13.0281	13.5507	11.6974	11.7854	11.7134	12.5809	12.1323	10.8819	2.66453	4.17092	5.00606	5.37234	3.00903
Os02g0821100	Conserved hypothetical protein.	No Hit	1.82963	2.08155	2.95935	2.14251	2.52985	2.14286	3.11139	2.85589	3.05818	2.69791	2.24316	0.692042	3.07424	2.42652	2.08981	2.97902	2.4471	2.81746	2.22733	2.0979	1.88465	2.22123	2.0274	2.07284	0.549331	4.18176	4.09526	0.502403	1.36937	0.73099	2.52727	2.36129	2.46617	1.94408	2.67152	1.2812	3.11226	2.72784	3.11083	2.25664	1.00123	2.32888	4.12301	3.09489	1.5884	2.32831	2.78878
Os02g0831500	Sucrose synthase (EC 2.4.1.13) (Sucrose-UDP glucosyltransferase) (Fragment).	sucrose synthase, putative, expressed	3.5015	2.59637	2.73333	2.84071	1.06508	3.28886	3.14661	1.99553	1.6626	2.82212	1.91563	3.46107	3.5216	2.30708	2.51423	3.2225	2.56192	2.64547	3.1287	2.95767	4.04004	4.00831	4.00987	4.22156	4.7161	5.54249	4.04285	3.54348	2.19101	4.47814	4.47463	4.32101	2.52048	4.43231	5.43861	4.18902	3.88303	4.35822	2.5168	2.38338	3.44678	2.99902	2.37045	4.06306	4.99972	3.40799	4.43762
Os03g0110600	Peptidoglycan-binding LysM domain containing protein.	lysM domain containing protein, putative, expressed	2.91952	2.27173	2.39336	2.15121	2.72012	3.40003	2.33727	1.68648	3.0542	2.28004	3.07161	3.08898	2.75099	1.8691	1.35387	3.01767	2.4171	2.34411	3.01819	1.32617	2.59936	2.01881	1.7561	2.07077	1.95712	-1.63178	3.93899	2.21359	2.61043	-0.428832	2.00357	2.62547	1.94662	1.16933	3.85633	2.08226	4.72679	3.86287	3.91225	4.358	3.38226	0.824943	2.40569	2.11567	0.291742	1.13446	1.32235
Os03g0115400	WD40-like domain containing protein.	WD repeat-containing protein 44, putative, expressed	8.39006	7.99902	8.48047	8.36338	8.1565	7.77971	8.50023	8.53468	8.17042	8.09055	8.05824	7.16304	8.5698	8.42473	8.16578	7.84011	8.71906	7.71629	6.93018	7.56182	8.35854	7.24626	6.87759	7.38228	7.9615	7.59302	7.08622	6.80553	6.85036	6.57503	8.4052	8.27774	8.60132	8.71457	8.01792	8.75161	8.60773	8.02494	8.94172	8.12877	8.13626	8.40504	5.61749	6.938	6.29473	7.95257	6.14435
Os03g0115600	(No Hit)	No Hit	4.05526	2.93148	3.65075	3.24925	2.95476	5.18004	4.52176	2.55771	2.6322	4.46638	2.5508	2.9574	3.38882	2.56301	3.70437	3.09642	3.69945	3.45274	1.01056	0.264253	2.68049	1.42314	0.879567	1.97174	3.1733	3.66099	-1.22823	1.11464	1.36074	1.92497	1.89291	-0.503109	1.26753	0.657262	-0.766506	0.430037	5.06298	0.891003	0.281164	1.90934	1.25141	0.371869	2.33029	0.564595	2.6418	2.69325	4.75453
Os03g0119600	Hypothetical protein.	No Hit	4.11481	3.88849	6.54396	3.85468	3.47671	6.56711	3.28073	3.76442	4.5785	3.37423	3.52002	4.01643	3.79393	4.30765	4.13483	3.8708	3.7872	4.12393	3.38287	3.67285	4.10195	4.39006	3.53417	4.45811	4.81196	5.41939	5.47254	3.71019	3.99226	2.90404	4.2189	5.0551	4.15975	4.37567	5.97861	5.1041	5.93125	5.76527	4.49134	5.47117	5.72596	4.25049	3.52635	3.91868	3.61219	3.52735	3.33692
Os03g0145600	Quinonprotein alcohol dehydrogenase-like domain containing protein.	WD domain, G-beta repeat domain containing protein, expressed	8.71019	8.8841	8.17987	8.28004	8.52575	8.26456	8.72864	9.03609	8.68625	6.5097	7.36103	7.26616	7.67261	7.89507	7.71847	5.8527	5.63397	5.88083	7.23661	8.13822	7.1704	5.45403	4.91852	6.0264	5.35151	6.10015	5.64447	5.3964	5.27249	5.64936	7.52321	7.15277	6.80858	6.1939	6.31092	6.77864	6.84835	6.78659	6.51234	6.31035	6.36321	6.80911	4.21297	3.86967	4.84083	5.77207	3.44616
Os03g0146200	Conserved hypothetical protein.	No Hit	1.2835	1.92029	2.61767	0.948866	2.17725	-0.426963	1.97493	1.09158	1.13054	1.4257	1.46274	0.8106	2.76544	2.20248	2.22688	3.42299	0.887743	1.76166	0.676963	0.933708	1.53918	0.450844	0.43655	0.897587	0.773636	3.36234	3.38387	1.35692	0.999375	2.75823	-0.0642105	-0.861837	0.54897	-0.0760628	-0.770204	0.171704	-0.920903	-1.46218	0.0989268	1.32499	-1.09607	0.788245	0.0953671	-0.0475668	2.98401	-0.134202	1.70785
Os03g0147700	MT-A70 family protein.	MT-A70 domain containing protein, expressed	3.38465	4.94937	2.78033	2.30915	5.15655	3.1082	2.80002	3.54516	3.53796	2.44937	2.92921	2.65202	3.53717	3.68776	3.71576	2.67405	3.00051	2.76315	2.05914	3.79959	2.50708	2.78374	2.07269	2.63581	2.72902	5.2176	4.4591	3.5275	3.70443	3.66794	2.03722	1.13526	1.84725	2.12936	1.87226	2.04582	4.05212	2.44763	1.93245	3.80562	1.73267	3.44033	3.69795	3.51958	2.25583	4.32195	3.126
Os03g0151400	Hypothetical protein.	ZOS3-03 - C2H2 zinc finger protein, expressed	2.77076	3.14751	2.86616	3.55556	3.08261	2.49282	2.73665	3.01008	3.44079	3.83853	2.94059	3.45582	3.12967	3.4388	3.97155	3.15017	3.72338	3.70784	1.95823	0.667769	1.59475	1.59703	2.21417	1.77496	2.83838	3.52902	1.97533	1.66341	2.69035	0.94123	1.3969	0.383395	1.70425	1.91282	1.93292	1.59523	3.13068	1.3035	3.45359	2.58612	0.562233	0.907643	3.04533	3.33642	2.13093	2.80735	2.91086
Os03g0152800	Protein kinase-like domain containing protein.	expressed protein	3.22557	2.94828	2.43137	2.94842	1.78236	6.87553	2.76134	0.902548	3.00013	4.61639	2.8897	3.70481	2.4093	2.97702	3.93678	2.57583	2.43715	3.07179	3.68238	2.06348	2.65867	3.59513	3.15481	2.11933	6.24921	4.76245	4.84379	3.53929	2.00175	4.13837	3.95686	4.47472	2.21538	3.63908	5.36874	5.22779	3.91101	4.87625	3.7571	3.44205	4.20157	2.20376	1.83395	2.7263	3.02882	2.39286	1.85701
Os03g0158600	Conserved hypothetical protein.	retrotransposon protein, putative, unclassified, expressed	2.80988	3.7971	2.83858	3.71149	4.14634	4.30993	2.72336	4.24138	2.82565	2.44407	3.28042	2.8211	3.53148	4.20063	2.78643	2.5319	3.49624	3.23184	3.25115	2.2522	0.910879	3.07848	2.87644	6.49546	3.81988	3.10643	4.39012	2.92185	2.557	2.95094	3.65215	3.94268	2.74676	3.38815	4.48738	3.50938	3.50361	4.27145	2.85886	4.03026	4.21884	5.06031	2.61668	2.81228	1.96554	2.11127	1.68095
Os03g0158800	Hypothetical protein.	No Hit	0.887964	1.47535	3.747	1.70833	0.457197	2.99788	2.02259	3.01977	2.25714	4.26588	2.05576	0.864037	5.46661	5.25501	5.77948	4.6469	3.77875	5.48166	1.38279	2.47225	0.438886	2.30518	1.78696	2.15773	4.79349	4.99503	5.23439	4.39517	2.67757	4.48723	2.8912	3.07367	2.71534	2.66628	4.43793	4.05342	4.07152	4.74299	4.98429	4.52538	4.92134	4.53248	2.21448	2.89795	2.50615	0.717681	-0.140819
Os03g0160900	Hypothetical protein.	expressed protein	12.3897	12.4914	11.9414	12.5193	12.6538	12.3011	12.5984	12.8076	12.647	12.6318	12.8621	12.6825	12.9756	13.2458	12.7454	13.1843	13.1005	12.6079	12.1377	11.8878	11.6254	11.47	11.5309	11.5303	11.6789	11.23	11.9487	11.6469	12.1887	11.6699	11.4451	11.4864	11.8202	11.4584	10.9694	11.5189	10.9492	11.0068	11.5371	11.754	11.0971	11.7586	12.1359	12.482	12.2902	11.9303	12.1734
Os03g0162400	Conserved hypothetical protein.	No Hit	3.58271	3.31635	5.15198	3.44357	4.37656	4.79598	3.2814	4.40355	3.77479	3.57868	3.21393	4.10481	2.6828	2.5767	3.13215	3.75533	3.09011	3.87653	2.73153	3.55171	3.55312	4.39853	3.5965	3.44129	4.69452	4.62797	4.62592	5.0025	4.40465	4.2408	3.71625	3.99861	5.26976	3.32423	3.89604	3.88865	5.15384	4.40514	4.97446	2.8991	4.24119	4.27084	3.74682	3.17309	3.93633	3.07129	3.46423
Os03g0166500	Retrotransposon gag protein family protein.	No Hit	2.95275	1.39362	4.37118	3.2686	0.49866	4.67222	2.11175	1.36801	2.0725	1.16341	2.03685	3.38882	-0.623296	2.16846	3.21354	3.58183	1.72644	1.56561	1.56268	0.121306	1.70033	0.751672	0.0315372	1.50728	2.96135	4.33746	6.00122	2.41336	0.42267	2.11584	1.68763	0.143728	2.09679	0.33693	-0.645903	1.48747	0.764588	-0.807131	2.44164	1.2771	-1.13651	1.9071	1.73963	0.742312	1.89058	4.8853	1.25755
Os03g0169300	(No Hit)	pentatricopeptide, putative, expressed	2.44151	3.59596	4.22819	4.30378	3.83597	4.16182	3.27194	4.60776	3.56175	3.60676	3.95179	4.2821	4.51197	3.65256	3.85555	4.71228	4.44055	5.49013	4.09574	4.19736	3.73739	4.96479	4.75636	4.7576	4.01611	2.26373	4.21362	3.49644	2.62767	1.57474	3.8851	3.79151	4.3736	4.44436	4.40348	3.947	5.05351	2.53177	2.95182	2.67011	3.09525	3.4382	6.02805	5.46454	5.61668	3.03208	4.56806
Os03g0174200	Hypothetical protein.	expressed protein	2.71577	3.13647	3.63558	4.796	4.21551	4.14288	3.14079	2.8396	1.84838	2.95411	3.15887	3.33832	4.14609	0.448174	2.66725	0.88784	2.7469	2.90383	10.4722	9.83764	8.44577	10.654	10.5735	10.2489	1.66841	4.88579	4.14718	3.1396	2.93512	4.62469	10.9674	10.2469	10.0582	10.8613	9.82099	9.34501	7.29528	7.48715	8.72166	8.21131	8.45156	8.9944	11.3816	11.1928	11.2628	4.84855	11.1219
Os03g0195500	Sulfate permease (Fragment).	No Hit	4.42866	4.07358	3.60327	3.3947	2.65119	1.36562	2.49269	3.26482	1.92727	3.34301	4.73811	2.62313	2.09572	3.17182	2.43195	2.8929	2.76732	4.48227	3.31526	4.03212	2.1164	4.77391	4.12515	3.13664	4.20953	0.435704	4.47197	4.02965	3.3916	2.61582	4.44394	5.00624	3.69744	3.85012	5.67613	4.60622	5.29427	4.81592	3.46532	5.65663	4.86291	3.08804	3.43444	2.93138	3.12445	2.2972	3.39425
Os03g0206800	Hypothetical protein.	No Hit	2.84442	2.08664	3.38119	2.24554	0.349441	3.05651	2.70923	1.02556	1.70393	-0.115429	1.07218	1.73998	-0.467555	1.71549	3.12464	-1.30412	1.74305	2.47434	0.505752	0.598266	0.229149	-0.20046	0.355825	1.83427	3.77038	5.44886	4.09954	1.7398	-0.447684	2.64793	1.55357	-0.282015	2.21994	0.350095	-0.201522	2.90519	0.264556	-1.13912	2.79878	-0.637641	-0.424064	1.47977	1.62177	1.41978	0.259248	1.21235	1.20534
Os03g0211200	Hypothetical protein.	hypothetical protein	6.97261	3.58374	3.48318	3.70109	3.70432	4.52968	3.38077	3.5251	3.88477	3.36889	4.31892	4.5056	3.73299	3.85592	3.78159	3.47496	4.03655	3.70143	2.46832	3.15166	3.01763	3.42901	3.14496	2.71752	4.46967	4.69412	2.54754	4.56734	4.26393	3.26489	3.09359	4.00373	2.50886	2.99727	4.78918	7.67398	7.66471	7.12532	6.77902	7.5848	7.2562	4.63149	2.99282	3.13152	4.18029	3.70506	3.13128
Os03g0211700	Glycoside hydrolase, family 79, N-terminal domain containing protein.	heparanase-like protein precursor, putative, expressed	3.38883	2.764	7.23635	2.65474	2.75392	2.89654	3.23896	2.64153	3.43294	2.50021	2.77932	2.1986	2.89733	2.78727	3.50357	3.8643	2.44388	8.99661	2.22283	2.97149	4.15158	3.7092	3.43417	3.51403	4.56175	4.92411	4.84282	3.21816	2.71104	3.89405	3.56592	3.8323	2.51686	3.42421	5.27421	3.67191	3.70461	4.24225	2.46536	3.11632	4.02841	2.34993	1.0951	3.17949	3.68879	3.41016	2.56522
Os03g0212600	Targeting for Xklp2 family protein.	targeting protein-related, putative, expressed	3.33904	3.1651	2.28954	3.37631	0.929456	3.60802	2.91635	2.58707	3.60531	2.58213	3.71899	3.51308	2.68487	2.61029	1.97375	2.70002	2.87816	2.79413	10.294	9.6628	7.38691	10.7841	10.4529	10.6624	4.78495	5.29369	4.7721	3.92457	3.18627	4.2741	10.4627	10.0226	10.349	10.3253	9.7239	9.57629	7.32879	7.70634	8.81415	7.40139	8.20485	9.11237	11.3456	10.9428	11.3426	2.36292	11.0294
Os03g0222700	Heat shock protein DnaJ, N-terminal domain containing protein.	heat shock protein DnaJ, putative, expressed	3.01592	3.19281	3.34782	4.32786	7.04286	3.43846	4.04564	4.56672	4.51068	4.52632	4.45816	4.83525	4.74106	4.38545	3.51978	4.66146	4.27859	4.56272	3.47775	4.09351	4.29444	4.44875	3.84746	3.19466	4.4955	4.05678	3.38984	4.86269	4.56857	5.06573	4.04718	4.04025	3.18902	3.62816	5.00862	4.19292	3.39304	4.12205	3.64207	4.37341	3.85625	3.77576	4.04651	3.10719	3.37864	2.42381	2.94676
Os03g0233800	Conserved hypothetical protein.	ternary complex factor MIP1, putative, expressed	1.48247	2.32049	1.80759	1.5748	2.36543	2.76275	1.42336	1.80937	2.30328	1.86237	1.68763	1.62015	2.00713	2.69823	2.34184	2.67633	2.13183	1.83174	4.3143	3.69772	3.17132	3.8489	4.31379	3.9322	3.73511	5.80038	4.28726	2.55037	-0.000661306	3.07966	4.32283	4.58704	4.47954	4.5712	4.87878	4.19099	4.22881	3.57233	3.08524	2.82672	2.91204	3.26689	4.88314	5.42653	5.14413	4.7041	4.93282
Os03g0238000	Conserved hypothetical protein.	No Hit	3.9165	3.01418	2.61342	3.05532	1.32175	3.81352	3.40504	2.4506	2.09173	2.77803	1.43144	3.19964	2.59523	2.60576	3.07232	3.39838	2.16138	4.57068	2.26207	2.52866	2.41588	2.86013	2.46842	2.54157	4.90398	4.46909	3.66957	4.46319	2.47894	3.22109	3.04604	3.51331	4.70365	2.89183	4.87696	3.38037	3.23982	3.23819	5.24267	2.6419	2.97635	1.73278	1.9399	1.41117	1.5853	1.66385	2.34613
Os03g0241500	Hypothetical protein.	No Hit	4.45831	4.47249	4.7714	4.29613	4.62967	3.55469	4.47138	4.85336	4.32134	4.5675	4.30693	3.85149	4.41513	4.95151	5.13704	3.5128	4.7413	4.54252	3.53804	4.07916	3.78427	3.71888	3.64419	3.71353	-1.3126	3.46153	-0.74537	4.46721	4.31957	0.688555	3.33474	3.85427	3.72729	3.04367	4.3429	3.4262	4.76385	4.48132	3.79252	3.47658	4.15195	3.0741	4.42453	4.21497	3.69054	4.25639	4.39782
Os03g0247800	(No Hit)	No Hit	2.0869	3.28854	2.18088	2.5919	3.46516	1.74488	2.4121	2.58608	3.52637	1.50306	3.42622	2.12348	3.76712	3.11755	2.27194	3.61362	2.61574	2.82875	2.24975	3.32416	2.2691	3.93063	3.03193	2.88387	3.1576	4.03535	5.30421	3.92303	2.17155	5.08144	3.48575	3.94098	2.05035	3.44384	4.97417	4.52986	4.07452	4.39042	2.41482	2.91626	3.45591	1.1433	1.14231	0.617847	2.03638	1.95902	1.57852
Os03g0251100	Hypothetical protein.	No Hit	2.58394	2.82455	6.02178	1.22955	1.9259	4.58397	2.11276	1.58474	1.56367	6.50201	1.18997	1.97615	0.139297	3.10166	1.8008	0.480637	1.31827	1.39303	5.23048	1.21206	4.29076	0.324894	3.62181	2.72308	2.41227	4.16204	2.87518	1.27779	2.08408	3.18815	1.88047	1.69688	3.06559	0.738429	3.08619	1.78851	3.87186	2.21505	1.84924	0.62847	2.02175	1.4438	1.62524	0.915519	1.91923	0.894542	0.463817
Os03g0264300	Protein kinase domain containing protein.	tyrosine protein kinase domain containing protein, putative, expressed	2.77663	3.74416	8.02858	5.88212	3.91398	4.18375	3.9959	4.75216	4.40966	4.67927	4.35555	4.05766	3.77172	4.12571	3.60521	3.84118	3.54713	4.51845	4.27228	4.45796	3.83041	4.39101	3.95292	3.45239	3.13239	5.60218	4.00344	4.05434	2.9822	-0.23597	5.27817	5.1645	4.8198	4.71446	5.88379	5.60928	6.62298	5.69635	5.30531	4.57046	5.42728	5.71543	4.39878	3.78465	3.62756	3.60987	3.39859
Os03g0267100	Conserved hypothetical protein.	No Hit	4.2495	4.40328	4.90648	4.76368	4.62489	5.07378	3.93514	3.59884	4.13072	3.45639	3.75931	4.2639	4.17562	4.08557	4.21765	4.01667	4.20262	3.76529	2.46928	2.96735	2.97386	2.01926	1.85179	3.27823	4.21565	4.42583	4.7625	2.81915	3.55233	3.17935	1.74618	0.904055	2.00975	2.06598	0.729245	4.31523	4.27133	-1.09664	2.19232	2.28633	-0.596442	1.15052	3.07041	2.46761	2.98775	3.13443	1.55054
Os03g0275800	Hypothetical protein.	No Hit	2.50835	3.57502	0.147547	2.77321	2.70183	2.60121	3.02212	2.93588	3.28838	3.32525	1.89659	1.31446	6.55688	2.8969	1.41514	0.0726872	2.54272	2.95691	2.64726	2.42276	1.77854	3.1065	2.89257	0.0732151	3.99077	5.30061	4.78894	3.52988	2.59421	4.35943	2.8788	3.91785	2.89301	1.95338	5.27184	3.35541	5.48052	4.42292	2.79302	2.89652	4.0229	2.7498	2.33372	1.53327	1.87244	2.68312	3.06885
Os03g0302100	Non-protein coding transcript, unclassifiable transcript.	No Hit	6.10967	3.83757	3.16422	3.57973	3.57825	2.75962	3.25791	3.80063	3.24858	3.09922	3.42515	1.61322	3.91779	3.67902	3.26436	4.67528	3.90661	4.67114	3.10942	3.09216	3.43615	3.47341	3.17254	2.7884	3.37234	3.77111	5.40841	3.61103	4.01896	3.64216	3.20084	3.61344	2.99649	3.17453	4.42811	3.56385	3.68624	3.97978	4.41294	2.20992	3.90937	3.28848	3.36669	3.3418	3.31137	3.62903	3.50534
Os03g0302700	Zn-finger, RING domain containing protein.	anaphase-promoting complex subunit 11, putative, expressed	4.30724	3.96617	3.31024	3.88875	2.77458	1.70744	4.0408	4.09211	3.71278	3.58985	2.81454	1.88119	4.20787	4.27515	3.69952	2.86006	3.17404	3.05635	2.96789	2.8126	2.81648	2.87158	2.7971	2.38664	3.97729	4.84406	2.73096	3.21994	3.78756	4.43789	2.17679	2.93673	2.08339	2.34235	3.77288	2.47991	4.04487	2.51181	1.62729	1.94025	3.11577	1.84933	3.40843	2.87152	2.89909	3.13116	2.98692
Os03g0321800	Biotin/lipoate A/B protein ligase domain containing protein.	biotin--protein ligase, putative, expressed	3.52096	3.83565	3.56276	3.20979	3.39623	1.91241	4.3228	4.16534	2.92693	3.49516	4.19	3.68859	3.1777	2.55349	4.25995	2.741	2.77571	2.85837	3.0288	2.85304	3.71943	2.59845	2.81532	3.04429	5.8658	2.47283	3.41759	2.70089	3.44015	4.64151	2.77263	2.90734	2.83293	3.3856	3.1863	4.16479	4.34072	3.55786	3.73608	4.01492	3.16441	3.76834	3.83649	3.12999	2.72594	3.30171	2.70135
Os03g0322000	Centromere protein-like protein (Fragment).	expressed protein	2.2609	2.03045	2.54705	2.1312	1.74574	1.89073	1.8918	2.21177	1.42026	2.57017	1.71708	1.38105	2.57194	1.3806	1.13387	2.42051	1.54314	0.967262	2.12679	2.37166	1.1404	3.76153	3.6196	4.66896	1.37931	4.36166	3.98123	2.57517	0.470458	0.301975	3.21856	3.05645	1.37349	2.97187	4.29971	2.68928	3.651	3.62757	3.27882	2.25703	2.1486	1.14516	4.35675	4.06428	3.74736	0.85532	4.84086
Os03g0326100	Phospholipid-transporting ATPase 1 (EC 3.6.3.1) (Aminophospholipid flippase 1).	No Hit	2.12404	1.48248	1.73646	2.54135	3.32123	2.1748	2.45014	1.56014	2.02417	3.65526	3.29374	3.05966	3.38539	2.81032	1.67579	2.84308	3.17984	2.27979	2.37401	1.19788	3.44243	1.90623	2.62964	1.36868	-1.67318	4.63371	5.04302	3.36569	3.30241	3.815	3.99584	3.93773	3.7958	4.64489	4.68913	4.59479	4.02169	4.07982	3.65965	4.21452	4.17949	3.25172	1.5433	1.47999	2.52442	3.05784	2.60325
Os03g0333100	Protein of unknown function DUF663 domain containing protein.	AARP2CN domain containing protein, expressed	2.1471	2.3568	0.0504883	1.87205	1.49791	1.32359	1.27296	1.07722	0.108267	1.04988	1.27988	-0.833139	2.38832	2.79611	1.56683	0.371214	2.00421	0.874313	1.07128	2.08968	-0.077285	3.04996	2.61547	1.39503	2.74547	3.70226	-1.49074	2.07291	2.65518	-1.5949	1.92627	3.51535	1.62519	1.90841	4.20331	0.488585	1.89836	2.60569	2.75939	2.59061	3.49542	0.126424	2.24976	1.82122	2.74613	2.00601	1.89564
Os03g0333300	Eukaryotic translation initiation factor 2 beta subunit (eIF-2-beta) (P38).	eukaryotic translation initiation factor 2 subunit beta, putative, expressed	5.6005	5.5077	5.31414	5.67343	5.13802	4.81862	6.19758	6.49046	6.39736	6.3449	6.16756	6.24888	6.63562	7.04348	6.7945	6.28353	6.09469	6.85712	5.52495	5.03092	4.91551	5.77299	5.21536	4.95752	5.09984	4.95153	5.29326	5.80904	6.72326	3.89059	4.51132	3.96987	4.79629	4.65317	3.51303	4.44325	4.70201	3.90271	4.82085	5.21592	3.64194	5.25135	6.42772	5.5112	5.28962	5.44556	5.65443
Os03g0335100	Zn-finger, CCHC type domain containing protein.	DNA-binding protein, putative, expressed	2.77544	5.34397	2.31779	2.09839	1.94555	1.04119	2.33807	2.45241	2.55258	2.51554	1.76192	2.96785	2.75202	2.38486	2.12814	3.88963	1.68661	1.63224	1.14442	0.947948	1.69473	1.69386	2.30935	1.45981	3.33051	5.01866	4.3896	2.88537	2.52903	4.54327	5.20079	4.76022	4.8458	4.92833	5.66558	5.8286	5.26858	5.54549	4.61432	5.39093	4.92934	4.37441	1.61838	0.921389	1.80997	2.38603	1.36627
Os03g0337200	Hypothetical protein.	No Hit	4.87922	5.37156	4.72902	5.41489	5.63993	5.10849	5.35411	5.31233	4.03104	6.06573	6.51874	5.77288	3.31601	4.36356	4.80917	3.24995	5.39239	3.35482	3.33774	3.66563	4.07258	2.51462	3.41911	3.9543	3.16165	4.16295	3.6341	3.28725	4.45167	1.79624	4.93522	4.04326	5.01029	4.36173	0.803324	3.97429	4.47474	4.15844	4.36328	4.74181	4.5045	4.5829	5.40846	4.69917	3.65254	5.30961	4.87633
Os03g0338800	Helix-turn-helix, Fis-type domain containing protein.	No Hit	5.38397	5.05749	6.37918	4.98478	4.94755	6.19045	4.5387	4.79755	5.45409	4.1819	4.3765	5.65779	5.65633	5.32632	6.03425	4.86903	4.64608	6.01327	4.45901	4.64016	5.66785	4.91059	5.18994	5.47294	4.78685	4.97451	4.57598	5.02728	5.09526	4.54973	4.70112	4.51199	5.79787	4.54946	4.31329	5.22289	7.58693	5.41429	5.70211	6.4052	5.77068	5.45487	5.64915	5.64371	6.328	5.10195	5.23908
Os03g0344800	SMAD/FHA domain containing protein.	No Hit	2.90697	3.12576	3.52597	2.58882	3.81674	3.61021	2.24156	2.81947	2.85729	2.20536	2.70069	2.96937	3.91431	3.05146	2.75069	1.96077	3.00305	2.61361	1.53821	0.0169827	1.53298	0.740242	1.85514	3.00673	-1.54226	3.60528	-1.41603	1.99931	1.92883	1.33174	1.42308	-0.441833	2.13612	1.33618	1.41847	1.22909	4.24967	-1.36595	0.137137	2.6078	-0.902274	0.837203	2.77762	3.76787	1.88948	2.03217	1.98436
Os03g0347100	Hypothetical protein.	No Hit	2.72075	2.89115	1.93248	2.22252	2.08156	2.80081	2.63624	2.36265	2.73477	2.08228	2.19861	2.28415	3.34322	2.70003	1.64985	3.78313	2.30037	2.15042	2.09497	2.93493	1.52068	2.6248	3.30008	1.00664	5.78645	-1.30847	4.10271	2.93712	3.01677	3.85998	4.26471	4.59487	1.99953	3.7392	5.40192	4.49108	4.61551	5.05443	2.66464	3.0892	4.28931	2.82	1.98889	2.47172	0.560052	1.65814	1.95872
Os03g0349800	Hypothetical protein.	No Hit	5.64566	4.59957	6.18258	4.97364	3.85489	5.79042	3.08075	2.70632	4.51366	3.2492	3.9708	3.66171	2.13328	3.10758	3.21332	2.542	2.52031	2.88363	2.45547	3.24936	3.2902	3.51844	2.86257	2.95912	3.66901	5.27918	4.18337	3.49832	2.82226	4.96281	3.43452	3.85079	1.6077	2.77339	4.93786	2.86297	3.46841	4.37165	2.19803	2.3612	4.01192	2.85542	2.05052	2.62887	5.26186	2.94599	1.93642
Os03g0355500	Conserved hypothetical protein.	hypothetical protein	4.79618	4.81603	5.47298	5.865	5.90945	6.38945	3.84608	4.05365	4.56276	4.5333	5.26055	5.3805	5.47671	5.652	5.57502	6.80969	6.39705	7.16673	7.16589	7.16081	5.67993	7.88322	6.93209	6.90528	5.34826	5.87888	4.8526	6.8585	6.32835	5.79596	7.70321	7.9269	7.97193	8.22385	7.85516	8.19702	7.86433	7.50463	8.64472	8.11445	8.36903	8.70202	10.0968	9.51043	9.42922	7.51171	9.4351
Os03g0361100	Terpene synthase-like domain containing protein.	terpene synthase, putative	5.84432	6.3137	7.2139	6.35444	6.925	7.19408	5.19935	6.03938	6.47761	6.05992	6.46563	6.84694	6.07947	6.00536	6.47074	6.04335	6.40749	6.66041	5.87394	5.64562	6.2358	5.13588	5.29834	5.73806	6.10385	5.35789	5.48031	6.16783	5.91614	5.63447	6.04102	6.57357	7.35987	6.46661	6.1821	6.8448	7.30219	6.18564	6.00133	7.11129	6.35627	5.49955	5.24943	5.67917	5.78023	6.11487	5.46716
Os03g0372900	Cyclin-like F-box domain containing protein.	OsFBX91 - F-box domain containing protein, expressed	2.61065	1.9614	1.90802	2.13315	9.01718	3.23685	1.92934	2.11732	2.58705	2.34047	2.70975	2.10081	2.55323	2.14653	1.99549	2.38413	2.2393	2.86513	2.21824	1.54226	0.900073	3.21005	2.16841	2.24921	1.66909	4.91761	4.06353	3.55915	1.65111	3.27026	2.72811	2.91836	1.70839	2.50251	4.33854	3.08447	2.05454	2.83133	2.15916	1.88991	2.54882	0.670994	0.587699	1.21855	2.35606	2.03573	1.09538
Os03g0396900	PIMT.	RNA cap guanine-N2 methyltransferase domain containing protein, expressed	3.06335	4.25612	2.87656	3.8369	3.76982	2.84158	4.11611	4.58308	4.55619	3.64484	4.20514	3.86847	5.18135	4.72859	5.16075	4.50445	4.37899	5.06334	3.63217	3.75614	3.37256	4.25174	4.13353	4.35362	2.00297	5.43666	4.12979	4.30615	3.99348	4.55713	3.92459	4.69383	3.44514	4.03462	5.27793	4.30673	4.59659	5.05551	4.15172	3.91179	4.91366	4.54645	5.34781	4.47866	4.32048	4.88115	4.50669
Os03g0399700	Conserved hypothetical protein.	No Hit	4.16393	3.85414	4.61058	3.9602	3.69745	4.41301	3.11297	3.65945	3.62087	3.25047	3.47979	4.34847	5.07455	4.49073	3.90747	4.57124	3.73255	4.17844	3.80984	4.68855	4.27366	4.91835	5.00728	3.33253	5.7061	5.16867	5.44119	4.48832	4.63336	5.48525	5.316	6.2529	4.06644	5.04899	7.02447	5.76354	6.02006	6.77981	4.37171	5.47545	6.41536	4.28817	4.24887	4.12318	3.28974	3.62461	3.58449
Os03g0404800	3-beta hydroxysteroid dehydrogenase/isomerase family protein.	NAD dependent epimerase/dehydratase family protein, putative, expressed	1.73821	2.21546	0.0674262	0.574073	1.63467	1.42825	1.82974	4.65974	0.376344	0.694123	1.93424	1.42444	3.84625	2.12558	3.61355	3.64289	2.28328	2.36059	4.66671	-0.0161772	5.14255	0.0100128	2.85261	1.17625	3.61825	4.29158	4.10591	1.2503	3.08339	2.96523	0.692854	-0.455768	2.47957	0.949201	-0.471471	1.58885	-1.46445	-1.64371	2.11792	-0.390035	0.492595	1.72046	0.333927	0.772805	1.70508	1.94369	1.27145
Os03g0421300	(No Hit)	expressed protein	6.34331	6.32984	5.59119	6.61042	5.88599	5.79236	7.092	6.1935	6.17394	7.09776	6.51107	6.47953	6.62072	6.52072	7.02526	6.61851	6.64975	5.89868	4.59306	5.12137	5.11252	3.88763	3.46671	4.05466	5.22972	4.91918	6.2965	5.95332	5.57285	5.43455	5.34769	4.58028	5.09315	5.18376	4.40034	4.82653	5.91541	6.55797	6.25181	7.33856	6.55931	6.57227	5.32147	5.13956	5.28016	6.47679	4.98943
Os03g0436600	Polygalacturonase inhibitor 2 precursor (Polygalacturonase-inhibiting protein) (PGIP-2).	polygalacturonase inhibitor 1 precursor, putative	9.84365	9.86145	10.5221	8.79104	9.24583	9.62538	8.51684	9.47975	9.67107	8.11741	8.86176	8.88103	9.65456	9.79333	9.66194	9.0459	9.14215	9.34536	9.29699	9.08536	9.3767	8.82489	8.99642	9.00224	10.3917	10.736	9.23195	9.49003	8.98958	9.9501	8.62787	9.13269	9.52854	8.44195	8.8709	8.67048	10.5228	9.16966	8.91004	9.46786	9.21145	8.61365	9.05505	9.54166	9.45019	9.39844	8.95045
Os03g0437100	Zn-finger, C2H2 type domain containing protein.	ZOS3-11 - C2H2 zinc finger protein, expressed	-0.743241	3.38928	2.13895	4.99994	2.17777	0.345325	1.39791	5.85777	-0.415052	0.344809	3.78778	2.94311	3.24248	1.04584	1.58483	2.82595	1.76936	1.97781	0.967756	3.82005	4.77142	-0.322483	-0.537469	1.89271	3.37094	5.08111	3.47918	0.48064	1.92373	-1.18256	3.9541	3.38158	5.45504	4.45218	4.00792	4.90572	2.28859	0.407081	5.0896	4.66851	3.09163	3.37658	1.43461	0.159719	2.04293	2.28886	1.9876
Os03g0438900	Hypothetical protein.	expressed protein	3.3102	1.14791	2.25536	0.836671	1.82388	1.57011	0.916306	0.381728	2.09002	1.40848	0.826716	2.35259	2.24296	2.92883	2.30852	2.14187	1.59363	1.92001	1.31409	2.32882	2.72618	3.33378	2.95616	1.73726	3.37143	1.29853	4.90669	2.46328	-0.0818875	3.52006	3.0685	3.7762	1.06235	2.84896	4.90877	2.7894	3.38501	3.9616	1.40578	5.27612	3.5483	1.31055	1.31759	2.32315	1.5164	2.20647	1.72176
Os03g0441400	TPR-like domain containing protein.	pentatricopeptide, putative, expressed	3.77526	3.94061	0.157476	3.4902	3.86618	2.83273	3.37909	3.88227	3.24193	4.16409	4.49613	3.68884	5.03997	3.45912	3.51452	4.60107	4.04834	3.43011	2.98148	3.27698	2.7337	2.02478	2.02741	2.19541	4.32028	2.4499	5.60163	3.47255	3.33477	4.58888	3.1903	2.4943	2.28708	3.2188	1.77203	2.66374	2.17113	1.79935	3.60988	3.47574	2.83314	3.09185	4.87737	3.62981	3.41991	2.20606	3.70475
Os03g0558400	Conserved hypothetical protein.	expressed protein	0.858487	0.617471	2.2974	0.836754	2.55013	1.84342	1.7833	2.18034	2.9188	3.10941	0.619366	1.64394	1.87506	1.95265	1.77305	-0.049278	1.08253	3.0939	2.63539	1.32323	1.69921	0.803636	1.35141	1.38384	3.57606	4.85377	3.73392	2.25211	0.0192577	3.51626	2.95972	2.91963	1.36355	3.35426	4.14689	3.02228	0.938134	2.3168	1.62285	-1.06282	1.64233	1.34737	0.203662	2.03077	0.822072	1.26682	1.76777
Os03g0563400	BED finger domain containing protein.	No Hit	2.23525	7.96306	0.860113	1.17291	0.169465	0.919141	2.32356	1.29695	2.0931	2.08853	3.09479	-0.0410181	2.77602	0.945839	2.23299	2.62778	2.3737	1.42574	1.15021	0.35124	0.543037	1.28673	0.475504	0.487323	2.70218	5.09912	3.35989	-0.17596	1.12257	-1.05348	1.19481	0.646718	2.36462	0.998745	2.08563	1.58853	-1.61914	-1.13053	0.906418	1.59873	-0.941854	0.566827	0.670735	0.611826	2.67914	1.93636	0.950107
Os03g0570200	Conserved hypothetical protein.	expressed protein	3.91609	4.28725	2.57614	3.62503	4.0063	3.44563	5.08962	5.0312	3.41318	5.60348	5.61229	4.09917	3.66318	3.6709	4.19146	4.3714	4.28529	3.46178	2.20192	3.16581	2.94698	3.15419	3.49129	3.03526	4.9438	5.42904	4.09744	3.64567	4.34343	2.22433	3.15798	3.62557	2.71386	2.83456	4.13083	1.11919	4.29123	4.18912	2.95968	4.22998	4.22607	3.54625	4.21133	4.05653	2.32948	5.4613	5.0451
Os03g0581600	DAG protein, chloroplast precursor.	DAG protein, chloroplast precursor, putative, expressed	3.36465	3.04121	7.51195	3.0887	3.71304	2.68302	3.03006	3.90659	4.6706	2.60336	3.29795	3.25399	5.67516	4.91251	4.68381	4.05679	3.79143	4.4373	2.42008	3.54104	2.35389	2.3469	1.89559	1.76151	4.53742	5.07169	5.44783	4.04869	4.21547	3.44983	2.32662	3.56998	3.18083	2.25118	3.34231	2.27936	3.66534	3.30943	2.66516	2.31618	3.2161	3.43781	3.93564	2.74015	4.72051	2.48448	2.95499
Os03g0587600	(No Hit)	zinc knuckle domain containing protein, expressed	0.302866	0.844843	0.541338	1.29822	3.58874	0.0688536	1.67092	2.13398	3.14075	1.63405	3.25377	0.456702	4.89798	3.53997	2.22472	-0.971248	0.914367	-0.136075	1.29036	1.07137	0.281197	0.902342	0.826848	0.360211	3.09717	-2.89484	3.72464	3.13525	3.39411	3.49274	1.07305	0.687907	3.15115	5.71301	0.162329	0.122221	2.6765	-1.02742	0.0548557	3.2698	-1.13408	0.720993	3.61025	0.737044	1.50144	3.83828	2.00723
Os03g0589100	(No Hit)	expressed protein	5.73188	5.75536	5.90664	5.22017	5.37073	5.56685	3.83581	4.70254	4.8457	3.65934	4.23119	5.44566	7.35429	7.77773	7.588	6.1256	5.68613	6.64399	5.01473	5.09856	5.64927	5.08679	4.74653	4.08551	4.86088	4.69788	4.50313	4.29353	4.70437	4.50866	5.61174	6.13485	5.82493	5.49528	6.80317	6.27212	8.18957	6.96278	5.56869	5.68359	6.89356	4.91658	4.8382	3.44104	3.40679	5.82396	3.22736
Os03g0589400	(No Hit)	expressed protein	2.95303	2.92639	3.83712	3.28878	3.10971	3.56326	2.27775	2.1289	3.3385	1.39418	2.21447	4.40314	3.71753	4.29543	3.61904	3.75686	3.83965	2.83903	2.96694	3.02622	2.23195	3.54686	3.46387	2.60081	4.5012	3.68108	4.01732	3.47105	2.29427	3.77746	3.35438	4.5918	2.47524	3.28184	5.50865	3.32959	6.42278	5.90515	3.05978	3.98459	5.67321	3.17263	3.04619	2.17925	4.61917	1.5919	1.65401
Os03g0611100	Hypothetical protein.	No Hit	1.96373	2.05795	3.34877	2.4438	1.81313	2.79929	2.54789	2.20612	2.91232	2.44917	1.58777	3.53093	2.11012	2.80575	1.32533	1.47634	2.63432	1.51417	1.46178	2.15006	1.88293	2.42659	1.40699	1.33592	2.17579	5.2531	5.42249	2.25677	2.46082	5.45503	1.85467	2.53541	2.50986	1.74866	3.91476	2.02905	4.40039	3.54159	1.99067	3.27174	3.1172	1.69319	1.88478	3.61105	2.92623	1.63089	1.99595
Os03g0616300	DNA-directed polymerase kappa.	DNA-directed polymerase, putative, expressed	4.52872	2.67558	2.71966	3.60966	3.532	3.23779	4.68312	3.96157	3.49612	4.31745	3.44995	3.61742	2.89804	3.29443	3.05603	3.05891	3.83415	3.49352	2.75344	2.64046	2.88532	1.52302	2.10229	3.18347	4.02035	4.03784	5.44945	3.84931	3.94585	3.9477	3.34352	1.46255	2.74044	3.30992	1.29365	2.68776	2.4587	1.56314	2.95542	4.4056	0.586994	3.15303	3.72271	3.39636	3.37919	3.95425	3.9561
Os03g0616500	ARM repeat fold domain containing protein.	HEAT repeat family protein, putative, expressed	3.12229	3.03084	0.399936	1.449	1.92032	0.197981	1.51003	2.76579	1.09074	2.13502	1.71313	1.09172	2.33737	2.75967	0.213817	3.43993	1.73896	3.18569	1.31355	1.96872	1.99438	1.49472	1.25895	1.10699	2.37477	4.58593	5.40034	0.273747	1.60669	2.50129	1.95093	1.45017	1.81351	1.66816	2.51693	0.541165	2.42465	2.14305	2.82059	2.09467	2.08125	-0.344038	2.24834	2.11396	-0.110335	1.09586	1.89222
Os03g0634100	Conserved hypothetical protein.	No Hit	2.36525	2.95737	1.8407	1.97194	2.20992	2.29423	1.55889	2.66395	0.104428	2.02805	2.16565	2.70983	0.979572	1.91449	1.77694	1.03315	0.90872	0.753249	2.29859	2.20244	0.985299	2.23931	1.97245	3.89565	3.44748	1.78859	2.89433	1.55942	2.60314	-1.81885	2.47711	3.53167	1.57892	2.28738	4.3622	2.55202	4.61551	3.84983	0.756165	1.99949	4.15917	0.840899	1.65496	2.96721	2.38959	1.62605	1.28337
Os03g0634500	Conserved hypothetical protein.	No Hit	5.46187	5.32578	5.90558	4.07663	3.38578	4.78364	4.26634	4.93503	5.15808	2.19966	3.28363	4.99519	5.59818	4.98146	5.36997	5.21922	3.55643	5.29937	5.36751	6.58431	5.77434	4.56211	4.17776	4.53898	5.32884	4.89917	4.05578	4.62708	4.72144	3.92577	5.83814	6.35383	6.01082	4.97965	5.93198	5.45638	6.96659	6.44037	5.6264	5.44777	6.00291	5.32744	3.76946	4.62369	4.73792	4.49854	3.77208
Os03g0639100	(No Hit)	expressed protein	0.17466	2.51347	1.16141	-0.261137	2.86942	1.16788	0.824231	1.02148	2.47229	0.0662322	0.436721	0.342703	3.04396	0.644898	0.158266	0.0401271	-0.195806	1.78955	1.12883	-0.333314	-0.25446	1.23933	1.31745	0.728452	4.55361	2.01389	-1.42561	0.555257	0.84843	2.34627	2.7188	3.48193	2.42339	3.78167	3.44045	3.72564	-0.78072	0.188932	2.76716	4.48205	-0.643825	4.90691	2.34651	0.434466	3.3186	1.54221	0.630764
Os03g0639400	Plant invertase/pectin methylesterase inhibitor domain containing protein.	plant invertase/pectin methylesterase inhibitor domain containing protein, expressed	2.14709	2.88616	3.48629	2.4069	0.897559	1.75205	5.92429	2.37022	1.13411	2.81698	1.92931	2.40884	3.46755	2.3584	7.66571	3.40558	2.79601	2.83749	2.85893	3.11772	2.48209	3.53871	3.49645	1.70338	4.90393	4.94533	4.42917	3.32308	2.57377	4.72722	4.17636	4.72056	2.01252	3.60167	5.92059	4.33355	4.82061	5.00048	6.16722	2.44714	4.57996	2.1279	1.19316	2.81482	1.39886	1.98828	1.1861
Os03g0641500	Plant lipid transfer/seed storage/trypsin-alpha amylase inhibitor domain containing protein.	LTPL15 - Protease inhibitor/seed storage/LTP family protein precursor, expressed	2.86705	1.55309	2.1779	1.6063	1.06597	0.0556029	2.12232	2.86805	3.10938	2.03306	1.45337	1.03079	2.92329	1.48131	2.61205	3.2365	0.749397	3.2858	1.52699	0.951404	1.14598	-0.0133259	0.252216	1.89582	3.84553	4.68649	3.97885	2.73227	1.64925	1.93397	0.510476	1.03272	1.06267	1.86615	-0.476021	2.09295	2.02354	-0.657168	1.33196	0.977041	-0.669211	2.05765	0.527024	0.675258	3.37139	1.10665	1.14213
Os03g0650200	Cytochrome P450 family protein.	cytochrome P450, putative, expressed	12.5449	12.6306	13.6099	11.9113	12.0201	12.7868	11.5928	12.1797	12.7097	10.2523	11.0155	11.3905	12.2776	12.162	12.2797	11.2765	11.2564	11.6571	11.9936	11.7543	12.1462	10.1634	10.5216	10.7631	12.5904	12.9968	11.8494	11.1653	10.6901	11.4246	9.77121	10.0439	10.8676	9.73104	10.035	10.4471	11.5936	10.2416	10.2776	10.6893	10.1739	10.0003	10.5951	10.8467	10.9385	10.6996	9.91512
Os03g0667400	Conserved hypothetical protein.	ubiquitin carboxyl-terminal hydrolase, family 1, putative, expressed	3.5124	4.53132	4.20391	2.55087	2.64142	2.93625	4.66109	4.16517	4.12953	3.22504	3.32361	3.60373	4.09316	2.79344	4.11347	2.51387	3.13264	3.25868	3.20887	3.46844	4.89827	1.60443	2.2266	2.92619	4.82908	4.14228	3.35356	1.85218	2.77527	4.46662	3.83373	3.31596	4.39632	2.37738	2.14426	3.06528	3.13052	3.33848	4.2028	3.07143	2.08032	4.26332	5.44193	4.81388	5.05283	5.77593	4.75465
Os03g0668000	Cyclin-like F-box domain containing protein.	OsFBX103 - F-box domain containing protein, expressed	7.79883	7.12714	7.11192	8.39629	7.78343	7.6991	8.79948	8.53059	8.74103	8.983	8.43506	8.08683	9.31581	9.0034	8.71545	8.80185	8.6724	9.03737	6.76601	7.45735	6.98468	6.74216	6.54641	6.81989	7.36415	7.2355	7.39983	7.90002	8.14948	7.38444	7.751	6.60877	7.1507	7.61251	5.88835	6.68903	6.50507	6.96882	7.31959	7.64039	6.65371	7.22187	7.31424	7.36149	7.5273	7.8453	7.01379
Os03g0675000	Conserved hypothetical protein.	Peptidase family C50, putative	3.7659	1.52074	3.95928	4.40005	3.47787	4.52086	3.36462	2.71288	3.04607	4.40239	3.43871	4.33868	3.14467	2.99121	1.90546	3.22007	3.15328	3.43739	3.23714	2.66642	3.35825	3.27591	3.10784	4.19735	3.5438	4.60827	4.27368	4.56243	4.19306	4.43506	2.90898	0.206588	2.04971	2.70517	0.331312	2.03591	-0.246009	-0.486451	2.6079	3.31994	-1.02715	3.18672	3.8711	3.64639	3.03555	5.18605	4.31012
Os03g0678800	Glycosyl transferase, family 8 protein.	glycosyl transferase 8 domain containing protein, putative, expressed	1.21179	1.90605	1.77702	1.90836	1.67963	1.62601	1.15373	2.39089	1.84408	2.23472	2.25224	2.098	1.5836	0.740278	2.30809	1.54762	2.13761	2.51897	1.78915	-0.224343	2.15676	-0.113643	-0.373197	1.14671	2.52782	4.21101	4.29051	0.447276	1.15001	3.73867	0.268938	-1.00345	1.81624	1.3035	-1.68473	0.849057	0.205338	-1.4972	1.67995	1.06795	-2.05815	1.47398	2.28035	0.846163	4.91869	2.17316	2.00723
Os03g0685700	TPR-like domain containing protein.	expressed protein	2.3414	2.03643	3.30508	2.84244	1.77665	0.979754	2.04593	2.76006	3.51314	2.60851	2.18827	2.25302	1.79502	1.70408	1.34829	1.75463	1.56045	2.9153	0.809317	0.580359	1.83293	-1.47007	-0.235459	1.07359	4.15679	2.41747	1.82723	0.58746	0.0253603	1.20327	0.753885	-1.2596	1.19597	1.43693	-2.12794	0.897186	0.130654	-2.04956	1.49382	0.656824	-1.93361	-0.276827	1.76231	-0.517129	1.57224	1.70403	2.10748
Os03g0685800	Hypothetical protein.	expressed protein	2.46523	3.23357	1.6518	3.11133	2.23467	4.3836	2.24349	2.5644	2.58086	2.58986	2.28023	2.48972	4.27766	2.50908	1.55512	3.55107	2.43023	2.39273	2.56279	2.34594	4.10277	3.50112	3.25597	1.23477	3.56154	4.33417	2.61016	3.38079	3.1568	4.07637	3.55509	4.42888	2.3658	3.4661	5.35581	3.99268	4.20656	4.73749	1.90085	2.33568	4.32863	3.27176	1.74606	1.86955	-0.480078	1.15195	2.1243
Os03g0686300	Myosin head, motor region domain containing protein.	myosin, putative, expressed	4.15756	3.87707	4.12515	3.60898	3.29432	4.56759	2.17357	3.34527	3.67729	2.31501	3.29202	3.54611	2.54809	3.87604	2.99087	3.63813	3.08739	3.00163	3.36641	3.79838	2.62732	4.46267	4.47616	3.69378	5.20936	5.02335	4.22487	4.34802	3.72964	1.72468	4.5449	5.65893	2.85455	4.30041	6.49347	4.57063	5.72241	6.00799	3.06653	4.07882	5.61544	3.31909	3.04603	3.35733	2.75171	2.32692	2.33466
Os03g0686400	Hypothetical protein.	No Hit	2.18397	3.03347	2.36652	2.44974	0.805	1.3103	4.52322	2.32891	2.81392	1.79802	1.92236	3.20491	4.18695	2.05286	0.514317	2.67863	2.39021	1.00183	3.02658	3.07473	1.53679	4.40411	3.00699	1.14885	4.74965	4.4707	4.31016	3.24767	2.37646	3.99966	3.43982	4.44397	0.959473	5.43429	5.32616	2.92203	5.16082	4.92362	3.26942	2.01056	4.61798	2.21172	2.3602	2.14492	1.24814	5.82507	2.0025
Os03g0686700	Conserved hypothetical protein.	No Hit	5.30348	5.58434	5.25192	5.79245	6.30647	6.04383	5.44536	6.4534	6.01649	6.16068	7.45104	6.29125	5.29686	5.03858	4.84723	4.81371	5.78338	5.52562	5.91046	5.92061	6.08757	5.3233	5.52418	6.23751	5.02512	4.80309	4.8166	5.51247	6.63387	5.61543	4.78127	5.10399	5.14584	4.57387	4.72949	4.60783	6.02652	5.27494	4.65338	4.50031	4.9264	4.4601	7.08411	6.72946	6.24694	6.18623	6.18727
Os03g0687700	Ribosome-inactivating protein family protein.	expressed protein	9.3014	9.2811	9.2386	8.89699	9.74943	8.95874	5.84599	6.32654	6.40504	5.8612	6.39534	7.6604	5.70221	5.72123	6.56975	6.04799	6.6267	5.01382	5.9768	6.06086	5.50278	5.82869	4.96856	5.05172	4.88007	0.0124433	3.98794	3.18318	5.40534	5.32803	6.28209	6.7916	7.3267	6.6441	6.42503	5.93097	6.48275	5.14412	6.049	4.74397	5.849	6.39866	3.74576	3.87903	6.03749	6.48726	3.80101
Os03g0691500	Conserved hypothetical protein.	centromere protein, putative, expressed	0.808087	1.92517	3.00126	1.86241	1.8918	2.33017	4.10975	2.1715	2.25469	2.72286	1.08549	3.59123	4.86565	2.10613	2.63254	2.36894	1.25232	1.46917	1.9083	1.67482	3.06764	1.7479	1.80503	2.61044	0.849373	3.35353	3.94486	2.40341	1.85243	1.18461	2.16573	2.16386	2.47525	2.87643	2.87291	2.3957	4.67029	0.242513	2.71509	1.29907	1.02447	2.31484	2.80962	1.83548	1.87788	2.42922	1.5749
Os03g0693900	Oxalate oxidase 1 (EC 1.2.3.4) (Germin).	Cupin domain containing protein, expressed	2.89376	2.35127	1.33491	1.4208	1.51746	2.8275	1.968	2.50464	2.43347	2.19013	3.2309	1.6291	2.60318	2.67892	1.78649	1.47111	2.35237	3.32078	0.843573	1.58531	1.20501	1.95746	1.24002	1.6589	-0.579399	-3.14021	-1.3469	0.935795	0.941754	2.71529	2.10575	3.17608	2.09552	2.25424	3.55193	2.541	0.365729	1.83182	1.74651	2.03291	0.924305	0.669678	2.12187	2.47407	2.22799	0.946582	1.41997
Os03g0712400	Atypical receptor-like kinase MARK.	inactive receptor kinase At2g26730 precursor, putative, expressed	3.748	3.88365	4.5203	3.9011	3.35437	4.6756	1.77365	3.218	3.66473	1.81093	2.28831	3.36134	3.99146	3.99188	4.53811	3.23996	2.67927	3.60148	3.17945	3.77793	3.14988	4.30279	4.20148	3.08478	4.48459	4.67274	4.03565	2.86804	3.40797	4.98382	4.26502	5.07554	3.21677	4.42874	5.96416	4.6324	5.82981	5.90306	3.81246	4.29039	5.37093	3.39502	3.09191	3.10764	3.65848	2.08494	2.71842
Os03g0724800	Conserved hypothetical protein.	expressed protein	3.75448	3.25255	-0.970019	3.06311	1.12069	3.20877	2.73327	2.48731	1.42972	3.48339	1.33985	4.87255	0.892476	2.8779	2.89331	0.935455	2.03103	1.64795	3.6098	2.12567	1.37005	2.59801	2.91411	0.89879	4.73242	4.85549	4.54428	3.14993	5.09112	4.21853	3.68632	4.27446	1.84091	3.89012	5.19391	4.24342	4.21366	4.85064	2.42947	3.65594	4.2877	1.79222	2.11548	4.20518	-0.175103	2.07202	1.07799
Os03g0728700	(No Hit)	hypothetical protein	1.69536	2.00077	2.62854	2.44813	2.78705	2.86616	1.13606	2.92518	2.18678	2.05003	3.06018	2.47029	4.33092	2.38776	3.59609	3.18692	2.97086	2.78631	1.99135	1.82238	1.82162	3.4171	3.02047	3.60327	4.73806	5.09815	4.30794	3.64348	2.78599	4.26373	3.76779	3.79719	3.7324	3.90702	4.73275	2.94802	3.00971	4.08886	2.86303	2.85306	3.88777	4.77043	2.89047	3.01872	3.26864	2.75507	4.5491
Os03g0735800	Cell wall invertase (EC 3.2.1.26).	glycosyl hydrolases, putative, expressed	1.41273	3.50178	3.23812	2.4469	2.88947	3.54741	1.77715	2.83717	2.81683	0.957127	2.27868	2.42864	3.90702	2.84232	3.37355	3.62448	1.98267	3.1795	3.13467	2.85234	1.69965	3.70922	3.17641	1.44231	5.29813	5.2701	4.60109	3.65543	2.63968	4.10883	3.39442	4.68625	1.96309	3.60866	5.4809	3.26931	5.51485	5.61968	2.91983	4.14669	5.0957	2.8782	2.63583	2.00841	4.54563	2.4273	2.87051
Os03g0737200	Conserved hypothetical protein.	No Hit	5.68905	5.80938	4.7726	5.40269	5.44206	4.83721	5.62651	6.04885	5.5093	5.03898	5.18575	4.58349	6.015	6.2247	6.36949	5.34362	5.71167	6.38764	4.30803	4.44749	3.73868	5.31165	5.19348	5.13343	5.35145	5.87807	3.69402	4.90578	5.40623	4.54131	3.99256	3.5223	3.59193	4.21031	4.33826	3.96912	4.73347	3.82919	4.22454	3.67826	3.45986	3.91319	5.52345	5.02841	4.39466	4.56791	5.52696
Os03g0741200	Hypothetical protein.	No Hit	4.29112	5.0966	5.79225	4.72566	4.84036	5.16263	3.95784	4.80027	4.35705	4.26922	4.82777	4.9834	4.90574	4.66678	5.1511	4.61442	4.72628	4.84175	4.27717	4.51072	5.5109	4.04038	3.82823	3.80842	4.90397	4.13064	3.41893	4.8125	4.20023	2.53041	3.60253	4.42629	4.37786	3.74834	5.12501	4.18246	5.83035	5.41566	4.57533	4.17717	5.04183	4.37063	3.55639	3.75337	2.86188	4.33424	2.82786
Os03g0741500	Cytochrome P450 71D7 (EC 1.14.-.-).	cytochrome P450, putative, expressed	3.82412	3.61952	1.18341	4.01968	2.15949	4.61209	2.70541	1.67306	2.40949	4.06481	2.46819	3.92733	4.24475	1.01198	4.05098	3.56861	2.36483	1.05928	1.18255	1.22253	3.18523	2.17225	1.29814	2.79471	4.68425	3.47889	4.77708	0.268138	0.731964	3.25402	3.58764	4.22216	3.65216	4.45877	4.48404	4.75429	3.87323	3.4536	3.53842	3.08004	2.74511	7.25144	1.50729	1.96472	2.82568	1.66944	3.12423
Os03g0746000	Helix-turn-helix, Fis-type domain containing protein.	No Hit	4.28657	3.67836	3.01102	4.47905	4.27558	2.40998	4.0656	3.98031	4.29883	4.7244	4.24963	5.01558	5.42539	5.55386	4.92064	5.003	4.73718	4.65662	3.12086	3.28387	2.66687	3.51084	2.5638	1.77576	3.66402	5.07002	4.72302	4.30958	2.84119	3.58694	1.96095	2.30865	0.937256	1.94355	3.32861	2.0353	4.31178	3.83928	3.40779	3.124	3.40275	2.55359	4.26597	3.06808	3.37587	2.83015	2.99002
Os03g0748100	Short-chain type dehydrogenase/reductase (EC 1.-.-.-).	oxidoreductase, short chain dehydrogenase/reductase family domain containing protein, expressed	1.6116	2.12085	2.27608	2.38962	2.15543	1.88184	6.40844	1.46778	3.02772	2.482	1.61588	2.34086	2.93318	2.50167	3.01409	3.34917	1.66345	3.3481	1.40081	2.32622	0.59321	2.68063	2.34062	1.66056	3.25047	5.43387	4.07743	3.00988	0.371774	4.46532	3.12136	3.21993	-0.0744822	2.65297	4.2847	3.29438	3.24854	3.12353	2.13593	1.06576	3.10928	2.36041	1.07123	1.40704	1.55443	1.85441	1.33673
Os03g0750400	Hypothetical protein.	No Hit	2.85442	1.48931	2.71353	2.67601	2.66897	3.18002	3.05095	2.14446	3.25776	3.53608	3.51226	3.53766	3.2722	2.47241	4.62545	3.03751	3.05634	2.8731	2.3831	3.0725	3.06867	2.30451	1.39146	1.14606	4.21415	4.93968	5.34758	4.64753	3.22908	3.86499	2.95945	1.98686	3.121	2.90359	0.723178	2.0247	3.04106	4.22476	4.291	4.68944	3.72869	4.41923	2.37092	2.06529	2.00887	2.30805	0.566744
Os03g0753600	Conserved hypothetical protein.	expressed protein	3.1984	4.33737	3.34447	3.65733	3.65352	3.34664	3.15686	3.77283	2.94883	3.1335	3.77724	3.16366	4.40526	3.54951	3.86723	3.56674	4.47513	4.41154	3.81626	3.26003	3.39443	2.88879	3.07814	3.63254	3.92648	4.46923	4.99078	3.02303	3.89827	3.58737	3.10046	2.1971	4.90565	3.51032	1.13164	3.45914	5.30087	2.66507	2.97307	3.62141	2.97684	2.37403	5.05244	4.83827	4.71816	4.23952	5.132
Os03g0757300	Hypothetical protein.	No Hit	2.79807	2.60757	1.83124	2.65586	2.22985	0.688823	2.88978	3.39652	4.13364	2.29683	2.60177	2.15379	2.68435	2.141	2.92446	3.80408	2.26553	2.58003	2.50214	2.52951	0.349544	2.39396	2.90895	1.21782	3.14035	4.14827	3.63964	3.2175	1.30938	-1.15633	2.84295	3.77755	1.00377	2.39737	4.62326	3.07056	4.03838	3.88297	0.968896	2.78401	3.67293	2.06136	2.43607	2.10801	2.51732	1.98087	2.08417
Os03g0761100	Protein phosphatase 2C-like protein.	protein phosphatase 2C, putative, expressed	4.99822	4.99144	4.16254	4.61421	4.16887	4.31101	3.9068	4.46735	3.38984	4.75753	4.13083	3.76307	4.04267	4.03537	4.98114	3.45803	4.19116	4.3565	4.07654	3.77708	4.06176	3.57005	3.03142	4.35886	3.62516	3.22877	3.66061	3.86943	3.55064	3.9789	4.03293	4.66746	3.60616	3.99144	5.27072	4.26164	4.44403	5.1562	3.35378	4.35771	4.8878	3.74071	3.13235	2.97654	2.64054	3.06395	2.51099
Os03g0764300	Protein kinase domain containing protein.	STE_MEKK_ste11_MAP3K	7.44852	7.04201	7.20138	7.64855	6.9755	6.57639	7.89231	7.82229	7.76206	8.70871	8.44473	7.87913	9.11175	8.52128	7.99668	8.6734	8.44469	8.88234	6.03821	7.26308	6.80409	6.65489	6.53772	6.29532	6.90736	7.34779	7.04193	8.35655	8.78397	6.46115	7.30806	6.7229	7.18616	7.2993	6.75063	7.34381	6.69008	6.94409	7.47876	7.33517	6.47525	7.70508	7.22083	6.55994	5.91971	7.25441	6.85785
Os03g0765000	Serine/threonine-protein kinase 12 (EC 2.7.1.37) (Aurora-B) (Fragment).	CAMK_CAMK_like_Aur_like	3.35266	3.53189	3.37115	3.74375	4.08115	3.4644	2.34299	3.39226	2.60709	2.6413	3.52619	3.27043	3.29522	2.5385	1.72852	3.64111	2.34072	2.49068	2.53873	1.95749	1.86631	2.59402	2.29818	2.03125	2.89824	2.34891	2.51616	2.59139	2.20657	4.52646	3.45814	3.37348	2.62968	3.52409	3.50869	2.43228	4.51794	2.33168	2.50284	3.15027	1.69528	2.34595	3.08773	4.06978	2.59047	2.70201	3.59285
Os03g0780900	Eukaryotic protein of unknown function DUF858 family protein.	ad-003, putative, expressed	9.10757	9.60776	8.77188	7.05129	7.11754	6.90921	7.95942	7.1254	7.03524	6.44465	6.31241	6.92138	6.62507	7.16775	7.3542	6.39937	6.69754	6.36571	8.23356	8.55679	7.36745	6.30107	5.95844	5.94002	5.6269	5.7861	4.39537	4.81127	4.58895	4.66803	4.64291	4.94666	4.55356	5.09908	5.14626	5.12846	5.49857	5.4231	4.98022	5.69175	5.14794	5.13344	6.36759	5.88199	5.66425	5.49282	5.21051
Os03g0781600	Hypothetical protein.	expressed protein	5.12546	5.11104	6.24942	4.99021	5.10802	6.28579	3.8501	5.1182	5.68947	4.1476	5.15267	6.13381	4.58439	4.79925	5.91025	4.86066	4.69033	5.77296	5.5401	4.80582	5.39519	4.73945	4.54911	5.7181	6.1465	6.55716	5.95305	6.01739	5.04409	6.13676	4.33497	4.49235	5.44566	4.63371	4.36722	4.89588	7.03615	5.22189	5.01849	5.83575	5.21418	5.19209	6.88741	5.70517	6.13088	5.13418	6.49512
Os03g0788400	Conserved hypothetical protein.	No Hit	4.91966	3.62324	2.75266	3.94412	3.40761	3.45012	4.00859	3.5543	4.11175	4.23256	4.11333	3.12524	4.95694	4.08562	3.9219	4.78553	4.15735	4.00748	2.94858	3.30688	2.44368	4.00568	3.91042	3.21658	4.22339	5.35162	3.61574	3.27318	4.18885	3.20476	3.74819	4.62526	3.34266	3.70046	5.418	3.97404	5.46299	5.12363	3.42012	4.25638	5.00571	3.04159	4.30149	3.88922	2.65726	3.83582	4.06508
Os03g0790000	Conserved hypothetical protein.	No Hit	2.82675	3.6073	4.35333	4.40003	3.51691	4.13806	2.96941	2.59967	3.69881	2.33958	3.12558	4.56122	3.44842	3.54286	4.53604	3.91056	3.58122	4.59374	3.41285	3.29517	3.74534	3.73752	4.21989	4.52105	3.13957	3.76049	3.26004	4.53741	3.12473	4.13713	4.77381	4.79902	4.94897	4.81255	5.23272	5.23881	5.85842	5.20012	4.88418	4.53672	5.13771	4.79283	3.10542	3.81911	3.21136	5.74781	3.52184
Os03g0793300	Expressed protein (Zinc finger-like protein).	AN1-like zinc finger domain containing protein, expressed	0.30483	2.75318	1.9277	0.453138	1.85636	2.34751	1.02462	2.27529	2.75539	1.14668	1.70989	1.21373	3.13523	1.20112	2.75578	2.63877	2.31941	4.10287	1.10897	0.910359	2.08495	0.609129	0.0597873	1.32318	1.9063	5.45559	3.89414	2.86473	2.21194	4.13067	3.87754	3.2793	4.02131	4.10646	3.63361	4.23354	2.74307	1.70742	3.38148	2.83344	1.22089	2.70516	1.57405	2.85097	4.95231	1.22856	3.11214
Os03g0800600	Conserved hypothetical protein.	No Hit	2.21898	3.5438	2.18922	2.11778	2.71532	2.08275	2.75725	1.62063	1.46404	2.51823	2.87905	2.28029	4.62987	2.46373	2.54332	2.97502	2.72582	2.94583	1.97732	2.27947	2.23461	2.37986	3.31194	2.13779	4.81918	4.43778	3.65265	3.33403	2.86957	3.16231	3.88626	4.47466	2.73493	3.8206	5.48861	5.39074	4.35785	5.01757	2.81432	2.39029	4.65447	1.98939	1.40809	1.81164	2.55085	3.07792	2.92328
Os03g0802400	Conserved hypothetical protein.	No Hit	3.05216	2.17925	3.06717	3.30418	3.31386	1.44901	1.24823	2.68975	2.27096	2.21635	2.68903	5.21871	5.71313	1.40602	2.52356	3.11042	3.00018	3.03901	1.58568	2.41413	2.22158	3.30674	3.34965	2.47163	3.9273	5.37666	5.49901	1.44517	2.53184	0.954063	3.6588	4.40528	2.67125	3.37722	5.18431	4.37685	5.05085	4.73371	3.37125	3.45351	4.26367	3.61887	2.66471	2.70573	2.13683	3.24147	1.26043
Os03g0808100	Cellulose synthase-5.	CESA2 - cellulose synthase, expressed	2.00615	2.16999	2.6176	2.9859	2.94715	4.23895	2.35669	2.13387	2.86042	2.41405	1.78969	1.86058	2.70059	1.83562	0.67995	1.30586	2.37254	2.77952	4.14553	0.985228	3.15532	1.72655	2.24008	2.99636	3.15686	4.59453	-0.938416	1.13545	0.978935	2.69333	3.24512	0.286144	3.23324	2.23012	0.249169	2.15755	4.52914	0.365249	4.05404	1.45576	-0.675735	1.51781	2.75306	2.51934	1.34834	3.30259	2.41078
Os03g0816600	TPR-like domain containing protein.	pentatricopeptide, putative, expressed	4.49207	5.00131	4.69803	5.71101	6.09648	5.31405	4.18616	4.97119	4.64788	5.85089	6.14749	6.22195	4.86806	5.51216	5.2663	6.18761	6.69769	6.87979	7.19014	6.90017	6.11593	7.43108	7.0094	6.7681	5.80843	5.43195	4.8251	6.52324	6.09045	5.80662	5.55591	5.94307	5.73863	6.13209	5.90082	5.35838	6.11424	5.51313	5.30159	5.40198	5.72401	5.72429	8.64463	7.19514	7.08204	5.96609	7.13046
Os03g0823200	Major facilitator superfamily protein.	No Hit	2.80603	3.78665	3.1167	3.74388	3.78977	2.64988	3.07186	2.5593	2.39844	3.41819	3.51034	2.2393	3.51548	3.53246	3.40351	3.54068	3.58587	2.61663	2.23298	2.63819	1.87797	1.40705	1.76379	2.52775	1.06731	4.16583	4.52606	3.53445	2.63799	3.17886	1.99394	1.77061	2.05859	1.90462	2.47169	2.44031	2.3359	-0.314363	2.3579	2.84879	0.316925	2.56054	2.42575	3.03446	1.79369	3.60757	2.40304
Os03g0827200	Retrotransposon gag protein family protein.	No Hit	2.03498	2.97906	2.32079	2.00584	2.05783	4.35944	4.1694	6.3146	2.32531	3.9671	2.9178	2.86006	-0.421578	2.227	-0.0121713	2.02549	2.05626	1.93332	2.45362	0.900234	1.81282	2.10036	1.79597	2.52111	4.03845	-1.67706	3.27267	3.26464	1.27275	3.58251	2.7453	3.60324	2.62015	2.87876	4.30209	3.54203	4.12151	3.65916	1.69039	2.96398	3.15834	2.22878	2.77459	2.64501	2.56045	2.29009	2.24291
Os03g0832800	Phospholipid/glycerol acyltransferase family protein.	glycerol-3-phosphate acyltransferase, putative, expressed	1.24299	3.15819	2.51458	2.14014	1.60492	3.97978	3.63009	4.2179	2.86908	2.6264	4.00369	2.43732	2.39074	5.51574	2.07836	1.9906	4.48372	2.9656	3.68551	0.508091	4.3001	1.30165	2.3207	1.77106	0.627792	4.19649	3.65195	3.25563	2.80188	2.89352	2.64522	3.17117	2.01319	2.65877	3.40685	2.65795	3.98619	1.78148	1.83333	1.98056	1.91789	2.27193	2.48245	2.52544	2.28609	2.31331	1.07264
Os03g0839400	Conserved hypothetical protein.	expressed protein	3.55281	3.0319	2.9137	2.65617	2.35689	3.36879	3.03653	1.93433	3.16262	2.33215	2.17293	3.26785	3.28971	3.41334	2.63983	3.48405	2.26188	2.47583	2.58164	2.44337	2.91602	2.48908	1.97526	2.17404	4.57851	4.95499	5.51041	3.1624	2.58328	4.99495	3.18247	3.39847	1.71074	2.22289	4.32932	2.73063	3.14189	3.02041	1.63237	3.9622	2.59995	2.67845	1.50925	2.76866	2.16168	1.67839	1.55014
Os03g0846200	Hypothetical protein.	No Hit	2.80414	1.86368	1.39353	1.58937	3.01068	2.17855	3.18209	2.01962	-0.515353	1.18725	2.45433	1.70397	3.83588	2.31238	3.69053	4.89735	2.81908	1.96599	1.98253	3.03588	4.26058	2.15242	2.78795	1.38653	3.71561	2.8052	4.81737	2.27845	3.4052	5.00324	2.78109	3.30618	1.14778	2.77129	4.64251	2.05684	4.96443	4.23781	2.00136	2.40685	4.03913	1.38981	2.90467	1.6046	2.15873	5.63888	2.87471
Os03g0850300	Sterile alpha motif homology 2 domain containing protein.	SAM domain containing protein, putative, expressed	8.03133	8.17672	7.81439	8.05302	8.19814	7.96562	8.46926	8.4429	8.51279	8.62659	8.5592	8.09892	8.037	8.38441	7.97343	7.71637	8.22151	8.38872	7.86803	8.57831	8.13594	8.15178	7.89751	7.8691	8.01787	7.79155	7.56398	8.55845	8.40108	7.99777	8.23482	7.98414	8.05014	8.26769	8.1142	8.11332	6.83808	7.66898	8.05322	7.75957	7.57564	7.98982	8.34196	7.94646	7.92567	8.44615	8.17265
Os03g0857700	(No Hit)	No Hit	4.57355	3.11567	4.28712	5.33778	3.65543	4.64422	4.00274	3.52414	5.20958	4.7889	4.20066	4.49961	4.3519	4.00967	3.77496	4.48096	4.61603	5.51296	2.68702	3.37279	3.62105	4.2958	3.87772	3.33274	3.49914	5.61945	4.43369	4.25135	4.10368	4.56659	4.50347	4.36918	3.11981	5.33449	5.01645	3.96456	5.10761	4.9812	3.79036	4.93709	4.55007	5.27219	3.7544	3.07798	3.52832	3.55109	3.50567
Os04g0104900	Caffeic acid 3-O-methyltransferase (EC 2.1.1.68) (S-adenosysl-L- methionine:caffeic acid 3-O-methyltransferase) (COMT) (CAOMT).	O-methyltransferase, putative, expressed	4.11675	3.58771	4.10166	5.51613	3.55416	5.76609	5.34888	3.96192	5.27661	4.98689	3.95608	5.44689	3.96687	2.65891	3.95303	3.87404	2.98393	4.24202	2.75087	2.84298	2.41184	3.04407	2.93137	2.24726	3.23439	5.34683	4.3667	4.00241	3.33269	4.62731	5.13661	4.41565	5.10325	6.19496	4.99894	5.72323	4.60592	4.31277	5.07017	5.73758	6.22822	6.68542	2.11641	1.82491	1.47829	1.76367	1.41136
Os04g0107900	Heat shock protein 81-1 (HSP81-1) (Heat shock protein 83).	heat shock protein, putative, expressed	5.70788	5.67834	6.16362	5.64615	5.36785	6.54797	4.66914	5.24928	6.67043	4.91446	5.20604	6.71165	5.86864	5.70166	7.31339	5.91475	5.79577	6.46943	5.31289	5.62503	5.22172	5.76318	5.74772	5.21504	6.98907	7.64523	5.34979	5.62728	5.22053	6.79588	6.37408	6.98687	5.04173	6.03627	7.55355	6.57122	7.17705	7.36413	5.94672	6.13492	6.93222	5.73499	6.13169	5.81126	4.96304	4.61573	4.63869
Os04g0109900	Exostosin-like family protein.	exostosin family protein, putative	3.42984	4.27963	4.72066	3.56862	3.76603	3.97603	4.09518	5.40858	3.64559	3.50637	3.99506	4.27745	4.24579	4.15217	3.39539	3.85724	3.18904	3.60206	4.04067	3.80223	3.40256	4.08269	4.37535	4.17819	4.94331	5.11459	4.95272	2.97622	4.72493	5.49811	5.45375	6.06406	5.8907	5.7932	5.72503	5.40151	6.5621	5.4954	4.86575	5.21435	5.22337	4.81962	5.89591	5.43136	6.57393	4.29085	6.55321
Os04g0112000	Conserved hypothetical protein.	No Hit	2.79571	2.85828	3.02443	2.31359	2.69452	2.81205	2.78471	2.6889	3.05054	3.07461	2.70594	2.33887	3.07862	2.97476	3.04804	3.12592	1.77606	2.90279	0.545145	2.83169	2.50482	3.09983	2.12619	1.22682	2.95007	5.62835	3.77845	3.68844	2.58559	4.29474	3.37493	3.91309	2.02315	3.26041	5.03721	4.5204	4.18397	4.2463	2.77988	2.69726	3.74381	2.84156	0.478113	0.956281	2.08509	0.326311	0.975469
Os04g0112100	Disease resistance protein family protein.	expressed protein	3.99	4.05273	3.56755	3.72175	3.67289	3.51261	5.10003	4.23951	5.11693	5.36107	4.95667	4.60646	4.70363	5.27846	5.69513	4.19646	4.88288	4.62219	2.73468	3.76481	4.00094	3.70245	3.08433	3.84213	4.00364	4.56725	4.14529	5.075	4.8225	5.40957	2.49953	2.02919	2.54209	2.29465	2.82622	2.06104	1.59958	4.30833	3.69358	5.0519	3.74437	4.25519	2.9157	2.63792	2.96417	2.99346	3.74035
Os04g0113900	En/Spm-like transposon proteins family protein.	No Hit	2.89268	2.00668	3.55682	2.09447	1.30073	1.35548	1.38773	1.5142	1.21591	1.7548	1.79059	3.75225	2.66241	3.19178	3.2214	1.55456	1.33123	2.59174	1.41677	2.3949	2.32548	3.57014	2.79937	1.55712	3.7281	4.40418	3.48092	2.06876	2.09648	4.18978	3.41301	4.04053	1.75953	2.94816	5.18436	3.36168	3.27711	4.26419	2.58135	1.54063	3.74445	1.96048	1.1468	2.21008	1.8013	1.91443	1.86839
Os04g0136500	Orn/DAP/Arg decarboxylase 2 domain containing protein.	pyridoxal-dependent decarboxylase protein, putative	6.74998	6.56338	6.53207	7.01296	6.68395	6.84187	6.11552	6.45187	6.53157	7.59823	8.05745	8.5425	6.40002	6.4564	6.5186	7.66691	7.01684	7.21322	6.72081	6.75969	5.89979	7.70456	6.902	6.82063	9.62201	10.3966	9.30516	8.5902	9.39959	9.61785	6.21637	5.92665	6.04526	7.36919	6.23931	6.07052	7.14344	6.5055	6.41662	8.04467	6.84	7.32248	8.12848	7.03744	7.05315	7.67654	8.17467
Os04g0146800	Protein of unknown function DUF594 family protein.	No Hit	3.1414	2.94348	2.5292	3.11026	3.09941	3.15937	3.13586	2.70039	1.99732	2.87571	1.77493	3.31144	1.43664	3.38467	1.49503	2.04803	1.45499	2.91071	0.705269	2.58807	1.16312	1.1354	1.46406	1.82976	0.789315	4.46786	4.05954	0.229144	2.13388	3.10015	3.61013	3.27185	4.2704	3.86302	3.77731	4.03686	5.36056	3.92355	4.30901	4.48614	3.92729	2.77075	2.94142	2.22262	1.43926	2.2208	2.18149
Os04g0155200	Conserved hypothetical protein.	AGAP002737-PA, putative	4.3832	3.42399	5.07849	3.51721	2.96233	3.99555	3.95026	2.70693	3.86733	2.80346	3.53582	4.60338	1.89797	2.98508	3.20845	1.50614	1.53687	3.24177	3.74382	3.31621	4.70819	4.28591	4.7483	5.39401	3.86178	4.99206	3.175	3.31906	3.33343	4.77168	4.77275	5.1299	3.76748	4.60481	5.6858	4.62994	4.43654	4.84333	3.32948	2.94104	4.54014	2.49843	2.3327	5.26776	6.44844	5.4948	5.97637
Os04g0165000	Thaumatin, pathogenesis-related family protein.	retrotransposon protein, putative, Ty3-gypsy subclass, expressed	4.63353	4.23548	4.25405	2.45794	2.6854	3.48879	3.26217	2.45925	2.82817	2.81309	3.145	2.65953	3.31072	2.73068	3.18116	3.30665	1.84639	0.433763	7.34467	3.5694	9.03786	4.89277	7.78571	8.07853	3.4201	0.547596	4.1831	2.62592	0.565434	4.09666	5.96535	4.98093	5.254	5.93377	4.37781	3.78567	1.7973	3.50355	5.14521	4.07013	3.66201	4.9884	1.63069	8.8069	8.00823	9.97838	9.05273
Os04g0165200	(No Hit)	ZOS4-04 - C2H2 zinc finger protein, expressed	-0.389783	2.31816	2.39596	0.716576	1.31288	2.33869	2.53893	2.84558	2.72725	1.98804	1.6603	2.73316	2.44559	1.57715	2.51681	4.07709	2.28068	1.90869	1.43914	1.2209	2.64772	1.24845	0.867393	2.5797	3.74269	4.21451	2.91577	1.36836	2.01369	2.14626	2.60003	1.96451	3.18743	3.17415	2.74137	3.89989	2.11952	0.612478	1.78124	2.86331	1.21804	1.93395	2.1644	1.67103	2.17681	1.77236	0.948776
Os04g0169100	Ethylene receptor.	ethylene receptor, putative, expressed	2.54893	1.85643	3.63159	2.79219	2.00371	3.8788	7.99799	1.5034	2.67408	3.34243	3.28132	3.19329	0.773846	3.09006	-0.739905	3.94294	2.72653	2.73903	3.26416	2.51975	3.99594	3.03051	2.88925	0.739957	5.27496	3.15197	4.39029	4.37153	3.34689	3.61966	3.87433	4.36263	3.35121	3.22636	4.86315	3.6966	3.93556	4.47475	3.77759	3.65022	4.10291	4.03676	2.29324	3.52735	5.88689	3.0753	3.44632
Os04g0174900	Phospholipase/Carboxylesterase family protein.	acyl-protein thioesterase, putative, expressed	4.55425	4.20178	4.67712	3.47673	3.24353	4.27359	3.54522	3.96203	3.60845	2.86776	3.03473	4.18635	3.21368	3.55907	4.45123	4.94417	3.61316	4.61011	3.27683	3.79417	3.25763	4.074	4.0628	2.77025	5.88171	5.97591	6.19405	3.85763	3.13912	3.78721	4.81198	5.17069	3.49572	4.63437	6.08488	5.78813	5.32127	5.25102	4.0745	3.64047	4.71255	3.77755	4.67881	3.45721	2.28039	3.08837	1.99407
Os04g0177600	Actin/actin-like family protein.	actin, putative, expressed	4.11133	3.45711	3.10085	3.9181	3.95177	3.0275	3.9444	4.14489	4.1999	4.17849	4.20348	3.02097	4.24717	4.25415	4.20179	3.69769	4.57346	4.54995	3.77056	3.05982	3.43599	3.56055	3.59956	4.12946	4.86721	5.76921	4.86019	2.93772	3.85096	5.13784	3.09352	2.04786	2.40371	2.80435	1.62942	2.24912	2.18958	0.230798	2.22624	2.05258	0.0832119	3.12463	3.87693	3.93095	3.59554	3.5237	4.13493
Os04g0180300	Conserved hypothetical protein.	expressed protein	1.64434	2.15387	4.31534	1.63268	1.81689	3.13437	0.791754	1.44484	2.76387	1.95144	2.06032	2.86295	3.60213	1.66588	3.40343	3.82419	0.805953	3.08913	1.9936	2.49364	2.11548	2.03016	2.20715	1.81923	4.65148	5.7004	4.65241	2.06972	2.46569	3.0228	4.24167	3.08862	2.3776	2.64098	4.23393	3.01551	4.18082	3.16771	3.20316	0.691965	2.84208	3.58928	1.80375	2.07355	0.4243	1.87994	1.64703
Os04g0185000	Hypothetical protein.	No Hit	3.72446	6.5507	4.48173	1.99335	1.21392	2.7866	4.56306	1.71435	0.830748	3.67576	2.16112	3.39258	3.9683	3.35489	4.66459	3.23359	2.34741	3.35127	3.70538	4.00666	3.36476	3.84264	3.38406	3.39558	4.49951	3.09189	3.42929	3.87226	2.99035	3.64933	4.20658	4.77421	2.47774	3.74152	5.91433	4.57949	5.16818	5.51678	2.93815	4.12579	4.97762	2.87517	2.55632	1.86037	3.21601	1.76082	1.27448
Os04g0187800	Conserved hypothetical protein.	No Hit	0.852135	2.84105	0.998288	2.3106	2.53891	1.5821	1.86108	2.09809	0.843714	1.93347	1.84253	4.24017	2.32833	1.99254	2.97689	1.9818	1.86127	3.57269	0.963584	1.41821	1.78593	0.926809	0.499678	2.30711	3.78004	1.74503	4.51318	2.01579	2.46684	3.74286	0.936714	-0.250051	0.797704	-0.0263425	1.44438	0.0653415	3.51155	0.971442	1.8925	2.43373	-0.156053	1.22352	2.30308	1.33508	1.91145	3.31853	1.6397
Os04g0201200	Peptidase M14, carboxypeptidase A family protein.	pumilio-family RNA binding repeat containing protein, expressed	9.61022	10.0906	8.30125	9.64064	9.21913	8.51457	10.0408	10.1259	9.9579	9.81511	9.8724	9.44171	10.9289	10.8286	10.7741	10.6788	10.6669	11.0361	10.1679	10.2046	8.11212	10.6271	10.1289	9.99731	9.24819	8.61045	8.80091	9.18828	9.20618	8.34838	9.86983	9.40203	9.61482	10.2653	9.0963	9.23819	8.73565	8.87896	9.12887	9.3727	8.92033	9.50165	11.6823	10.2661	10.4606	7.87927	10.3096
Os04g0202500	Curculin-like (mannose-binding) lectin domain containing protein.	receptor-like protein kinase, putative	3.14226	4.11391	3.31775	2.83665	2.15579	2.79954	2.55754	2.75894	2.8322	3.12966	3.22966	3.75674	2.92311	3.48401	8.59714	3.67079	2.96927	3.9089	2.93169	3.6021	2.80259	4.12291	3.84831	2.83671	4.68448	5.23541	5.09005	3.90271	3.51519	3.9923	4.83117	5.28686	3.75357	4.74443	6.04073	5.59778	5.48081	5.25429	4.20931	3.26298	4.88241	3.93267	2.97068	3.98931	2.97811	2.98395	2.32699
Os04g0206000	UDP-glucose:salicylic acid glucosyltransferase.	retrotransposon protein, putative, unclassified	1.2748	1.48307	0.35568	0.508604	3.1505	-0.739395	1.93076	1.06584	0.481481	2.91113	2.12498	-0.226799	-0.557642	1.33266	2.09952	-1.29057	2.91448	1.82884	0.52884	0.693934	-0.522228	1.62942	0.742861	1.73002	1.97167	3.43117	3.40361	2.82238	4.26218	2.31964	0.589875	1.7463	1.32127	0.972172	2.5228	1.38262	-0.0734902	0.430297	-0.484522	0.614872	1.47015	0.217051	0.835373	-0.0274285	1.37976	3.28186	2.33388
Os04g0210600	(No Hit)	No Hit	0.732516	3.93304	3.08143	1.11846	3.77837	3.00377	2.29679	3.79484	3.195	1.69628	2.18064	2.45466	4.07488	2.6156	0.659869	0.952625	3.54527	1.6753	1.35737	1.10042	1.32813	2.53928	1.23062	1.31127	3.61014	3.35887	-2.15383	0.548626	0.649089	3.2169	3.11473	1.56688	1.03743	1.72822	2.20047	0.508201	3.56192	2.57688	1.61222	5.08534	2.87263	4.3857	2.19791	1.03883	2.21695	2.29078	0.970257
Os04g0218600	Galactose-binding like domain containing protein.	No Hit	4.08243	4.82757	5.2447	4.33416	4.68125	5.42826	3.96819	4.2266	4.40319	4.43156	3.93473	4.98726	4.24878	3.90501	7.0602	3.99476	3.88082	4.94041	3.65902	3.67557	3.87079	3.65046	3.66239	4.09447	4.50418	1.62349	2.05982	4.54439	4.07133	4.8934	3.50139	4.11973	4.28149	3.41596	4.05812	4.28269	6.61319	4.57861	4.63101	5.02334	4.83518	4.60506	4.51654	4.1837	3.95198	4.31003	3.97198
Os04g0220300	Conserved hypothetical protein.	OsWAK30/31 - OsWAK receptor-like protein OsWAK-RLP, expressed	4.81185	4.67966	3.57979	6.78567	4.02081	3.93385	4.73101	4.08449	4.03025	-0.0161996	2.84201	3.02052	4.90721	5.24347	4.86933	4.50596	5.16746	4.82451	2.69375	3.97639	2.28266	2.86739	2.27662	5.22722	4.49538	4.46219	4.00762	2.24829	2.38756	3.80745	3.06415	1.2006	0.422981	2.41695	1.87689	3.16114	3.2623	0.962178	2.36768	4.75152	1.50694	2.23686	2.42724	4.69872	2.58169	1.3688	1.39941
Os04g0223600	Non-protein coding transcript, unclassifiable transcript.	No Hit	3.27855	1.36774	0.625599	1.81401	2.53158	2.32163	2.50762	1.38571	1.74767	3.52243	1.80522	1.18034	2.16734	2.10991	-0.198758	3.10009	0.876832	2.2861	1.47648	1.96701	1.88682	2.04952	3.21082	1.84995	4.00833	5.0945	2.85708	3.04949	1.55145	4.90863	2.34435	2.04765	1.59669	2.39366	3.86845	0.982259	1.87078	3.25293	6.11279	2.1068	2.79527	1.50489	2.86181	2.64596	-0.383422	1.34431	3.2811
Os04g0245000	Actin-binding FH2 domain containing protein.	retrotransposon protein, putative, unclassified	1.75428	0.793074	2.72672	1.25747	1.69275	2.26768	2.78116	1.48598	1.98419	3.8208	2.44608	2.91051	1.45223	2.61339	2.22506	1.27117	1.0601	3.14262	2.67571	2.28874	0.372498	3.33036	2.36434	4.18383	3.73004	5.44135	3.97756	2.53471	2.08727	3.0018	2.44327	3.55401	1.21061	2.79033	4.53416	1.88301	3.09165	3.84209	4.68154	0.610909	3.4111	1.06437	1.8151	1.11873	0.91297	1.45435	1.93651
Os04g0252000	Pol protein (Fragment).	No Hit	2.7723	2.08137	2.76677	2.28719	2.49584	2.45275	2.16254	2.83786	1.68008	0.852139	3.4626	3.05662	3.43934	2.73314	1.54724	1.90337	1.98516	4.25085	2.80528	2.16723	1.26891	2.14822	1.98296	0.922903	4.16555	4.28633	0.852665	2.67575	2.66547	4.07312	2.01762	3.58191	1.22768	2.18948	4.45218	2.95886	4.38585	3.8836	0.364722	3.72043	4.04623	1.18578	2.33934	2.04516	1.82791	2.89678	1.77858
Os04g0266500	(No Hit)	No Hit	1.59104	2.02994	-1.3618	1.23105	1.62947	9.48917	2.41658	1.84629	0.56882	2.53825	1.97291	-0.762158	2.39223	1.47446	1.61201	3.17477	2.13643	1.24332	1.30223	0.608703	1.05994	0.750034	0.589218	0.909936	3.22865	3.7237	3.59731	0.681879	2.27304	-3.07699	1.19367	-0.647358	6.71357	1.53145	1.00581	4.22273	1.14081	-1.33134	-0.50958	0.315994	-1.08343	0.735867	1.40172	1.02031	-0.184084	0.54571	1.31815
Os04g0271400	Conserved hypothetical protein.	No Hit	2.7189	2.42677	4.03327	2.77571	1.83501	0.905439	3.90051	0.985552	1.33953	-0.176565	1.41687	4.0318	-0.480439	2.94654	3.4137	1.65397	3.0118	3.2554	1.91556	2.14375	3.28157	3.47477	3.21223	1.29665	4.33476	4.3849	5.49251	4.22679	2.21881	4.65675	3.1463	4.43332	2.03064	3.07527	5.39955	3.61239	3.86449	4.98369	2.00008	2.15165	5.81189	1.94658	0.934913	1.63467	-0.911463	1.30979	1.50923
Os04g0272700	UDP-glucuronosyl/UDP-glucosyltransferase family protein.	UDP-glucoronosyl and UDP-glucosyl transferase domain containing protein, expressed	4.32433	3.88326	2.6673	3.00507	3.20946	3.12012	5.09107	4.71063	4.68286	3.90772	3.63395	2.36316	3.00765	3.88661	3.57904	3.75957	2.37887	3.61096	2.53203	2.85567	3.46716	2.84642	3.16895	3.23151	4.05488	5.3648	4.85469	3.17128	3.78286	3.94767	2.84429	2.74862	3.22063	2.69904	3.78634	1.41367	3.36546	3.71277	1.60799	2.59864	3.23557	2.89437	5.2698	5.35175	4.5733	3.44053	5.10982
Os04g0278600	Hypothetical protein.	No Hit	1.30123	2.61135	1.0807	2.33776	3.28736	0.689791	4.06427	2.21877	2.12531	1.54768	2.08098	2.70696	4.58201	1.59215	3.03236	3.36956	2.44678	2.13654	1.88132	2.21767	2.88398	3.84805	2.75618	2.65288	0.941325	3.68215	4.46389	1.35228	2.74227	2.86938	2.73579	3.30118	1.84019	1.82663	4.63442	2.89979	4.53572	3.54675	1.18443	2.30804	3.13468	1.21569	3.24844	2.50095	3.00884	2.42928	3.90549
Os04g0283800	Octicosapeptide/Phox/Bem1p domain containing protein.	PB1 domain containing protein, expressed	1.31292	2.90084	-1.00425	1.72364	2.82172	-0.541401	2.21165	2.59456	2.16114	2.90423	0.761567	3.2405	1.22349	2.56158	3.04045	2.4635	2.34816	-0.0444023	1.55996	1.26879	2.10251	0.625288	1.21303	2.18085	3.08605	3.973	3.6559	1.45082	1.69225	3.67385	2.62156	2.4024	4.16185	2.40675	2.65019	3.43166	2.52273	0.457969	3.1449	5.00708	0.485693	1.72436	1.2275	2.06369	2.4316	3.97144	1.85093
Os04g0286500	Homeodomain-like containing protein.	transposon protein, putative, Pong sub-class, expressed	4.35241	4.20967	3.70872	3.71429	3.02009	2.45773	3.47455	3.57354	3.56398	3.48593	3.59105	3.04579	2.30052	3.00629	2.63648	3.08215	3.84109	2.47478	1.41674	1.20108	1.2268	1.35962	2.26823	1.30149	2.18136	3.55226	2.54003	0.421164	1.09169	3.38706	4.12367	3.52851	2.65497	4.047	3.01252	2.94321	4.66975	2.70903	3.2228	3.82246	1.74329	4.02822	5.38505	1.90046	4.30218	1.98055	3.19793
Os04g0290800	Protein of unknown function DUF647 family protein.	DUF647 domain containing protein, putative, expressed	2.85553	3.2223	3.85114	2.32824	3.61089	2.71329	2.72618	1.09729	3.01962	3.29544	1.88854	3.07491	3.51106	1.97344	1.71731	2.55943	1.48368	1.68732	3.02952	1.62707	1.99033	2.40253	2.11195	1.25126	3.35635	5.3405	3.04818	2.14134	2.4927	0.435172	3.07953	3.80162	1.37185	3.0785	4.70244	3.16198	6.40765	4.5118	2.20166	3.92134	4.19288	1.91284	2.94743	2.37116	1.08367	2.62586	1.83292
Os04g0310800	AMP-dependent synthetase and ligase domain containing protein.	AMP-binding domain containing protein, expressed	1.62537	1.45268	1.1103	2.46487	0.295949	4.30039	2.74754	1.66341	1.61497	3.27918	3.59747	2.81735	2.173	2.18032	2.91744	2.65682	2.31575	3.44763	2.52585	2.5238	1.70785	3.2103	3.27515	1.57088	4.50874	4.87902	4.08035	1.89049	2.89639	4.63516	3.93194	4.51013	1.69602	3.48993	5.53437	3.76345	4.39905	4.73738	2.09352	2.96526	4.75179	3.45448	2.00628	2.56844	3.31492	0.685807	0.990018
Os04g0312000	Disease resistance protein family protein.	conserved hypothetical protein	3.37614	2.70404	3.23867	2.83998	2.37557	2.91666	2.38214	2.8343	3.71849	2.15578	1.98071	2.47236	3.29119	3.33251	3.96827	2.49315	2.96741	2.12029	2.56413	3.27446	1.37807	3.35814	3.132	2.49818	3.87669	5.0791	3.54947	3.89473	1.81998	5.40615	5.50889	5.46327	5.60007	5.68973	5.79338	4.89297	5.07497	5.27184	5.13999	4.52006	5.07018	4.62798	2.95657	2.7157	2.70243	1.79959	1.73824
Os04g0321400	HAT dimerisation domain containing protein.	No Hit	1.5777	2.68296	0.53905	1.90559	0.978486	1.30496	0.522611	3.65074	1.72193	3.16064	1.68893	1.95607	2.18169	2.29955	2.39054	-0.951229	1.32786	2.42997	2.51886	3.09882	0.507426	3.48559	2.79522	2.1794	4.4053	4.411	3.69508	2.86874	2.88184	2.08377	3.58399	4.65313	1.44338	3.37421	5.43713	3.4267	3.65585	5.1797	1.86682	3.39692	4.63547	1.90275	2.0383	2.21623	1.93431	1.87051	1.26735
Os04g0332700	Conserved hypothetical protein.	expressed protein	2.94156	1.83028	3.0348	4.16156	4.68534	3.59902	2.60077	1.7993	2.67252	2.39753	2.16163	3.09872	1.00167	1.01743	2.21419	1.90516	2.23994	3.54043	2.09787	1.60414	0.609519	1.06013	0.69149	1.06642	2.63274	4.16363	3.88388	2.80312	3.18728	3.90624	4.45164	3.14466	3.31329	3.41304	4.21103	4.31131	5.39211	5.94116	4.2631	4.65879	5.62651	3.53662	1.81661	1.07917	2.42361	2.29728	1.51514
Os04g0337800	Aldo/keto reductase family protein.	IN2-2 protein, putative, expressed	2.63409	2.29588	-0.00234864	2.09962	2.86682	3.43307	4.40199	1.67274	2.63707	3.85477	2.33051	3.78508	2.71715	3.31291	4.82761	3.24905	1.68908	2.53201	3.23433	2.87198	4.12673	3.09325	3.12239	2.85631	3.58558	4.62929	4.1741	3.59195	2.91747	4.71028	3.49353	4.27158	1.5544	2.95907	5.28179	3.89983	5.13765	4.89039	3.18536	3.73526	4.48164	2.77624	2.74809	2.34624	-0.146079	3.47242	2.06318
Os04g0340400	Hypothetical protein.	No Hit	1.24273	4.05322	4.99323	0.720845	3.12369	1.54026	1.90417	0.672047	2.43386	1.89542	1.49228	3.21973	4.11419	1.7882	2.39976	4.17961	1.52009	3.12567	2.10419	1.1035	2.28333	0.861895	1.2365	2.00824	4.45193	2.08501	5.30479	2.90054	2.36926	4.08215	2.28672	1.85394	1.24367	0.838145	2.95313	2.44747	2.59462	0.868116	1.06389	0.243859	2.04431	1.55394	1.07349	0.489528	1.59423	3.31025	3.27707
Os04g0354400	Conserved hypothetical protein.	male sterility protein, putative	3.22467	3.71569	1.62961	2.36453	5.02057	3.18422	3.37003	2.4548	2.36565	2.46725	2.30428	1.47487	4.23327	2.1955	2.26107	3.41483	0.606784	1.63178	5.14211	1.97313	9.24543	2.30609	6.84457	4.69538	2.1448	3.0978	3.98012	2.38138	2.70128	3.96372	2.61875	3.36035	0.945557	2.05876	4.41345	3.20305	3.8019	3.78982	1.97952	3.60388	3.37627	2.38958	1.29503	2.02423	2.77016	1.9787	1.60598
Os04g0355300	Conserved hypothetical protein.	No Hit	1.89771	2.2551	2.8637	2.13242	2.29685	2.74114	1.36014	2.59032	3.5085	1.45982	2.05926	3.05103	3.77134	2.095	1.7083	3.4022	1.98961	2.34713	2.99557	2.16494	1.97171	2.40382	2.78946	1.22614	3.88591	2.1655	5.28335	2.43715	1.01971	4.57891	3.10328	3.8995	1.77187	3.24329	4.77368	2.74855	4.67001	4.5894	2.04956	3.12937	4.32058	1.96752	2.01893	2.24963	1.66864	1.13405	1.76845
Os04g0382100	SWIB/MDM2 domain containing protein.	SWIB/MDM2 domain containing protein, expressed	10.8745	10.8827	9.80422	11.0223	10.7223	10.0108	11.0137	11.2579	11.1132	11.1659	10.9325	10.3519	11.1072	11.4873	11.2051	10.5268	11.0832	11.756	10.0893	10.6139	10.1765	11.1562	10.9843	10.7987	9.77264	8.95471	9.27283	10.3364	10.7601	9.73329	10.6115	10.2502	10.1625	10.6048	10.0249	9.9781	9.55274	9.75871	10.1287	9.95759	10.1508	10.2136	11.4933	11.0887	11.2062	10.2643	11.2204
Os04g0389800	Acetohydroxyacid synthase.	thiamine pyrophosphate enzyme, C-terminal TPP binding domain containing protein, expressed	1.09555	0.907105	1.25535	3.78669	3.06404	4.19186	2.75353	2.83296	2.31854	3.51227	2.33678	2.93306	2.26111	1.81407	1.16102	3.3961	2.19602	3.01109	3.07057	1.59786	1.25743	1.60841	1.4242	2.63506	2.51621	1.44521	4.34783	1.72175	2.54068	2.13131	0.879696	-1.15018	1.45674	1.99018	-1.02166	0.30543	-0.275576	-1.93856	7.23699	0.952446	-1.52669	0.805707	1.62616	2.01182	-0.529052	0.897519	2.96443
Os04g0395600	Cyclin-like F-box domain containing protein.	OsFBL16 - F-box domain and LRR containing protein, expressed	-0.0926676	2.45547	2.10599	2.99821	3.46983	2.75985	2.94262	3.05713	1.65506	3.84031	3.64317	2.90261	1.98819	2.61525	2.43498	2.4025	3.58911	2.74676	3.64801	2.56459	2.60484	3.02519	3.51464	3.58569	2.03769	-0.609489	3.19359	4.42116	3.65797	2.56433	3.64605	3.61404	4.06396	6.31069	0.717996	2.75322	3.4531	2.36714	3.61956	2.84666	1.21437	3.65403	5.14955	4.75901	4.22003	3.68036	5.07562
Os04g0397800	Non-protein coding transcript, unclassifiable transcript.	No Hit	1.16108	1.40533	2.93031	1.86261	2.59279	6.22676	1.73912	0.960527	1.15492	1.85396	1.69288	2.17978	2.25295	1.07768	2.11748	1.74234	1.23487	0.685699	-0.0678198	0.54454	1.4049	-0.820887	0.255462	2.45015	3.75332	0.128133	-1.06597	2.10336	0.760274	2.40924	0.0243483	-0.0852671	1.14091	0.0531699	-1.25729	0.518086	3.67137	-1.3621	6.19545	0.773016	-1.23994	1.23133	1.20227	0.349804	1.64641	1.50565	2.32923
Os04g0398600	Pectin-glucuronyltransferase.	exostosin family domain containing protein, expressed	6.50272	6.20896	6.0721	6.20299	6.18139	5.85071	7.01022	6.67142	6.59075	6.49525	6.26701	6.11968	7.13495	6.80513	6.92029	6.31895	6.32552	6.22032	6.36216	6.29432	6.63475	5.59282	5.60522	6.19194	5.92716	4.55354	6.26068	4.77479	4.7809	4.54905	6.90047	6.80843	7.25764	6.45464	6.29146	6.34063	6.5735	6.62129	6.89049	6.65345	6.22128	6.74448	7.03051	6.51796	6.35951	5.64702	6.23569
Os04g0404000	Hypothetical protein.	hypothetical protein	8.81299	9.13902	9.30605	8.07859	8.44956	8.92687	7.6939	8.428	8.50412	7.58015	8.24084	8.31331	8.4059	8.66428	8.66645	8.18421	8.40839	8.86072	8.36417	8.50495	8.48935	8.0347	8.07182	8.23816	8.85226	9.33369	7.58432	8.76384	8.47169	8.5202	7.63358	8.09471	8.32259	7.56641	7.94656	7.81136	9.63033	8.45013	7.95487	8.72236	8.50034	7.55363	8.42669	8.61364	8.30864	8.76605	8.41248
Os04g0405700	Conserved hypothetical protein.	No Hit	0.660996	7.8166	2.35056	2.74138	2.4807	2.08837	2.30203	2.29882	1.75092	1.96	2.03808	2.06958	2.08278	0.929182	2.89698	0.962623	2.7761	2.5593	1.61134	1.83999	2.90983	2.16623	0.677756	1.52367	2.37678	1.44967	3.68725	2.05299	0.925768	2.89616	2.26879	1.36933	1.81647	1.91977	1.78464	1.58879	2.39879	0.403825	0.924116	0.651834	-0.571749	1.17133	2.92759	2.47095	1.9254	2.1737	2.04758
Os04g0414800	TPR-like domain containing protein.	pentatricopeptide, putative	3.23179	3.34438	4.95002	3.26106	3.38222	3.11602	3.1601	3.66571	3.28875	3.64086	2.95105	3.72033	2.83933	2.37939	3.13305	3.30367	3.99646	2.97189	2.64789	3.46989	2.14743	3.84358	4.04972	3.04097	3.32861	5.07808	0.200327	1.54854	0.494099	-0.282232	3.27483	4.33462	2.30912	3.60104	5.22876	3.3414	4.81482	5.08368	3.13512	2.70147	4.65703	2.28925	4.60292	3.87393	3.45651	1.63537	3.44833
Os04g0423100	Aromatic-ring hydroxylase family protein.	FAD binding domain containing protein, expressed	2.61688	3.87078	3.73293	1.67018	2.63299	2.09645	2.92902	1.17225	1.93114	2.4534	1.76263	2.10447	3.9267	2.32274	3.08867	2.64086	2.45208	2.20449	2.42135	2.68571	2.70008	1.12543	1.4053	1.75646	4.079	3.481	3.98036	2.4956	1.42056	3.90645	2.46381	1.93434	3.28889	2.71119	2.9413	3.22971	3.05807	1.1426	2.23517	0.932151	0.310724	2.43163	1.48672	0.940585	2.34186	1.03117	0.958157
Os04g0428900	COP9 protein (FUSCA protein FUS7).	COP9 signalosome complex subunit 8, putative, expressed	1.5752	2.61491	2.99891	2.3359	2.63933	2.66996	2.89609	3.05743	3.00238	2.50582	1.69865	2.03771	2.87039	3.00404	2.21606	1.35548	2.41736	3.09308	2.37229	2.10196	0.52302	2.82306	2.23651	2.32448	2.59346	-3.56134	2.36268	0.680828	2.211	4.05764	3.31194	3.32951	2.22498	2.67619	4.24499	3.48161	3.97664	3.01242	3.72243	2.53181	3.10485	2.35781	3.10572	2.38472	2.87355	1.9975	1.80423
Os04g0433000	TRAF-like domain containing protein.	MrBTB1 - Bric-a-Brac, Tramtrack, Broad Complex BTB domain with Meprin and TRAF Homology MATH-related domain, expressed	1.8187	0.651422	2.94854	0.991754	0.249805	0.726558	2.4146	0.677666	1.17321	1.40819	0.401739	1.14776	1.12431	0.941972	0.657122	0.562713	0.295987	0.0335313	-0.478146	1.34259	3.37507	1.52803	1.09416	1.41712	1.1611	-1.04764	4.13094	1.43642	2.25935	-0.154049	2.29323	2.62513	2.6906	2.67868	3.71553	1.56596	2.60662	3.65749	1.12423	2.58956	2.80098	2.12005	1.68772	3.0175	5.45303	2.10485	3.17099
Os04g0437500	TPR-like domain containing protein.	tetratricopeptide repeat, putative, expressed	4.38299	4.62448	4.81485	2.59204	3.84529	2.42641	6.21342	7.26496	6.58039	5.30409	5.61631	5.24265	5.246	6.03625	6.32149	5.80742	5.30226	5.8955	4.85252	4.82561	4.7313	4.83735	4.46565	4.38224	4.69575	4.90804	4.95532	6.22653	5.33293	3.79311	4.09223	4.31791	4.48534	4.40767	4.17062	4.17501	4.45187	3.49897	4.25923	1.59937	3.65873	3.87651	3.28896	2.75774	2.18019	2.45865	1.14469
Os04g0445600	Conserved hypothetical protein.	transcription factor like protein, putative, expressed	4.32904	4.37595	4.59614	5.03181	5.3654	5.03895	4.84584	6.60949	6.45391	5.69429	6.45663	6.68603	6.57609	6.88509	6.39443	6.62711	6.51611	7.01846	6.09198	6.3024	5.48661	6.70899	6.20028	6.12998	6.56762	6.78069	4.50048	6.77007	7.41179	6.92758	5.67767	6.6928	6.4177	5.68429	6.93861	6.49302	6.19984	6.47269	6.65105	5.26629	6.58024	6.72671	7.10381	6.71196	6.68128	5.2334	6.59276
Os04g0446700	Conserved hypothetical protein.	expressed protein	2.11351	2.44005	3.01128	3.50115	3.34939	3.08695	3.28688	3.32034	1.7677	2.05656	2.20207	2.56771	1.73154	2.8406	2.83023	2.15775	2.39973	1.64004	2.56385	1.53994	2.67835	2.73907	2.51195	2.89768	1.12781	5.11332	3.80953	2.54437	1.38286	3.2444	2.42382	1.70735	2.53986	2.16329	2.12364	2.57942	1.79713	1.12981	2.4438	0.638068	1.50393	2.667	2.59964	2.8318	7.74213	2.63386	2.43904
Os04g0449400	Calmodulin-binding protein phosphatase.	protein phosphotase protein, putative, expressed	3.65439	3.67214	3.8493	4.67846	3.2123	2.71452	3.39258	2.86851	2.18919	2.65134	2.68574	3.89287	4.41417	2.6474	4.20566	3.41626	2.58626	2.56206	2.60819	2.60198	2.79854	2.9692	3.30628	1.92134	3.04871	5.17064	4.10635	3.35093	3.59258	-0.695188	2.62689	3.65066	2.82942	2.35557	4.87533	3.11899	5.29868	4.03302	3.11928	2.53364	3.65471	1.91008	2.59639	2.90293	2.50779	2.35007	3.52904
Os04g0453500	Conserved hypothetical protein.	retrotransposon protein, putative, unclassified, expressed	2.0145	2.66646	1.69751	2.04472	1.58966	1.80699	2.09897	2.23554	4.36143	2.44152	1.00766	1.89162	2.20595	3.03434	3.71486	3.37205	2.48443	1.79703	2.37159	2.69443	1.20593	3.49669	2.76382	1.83424	4.04269	4.53945	4.22327	2.71189	1.97324	4.02129	3.39547	4.04871	0.333211	2.72966	5.26235	3.44038	4.02307	4.86703	1.25839	2.12222	4.29267	1.40752	0.814496	2.64918	1.5159	0.692207	1.82004
Os04g0474500	Amygdalin hydrolase isoform AH I precursor (EC 3.2.1.117).	Os4bglu10 - beta-glucosidase homologue, similar to Os4Bglu12 exoglucanase/beta-glucosidase, expressed	1.81263	2.45058	4.14036	2.10862	2.29055	3.42958	2.82967	2.52721	1.68828	2.89249	1.89209	1.82076	1.56597	1.65843	3.35467	2.06454	1.62233	3.24481	2.64023	2.28182	3.86186	2.90556	3.42261	4.59645	4.98088	3.44861	3.71023	2.31066	2.87222	4.04406	2.75402	1.90982	1.58811	2.97491	3.74683	2.38921	1.03837	1.10331	0.913354	2.02941	1.80937	1.40891	1.76122	2.5276	3.81678	4.6652	2.29395
Os04g0474800	Glycoside hydrolase, family 1 protein.	Os4bglu12 - beta-glucosidase, exo-beta-glucanase, expressed	3.07485	0.681872	1.31547	2.43418	2.07938	3.4146	4.82409	0.720855	1.3521	3.09974	2.49762	2.89671	2.60248	2.31942	2.14554	3.1128	3.46287	2.50292	1.97877	3.21337	3.31696	2.26295	2.29777	3.16574	4.08073	-0.360197	4.69354	3.28679	3.00705	4.41277	2.56648	1.77519	1.69771	2.93439	2.30813	3.17226	-0.739991	0.0310334	1.02459	3.96195	0.781018	2.03853	1.84173	1.92928	0.481371	2.98083	1.40844
Os04g0481100	Seed imbibition protein (Fragment).	uncharacterized glycosyltransferase, putative, expressed	2.56061	2.61673	2.43224	1.95714	1.79428	2.16681	2.36653	2.85636	3.53922	1.81742	3.12714	2.772	4.07235	2.58564	2.30801	4.36105	2.06302	1.57736	2.43879	2.11713	2.32135	2.52161	2.36671	2.7215	0.856485	3.63079	5.76619	3.35719	2.66289	4.86671	2.81186	2.78338	2.27323	3.62417	4.24988	3.15309	3.77795	3.26797	2.1784	0.895662	3.1268	2.42131	2.13116	2.8424	4.2117	1.53338	2.0603
Os04g0485200	UBX domain containing protein.	alveolar soft part sarcoma chromosome region, candidate 1, putative, expressed	6.52202	6.58098	6.12464	6.07481	6.28397	5.63721	6.88915	7.20083	7.34974	6.26912	6.75489	6.46881	7.18768	7.05956	6.87666	6.31374	6.54307	6.2862	6.58462	6.77156	6.51446	6.84061	6.6632	6.90594	7.1438	6.52255	7.38346	6.59055	6.775	6.7545	6.76853	6.99948	7.02937	7.01503	6.7605	7.00114	7.91285	6.6501	6.91009	6.84113	6.75205	6.96221	7.45109	7.97832	7.79065	7.54279	7.4333
Os04g0489600	Basic helix-loop-helix dimerisation region bHLH domain containing protein.	helix-loop-helix DNA-binding domain containing protein, expressed	2.81302	3.1211	4.2323	2.60116	2.17264	3.55516	2.22531	2.30691	2.55055	3.22125	2.50284	4.05022	3.11666	2.75782	2.60695	3.92316	3.06025	3.16799	2.65649	2.75322	3.55627	2.8597	3.17613	2.37041	4.84793	5.16463	4.76701	3.46537	2.85741	5.24767	4.26811	4.31362	4.29644	3.87436	4.97968	4.95219	4.68398	4.75401	4.14274	3.81423	3.76927	4.10526	2.74794	2.41506	2.49675	2.61314	1.57406
Os04g0490000	Protoporphyrinogen oxidase-II.	amine oxidase, flavin-containing, domain containing protein, expressed	2.98418	2.03102	3.11359	2.5108	2.48969	1.87948	3.55443	3.52367	3.09245	3.58719	3.46616	3.79604	4.51826	4.69386	3.78071	3.95483	3.65128	3.74706	3.92679	3.5177	3.49875	2.15837	2.2775	2.71985	2.59476	6.19494	4.27987	3.72479	4.01327	0.548031	3.82217	3.96999	4.70506	3.38723	3.37931	3.54887	4.64788	3.73535	4.21092	5.07266	4.13363	4.17841	3.91697	3.73723	3.88822	3.49237	2.95973
Os04g0502100	Conserved hypothetical protein.	expressed protein	3.08749	2.15996	5.27874	2.60737	2.34534	2.35662	2.96687	1.4153	1.21957	2.46006	1.99676	4.21262	2.68057	2.36096	-0.099002	3.80599	1.21705	2.44092	3.56534	1.64173	3.27646	1.66932	3.3465	2.65789	1.30938	4.39335	4.59044	0.143775	1.83399	2.8693	3.08655	3.22713	2.99629	3.49785	3.1979	2.07339	3.02938	3.48735	3.2217	2.50242	2.25613	3.77848	3.10286	3.99727	2.75424	5.44348	3.11269
Os04g0508900	Ssl1-like domain containing protein.	suppressor of stem-loop protein 1, putative, expressed	3.40061	3.44182	2.86333	2.68711	1.39464	3.62073	2.39347	2.54168	2.14727	2.58843	2.53411	3.03228	3.53875	2.5957	3.62241	3.75522	2.41848	3.65484	1.98053	2.85644	2.62216	3.62495	3.30712	1.80498	4.48761	6.23312	4.81671	3.57778	3.42339	4.76239	3.60921	4.2829	3.96778	3.00662	5.49842	4.30977	4.3561	4.85724	2.21025	2.5727	4.62946	2.14923	1.71289	1.9715	1.88237	2.46877	1.34814
Os04g0509000	Protein kinase domain containing protein.	protein kinase, putative, expressed	4.32575	3.99684	4.41454	2.539	4.16313	2.83949	3.68593	3.76255	3.73018	1.1235	1.33866	1.38389	3.97608	2.16982	0.449597	2.24118	1.58539	2.16827	3.54033	3.52278	3.30396	3.11429	3.12209	3.36545	1.74406	4.64268	5.61331	1.47229	2.49996	1.56751	2.23969	1.17814	2.35008	1.25747	0.367297	1.10361	2.56318	-0.730516	1.50108	0.991187	0.202692	0.729762	3.99532	3.67772	4.29772	3.37239	3.42218
Os04g0513700	Beta-glucosidase.	Os4bglu17 - GH1 gene fragment, expressed	4.71937	3.38007	4.24268	5.29833	3.69272	4.67667	4.27613	4.08449	4.90778	4.42324	4.2051	5.3291	4.36059	3.86281	4.3288	3.69578	4.52355	5.66466	2.75912	3.50292	4.00482	3.02918	3.823	3.39934	1.22556	5.70221	2.00817	3.52771	4.06552	5.46472	4.52135	4.13337	3.63084	4.32456	5.07386	4.23777	5.04672	4.81937	3.80801	4.62699	4.3638	3.89871	3.98252	3.30872	4.48394	4.17415	3.73854
Os04g0523000	Conserved hypothetical protein.	oxygen-evolving enhancer protein 3, chloroplast precursor, putative	1.82193	2.55394	1.23457	2.23855	1.24656	2.93	2.72188	0.87329	1.3973	1.18267	2.91769	2.91922	-0.611826	2.82543	1.02131	3.01556	1.99243	0.595435	1.83271	1.98318	1.76942	2.78602	2.44073	2.46081	-1.31015	4.70541	2.98604	2.7124	2.94158	3.49352	2.99225	4.3747	0.189445	3.43385	4.82979	2.85162	3.27951	4.50673	2.32913	2.88553	4.3519	1.76936	2.3636	1.97797	1.13419	3.23817	2.18889
Os04g0523700	UDP-glucuronosyl/UDP-glucosyltransferase family protein.	cytokinin-O-glucosyltransferase 3, putative, expressed	5.07331	5.38915	5.37442	6.57602	6.03126	6.45221	4.32045	4.81417	5.62147	5.1247	5.60905	5.97114	4.61946	5.30355	4.94254	4.7548	4.87895	4.9525	3.7657	3.90728	3.66127	3.29339	4.08152	3.36287	3.34065	5.60802	5.32373	3.32309	4.26693	4.93344	3.40835	4.33954	3.61581	3.23744	4.83561	3.91223	7.64671	6.22658	4.69466	6.26151	5.84495	4.50208	5.31664	3.84231	3.95823	3.91276	3.17251
Os04g0524400	Conserved hypothetical protein.	expressed protein	3.77234	3.72699	3.64504	4.13706	3.45652	4.16962	3.93572	3.82878	3.97406	4.15126	3.90556	3.89084	4.79722	4.53842	4.57119	4.51941	3.90846	4.51339	3.05664	3.02049	3.35822	3.35513	2.79538	3.35179	4.36068	5.62391	5.21982	4.50739	4.1557	4.92632	3.49803	3.57587	2.86369	3.2966	4.61715	3.84407	4.01811	3.76864	3.05897	3.92264	3.30168	3.39065	3.61177	3.24821	3.26987	2.17239	3.46915
Os04g0524900	Oligopeptide transporter OPT superfamily protein.	transposon protein, putative, unclassified, expressed	0.985498	2.79848	2.8257	3.25165	2.45223	2.23675	1.97082	1.84309	1.36508	3.10266	2.67406	4.06452	3.52211	3.02952	2.18165	6.10555	2.26507	3.48149	3.07928	2.62939	3.55232	4.01248	3.81566	1.67342	3.81338	5.69996	5.35493	3.70053	2.89259	3.94769	4.24614	5.0244	2.41505	4.09705	5.87452	4.72458	4.84586	5.47678	2.62574	0.638323	5.16767	3.17651	2.0366	2.98783	0.622843	3.70504	2.05727
Os04g0529400	Peptidase S9A, prolyl oligopeptidase, N-terminal beta-propeller domain containing protein.	WD-40 repeat family protein, putative, expressed	5.41366	5.50089	4.16184	4.4776	4.39994	4.08931	4.28674	4.17825	4.37188	3.64527	3.33678	2.83582	5.25436	4.60662	4.14996	3.57077	4.09136	2.77977	3.53641	4.4412	3.9244	3.3447	3.82615	3.34382	4.64202	5.27377	4.68612	3.48616	3.43771	4.24251	4.0217	4.3439	3.53782	4.01874	4.61955	3.16223	4.6197	4.46273	3.46626	3.84136	3.82458	3.46753	5.1903	4.70496	4.29856	3.68703	3.89636
Os04g0532200	Conserved hypothetical protein.	No Hit	2.22114	5.43039	5.21694	2.85835	2.29413	2.89891	3.08905	1.81535	3.11528	2.84325	1.76498	2.9747	2.74544	2.64557	2.24999	2.55781	2.30059	2.66141	1.14889	1.24909	2.08761	2.62672	1.58244	2.06113	2.15386	5.13557	4.30081	3.86991	1.81383	4.43117	2.19076	2.33371	2.01675	3.05275	3.46914	2.28007	2.82505	2.33253	1.97565	2.04757	1.65254	3.71844	1.94915	1.79564	1.80426	1.67719	1.19545
Os04g0536800	(No Hit)	No Hit	4.54213	2.52644	4.69282	5.24458	3.32913	4.55245	4.37725	3.70602	4.94066	4.68948	4.33821	5.08798	4.44023	4.34772	4.39974	4.07825	4.37066	5.5877	2.76852	3.79251	4.46991	3.79565	4.07723	3.42457	3.67719	2.50259	4.22689	4.08194	3.99322	4.25915	4.31862	4.14028	3.22226	4.39744	5.02391	4.00469	4.92066	4.69026	4.07537	4.3811	4.53601	3.43126	3.55449	2.9117	3.48455	4.16433	3.50367
Os04g0552000	Beta-expansin.	expansin precursor, putative, expressed	12.9064	13.241	13.3671	12.2853	12.8709	12.8555	11.8605	12.9668	12.886	11.4311	12.4015	12.3999	12.9788	13.29	12.7273	12.4598	12.6356	12.7719	12.5446	12.4383	12.3561	12.1151	12.193	12.0098	12.9797	13.4702	12.2206	12.866	12.378	12.9453	11.6969	12.1593	12.2918	11.5346	11.9705	11.7031	13.8254	12.3608	11.7688	12.6923	12.2851	11.4872	12.5929	12.5892	12.2116	12.5948	12.1553
Os04g0554600	RCc3 protein.	LTPL121 - Protease inhibitor/seed storage/LTP family protein precursor, putative	10.1446	10.2047	10.7543	9.61208	9.88609	10.5857	9.31916	9.7709	9.93689	9.28048	9.58267	9.71862	10.7155	9.94661	10.0281	9.9825	9.66741	10.1259	9.18741	9.52265	9.83279	9.48078	9.63134	9.55816	8.61687	8.87998	8.3362	9.47623	9.42558	8.83497	11.7888	10.8545	13.0609	11.5928	9.97277	10.4054	10.5804	9.59985	11.5057	10.2313	10.0204	12.1931	9.93559	9.84261	9.97618	9.57465	9.6245
Os04g0563300	Cyclin-like F-box domain containing protein.	expressed protein	1.90356	3.06786	1.50186	2.85534	3.37678	1.86608	2.34712	3.05971	2.53559	3.30441	2.98489	3.11612	3.18827	2.65309	3.54649	3.15675	2.78473	3.56004	0.987962	2.1216	0.751798	2.49737	2.91291	2.22712	-0.994418	4.74834	3.84538	2.35754	3.39494	2.75691	2.63961	2.58322	2.22512	2.86546	3.24359	1.67184	3.85953	2.80393	3.37362	3.07099	2.80315	1.70832	2.88767	2.92867	2.07261	2.45995	3.32557
Os04g0570800	Putative methyltransferase DUF248 family protein.	dehydration response related protein, putative, expressed	2.82338	1.11074	0.129385	2.14079	2.38911	2.49458	1.13606	1.94083	3.25842	2.52974	2.32559	1.34129	2.82545	2.5233	1.66829	2.68019	2.07746	1.31583	2.25042	1.52961	8.49169	2.71218	2.31494	1.76088	3.84258	4.12101	4.30895	1.10787	1.69363	5.27951	3.13221	3.40768	2.31346	2.7391	4.51258	3.78815	3.77241	4.28619	3.76618	2.46056	3.0103	1.51367	2.42635	3.17765	2.83611	1.93219	2.77711
Os04g0571700	Non-protein coding transcript, unclassifiable transcript.	No Hit	4.54585	2.58777	2.62832	3.67293	2.45357	3.89916	3.60594	3.07749	3.6455	2.86617	2.44262	3.87159	2.50521	3.33583	2.806	3.51433	2.97637	1.77091	3.05816	3.39921	2.72381	3.55727	3.54201	2.50263	3.70368	4.08168	2.90923	3.40956	2.9918	3.09407	3.09166	4.46742	2.2359	3.61579	5.40777	1.97092	4.77501	5.47921	2.79682	3.68569	4.80824	2.82372	2.39128	2.51041	2.93392	2.28258	1.99989
Os04g0576400	Hypothetical protein.	No Hit	2.71237	2.14094	3.43471	2.68444	1.97974	3.28076	3.21239	1.78934	2.72691	2.9669	1.72594	2.53192	2.02674	2.74668	3.35961	2.79399	1.43935	3.45472	2.62155	2.4134	2.50284	3.48661	3.1876	1.1133	4.76469	4.76877	4.99062	2.91653	2.31145	4.28882	3.40946	4.19199	2.50338	2.60961	5.39145	3.4777	4.13278	4.40202	3.03247	1.83984	4.113	2.19882	2.57258	3.08079	2.48086	1.4066	1.58841
Os04g0577900	Hypothetical protein.	No Hit	3.05278	0.451736	1.61593	1.85031	2.41772	2.19665	2.01871	2.12142	3.23132	2.47222	1.62162	3.11079	1.55217	3.17874	0.830954	2.42235	1.4505	1.58566	2.29271	2.85616	0.697016	3.09428	2.80911	0.653684	3.67163	4.33076	4.86277	2.43146	2.08085	0.635576	3.3135	4.49565	1.87227	2.91251	5.16055	3.75152	4.79343	4.82004	3.33679	2.9153	4.38536	1.04338	1.55514	2.53552	0.181887	1.49609	1.752
Os04g0580500	Conserved hypothetical protein.	expressed protein	2.29918	1.63587	2.51731	1.85162	1.27157	1.83965	2.54998	2.16727	2.72832	2.77425	2.40379	1.43882	1.45535	3.305	3.28728	1.5071	1.65655	0.837293	2.60297	1.51191	0.508012	2.06703	0.859466	1.88423	3.41157	4.18397	5.98097	2.15019	0.747853	3.84981	1.44316	1.56087	-0.364246	0.686336	2.18787	0.0609321	0.0423451	0.00898786	3.42431	-0.746721	0.882879	1.15943	0.968997	1.51107	1.72717	-0.245958	1.9621
Os04g0582600	Conserved hypothetical protein.	tRNA-splicing endonuclease positive effector-related, putative, expressed	3.74976	3.84289	-1.51262	4.92949	5.01165	3.68584	3.77241	3.45377	3.72903	5.16614	4.63592	3.80483	4.43433	4.0499	4.42752	3.87484	5.21891	4.25078	3.54353	3.23494	4.16599	2.84168	3.73578	4.19846	2.39648	4.50275	4.19324	1.75852	3.261	-0.983564	3.00796	0.700178	5.27695	3.22166	1.9141	5.05443	2.11226	1.64726	1.43372	2.93447	2.41508	2.698	5.27807	5.16801	4.23418	6.76565	5.70389
Os04g0599500	Hypothetical protein.	No Hit	3.33429	3.68903	3.38184	3.46915	2.66037	3.51574	4.5931	3.51319	3.16174	3.15638	3.58124	3.97504	2.94462	3.56352	3.55401	3.22434	3.32648	3.57239	3.37005	3.22066	3.18387	3.26848	2.8474	2.45179	4.31169	3.9582	5.078	2.80835	3.74322	4.63387	4.09141	4.32401	2.25012	3.67369	5.03696	4.01317	5.6981	4.71606	2.95346	3.47128	4.31941	3.33885	4.36578	3.7592	3.51891	3.3275	2.80925
Os04g0602900	Farnesyl cysteine carboxyl methyltransferase-like protein.	protein-S-isoprenylcysteine O-methyltransferase	5.05356	5.1763	4.30865	4.92055	5.09408	4.60207	4.35263	5.09222	3.7405	4.47952	4.93636	3.20435	4.60619	5.0203	4.72217	4.24405	4.978	4.86733	2.78847	2.56414	3.43978	3.41556	4.16107	4.21863	4.25362	4.94465	5.00756	1.67825	4.05906	-0.0479614	1.72839	1.78063	2.54422	2.51727	2.04141	2.80562	3.98099	2.9028	3.99541	1.14085	1.59842	2.23715	4.28213	4.33384	3.34916	3.80636	4.66489
Os04g0611700	Terpene synthase.	terpene synthase, putative, expressed	1.80677	1.06355	1.71465	1.64186	1.99064	0.130337	2.36273	0.407048	2.15569	2.21537	0.706407	1.41133	1.43631	-0.299406	0.490048	2.86912	2.54813	1.71438	0.86155	0.930563	1.07623	0.929201	1.6106	1.72454	4.13188	3.76559	4.6795	1.04714	0.966949	4.02912	1.63563	2.39444	1.85299	2.08306	3.40827	1.31189	2.77397	3.68187	0.525308	1.31347	2.42251	1.3089	0.630375	1.1256	2.60952	0.668298	0.932338
Os04g0612100	Conserved hypothetical protein.	No Hit	0.747016	1.56075	7.69336	2.33042	3.06764	4.54037	0.896746	1.01622	2.09511	2.56303	3.14959	2.61579	3.35593	3.17954	3.39602	2.60121	3.24712	3.46886	3.45232	2.33751	2.96243	3.51062	3.50475	3.76246	4.8199	3.89329	4.42499	2.724	2.93595	-2.75697	3.77122	3.63712	3.49462	3.90011	4.22503	3.34295	3.60418	1.99002	1.78007	3.58694	2.18458	2.33468	5.70112	6.1009	6.32447	4.78773	6.15149
Os04g0616700	BRASSINOSTEROID INSENSITIVE 1-associated receptor kinase 1 precursor (EC 2.7.1.37) (BRI1-associated receptor kinase 1) (Somatic embryogenesis receptor-like kinase 3).	SHR5-receptor-like kinase, putative, expressed	2.19945	2.22172	1.63181	2.30299	7.15283	2.43165	2.42738	2.08024	2.46409	2.9257	2.31409	3.69276	3.26519	2.67394	3.06047	2.75109	3.05403	2.09957	2.51606	1.94945	2.322	1.73588	1.62674	1.74917	3.3331	4.81329	4.17075	2.58086	2.50198	4.53607	1.43972	2.20628	1.56456	2.27516	2.20054	2.11609	1.90896	1.74692	0.808113	1.36749	0.937249	2.1435	2.38753	2.1024	2.01401	1.473	2.09888
Os04g0622000	Conserved hypothetical protein.	conserved hypothetical protein	1.87916	1.20321	4.1151	1.8849	1.41965	3.1505	2.05694	2.21281	2.46078	2.3526	2.85224	2.18219	2.44165	2.33176	3.11849	2.91328	2.2603	1.72858	2.19586	2.01475	1.92432	2.42469	2.52185	2.23742	3.07181	5.37361	-2.31492	1.47282	2.27156	-0.146932	2.9715	3.18406	2.52453	3.02024	4.13201	3.26454	3.18611	3.64089	2.53697	1.8582	2.77546	2.17048	2.93882	2.04384	2.18306	1.06342	1.84694
Os04g0622700	Hypothetical protein.	No Hit	3.15258	3.13467	6.31449	2.98684	2.93704	2.64182	2.95617	3.46565	3.01206	3.73724	3.60781	3.65903	3.68583	4.00382	4.15893	4.16892	3.74101	4.47676	2.65287	3.45034	1.4049	4.06976	3.85603	2.23237	4.75769	5.30232	5.08107	3.98556	3.66136	4.2563	4.49454	5.381	3.12167	4.42423	6.18383	4.74437	5.94332	5.84234	2.982	4.00948	5.49668	2.54516	3.02974	2.94847	1.0203	2.36124	2.40405
Os04g0628400	BED finger domain containing protein.	transposon protein, putative, unclassified, expressed	4.92161	4.74468	3.95657	5.56759	5.57033	4.87104	5.57685	5.33099	4.73867	5.35997	4.858	5.11321	5.71597	5.973	5.60179	4.95123	5.07491	5.44011	4.51244	4.62534	4.4869	4.92106	4.81675	5.11952	4.81917	6.1053	4.814	5.64325	5.03536	4.01281	5.02114	3.84222	4.63732	5.17522	3.58403	4.48223	2.68935	3.6809	4.5081	5.2573	4.09442	4.47516	5.17152	5.40555	4.88017	4.71461	5.16434
Os04g0632500	S-locus receptor-like kinase RLK11.	serine/threonine-protein kinase receptor precursor, putative, expressed	3.24531	4.07827	5.08052	3.12721	2.70649	4.71929	2.69745	4.14488	3.08886	2.6148	3.25297	3.52228	4.44739	3.77606	3.84674	4.46759	3.23063	4.49522	2.95736	2.29531	2.3864	1.68677	2.44631	2.97978	2.73731	4.81858	2.4725	3.52775	4.10888	3.95202	1.88434	2.49467	3.56888	1.75877	3.12534	2.90318	5.51206	4.26071	3.89978	4.70142	3.86453	2.86916	4.21114	3.15549	3.93592	2.91045	2.75071
Os04g0644600	Epoxide hydrolase family protein.	hydrolase, alpha/beta fold family domain containing protein, expressed	5.78664	5.33473	5.30033	6.48332	6.61848	6.01151	5.08879	5.0426	5.03977	3.02814	2.3421	4.67762	5.18207	5.63906	5.41807	4.01542	3.63833	3.6901	3.59386	3.80126	3.49793	3.999	4.07122	3.37389	1.08662	3.65152	3.53494	3.69421	2.9582	2.19776	3.85839	4.65814	2.22024	3.26011	5.51067	3.79362	4.92808	5.29911	1.5615	3.80502	4.81997	1.76357	2.77964	2.22941	5.93875	1.78129	2.9499
Os04g0648400	Leucine-rich repeat, typical subtype containing protein.	No Hit	3.36909	2.71203	3.47125	2.97191	3.09291	0.883021	2.64273	1.56503	3.13307	3.8572	3.02769	3.17611	3.62967	3.11095	8.1701	3.00639	2.92294	2.94403	1.98668	2.96247	1.91593	3.54063	2.8895	2.63682	4.53892	3.32238	3.53826	4.16406	2.97194	-0.159151	2.73388	4.06735	3.4778	2.74944	4.88969	3.72945	4.25193	5.02564	3.48724	3.34213	4.74011	3.0476	2.73668	2.52768	2.43112	2.59177	2.04014
Os04g0651500	Protein kinase domain containing protein.	OsWAK55 - OsWAK receptor-like protein kinase	3.38574	2.57496	1.85504	2.30166	2.3143	1.47169	2.1404	1.95739	3.09741	2.59965	2.23076	2.02454	2.98533	2.29461	1.85238	2.41022	2.08079	2.92475	1.69355	0.433799	2.76309	0.198942	-0.386529	1.61733	-0.20775	4.41864	4.24556	1.41408	-0.00300715	3.70167	0.62725	-0.073219	1.64827	2.19327	-0.782419	1.30945	-0.208982	0.696433	0.237119	1.84385	-0.681429	1.20629	0.423596	0.183569	1.46825	2.09773	0.870242
Os04g0652600	TPR repeat containing protein.	expressed protein	6.67705	7.43452	6.7359	7.51145	7.92337	6.68592	4.58944	4.11305	5.31964	3.55104	4.50216	3.26996	3.80058	3.29121	3.28413	3.73424	3.78609	2.60699	6.89021	7.11073	7.3885	7.20151	7.24483	6.98981	5.46506	4.84459	5.86068	5.20576	5.85199	5.28916	6.33761	6.94722	7.16376	7.15486	7.20585	7.54656	5.18426	5.4558	5.64265	5.99976	5.65895	6.17639	7.43827	6.50633	6.61717	7.49152	7.10734
Os04g0665400	Cell division protein FtsZ family protein.	tubulin/FtsZ domain containing protein, putative, expressed	4.97037	4.28007	5.8655	2.89613	3.54542	3.40171	4.2037	4.33568	4.52992	3.51506	3.79794	3.75436	3.83111	3.67164	3.97158	4.12727	4.05579	4.47513	4.36973	3.76409	4.07598	4.87348	4.46958	4.43981	4.28122	4.17253	4.35506	3.2855	3.34505	3.00956	2.46583	2.16584	2.13494	2.63825	2.95777	2.76282	4.97333	2.40127	0.955383	3.00088	2.14002	2.47238	4.04254	3.52244	3.25148	2.90127	3.86468
Os04g0667200	2OG-Fe(II) oxygenase domain containing protein.	flavonol synthase/flavanone 3-hydroxylase, putative, expressed	3.23876	3.04452	2.70358	4.91609	3.26592	3.66356	2.06605	3.8504	5.62721	2.52382	2.07729	2.36189	2.18978	1.38642	3.54156	1.95722	2.36076	4.25198	1.40964	1.4435	4.99546	-0.412849	0.500174	2.25243	2.56197	4.40182	5.4444	3.1914	1.92135	4.53645	2.61393	1.38419	3.41319	2.10369	2.06583	2.36915	3.38835	0.641246	3.05621	2.28489	0.952524	1.69498	1.97418	1.8441	2.21726	2.20447	1.1446
Os04g0670600	Exostosin-like family protein.	exostosin family domain containing protein, expressed	3.5148	3.49913	4.18869	3.99754	3.06097	4.15149	3.13743	3.69411	4.31377	2.9124	2.53899	3.55523	4.5391	4.44496	3.91487	4.16777	3.55727	3.82142	4.37056	3.3393	2.95997	4.169	3.81278	3.17407	3.76015	3.61205	4.27234	2.9395	3.54522	4.34377	4.70855	5.02947	3.16146	4.52393	5.79763	4.36418	4.71071	5.16874	5.67111	3.12881	4.83245	3.13136	3.46849	3.18566	3.13886	2.67225	3.42854
Os04g0676200	TPR-like domain containing protein.	pentatricopeptide, putative, expressed	2.5861	1.84781	2.80984	2.90681	2.60194	1.61383	2.51095	2.59987	2.90949	3.58785	2.52214	3.85637	2.85738	2.81772	1.59067	2.9961	3.07794	3.63975	2.21409	2.79463	1.53971	3.56695	2.93568	2.82849	0.188738	3.73514	4.47471	3.54329	2.33743	2.88816	3.74024	3.54631	2.6405	3.86834	4.0461	2.93797	2.6982	3.05747	2.35701	2.56306	3.44041	2.60525	4.72445	3.51643	3.72185	2.54688	3.93532
Os04g0688500	Anionic peroxidase precursor.	peroxidase precursor, putative, expressed	2.31445	0.881596	4.61211	0.821946	2.45787	2.4628	2.65104	1.09576	2.54021	3.40237	2.47839	2.08493	3.276	1.67555	0.923469	1.88317	2.23947	2.41791	-0.471589	2.31137	2.61951	2.04894	1.4429	0.670425	2.24194	4.05495	4.61053	2.81836	1.83973	4.01267	1.99855	2.11216	1.78851	1.3422	3.34762	0.961345	0.0699223	2.91869	0.665442	-0.0810477	1.18098	2.41499	1.44542	1.72823	1.97601	1.75194	1.37688
Os05g0102200	Hypothetical protein.	zinc knuckle family protein, expressed	6.43247	7.87339	7.95195	6.72316	7.53966	7.45661	6.64784	8.54217	8.62406	6.68113	8.10767	7.81009	7.03058	8.06282	8.12557	6.54332	8.09604	8.41433	5.87705	6.81248	7.43602	6.76338	6.83551	6.78749	6.29326	6.64718	5.63254	7.07894	7.7897	6.02872	5.89394	6.76746	6.70183	5.79417	6.91719	6.75555	6.19914	7.04917	6.95278	4.84125	6.89489	6.96457	7.37934	7.1564	7.00196	7.73188	6.66867
Os05g0110500	ATP-dependent RNA helicase.	DEAD-box ATP-dependent RNA helicase, putative, expressed	2.7773	1.91387	1.73662	2.40848	0.881109	1.61606	3.35994	1.93141	2.48696	2.18505	2.36201	0.53126	0.852839	2.57091	5.15892	2.28371	3.69048	2.02139	2.37879	2.78796	0.773158	2.95329	2.26125	1.41021	3.76886	4.17479	1.29426	2.89804	3.61384	5.60835	1.97545	3.05641	1.55934	2.35119	4.22334	2.61088	2.95206	3.63627	2.32087	1.79708	3.18763	1.90409	3.54704	1.67535	-0.29244	1.73461	2.50957
Os05g0112000	Zn-finger, RING domain containing protein.	ankyrin repeat domain-containing protein 28, putative, expressed	3.48762	2.25143	4.26636	3.8986	3.17312	4.05443	3.22817	3.01775	3.26389	3.45413	3.14496	3.55763	3.31984	2.95529	4.09183	3.15266	2.8393	2.89531	3.66207	2.86447	2.67201	3.19218	2.82795	3.52972	4.71854	5.1206	4.69895	3.55292	3.10805	2.85252	3.65418	3.60929	3.71767	4.5484	4.74338	5.06	4.29957	4.03222	3.96987	2.74985	3.30433	3.59278	2.89082	2.31874	3.19843	2.98601	2.41839
Os05g0116600	Cyclin-like F-box domain containing protein.	F-box protein interaction domain containing protein, expressed	3.16737	0.266761	1.17118	2.28084	1.31353	3.42031	0.637783	3.08485	2.48874	2.00189	1.8435	0.393115	3.98757	2.67113	1.83801	2.20605	2.53223	2.45676	1.76604	2.8915	1.70517	3.59017	3.59803	1.46461	3.5075	5.53089	3.86265	3.03512	2.68371	1.09674	4.01334	4.92091	2.21346	3.79203	5.74346	3.65184	3.791	4.93517	2.5532	2.2407	4.83653	1.96263	1.26423	1.98545	2.24439	1.88992	1.68354
Os05g0120000	ABC transporter related domain containing protein.	white-brown complex homolog protein, putative	6.5927	6.80506	7.71573	6.06922	6.03837	7.22746	6.58371	6.8281	7.34769	5.96257	6.47504	6.72616	6.2802	6.53784	7.00041	6.51286	6.22154	7.26986	6.88802	7.01726	8.41646	6.6866	7.11222	8.12336	5.98877	6.44773	3.54261	7.46553	8.01238	6.64417	8.12537	7.81253	8.73954	7.89641	7.67731	8.78499	9.04563	8.18393	9.04545	8.59169	8.24583	8.01187	3.65052	5.50963	6.35907	7.2357	6.43045
Os05g0125400	Receptor protein kinase-like protein.	No Hit	2.04494	2.41472	3.19384	2.4088	2.60656	3.75445	4.77829	2.62786	3.19006	2.8896	3.02798	4.69809	2.69106	2.58228	3.08282	1.59288	2.38544	2.97205	1.33271	1.56657	6.71584	2.13062	1.22858	2.58068	3.43794	3.67867	4.48069	2.46309	5.78463	3.47089	2.49953	2.22765	2.51822	1.97187	2.59098	2.69806	4.23882	0.833694	0.674398	2.8544	0.895263	2.32565	2.22599	0.894628	1.79949	2.26841	2.18005
Os05g0128100	Hypothetical protein.	expressed protein	4.49571	4.34928	3.93577	3.92278	3.99807	3.3826	4.97269	5.57117	5.0454	4.01202	3.9056	3.84507	4.64626	5.23204	4.92986	4.59858	4.68191	5.17335	4.14178	3.41874	2.16975	3.95135	3.82847	3.07701	4.84326	5.29545	4.89696	3.34844	3.9005	3.88823	3.33528	4.3435	1.50095	2.93101	5.33225	3.41894	4.3501	5.00734	2.0923	3.39716	4.3911	2.59767	2.79817	2.52658	1.27663	2.22494	1.37074
Os05g0130100	Protein of unknown function DUF26 domain containing protein.	TKL_IRAK_DUF26-lf	2.73594	3.28136	3.77223	2.75718	2.3098	2.40539	2.73407	2.14811	2.58687	2.56496	2.10997	2.67318	3.39142	2.61532	2.78759	3.56895	2.18515	2.40403	2.44005	3.05151	2.28077	3.42517	3.03036	2.4858	4.69561	5.01717	4.75469	3.39738	2.34553	4.20928	3.159	4.28504	2.53468	3.07092	5.26699	2.99531	4.81298	5.2592	2.80748	3.24459	4.64075	2.11278	2.11656	1.90634	2.61044	2.00733	2.03022
Os05g0132700	Typical P-type R2R3 Myb protein (Fragment).	MYB family transcription factor, putative, expressed	3.24337	2.73491	3.58357	2.60594	1.71439	3.38452	2.75066	2.87239	0.97808	3.0085	2.75179	2.17366	2.85126	2.83322	2.53398	3.1527	3.12258	2.94614	0.529907	2.99052	1.95771	3.22833	2.91656	0.0477772	3.93176	4.99116	4.87952	3.90904	3.21627	4.37162	4.77392	4.92993	3.64672	4.21545	5.65556	5.41793	4.96167	5.61962	6.11869	5.02962	5.22581	3.59532	1.95428	1.97896	1.83246	2.58893	1.93413
Os05g0135100	Protein kinase domain containing protein.	OsWAK56 - OsWAK receptor-like protein kinase	0.283279	0.843655	-1.03565	2.21921	4.94394	2.45761	1.60449	0.0424937	-0.78739	2.12336	2.34375	-0.698596	1.67048	1.83794	0.554251	2.76003	0.961867	0.177507	4.7461	2.82081	5.03032	3.89838	4.46981	4.55948	3.14397	4.71163	3.41433	2.67237	3.4286	3.84748	1.77404	2.15235	1.68132	1.62484	3.20668	1.52164	5.18135	2.91577	2.39475	2.74372	1.71151	0.698218	2.31708	2.51193	3.37951	1.48258	2.50565
Os05g0136800	Conserved hypothetical protein.	No Hit	1.94595	1.31673	0.147582	1.48021	1.67085	2.41337	2.45789	2.31608	1.17203	2.45889	2.46315	2.17481	3.88673	3.69955	2.16034	2.32541	1.88866	1.86807	1.57571	1.97811	1.20691	1.28579	0.0915604	2.91707	4.51594	-1.78651	4.9885	1.64803	0.979123	3.61066	2.0976	0.252711	1.75576	1.50462	-0.304705	0.690339	-1.0803	0.583265	1.29656	0.770952	-0.66524	2.3318	1.87257	2.57529	1.49102	3.78729	2.5556
Os05g0143800	GH3 auxin-responsive promoter family protein.	OsGH3	5.19288	5.1412	7.8075	6.50325	6.49035	8.38129	6.91481	7.58912	7.88435	8.69111	9.06234	8.40349	9.01932	8.58246	8.53869	9.56896	9.41434	9.59666	6.67907	8.36583	7.66178	7.69279	7.2964	7.36772	9.0176	8.65217	8.3839	10.0469	9.81761	8.81468	11.3467	11.645	11.6754	11.1348	11.4136	11.7122	11.7491	11.2953	11.6998	11.3289	11.2298	11.5555	7.33186	7.39697	7.59707	8.35532	6.67314
Os05g0148500	Conserved hypothetical protein.	conserved hypothetical protein	2.52383	2.95969	3.18133	1.96373	3.15777	0.98653	2.47582	2.78841	3.27429	1.92563	2.95836	2.78099	3.16445	1.67762	3.11932	4.012	1.46137	2.1245	0.884964	2.57496	1.50928	1.484	3.18373	2.11564	3.78407	4.86422	3.1659	2.94188	1.95304	4.90889	1.43061	1.29481	1.71506	2.5584	1.57963	1.70219	5.12901	0.204719	1.20796	0.729445	0.977673	0.984824	2.33675	2.3569	4.42826	5.13109	2.2132
Os05g0150700	(No Hit)	No Hit	8.39029	9.20154	8.1728	7.96261	7.65534	7.70521	7.27668	7.74725	7.64551	7.28059	7.49969	7.71453	6.83635	7.22541	7.57757	7.42913	6.9539	7.14006	7.1746	8.13034	6.85071	6.87215	6.44248	6.59448	7.8827	8.48184	8.9217	7.65019	8.12614	8.11926	7.82283	7.84659	7.54879	7.18529	7.07881	7.67534	7.1863	7.4517	6.94248	7.17869	7.86121	7.49702	7.9854	6.94753	7.2119	7.74599	7.31853
Os05g0151100	Conserved hypothetical protein.	desiccation-related protein PCC13-62 precursor, putative, expressed	3.13903	3.38665	2.89128	3.35602	3.51562	2.73208	1.75575	3.50587	3.90876	1.54364	3.59751	4.06768	2.82737	4.57235	4.23274	3.28903	2.76609	3.23236	3.43405	3.55793	3.11085	4.26005	3.49764	3.81094	2.76231	2.90869	6.26505	4.1856	2.67157	3.54152	3.36232	4.15696	3.77531	3.63969	3.96213	4.02723	5.19891	4.76626	3.57505	4.25309	4.71481	3.81878	3.33074	3.88399	4.15857	4.19012	4.47601
Os05g0163900	Basic helix-loop-helix dimerisation region bHLH domain containing protein.	basic helix-loop-helix, putative, expressed	-0.571089	6.04381	1.88744	1.29622	0.879158	0.664122	0.896563	1.80687	3.0987	1.03267	1.47752	2.6344	1.97298	1.37632	1.83193	2.10739	3.27429	1.84271	0.449465	0.983729	0.402062	1.27341	0.639794	0.452657	1.92453	3.48287	4.27586	0.194015	-0.512065	3.70494	2.0483	2.01523	2.32751	3.91732	3.14037	4.63308	0.0767872	1.20251	2.09457	6.01374	2.69452	2.25636	0.39333	0.417349	1.64538	1.74184	1.1616
Os05g0166600	Protein kinase domain containing protein.	S-domain receptor-like protein kinase, putative, expressed	3.21348	3.67359	0.0707973	1.73168	3.18886	2.2074	3.01506	2.14782	2.72513	1.35295	1.74348	1.91933	3.69679	2.70899	3.65846	2.50226	2.63046	3.07421	2.71111	4.91795	4.83002	4.43377	3.55488	3.64444	4.57263	4.62325	7.41954	5.52475	4.03887	3.82197	3.44337	3.63733	2.97414	3.74608	4.41631	3.4485	4.74795	4.5102	4.23356	4.15744	4.00828	5.07533	2.64414	2.2018	-0.303018	2.29326	2.092
Os05g0170000	Arabidopsis protein of unknown function DUF266 family protein.	DNA binding protein, putative, expressed	1.87508	2.68778	0.205452	2.22402	5.57285	2.01864	2.48504	1.98246	1.73723	1.2374	1.04195	-0.00784185	2.84204	2.76467	1.77499	2.83911	1.38942	0.740353	2.32221	0.0199635	0.797362	0.358157	-0.369815	0.592802	2.10098	2.91454	-1.28645	1.6731	1.32898	-0.900131	1.00499	-0.696398	1.97266	0.426035	-1.43666	0.862698	2.54225	-1.81307	1.03311	2.45698	-1.5904	0.1432	2.03767	0.820996	2.02035	1.97973	2.14698
Os05g0178900	PRP38 family protein.	splicing factor, putative, expressed	2.93571	3.6392	2.70018	2.80489	1.58562	1.20149	3.72693	2.92767	3.26654	3.15599	2.44805	2.75982	2.78601	2.28796	3.08079	2.74123	2.42716	3.14295	3.11909	3.23799	4.31289	2.54757	2.57832	3.01088	3.12247	4.11971	5.46747	2.71491	2.14489	3.95129	2.62692	2.55322	1.9032	5.19753	2.85971	2.38111	2.15117	0.38803	1.71279	2.71813	1.25934	2.87518	3.79222	3.07811	3.09852	3.48578	2.72739
Os05g0193100	Hypothetical protein.	expressed protein	10.5536	10.2473	10.499	9.40899	9.54294	9.43307	11.0629	11.2139	11.0476	9.0859	9.4534	9.95664	10.2447	11.1466	10.8936	9.0175	9.16244	9.40259	8.6177	9.19154	8.09574	7.7517	6.98497	6.95077	9.33411	8.70201	9.12055	9.34047	9.22322	8.51895	5.32481	5.55922	5.74409	5.5448	5.72147	5.48261	5.97975	6.19784	6.12871	6.23411	5.96863	6.46398	7.50451	7.44151	7.40195	7.52197	7.1908
Os05g0193700	IQ calmodulin-binding region domain containing protein.	expressed protein	4.14064	4.2611	4.19957	6.3062	6.60287	6.25825	7.50272	7.15528	6.96989	8.43908	8.23901	9.00772	7.27764	8.09446	7.99195	8.55929	8.60184	9.05601	7.25701	6.95037	6.09701	7.65157	6.9061	7.39171	8.7597	8.41047	9.48648	10.1235	9.2549	8.63852	5.29795	5.54014	6.27661	5.94164	5.64357	6.10342	5.37465	6.10748	6.74027	7.28614	6.97779	7.29552	8.40347	8.13972	7.99915	8.08274	8.63386
Os05g0200700	Conserved hypothetical protein.	expressed protein	-0.941906	1.16172	2.51704	1.55283	1.45084	2.91961	2.8509	2.67323	1.82038	6.67866	1.46313	0.777447	2.30797	2.12425	2.37365	2.30539	2.89873	2.09567	2.37769	1.99169	3.40882	1.907	1.75291	2.54752	4.80467	3.99093	3.9934	1.86876	1.58563	0.736489	5.96911	2.14388	2.44687	1.50963	3.44952	3.27452	3.63922	2.40516	2.35482	4.05363	3.49947	2.12447	1.59168	2.43579	0.236711	1.53796	1.96313
Os05g0206000	Hypothetical protein.	expressed protein	2.3374	1.84957	2.56763	2.39185	1.14113	-0.287333	1.29919	2.62884	1.16377	1.67708	3.08452	2.8838	-0.151415	2.74763	3.33437	2.12997	2.05003	1.88334	1.91925	1.57764	2.89815	2.50886	2.35011	1.14659	6.00572	4.1033	4.64814	3.77032	1.82462	4.09891	3.20932	3.11789	2.19217	3.10379	4.65859	3.45098	4.02895	3.82562	3.03613	1.30615	3.13587	1.41759	1.18404	0.403492	-0.342743	2.40902	3.35224
Os05g0210700	(No Hit)	expressed protein	1.75001	1.62643	3.80315	1.78984	3.3133	2.88635	3.16397	3.34048	2.01205	0.98091	2.03386	2.89822	2.34014	2.30825	3.25021	0.939995	2.33336	1.79057	3.18037	1.4775	4.5406	2.89438	3.91071	3.84558	4.01148	4.08139	4.87008	4.50635	3.01935	3.82853	2.59098	3.48878	3.50456	2.96312	4.13066	3.5562	5.28202	4.14765	3.7188	3.10173	3.47508	2.95926	2.8492	4.81621	3.10236	6.00294	3.26317
Os05g0219300	HAT dimerisation domain containing protein.	No Hit	3.24313	4.24451	3.48344	3.19603	4.49811	4.2099	3.72393	4.03524	3.6318	3.45472	2.06221	3.33721	3.91765	3.09497	2.00975	6.0286	2.92124	1.93492	2.02054	0.874536	0.974077	1.80859	2.0586	1.43615	2.20545	3.73961	6.18361	2.70497	2.05595	0.220367	2.69151	3.68044	2.48077	2.69794	4.90643	3.93231	6.27821	4.31411	2.91576	4.04574	4.01574	2.97706	3.41615	2.12093	2.52976	3.00009	3.13095
Os05g0240200	Disease resistance protein family protein.	NB-ARC domain containing protein, expressed	1.79518	2.89448	2.47893	2.55982	2.55155	2.78145	2.4612	2.15878	2.28753	2.89735	2.92089	3.38421	3.28423	2.35323	4.12228	2.65757	3.01979	2.56456	2.1798	2.01267	0.0309054	2.29944	1.72882	1.93892	-0.605257	-0.731681	4.01354	2.86219	1.87799	3.4216	1.58634	2.13389	0.145038	1.73307	3.12183	1.12442	5.31503	2.97966	2.97854	1.81183	1.27184	2.24874	1.9086	1.56824	0.728091	0.341431	1.15677
Os05g0241300	(No Hit)	zinc finger, C3HC4 type domain containing protein, expressed	1.75435	-0.876888	0.771339	1.09079	1.81821	1.70472	2.61348	0.284734	1.70362	3.09386	1.41864	2.16693	1.90757	1.55005	0.821435	1.77948	1.20915	0.521366	2.31253	0.62025	1.2852	-0.00939651	-0.462466	1.12831	3.4409	4.45288	4.59041	2.47262	2.06468	-0.390137	5.48904	3.68994	4.15447	4.38235	2.87415	4.54878	1.84181	2.58817	4.37666	4.93472	5.47586	3.54548	0.953628	0.939734	0.231581	1.55678	1.51428
Os05g0242100	Conserved hypothetical protein.	No Hit	1.9854	1.57085	9.77359	2.21787	3.07652	1.9026	1.89581	1.607	2.39198	1.99025	2.125	3.19863	3.15987	2.10031	1.02084	1.58236	3.51066	0.738888	1.58009	2.22358	3.17943	2.24032	1.45875	1.842	1.27397	3.15007	5.01026	3.19367	2.30542	3.1439	1.73626	3.01026	2.01519	1.35725	4.21455	2.52779	4.90839	3.97944	2.04479	3.90724	3.89237	2.16003	2.89944	1.98222	2.01241	1.48554	1.24149
Os05g0248300	Hypothetical protein.	No Hit	3.70073	2.35454	2.57262	2.85191	2.36997	3.61582	3.75328	1.03552	2.45315	3.71013	2.61933	3.43438	3.35913	2.2766	4.01001	3.37091	2.11969	3.53418	2.80189	3.06119	2.18497	3.62449	3.48133	2.34346	4.40634	5.48905	3.809	4.09358	3.49917	4.83701	4.35073	5.17574	1.97248	4.11523	5.86014	5.01724	4.90097	5.22218	2.70927	2.60581	4.82297	2.94908	1.33424	1.28677	2.29649	1.53684	1.26165
Os05g0263200	Retrotransposon gag protein family protein.	No Hit	1.99108	0.749746	4.32348	2.74547	2.56971	3.4367	3.18575	1.74887	1.73267	2.91975	2.34699	3.10707	3.04552	2.59107	4.51739	2.90241	2.41903	1.66408	0.991988	2.17551	1.8833	2.56377	1.39065	2.36073	3.37838	5.10262	4.86528	3.09947	0.904554	3.34738	1.34154	2.46783	1.82149	2.64248	3.58309	4.45094	5.54613	3.22618	1.49032	3.22312	3.33163	2.73481	2.28064	1.15628	3.48745	1.59917	1.0763
Os05g0268500	Serine carboxypeptidase II-2 precursor (EC 3.4.16.6) (CP-MII.2) (Fragment).	OsSCP28 - Putative Serine Carboxypeptidase homologue, expressed	2.24648	2.09069	2.90279	3.61524	3.25936	3.43587	3.35873	3.5859	2.92625	4.5097	5.03909	3.80989	2.48753	2.45203	-0.184399	1.21974	2.88693	1.90762	2.36369	2.76171	2.74008	2.74826	2.72175	2.18795	3.25893	3.19936	1.77795	2.50756	4.49977	3.31521	2.48937	2.301	2.60914	2.03843	3.44675	2.71532	1.29206	1.46067	2.00976	1.24088	-0.0520548	1.32124	1.21393	1.48894	2.31414	4.29867	1.90242
Os05g0273000	(No Hit)	No Hit	2.44782	2.16195	1.92574	1.16431	2.12568	2.56338	2.36705	1.87665	1.59637	0.104784	2.51263	2.13076	3.08063	0.814863	2.69559	2.28706	0.932354	-0.285736	2.28886	0.409426	2.33334	1.04324	0.0877409	1.43629	2.77113	2.07284	4.78977	0.558537	2.40526	3.76335	0.923347	-1.21644	2.86079	0.218488	-1.60091	-0.699368	-0.411561	-1.97509	1.35881	-0.378614	-1.78747	-1.09492	2.13246	2.25768	-1.18102	4.42524	2.13624
Os05g0290100	Reverse transcriptase (Fragment).	No Hit	2.59272	2.09812	3.13678	2.52182	0.952618	0.386202	2.71044	1.9798	1.12368	2.30595	2.16179	4.01851	2.83868	3.05668	3.08903	2.79537	1.79394	3.41528	1.51215	2.10113	0.761702	2.77845	2.87702	1.59	-0.325138	3.51747	4.56431	3.08349	2.18462	3.9877	3.80455	4.11484	2.10953	3.07066	5.38253	4.17701	4.4257	4.36766	2.26357	3.16054	3.91435	2.00456	1.59572	1.72529	1.80633	1.41452	1.544
Os05g0293500	Probable pectate lyase 18 precursor (EC 4.2.2.2) (Pectate lyase A10).	pectate lyase precursor, putative, expressed	3.57487	2.00047	3.84934	2.45632	1.51104	3.51864	2.19479	1.8884	2.62666	2.31148	2.50131	2.57751	3.46695	3.50195	3.21591	3.45013	2.34473	3.05161	2.25818	3.22319	0.786388	4.00111	3.21241	1.69614	3.74338	5.25356	4.89005	3.51783	2.05034	4.29074	3.61167	4.92073	2.83352	3.74115	5.75364	4.21426	4.50069	5.35933	3.25447	3.25595	4.87195	2.94938	1.9697	2.77971	2.7069	1.19592	1.57749
Os05g0297300	Hypothetical protein.	expressed protein	3.0528	2.4345	2.04295	2.78675	2.70958	2.69113	2.58748	2.64533	2.49098	2.2289	3.22051	4.87891	3.39017	2.91815	4.78368	2.63165	2.10274	3.24251	2.78644	2.8858	0.99555	2.92095	2.94994	2.70777	4.75816	4.64411	4.05693	3.39611	2.28467	3.59837	3.81985	4.0605	2.2808	3.19874	5.25155	4.13786	4.6276	4.73353	1.2458	3.49045	4.52393	2.9155	2.07925	2.29423	1.1932	1.55554	1.78274
Os05g0298300	Hypothetical protein.	No Hit	3.68778	4.56268	3.86032	4.22108	3.99304	4.17199	3.49376	3.36526	4.91388	4.67796	4.94597	4.43867	4.10554	3.84183	4.22589	4.98468	4.99694	5.63664	3.20538	3.40675	2.8948	3.74178	4.06337	3.14328	2.2541	3.45563	4.05268	3.82188	4.65962	3.60152	3.69403	4.06322	2.5461	3.76888	4.76749	3.5968	5.46597	4.97274	3.62937	4.24312	4.75599	3.30891	3.78356	3.47847	3.74278	3.2788	3.83401
Os05g0299100	Hypothetical protein.	No Hit	3.44268	3.54377	1.61788	3.17778	2.90589	2.95527	2.96991	3.5816	2.93204	3.42183	3.21168	2.89225	3.72202	2.7064	3.29959	3.40031	3.16537	2.95666	2.9964	2.70025	1.88059	3.37611	3.69511	1.93784	3.18122	5.01169	4.73783	3.01882	3.09612	5.36636	2.56592	3.94658	1.6066	2.62493	4.73303	2.0574	4.12228	4.57614	2.19882	3.18128	4.40307	1.63542	3.01415	3.02847	2.41937	2.66452	2.48941
Os05g0305000	Hypothetical protein.	No Hit	2.96899	2.94759	4.55751	4.97747	3.40398	0.281394	2.18031	2.17291	0.268188	3.12424	1.80851	2.11315	2.35699	2.12294	1.38465	1.96134	4.00766	2.68467	2.09853	3.23893	1.04165	3.53037	3.28186	1.49741	3.65052	4.97709	2.62283	4.3157	3.14999	1.60743	4.44799	4.79673	2.04853	4.25571	5.63283	3.62953	4.2933	5.49042	2.31046	3.74559	4.86238	2.28396	2.55354	3.09407	2.01082	2.70231	3.92617
Os05g0313700	Hypothetical protein.	expressed protein	5.65265	5.31878	5.56386	4.10049	3.90957	4.56944	4.60498	4.22464	3.27926	4.08449	4.20172	4.37633	3.94515	2.78253	3.79741	4.25063	3.69135	4.94143	4.67374	4.71971	5.17013	4.69606	4.88348	5.14438	2.98904	5.97454	3.75383	4.14248	4.2978	3.95034	5.63163	6.25773	6.50299	6.16767	4.74637	5.04016	5.57857	4.76646	6.01843	4.1808	4.07407	6.05711	7.4272	7.56149	7.74481	5.66238	7.24169
Os05g0316200	Conserved hypothetical protein.	expressed protein	3.51858	2.29628	3.81817	2.79789	3.22072	1.94918	2.1495	2.89635	3.76043	4.00067	3.51244	6.03646	5.69884	4.65988	4.16351	3.39981	2.76004	3.06959	2.72683	2.41117	2.323	2.55061	2.5676	2.64296	4.34109	3.91644	5.25082	4.42818	4.29898	5.2845	2.88958	2.65811	2.36814	2.75338	2.8896	3.33202	3.99282	3.70145	2.93138	3.17316	3.19445	3.45227	2.58292	2.28729	1.76179	2.56205	1.88897
Os05g0324000	Hypothetical protein.	expressed protein	5.0374	5.51013	4.37042	6.04473	6.18049	5.00807	6.35536	6.89215	6.92719	7.01921	7.19831	6.64595	8.11693	8.16998	7.77986	7.57255	7.9568	8.05009	5.3454	6.96378	5.68268	6.10357	5.21877	5.23585	7.11362	6.64782	7.11903	7.40768	7.04675	6.36894	4.88657	4.78992	5.23078	5.05075	5.13146	4.97108	6.29652	6.3878	6.22641	6.39558	6.1561	6.32964	6.70322	6.12533	6.24128	4.29643	5.97501
Os05g0325200	Cyclin-like domain containing protein.	cyclin, putative, expressed	8.88079	8.94707	7.63097	8.75932	8.65325	7.59462	8.30907	7.42908	7.50632	8.13091	7.89304	7.73886	8.04729	8.02669	9.28148	7.60138	8.27325	6.78645	6.87434	7.31128	7.65926	6.56174	6.64263	7.14152	6.92662	5.38268	6.43768	6.70892	6.56266	6.03558	7.71224	7.04493	7.30257	7.66144	6.54134	7.57493	7.2855	8.5944	8.13645	8.537	8.34063	8.92078	8.18871	8.24503	8.47255	8.81836	8.27893
Os05g0326400	Conserved hypothetical protein.	cyclin, putative, expressed	8.92948	9.19493	8.25538	8.66548	8.68829	7.70474	8.27015	7.75845	7.71161	8.55453	8.8354	8.42515	7.26848	7.44486	8.25779	7.14598	8.12199	6.56971	7.54209	7.86924	7.96644	7.09227	7.5239	7.63034	6.82159	5.87419	7.63776	7.1359	7.36749	6.92764	7.97054	7.58459	8.08762	8.15374	6.73945	7.63972	7.04928	8.58738	7.7944	8.03233	8.15553	8.84665	10.9989	9.91125	9.55056	9.82121	10.2107
Os05g0341200	Hypothetical protein.	No Hit	3.36011	2.848	2.63737	5.54116	3.44978	1.77527	2.62888	2.68386	1.60148	2.929	2.23526	2.98123	5.85275	3.17989	2.66079	3.47249	2.9709	2.43388	2.59492	2.27317	1.00944	2.90628	2.74478	2.78278	3.97845	4.38564	4.7969	3.57663	3.44935	4.3898	3.57912	4.0276	1.83857	3.17821	4.77326	3.18402	5.02567	4.34162	3.51485	2.93345	4.42419	2.29111	3.04882	2.51229	2.25965	3.47903	2.69552
Os05g0342000	Wound-induced WI12 family protein.	wound-induced protein WI12, putative	2.10156	2.49723	2.95813	2.46073	2.17946	3.62562	3.07154	2.1918	3.07932	2.02814	1.98475	0.458242	2.88983	3.01329	2.63404	2.86188	2.0558	2.24646	2.2233	2.50169	0.626078	1.59449	2.39467	0.285403	4.99	5.51883	3.91402	2.87569	2.63818	3.64311	2.87725	3.67297	1.93715	3.07231	4.54855	3.37787	3.75091	3.38718	2.25214	0.981624	2.83173	2.60961	1.56657	2.69571	3.8369	2.07595	1.17726
Os05g0345500	BTB/POZ domain containing protein.	BBF1 - 2 Bric-a-Brac, Tramtrack, Broad Complex BTB domains with a F5/8 type C discoidin domain, expressed	0.276422	1.37517	2.26474	1.47069	2.46838	3.95555	2.64539	3.38222	2.27613	3.0678	2.14904	2.85936	0.681569	2.45189	1.3697	2.68726	2.32076	0.719894	0.361055	1.72377	2.18272	2.04039	2.63739	1.43449	2.25821	4.35896	0.89899	0.791094	3.27539	3.76141	2.61978	3.05334	1.56376	2.31871	4.18236	2.51539	3.2896	3.55017	2.35307	2.6291	2.72292	1.67985	2.83028	2.86712	2.18499	2.11774	2.32413
Os05g0374700	Retrotransposon gag protein family protein.	No Hit	3.49482	3.63769	4.38205	3.06327	3.40087	4.03163	1.74357	4.38751	3.86196	2.23798	3.28845	4.46838	5.17244	5.4323	3.61824	2.77962	3.14022	3.34792	3.5507	3.26638	2.68895	3.86156	4.31884	2.0363	5.18561	5.1956	4.6668	3.94817	3.03137	4.70258	5.05671	5.58375	2.94922	5.11099	6.31758	5.34593	7.03494	5.66085	3.96437	4.65752	5.54923	4.01162	3.64804	4.81339	2.228	3.80499	2.96244
Os05g0376000	Glycoside hydrolase, family 19 protein.	retrotransposon protein, putative, unclassified	3.39022	3.89122	3.25772	1.60457	2.04131	1.11032	3.42099	2.28601	2.08471	3.1556	2.48927	1.74118	4.19232	4.04515	3.74657	3.40152	2.537	3.0671	2.17704	1.3929	1.33194	0.929726	1.05299	2.08108	4.22951	4.19972	3.98299	3.35933	2.28649	4.60087	1.63614	2.41565	1.16225	1.56842	3.42123	2.59125	4.58726	3.25422	1.49759	3.10746	3.16563	1.25876	2.12128	2.26601	2.30035	1.28019	1.50683
Os05g0380500	(No Hit)	No Hit	3.74942	3.13711	4.48477	3.55715	2.20037	3.28289	4.19628	1.11053	2.85879	3.72935	3.4035	2.59747	2.66502	3.59819	3.29086	4.47167	3.20921	3.79509	3.33328	3.41599	2.72098	4.42783	3.83227	2.38022	5.06818	5.7112	4.86624	3.85562	3.25839	4.51373	3.8699	5.53757	3.15062	3.26837	6.14774	3.75334	5.00507	6.12061	3.16668	3.771	5.38264	3.60869	1.54077	3.24815	3.24342	2.33113	3.30781
Os05g0381900	Protein of unknown function DUF594 family protein.	expressed protein	3.55322	2.98365	1.76521	2.08532	3.46039	-0.865297	2.57063	5.48912	1.97149	2.95995	2.98809	0.879906	3.85111	3.83552	2.82668	5.90238	2.13294	2.75617	3.11678	1.36567	2.01661	2.35905	1.68823	1.60818	3.69025	3.43247	4.52016	2.5209	2.18335	4.23021	1.61912	1.67733	0.882691	0.566084	2.45576	0.954026	0.106054	0.835441	0.66045	2.54547	1.0593	1.43744	2.32568	3.14908	2.08712	2.67435	2.95499
Os05g0382500	Cytochrome P450 family protein.	cytochrome P450 86A2, putative, expressed	0.237106	0.577206	1.26335	1.17558	1.67435	0.437244	5.95794	1.8239	2.43924	3.66635	1.60885	3.00046	4.05397	2.48122	1.24965	1.31191	2.75104	2.11673	0.847302	1.07251	1.00932	0.920575	0.745135	0.963958	3.60691	5.31921	2.77044	1.92274	2.59842	3.27444	1.87045	2.23628	1.74571	1.7136	3.22073	2.16902	1.4971	1.83479	2.42792	5.52609	2.3777	3.36297	0.687507	1.6832	1.49481	1.95354	1.16466
Os05g0391900	Hypothetical protein.	No Hit	3.54723	3.27549	2.71596	3.04636	2.46373	2.68506	2.14745	2.88392	3.67057	3.30156	3.41386	3.10646	4.23896	5.55342	3.63523	2.64169	3.41301	3.78062	2.1868	2.90818	2.87558	2.52609	2.97583	2.52958	1.36096	4.53866	3.3362	2.93544	3.11128	3.87141	2.60462	3.42512	2.74101	2.97713	3.80101	2.80034	5.1449	4.14418	3.12151	3.41547	3.51008	3.13727	3.84446	3.41527	3.51848	4.37911	2.78495
Os05g0394000	(No Hit)	No Hit	2.22655	2.10444	4.28923	2.72305	0.285535	3.99031	1.53217	1.84915	1.26286	0.899386	1.30783	3.37917	5.69724	4.98542	3.10908	3.51057	1.88399	3.12694	0.611446	6.28661	4.4107	1.18906	1.0534	0.53537	4.25564	6.54027	4.3841	2.54955	5.87698	3.94417	2.10731	4.85007	2.69646	0.91341	3.07689	2.85761	5.73289	1.93724	2.91342	2.8692	2.01564	2.54822	1.10794	0.662296	1.00898	1.94177	1.89352
Os05g0397900	Kinesin, motor region domain containing protein.	kinesin motor domain containing protein, putative, expressed	4.64476	4.4458	5.64909	5.4561	5.06486	4.51465	6.26497	5.57121	5.40638	5.33571	5.34902	5.00109	5.89166	5.66221	5.20948	5.35328	5.63301	5.46999	10.2402	9.82887	6.71015	10.6397	10.2441	9.64524	5.07985	5.09128	5.73183	4.20534	4.9192	5.71014	10.516	9.80633	9.85347	10.3877	9.33217	8.79191	7.78012	7.61243	8.36301	8.37916	8.08722	8.6807	11.5926	10.8204	10.7248	4.73964	10.8527
Os05g0398000	Cyclin, N-terminal domain containing protein.	cyclin, putative, expressed	3.32062	1.47878	3.57539	3.39004	2.84986	2.94177	4.29309	2.90543	2.96911	4.364	4.13336	4.53097	2.24714	2.98959	2.85543	2.59978	3.38402	2.76326	4.82889	4.25702	3.84245	4.82401	4.38591	4.80003	4.94999	5.41469	6.25495	5.49951	4.71317	5.22224	3.63871	2.94295	4.27203	3.72143	2.15892	4.16194	1.87627	1.60287	4.06425	4.59262	3.7926	4.37286	4.92629	5.02903	4.77347	5.31197	4.98561
Os05g0405600	Cytochrome P450 family protein.	cytochrome P450 72A1, putative, expressed	3.28589	3.86512	3.66581	4.76538	4.9953	4.17008	3.38233	4.29767	4.57872	4.44501	4.24373	3.88584	5.30518	4.60436	4.28308	5.22302	5.19517	5.02661	2.67874	3.10079	2.58827	3.91145	3.23107	3.2619	-0.230629	4.29658	3.31099	3.991	4.24474	3.91383	5.09351	4.05193	4.11915	4.83042	4.96981	5.28152	4.92758	3.55618	4.02408	4.89041	4.74382	4.22914	3.40744	2.32363	5.8912	3.43932	3.17823
Os05g0406200	Inosine/uridine-preferring nucleoside hydrolase domain containing protein.	inosine-uridine preferring nucleoside hydrolase family protein, putative, expressed	2.3343	1.47842	3.12839	2.27056	2.76453	3.25293	2.15751	2.03021	2.24712	2.0442	1.60002	3.89001	2.53286	1.7999	1.14493	3.14305	2.71542	2.28203	2.91298	2.95344	2.46289	3.20589	3.95216	1.94897	3.49398	5.14773	3.17494	3.23934	2.02638	2.97352	3.32655	4.17614	1.72711	2.96856	5.30465	3.57361	4.99517	4.87067	3.12698	3.07249	4.69286	2.7251	2.55998	2.18696	2.49141	1.08607	1.67032
Os05g0407900	Protein prenyltransferase domain containing protein.	PPR repeat domain containing protein, putative, expressed	5.28782	5.75882	4.34037	5.28346	5.13521	4.56381	5.66566	5.84478	5.39508	5.88359	5.6661	5.89549	5.90449	6.30786	5.77054	4.99887	5.99881	5.65325	5.0827	5.6653	4.90137	5.7697	5.81519	5.73109	4.45355	5.27524	4.65951	5.3986	7.21207	4.0087	5.8485	6.00729	5.49604	5.69728	5.91202	5.33715	5.20755	5.67434	5.12733	5.7037	5.39406	5.38795	6.8476	6.37239	6.07626	4.94558	6.60432
Os05g0413200	Beta-tubulin.	tubulin/FtsZ domain containing protein, putative, expressed	14.55	15.5878	13.1232	14.0602	14.7781	13.1387	14.6116	15.5806	15.0654	14.1379	14.906	13.5513	11.5124	11.907	11.0318	12.1025	12.8771	11.0907	14.9403	14.4435	14.3885	14.7001	14.9038	15.0413	13.8442	14.6874	14.4056	13.1613	15.4005	14.6286	15.4191	15.36	15.9609	15.3292	15.3631	15.1986	13.9723	13.8627	15.3733	14.3791	14.6765	15.5074	16.3203	16.4723	16.0736	16.5055	15.9446
Os05g0425600	Hypothetical protein.	No Hit	3.99642	2.71562	3.34991	2.45164	2.56408	1.63302	2.41065	3.11695	2.48204	2.12604	3.14762	2.17964	4.09025	2.88291	3.0044	3.04433	2.34957	1.80046	2.88198	2.44535	1.86646	2.95003	2.93152	1.55264	4.92069	-0.760818	4.9912	3.04514	2.74693	3.85247	3.15779	4.21858	1.93964	3.17215	5.12473	3.76371	4.61047	4.85968	2.85857	2.62068	4.67477	0.96355	2.06852	2.47518	2.68676	2.65061	1.98393
Os05g0432400	Conserved hypothetical protein.	coiled-coil domain-containing protein 47 precursor, putative, expressed	5.42804	4.69425	4.55615	6.44757	6.07841	5.9532	5.34972	4.84646	4.86384	5.54471	4.95809	4.72197	5.47651	5.67213	5.64368	5.97957	5.97331	6.15749	4.44725	4.45341	4.21347	5.82276	5.49915	5.27027	5.05482	2.20567	4.37903	4.67591	4.773	4.36173	5.07446	4.85527	4.1515	5.55658	5.80648	5.0437	4.13552	4.52303	4.54447	4.6338	4.52773	3.93539	4.8529	4.7629	4.47337	4.98352	5.10139
Os05g0449100	Hypothetical protein.	transferase family protein, putative, expressed	4.86487	3.4367	2.31197	2.76962	2.34744	2.37472	3.77909	3.87716	3.30174	3.6894	2.58819	3.21945	3.79462	4.05772	3.53726	3.28963	3.22967	4.84605	4.63909	3.31037	3.11664	3.62486	3.30377	1.53363	3.13026	5.75402	4.04599	3.76268	2.30096	0.567324	3.45032	4.24639	2.18696	3.85789	5.11088	3.2029	4.76226	4.88286	2.52102	3.37296	4.24656	2.32327	3.37614	3.42398	2.47523	3.23549	3.21472
Os05g0456300	Aldose reductase.	oxidoreductase, aldo/keto reductase family protein, putative, expressed	1.62692	1.57259	1.09422	2.1097	2.61292	1.34055	1.54915	1.69187	1.85932	2.19307	1.34271	1.12765	2.61398	2.20699	2.63418	2.57034	1.90561	0.858955	0.806872	0.456131	0.456942	0.360549	-0.294043	0.906975	-0.417003	0.185906	2.80291	2.46412	1.87871	-0.920493	0.747532	-0.761246	0.960865	0.302826	-0.399114	-0.283714	3.18672	-0.732773	-0.775958	1.39016	-0.118162	0.925389	2.27549	0.256243	1.35214	1.9625	1.1639
Os05g0456700	Peptidase aspartic family protein.	No Hit	3.11266	2.58343	2.09332	2.46694	3.03375	2.24033	2.78939	2.98467	0.689044	1.92392	2.39579	2.25652	2.56782	2.69269	4.48271	4.11095	2.49224	2.9386	2.66602	2.56359	1.22495	2.74773	2.19452	1.97764	3.30561	5.10581	4.09455	2.56908	2.96338	2.71373	2.36422	3.30442	2.19593	1.13095	4.13691	2.93071	3.67855	3.43753	2.20568	1.52144	3.23958	1.08908	2.48223	2.40492	1.56083	1.51422	1.8673
Os05g0457100	Hypothetical protein.	No Hit	8.43483	7.7963	9.10647	8.29148	8.02986	9.11439	6.80113	7.28656	7.6542	6.93892	7.58322	7.99493	6.9309	7.19288	7.76837	7.11124	7.16807	7.66669	6.82908	6.45568	7.12974	6.41748	6.57417	7.42647	7.05835	7.31568	6.4193	7.14169	7.27471	7.01552	7.97577	7.4726	8.50281	7.34972	7.94411	8.61303	8.15448	6.93617	7.02945	7.46406	6.98822	6.87255	7.31883	7.22136	7.73274	6.70988	7.58267
Os05g0469900	Conserved hypothetical protein.	retrotransposon protein, putative, unclassified, expressed	7.32861	1.80323	2.62822	1.88237	0.578975	2.12447	1.15914	2.89098	1.22616	2.24079	1.91306	1.88397	4.39531	2.9511	1.96711	4.44026	1.9693	1.32832	1.1902	3.49787	1.84593	2.30745	2.7599	1.21595	4.20608	4.79285	4.49646	3.52065	2.61668	3.80235	3.53714	3.7758	1.76491	3.65764	4.74215	3.56261	4.2192	4.19414	2.88806	5.22816	3.58561	2.74919	2.68773	2.66756	2.58883	2.47334	1.81402
Os05g0470600	Conserved hypothetical protein.	No Hit	2.14609	2.14675	4.11212	2.33173	2.6576	4.47705	1.49274	1.39469	0.455335	1.96879	1.82405	2.84391	1.41271	2.34058	2.38369	2.97731	0.698405	2.69042	0.253402	2.74929	2.38909	2.60351	1.75485	2.38918	3.65616	-1.28542	-1.83515	-0.147902	2.1419	3.58967	2.84695	3.36806	2.62864	2.77745	4.4688	3.4355	4.38114	4.1233	3.83576	3.61606	3.31319	2.88566	2.77911	2.06069	0.847742	2.25219	2.33451
Os05g0470900	Hypothetical protein.	expressed protein	3.40683	3.49224	2.19497	3.17717	2.93349	3.31694	2.53784	2.01977	2.89805	2.78818	2.42454	2.78148	3.02205	3.64522	3.45503	3.46039	2.56168	2.76515	1.61235	3.33068	1.83164	3.72488	3.4943	2.34524	2.67975	4.36844	3.32747	2.4854	2.74231	1.61826	3.8123	4.56384	2.83467	3.4962	5.35286	3.63149	5.1156	5.49381	3.27313	4.00459	5.05132	1.85589	2.52462	2.7031	2.89296	2.89647	2.36413
Os05g0472500	(No Hit)	No Hit	3.04025	3.55321	2.8761	3.67095	3.76826	4.04399	4.0179	3.83506	2.69885	3.50813	3.77418	3.71847	3.34581	4.07808	4.02163	3.83673	3.91097	4.33944	2.93921	3.10837	2.05314	2.5533	3.0728	2.58624	4.0695	5.40602	3.98698	3.37845	3.29256	4.79806	5.48471	5.40848	5.42948	4.41432	5.09088	4.93896	5.48156	4.72524	4.39019	4.29422	4.43078	4.01988	3.79004	2.00581	3.00422	2.62518	2.89228
Os05g0480300	Conserved hypothetical protein.	No Hit	2.98385	3.21934	3.58937	3.69672	3.40548	3.4859	3.33918	4.29741	2.94302	3.68335	3.3256	3.61214	4.27816	3.765	3.29861	4.6779	4.23987	4.31129	2.80054	4.1985	2.38199	3.64414	3.5264	2.16859	2.81322	3.72956	3.30135	3.10485	3.12492	3.51029	3.2342	4.20447	2.08494	3.34726	5.25923	1.84676	4.11228	4.77623	2.58608	3.00353	4.44543	2.21147	2.53207	2.67177	4.48435	3.43717	3.13932
Os05g0480800	(No Hit)	expressed protein	1.92525	1.57699	2.45951	3.12807	2.13547	3.43138	2.88498	2.31298	3.94165	3.00904	3.38397	3.39176	3.17644	2.96181	3.25202	3.53978	3.65516	2.8694	2.58312	2.14176	0.975757	2.61891	2.96461	2.31876	3.73276	4.67494	3.25977	1.65207	2.0674	3.91263	3.12626	3.60807	0.878627	2.99949	4.75928	3.27653	4.83217	4.36193	2.7417	3.52347	4.21244	3.56558	3.12912	3.35616	2.87376	2.13971	1.66343
Os05g0491500	Myb, DNA-binding domain containing protein.	Myb-like DNA-binding domain containing protein, putative, expressed	4.2093	3.87571	3.32884	4.87816	4.83393	2.85908	4.00285	3.5864	4.00482	3.87695	3.43674	3.14412	4.7234	4.38106	3.49327	4.71101	4.01768	3.83093	3.30099	3.28175	2.64097	3.94797	3.35766	3.16204	4.2412	2.48682	3.19192	2.11724	4.12529	4.54156	3.90223	4.3461	1.98551	4.1402	5.11768	3.57565	4.59093	4.78453	3.22061	3.59924	4.46845	2.50863	3.03244	3.94788	1.98341	4.00017	3.51908
Os05g0492200	NBS-LRR-like protein (Fragment).	disease resistance RPP13-like protein 1, putative, expressed	3.2288	5.34114	2.4437	2.23694	1.81034	2.39523	2.56055	2.56645	2.43248	2.55006	1.56906	2.8577	2.5111	3.06131	1.47845	4.41541	1.8746	2.8727	2.8048	3.22831	2.28899	3.91749	3.73024	1.31315	4.02381	5.22435	3.78624	3.58203	2.68407	3.89171	3.98185	5.02571	2.47571	3.77121	5.99481	4.14369	4.81951	5.62789	3.01831	3.71171	5.21129	3.13806	1.84156	2.3289	2.32525	2.39021	2.203
Os05g0493500	Cyclin IbZm.	cyclin, putative, expressed	3.42091	2.13941	4.07342	4.71505	4.52496	5.24981	4.72767	4.09	3.64241	3.42644	3.47402	3.4521	0.78573	1.71194	7.41322	2.79132	2.67226	2.6903	12.3073	11.52	8.80246	12.4218	12.1539	12.1963	4.7803	5.41014	5.3482	4.2284	4.40769	4.61055	12.1323	11.7718	11.5531	11.9647	11.3164	10.7539	9.31973	9.25262	9.90509	9.75838	9.76572	10.2043	13.3355	12.6602	12.7398	3.70162	13.0921
Os05g0496100	Hypothetical protein.	translation initiation factor eIF3 subunit, putative, expressed	10.9969	9.74636	11.7354	10.0139	9.9252	10.2701	9.39896	9.53575	8.99245	8.67107	9.41428	8.0432	7.21	7.78659	8.06955	7.23127	8.27556	6.45911	7.42716	5.84884	7.01164	4.10885	4.94313	5.28043	4.09547	4.01186	5.0917	3.76024	4.66371	3.50342	4.25679	4.3408	5.05339	4.41543	4.29058	4.77422	7.30793	4.78451	4.67684	5.16228	5.40537	4.55601	4.03138	3.47214	3.36403	4.4306	3.56759
Os05g0496400	Caspase, p20 subunit domain containing protein.	ICE-like protease p20 domain containing protein, putative, expressed	5.05905	4.80704	5.29114	4.89791	4.79926	5.24117	6.04674	6.69048	6.55191	6.45429	6.69171	6.61852	6.50849	6.50964	6.48158	6.93566	6.93715	6.40328	5.96768	5.96313	5.86181	6.25899	6.33388	6.97037	5.82233	5.35307	5.11215	6.40483	7.18964	5.06654	7.29757	7.43771	8.12959	8.06037	8.42503	8.22548	7.40396	7.50477	7.44297	6.77159	7.20451	7.54496	7.44249	7.62699	7.78599	4.16559	7.10938
Os05g0506100	Protein of unknown function DUF569 family protein.	conserved hypothetical protein	0.686056	3.56554	3.53216	1.49298	3.24421	4.40869	0.38958	1.55254	2.51788	3.07913	2.94493	3.77465	3.71782	3.18165	2.10122	3.06184	2.88504	2.65455	1.91056	2.48593	1.68658	2.35708	1.51694	1.18838	4.67701	4.67839	4.0296	2.22942	2.52022	-0.582435	3.39386	2.13592	3.093	0.559666	2.84824	1.96033	3.49336	3.34907	1.09267	1.13714	3.31165	1.22747	2.73715	2.35995	3.05787	1.49359	2.79081
Os05g0510600	Tryptophan decarboxylase.	decarboxylase, putative, expressed	3.41705	1.36858	3.92325	4.45223	3.29445	4.03509	2.04326	3.86772	2.9176	2.75969	3.57638	5.21776	2.85216	2.56935	2.57819	5.67029	4.70857	3.31589	6.43382	4.1965	4.00769	3.77904	4.4356	4.81291	4.54483	4.77903	5.15763	2.50865	2.49415	4.40476	3.5008	4.39095	4.01166	5.52898	6.20083	5.97237	2.9285	2.6738	3.7517	4.83844	2.75267	2.59604	0.906756	1.49864	2.22149	1.65323	2.77976
Os05g0513200	NLI interacting factor domain containing protein.	NLI interacting factor-like phosphatase, putative, expressed	3.13392	3.71056	3.09398	4.66948	4.04406	4.03284	4.51103	4.15178	4.30828	4.81838	4.12486	5.14897	4.72529	4.93727	4.80857	4.92375	5.01065	5.45894	3.87465	4.57156	2.54292	5.3927	4.37946	4.11742	5.0676	5.16158	5.40381	5.94666	4.80197	5.46531	4.86628	5.23519	4.20946	5.028	5.94738	4.99249	4.36937	5.44489	4.48856	4.95875	5.31015	4.82255	4.3993	3.7017	3.80049	3.87585	4.26572
Os05g0513500	Ribosomal protein L33 family protein.	No Hit	2.95602	0.297606	2.04782	2.0094	0.282876	2.62377	2.03665	2.9918	2.25498	2.88693	1.14023	3.4754	0.111267	1.96993	1.92428	0.450923	1.88168	2.14456	2.03255	1.13734	0.734155	1.3944	2.10298	1.96449	2.63943	1.28608	0.933441	2.54596	0.35813	2.95176	2.61953	3.07304	0.550652	2.55076	4.16517	2.77351	4.54688	3.4167	0.811125	1.24292	2.77983	1.62255	1.12042	1.35783	1.57704	1.23745	1.05278
Os05g0513600	Conserved hypothetical protein.	expressed protein	2.06122	2.14548	2.09523	2.42741	1.80881	1.90252	0.997797	1.91146	0.885272	2.2929	2.21679	1.47264	3.70522	1.29351	1.2376	2.19643	1.33038	1.27781	1.07973	1.29944	0.643868	-0.0920773	0.485294	2.7841	4.21607	3.94986	3.73345	2.42918	0.763733	4.88753	2.10943	0.728908	2.64556	2.24939	1.93218	1.99798	4.00572	1.37608	1.43017	2.03612	0.24308	0.821518	2.14301	1.72229	1.17926	1.6241	1.30336
Os05g0525700	Hypothetical protein.	No Hit	3.08518	3.62056	3.79335	2.50667	2.74312	8.94382	1.92563	2.81507	3.44648	2.2208	2.41551	3.92875	3.63137	3.26497	3.64157	3.17862	1.89285	3.01246	2.44258	2.1999	2.28653	3.17649	2.74581	1.88918	4.09918	5.87565	5.37072	2.82254	2.16338	-0.825725	4.08274	4.23952	4.5334	4.3078	5.11667	5.41354	5.43117	4.71092	7.73469	3.21712	4.36872	3.64769	3.19066	3.26294	2.87704	2.72156	2.15707
Os05g0527700	Hypothetical protein.	glucosyl transferase, putative, expressed	6.53927	6.43117	7.54314	7.18555	7.15451	8.4178	5.80679	6.08318	6.99736	5.90234	6.38958	8.51459	6.74289	6.67629	8.03975	6.95448	6.58313	8.12894	6.27086	5.9282	6.68806	5.95172	6.21468	7.05999	7.96006	7.82523	6.75641	7.32418	6.35886	8.21963	5.81918	6.18097	7.43373	5.72807	6.39033	7.31663	8.54923	7.49001	7.13447	7.61108	7.1387	6.52065	6.56709	6.299	7.28701	6.32405	6.40545
Os05g0529400	Conserved hypothetical protein.	ubiquitin domain-containing protein 1, putative, expressed	1.98214	2.46602	2.56486	1.67603	2.09404	3.47286	2.78036	1.62055	2.54786	4.25978	1.72789	1.78446	1.04721	2.17572	2.87401	2.05072	1.77949	1.8452	2.34944	1.16905	1.88186	1.61207	1.39885	3.91524	2.84575	4.44871	4.12289	2.66121	1.14121	3.49218	2.74444	1.744	1.37443	1.805	0.919297	1.52159	0.616131	-0.667548	0.960455	2.51877	-1.05003	1.8572	1.20465	1.70508	1.96968	1.40833	1.70759
Os05g0534900	Protein prenyltransferase domain containing protein.	expressed protein	4.32112	4.83302	3.47177	4.72962	4.77871	3.76622	4.68229	4.87858	4.63199	3.90898	4.70934	3.85852	4.86027	5.19593	4.70784	4.05732	4.93063	4.8554	3.37167	3.9213	3.25905	4.77679	4.4646	4.34397	4.45211	-2.15908	3.32778	3.66539	4.00888	3.76652	4.16147	4.58649	3.46524	4.42362	5.0718	4.04375	5.22064	4.91365	3.20358	4.33887	4.6862	3.37526	4.92997	5.08002	4.29519	4.23418	4.64626
Os05g0536800	Cyclin-like F-box domain containing protein.	OsFBX171 - F-box domain containing protein, expressed	8.50417	8.52117	7.69976	9.57883	9.4012	8.68456	9.37022	9.55447	9.5901	10.5838	10.2884	9.70484	10.1458	10.0258	9.38243	10.6554	10.6159	10.7754	7.637	8.71135	7.6357	8.46586	8.19826	7.77897	9.07406	8.75262	9.04248	10.4288	10.4939	9.31271	7.94717	7.63089	7.59895	7.76039	7.35165	7.98483	8.77729	9.02578	8.8368	9.4556	9.10533	8.89535	8.66204	8.49744	8.44976	9.05299	8.82554
Os05g0539900	Protein of unknown function DUF1230 family protein.	DUF1230 domain containing protein, expressed	4.91644	5.01788	4.20286	4.65913	3.83824	3.81255	5.15041	4.77103	4.13878	4.40553	3.81348	2.65974	4.64882	4.98355	4.79715	3.3578	3.76527	4.24091	2.30121	3.69299	3.89761	2.53775	2.76868	2.76948	6.62642	5.21035	3.69021	3.82402	3.09157	1.93988	2.8245	2.74895	3.22145	2.46601	2.58399	2.59628	3.17681	0.845351	2.70747	3.85155	2.74336	3.1986	3.64888	3.41456	1.76338	3.48083	3.32104
Os05g0541500	Cyclin-like F-box domain containing protein.	OsFBX174 - F-box domain containing protein, expressed	4.9855	5.17795	4.78885	5.48018	5.15314	4.6956	5.23551	5.11492	4.77872	5.42071	5.32666	5.12592	5.24874	5.43473	5.02398	5.51598	5.23485	5.12108	5.49896	6.0825	5.14577	5.78183	5.60387	5.65843	5.73236	4.54895	6.10409	5.83287	5.88764	5.72859	6.38454	6.02917	5.97188	6.37684	6.03249	6.04102	5.66033	6.25267	5.96552	5.90388	6.01199	6.10762	6.73342	6.10153	6.30147	6.16013	6.35243
Os05g0542400	Hypothetical protein.	No Hit	2.27701	4.23077	1.67174	1.80039	2.20739	1.75397	6.65727	1.25979	1.57295	2.45469	1.59242	6.97632	1.97747	2.42585	0.851021	2.34257	2.42689	1.88539	2.43122	2.19964	1.03828	3.32677	2.97804	1.75463	0.464572	4.75133	2.8376	3.16734	2.87262	3.16991	1.55726	3.99384	1.83266	3.04625	4.64405	1.64121	4.4231	4.64845	1.31622	2.73686	4.32375	2.35896	2.49532	2.51399	1.45609	2.79182	1.53926
Os05g0545700	(No Hit)	expressed protein	2.47821	3.09992	4.46581	3.02062	2.22726	2.91116	3.50041	2.95152	2.859	3.73835	3.36804	2.98557	3.13582	3.29696	5.51897	4.599	3.79775	5.12819	5.26514	2.35078	3.4182	2.3084	2.3585	1.29112	5.8126	4.99918	4.16182	2.9385	3.17078	3.25121	3.72182	4.42295	4.71786	3.61466	4.72872	4.5288	4.41686	4.43265	4.37961	4.84404	4.21	4.88666	1.43516	2.5071	2.28295	2.9383	1.67215
Os05g0554300	Hypothetical protein.	No Hit	10.7035	10.9379	10.8271	10.3141	10.8281	10.8364	9.49184	10.6301	10.3557	9.60697	10.7231	10.5439	10.6817	10.9133	10.3361	10.208	10.3944	10.4198	10.2475	10.2606	9.73395	10.0936	9.98319	9.5474	10.3657	10.498	9.96126	11.0324	10.9237	10.6286	8.98871	9.78945	9.64573	8.77915	9.62128	9.29307	10.7279	10.0217	9.55961	10.2563	9.97244	9.19426	10.5077	10.4143	9.8058	10.8691	10.2511
Os05g0555800	Ribosomal protein L35A.	60S ribosomal protein L35a-3, putative, expressed	5.82209	6.4743	4.9791	5.44918	5.65919	4.90855	5.55492	5.98914	5.45072	5.70761	6.17549	5.83476	5.62639	6.20494	6.03054	5.66172	6.14449	5.92134	7.70935	7.01282	6.96487	8.6249	8.70168	8.74626	7.51645	5.48028	6.01724	5.44583	5.79811	5.14258	6.8705	6.96646	6.97276	7.30877	7.42219	7.06064	5.66918	5.47358	6.2035	5.80175	5.83889	6.36798	8.82028	8.05496	7.98527	6.04771	8.4494
Os05g0582200	Retrotransposon gag protein family protein.	No Hit	3.94447	3.95279	3.46566	3.67178	3.80984	4.2009	3.21935	2.72077	3.17318	3.14361	3.36054	4.02626	2.93986	3.28614	5.02567	3.72958	2.80841	3.63486	2.22113	3.56331	1.25101	3.31988	2.93548	3.76484	3.5549	2.62789	1.43802	3.38965	3.39391	2.86105	3.78151	4.5042	2.62532	4.04785	5.03445	4.23008	6.04321	5.02459	3.71216	4.59954	4.86435	3.14162	3.97973	2.44643	2.75349	2.92279	2.27298
Os05g0583100	HAT dimerisation domain containing protein.	No Hit	2.14764	1.58133	4.71289	3.29449	3.33898	6.72934	2.67818	1.9163	3.20734	2.87892	3.46848	0.767253	3.77727	3.67622	4.47807	2.56073	3.47274	4.78642	0.664211	0.588744	2.32347	3.71601	3.34414	4.47797	3.02322	3.18172	-0.989793	1.11512	2.78939	3.76654	2.39774	1.1902	2.9909	3.19118	1.15046	3.1127	-2.05018	-1.4624	1.2686	1.51725	-1.55173	-0.34346	1.4871	1.50189	2.91457	1.79901	2.40119
Os06g0105300	Conserved hypothetical protein.	No Hit	2.12319	0.467127	1.94636	2.21014	1.9786	3.88524	2.35062	2.43747	3.0991	1.96331	2.00883	1.9209	2.68335	2.79097	6.01272	3.02644	1.71329	2.48404	1.93448	1.95389	1.6894	2.2261	2.06004	1.5034	3.52321	4.46455	4.63698	1.70858	2.21421	4.3337	2.76288	1.99025	1.9155	1.91836	3.58318	3.16688	2.7899	1.06575	7.60465	2.67995	1.36506	2.06017	1.45031	0.743516	1.79925	2.13304	1.55825
Os06g0107100	Protein of unknown function DUF819 family protein.	expressed protein	4.85325	3.9045	3.11189	4.41788	1.6345	3.86791	3.20578	2.33859	2.1136	3.11015	0.898086	0.835178	1.8588	1.27891	2.80455	1.95445	1.99448	2.65076	1.44959	2.61629	1.68058	3.4342	2.70485	1.72227	3.22467	5.31708	2.99371	1.64736	1.51511	4.0707	2.60288	3.83479	1.81809	2.44526	4.97849	2.55408	3.02546	4.39467	2.623	2.35819	4.21372	1.62131	-0.132395	1.18016	2.82483	1.40734	1.10517
Os06g0122200	Protein of unknown function DUF594 family protein.	expressed protein	1.93098	2.6407	2.54567	1.92194	1.01309	-0.151238	2.48437	2.42878	1.65639	1.405	2.42657	-0.803729	1.96006	3.34361	2.36095	3.37061	1.25114	6.02003	1.0326	2.30428	0.916051	2.13853	1.90879	1.15462	4.6521	6.22974	5.05788	3.25545	1.45554	-1.05579	2.65194	3.12685	1.42339	1.75718	4.17733	2.42385	2.85184	1.65924	1.60061	0.866935	2.46794	-0.114831	1.54996	1.30936	1.99807	3.077	2.03258
Os06g0125300	Protein prenyltransferase domain containing protein.	pentatricopeptide, putative, expressed	9.25077	9.43554	8.38879	9.41083	9.23321	8.28704	9.68565	10.0396	9.83397	10.0306	9.85924	9.02149	9.43788	9.52975	9.52048	8.80574	9.86114	9.66506	7.52037	8.05436	8.0441	7.88026	8.15263	8.20235	8.11365	6.65924	7.20234	7.20904	8.5527	8.34669	7.54774	7.18728	7.36379	7.53683	7.16756	7.67384	8.12094	8.1554	8.17652	7.96455	8.73783	8.58017	9.2141	8.45662	8.3725	8.4187	8.45582
Os06g0126100	Winged helix DNA-binding domain containing protein.	No Hit	2.57347	2.31094	2.91595	2.7504	2.64922	4.228	2.46048	2.72955	3.31108	2.76838	2.02408	3.08887	3.27132	2.07134	2.81993	2.5476	2.21578	2.15124	1.70129	0.130864	1.62072	0.93228	0.868895	1.93831	4.08115	4.3729	5.24243	2.42784	2.0861	4.12692	2.41243	1.43358	2.66739	2.59101	0.801009	3.01035	4.17921	2.01919	2.95732	3.64744	1.13021	2.80666	2.29083	1.45805	1.87715	1.65337	1.84025
Os06g0138200	2OG-Fe(II) oxygenase domain containing protein.	oxidoreductase, 2OG-Fe oxygenase family protein, putative, expressed	5.10363	4.82208	4.8219	5.41393	5.17302	4.92252	5.59092	5.57134	5.83278	5.77292	5.3155	5.64962	6.81564	6.76837	6.46529	6.01192	5.77882	6.16727	3.1832	4.21356	3.8315	3.94367	3.59689	3.82463	3.56947	3.72092	2.39814	5.35214	4.97518	5.20265	3.23658	3.66572	3.3595	3.90716	3.41436	3.83613	4.18531	4.1692	4.16777	4.77907	4.02307	3.81833	4.53122	4.20796	4.07935	4.0364	4.01911
Os06g0139400	Conserved hypothetical protein.	No Hit	2.58879	2.35032	4.12619	3.18664	3.15836	4.37591	3.01522	2.00086	2.74278	1.74095	2.03101	4.03857	3.01173	2.06924	2.25792	2.76062	2.93479	2.39163	1.9858	2.30793	1.95284	2.35988	2.43742	2.14009	4.3781	4.77859	3.28993	2.70499	1.64295	4.28316	2.13774	2.51467	2.41096	2.6089	3.56068	2.9935	5.38511	3.68121	3.32661	3.76724	3.73874	2.20839	4.02241	2.83233	7.07659	2.10839	2.80748
Os06g0145200	Transferase family protein.	transferase family protein, putative, expressed	2.69961	2.68103	3.63924	1.60133	2.51164	1.64506	2.98544	2.85342	3.17302	3.11769	3.42255	3.29012	4.2914	3.5216	3.67615	4.02547	3.83651	3.39274	2.73466	2.87358	4.21559	3.48409	2.15442	3.3179	4.90157	7.07888	5.10519	3.95247	3.44441	4.95622	4.25195	3.82308	4.47971	5.1833	4.9302	5.10996	3.92748	3.79323	4.6483	5.16928	3.65057	4.40488	3.03362	4.43858	2.38098	4.81403	3.10867
Os06g0147600	Conserved hypothetical protein.	expressed protein	3.01837	1.50325	4.31417	2.50611	1.86927	0.99122	1.91846	2.96536	1.80863	4.66564	2.66686	2.7445	2.30425	2.82741	2.75389	3.25123	1.52806	2.74306	2.3294	1.868	1.99366	1.36291	1.4465	2.19611	4.81988	5.30817	4.04375	2.82174	2.81501	4.39004	2.32267	2.21694	2.22606	2.80164	3.54887	2.84987	1.35645	0.400073	1.16524	3.05217	-0.17717	1.35784	1.2025	1.66474	2.16072	2.35265	1.72277
Os06g0161100	Protein of unknown function DUF569 family protein.	conserved hypothetical protein	0.680281	0.938858	4.3566	2.52078	1.46491	3.81489	2.7704	1.2499	1.87811	1.28919	2.19653	4.07479	3.89625	2.6713	2.08708	1.90986	2.37688	2.6317	3.04825	2.44023	2.62568	3.70492	3.0512	2.6008	4.05856	3.62824	2.41654	3.3091	1.61332	3.43866	3.42495	4.06294	0.0197034	3.22751	4.82616	3.26367	5.0125	4.5604	3.38693	1.64211	4.57392	2.92681	2.06743	2.48098	2.4725	1.85544	1.44754
Os06g0162100	Protein of unknown function DUF569 family protein.	expressed protein	2.75179	2.10242	3.39379	2.72118	3.28906	3.55615	2.39753	0.789384	0.559796	3.42185	3.27548	3.83986	2.5396	2.54552	3.10862	2.92507	2.9673	3.36883	2.50531	1.70582	2.60717	2.82969	3.15157	2.61724	2.90364	4.47122	3.87331	2.59127	3.36426	3.03554	2.14052	3.51704	2.47696	3.54073	3.85676	2.33884	5.99289	4.28763	2.34348	4.19059	3.98906	3.12376	4.63961	4.1539	4.2028	3.45211	3.45853
Os06g0162900	Hypothetical protein.	No Hit	3.42597	1.08927	3.55419	3.0442	2.94716	4.063	2.63259	3.72865	2.70371	2.62397	2.49092	3.8717	4.01009	5.43275	-0.847595	3.83088	2.00477	2.90113	1.77951	1.37739	2.75202	2.59865	2.65674	3.42227	5.0449	6.1303	4.47854	3.79924	3.44885	4.46484	3.20094	3.38454	2.92293	2.53109	3.81471	3.13723	4.20691	3.61074	2.9732	2.19502	3.71565	2.23195	3.1937	3.2286	1.08255	2.87476	3.61446
Os06g0170100	Protein kinase domain containing protein.	OsWAK63 - OsWAK receptor-like protein kinase	4.28088	4.58214	3.28532	2.57903	3.55784	3.33766	2.526	4.20332	4.50461	1.67899	2.13363	3.49138	3.71341	3.11905	2.18127	4.39725	1.93636	2.50676	2.66017	3.14133	2.60356	3.71969	3.11103	2.10264	5.71182	5.41359	3.81893	3.27303	2.49243	5.68803	3.93175	4.64207	3.54376	3.46929	5.37651	4.55795	5.81512	5.58347	4.58701	4.45508	5.02865	4.7353	3.02787	3.70883	1.80349	2.15091	1.64667
Os06g0171500	Conserved hypothetical protein.	expressed protein	2.05734	4.28775	4.29907	3.75717	4.21822	3.50636	3.30477	3.78423	3.85372	3.23603	3.72451	4.75638	4.48346	4.08045	3.82165	4.07003	4.03216	3.60799	3.60974	4.34256	2.36672	4.13173	3.13635	2.7618	5.09121	4.50114	6.04376	4.05963	3.76615	3.61479	2.86277	3.8625	3.37013	2.363	4.41338	3.59905	6.08451	4.8736	3.62414	4.25755	4.28203	3.91223	4.74581	3.72881	3.88737	3.15903	2.91452
Os06g0177800	2OG-Fe(II) oxygenase superfamily protein.	No Hit	3.29705	3.30873	3.79659	3.36145	3.86206	3.77704	2.13295	3.17779	4.23617	3.21575	3.23423	4.39575	4.58624	3.46933	5.4029	4.73033	3.95678	4.11464	3.01374	3.11217	2.2289	3.77852	3.25363	2.21008	3.62579	5.35177	4.07185	4.13531	2.93025	3.60711	3.5933	4.21663	2.34314	3.94974	5.22954	3.81859	5.01042	4.98094	3.03173	2.95697	4.68237	1.35884	2.72463	2.595	2.91857	2.65009	2.20194
Os06g0179800	Leucine-rich repeat, typical subtype containing protein.	receptor-like protein kinase 5 precursor, putative, expressed	2.63248	2.71387	1.43679	2.50318	2.75956	3.04444	2.77048	3.25568	0.0753061	2.59362	2.3705	-0.82934	3.10564	2.37485	2.56638	2.77998	1.50187	2.51009	1.52246	2.31386	0.466218	2.42811	2.29029	1.4118	4.96063	4.46106	2.82081	1.97467	2.44724	-1.59892	2.81921	3.2124	2.43278	2.73694	3.97774	3.5364	3.21759	3.9004	2.9133	2.52313	3.34465	1.10943	2.74576	2.60294	2.80272	2.12054	2.41172
Os06g0191500	Protein kinase domain containing protein.	mitogen-activated protein kinase kinase 5, putative, expressed	2.17701	1.58233	2.95039	1.57419	1.83764	1.80682	3.8066	2.72836	1.38694	2.28607	1.47653	3.37771	3.26569	1.93539	2.57751	1.57922	2.37223	3.31451	2.09462	1.55738	0.4569	2.8035	1.77009	0.832003	4.48251	4.87476	5.4333	3.27394	2.62261	5.28378	2.50872	2.70773	1.23726	3.1503	3.50633	1.79789	2.82122	2.00222	2.53733	2.1447	1.29191	2.06795	1.61869	2.06761	1.5954	1.15573	1.13327
Os06g0200300	Conserved hypothetical protein.	No Hit	6.84895	6.8814	8.0485	6.54902	6.51101	7.56104	5.99243	6.77291	7.55146	6.17063	6.42858	7.41608	7.42389	7.06617	7.75049	7.05714	6.64429	7.60917	6.35225	6.48308	7.10251	6.31275	6.29699	6.77779	7.26078	7.56043	5.95491	6.87201	6.7515	7.19788	5.83591	6.15378	7.22646	5.44163	6.24173	6.559	8.53205	7.06534	7.13382	7.12226	6.88385	7.04397	6.67011	6.5711	6.99231	6.47817	6.36315
Os06g0228600	Amino acid/polyamine transporter II family protein.	amino acid transporter, putative, expressed	4.69457	4.21232	4.10745	3.16825	3.29442	3.57756	3.70993	3.48207	3.37466	0.712377	2.49553	3.448	3.67081	4.29289	4.20896	3.08906	2.84734	3.36101	3.16995	3.96977	2.31527	3.79629	3.62611	1.87097	4.94769	4.38689	4.73879	3.35553	3.04359	4.42673	4.31486	4.79855	1.97821	4.01199	5.85669	4.47211	4.94768	5.32966	3.28836	0.898367	4.73635	3.31414	2.11458	3.34577	3.04325	3.25334	1.79792
Os06g0232700	Conserved hypothetical protein.	transposon protein, putative, unclassified, expressed	1.1064	3.17762	2.66255	2.86279	2.34664	2.59164	2.74961	0.823746	2.67276	-0.396446	1.3057	2.50947	1.39822	2.28235	3.28751	2.63532	1.77491	2.45806	0.923648	1.81414	1.76899	2.26417	1.90998	2.43729	3.73623	1.47288	4.45215	2.31967	1.11961	2.99485	2.86247	3.23873	1.07976	2.24348	4.37346	2.32375	4.46109	3.65185	3.24469	0.0569493	3.74304	4.56101	2.71677	0.843875	-0.650604	1.70132	1.43452
Os06g0235300	Hypothetical protein.	expressed protein	3.64012	2.8061	3.57608	3.1388	2.58511	2.03726	2.87188	2.18951	3.1936	3.58396	2.81463	3.10915	2.99012	2.46686	3.24243	2.21359	2.72769	1.57715	2.82057	2.64574	3.079	1.47777	2.07162	3.51887	2.90425	-0.388067	5.00574	2.49983	3.29554	4.12138	2.68523	1.63658	2.40152	2.45426	-0.436233	2.79695	-0.178071	-0.0595847	1.94449	2.75951	-0.573641	2.54872	3.27279	3.17972	3.42483	2.92579	3.3867
Os06g0248200	(No Hit)	RNA recognition motif containing protein, putative	1.00521	0.284058	-1.527	0.070769	-0.260768	2.87001	2.07398	1.99585	0.889643	0.66518	1.664	2.05031	0.846424	0.19257	-0.645717	-0.257294	1.33397	2.10079	1.17571	-0.200714	-0.29039	0.718849	1.15629	0.966344	1.67596	2.43869	3.9177	3.22408	1.27364	3.55388	2.62555	2.02247	3.2356	2.86624	2.94603	3.2937	3.14909	-0.233381	2.52062	3.6421	0.705454	1.80876	1.81294	1.62312	0.890916	1.15615	0.628669
Os06g0250100	(No Hit)	No Hit	2.50553	0.669651	5.17156	1.68477	2.1251	2.11468	1.59921	1.82913	1.13786	2.61888	1.59642	1.38563	2.63858	1.48691	3.4033	2.51437	1.75828	2.84107	0.261956	0.960413	0.597209	1.52465	0.955432	1.90116	2.65685	5.60726	2.75125	-0.754591	1.09959	3.34086	2.36497	2.12312	3.26461	2.86034	2.51999	2.56148	2.94835	0.631279	2.41632	1.99979	-0.390427	0.625995	1.41809	0.786503	-0.647683	0.68162	1.14486
Os06g0250300	Histone-fold domain containing protein.	No Hit	1.2784	3.20679	2.8108	2.14842	2.96606	4.28603	3.4429	3.38577	2.89953	2.41174	3.32743	4.05436	3.52265	3.99787	4.28962	3.29084	2.95615	4.25826	3.50788	3.27229	2.98779	3.60965	3.04069	2.45641	2.98764	5.29759	1.5721	3.4727	3.5877	3.81019	4.40073	4.15038	3.074	1.77108	5.08083	2.80506	5.3477	5.44811	3.51578	3.54492	5.09516	3.00603	2.84101	2.88445	2.08113	2.74294	2.35222
Os06g0256100	Hypothetical protein.	No Hit	0.230972	3.46195	1.88263	1.40862	2.73079	1.18627	1.70909	1.45394	1.1197	-0.111361	1.2584	1.02241	3.71154	2.10068	3.48131	3.24673	2.1903	0.30038	1.92324	1.71401	0.871712	1.81394	2.3506	1.40237	3.45119	4.48977	3.85564	2.84389	3.0132	1.01251	2.26371	2.53076	2.17628	1.78226	4.32215	3.62489	4.57744	3.38629	3.42051	1.92237	2.73563	0.837153	2.9591	1.98641	3.29243	1.72661	3.08874
Os06g0284200	Hypothetical plant protein family protein.	auxin-independent growth promoter protein, putative, expressed	2.50352	2.8633	1.6462	2.44988	0.770071	2.10203	1.67307	2.99892	1.65628	0.864665	1.95619	2.02808	1.99352	1.88364	3.02854	1.89589	2.04558	0.250731	3.53516	2.06903	2.577	2.0392	2.15842	2.17745	3.58273	5.98967	5.42197	1.62483	1.15627	3.62191	3.38587	2.09964	3.25256	2.6667	2.95409	3.00777	4.19239	2.03069	2.54945	2.29224	1.75917	3.03346	3.12542	3.81348	3.75946	5.90882	3.71565
Os06g0287000	Disease resistance protein family protein.	NBS-LRR disease resistance protein, putative	2.11152	2.79077	4.73201	1.47223	1.51221	3.3888	1.54987	1.15709	2.06071	2.39282	1.79647	-0.314849	2.39352	2.84981	2.87441	3.09676	2.34107	2.84503	1.69141	1.44361	1.01872	2.04368	1.90229	1.3444	-0.676983	5.03691	3.65892	1.93326	0.175324	2.82663	1.01325	2.51293	1.5434	1.18468	3.22814	1.0903	0.181651	3.57561	1.28777	0.788632	3.20793	0.730977	0.804771	1.49437	2.14454	0.48198	1.42394
Os06g0292500	(No Hit)	No Hit	2.77899	1.87321	2.77891	2.51069	1.90466	1.69245	2.56622	2.58124	2.25894	3.34747	2.12954	2.47734	3.10086	2.17021	2.59403	1.92113	2.01282	1.85867	1.71664	1.78657	3.33334	2.0117	2.03942	2.80773	1.15814	4.89191	4.10921	2.96364	1.0176	4.72433	2.10837	1.62261	2.46958	1.20168	2.77825	2.06441	3.69239	1.9401	1.82446	2.51421	1.65571	2.90037	1.0808	1.61036	1.31799	-0.330293	0.181593
Os06g0318500	Conserved hypothetical protein.	transporter, monovalent cation:proton antiporter-2 family, putative, expressed	4.09821	3.91195	4.61472	3.93657	3.3411	4.42759	3.08618	3.01809	3.19924	2.61256	2.95376	4.37704	3.57044	3.68827	3.82356	4.2481	3.71908	3.72517	3.82434	4.17077	3.70282	4.94188	5.3162	2.82667	5.46251	5.06416	5.13463	3.9467	3.62959	4.63372	6.47803	6.8907	4.32125	6.22351	7.72682	7.47285	6.71704	6.7227	4.74891	4.9283	6.20521	4.43683	3.50807	3.25056	5.19448	3.51678	2.54979
Os06g0328400	Legume lectin, beta domain containing protein.	legume lectins beta domain containing protein, expressed	0.348482	1.45614	3.43225	1.36691	0.209396	2.18873	3.38495	1.41247	1.54401	2.90676	2.997	3.84462	0.365842	1.78835	3.55153	-1.28596	0.803525	2.57878	1.80157	0.277151	2.50093	0.724116	0.51298	0.151997	4.10015	3.69963	2.7675	2.55944	2.40344	2.31621	6.6495	5.72415	5.16771	6.11215	5.08974	5.14246	3.13429	4.98206	5.36906	5.67191	5.18522	5.31398	1.18362	1.21095	2.49989	2.96206	0.879221
Os06g0339500	Non-protein coding transcript, unclassifiable transcript.	receptor-like protein kinase 5 precursor, putative, expressed	2.32715	2.41226	2.36951	3.6381	3.67203	3.2172	3.46193	3.0903	3.17955	3.75996	3.14053	3.24897	4.65808	3.87773	3.67334	4.45868	4.00213	3.6012	2.08814	3.05747	3.32263	2.20476	2.54123	2.4569	4.54386	4.56783	3.84141	4.01788	2.6603	3.92794	2.90928	2.90588	2.24213	3.00952	3.54364	2.2586	3.90786	3.86867	3.14732	3.36128	3.64712	4.20352	1.97429	3.4977	0.386768	2.89144	2.06337
Os06g0360600	Hypothetical protein.	hypothetical protein	3.64117	4.23909	4.07955	2.34479	4.43329	4.21468	4.00046	3.99842	3.33073	1.94804	2.06518	4.20545	4.10506	2.51504	2.18719	3.16166	2.48515	8.44589	2.25631	0.874536	7.81231	2.12789	1.82881	2.04959	4.49905	5.23425	3.72728	2.68305	2.48537	4.18846	2.02095	1.75865	2.10167	2.09189	3.01754	3.29267	5.2662	3.33176	3.28006	3.78304	2.78114	2.13574	3.07773	1.28762	-1.05456	2.74949	1.79481
Os06g0499500	GH3 auxin-responsive promoter family protein.	OsGH3	4.65364	3.45718	3.2565	3.49363	4.08302	4.59349	3.84164	3.41811	5.96422	2.83267	2.93902	2.87366	4.47804	2.94763	3.89619	4.06711	2.70993	1.53898	3.7861	3.41596	3.41684	4.27348	4.13415	3.93951	3.28742	-0.487541	3.18196	3.24595	2.98968	3.61776	4.04026	3.76458	4.02523	3.81413	3.81083	3.37217	5.34752	1.62446	3.08898	2.76311	1.75836	2.89219	6.24636	5.01932	5.31438	4.5335	6.00437
Os06g0506100	Protein prenyltransferase domain containing protein.	pentatricopeptide, putative, expressed	3.70731	3.85662	3.30572	4.54575	4.04741	3.95477	4.61671	4.32856	3.45	5.9247	5.37323	4.47996	5.08065	4.46982	4.22079	4.2016	4.77156	5.10618	3.45141	3.12491	4.97183	3.55374	3.58782	3.52654	0.800512	2.32513	3.7077	5.01196	4.78117	3.58421	3.0435	2.19159	3.08406	3.13119	1.30826	2.60162	2.85774	3.10136	2.63159	3.52248	2.88447	3.80098	4.20596	3.69883	2.95652	3.83434	3.7427
Os06g0508000	Hypothetical protein.	No Hit	1.12621	3.35449	1.12577	2.56512	3.02174	1.53297	0.499726	3.81074	2.32898	2.0904	3.16976	0.67381	2.33229	2.21817	0.580889	2.61538	2.67554	2.48583	1.66833	0.918751	1.23244	2.27035	1.81251	0.567011	0.0288709	3.52277	3.82265	0.751722	1.44197	3.43416	1.63963	1.54543	1.33679	1.26793	0.713057	3.06675	3.57116	-0.160417	0.989292	1.12419	-0.125339	0.602447	2.54132	2.63414	2.56077	2.28415	3.05163
Os06g0518300	Hypothetical protein.	No Hit	2.09257	3.0324	2.39239	2.17161	2.68852	0.797396	3.98692	2.20334	2.02881	3.55884	1.61788	3.17442	2.83298	3.03328	3.72313	0.964347	1.85868	2.44591	2.83059	1.27622	1.87849	1.82065	1.69412	2.90841	4.498	4.8907	3.21546	1.27762	1.98494	2.62723	3.09091	3.03622	1.66771	2.8379	3.96858	3.24466	5.69853	4.28952	2.62047	2.97734	4.0909	2.20617	3.15212	2.41572	1.20661	2.98718	2.42284
Os06g0519400	Zn-finger, C-x8-C-x5-C-x3-H type domain containing protein.	zinc finger C-x8-C-x5-C-x3-H type family protein, expressed	2.11768	2.31647	1.7514	2.29105	2.33234	1.50775	2.5272	2.98311	2.43058	1.80979	2.07019	0.243566	1.38373	1.28138	1.29766	2.86964	2.28779	-0.0822576	1.20665	1.31885	2.81123	2.22516	1.49644	0.725025	2.46055	3.28338	4.72075	2.71647	1.14784	3.49571	2.06399	2.03984	0.329965	2.15085	2.25378	1.8697	3.16771	2.07463	3.27607	3.63671	2.02378	2.36388	3.37351	2.99815	1.82918	3.27156	3.12005
Os06g0524700	Plant protein of unknown function family protein.	plant protein of unknown function domain containing protein, expressed	2.96213	3.06866	2.70675	2.47963	1.96154	3.08694	2.53194	2.85136	2.48912	2.15811	2.21321	2.21806	3.29313	3.56733	1.41687	3.56142	3.73818	2.28246	2.48641	3.22522	2.01948	3.53596	2.96449	2.03041	4.29388	3.68758	4.37201	3.46566	3.172	4.50699	3.52755	3.95582	2.4379	2.66505	5.09913	3.47014	3.84432	4.47912	1.28419	3.0817	3.95219	2.15749	1.80548	3.1305	2.53765	2.19854	2.48948
Os06g0526100	(No Hit)	helix-loop-helix DNA-binding domain containing protein, expressed	-1.20652	0.645245	-0.685339	1.48147	0.743831	2.30789	1.3208	2.3885	2.34136	2.47484	0.124896	1.19554	1.75083	0.315935	1.53848	0.450928	1.14243	0.517473	5.16258	5.19114	1.77666	5.31707	3.43567	3.69551	-0.244262	-3.14273	3.4236	-0.155051	-0.430472	2.71397	0.538984	-1.56285	0.13141	0.152555	-1.779	-0.758227	-1.09315	-2.37263	1.56717	-0.291701	-1.69147	1.72367	6.12635	3.31703	4.88648	1.6315	4.57043
Os06g0527400	Cyclic nucleotide-gated calmodulin-binding ion channel.	No Hit	3.29976	2.38989	4.528	2.1685	1.34966	3.39675	1.07457	2.12506	3.0869	1.57597	2.49841	3.60204	-0.817309	1.20521	2.73206	4.36055	1.49926	4.05435	2.52153	2.86377	1.58233	3.36765	3.26195	1.35537	4.78747	6.11376	3.42863	3.73316	1.59173	4.77942	3.87288	4.59282	2.89201	3.59577	5.5633	4.49697	4.26805	5.17668	3.48283	2.03094	4.29273	2.62101	1.95449	1.70908	3.65522	2.32445	3.21503
Os06g0530400	No apical meristem (NAM) protein domain containing protein.	NAC domain containing protein, putative, expressed	1.99479	-0.318507	0.935526	1.57976	1.62329	-0.251832	0.378287	1.93579	3.06725	1.22322	1.41184	-1.02051	1.65918	0.445248	3.25005	0.169111	1.6833	-0.53886	-0.611817	0.323874	0.0267896	-0.0176994	-0.236992	0.171853	-1.47185	1.11528	4.2811	-0.699071	0.0297307	0.0426225	1.7232	0.151108	0.596261	1.0282	0.542893	0.169553	-0.122663	-0.594411	-0.785865	2.3052	-1.16525	-0.570541	1.76771	0.39867	3.56662	2.72329	1.3282
Os06g0533800	(No Hit)	No Hit	2.64461	3.64431	3.20441	3.46041	3.85651	3.94788	3.54817	2.61942	2.69463	1.32024	2.29062	4.38734	2.05553	2.69195	2.80736	2.74782	2.26989	3.02108	2.78528	2.79831	2.0774	3.47287	3.14784	2.16297	4.3753	4.8385	4.335	3.47285	2.55693	4.27145	3.04281	4.03542	1.75688	3.05157	5.09444	2.69937	5.65692	5.29083	2.67313	3.96506	4.933	2.94092	3.42439	3.03928	1.33283	3.03249	1.92762
Os06g0535200	Zn-finger, RING domain containing protein.	zinc finger protein, putative, expressed	4.28166	4.3911	4.864	4.79028	5.18889	4.66284	4.94602	4.6782	5.05724	4.5206	4.77086	5.25368	5.28002	5.57085	5.46528	6.39546	5.89875	7.04682	7.09732	5.41187	8.49247	5.73459	6.45333	5.63103	4.85028	5.08067	5.20583	5.4466	4.87591	5.42864	10.3556	10.5448	10.9238	9.31929	10.0726	11.0597	9.8815	10.9888	11.2217	11.3712	10.9764	9.8024	5.8681	5.03876	4.53563	6.81759	4.38623
Os06g0538800	Mitochondrial ribosomal protein S10.	expressed protein	2.58754	1.8676	2.89013	1.00026	0.584964	2.79757	3.69228	0.808455	1.50008	0.0522938	0.969664	2.11095	0.843068	0.676791	2.79964	2.70009	0.72511	0.829921	2.80753	1.47207	2.48343	2.52428	1.9801	0.482544	2.63454	4.55168	3.61244	0.924427	0.436964	1.56729	2.50468	3.31874	1.64832	1.85056	4.21919	2.75429	4.75372	3.70126	1.70843	4.48102	3.81955	1.92835	2.32288	1.26631	1.97842	2.21115	2.44264
Os06g0539800	(No Hit)	Zinc finger, C3HC4 type domain containing protein	2.34483	0.92656	1.57382	2.72158	1.58279	1.82398	3.11545	2.57792	2.44932	1.78718	2.23977	1.95188	3.25419	2.21644	2.00494	1.88063	1.76544	2.10452	2.17597	1.67858	3.24889	2.32467	2.50132	1.49934	-0.090957	4.81571	3.89522	2.89025	2.79613	1.47468	4.779	4.7735	4.68191	5.04268	5.68561	5.71155	3.53478	4.52896	4.16886	5.33607	4.91909	5.08827	1.65335	1.54303	1.6853	1.47005	1.34624
Os06g0542100	Hypothetical protein.	RNA recognition motif containing protein, putative, expressed	5.24854	4.91906	4.98052	5.1543	4.97047	5.2049	4.88262	4.89791	4.9165	3.92506	3.67276	4.71079	4.54168	4.83747	4.80797	4.10773	4.02393	4.53431	3.76688	3.60049	3.76359	4.26885	4.27134	4.55033	5.34756	6.706	5.83569	4.47351	4.16289	4.97069	5.07099	4.76517	4.70093	5.76852	5.91484	6.82161	5.42345	4.67717	4.47155	5.04225	4.69722	4.20767	4.4882	4.07111	4.3246	5.02362	4.04483
Os06g0559000	Hypothetical protein.	No Hit	4.14941	4.14428	4.89873	3.29803	3.07472	4.65617	3.5203	3.10784	4.20634	3.40385	3.46095	4.26974	4.40682	3.9383	4.3547	3.63498	3.51317	4.27493	3.09509	3.37397	3.74572	3.53111	3.25274	4.24167	3.86731	5.62605	3.29615	4.82745	6.42396	4.30935	3.19351	3.52756	6.65635	2.35673	4.29093	2.98864	5.96429	4.9753	4.33047	4.33884	4.69507	3.43066	4.60872	3.7196	3.72843	4.2107	3.56588
Os06g0559900	Conserved hypothetical protein.	No Hit	2.82833	2.3719	6.97427	2.24263	3.41473	3.06058	2.59961	2.78488	3.7849	2.16057	2.06019	2.64733	3.28206	2.01124	1.08629	3.32242	2.5971	2.38224	2.3356	1.9191	2.01564	2.88258	2.28528	1.44465	3.53772	0.496016	5.44457	2.69281	3.07872	4.6272	3.08338	3.76375	2.01105	2.66849	4.73077	3.62648	3.63472	3.95778	1.47417	2.63716	2.95503	2.06533	1.92855	1.9792	4.70648	2.42771	2.80104
Os06g0562700	Conserved hypothetical protein.	transposon protein, putative, CACTA, En/Spm sub-class, expressed	6.1806	5.98937	6.0309	6.72408	6.5361	6.59613	6.40371	6.56509	6.66091	7.0248	7.23824	6.94168	6.31486	6.63864	6.71487	6.86459	7.13241	7.38732	4.92551	5.28121	5.52332	6.04308	6.29933	6.39537	5.70819	4.45641	4.17133	6.49609	6.9009	6.16625	5.47067	5.65359	5.33683	5.59773	6.2262	5.98034	5.64631	5.65202	5.29952	1.06379	5.66695	5.50745	6.08282	5.89242	5.63796	5.67739	6.23908
Os06g0571000	Basic helix-loop-helix dimerisation region bHLH domain containing protein.	No Hit	3.22522	2.69479	2.7491	3.34261	2.58576	1.92293	2.07602	3.22198	2.88641	5.04557	4.78125	3.61543	3.95124	3.36012	2.80944	4.27505	4.46255	2.70668	1.21134	0.68041	0.593649	-0.0919493	0.553369	1.80097	1.92939	4.23683	1.41093	1.13096	0.393826	-0.928177	3.91528	3.42203	4.10172	4.25774	2.46454	3.73896	2.31661	2.47187	3.43737	4.42404	2.83391	4.12531	1.39215	2.11635	1.46289	1.02346	1.269
Os06g0573800	Hypothetical protein.	expressed protein	3.7401	5.72657	4.52602	4.41185	4.54366	4.59958	3.16736	3.54812	3.98317	4.50141	4.86293	4.12136	3.61411	4.38588	5.46082	5.13099	5.04674	6.02551	5.45361	5.50742	4.81125	6.32611	6.16088	5.6511	4.73674	5.01161	4.26314	4.38566	4.64852	4.09316	5.60117	5.98136	5.06966	5.61286	6.26819	5.6947	5.28012	5.31831	4.15885	4.09668	5.24929	4.7342	6.72062	6.20529	6.10311	4.5027	5.88365
Os06g0575100	(No Hit)	hypothetical protein	6.02936	0.631263	1.16046	0.670385	1.61633	1.71743	4.94486	0.973643	2.88725	2.47797	1.91562	1.72307	0.678116	1.634	1.96776	3.24485	1.17641	0.538216	0.915205	-0.75036	1.50969	0.166073	-0.0939744	1.40125	4.20758	-1.4221	3.73776	0.974038	1.99333	3.50612	0.312535	-0.530758	0.500392	0.658672	-0.639633	1.83263	1.44827	-1.71378	0.474706	2.61606	-1.13729	1.40754	1.33462	1.45183	1.50015	3.61878	5.07439
Os06g0586900	Conserved hypothetical protein.	No Hit	4.6109	6.24585	3.1188	4.26431	4.3905	2.79202	3.89067	4.36675	4.58905	4.25726	4.77613	3.63531	3.47327	4.01364	4.47722	4.06981	4.61908	3.83239	3.01327	3.73121	3.38748	3.71021	3.79926	3.55774	4.08679	3.20839	4.67168	3.55854	3.71472	4.6901	4.04564	4.40722	3.26061	3.78329	5.343	4.12759	4.36226	5.13038	3.95021	3.46626	5.06355	3.5956	4.11686	4.24608	4.06712	4.41137	4.60056
Os06g0597500	Protein prenyltransferase domain containing protein.	pentatricopeptide, putative, expressed	4.57822	3.37543	3.89012	3.67164	3.32307	3.97659	4.10445	4.02261	4.01456	4.42989	2.83814	5.76507	4.80024	4.79213	4.93391	3.3447	4.04936	3.79477	2.70618	2.78524	3.21957	3.51764	2.78744	3.09634	5.86115	6.53283	4.03704	3.88295	3.62079	4.54493	3.54882	4.02885	3.2417	3.38702	4.11353	2.98787	4.27446	4.18736	3.63261	5.77442	3.80599	3.28312	3.25907	3.19547	2.78119	2.25586	2.90127
Os06g0602200	Hypothetical protein.	expressed protein	6.08687	6.26941	4.91656	5.76715	5.66079	5.12417	5.4364	5.93553	5.29278	5.90053	5.47625	5.44053	5.18665	5.53109	5.8339	6.26686	6.03728	5.2566	4.86668	4.34017	4.32074	5.61598	5.64997	5.14994	4.36048	4.99485	4.25551	4.92453	5.05634	3.81567	4.5085	5.2524	3.87327	4.94557	5.95673	4.35214	6.18198	5.86892	4.08259	5.02327	5.64792	3.71773	5.99071	5.27657	4.55527	5.36691	5.49307
Os06g0610400	(No Hit)	expressed protein	1.15863	2.25203	1.60261	0.456592	3.20628	0.772592	1.94728	1.04682	5.06482	1.60181	2.99758	0.986868	3.41445	1.78582	1.42302	3.68134	1.78492	5.63629	0.648052	0.750226	2.95698	-0.241901	-0.0905059	1.43283	3.71626	5.40548	-2.03623	1.05808	2.03963	-1.72221	1.31757	-0.779601	1.9191	0.452345	-1.58853	1.57848	1.29576	0.268652	1.21072	2.1207	0.326721	2.12303	1.45003	1.65814	2.28346	2.53098	6.90655
Os06g0613300	(No Hit)	No Hit	3.23771	2.47786	1.62311	2.48447	2.42227	3.50891	0.925599	3.01755	-0.0222264	1.79564	2.18094	-0.451348	2.95457	3.14309	1.61055	2.59351	3.08745	3.70863	2.84317	2.26351	1.88205	3.91328	4.00122	3.96408	2.36028	5.69011	4.91404	1.87386	2.57526	1.32967	3.49305	3.67047	3.10239	3.72801	4.63961	3.91613	3.89438	3.55759	2.57691	4.17749	3.72501	2.97628	3.9145	2.67602	2.82895	2.49006	2.73688
Os06g0620200	Curculin-like (mannose-binding) lectin domain containing protein.	receptor-like protein kinase, putative, expressed	2.24326	0.883905	1.74898	1.14328	2.28554	2.71733	2.32005	2.03666	1.99672	2.93983	0.775146	2.70546	1.46364	2.52737	0.323261	2.12575	1.61622	2.23251	6.19715	6.24717	3.65776	6.77474	5.58731	5.62158	3.7938	1.11942	-0.570118	2.05597	1.36621	2.1859	2.5613	2.00754	1.30953	2.43421	3.28611	2.15699	4.10381	4.16505	4.76293	4.43677	3.74103	3.9902	6.65383	4.317	5.01831	1.06659	5.41815
Os06g0625800	TPR-like domain containing protein.	potassium transporter, putative, expressed	3.73368	3.51174	3.44	4.37823	4.60887	3.37254	2.33493	3.04511	2.0949	3.57545	3.19755	3.69422	4.77219	3.71165	2.85424	3.78773	3.59559	4.47963	3.64347	3.44486	2.61916	4.27841	4.06906	3.51346	2.45845	5.48466	4.91186	2.06652	2.60488	4.38912	3.29219	4.44584	2.69352	4.33537	5.31878	3.925	4.99444	4.51745	2.71424	2.58913	4.38844	2.02331	3.51966	2.99116	3.43165	2.40268	3.0724
Os06g0635500	Homeodomain-like containing protein.	DNA binding protein, putative	3.74249	3.29675	4.15828	3.13958	2.43456	3.8516	2.60331	3.57221	3.84245	2.24809	3.49201	4.33168	3.76139	3.14519	3.91075	4.41971	2.92248	3.95908	5.14881	4.82148	3.1359	5.52743	5.6376	3.90145	6.10301	5.29855	4.86087	4.46735	3.57306	5.21261	6.98304	7.0269	5.08699	6.82185	7.68428	8.23274	6.53012	6.25874	5.01974	4.15794	5.8036	4.28331	5.89532	4.72313	4.65429	1.92598	4.18327
Os06g0648300	Hypothetical protein.	No Hit	4.89672	5.11527	5.88826	4.6872	4.38936	5.88535	3.47047	4.72059	4.76294	3.5497	4.0456	5.96341	4.97364	5.07898	5.41502	4.96865	4.2229	5.75572	4.3453	4.96618	4.7718	5.32788	4.75854	4.94387	8.47863	7.75294	5.87307	9.11511	5.10961	8.11845	4.05787	4.31288	4.11575	4.10277	5.41049	3.31281	5.74913	5.54444	4.23088	5.08011	5.06792	4.52026	6.08195	4.93349	5.15045	4.22718	5.0039
Os06g0675800	Hypothetical protein.	No Hit	2.85273	2.19677	0.992914	3.28278	2.02185	3.24767	4.06196	2.57627	3.83999	2.8533	2.81052	2.04453	3.04015	3.02767	1.55823	3.58183	1.64803	1.89526	1.90927	2.72214	1.26301	2.55264	3.133	2.42491	2.29323	4.89514	4.2293	3.28497	2.91977	4.57533	3.87939	4.08197	2.48711	3.44828	5.21405	4.71262	4.64011	4.42048	2.1637	3.62873	3.96418	2.58449	2.68206	3.05122	0.654959	2.8209	2.64577
Os06g0678700	Hypothetical protein.	expressed protein	2.45908	1.86022	2.77312	2.65331	3.14213	3.8878	3.30246	3.21109	3.22215	3.28345	3.16446	2.99032	2.46655	2.98782	2.65599	3.04919	3.52356	3.56092	3.0723	2.56217	2.5905	3.11202	2.44821	3.27381	2.56661	4.92994	3.94708	3.55158	3.83309	4.13782	2.15299	2.55973	2.24241	1.66475	3.5519	2.51669	3.16012	3.28511	2.21284	3.71064	1.92446	2.43351	4.07111	2.61478	3.41969	3.19487	3.11494
Os06g0687200	Zn-finger, RING domain containing protein.	zinc finger, C3HC4 type domain containing protein, expressed	0.279916	2.65191	1.1131	2.91604	3.04743	2.19917	1.61558	2.04251	1.69301	2.91269	2.89038	2.6648	4.18944	3.1239	2.76099	3.87631	2.7586	2.25343	4.00478	3.03327	2.96538	3.98724	3.31619	3.96323	4.42209	5.38624	4.99654	5.61428	5.72854	6.36711	4.30602	3.60758	4.88774	4.26863	4.05639	4.44663	5.87316	0.298851	4.7022	4.22583	2.21348	3.66687	2.73886	1.70377	2.98806	5.23785	3.0921
Os06g0689600	Protein kinase domain containing protein.	TKL_IRAK_DUF26-lh	1.56453	0.940477	1.72668	2.13423	1.36516	2.72499	2.77605	2.45267	2.26646	2.18177	1.58592	0.259208	2.26675	1.45509	1.40964	2.72179	1.90829	2.10904	1.81227	1.808	1.90624	2.35558	2.51488	1.15085	3.72356	4.76736	2.97561	1.93095	1.347	2.41568	3.81096	4.32892	2.03292	3.82439	5.22003	4.83666	4.69261	4.62668	2.73347	2.16891	3.94315	2.47172	2.45911	2.27986	2.07567	1.51291	1.47391
Os06g0690900	Protein prenyltransferase domain containing protein.	PPR repeat containing protein, expressed	3.38757	5.02131	4.18505	3.477	4.01357	3.94379	4.47394	4.90919	4.34541	3.736	4.4038	3.35566	5.00361	4.7404	4.63801	4.77596	4.65715	4.9724	3.17804	3.93028	3.88774	4.20349	4.22768	4.2252	5.10436	6.19409	3.59667	3.59044	3.33819	3.83044	3.45964	4.24357	3.55154	3.39185	4.39105	3.66354	4.14846	4.14808	3.10322	4.61169	5.46774	4.22393	5.70715	4.44409	3.93804	3.34594	4.55005
Os06g0693200	Protein kinase domain containing protein.	protein kinase domain containing protein, expressed	2.29624	7.11135	1.84091	2.11054	2.18336	2.69864	1.01571	2.80396	1.74995	1.75022	2.68216	2.33171	2.33897	1.08012	2.0887	2.75145	1.27274	1.89429	2.33105	0.951151	2.48546	0.855317	1.59568	2.09508	2.00676	3.89606	4.50138	1.27597	2.04043	2.80881	1.47933	0.481212	1.37059	0.499231	0.578686	1.68394	1.74435	0.933657	0.642865	0.817594	-0.869954	1.65395	2.1548	1.19113	2.18997	2.22845	1.98343
Os06g0693900	Protein kinase domain containing protein.	cell division control protein 2 homolog 3, putative	4.90465	4.47635	3.06505	4.38932	5.23116	4.16882	1.55303	3.32113	1.07266	1.54512	2.58378	3.66373	4.80823	4.90942	5.13161	5.1941	4.63863	5.14222	1.05995	3.08738	2.54564	1.62564	0.869933	2.47683	4.63956	5.2792	4.23001	2.81579	2.085	-0.512114	3.33037	2.51264	4.61125	3.34569	2.06886	3.5732	5.60912	3.32269	3.82842	1.98227	2.94529	3.20742	3.61357	2.42355	2.61209	2.139	3.16135
Os06g0694300	TPR-like domain containing protein.	pentatricopeptide repeat domain containing protein, putative, expressed	2.73962	3.82507	2.66614	2.79748	2.5564	3.90938	3.67243	3.46542	4.61138	3.3264	3.57047	3.38602	3.95116	3.60155	4.27895	3.31274	3.68734	4.26556	2.23659	2.97932	2.18284	2.91335	3.83126	3.49914	4.08033	4.52463	5.34177	2.04624	2.4046	3.23732	3.30865	3.44688	2.41914	3.31095	4.6264	3.94015	4.40546	3.78235	2.17568	1.43273	3.3678	2.12849	3.7858	3.69284	3.91804	2.15315	3.31819
Os06g0700100	TPR-like domain containing protein.	DEFL21 - Defensin and Defensin-like DEFL family, expressed	3.14502	5.07494	3.12881	2.84285	0.58302	3.60523	2.61426	1.37241	2.82057	2.18925	2.07083	2.93046	2.52691	2.47458	3.33024	1.65837	2.1827	2.96268	2.09149	2.60603	2.23557	3.55335	3.52701	1.84104	3.08925	5.02237	2.90913	3.4498	2.87226	3.3397	3.84375	4.48149	2.86639	3.542	5.64518	4.08208	4.32995	4.7939	3.42636	2.3377	4.26836	2.69856	0.624985	2.07821	2.57506	2.17733	1.55982
Os06g0703700	Conserved hypothetical protein.	No Hit	2.88304	2.84701	2.72005	1.19688	2.46993	0.0914384	1.63352	2.37934	2.24433	2.47026	1.4988	1.3296	3.30543	2.1233	2.22677	2.54274	2.72971	1.59861	2.22645	2.4451	2.47922	1.74589	0.934574	3.39909	1.96302	5.18649	4.88437	2.4904	2.19631	4.31516	1.56433	0.119043	1.2108	1.37878	1.90727	0.608344	0.802647	-0.529957	1.53494	0.462491	-0.591033	1.74687	1.79986	0.142862	1.91674	1.5555	1.07354
Os06g0705600	TGF-beta receptor, type I/II extracellular region family protein.	retrotransposon protein, putative, unclassified	2.77284	1.92485	3.27988	2.2801	0.853169	3.03595	1.57709	2.59059	2.0201	1.58178	2.50284	1.37053	1.58999	2.44495	2.31938	2.2803	0.655887	0.206303	1.8005	0.927285	0.203094	-0.284919	0.612088	0.0624925	4.36369	4.95368	-1.67099	2.94828	2.41108	3.13483	1.51687	1.78429	1.70885	1.05877	2.89504	1.67635	3.79839	3.22186	0.696917	2.75734	2.66472	2.14469	0.593572	0.922544	1.58785	2.24661	0.822808
Os06g0717700	Hypothetical protein.	No Hit	3.83875	1.83417	2.46361	3.27321	2.4759	4.67053	3.8096	3.12422	2.99971	4.93334	2.42483	3.45572	2.0638	2.7038	3.54438	2.6719	1.32459	2.90142	2.99429	2.06447	4.24197	2.31629	2.31622	1.71514	3.76635	-1.95432	4.42471	3.8611	3.6442	4.94339	3.02465	3.18479	3.12371	3.42333	4.08905	3.22946	5.7458	3.882	2.46212	4.00304	4.12366	2.93044	2.51491	1.51435	2.23703	3.37928	1.95392
Os06g0722700	(No Hit)	No Hit	5.45082	5.31611	4.97562	5.75228	5.77244	5.28085	5.6258	5.81553	5.50669	5.65966	5.53264	5.49745	6.31664	5.86341	6.10246	5.14037	5.73695	6.1279	4.87361	5.0646	5.02832	5.09434	5.10879	5.34558	3.92125	2.39282	3.89626	4.11581	5.00766	4.31347	5.85468	5.86244	5.65803	5.96649	5.68696	5.69999	6.59157	5.88887	5.61623	6.23452	5.67284	5.346	6.27067	6.00499	5.96651	5.61269	5.92154
Os06g0723900	(No Hit)	No Hit	5.01745	5.53034	4.92746	5.85915	5.69062	5.17417	5.63357	5.62983	5.37102	5.64921	5.30357	5.38475	6.30428	5.88924	6.17394	5.56198	5.69083	6.17751	5.00986	5.02725	4.82922	5.00131	4.99984	5.34891	4.32046	4.22181	3.93347	4.37975	5.11962	4.93051	5.94461	5.69683	5.73298	5.95646	5.50325	5.60373	6.70041	5.79184	5.63936	6.28368	5.61155	5.44553	6.28022	5.95777	5.67095	5.68216	5.86777
Os06g0727000	Zn-finger, C2H2 type domain containing protein.	ZOS6-11 - C2H2 zinc finger protein, expressed	2.27039	3.99456	3.82407	1.19073	3.70736	0.915322	2.49193	3.92458	-1.41792	2.15986	2.16167	1.89801	2.7647	2.7226	1.18287	-1.46895	2.14304	3.30297	3.13961	1.00977	2.84876	-0.83068	1.0978	2.29191	3.55848	3.19398	-1.8466	2.16074	1.70037	3.18641	2.4622	1.66173	1.85387	2.73576	0.736697	3.39336	-1.42853	-1.83429	0.201779	0.620489	0.132558	1.18457	2.88891	1.69941	3.95683	2.4593	2.40982
Os06g0728300	Hypothetical protein.	No Hit	3.91909	5.85136	3.14359	3.74588	3.67056	2.89481	2.98936	3.69742	2.73429	3.82143	4.21831	3.50077	2.016	3.37564	3.21877	3.60146	3.33509	3.06423	1.33246	1.39956	0.0686522	2.64957	2.2746	2.15163	-1.19933	4.71309	4.49611	2.57866	1.93873	3.35395	3.70949	3.54111	4.33515	3.41103	3.67093	4.66135	5.50957	4.02604	3.42343	4.42462	4.28312	3.28779	2.99178	2.25091	1.71128	2.29783	3.65269
Os07g0100300	Glycosyl transferase, group 1 domain containing protein.	glycosyl transferase, group 1 domain containing protein, expressed	5.19458	5.37529	4.42136	4.6743	4.59904	4.03587	3.10323	3.00171	3.93444	3.03339	3.30145	2.96294	1.17885	1.11406	1.52834	-1.04378	2.62016	3.06789	2.30813	2.38476	2.94314	1.59489	1.07724	3.44314	-1.72326	2.97796	3.23236	2.41561	3.58942	1.92979	1.82258	2.07527	1.99998	2.23107	2.88102	2.5588	4.2391	0.0870577	4.25112	2.3567	1.02444	2.55626	2.32293	0.95489	2.24608	3.39942	1.62255
Os07g0105300	Hypothetical protein.	No Hit	5.79779	3.09415	3.03347	2.32003	1.55309	2.18625	2.90688	2.04902	2.49882	2.08213	2.29902	1.96453	2.8519	3.49484	2.42267	3.88515	2.8364	2.49248	2.4207	2.25816	-0.0477974	2.27055	2.02175	1.59262	4.19417	4.99903	3.94287	2.91755	2.2466	4.24697	2.66742	2.90043	1.95729	2.30644	3.94232	2.78597	3.80827	3.08113	4.35336	1.58581	1.76221	1.89731	2.25032	2.49748	1.98357	0.78573	1.93569
Os07g0108800	Calcium-activated outward-rectifying potassium channel 1 (AtKCO1).	potassium channel protein, putative, expressed	3.24927	3.38831	4.31541	3.94362	3.29687	3.43102	3.18694	2.75631	3.38773	7.04845	3.67339	3.78242	4.44182	2.60385	3.03316	5.30299	4.84096	5.40571	2.94756	3.45361	3.55177	4.27756	3.18027	3.62766	4.154	4.83149	4.64303	5.89218	5.56365	6.16991	2.10104	1.97349	3.11932	2.5616	3.03611	3.42667	2.70251	2.73665	2.92076	3.36091	1.90941	2.84542	6.06425	4.37824	4.83808	5.21631	4.92632
Os07g0113000	(No Hit)	retrotransposon protein, putative, unclassified	3.4069	1.93479	1.58058	2.19091	2.71055	1.97287	3.0243	2.95242	2.42197	2.18748	2.04008	2.82439	2.08037	2.41405	0.700005	2.8371	0.932848	1.28006	1.24216	1.56353	0.608431	0.624438	1.18876	0.630378	3.37881	4.43431	4.53518	2.3444	1.95097	0.151917	1.80554	0.922344	1.29063	0.768701	1.79558	1.45882	4.53268	2.0077	3.4184	3.1508	0.72327	1.49635	2.63962	2.16672	0.47347	1.80832	1.81993
Os07g0118800	Cyclin-like F-box domain containing protein.	OsFBD13 - F-box and FBD domain containing protein, expressed	3.92085	3.91915	3.11794	4.15389	3.98203	3.68257	4.70191	4.55878	4.21969	4.25627	3.90154	3.41135	4.57514	4.43875	4.36464	3.80109	4.14427	4.5312	3.01299	4.13975	3.46279	4.47353	4.11695	4.04556	4.11653	3.48594	2.82708	3.44006	3.4521	3.65205	3.55312	4.00636	2.25037	4.38877	4.73518	3.11975	2.39093	4.37036	1.83077	3.88306	4.06727	3.47279	3.89817	3.99094	3.28711	3.96579	4.24322
Os07g0122300	Conserved hypothetical protein.	expressed protein	2.49275	3.17683	1.18752	2.74899	3.09215	2.59934	2.60776	2.57351	3.08682	3.31826	2.95678	3.30839	3.34524	2.99656	3.54655	3.0468	2.04812	3.75613	2.38471	2.5568	2.28015	3.16839	2.56466	1.66955	2.00306	4.18119	4.25471	3.14083	2.18383	4.20975	3.30389	3.76988	3.45702	2.52437	4.76464	2.67606	4.34842	4.55072	3.81825	3.08769	4.31284	1.00663	3.20789	3.40967	1.76174	2.73132	2.54338
Os07g0130400	Protein kinase family protein.	lectin-like receptor kinase, putative, expressed	2.75838	1.91849	3.14315	2.77018	1.67163	3.50749	3.53105	3.56551	4.46115	2.64671	2.53903	3.05489	3.61167	3.58077	2.66206	3.33614	2.44365	2.38158	2.15452	3.00526	2.48272	2.56316	2.40571	2.30679	5.13048	4.56482	4.14963	4.37061	3.97488	4.7983	2.74401	3.0548	2.78963	3.162	4.25773	3.79132	3.68177	3.7466	4.0372	2.66851	3.54571	4.00292	1.82665	3.70978	1.28249	2.17244	0.962083
Os07g0136800	Hypothetical protein.	retrotransposon protein, putative, unclassified	4.00017	3.7339	0.752054	2.25827	3.43541	2.2752	3.0978	3.1531	-0.527629	2.08447	1.77942	2.2629	4.40657	3.4533	0.450695	3.40465	2.5665	1.59411	1.45984	0.216175	0.45813	-0.174186	-0.024538	0.272473	4.04874	4.07163	2.69962	1.77162	1.73813	5.05334	1.96425	1.23018	0.842553	3.61783	0.499693	0.326646	1.99588	-1.22653	2.74042	-1.40817	0.0521036	1.80677	3.18656	2.35142	3.0586	1.44596	3.54435
Os07g0143500	Hypothetical protein.	expressed protein	2.9125	4.13831	3.57051	3.00205	3.15134	3.65044	3.95788	4.25225	2.87547	2.647	2.62968	4.03296	2.37821	3.19689	3.01187	1.32621	3.27258	3.34436	4.18068	3.28628	3.3031	3.6565	3.4891	3.50276	3.91454	4.0626	4.28726	3.05469	3.48018	3.19638	4.10377	4.597	3.41351	3.6667	5.30685	4.66628	5.25801	4.69854	3.11769	4.05767	4.34504	3.33879	4.47399	4.41252	3.71729	3.18924	3.55536
Os07g0158000	Conserved hypothetical protein.	hypothetical protein	7.6188	7.42416	7.75384	7.72698	7.66983	8.21152	6.91292	7.10995	7.10288	7.16798	6.87475	8.14351	7.52629	6.94705	7.22513	7.66559	6.90607	7.55027	6.47257	6.83879	6.49509	6.87535	6.8217	6.75462	7.21564	7.61818	6.76711	7.18191	7.14455	7.57927	7.40363	7.47518	6.88107	7.31768	7.90938	7.71515	9.58718	8.09754	7.45983	8.4562	8.06256	7.68368	7.39886	6.73242	7.01689	6.95947	6.94779
Os07g0170500	(No Hit)	hypothetical protein	1.14779	2.3244	0.205925	1.38745	1.06358	2.58404	3.87889	0.485303	0.428233	3.56156	1.76203	2.77452	2.8776	0.28584	2.66028	-0.505504	0.0132496	2.36592	3.09104	1.00651	2.2596	0.584118	0.984742	3.63035	1.114	3.92929	-0.821907	0.593274	0.814725	3.07495	2.83609	2.57046	3.34778	2.36036	3.41781	3.61973	4.51912	2.41011	2.72717	3.74393	2.07397	2.48891	0.629495	-0.207307	-0.120661	0.428608	0.297866
Os07g0175100	Bipartite response regulator, C-terminal effector domain containing protein.	trp repressor/replication initiator, putative, expressed	3.29095	4.12747	2.40802	3.2928	3.82006	2.4993	4.12759	4.8074	3.45538	3.12972	3.71749	2.62648	5.65083	5.07742	5.31673	4.08427	3.50824	4.20626	4.16031	4.7086	4.23354	2.71261	1.96847	3.15801	4.34925	5.28403	5.12595	4.59786	4.18171	2.76531	3.59431	2.84558	3.70474	3.65455	1.66027	2.9345	3.99476	2.10107	3.87113	3.25327	1.85346	3.47595	4.5409	4.29179	4.84868	3.48528	4.99902
Os07g0181200	Conserved hypothetical protein.	expressed protein	1.86166	0.662129	2.53098	2.38308	1.50089	3.5078	4.88349	3.29772	2.85831	4.31614	3.36193	4.77992	3.58737	2.68573	3.64154	3.40041	3.29619	4.13474	2.50271	3.22575	2.99066	1.40262	1.25676	1.11156	4.59545	5.29673	3.9226	4.40374	3.26167	4.72067	2.52047	2.82011	1.99927	2.83431	2.68526	5.20259	0.781814	0.978341	2.18949	4.1241	2.11344	3.53681	2.01096	1.737	2.20738	2.51736	0.883552
Os07g0183200	Conserved hypothetical protein.	auxin response factor, putative, expressed	2.47771	2.6607	2.75327	2.87379	1.80845	2.80939	2.70473	1.09555	2.96486	2.40772	2.18167	2.88631	3.60741	1.96092	1.95245	3.22027	1.83936	2.38378	1.62542	2.77336	-0.260349	2.20072	1.32958	1.46568	3.56673	3.18454	4.47921	2.34893	2.62683	1.68966	2.44129	3.20346	1.75872	2.2146	3.9619	1.55957	4.47081	3.19845	2.83708	1.65979	3.00753	0.923851	2.12053	2.39963	1.7842	1.28463	1.20755
Os07g0184900	ATP-dependent DNA helicase, 70 kDa subunit family protein.	ATP-dependent DNA helicase 2 subunit 1, putative, expressed	2.41207	1.1088	1.34727	1.89506	2.10833	1.26348	1.69795	2.038	2.00339	1.40572	2.38288	1.95392	2.56114	2.31213	2.43341	2.16471	1.50184	1.53531	0.610104	1.68753	3.68632	1.26148	1.55419	1.07733	0.598013	4.9919	3.06676	1.69567	1.82889	4.15359	2.24431	2.75204	1.77099	1.58524	3.81996	1.83536	3.97073	3.9369	3.28435	3.16751	2.63055	1.48566	1.1008	2.17742	0.0783428	1.26561	1.18188
Os07g0192400	Non-protein coding transcript, unclassifiable transcript.	No Hit	1.38979	0.950042	3.24043	2.1948	1.45362	3.35206	3.97112	3.60934	1.88837	1.99749	1.58297	4.07507	2.64723	2.61247	3.16053	1.51505	2.2716	3.24177	1.64283	1.05711	3.09852	2.03426	1.48462	2.20966	4.06776	5.85367	3.74967	1.29178	0.655876	3.54931	1.41185	2.22658	2.76829	0.81085	2.23721	3.98016	1.71353	-0.281816	3.08719	0.443141	0.0571109	1.86857	2.23071	0.285029	1.58898	1.62334	0.786015
Os07g0192600	AAA ATPase, central region domain containing protein.	ATPase, putative, expressed	2.56516	1.53061	1.91549	2.00366	2.78708	-0.709876	2.88715	2.3211	1.54188	3.2333	2.26922	2.46027	2.49735	1.7469	7.90993	-1.5766	2.82445	3.63757	0.364319	1.42712	2.73392	-0.0299874	1.58366	1.8699	4.95661	4.79832	-0.267505	0.153257	0.624229	2.82524	9.00799	8.28155	7.8639	9.21266	8.38009	9.31393	7.86217	9.07965	8.28308	10.6528	10.2551	8.32481	2.72331	2.16473	2.34958	2.61893	2.46921
Os07g0192700	AAA ATPase, central region domain containing protein.	ATPase, putative, expressed	3.65115	2.54054	3.63385	2.49302	3.37701	4.24203	3.40394	3.22673	3.3831	3.20534	2.85717	6.45035	2.26886	2.36647	3.66061	3.19365	2.89415	3.95618	2.21406	2.99718	2.68845	3.07041	2.45763	3.0133	3.98706	4.40865	3.97233	3.1053	2.59725	3.55025	8.01929	7.82122	7.31772	7.57022	7.58254	8.33727	8.53721	9.52363	8.61974	10.2081	9.86047	7.95669	3.19192	2.38302	2.89862	2.95486	2.80872
Os07g0196700	Conserved hypothetical protein.	hypothetical protein	0.954249	2.41918	2.70568	1.11594	2.07093	3.34769	2.06034	1.5454	1.87775	3.66325	1.40231	2.87044	0.208398	1.3885	2.24199	0.214375	1.19482	1.49751	1.32621	2.06223	2.25938	2.25131	2.0173	2.04787	2.34838	5.63188	2.44365	2.78897	1.5047	3.53566	2.06578	3.18136	0.75971	0.738642	4.20833	2.48173	4.71671	4.2989	2.15053	3.96017	3.92792	2.0445	1.35102	1.37279	1.16428	1.75724	1.67182
Os07g0203500	(No Hit)	expressed protein	2.63972	2.50758	3.52978	2.377	3.81006	3.84269	2.4272	1.82782	3.18229	2.70427	2.64401	3.15702	3.70758	3.2263	3.77495	5.94572	2.38218	3.36392	2.98801	3.33106	2.56047	3.90959	3.65414	2.70373	4.67918	5.69309	3.3805	3.51255	2.99761	4.62912	3.63298	4.8095	3.57405	4.03078	5.60154	3.94083	4.86296	5.88611	3.70035	4.15578	5.63602	3.37455	1.85557	2.83369	3.13016	2.47367	2.34308
Os07g0209700	Conserved hypothetical protein.	expressed protein	3.72805	3.38189	3.40323	4.29251	4.40911	2.70043	3.68604	3.6369	4.18381	4.8068	4.77763	4.4837	4.00909	3.59837	3.52517	3.01856	3.78148	3.36907	6.99573	6.61606	5.91377	7.38666	7.17975	7.15352	5.32802	5.7255	6.06406	4.94728	5.59882	6.16897	6.82572	6.25175	6.34109	7.1237	6.26518	5.84669	5.22004	5.26776	6.01273	5.69494	5.41957	6.88274	9.97136	8.79145	8.96471	5.31208	9.27669
Os07g0218600	Hypothetical protein.	No Hit	2.38137	2.70649	2.55265	2.50435	2.50856	3.13465	0.23679	3.64543	2.44066	2.15749	2.71401	2.93976	3.8154	2.27707	2.81499	2.90067	2.92536	2.55618	1.80359	2.03373	1.28835	2.84037	2.54107	1.34521	4.50208	5.27827	4.46881	2.82987	2.77905	4.86718	3.52762	3.82775	2.22053	2.9022	4.64762	4.47381	4.78891	4.23947	2.29966	0.977279	3.61342	2.13785	1.67219	2.23766	1.80458	1.51121	1.35205
Os07g0227200	Hypothetical protein.	expressed protein	9.82001	9.65283	9.21745	8.40818	7.83432	8.2223	9.90265	9.40564	8.69345	9.19546	9.033	8.12832	8.29294	8.40749	8.58236	6.83259	8.07944	6.5637	7.0161	7.46025	8.28381	6.68912	7.70844	7.65136	6.12279	6.07775	6.71934	5.86741	6.58351	6.64408	8.67497	7.82121	8.33917	8.42662	6.58094	7.68207	6.57511	7.61151	8.02818	7.92812	7.51327	8.05457	9.04717	9.49549	8.76427	9.95666	9.20468
Os07g0232300	Non-protein coding transcript, unclassifiable transcript.	No Hit	1.62714	-0.41264	-0.70557	1.72731	1.82243	-0.803389	2.00042	0.802386	2.95736	2.54041	1.27356	-0.867177	1.04631	1.33297	1.40602	1.08061	1.61317	1.72426	0.792116	1.00819	1.75536	-0.136163	-0.384395	1.20997	-1.6497	3.92344	4.24111	-0.427489	0.489873	3.46508	0.531928	-1.43189	0.45339	0.900472	-1.87147	0.36066	-1.10895	-2.04561	-0.704081	-0.669968	-1.836	0.74754	0.906595	0.284517	-0.163513	0.559828	1.42334
Os07g0240700	UDP-glucuronosyl/UDP-glucosyltransferase family protein.	UDP-glucoronosyl and UDP-glucosyl transferase domain containing protein, expressed	2.84664	1.75615	2.59876	1.63445	2.4911	3.00432	1.89296	1.31915	1.96484	1.9715	1.5577	2.10699	2.64508	2.98137	1.86981	1.87935	2.5412	0.664471	0.891227	1.47063	1.19436	0.147763	1.25468	1.24908	3.92411	4.05026	-0.0130374	-0.0579057	2.76971	-1.07187	0.418626	0.513754	0.583537	0.20913	0.306849	1.13907	4.19392	2.49285	1.5489	1.95021	1.1072	1.47633	2.00642	1.70936	2.95958	2.0283	1.58259
Os07g0249100	Protein prenyltransferase domain containing protein.	PPR repeat containing protein, expressed	3.83274	4.73422	3.05974	2.36732	3.33797	2.60169	3.10314	4.35296	3.56712	3.17063	4.00323	2.01604	3.93411	4.19578	3.78229	3.327	3.72989	2.83655	3.14609	2.43154	2.54223	2.71357	1.77422	3.11263	4.84493	4.2	-1.44776	2.31321	3.33315	2.19092	2.31788	1.98198	2.56827	2.55234	2.12578	2.57501	0.436943	0.107999	2.28922	2.79611	-0.776124	3.37581	3.77828	3.47194	3.50677	3.8009	3.911
Os07g0272700	(No Hit)	no apical meristem protein, expressed	2.66072	3.31217	2.65677	2.79925	7.11832	2.55276	1.88074	2.25091	2.80009	2.52249	2.01161	3.55122	3.73413	3.48944	2.66521	3.48029	3.20522	3.26736	2.3839	1.69384	3.24947	2.86511	2.17336	2.89847	3.72891	4.27492	4.58695	2.86304	2.15518	2.73775	3.83792	3.32114	1.98069	4.01844	4.38541	3.59793	3.82259	3.24027	2.85385	3.10593	2.00685	2.80884	4.72039	3.8426	3.97924	1.85893	3.56767
Os07g0410500	Reverse transcriptase (Fragment).	No Hit	2.00712	2.13233	2.74406	2.45126	1.96458	2.5967	1.31051	1.10152	3.55006	1.23865	1.61426	2.3586	4.39205	0.655528	1.92854	3.27432	1.25907	0.904695	0.353132	1.859	-0.203602	0.595983	0.615169	-0.215804	4.82516	3.95166	2.94499	1.17243	1.01535	3.18369	0.623831	1.7709	0.315716	0.638898	2.6426	1.26646	4.65539	3.29272	0.852653	1.76548	2.56499	0.349128	2.1165	0.720444	0.733381	1.31183	0.317816
Os07g0411300	Type III polyketide synthase family protein.	chalcone and stilbene synthases, putative, expressed	3.30082	1.97656	3.38625	3.25745	2.98376	2.53929	2.33652	3.44423	2.8372	2.55393	2.81416	3.15009	3.36815	3.46916	2.59491	4.89677	2.30034	3.26743	3.03321	3.57416	2.99414	3.32458	3.49692	3.01233	3.51544	3.69288	5.32293	3.69851	2.92413	5.39603	4.99428	5.32704	4.72018	4.57614	5.84713	5.53586	4.94904	4.46284	3.22511	2.75092	4.57733	3.45527	2.46394	1.98081	2.6458	2.07064	1.47317
Os07g0414700	Protein of unknown function DUF707 family protein.	lysine ketoglutarate reductase trans-splicing related 1, putative	6.7087	6.96815	7.5113	6.94319	6.55096	7.85947	5.88629	6.79239	7.04383	6.97808	7.49175	9.56098	6.00857	5.47273	7.04319	7.95876	6.237	7.97558	6.35077	6.45099	6.76764	7.38727	6.55918	8.05923	10.3606	10.903	9.06338	8.15808	8.88743	10.0038	6.12183	6.0068	7.02831	6.56786	6.52695	7.4187	7.38812	6.54737	7.69058	7.18765	6.96743	8.33859	7.92447	6.69681	8.18898	7.25692	7.67648
Os07g0418500	Cytochrome P450.	cytochrome P450 72A1, putative, expressed	2.90419	1.37854	2.46655	3.16935	2.01979	2.49071	3.18864	0.692437	1.80063	2.64803	1.79592	2.90767	2.83602	1.65787	1.39099	-0.0338576	1.55229	1.76099	-0.485072	0.903496	2.27237	0.0488308	0.600245	1.2744	2.10628	-1.33135	4.33473	1.57038	1.00338	2.76506	4.5422	4.48596	3.99714	4.11334	-0.11109	2.79633	4.09225	3.59389	3.70158	5.41639	4.67786	4.5498	1.59254	0.104411	3.8476	1.07664	0.68962
Os07g0432100	Conserved hypothetical protein.	No Hit	3.00331	1.30159	1.54959	0.104545	1.36311	2.46218	2.30727	1.53345	2.23431	2.57094	1.95248	2.20098	2.97991	2.70207	1.15073	2.80158	1.53564	1.84037	2.90138	2.15923	0.832074	1.03341	1.14373	2.37306	0.44087	5.50136	4.45407	2.96891	2.16995	1.87698	2.21835	2.25232	1.9457	2.03574	3.45048	1.43638	3.74803	1.57662	0.0607481	2.02344	0.671793	1.52671	1.55938	2.02893	2.11576	1.62157	1.65974
Os07g0434800	Hypothetical protein.	No Hit	2.71082	3.64191	2.53257	3.83649	4.02249	3.43167	2.73641	3.14824	3.45244	3.19965	3.50006	2.45623	3.2451	3.41555	1.53234	3.93486	2.2795	2.83585	1.96507	2.90456	2.07614	2.37719	2.5868	1.84906	3.21625	3.73084	1.84997	3.7062	3.10742	-1.60493	2.70518	3.03514	1.21138	2.3671	4.04995	2.71779	3.41533	3.41231	2.89635	2.42599	3.70986	6.48269	3.08661	2.88942	2.41995	2.7608	2.87306
Os07g0436100	Ankyrin repeat containing protein.	ankyrin repeat domain containing protein, expressed	9.03904	8.97111	8.70097	8.83507	8.85521	8.64122	9.13036	9.25475	8.91628	9.48184	9.45217	9.13154	9.33055	9.35873	9.3143	9.29158	9.40496	9.30582	9.28151	9.43403	8.84773	9.49392	9.28558	9.23431	7.67822	7.17945	6.51395	8.13058	9.05229	7.04167	9.50842	9.47422	9.9684	9.60166	9.12407	9.41846	9.2693	8.70184	9.19752	8.67611	9.07811	8.83038	9.44416	9.45679	9.32377	8.98932	9.29045
Os07g0439000	Hypothetical protein.	expressed protein	3.03696	3.17596	3.6768	2.70258	3.06544	4.59625	3.14991	3.00394	3.22707	2.99092	2.79378	2.91957	3.01091	2.88127	2.06266	3.19701	2.26224	3.41396	2.15772	1.49099	3.45188	2.66432	2.13275	1.84024	3.31742	4.08298	4.3737	0.253644	2.35519	4.01866	2.71923	2.16468	2.51553	2.95978	3.6725	2.83248	2.90584	2.07166	3.68145	2.88121	2.57664	1.80998	2.86129	2.50803	3.00589	2.4737	2.54648
Os07g0446800	Hexokinase.	hexokinase, putative, expressed	5.25817	5.49952	7.39738	5.42995	5.73945	7.32814	5.57578	5.80352	6.30244	5.23822	6.02565	7.31347	5.82876	6.14865	7.42859	6.25948	5.80174	7.50332	6.09643	5.91918	6.50556	5.73413	5.50869	6.36818	5.5824	5.94326	5.5132	5.77724	6.43081	4.39968	5.91901	6.04294	7.62969	5.88061	5.91037	7.15607	7.55614	6.05155	7.08044	6.65187	6.08763	6.75366	7.85443	6.94716	7.73805	6.14237	6.37615
Os07g0456900	No apical meristem (NAM) protein domain containing protein.	no apical meristem protein, expressed	2.70628	2.8681	2.38146	1.63039	2.93431	2.93087	3.60536	2.6089	1.14451	1.73671	2.12357	3.53864	2.42996	3.14753	0.689411	1.98747	2.33586	3.57232	3.5307	3.48018	4.25005	3.5797	3.0393	2.02725	3.95214	4.12342	4.47594	3.40817	2.36083	2.71735	4.26089	4.72149	3.64662	3.9478	5.31747	4.26618	4.5332	4.83823	3.60004	3.78121	4.44603	3.65485	4.62907	4.04634	3.22879	1.96008	3.91573
Os07g0457500	Conserved hypothetical protein.	expressed protein	3.26732	1.24832	3.18343	2.95333	1.84579	3.46602	2.0477	3.23479	1.99777	2.75009	2.27235	2.247	4.03268	3.25374	3.82105	3.244	2.08918	3.25373	2.10305	3.04652	0.073204	3.9203	3.66122	1.77873	3.93838	5.55069	0.455594	3.73892	2.4116	4.31183	3.5815	4.96019	1.99972	3.4162	5.75997	3.06154	4.99829	5.70421	5.50027	3.82782	5.35986	2.13786	2.2059	2.81647	0.562122	1.42958	1.73121
Os07g0461800	Conserved hypothetical protein.	No Hit	3.16922	3.79684	3.35237	2.84851	3.04163	2.14922	3.42432	3.17881	2.05815	1.78466	3.30115	2.73691	1.25073	2.28047	1.61434	-0.370814	2.97148	2.18535	2.47378	0.967798	2.07328	1.56501	1.29245	1.40091	1.49135	-2.95926	2.72571	1.64855	2.93554	-0.852826	1.50591	0.592846	1.41641	1.13265	0.0399969	1.19607	5.16791	1.74025	1.41109	3.70863	2.5441	1.49494	2.78726	0.287719	0.935501	4.0782	1.18705
Os07g0462000	Gamma-glutamylcysteine synthetase.	glutamate--cysteine ligase, chloroplast precursor, putative, expressed	1.6249	0.894963	4.70791	1.85397	0.735046	2.25793	-0.19167	0.65637	2.3238	0.949936	2.35659	1.97236	1.74464	1.86352	1.46858	2.34229	1.62945	3.25903	1.29848	3.07502	2.23017	3.97295	3.3884	1.60229	5.21874	4.01036	-0.942065	3.47756	2.6319	3.68205	3.30511	4.69588	1.46811	3.14787	5.65506	3.05434	3.42831	5.45315	1.99119	2.48103	4.90916	1.91464	0.965933	2.60807	1.19079	1.97085	1.39526
Os07g0513200	TPR-like domain containing protein.	PPR repeat containing protein, expressed	6.01691	5.92714	4.79719	6.50163	5.43736	4.45778	5.70603	5.20367	5.62016	6.1378	5.50011	4.71836	7.52008	6.12506	5.65712	7.11087	5.97742	6.27417	4.70474	5.30011	4.03279	6.05388	5.51197	4.71897	3.84318	5.47591	3.58074	4.97254	4.77588	5.30043	5.61277	5.61328	4.47407	6.02436	6.24436	4.856	5.41125	5.63036	4.54567	5.37464	5.44036	4.69824	7.64903	5.88979	5.29927	3.83983	5.78926
Os07g0513400	Conserved hypothetical protein.	expressed protein	3.07455	3.0862	3.37804	2.64189	1.90293	3.66991	3.16604	1.92448	3.01159	2.51617	2.72455	4.20801	4.39443	3.12621	3.29016	4.74119	3.91929	3.4455	1.56145	2.24917	3.28849	2.4613	3.47984	1.68355	4.60791	5.0974	4.22622	3.27304	1.70551	4.33287	2.71766	2.3074	1.94277	2.39933	3.87279	2.94066	2.98637	2.52369	6.24046	1.42063	2.89921	2.47393	2.55748	2.0775	3.11696	4.07839	1.03401
Os07g0520200	Conserved hypothetical protein.	No Hit	4.59772	3.93743	5.89347	4.64701	5.079	6.02365	3.49843	4.26692	5.24676	3.07201	3.6584	4.21453	4.65912	4.46546	4.86158	5.11254	4.49771	4.7862	3.82977	3.83129	4.03082	4.64553	4.90654	4.60839	3.85001	3.20992	5.35572	3.97916	3.96053	4.79812	3.73416	4.30794	3.88721	4.23589	5.2907	4.89877	6.01365	5.42957	4.24051	4.96423	5.10344	4.04214	3.49221	3.72683	4.78421	4.06231	3.86485
Os07g0527600	Esterase/lipase/thioesterase domain containing protein.	gibberellin receptor, putative	2.98138	2.5822	3.93944	3.14911	3.27366	4.21609	2.6299	2.56925	2.56235	2.9641	2.14562	4.06189	2.96847	2.88079	2.68161	3.04226	1.51875	2.66517	2.6563	3.15398	5.1444	3.46325	2.66533	3.93411	3.40837	4.93111	4.45626	3.52177	2.84692	3.49008	3.13856	3.66256	2.64661	2.84015	4.66376	3.25284	5.45872	4.99634	3.45596	3.92828	4.73366	3.58027	3.15427	2.3724	2.17996	2.74231	1.91301
Os07g0533600	Peptidase A1, pepsin family protein.	aspartic proteinase nepenthesin precursor, putative, expressed	3.56988	2.73513	3.87689	2.23929	2.78677	1.14177	2.68325	2.67589	2.86363	1.85747	2.47497	2.06534	2.31329	2.87982	4.85416	0.494965	0.787121	2.13678	2.3644	2.12591	1.58742	1.68542	2.34034	1.82341	4.8601	-0.496269	-2.55659	2.2478	1.99823	-1.82259	6.09657	5.65593	7.11994	6.20397	6.49143	6.12099	5.06793	4.28781	5.98026	3.85192	5.16147	5.43839	2.63866	2.25983	1.94719	3.00297	1.66469
Os07g0534100	ARK3 product/receptor-like serine/threonine protein kinase ARK3.	No Hit	2.46991	3.24334	1.07642	2.93035	3.14225	2.62768	2.9898	3.1979	2.20675	4.60694	4.90112	3.94638	3.00865	3.87014	3.25974	3.84871	4.18367	3.91284	2.69734	2.57776	2.8475	3.19858	2.77657	2.0577	4.01052	5.03297	4.38403	3.58559	4.02449	-0.284657	2.59	3.99143	2.29473	2.65445	4.8866	3.21911	4.08057	4.83197	2.74637	3.60031	3.76131	2.45454	2.21195	2.03103	0.442528	2.23685	2.46401
Os07g0537900	SRK3 gene.	TKL_IRAK_DUF26-lc	2.4725	2.6912	5.76125	2.58169	2.7691	3.43085	3.3058	3.10803	2.86398	3.60504	3.0875	3.48219	2.28309	1.70539	3.6964	2.63117	2.40172	2.37133	1.65357	2.29075	1.71878	2.11926	1.37811	1.16831	3.04041	0.563123	1.24454	2.96698	2.33617	-2.34543	2.29066	2.32494	1.97796	3.67672	3.08953	2.3978	4.04602	3.21263	2.47084	6.03868	2.64073	3.47735	2.79645	0.857559	3.32131	2.4606	2.30932
Os07g0538700	Protein kinase family protein.	TKL_IRAK_DUF26-lc	4.67306	3.73547	5.31574	5.33266	3.75339	5.53506	4.57178	4.24887	5.00079	6.19407	4.28813	5.20024	4.72888	4.526	4.69984	4.632	4.47726	5.87399	2.6718	3.75706	4.22141	3.6447	3.61496	3.73304	3.99777	5.37005	4.43819	4.25472	4.19376	3.3911	4.44092	4.14349	3.62302	4.38536	4.91773	4.0916	4.97757	4.8074	3.44393	4.55204	4.54533	3.74607	4.16151	2.91524	3.84928	4.41782	3.66738
Os07g0540500	Protein kinase domain containing protein.	retrotransposon protein, putative, Ty3-gypsy subclass	3.80225	2.40424	2.92717	3.99048	3.52346	2.47608	0.767579	2.23582	3.35658	0.413892	0.876884	2.61609	1.52421	1.97207	1.58861	2.43905	1.78245	0.982261	1.72711	1.33955	3.99595	1.77907	2.00943	2.32065	-3.34752	2.66695	2.94918	-0.242127	-0.501561	2.65075	2.96554	2.96445	2.93453	2.82082	3.90555	3.29722	5.25281	2.61018	1.72659	2.66732	2.09302	2.35776	1.11113	1.03882	1.78857	1.42628	1.17816
Os07g0543600	Strictosidine synthase family protein.	SMP-30/Gluconolaconase/LRE-like region containing protein, expressed	0.432744	2.00066	4.84648	2.52498	3.95728	5.35842	2.60561	1.28019	0.644457	3.35382	2.08288	3.88776	2.22357	1.79441	2.84678	2.04546	1.23887	1.08583	0.854447	1.46779	0.383634	0.251749	-0.295458	0.98587	2.46934	0.956047	3.20448	1.55673	2.43552	3.92319	2.04728	1.20162	2.45443	1.68785	1.23977	1.55241	2.1565	0.150071	1.66809	-0.133622	-0.204959	2.50522	1.86943	2.6485	1.63048	1.92062	1.59918
Os07g0563600	FAR1 domain containing protein.	transposon protein, putative, unclassified, expressed	3.8202	4.62789	2.21847	3.92613	3.30626	2.88077	3.87793	3.51127	3.5524	3.73772	3.95361	3.03273	4.24037	3.4256	3.69247	4.72626	3.91233	4.28203	2.90899	2.04415	2.35951	2.91769	2.31955	2.49267	3.63692	5.47138	4.27719	3.40054	2.88799	4.33767	3.33034	1.74574	3.3613	3.19393	2.09973	3.11778	2.58678	2.19476	2.76515	2.77963	1.96847	2.55775	3.13518	3.16444	3.45501	2.45229	3.63446
Os07g0570500	Peptidase M16, C-terminal domain containing protein.	insulin-degrading enzyme, putative, expressed	1.3012	2.64483	0.317568	2.32795	2.5827	1.3863	3.47777	0.701113	1.57499	2.69797	1.40865	0.520752	-0.753834	1.95186	1.31569	-0.849387	1.74074	0.821649	0.697306	0.333315	1.03287	-0.15008	3.80781	1.22606	-0.685606	4.34567	1.56797	1.10573	1.32139	2.2805	1.56008	-0.474781	0.176708	0.671533	-1.13109	0.362769	2.65232	-0.963341	0.487792	1.40526	2.67963	-0.509181	1.4906	0.424457	0.293154	2.45712	1.51863
Os07g0576500	GH3 homolog (Fragment).	OsGH3	4.00119	2.77681	4.20033	2.50277	1.81378	2.53018	4.38914	3.17359	3.24314	2.71344	1.84327	3.40644	1.93065	2.30226	2.29774	1.45242	2.21042	1.27367	4.47186	3.78986	3.83529	4.05561	4.41336	3.91414	3.16056	4.60793	4.27598	2.5427	3.12805	3.22348	7.90085	8.0715	7.41512	7.81628	7.71368	6.706	6.96962	7.16314	6.81112	6.27283	6.27716	6.96505	7.34342	7.02628	6.65207	8.73955	8.78524
Os07g0578700	(No Hit)	expressed protein	4.21986	4.38809	4.22104	4.15871	3.77279	3.24391	4.15729	3.96286	4.58738	4.2028	3.46277	3.64174	4.76795	4.74618	4.73592	4.11454	4.60041	4.67139	3.60466	2.91653	3.71376	2.65665	2.56361	3.50359	3.17481	4.38347	3.09989	1.6952	2.53552	3.89446	3.46622	3.85949	3.80176	4.04351	3.94783	4.40737	5.58423	5.12065	4.75706	5.04962	5.09975	4.46246	4.06245	3.41316	3.50515	4.5566	3.51411
Os07g0579000	Conserved hypothetical protein.	AP2/EREBP transcription factor BABY BOOM, putative, expressed	5.35862	5.19084	5.13197	5.95523	6.1969	5.32227	7.28239	7.0529	6.91035	7.9524	7.90276	8.15905	5.36498	6.37636	6.10423	5.64625	6.78778	6.30145	6.51627	6.47468	5.74916	6.78079	6.62742	6.54529	7.10033	6.96561	7.12912	9.10285	8.54646	8.36636	5.2497	5.12624	5.40001	5.45961	4.88101	5.44032	4.55879	6.36058	6.22114	7.05829	6.54357	6.77221	8.26643	7.74905	7.89706	5.05365	8.26838
Os07g0580200	Conserved hypothetical protein.	expressed protein	4.38387	4.33888	4.33434	5.77548	6.02704	5.23778	5.67373	6.17648	5.73044	6.38509	6.431	6.66076	6.42876	6.87129	6.65746	7.25095	6.9642	8.10831	3.47025	3.80384	3.58951	3.23459	2.86606	2.37816	5.08802	5.99697	5.08942	5.99321	5.88569	4.0505	2.12624	2.26403	2.60555	1.93465	3.64225	2.68511	3.62904	3.23021	3.10308	3.12535	1.347	2.63095	2.01048	1.79144	-0.772391	3.0957	5.26028
Os07g0580700	Hypothetical protein.	expressed protein	4.27516	3.35273	2.25782	3.00636	2.7962	3.1883	2.94049	2.45265	3.62641	2.90126	1.7662	3.25189	4.56071	2.41691	3.52026	4.22296	2.28432	2.18354	2.42022	2.79239	1.42591	2.8692	3.5636	1.7971	5.04311	5.68978	4.70949	3.1307	1.91284	5.24701	4.84589	5.44697	4.51974	5.29736	6.53075	4.55753	5.86473	5.53924	4.95247	4.14855	5.50923	5.1311	2.82817	2.67123	1.6701	1.87823	2.40641
Os07g0588600	Zn-finger, C2H2 type domain containing protein.	ZOS7-07 - C2H2 zinc finger protein	0.724189	1.04381	2.66769	1.79427	5.83886	1.34095	-0.664142	1.11549	1.5634	3.06332	3.03102	3.01044	0.270781	0.555278	0.621171	-0.667179	1.91542	1.75877	0.49199	0.223932	1.4941	0.444939	0.97637	2.602	2.43298	4.39688	2.39344	2.82766	3.39325	1.51538	7.792	7.59656	7.97694	6.53356	6.55299	7.81599	6.25559	7.56714	7.50948	8.43103	7.72808	6.41061	3.1051	3.07328	3.98286	4.04978	3.31628
Os07g0591300	Conserved hypothetical protein.	expressed protein	6.6975	7.02321	8.02014	5.97907	6.37559	7.27063	4.99341	5.50199	5.76605	4.5992	5.42046	6.2618	5.88724	5.9472	7.2141	5.89556	5.48449	6.20026	6.70052	7.266	6.86887	6.44694	5.77109	6.22243	5.61547	5.66474	5.6127	5.83907	4.90884	5.66401	5.03599	5.31408	5.68272	5.02122	5.37431	5.71412	6.65326	5.51691	5.41799	5.75003	5.32236	5.31508	6.13769	5.9445	6.27384	5.64478	6.1168
Os07g0595700	Conserved hypothetical protein.	expressed protein	5.66597	5.5573	5.13587	7.09318	6.56891	5.39521	6.24655	6.00595	5.82129	4.07973	4.13192	2.89171	4.94534	5.52141	5.87669	3.89844	3.76236	3.9725	3.86703	4.13553	3.7443	6.61671	5.19955	5.39649	5.38539	3.63731	5.14526	4.72949	3.90319	0.747879	4.79651	5.1094	3.71233	5.73891	5.9553	6.64325	5.05025	5.2225	5.78015	5.52005	5.30999	5.81453	2.91822	3.84753	2.95382	4.86939	2.63854
Os07g0597100	Conserved hypothetical protein.	saccharopine dehydrogenase, putative, expressed	11.8681	11.698	11.3006	12.2514	12.1531	11.7696	12.6264	12.3338	12.3676	13.1747	12.8419	12.3414	12.3803	12.6516	12.3253	12.3795	12.6995	12.7814	12.0171	12.3596	11.9136	11.9741	11.5161	11.5581	12.6201	12.4673	12.9283	13.8369	13.2194	13.2217	13.1119	12.745	12.7529	12.8922	12.5531	12.8435	12.7416	13.1933	13.1568	13.6301	13.1652	13.3019	12.1881	12.1409	12.0468	13.2023	12.263
Os07g0599300	Hypothetical protein.	app1, putative, expressed	3.98331	3.33418	3.8311	3.68998	2.73613	4.16606	3.63098	2.37165	4.30197	4.5295	2.43852	3.37356	2.72669	3.18477	4.87055	3.3224	3.51359	3.66192	4.58617	4.24953	5.68497	4.56886	5.124	4.98768	4.38049	5.70509	4.46017	3.75476	3.03618	4.527	9.01878	9.01127	9.17998	8.48211	8.06969	7.99366	7.55326	7.5446	8.95756	7.35747	7.03005	8.10295	2.22374	5.75586	6.45254	3.9593	5.56783
Os07g0599400	Hypothetical protein.	No Hit	7.27569	7.79591	8.59628	5.69935	6.17332	6.6336	6.54466	7.48512	7.66329	5.2032	6.27043	6.20729	6.2307	6.72451	6.96075	5.72505	5.8781	6.39673	7.28062	6.35422	7.0556	5.75231	5.61948	5.94583	6.59818	6.15558	4.84867	6.38585	6.03498	5.91133	5.6863	6.00415	6.31905	5.3735	5.69281	5.93511	8.10514	6.91894	6.71351	7.29977	7.22694	6.96368	6.37487	7.0081	7.07614	6.36092	5.90288
Os07g0614400	Conserved hypothetical protein.	expressed protein	3.66388	4.20355	4.50685	3.41817	3.6863	4.80762	3.93463	3.88393	3.89394	3.37501	3.22769	3.89959	4.26048	4.08939	5.18955	4.04193	3.36206	4.73589	2.75969	3.30575	2.93148	3.51395	2.68875	4.49512	5.06092	5.65544	4.61564	4.88326	3.57932	4.944	3.4837	3.61687	4.18974	3.63467	4.09053	3.31966	3.36716	3.244	3.00217	3.517	2.74452	3.56571	3.1341	3.03295	3.47715	3.3766	2.5154
Os07g0619600	Ankyrin repeat containing protein.	DDT domain containing protein, putative, expressed	2.43588	2.8806	1.78142	2.22563	1.91906	0.30709	2.31769	3.52064	3.11659	1.56678	2.71389	2.4737	3.45387	4.0752	3.92131	3.44868	2.60752	2.46462	1.91813	2.25604	2.0955	1.71283	1.59146	2.22999	1.13214	3.86314	1.72288	1.85799	0.783708	2.42254	0.63959	0.318248	1.34666	0.897773	-0.968826	-0.380233	5.56437	2.85239	2.19656	4.54351	3.53854	3.22174	3.1663	1.98163	-0.910048	1.1654	1.89702
Os07g0620700	Conserved hypothetical protein.	No Hit	2.89032	2.47288	2.97493	1.42439	2.76093	3.14349	0.975213	2.1435	2.74242	2.7558	1.67378	3.06659	1.97723	2.28356	1.70609	1.92462	1.68351	1.02008	0.861021	0.793721	1.11681	0.125028	1.4012	1.29418	2.75112	4.14738	1.79464	0.204464	2.05338	2.81996	1.81301	1.68	2.62302	1.50222	1.69132	2.41505	5.13055	1.97066	2.31904	2.52834	2.42715	1.97022	3.02133	1.81932	1.91661	2.70766	1.41476
Os07g0622300	UDP-glucuronosyl/UDP-glucosyltransferase family protein.	UDP-glucoronosyl and UDP-glucosyl transferase domain containing protein	2.09852	2.61077	1.74843	2.79065	1.48798	1.77417	1.22293	2.49445	1.46444	0.387667	1.56113	2.16849	2.0615	1.96058	1.73255	1.47638	1.25259	3.35466	2.11921	1.4601	0.661107	2.57731	1.98736	1.36892	3.01868	-0.374841	4.30514	1.25619	2.3623	4.01446	2.06103	3.00493	0.443136	1.0956	4.34941	1.85775	4.70795	4.32915	1.93079	2.36109	3.22375	1.88554	2.28618	1.84897	1.0503	0.956694	1.32199
Os07g0629000	P-type R2R3 Myb protein (Fragment).	MYB family transcription factor, putative, expressed	1.37464	1.96358	2.57422	1.97254	2.4944	2.61376	2.43894	3.26626	2.23672	2.78216	2.92089	3.1442	2.90516	2.22968	1.741	2.04732	2.19907	1.84205	2.36699	2.66984	2.78422	1.44064	1.60889	2.25534	3.2631	0.552347	3.66655	1.66354	3.76653	2.8424	1.35808	0.350768	0.138284	0.112287	1.16605	0.696241	3.6205	0.824567	0.612651	0.163202	0.0105408	1.94578	1.91481	1.82385	2.97609	1.76769	2.01464
Os07g0630900	CSLA7 (Fragment).	CSLA7 - cellulose synthase-like family A; mannan synthase, expressed	2.72957	3.92246	2.57857	0.88666	5.1077	2.01713	3.47321	4.07465	4.06513	2.05042	2.32179	0.710311	3.95481	3.28495	2.13239	2.40112	2.67137	3.02512	3.6014	2.64258	1.33014	3.43321	3.10651	1.53007	2.66869	3.0839	3.71529	2.45869	3.05987	3.89365	4.04343	4.09962	2.81119	4.00054	4.80849	3.58107	3.76389	4.61601	2.50732	4.84153	3.84383	2.4776	4.1424	3.45093	3.33099	1.85496	3.5705
Os07g0641300	Hypothetical protein.	No Hit	3.64917	4.16978	3.2473	3.74981	3.76573	4.09398	3.26564	3.70994	3.45077	3.03813	3.27842	3.46193	4.41782	4.45384	3.92741	5.26006	3.84898	4.06247	4.56874	4.065	3.59721	4.41899	4.63308	4.11072	3.98791	5.16033	0.939552	3.69657	3.72726	0.321488	4.40948	4.92079	4.32714	4.25918	5.66218	4.96513	5.90312	5.27386	4.66239	4.62313	5.15429	3.90156	4.71274	4.53891	4.8052	4.06915	4.16262
Os07g0641500	Reverse transcriptase (Fragment).	No Hit	2.63606	3.03884	0.618239	2.72654	3.32109	3.11557	2.62278	3.42064	2.43104	3.46199	3.65298	2.29884	3.8808	2.64479	2.93898	3.82531	2.56885	3.76052	2.44446	2.45165	2.13559	1.95131	2.49157	1.90211	2.98218	4.31951	3.5575	2.52607	2.59251	3.44885	3.37477	3.36701	3.65878	2.71829	2.405	2.26531	5.36432	4.05803	3.97163	4.13077	3.61561	2.94583	3.23602	2.21765	2.29006	2.66111	3.23166
Os07g0645500	Endonuclease/exonuclease/phosphatase family protein.	endonuclease/exonuclease/phosphatase family domain containing protein, expressed	0.116954	0.691106	3.20788	0.697542	0.840048	2.08615	2.41695	2.11938	1.10367	1.44179	0.853813	3.18909	1.5493	0.935202	3.0883	3.42561	1.34907	3.09853	1.49785	1.10944	2.3195	2.07619	1.945	1.55321	3.87815	5.22977	3.77702	2.41253	2.73776	2.68007	3.42511	3.16013	1.78288	2.53684	4.80622	3.92556	2.69181	2.6184	2.03683	-0.0567336	1.86088	1.73194	0.919411	4.31048	2.24182	1.69786	0.91357
Os07g0646400	Hypothetical protein.	expressed protein	3.82238	2.96081	3.64579	2.34679	3.02563	2.63177	2.2687	2.57326	0.499417	2.69288	2.49073	3.68591	2.74954	3.55669	3.39955	3.01437	2.5026	2.79396	2.49612	3.1221	2.30618	3.28644	3.93779	1.85886	3.408	5.60027	-1.33467	3.83772	3.20151	4.13767	4.88886	5.2381	2.66187	4.73362	6.21389	5.52235	5.0101	5.3458	3.32918	3.46398	4.80735	2.94648	2.64283	2.74589	3.00111	1.58997	2.32763
Os07g0651600	BLE2 protein.	hypothetical protein	1.93686	3.70975	3.13247	2.40319	2.81681	2.50494	1.79013	3.87934	2.7116	2.72817	2.58529	3.76718	2.49094	2.18443	1.99441	2.10143	2.77125	2.83806	3.71041	2.76792	1.52485	3.38375	3.7793	1.20445	3.15617	4.35996	5.08589	3.48621	2.92093	3.8409	3.87722	4.61297	1.88113	3.78256	5.68608	4.13511	5.56167	4.90892	2.20165	3.85976	4.71641	2.51081	2.8138	1.41538	1.6594	1.58899	2.58183
Os07g0653300	Non-protein coding transcript, putative npRNA.	No Hit	2.42308	2.55226	2.7768	2.00021	3.76299	2.2694	2.64114	2.25611	2.82249	3.9022	2.8938	3.04301	2.19491	2.11505	3.56428	3.96812	3.90894	3.43726	1.9472	2.35173	2.44642	3.03553	3.55374	2.95303	3.9641	4.17318	5.10612	3.60479	2.89383	3.35701	3.33306	3.06506	1.73211	3.16492	3.66856	2.4921	4.12921	3.48369	3.14491	3.27877	3.14564	1.82272	3.23627	3.20668	3.07827	3.17338	3.2864
Os07g0661500	DDT domain containing protein.	PHD-finger family protein, expressed	4.1315	3.16331	3.03982	2.0719	3.52023	-0.0980258	3.61494	3.77006	3.61307	4.78987	2.89524	1.84651	4.47497	3.98495	3.32389	2.85379	3.27259	3.90908	3.12353	3.21358	3.58971	0.408177	0.912733	1.44951	3.95668	3.09495	5.37305	2.10212	2.32633	3.36962	2.99211	2.53391	3.34564	1.61728	1.13338	2.16295	2.89311	1.31082	3.07296	1.02539	2.24591	2.20716	5.13341	4.36188	4.16401	2.47002	3.48339
Os07g0661700	Conserved hypothetical protein.	expressed protein	3.22242	2.81724	3.79162	3.34899	2.87415	3.32206	2.9721	2.81709	3.2505	2.92874	2.43261	3.67449	2.75204	3.48827	3.2753	4.5231	3.85081	4.22911	2.70826	2.66436	2.88095	3.03195	2.7255	1.73208	4.38319	5.25245	5.67797	2.78025	2.84202	4.67638	3.7406	3.36362	2.02092	1.9773	3.84374	2.02653	3.91419	3.25124	2.65707	2.15676	2.31713	3.03937	2.32072	1.73055	0.836918	2.52779	1.65624
Os07g0664100	Glucose/ribitol dehydrogenase family protein.	transposon protein, putative, unclassified, expressed	2.04521	3.77791	2.07058	2.08878	1.21	2.1021	1.58914	1.42499	2.41055	-0.210267	1.46477	3.74377	2.21864	2.30843	0.585535	3.35433	1.97003	-0.425906	1.5375	2.00584	2.80542	2.05713	2.63753	2.05751	4.38561	4.18939	4.17805	2.51514	1.72132	1.64583	6.72481	7.2757	6.62509	6.86378	6.23985	6.44266	5.35021	5.44141	6.37676	5.42541	4.86587	6.52052	1.86844	1.93289	-1.12176	3.18283	2.42565
Os07g0669000	Catalytic subunit of polymerase zeta.	DNA polymerase zeta catalytic subunit, putative, expressed	1.18571	2.39399	2.25526	1.30659	0.480811	3.52243	2.05009	3.47331	3.22356	1.05261	2.13231	0.948147	6.14716	1.73023	2.55111	3.41653	1.52194	3.48417	0.0831023	1.13924	2.00536	-0.483741	0.528132	3.70304	0.875303	3.62797	4.41505	3.29878	-0.174261	1.23495	0.897785	-0.862373	2.40848	-0.0822131	0.131559	1.70557	0.91491	-0.733166	1.25107	-0.753188	-0.866002	1.52482	1.98245	-0.0182954	1.53545	0.828785	0.685216
Os07g0684400	Hypothetical protein.	gamete-specific hydroxyproline-rich glycoprotein a2, putative, expressed	5.00165	4.67135	4.74821	4.8951	4.70973	4.06486	4.64797	4.9704	4.84452	5.47907	5.45816	4.99197	3.94786	4.08374	4.33138	4.55575	5.13466	4.8499	3.68809	3.58011	3.69183	4.08707	4.5745	3.88851	5.35122	5.01848	4.69043	3.34608	4.42286	4.68454	4.93005	5.13055	3.61322	4.58863	5.74593	5.11947	5.00669	5.46092	4.24451	3.88581	5.40758	4.08991	4.35923	4.5248	4.07456	5.7337	4.584
Os07g0688300	Importin alpha 1.	importin subunit alpha-1b, putative, expressed	4.19355	3.32264	3.12877	4.24025	2.77393	3.0692	4.16107	3.27614	3.17928	3.77636	4.12232	3.52702	1.05612	2.67925	2.63277	0.286675	3.20702	2.71817	1.01229	1.96837	2.17657	1.60502	2.45371	3.31883	2.45123	5.45892	4.47125	2.92786	3.66938	3.88469	5.63507	2.72079	2.35164	3.04329	3.53864	2.05728	0.79484	2.68536	2.04469	1.79128	3.26503	2.80063	3.44132	2.64716	2.47223	1.00763	3.39096
Os08g0107600	DNA repair metallo-beta-lactamase domain containing protein.	DNA repair metallo-beta-lactamase, putative, expressed	2.23547	1.76558	2.54755	1.25297	0.241107	2.22047	1.88299	1.82114	2.26724	2.21079	1.5087	1.21379	3.98781	2.06225	-0.355793	2.69338	2.94767	5.70075	1.67043	1.48689	2.46174	2.33439	1.71711	1.99092	2.47897	5.5195	3.77584	2.48445	2.18243	4.49392	2.56675	2.20892	2.97741	1.45059	3.16415	0.867603	1.53995	0.494851	2.52354	0.13964	0.392581	2.46584	1.81987	1.03814	2.64635	1.68984	3.5749
Os08g0107700	TPR-like domain containing protein.	Rf1, mitochondrial precursor, putative, expressed	1.29146	1.68063	1.45402	2.65706	1.99133	3.43536	2.60717	1.29241	1.58895	2.37532	1.66711	2.6758	1.28903	2.58484	3.26414	0.54985	1.99506	3.46033	0.598298	1.75543	2.20882	1.57322	2.13717	1.79828	4.53427	4.07099	5.33955	3.33155	2.94521	3.09237	1.94702	2.32338	2.12849	2.41488	3.52573	2.13127	3.4525	2.78582	1.75448	0.992401	2.05432	1.89601	2.88043	2.27625	2.73964	1.49622	2.47998
Os08g0107900	Mago nashi-like protein.	mago nashi, putative, expressed	3.45926	3.8422	3.79981	3.81089	4.60127	3.74428	3.78571	4.05207	3.48196	4.06159	3.87704	4.08001	4.96271	4.66554	4.63155	4.87913	4.62288	4.29401	5.0089	4.37826	3.34751	4.6552	4.13293	4.64626	3.3599	6.0891	4.60069	4.20089	3.9944	4.26979	3.05144	3.26827	3.24539	2.71601	3.37863	3.35712	4.65336	3.48469	3.45533	4.13218	2.91793	3.32545	5.28162	5.17533	4.94935	3.62991	4.91332
Os08g0113600	Conserved hypothetical protein.	No Hit	1.16546	2.53011	3.4472	2.41894	2.77715	2.47494	1.97283	2.31416	3.35628	4.79747	4.7779	4.88103	3.65793	2.95374	1.79299	4.03882	1.74871	3.3176	3.03965	3.61667	3.47739	1.94755	1.61855	2.98355	4.47807	4.68657	5.74651	5.7436	4.91891	4.73812	0.281862	-1.23045	1.07246	1.64524	-1.6416	1.05051	0.134953	-2.01755	1.13286	-0.667597	-1.82169	0.930818	1.63252	1.21229	2.23195	3.86248	1.50586
Os08g0116700	Hypothetical protein.	expressed protein	4.31591	4.50677	3.95049	4.41471	7.11976	3.52025	4.50369	4.8227	4.68727	4.70254	4.90571	3.45818	5.41557	5.45146	4.70683	4.9365	5.28262	5.47145	2.46291	3.00971	3.74015	3.42242	3.52562	2.84118	3.72084	4.68156	4.45382	4.04055	5.02921	3.12049	3.4144	3.67751	2.81221	3.64356	4.17851	2.61622	3.74344	4.44405	3.19467	3.17354	4.14454	3.36175	3.22177	4.01754	3.47885	2.24496	3.8939
Os08g0120900	Plant protein of unknown function family protein.	plant protein of unknown function domain containing protein, expressed	2.14746	0.900276	-0.229511	0.98679	0.506254	1.14164	2.23386	0.91139	-0.627058	0.939774	3.06934	0.510518	1.50323	2.02432	2.79223	2.04372	1.47428	1.99444	1.20716	0.271709	2.96333	0.481865	1.17249	1.8256	-1.17873	2.25761	1.9412	-0.351466	-0.312376	3.99288	0.700727	-1.10981	-0.055508	-0.269471	-1.5772	0.215147	-1.97274	-2.03245	1.16865	0.105584	-1.70172	1.31806	3.9774	1.437	1.55162	1.22886	1.95609
Os08g0131100	Cytochrome P450.	cytochrome P450, putative, expressed	4.48497	5.18703	3.49323	6.54083	6.68852	5.31807	4.82217	4.41345	4.6934	6.10498	5.85441	5.73012	5.403	5.44444	5.71072	6.50448	7.411	6.90066	5.53856	5.47124	5.77176	5.41054	5.94362	5.90629	5.15015	6.0047	3.26718	4.92495	4.70651	4.75416	5.24488	5.5977	4.80872	5.21284	6.12827	5.3237	5.3722	5.62188	4.76777	2.17619	5.34371	5.20995	6.83586	5.68559	5.69034	5.19748	6.30655
Os08g0140300	Aromatic-L-amino-acid decarboxylase family protein.	decarboxylase, putative, expressed	1.09335	2.0076	1.50915	1.71761	2.06492	1.23126	2.28365	1.28855	2.71051	1.89228	0.840945	0.909351	0.6475	1.88107	3.40924	3.26331	1.72364	2.92049	2.19929	2.15296	0.076464	1.96101	2.12776	1.94412	-0.43725	4.24279	3.96447	3.14889	2.23364	2.95315	3.57287	2.21868	7.60304	4.24072	3.4262	2.6583	1.69788	2.79088	3.93938	3.16203	2.66125	4.33205	0.749454	0.326618	0.41587	0.966916	1.21079
Os08g0141800	(No Hit)	No Hit	4.74171	2.87172	5.3929	5.26595	6.04365	4.79525	4.09301	3.43901	4.54836	4.16943	3.8916	4.59125	4.29548	3.92853	4.16445	3.72069	4.35196	5.39436	2.28439	3.46603	4.52343	3.63977	3.45856	3.70065	-0.508888	4.15214	4.06481	3.34399	3.72559	4.10091	4.45406	4.15403	3.33569	4.45361	5.04636	4.00703	4.83112	4.86082	3.73703	4.61114	4.3733	3.85183	3.69399	3.49283	4.61085	2.49581	3.34383
Os08g0158900	Nucleolar GTP-binding 1 domain containing protein.	nucleolar GTP-binding protein 1, putative, expressed	2.06869	3.23657	0.27081	2.35346	3.67919	2.35797	3.53167	2.87246	3.96834	3.69881	3.44037	3.30454	4.5124	2.42795	3.12134	3.17605	4.18447	2.59331	1.99432	2.12982	3.18275	2.10964	1.92617	2.53891	2.55425	-0.470248	4.88381	2.21054	3.97746	2.90855	2.20736	1.06488	0.893763	0.994452	-0.54876	0.918692	-0.962906	-0.29647	1.42242	4.49433	0.510128	1.95182	2.9248	3.06025	2.37656	2.49368	2.03063
Os08g0163900	(No Hit)	expressed protein	2.56442	1.99446	3.37551	1.54202	2.00588	3.67691	2.39968	2.02127	2.95839	2.6405	0.571846	0.926593	0.886614	1.8913	-0.507469	1.5035	0.603571	1.77662	0.533547	1.90446	-0.520652	2.01418	2.19301	1.06447	3.43274	3.23064	3.77851	1.98713	-0.242513	3.08972	2.88384	3.39585	1.80981	2.40396	4.37526	2.90177	4.35612	4.01862	0.568561	2.82249	3.09179	1.98257	2.24367	0.975274	0.699277	1.61503	1.86
Os08g0166100	(No Hit)	hypothetical protein	2.79134	3.59117	3.31362	3.53228	3.24897	2.79236	2.64145	1.40733	3.10242	2.79974	2.52054	4.03387	3.39913	3.30303	3.41412	5.03316	2.82874	2.39931	2.25617	2.86314	2.34331	3.7555	3.06641	1.42896	4.76825	4.38951	5.14873	3.00663	1.11721	4.59905	4.13628	4.29756	2.64105	3.91479	5.28736	4.5667	5.99563	5.37676	7.95295	4.75586	4.68062	3.26804	3.22455	3.01513	2.3329	3.12606	3.15533
Os08g0166500	Hypothetical protein.	expressed protein	3.04684	2.43454	2.90587	3.06052	5.83336	0.627958	3.10758	1.94183	3.21984	3.08056	2.33892	2.41158	0.865355	2.75779	2.32402	3.68765	3.32648	2.6977	1.02349	1.17885	2.17416	1.75362	2.21328	3.0609	4.11197	5.4378	1.46938	2.1715	1.9916	4.02021	2.9698	2.92579	2.34351	2.64925	4.14031	2.89997	6.21694	3.73079	2.84598	3.55353	2.73314	2.87647	2.45369	2.00575	2.35642	3.76982	2.31666
Os08g0168600	Hypothetical protein.	cytokinin-O-glucosyltransferase 2, putative	1.89694	1.50143	5.66964	2.26852	3.69851	2.85593	1.73225	1.88594	1.76631	2.29956	1.78943	3.90111	2.72358	3.4487	1.69748	2.78657	1.48942	2.51166	1.2672	1.07374	1.58875	0.96195	1.16004	1.86398	4.09096	4.59775	2.91744	2.13656	0.296873	-0.49589	1.61362	1.29461	1.99738	2.6448	3.09376	2.51087	4.58926	2.3091	1.26841	3.35524	2.17388	1.77672	1.87006	1.13885	0.954502	1.39377	1.70351
Os08g0175700	Hypothetical protein.	No Hit	4.68173	4.47626	3.90131	4.28653	3.77444	3.83894	4.02388	4.91927	5.06973	4.69809	4.219	3.27674	6.22378	4.91092	4.2405	5.42074	5.05937	5.49033	3.0696	2.65505	3.22282	3.24038	3.61724	3.09018	4.23337	5.3048	4.84524	3.99402	5.64152	3.68355	3.52916	3.25446	3.69699	3.5012	3.06507	4.07549	4.72362	2.83066	4.41099	3.63881	2.91528	3.99785	5.26597	4.7266	4.28704	3.91128	4.57838
Os08g0176500	Disease resistance protein family protein.	No Hit	1.97778	3.0615	2.35992	1.71083	0.494585	2.20684	3.79126	1.55431	2.43612	1.57317	2.31972	2.22812	2.34114	2.23711	2.31678	2.88507	2.32988	2.26143	1.71865	2.00795	1.89051	2.92356	2.84394	1.04046	0.743212	4.04309	3.07066	3.28173	2.03466	3.44697	3.29215	3.99539	0.44128	2.85175	4.87369	3.77435	4.48247	3.49185	0.8699	2.54801	3.50789	2.27252	1.7238	0.961629	1.10593	2.18788	1.34118
Os08g0177300	HSA domain containing protein.	DNA binding protein, putative, expressed	2.80377	1.52875	2.58111	2.36041	2.58091	1.22961	1.59546	3.60225	3.4406	1.88287	2.73452	1.24023	4.2686	3.23138	2.03431	3.90597	2.65036	1.24411	1.40392	1.24199	1.24407	1.56249	2.13948	1.71087	4.53507	5.46913	4.29573	2.62517	0.962119	4.32216	1.37909	2.01975	0.999082	1.90994	2.75446	1.47796	3.16509	1.1516	1.10429	2.26814	1.54423	2.23743	3.57534	3.84725	1.4103	2.8129	2.5684
Os08g0184700	Hypothetical protein.	No Hit	3.28146	2.95234	5.50362	3.70834	3.6265	4.48119	3.76996	3.72978	3.74529	4.1933	4.45561	4.74933	4.03884	3.71566	3.61141	4.45924	4.29452	4.23375	2.80569	2.46785	2.71814	3.03966	3.39368	3.37817	4.87542	4.7307	3.55982	4.36131	4.05756	4.19857	3.05323	3.0513	3.04343	3.24868	3.34857	3.02623	5.07844	3.64012	8.00752	4.02959	3.29245	3.09268	5.07945	4.5466	4.64262	1.65935	4.3196
Os08g0197200	Cyclin-like F-box domain containing protein.	OsFBX273 - F-box domain containing protein, expressed	2.63728	1.15476	1.00381	3.2361	3.05542	2.96405	3.78079	3.33872	3.80324	5.01198	4.50498	4.25259	4.42468	4.34495	4.31844	5.48608	5.43132	5.38153	4.25201	3.75168	3.34478	3.92813	2.96815	3.39801	4.99591	4.28409	5.3186	5.94354	5.57474	5.58452	4.27756	4.42133	4.13736	4.06502	3.81701	2.69463	5.25235	5.33015	4.66502	6.13024	5.56112	5.30442	6.1149	4.81755	4.32545	3.81522	5.44457
Os08g0199100	Hypothetical protein.	OsFBX277 - F-box domain containing protein, expressed	6.57352	6.44584	6.37014	6.78893	6.79407	6.30614	7.18249	6.86571	6.88456	6.71907	6.49454	6.03853	7.64573	7.06022	7.03291	7.08959	6.90414	6.58739	5.54311	5.71437	5.04879	6.18545	5.85181	5.98354	4.89924	4.94244	4.63928	6.06723	6.07567	4.69701	5.76576	5.07587	5.41865	5.79405	4.90801	5.36636	4.94466	4.64861	5.32552	5.30511	4.53361	6.44853	7.35242	6.55234	6.37915	5.42505	6.76774
Os08g0199800	Hypothetical protein.	No Hit	2.03468	2.34299	3.19174	1.85227	2.60895	2.48145	1.29572	2.05123	2.27506	1.84474	2.68634	2.45123	3.21377	3.16672	2.68459	3.28178	2.5375	2.60153	2.7378	1.88773	1.15809	2.61893	2.9235	1.90223	3.91193	4.44807	2.94042	2.1203	2.37912	2.63136	2.95227	3.96481	2.21259	2.33055	4.78615	3.13178	4.01318	4.23234	1.69598	2.36691	3.78254	1.92594	1.86779	3.23059	1.93958	2.04787	1.52333
Os08g0204800	Conserved hypothetical protein.	expressed protein	3.89045	3.81174	4.20461	4.86447	4.2904	4.53972	3.79377	2.75968	2.26461	3.79931	2.75332	3.89363	4.01594	4.02915	4.12635	5.69091	3.58823	4.48157	3.49699	3.60117	2.98359	4.32518	3.88098	4.03043	4.27716	5.659	4.37409	3.27614	2.40053	4.05073	6.60267	5.47568	3.95856	4.48117	5.08878	4.30397	5.38691	4.50993	2.60432	3.57269	4.13831	3.37764	3.40032	3.11828	2.86362	3.45621	2.65929
Os08g0208400	En/Spm-like transposon proteins family protein.	transposon protein, putative, CACTA, En/Spm sub-class, expressed	3.57587	3.89848	3.3825	4.56175	4.31551	3.88496	4.52036	4.4592	4.62468	4.72925	4.50575	3.79201	5.55389	5.11142	4.62733	4.35714	4.24317	4.37587	3.7671	3.72223	4.07196	4.50544	4.41182	4.76479	4.06947	4.40966	4.57808	4.08344	4.21541	4.89196	4.90362	4.14835	4.32075	5.05783	4.24429	4.77578	3.99843	4.76765	4.74032	5.14798	3.9593	4.91405	5.26073	5.33673	5.32819	3.97951	5.2564
Os08g0208800	Peptidase aspartic family protein.	No Hit	3.04093	2.89061	3.27929	3.07493	2.32894	1.11462	3.10056	2.876	3.83419	3.00197	2.80488	3.83513	3.64281	2.79705	2.76673	3.42926	2.86077	2.76169	2.69768	3.88635	2.72948	4.38749	4.1201	1.27796	3.80689	5.17353	4.96388	4.39097	3.06426	5.32543	4.76001	5.42451	2.65386	4.43092	6.44437	4.81914	5.35094	5.71338	3.35327	3.56569	5.30148	3.37274	2.34718	3.07131	1.54464	1.7355	1.32928
Os08g0226800	MATH domain containing protein.	MBTB21 - Bric-a-Brac, Tramtrack, Broad Complex BTB domain with Meprin and TRAF Homology MATH domain	4.51231	4.2259	7.38119	3.52883	2.74762	4.74459	4.44356	2.80865	2.89507	2.90552	2.4663	2.34865	3.33652	3.48088	3.03904	2.68185	2.22363	3.1525	3.33573	3.66427	4.30342	3.07711	2.51965	3.60841	3.93066	-1.93448	2.98678	3.009	2.43318	2.48863	3.15127	3.54446	2.62421	2.53654	4.5276	2.06744	5.36485	4.3903	2.11611	3.93488	3.93971	2.93812	3.78665	3.24845	3.00412	2.67471	2.34465
Os08g0228200	MATH domain containing protein.	MBTB24 - Bric-a-Brac, Tramtrack, Broad Complex BTB domain with Meprin and TRAF Homology MATH domain	2.62712	2.10556	-0.018432	0.663075	1.44226	1.49382	2.17448	2.41273	2.0424	1.35547	2.48842	0.926518	1.93909	2.4232	2.53756	0.983946	1.68738	3.14267	2.4368	2.98413	1.48886	2.84006	2.89492	2.23214	4.08571	1.32515	1.25631	1.80704	2.63004	3.95973	4.44546	4.78845	1.45751	4.35547	5.63327	5.4349	4.50882	4.70572	2.31314	3.36222	4.30622	2.78951	1.60121	1.44385	2.16131	2.27088	1.76461
Os08g0231200	Hypothetical protein.	No Hit	2.00433	1.17886	2.8248	1.49223	2.30725	2.04219	1.65517	1.46372	3.07888	2.56688	1.92622	3.24115	2.89596	2.44922	2.27908	2.26917	2.25782	1.66903	1.86972	1.97617	0.76688	2.09831	2.33094	1.13143	3.80291	1.69857	2.65211	2.55451	2.56965	3.98372	2.16894	3.39616	0.952021	1.25409	4.51877	2.09152	3.26979	4.25588	1.22267	2.28219	3.76201	2.0134	2.00769	2.18371	2.19088	1.08398	0.601983
Os08g0231600	Hypothetical protein.	No Hit	10.56	10.7462	11.359	10.0393	10.3425	11.032	9.21242	10.2377	10.666	9.08873	10.1224	10.8633	10.5527	10.6809	11.2111	9.93961	10.2181	11.1621	10.5545	10.2795	11.1706	9.88229	10.232	10.8672	10.7151	10.9802	9.67867	10.7587	10.3406	11.1135	9.71714	9.82542	10.8259	9.65009	9.57252	10.109	11.2071	10.2039	10.4019	10.5218	10.008	9.95439	10.6393	10.6611	11.1652	10.5426	10.5938
Os08g0234700	Hypothetical protein.	No Hit	3.72178	3.27647	3.8516	4.35533	3.773	3.5258	3.43904	3.26516	3.75421	3.63796	3.32799	3.89246	3.43755	3.24384	3.71379	3.28855	3.21589	2.72236	2.76478	2.64279	2.26187	3.67348	3.47775	3.64693	4.48646	4.71007	4.69223	2.56716	2.95007	4.68396	3.29025	3.72764	2.5651	3.54288	4.73675	3.44719	3.82503	4.31509	3.81183	2.55336	3.68348	3.16765	4.39275	3.50286	3.97825	2.84769	4.14734
Os08g0244800	Hypothetical protein.	No Hit	3.44372	3.061	2.86305	2.66306	2.47524	3.26625	1.90117	1.97005	2.94289	1.67555	2.51458	2.19223	4.32924	1.60539	2.2966	3.2459	1.64132	1.42967	1.88913	2.8813	1.13447	3.74372	3.51286	1.29309	4.36114	4.37064	3.81541	2.97169	3.12421	4.3353	4.36683	5.03893	2.14501	4.52886	5.88806	4.96137	4.83561	5.3403	4.07605	3.32377	5.11744	1.91914	2.36937	2.29571	4.06576	1.3846	1.44383
Os08g0248500	Zn-finger, CCHC type domain containing protein.	retrotransposon protein, putative, unclassified	3.03547	3.5985	4.54908	3.19607	4.22246	4.01577	3.63158	4.54182	2.23222	2.81068	4.90407	3.37835	3.85491	3.62431	2.76638	3.17376	3.03801	3.63791	3.33841	3.68685	3.52026	3.68664	3.8284	2.53655	4.70735	4.7054	5.16066	3.60318	3.3086	3.52044	4.19192	4.97177	2.84682	3.89808	5.81065	4.52749	5.57843	5.63723	5.33426	3.63454	5.0991	3.18282	3.90241	3.23537	1.30379	2.67578	2.58259
Os08g0264700	(No Hit)	phytochrome P450, putative, expressed	2.45059	3.30314	3.11288	2.50756	2.07005	2.681	2.89399	2.31243	2.8423	4.11254	2.27464	3.03849	3.42661	2.9114	1.78174	3.6607	2.16667	2.19534	2.9881	2.81448	2.28189	3.0616	2.76898	2.85725	5.23606	5.48805	4.93744	3.41457	2.44696	4.5077	3.23124	3.28968	0.0440141	2.35146	4.57753	2.98589	3.47431	2.39501	2.63191	4.52435	2.05806	2.56714	3.30427	3.33118	4.42979	2.49331	2.25346
Os08g0268000	Conserved hypothetical protein.	retrotransposon protein, putative, unclassified	7.30526	7.87661	6.58948	7.47436	7.7887	6.49982	8.37688	8.26258	8.22715	8.5729	8.89389	7.99307	7.36644	8.03604	7.80823	7.07763	8.47356	7.27806	6.05632	7.09679	6.92634	6.82532	6.69283	6.49051	7.90228	6.98184	7.70652	7.79947	7.80933	7.85876	8.32325	7.93325	7.77788	8.603	7.96832	8.49286	7.16306	8.75025	8.34471	8.49543	8.92103	8.78903	8.48456	8.57988	8.33373	8.4803	8.4253
Os08g0280300	Oligopeptide transporter OPT superfamily protein.	transposon protein, putative, unclassified, expressed	1.8854	2.9233	4.53875	3.60109	2.95523	3.84127	3.13114	1.23513	1.14553	3.02492	2.89305	3.96373	0.408751	3.77886	2.3936	2.73647	3.23774	3.97183	3.28662	3.47521	2.91252	2.70896	1.65167	2.99055	6.35806	3.94181	-0.673194	2.35095	1.34025	3.52159	3.20804	3.87125	3.4248	2.63093	4.24515	4.20945	5.60344	4.92792	4.08855	3.81828	4.34505	3.503	2.77948	2.94992	2.45616	2.94879	3.08703
Os08g0282200	Conserved hypothetical protein.	expressed protein	1.3019	2.99759	2.67085	2.49532	1.86689	2.19805	3.45033	2.45828	0.961357	0.867325	2.48701	2.50708	2.66217	2.30431	0.332355	2.41593	2.45938	1.92501	2.29903	1.57499	0.638762	2.59184	1.95386	4.46409	-0.960711	5.54468	3.3922	2.8954	2.17811	2.76998	2.35398	3.07057	1.86673	1.52663	4.01255	2.42624	4.1997	3.97857	2.47884	3.7959	3.50481	2.35052	2.38028	2.22268	2.60838	2.75781	1.38761
Os08g0306200	Conserved hypothetical protein.	No Hit	1.75956	2.65725	2.14512	1.89081	1.80828	3.30218	1.82048	2.21678	2.22554	1.80457	2.26727	3.37209	2.51077	2.51914	1.51285	2.83182	1.65972	0.586392	2.7281	3.01376	1.91332	3.63814	3.45125	1.59133	4.04812	4.88131	3.68879	3.41266	2.69908	3.67102	3.72786	4.61901	1.63548	3.47119	5.51187	3.67601	4.5186	5.19048	2.4589	3.17643	4.20716	1.67184	1.73051	4.10009	1.58544	1.00447	2.30122
Os08g0331900	Protein kinase domain containing protein.	receptor-like protein kinase precursor, putative, expressed	1.55584	2.09357	3.78147	3.09949	0.564395	-1.07031	3.32303	2.41363	2.01386	1.24136	1.93535	3.19718	3.30718	1.64361	2.96346	-0.17386	1.4164	2.02781	2.79221	2.10407	3.70362	2.59001	2.14076	2.20679	4.44471	3.96413	4.32036	3.30167	1.68937	3.47579	5.13776	4.42815	5.03584	5.32593	4.52166	5.62564	1.189	3.45001	4.39521	3.7248	3.10844	4.7391	1.62392	1.06751	2.40388	3.67266	1.75568
Os08g0332700	Trans-acting transcriptional protein ICP0 (Immediate-early protein IE110) (VMW110) (Alpha-0 protein).	expressed protein	4.35217	3.61729	3.13106	4.26164	4.33797	3.64128	3.19512	3.92942	4.17822	3.06509	3.91758	3.45361	3.91404	3.29283	3.46012	3.56997	3.57582	3.03406	0.532117	2.24648	2.53784	2.47599	2.66484	1.99687	4.26045	3.99039	5.36184	3.21213	2.09395	5.05219	2.59621	3.07251	0.662206	2.35997	3.96365	1.57229	4.27265	3.01532	2.93368	0.622626	2.79835	1.74619	1.61315	1.78617	1.22131	2.35301	2.35066
Os08g0332800	F7O18.23 protein (SWP1) (Struwwelpeter 1 protein).	SWP, putative, expressed	4.70228	4.57381	4.0846	4.46353	4.56911	4.3428	4.65792	4.95321	4.86103	5.12059	5.21453	3.67133	5.41435	5.25096	4.83123	4.55539	5.04998	5.01934	4.02741	4.33185	3.506	4.55114	4.55302	4.45233	3.87823	6.22184	3.90738	4.78771	5.47253	3.88914	4.27382	4.43411	4.15933	4.01551	4.92652	4.2147	4.39695	4.97627	4.23912	4.95491	4.80597	4.25841	4.52225	4.53728	4.17865	4.27727	4.46196
Os08g0342400	Bifunctional aspartokinase/homoserine dehydrogenase 1, chloroplast precursor (AK-HD 1) (AK-HSDH 1) [Includes: Aspartokinase (EC 2.7.2.4); Homoserine dehydrogenase (EC 1.1.1.3)].	bifunctional aspartokinase/homoserine dehydrogenase, chloroplast precursor, putative, expressed	3.48902	3.5863	3.63814	3.13865	2.99461	3.13347	3.13632	3.18539	2.69084	4.08364	3.09132	3.46607	3.12307	3.4194	3.96668	3.53895	3.61553	4.2811	2.62278	3.31254	2.57531	3.31558	3.28354	2.94331	4.90766	4.81244	4.32683	4.0076	2.84162	4.26104	6.07134	4.21485	2.71583	2.93017	4.98217	4.25694	4.24412	4.70018	3.34513	3.98863	4.48288	2.96775	3.64264	2.82027	6.11989	2.76261	2.89873
Os08g0344700	Retrotransposon gag protein family protein.	conserved hypothetical protein	3.58359	2.16009	3.17765	2.27532	2.15129	3.46942	2.13991	2.85275	2.04162	2.44234	2.12521	0.477293	2.5619	2.62597	0.526573	2.31824	1.38512	1.06996	3.22817	2.03432	1.12158	2.84479	3.06985	1.49334	3.56143	3.25301	0.99026	3.68552	2.80988	-0.934092	3.90125	3.84857	4.56615	3.28427	4.98007	4.23347	4.73988	4.33547	3.61027	2.62647	3.81389	2.59535	1.85678	1.68195	2.17029	2.11924	1.42619
Os08g0346900	(No Hit)	expressed protein	2.01524	1.3439	2.92972	1.28777	0.937602	2.88856	3.23326	1.4798	3.27282	4.8745	4.00165	3.52675	0.865217	3.14631	4.10154	1.65182	1.8273	0.372516	0.534117	-0.00443478	2.16749	0.958473	0.35833	1.01973	1.54063	-2.8087	3.22347	2.75892	2.17347	2.56858	3.13122	3.10066	3.49774	2.32005	2.31386	3.23907	1.87457	2.18957	3.00836	3.27151	1.84518	2.45377	0.877845	1.0774	0.692077	0.632876	1.16068
Os08g0360700	Conserved hypothetical protein.	LTPL3 - Protease inhibitor/seed storage/LTP family protein precursor, putative	1.30139	1.07163	3.3393	0.637674	0.806409	3.85446	-0.53947	0.125345	1.21667	0.410486	1.31134	1.48116	0.554501	0.174434	-1.80224	3.44249	0.697084	-0.659612	-0.0270161	-0.297553	0.0145655	1.70483	0.479444	0.267933	3.87873	5.3436	1.51818	0.0371636	2.09938	3.97183	1.66514	1.45384	2.79512	2.63131	2.45067	2.44931	6.15345	-0.0552764	0.887805	0.0641885	-0.946413	0.640071	0.503307	0.0484903	2.18677	0.520973	2.88846
Os08g0386800	Mitochondrial substrate carrier family protein.	mitochondrial carrier protein, putative, expressed	3.94591	4.51423	4.43955	5.32524	5.39806	4.73334	4.09841	3.18147	4.09797	2.46613	3.21986	11.3498	3.94828	4.11453	4.07965	3.36118	3.5606	4.19981	3.32831	4.22725	3.23965	3.70583	3.55063	3.8337	4.74404	4.08992	5.27892	4.22092	2.53303	4.00859	3.38875	3.67011	3.99289	3.86043	4.43624	3.52852	5.20056	3.8755	2.54525	3.56866	3.84645	3.55064	4.11446	3.51409	3.30001	4.50231	3.63744
Os08g0392300	Conserved hypothetical protein.	conserved hypothetical protein	-1.84682	1.25482	2.44197	2.76147	0.854386	1.6162	2.95617	1.47271	1.83839	1.71731	1.65484	-0.0445586	2.15906	1.33814	2.15933	3.36233	2.05308	2.06376	1.47598	0.96223	2.41255	1.44257	0.636871	1.33443	3.46345	1.207	3.28942	2.1909	1.0505	-0.969015	0.904607	1.06238	1.62791	6.70967	2.49488	1.48752	4.08436	1.44315	2.54342	3.98536	2.07332	2.77439	1.85611	0.457847	0.00376824	1.80636	0.831066
Os08g0396700	DC1 domain containing protein.	DC1 domain containing protein, expressed	5.0169	5.27892	5.48447	4.68405	4.5759	5.30976	5.08475	5.2654	5.11359	4.90915	5.69693	5.17447	7.31867	4.8745	4.94037	6.82167	4.61273	7.78851	4.00085	4.147	4.35504	4.80665	4.39777	4.26305	6.82451	5.07211	4.99468	4.54564	4.73847	4.84322	4.72541	4.70131	6.96117	4.0516	5.3595	4.83387	6.69023	4.7809	4.2621	4.78473	4.78911	4.58521	3.86019	5.3515	4.5018	4.3145	4.30009
Os08g0399900	Conserved hypothetical protein.	No Hit	-0.707611	2.37463	-1.39641	0.186009	2.1961	-0.630855	0.648239	3.13916	1.87887	0.553636	0.316126	0.0221359	0.748924	2.82554	-0.698281	2.14154	1.81688	-0.664041	1.96045	1.12472	-0.612919	2.57626	1.76996	1.26282	2.82593	3.14179	2.07245	0.619612	1.54971	-0.11941	0.595359	2.69922	0.175711	0.345107	2.94311	0.627422	1.96491	3.24629	0.196612	0.948255	3.9516	0.788674	1.18819	2.6557	1.4192	0.890409	1.77138
Os08g0401100	Ankyrin repeat containing protein.	expressed protein	1.88988	3.58675	2.88699	3.04615	2.81166	2.76049	2.57356	4.023	3.19864	4.24675	3.79526	3.64507	2.60809	3.48375	3.56729	3.26982	4.01518	3.54427	2.82639	3.51766	3.40754	3.71582	3.44887	3.03977	4.93665	5.08551	4.91819	5.11402	4.56113	4.51105	5.46794	4.97211	4.91715	5.5888	5.1674	4.95962	4.41534	5.52446	5.90681	5.46486	5.64975	5.72641	3.34529	4.03719	3.0067	3.95138	3.51892
Os08g0421500	Non-protein coding transcript, unclassifiable transcript.	No Hit	9.79474	9.41507	8.99723	9.91176	9.57949	9.18962	9.12405	9.15161	9.07864	9.1815	9.06366	8.50597	9.50651	10.023	9.85633	9.26436	9.74097	8.93523	7.78463	7.5526	7.34836	7.90531	8.07473	8.00292	7.33555	5.74249	6.41656	7.74337	8.06312	7.5346	6.85707	6.42183	6.59399	7.14786	6.53441	6.57865	5.93815	5.57472	5.9998	6.25731	6.42405	6.13094	9.3586	8.28157	8.25013	6.64249	8.36083
Os08g0422500	(No Hit)	retrotransposon protein, putative, Ty3-gypsy subclass	3.98732	4.28849	4.65245	3.96866	3.97637	4.91902	3.11993	3.60881	4.74368	3.4655	2.87524	4.34125	4.44389	4.53562	4.55221	4.04588	3.41966	4.47257	4.109	3.57074	2.54814	3.80751	3.96148	3.51372	3.60182	4.99652	4.36825	3.56921	3.13443	3.33954	4.31637	4.9927	3.23379	3.75819	5.87408	4.45098	6.14053	5.74653	4.9055	5.20641	5.15534	3.81521	4.12217	3.12343	2.74958	2.41792	2.8573
Os08g0427000	Hypothetical protein.	No Hit	2.84005	1.87946	1.63374	2.08439	1.39636	3.46271	4.31742	2.32578	2.65154	2.74448	2.09921	2.72966	1.89591	2.40686	3.42723	2.75836	2.62277	2.73068	2.97501	3.30953	2.3906	3.65546	3.72444	1.48708	3.93298	3.52708	4.26935	3.50921	1.92173	3.83085	4.3017	5.0166	2.4085	3.56348	5.95827	4.51232	4.77336	5.55282	2.76371	3.2889	4.80394	1.28981	1.17442	2.22792	3.85659	1.51001	1.30601
Os08g0435800	Lipoate protein ligase-like protein.	lipoate protein ligase, putative, expressed	2.31982	2.60592	0.726309	1.76061	2.43478	2.06963	3.08515	2.50731	3.20348	3.41154	3.23566	2.16162	2.81533	3.11658	4.26588	3.21125	2.9514	2.01054	2.79815	1.89855	2.64458	1.12248	0.903259	2.49313	-1.90905	3.90995	2.07144	1.25811	2.74762	1.71502	2.49252	1.3262	3.1763	2.79192	0.814543	2.34528	4.01425	0.172875	3.48401	0.679608	1.45605	2.28167	3.25331	2.22424	2.79934	1.98643	2.50156
Os08g0454500	Flavonoid 7-O-methyltransferase (EC 2.1.1.6).	O-methyltransferase, putative	2.8327	2.30333	1.75872	1.76595	4.09921	-1.02715	4.30209	2.47556	0.955232	3.38391	2.2029	1.03953	3.81516	3.34546	0.774253	2.46381	2.22411	1.79379	2.1329	1.21397	0.109776	0.819616	1.23352	1.55446	4.15342	5.37002	-1.32162	2.15248	1.44237	0.274599	0.858629	1.31104	0.470571	1.41627	2.46746	0.476414	1.74424	-0.591807	-0.485194	0.997264	0.434171	-0.331518	1.6508	1.59964	2.38097	1.10497	2.30586
Os08g0484000	Integrase, catalytic region domain containing protein.	No Hit	1.14221	2.76028	3.5026	1.68805	1.59159	4.15314	3.27772	2.17939	2.54003	0.77151	2.56672	3.13947	3.3587	2.70547	0.727359	6.08298	2.67149	2.65813	1.64141	2.56964	2.37137	2.66303	3.97442	1.70579	4.66691	5.54579	2.23623	3.31617	2.06181	-2.29327	2.69812	4.05174	1.91609	3.19942	4.34141	3.61892	5.54698	4.3847	2.98278	3.36991	4.4246	0.76841	2.63001	1.77466	1.92764	2.08258	4.16092
Os08g0486300	Myb, DNA-binding domain containing protein.	MYB family transcription factor, putative, expressed	6.31902	6.36417	7.73244	6.28228	6.15063	7.25945	5.88267	5.85545	6.73873	5.23309	5.95993	7.43675	6.23744	6.24992	7.04374	6.07326	5.65278	7.00603	9.04369	6.96885	8.635	7.34372	8.4913	8.96231	8.76892	8.69172	8.18836	10.4767	6.15419	8.91896	8.35554	8.46469	8.76521	8.45359	8.13333	8.25398	8.21023	7.42335	7.97268	7.65975	7.63806	7.54429	5.90166	9.53166	10.7241	6.61488	9.47541
Os08g0488700	RNA-binding region RNP-1 (RNA recognition motif) domain containing protein.	expressed protein	1.04414	3.73385	2.97623	2.4787	3.07463	2.899	2.89107	3.66906	2.92321	3.45255	2.68263	2.90619	3.82484	3.43196	3.12743	3.75479	3.53467	3.15021	2.67684	2.84206	6.75106	2.33644	2.5259	1.93215	-0.881297	4.5345	1.32385	3.59396	3.38281	2.49965	2.39484	3.27593	2.05985	2.6354	4.43657	2.5614	4.43369	3.28604	1.3283	2.1131	3.46839	4.1159	2.9745	3.06711	2.73581	2.80957	2.57615
Os08g0491400	ARM repeat fold domain containing protein.	interferon-related developmental regulator family protein, putative, expressed	3.09387	1.79333	3.9075	2.77663	1.16008	3.18159	2.06092	0.897899	0.217791	2.10985	2.24256	2.28996	1.06371	1.09756	3.16971	3.04815	2.00714	0.618864	0.880518	1.773	1.53003	2.3673	1.38628	1.41117	3.9829	5.03976	3.45482	2.32737	1.71653	3.07172	2.83351	2.71925	0.598775	1.97432	3.86081	2.76098	0.266205	2.41606	2.33017	1.30211	2.31572	2.42366	2.65769	1.28934	3.04795	1.86458	1.39195
Os08g0501700	EGF-like calcium-binding domain containing protein.	OsWAK76 - OsWAK receptor-like cytoplasmic kinase OsWAK-RLCK, expressed	2.39428	2.58299	1.54922	2.74836	2.43169	-0.254534	2.42111	1.65512	2.74931	3.11909	2.47641	2.11303	4.38082	3.27377	2.41976	2.64082	1.06059	3.41343	3.64237	3.99134	5.72444	4.38333	3.95087	5.25071	5.45334	5.40355	4.01381	4.64749	4.00665	4.92552	4.55197	4.54635	4.50262	5.41807	5.15388	3.4541	4.24329	4.74796	5.09195	4.63583	4.47332	6.07187	1.32015	3.84372	2.40875	5.37216	3.36506
Os08g0502600	Calcium-binding EF-hand domain containing protein.	EF hand family protein, expressed	0.67749	0.664382	0.30335	2.61602	1.84276	1.59509	2.11093	1.57538	1.40457	2.89559	2.82225	1.89972	3.3372	2.09186	2.1248	1.75798	2.15298	1.82233	1.59348	0.966209	0.638029	1.00247	1.014	2.04439	-0.82256	1.96196	0.0660881	2.27756	0.694561	2.22202	2.59706	2.54791	2.83827	1.89848	2.18953	1.24576	0.484697	0.256654	2.60673	4.48826	1.59381	0.479463	3.49868	3.22187	2.77133	2.16322	3.13655
Os08g0503300	Hypothetical protein.	No Hit	3.78654	3.43305	4.07655	3.52622	3.42286	3.58096	3.13809	3.15247	2.70008	3.42335	4.16719	3.31202	3.4288	3.86261	2.88523	3.96396	3.64613	2.54709	3.48518	3.76177	3.02403	3.54806	3.40654	2.33509	4.5825	4.00722	3.70046	3.68734	3.34775	3.57634	4.25894	4.97129	4.28292	4.19038	5.6139	4.55101	4.88873	4.86852	3.79778	3.86339	4.47564	3.98876	4.00845	3.41489	3.06442	3.55971	2.77742
Os08g0507400	E-class P450, group I family protein.	cytochrome P450, putative, expressed	2.60524	1.86772	5.10266	1.6771	1.79196	3.42895	2.99761	2.95834	4.04091	3.21476	2.64975	3.04933	1.63222	1.55882	5.37592	3.32197	2.82197	1.62905	1.73305	1.54517	1.25819	1.22076	1.21853	1.13331	3.80829	4.97309	4.88431	2.24843	1.6295	4.14107	1.84781	1.0927	1.64245	0.247412	1.91588	1.44038	1.91993	-0.19887	1.19178	1.60466	-0.163343	2.1625	0.911655	1.63465	0.966502	2.18728	1.34695
Os08g0514000	Legume lectin, beta domain containing protein.	lectin-like protein kinase, putative	7.12487	7.16341	7.91272	6.54842	7.04443	7.53274	6.01085	7.03552	7.12062	6.07034	7.0121	7.43307	7.2143	7.2678	7.85753	7.0638	7.12624	7.74135	7.19543	7.09268	7.35142	7.28127	7.59728	7.69651	6.88515	7.16242	6.60452	7.3993	7.5231	6.92153	7.87024	8.06057	8.70569	8.21092	8.28968	8.58676	8.1212	7.25125	7.65524	7.77876	7.35853	7.67903	8.24191	8.33603	8.2716	7.48006	8.38261
Os08g0515900	Conserved hypothetical protein.	dihydroflavonol-4-reductase, putative, expressed	4.57735	4.06753	3.98974	4.5299	4.44947	4.83391	4.46396	4.24037	2.32839	2.82608	4.27413	4.47979	3.48612	3.04213	3.58312	4.0551	2.59776	4.14706	2.83768	3.54902	3.20205	3.77221	3.27527	3.6277	5.33882	5.2006	4.41701	3.86296	3.9594	4.30001	3.52964	4.60062	2.66288	3.17054	5.22953	4.0505	5.53097	5.27348	3.46438	3.91413	4.52077	3.14394	3.10847	3.56169	3.5063	3.70001	3.75592
Os08g0516400	(No Hit)	No Hit	2.42141	2.10336	3.47199	3.32362	2.45218	1.5443	2.04924	2.41788	3.35156	2.8563	2.10523	1.43445	2.55752	2.31356	3.24221	2.64712	1.8093	2.32794	2.40104	1.26408	2.5466	1.30122	0.800574	1.20268	2.91568	5.24722	3.35367	1.06254	0.436262	2.93292	1.91879	2.72207	2.56319	1.8923	3.34227	2.7306	0.117001	2.12586	1.75957	0.157548	1.96488	2.12204	1.11589	1.58714	1.86383	2.00644	2.0984
Os08g0517100	LOB domain protein 1.	expressed protein	1.83001	2.98658	3.79386	2.37296	3.04117	4.76367	0.972893	1.38661	2.59754	2.07947	1.80165	3.32262	2.22318	1.80539	2.69629	1.37978	1.75669	2.91114	2.06039	2.77246	1.94196	2.90235	2.1949	1.76126	3.44136	1.71485	4.10148	2.31611	2.24792	2.6709	2.53372	3.94672	2.18525	3.22083	4.50056	2.99025	5.09956	4.87823	2.30313	4.24161	4.51052	2.44579	2.34638	1.87414	0.811195	2.17066	1.50872
Os08g0527400	Peptidase C19, ubiquitin carboxyl-terminal hydrolase 2 family protein.	ubiquitin carboxyl-terminal hydrolase, putative, expressed	2.59331	4.14507	3.07848	3.48176	4.02426	2.38813	2.12062	4.37335	2.34957	2.60725	2.67981	2.12784	7.12262	3.58381	2.93408	4.19886	3.07745	3.07182	2.62545	2.84419	3.74809	3.67985	3.17097	2.12039	4.23904	4.78232	3.94317	3.81833	3.34462	3.42855	3.80319	3.75792	2.70361	3.33464	4.76625	3.01157	4.0924	4.46596	2.93008	2.37781	4.70245	2.71706	3.53215	3.72397	3.63761	3.0141	3.64278
Os08g0528000	Peptidase C19, ubiquitin carboxyl-terminal hydrolase 2 family protein.	ubiquitin carboxyl-terminal hydrolase family protein, expressed	2.29652	1.04513	3.28937	2.24732	1.60748	1.55583	2.23395	0.745543	2.2504	1.8631	1.0627	2.51359	1.44295	0.0834065	2.24429	2.44963	1.73427	3.13581	4.7338	4.31021	3.37156	4.98609	4.76983	5.36098	4.13297	4.21814	4.0305	1.87679	0.294662	2.63225	4.39819	4.06874	4.18059	4.72222	4.33677	3.64023	3.12177	3.12394	4.37036	2.63153	2.44153	3.47071	7.73234	5.94891	6.10436	2.20556	6.94232
Os08g0544700	Conserved hypothetical protein.	expressed protein	4.49127	3.85051	4.46144	5.03861	4.98289	4.71248	3.53122	3.99272	3.65055	3.87454	3.63483	3.37319	4.24378	4.58836	4.02253	4.58257	4.93629	8.49298	3.6985	3.39793	3.45532	3.48371	4.19738	3.66479	3.92764	5.51157	-0.0284705	3.27898	3.00272	2.28273	2.40797	2.56595	2.93638	3.23038	2.62029	2.58213	2.18803	1.57889	2.43034	3.90588	2.81533	1.99638	3.00378	2.95246	3.12333	2.93254	3.49053
Os08g0545600	Cyclin-like F-box domain containing protein.	No Hit	2.81354	1.85616	1.93669	1.82891	2.80123	1.08503	0.994545	2.55773	2.92993	1.83083	2.48853	1.64767	0.42249	2.01635	1.68291	2.59075	1.46971	1.28069	2.40069	2.00215	1.20849	2.30095	2.68527	1.73753	2.03183	3.64354	1.37213	0.320556	2.92764	2.20933	3.58514	4.07601	2.18402	4.4407	5.33016	5.21288	4.41939	4.14835	1.18095	6.61916	4.94075	2.6774	2.09265	2.33123	2.3612	3.44231	1.46977
Os08g0548600	Non-protein coding transcript, putative npRNA.	No Hit	3.27656	3.00079	2.65359	1.77769	2.45723	2.82644	0.860628	2.81268	2.22441	1.83121	1.75473	2.29394	1.08397	0.746434	2.64586	1.49379	1.43654	2.39943	2.19882	0.920469	2.37816	0.53359	-0.0246414	0.836205	2.65921	1.80161	2.61881	-0.594435	2.03286	2.16587	1.04539	-0.198446	1.49311	1.54975	0.075005	1.73734	2.96262	-0.918886	3.96394	0.158815	0.568972	0.856508	2.19144	2.64714	1.53846	1.80479	1.14618
Os08g0552500	Conserved hypothetical protein.	carrier, putative	3.35767	1.98855	3.20086	1.31273	1.14516	3.32617	6.90534	1.85448	-0.576069	2.23235	2.28806	2.43743	2.34804	1.55798	2.34004	2.89494	2.23074	2.95443	1.4469	2.01331	1.83192	2.82808	2.23846	1.41961	4.39838	4.8488	-0.590782	2.65952	2.37655	-0.335795	2.14283	3.27063	6.37236	2.65739	4.63348	2.71467	4.28564	4.38722	2.35093	2.25622	3.31316	1.37033	2.23965	1.7707	1.79424	1.72334	1.64206
Os08g0555300	Nonaspanin (TM9SF) family protein.	transmembrane 9 superfamily member, putative	3.04268	2.5917	2.44826	2.79813	2.75467	2.12675	3.89287	3.43932	2.68328	3.56586	4.63473	4.05092	2.92317	2.99723	2.65903	3.37559	3.54067	2.92533	2.46082	2.68889	2.23033	3.51656	3.09993	1.57769	3.24701	5.11377	4.51788	3.0224	2.88729	3.24036	3.49331	4.25907	3.29617	3.40825	4.97758	2.96045	4.64594	4.96032	3.17717	4.41136	4.57008	3.70973	1.92594	3.17405	2.84832	2.18007	2.04702
Os08g0561000	(No Hit)	transposon protein, putative, Pong sub-class	4.58876	4.89322	4.96758	4.2954	3.71582	4.8192	3.24982	3.44748	3.4394	2.87266	3.29699	4.73954	3.58479	4.07619	4.42193	4.53011	3.72245	4.23859	4.15732	3.70609	3.20448	4.34419	4.15778	2.82985	4.32653	4.78671	4.39356	4.07131	3.40542	4.58943	5.07121	5.45195	4.44829	5.25817	6.08903	4.52943	6.34302	6.02547	4.53685	4.72876	5.72837	5.27373	5.59062	3.32659	2.96619	3.53535	3.14528
Os08g0562200	No apical meristem (NAM) protein domain containing protein.	no apical meristem protein, putative, expressed	5.70348	6.05041	5.25429	5.5038	5.7286	5.31841	5.59485	6.27202	6.33506	5.26042	5.18978	5.12864	6.77452	6.96628	6.8514	5.04651	5.81382	5.94941	5.3042	5.91546	5.73752	4.4093	4.62293	4.47962	5.05169	4.51099	4.33746	5.76295	4.90565	4.5013	5.44235	5.23212	5.67838	3.95635	4.05311	4.40834	4.81735	5.32193	5.49692	4.89128	5.30008	5.55643	5.67486	5.46561	6.04535	5.03534	4.47449
Os09g0108400	Conserved hypothetical protein.	expressed protein	3.25095	2.66059	3.23784	3.76778	3.05019	1.26511	2.38067	3.82372	3.89096	3.98929	3.71524	4.15749	5.08077	4.43246	4.36923	4.8345	4.11495	4.60332	1.95369	3.19259	2.97877	3.62044	3.31236	3.57736	4.41507	5.76019	3.73023	3.82941	3.4577	2.95478	3.6107	3.03972	3.20407	2.52241	2.70574	3.01028	3.159	2.94435	3.3965	1.40692	3.36464	3.03575	4.99916	4.70576	4.09203	3.79146	4.42982
Os09g0115900	Conserved hypothetical protein.	translation initiation factor IF-2, putative, expressed	6.46066	6.9163	6.44868	10.8807	11.4733	10.1563	9.35795	10.6352	10.0961	11.923	12.6373	11.3209	9.13747	9.73817	9.1437	11.1694	11.8157	11.1935	6.16056	6.12505	6.07038	6.96336	7.68592	7.08588	7.83905	6.59087	7.11489	10.1774	11.3259	8.28945	6.00002	6.35307	6.46065	6.03487	6.42269	6.77397	7.06174	7.25394	8.0398	8.06039	8.21796	8.09743	7.06569	5.6439	5.69718	7.3333	6.11294
Os09g0123200	Paraneoplastic encephalomyelitis antigen family protein.	flowering time control protein FCA, putative, expressed	3.21832	5.30165	3.14703	2.97589	2.40758	2.19461	2.56291	2.15718	1.73149	2.12994	3.05057	3.20874	3.19685	2.99108	2.74545	3.14018	2.62653	2.94946	2.61025	2.67349	2.73979	3.01545	2.56553	1.40925	3.74391	4.23363	3.81228	2.97418	2.5949	4.07544	3.66802	4.02321	2.03174	3.73467	5.07078	3.99226	5.23059	4.55448	2.82218	2.2487	3.78533	2.8575	3.17676	2.42859	2.74773	2.56404	1.87946
Os09g0131600	Conserved hypothetical protein.	No Hit	1.93096	2.83035	3.25505	1.8153	6.31815	2.81487	1.5832	2.06114	2.0925	2.6062	2.15079	0.605024	4.07362	2.99613	2.44416	3.72375	2.80702	3.61499	2.40232	2.68259	2.07856	3.35846	3.06258	2.60151	4.33125	4.17602	5.16128	3.41607	3.88836	3.76816	3.64344	4.317	1.88111	4.50831	5.43226	3.74222	4.06855	4.9444	1.89087	2.37137	4.40696	1.35288	1.9521	2.77331	2.83087	1.28132	3.08415
Os09g0132200	Lipolytic enzyme, G-D-S-L family protein.	GDSL-like lipase/acylhydrolase, putative, expressed	2.38214	7.29561	3.14548	2.12129	2.37498	2.11954	2.19096	3.30383	3.37669	2.89633	3.55392	3.17873	3.27227	1.62355	1.34756	4.43779	2.3708	3.68553	2.84272	2.90538	3.3738	3.09451	3.64663	2.9464	4.26425	5.2433	4.27587	3.30556	3.52851	4.59875	2.79615	3.51938	1.74577	2.58189	4.8212	3.16358	3.50335	3.96959	1.60431	2.71424	3.56868	1.8731	2.88856	2.8958	2.20259	3.78674	2.25569
Os09g0135800	ARM repeat fold domain containing protein.	armadillo/beta-catenin-like repeat family protein, expressed	2.00305	1.93052	3.36839	3.26991	3.26062	3.05614	2.64765	2.31925	2.68728	3.24384	3.07784	3.09121	3.49209	2.68613	2.20905	2.92655	3.51572	9.19592	2.80441	3.82047	2.83873	3.62499	3.65008	3.1297	0.791915	3.20155	6.1687	2.51215	2.65707	3.10884	3.49101	3.43069	3.10248	3.40759	4.02147	3.02486	3.38608	1.83167	8.26689	2.43894	1.22003	2.57503	4.96151	4.9396	4.70204	3.59752	4.19746
Os09g0242300	WD-repeat protein.	WD domain, G-beta repeat domain containing protein, expressed	-0.767899	1.02983	1.94588	0.325785	2.66696	3.3179	0.615259	1.65234	0.81867	0.536639	1.38333	0.743734	2.66518	1.32268	0.686355	4.53097	-0.0391461	2.7215	0.82244	2.11718	1.35338	1.40036	2.17417	1.6994	-0.642021	3.11785	3.14542	2.8386	1.75824	0.804249	3.46741	3.34157	4.01519	2.92829	3.28554	3.39015	3.79876	2.14691	1.77358	0.65242	2.50347	2.07378	3.59308	2.35397	3.02571	1.47118	3.03839
Os09g0248000	Conserved hypothetical protein.	ethanol tolerance protein GEKO1, putative, expressed	4.41496	3.90545	4.55627	5.13546	4.16318	4.27581	5.11876	4.60986	4.87609	5.36495	4.7068	2.9107	5.77613	5.1807	5.52744	5.10836	5.36803	5.94515	2.92217	3.40922	4.08277	3.18752	3.27995	3.60952	3.27524	4.28116	3.68098	3.56331	4.24096	-1.6681	3.03948	3.12578	3.12707	2.77881	3.25536	2.96845	3.21639	2.2526	3.33388	3.61322	2.81013	3.07537	3.71918	3.55894	3.41034	4.04252	3.50709
Os09g0248200	t-snare domain containing protein.	frigida, putative, expressed	4.05205	4.0354	5.39993	4.19827	3.99378	4.39019	3.87296	3.43794	3.83255	2.98081	3.70574	3.50954	3.18167	3.20236	2.23942	3.23137	3.35208	2.88171	3.43236	2.90975	3.81203	3.37644	2.86545	3.48549	4.14844	4.82781	3.47311	2.8148	3.06948	3.63471	3.81633	3.45474	3.54237	3.80677	2.95392	4.43407	3.66352	2.97503	3.80616	3.4829	2.94686	3.98868	3.20641	2.86071	2.87977	4.57123	3.09736
Os09g0252700	E3 ubiquitin protein ligase UPL1 (EC 6.3.2.-) (Ubiquitin-protein ligase 1).	ubiquitin-protein ligase 1, putative, expressed	3.13908	3.69201	4.38158	3.16779	2.08738	2.47894	2.6554	3.22012	3.38206	3.0321	2.23696	2.74897	3.62976	3.94655	3.55486	4.60465	3.41262	4.8608	2.95151	3.54721	3.48886	4.1947	4.05827	3.43202	4.62137	4.92661	3.26958	4.36713	3.53878	5.05576	4.56258	5.0263	4.13776	4.16072	6.12644	5.09516	5.10592	5.53366	3.66647	3.11571	4.88189	3.64507	2.78552	3.44038	4.10472	3.56539	2.81478
Os09g0257800	(No Hit)	No Hit	2.53076	2.20245	2.28337	1.91942	2.22644	2.77958	3.23656	2.47198	2.10967	7.3061	2.73218	3.04062	0.81604	3.14919	2.35362	4.10623	3.02225	2.41933	2.09929	2.01641	1.55574	2.95573	2.56079	1.17323	3.71756	4.11599	-0.094343	3.06565	2.57608	3.60032	3.74914	3.89395	3.14296	6.07147	4.87326	4.17151	3.3202	4.33838	3.2781	3.96901	3.61624	3.05671	2.50748	4.02094	2.45856	3.22054	2.03652
Os09g0261400	Protein of unknown function DUF1296 family protein.	protein of unknown function DUF1296 domain containing protein, expressed	1.74854	3.37742	4.15859	3.01641	2.83466	2.31823	4.10069	2.82223	4.32669	2.3654	2.54448	9.59321	3.55567	3.40751	4.20959	3.69747	3.05231	4.22847	3.17953	3.19087	3.28063	2.41541	2.35083	3.29286	6.54306	4.84031	3.77285	3.30225	3.39179	-0.142319	3.08165	2.36778	3.13138	3.68756	3.30137	2.88096	3.08121	1.97665	1.98437	1.9087	4.48779	2.60413	2.97753	2.51367	3.19854	6.06923	2.76341
Os09g0271000	Conserved hypothetical protein.	retrotransposon protein, putative, unclassified, expressed	2.05311	3.21525	2.97416	1.857	3.1344	2.41494	2.30959	3.23331	1.7275	2.7892	3.01165	1.92726	3.38796	2.8312	2.8684	3.14003	3.21582	2.76672	2.91461	3.15328	1.62919	2.36825	2.58569	0.737789	1.82298	5.14834	2.8867	1.95012	3.08491	-1.33605	1.71709	3.84453	2.70317	1.05852	4.67674	2.05466	4.57431	3.38039	2.75105	3.36587	4.53761	1.05089	2.99527	2.39501	3.16073	2.84976	2.98096
Os09g0287100	Conserved hypothetical protein.	No Hit	2.28319	2.80664	3.14989	1.14502	0.85506	2.54968	2.26306	2.03231	0.771156	0.656253	2.131	3.6758	1.71512	3.05397	3.74371	2.77745	2.60518	3.17881	3.61589	3.98499	2.41175	3.66227	3.42181	1.44238	3.29243	3.76741	4.90478	3.44948	2.87975	3.95299	4.01231	4.60972	2.29535	3.26836	5.6444	4.04803	4.50804	4.95985	1.92133	2.71894	4.5724	2.25901	2.13002	2.66093	2.78462	3.87965	2.38075
Os09g0295000	No apical meristem (NAM) protein domain containing protein.	no apical meristem protein, putative, expressed	3.04076	1.37308	2.19474	2.50485	2.12456	3.79172	2.97528	2.04949	2.81579	2.63881	2.2238	-0.0131879	3.06906	2.31311	1.76337	3.32369	2.78123	1.72556	2.60747	2.86469	1.98412	3.13729	2.55948	1.64755	3.60885	3.92053	4.0172	2.83962	2.55796	3.94881	2.73664	3.92063	2.4213	2.95135	4.64728	2.31858	3.18256	4.20713	2.7431	2.67968	4.47132	2.13843	1.672	2.61691	2.48509	1.90688	1.8498
Os09g0295100	(No Hit)	No Hit	5.38414	5.69438	6.29572	5.99547	6.54675	7.06916	5.17236	5.61845	6.35167	5.3645	6.30575	6.68605	6.30925	6.97909	7.0751	5.8628	6.15157	7.20872	5.16908	5.50549	6.94492	5.43579	5.45148	5.88359	7.72756	8.04927	7.29726	6.84151	6.805	7.87346	5.36582	6.3654	6.67003	5.33085	5.56094	6.27215	6.79035	6.07549	6.60075	7.35121	6.17246	5.81696	5.40873	5.36119	5.22421	5.74274	5.52323
Os09g0297400	Phosphate/phosphoenolpyruvate translocator.	phosphate/phosphate translocator, putative, expressed	2.82581	2.73762	2.3872	3.22082	2.94381	2.66477	2.44309	2.27194	2.76234	3.83001	1.74515	0.62903	3.96794	2.46616	3.53796	3.3667	2.74188	2.16759	2.14016	2.24467	1.56465	2.18405	2.51638	2.08282	3.15962	5.03706	5.07358	3.93418	2.28481	4.18644	1.88721	1.67945	2.81861	1.62647	3.48131	0.766451	2.14533	2.51396	0.334786	0.957095	2.33166	2.48133	1.11386	2.1603	-0.0409286	1.42332	1.94941
Os09g0300100	En/Spm-like transposon proteins family protein.	No Hit	1.54913	3.1292	3.60298	3.01544	3.28574	3.07164	1.11612	4.64518	2.1475	2.00309	2.13422	3.55421	2.96675	3.3949	4.67266	2.79429	2.78525	3.89577	2.53497	2.97471	2.85432	3.75001	3.36475	2.06877	5.09857	4.23987	4.62645	3.50589	0.84089	3.3277	3.43197	4.19432	5.48203	3.86464	5.15941	3.20802	5.27259	4.68719	2.92788	4.34403	4.46614	1.35453	3.02448	2.04782	2.60292	3.6807	2.1426
Os09g0309300	Conserved hypothetical protein.	No Hit	13.594	13.7616	14.1937	12.9098	13.5041	13.7647	12.6529	13.7512	13.7593	12.0773	12.792	12.9653	13.5262	14.1279	13.9388	12.8	13.3057	13.6367	13.2301	12.8181	13.1119	12.24	12.4803	12.526	13.7368	14.1104	12.7855	13.2755	12.7971	13.5342	12.0028	12.7511	13.0978	11.6209	12.3371	12.4055	13.8896	12.7945	12.4444	12.971	12.5261	12.1578	12.6009	13.1436	12.7519	13.4099	12.3711
Os09g0309600	Conserved hypothetical protein.	LTPL4 - Protease inhibitor/seed storage/LTP family protein precursor, expressed	10.5014	10.5705	9.86169	10.117	10.0355	9.30958	9.67071	8.73772	8.35654	9.75316	9.42862	8.92163	8.01565	8.71721	9.37972	7.39308	8.90781	7.35513	7.78118	7.65913	9.13391	7.3437	8.41625	8.69629	6.70759	6.40434	7.6411	6.78001	7.29636	7.41301	8.09716	7.62845	7.6375	7.88033	6.80776	7.0293	6.10927	7.87076	7.35292	8.46747	7.70741	7.3796	8.96968	10.1862	9.53937	10.6566	9.95782
Os09g0314900	Proteasome maturation factor UMP1 family protein.	proteasome maturation factor UMP1 family protein	1.95788	2.62936	3.20089	2.07992	1.79796	3.05708	1.77944	2.04887	1.73705	2.60362	1.99517	3.57972	3.22417	2.59814	2.23478	3.17858	2.45509	2.98789	2.0556	2.9704	2.37237	3.16135	3.36509	2.15003	3.95973	4.40159	4.75729	1.80773	2.8954	3.59021	3.97168	4.18251	1.93661	3.96306	5.44242	4.73648	4.16343	4.51054	2.58478	1.76661	3.62458	1.96156	1.72404	2.86859	2.21932	1.69316	1.66312
Os09g0315100	Ribonuclease III domain containing protein.	No Hit	4.07944	3.70041	4.46018	5.15883	4.25688	3.81255	3.89302	4.17665	4.28567	4.79606	4.15766	3.91668	6.11034	4.89209	4.25045	5.15745	5.00544	4.95342	3.09204	3.06446	2.87681	3.37294	3.30631	3.37583	3.79105	5.21823	3.29849	4.3859	5.05579	4.43899	3.71744	2.98883	3.7777	4.03247	3.3156	3.18652	4.03516	3.27764	3.86157	4.16931	1.9466	4.58498	3.83858	3.49773	3.34244	5.02764	3.54568
Os09g0323800	(No Hit)	No Hit	2.92948	1.39381	2.74369	2.53768	2.54479	3.16944	1.61149	1.46887	1.85992	2.06528	1.66728	2.22985	0.412488	1.68874	0.593883	2.68587	1.60988	-0.457467	1.6627	1.17494	2.11548	0.674394	1.87946	1.12479	1.31476	1.98909	3.54276	-0.425631	1.1209	3.6981	0.656827	-0.59071	1.28203	0.990746	-0.443164	-0.591342	2.93768	0.426247	3.301	2.0236	0.0085434	1.43512	1.98399	1.07821	4.21351	0.983464	1.82357
Os09g0328900	FAD linked oxidase, N-terminal domain containing protein.	No Hit	3.31483	3.83934	4.17075	2.76868	3.74685	3.18433	2.55304	3.06634	3.52174	1.31131	2.93176	4.01558	3.52059	3.86572	4.47109	2.72848	3.29044	2.86363	4.01209	5.63888	5.23796	4.69707	2.99592	4.12697	3.56915	3.27092	4.40475	3.41375	2.37974	2.91799	1.95066	0.935666	2.45209	2.15714	-0.546564	7.47276	5.90033	3.17605	3.98019	4.11827	3.18014	4.45921	2.67953	2.8836	4.31495	5.25918	3.03828
Os09g0336600	Non-protein coding transcript, putative npRNA.	No Hit	3.62947	3.79255	3.47312	4.25974	4.8626	4.32331	4.19519	4.97422	4.38868	4.54547	4.7805	3.9689	5.17688	4.58916	4.48008	4.98231	4.64242	4.83441	4.50768	4.90656	4.09812	5.16044	4.87618	4.20911	4.19844	4.5817	4.30273	4.71207	4.37861	4.2391	4.78695	4.8052	4.45325	4.64512	5.09435	4.66074	4.4618	3.96267	4.00427	4.9802	4.23465	4.39521	5.26217	4.90638	4.67122	4.4065	4.36221
Os09g0348200	Hypothetical protein.	senescence-induced receptor-like serine/threonine-protein kinase precursor, putative	2.00153	3.88033	4.10332	1.9375	3.84768	3.58702	1.32375	3.82889	2.58503	3.4402	2.16073	3.52893	4.5245	1.57394	3.36993	3.94073	1.1863	2.71027	3.44764	2.35442	2.55859	2.47705	1.66858	1.94907	4.12128	5.00963	3.20254	2.19642	2.06773	-1.94388	5.13386	4.99202	5.90052	4.7318	5.44578	6.19748	5.78075	5.66384	5.15076	5.99274	6.30832	4.64356	2.46868	1.44036	3.31385	2.23528	1.62259
Os09g0356300	Non-protein coding transcript, uncharacterized transcript.	expressed protein	4.04277	3.92822	3.43719	3.78549	3.36606	3.43359	2.95577	3.0248	2.6563	3.46068	3.53185	2.92156	3.68261	4.18935	3.64511	3.7089	3.858	2.92372	2.90987	3.5993	2.6646	4.59163	4.2082	2.69626	1.82432	5.50077	4.6753	3.81426	3.59199	4.74041	4.68969	5.7091	2.98655	4.66018	6.37882	4.60005	5.08276	5.98622	3.23861	3.87386	5.47807	2.96283	2.85336	3.61358	8.5179	3.30451	3.23792
Os09g0380000	AMP-dependent synthetase and ligase domain containing protein.	AMP-binding enzyme, putative, expressed	2.83692	2.12375	2.04457	0.117595	0.52989	6.43919	2.08516	2.38429	1.02249	1.52541	1.47071	0.824993	-0.063442	1.02592	3.3525	1.95436	1.01664	0.126894	2.35121	3.15566	2.50463	2.5291	2.35736	0.998817	3.30956	4.44298	2.00187	1.74301	2.01964	-0.468328	1.51042	3.18706	0.4982	1.17504	4.2551	0.947887	2.30242	3.87038	1.66048	2.29298	2.71172	-0.0948266	1.47696	4.01513	0.292376	2.14016	1.81353
Os09g0411900	NAC-domain containing protein 18 (ANAC018) (NO APICAL MERISTEM protein) (AtNAM).	No apical meristem protein, putative, expressed	0.394031	0.0889114	1.57189	2.4952	0.635275	1.36691	1.37714	1.98961	2.67585	1.89946	0.0815257	0.898424	2.53232	1.33808	0.597955	-0.705852	1.30157	-0.122641	0.443738	0.78171	1.21531	0.379293	0.868972	0.818589	-0.16743	-2.20499	-2.03501	2.17436	0.723587	2.06354	0.607046	0.950238	0.639518	1.29608	0.920906	0.358165	1.1949	0.665543	0.957145	0.379492	0.787438	0.9812	1.74118	2.60678	2.47167	1.63358	1.07695
Os09g0413600	Rho GTPase activation protein domain containing protein.	expressed protein	5.11139	4.8891	5.39327	5.97427	5.89456	5.85141	5.26843	5.23729	4.74398	4.86787	5.21183	4.60239	4.98966	5.10777	5.17855	5.06328	5.70182	5.82628	4.98643	4.50837	5.1749	5.37247	5.97785	5.90831	4.6215	3.05311	5.159	4.50303	4.57926	4.07996	5.76846	5.38556	5.71754	6.32534	5.82533	5.83713	5.41544	4.54646	5.29286	5.38616	4.5075	5.16622	3.27365	5.7413	5.0732	8.02079	5.78504
Os09g0419200	Cinnamoyl-CoA reductase.	cinnamoyl-CoA reductase, putative, expressed	4.921	5.26877	4.30826	3.4886	4.46968	1.10356	5.12768	5.31078	4.53318	2.83439	3.12511	2.03112	3.61634	4.19241	4.9096	2.1775	2.85809	1.17303	3.07424	2.8539	1.5353	1.16349	2.27095	1.56282	1.78075	3.36407	0.758983	2.08838	2.03533	3.47769	1.71754	2.52827	1.10484	2.00648	3.4364	1.56952	2.68486	3.06195	0.976441	2.18688	2.49533	2.00875	2.162	4.45446	2.81717	5.75046	3.69135
Os09g0419300	Transposase, IS4 family protein.	retrotransposon protein, putative, unclassified	2.24485	2.31352	2.13096	3.07494	3.27301	2.7272	3.16316	2.41512	1.97954	2.51492	1.60175	2.63399	1.9586	1.51793	1.83549	0.0342867	2.49315	2.32144	1.60423	1.89839	1.605	0.905758	1.84897	0.60964	3.46177	4.30409	4.50216	2.57343	1.99643	3.94681	3.002	2.34496	0.944425	1.56376	3.6158	2.8172	4.81276	2.8961	0.335697	3.3178	3.10924	1.41691	2.2278	2.21941	1.93895	2.8124	1.03907
Os09g0421100	Deoxyhypusine synthase (EC 2.5.1.46).	deoxyhypusine synthase, putative, expressed	3.36852	2.71802	4.14251	3.26633	2.07748	3.95346	2.59329	3.04815	1.43491	3.12422	2.79532	2.20057	2.98743	3.58598	3.61501	2.86982	2.29938	2.48369	2.28457	3.00112	2.16523	3.05668	3.17868	4.50593	4.69048	6.08027	3.16086	3.50789	2.30364	1.25258	3.56905	4.23873	2.90767	3.18856	5.15074	3.84969	4.06275	4.03675	7.41023	2.86276	4.51285	2.0502	1.69912	2.4661	2.12649	1.8019	1.9506
Os09g0421200	Hypothetical protein.	No Hit	2.66395	2.78202	3.33077	3.09749	1.98071	2.5644	2.76038	2.91218	2.13694	2.736	2.42007	2.60493	5.95616	2.0034	4.1397	3.35115	3.23679	2.72403	2.26756	2.6015	1.07958	3.15784	2.32567	2.93711	4.51596	5.49352	5.06828	3.46428	2.33589	5.03342	2.39438	2.72527	1.89103	2.43532	4.23525	2.84968	4.11634	3.84244	2.13318	2.49686	3.49071	2.07946	3.87052	3.37	3.0088	1.82907	3.2897
Os09g0421700	Zn-finger, C2H2 type domain containing protein.	ZOS9-07 - C2H2 zinc finger protein, expressed	1.87676	2.16112	3.49003	1.73685	2.38705	2.21725	2.94324	2.58716	2.89468	1.42659	1.95563	1.82185	1.39891	2.40161	3.08507	1.45722	2.56111	0.838936	2.02355	2.11582	1.53585	0.734081	2.21007	1.36846	4.9727	4.22292	3.76196	2.56747	0.741015	-0.440837	1.41195	1.62206	0.92277	0.735489	2.71023	1.89996	1.92556	-1.60187	0.80338	0.681329	1.60922	0.0266422	2.04359	1.54544	2.5936	2.91754	1.69313
Os09g0423400	Biopterin transport-related protein BT1 family protein.	BT1 family protein, putative, expressed	4.32596	5.00757	6.37599	4.49205	4.59616	6.47211	2.00917	3.07463	3.39959	3.72301	3.45261	5.05909	1.73465	3.52532	3.57733	2.45546	3.22229	4.55272	4.17792	3.96749	4.92721	3.6658	4.00523	4.83046	3.66845	5.70696	4.21516	3.53122	3.2548	4.19393	5.02422	5.59587	6.13716	4.85276	5.94833	6.41912	6.83442	5.4913	5.82209	4.9561	6.02404	5.71186	5.13911	3.90716	4.15302	3.96569	3.99209
Os09g0444800	Protein of unknown function DUF716 family protein.	plant viral response family protein, putative, expressed	1.67098	1.77173	2.76642	3.79535	1.3517	5.81153	-0.993336	1.02961	1.80056	-1.58716	2.13493	3.66123	2.37462	2.13937	1.99674	0.701926	1.77431	2.7349	2.53576	2.61611	3.44135	3.40336	3.69633	3.83317	1.04477	3.74035	3.37929	3.67729	2.36677	3.34877	4.59386	4.66173	3.92833	4.17138	5.23588	4.37851	4.1856	4.08224	3.22556	2.04991	3.80043	2.00978	1.10413	2.78296	4.55987	4.73945	3.8686
Os09g0446100	Hypothetical protein.	No Hit	4.97992	3.90686	3.30588	1.93405	3.74513	3.24363	3.0785	2.78505	2.68429	2.89931	2.22187	2.36231	2.98488	3.08843	2.87546	3.44371	4.41836	2.31819	2.52642	1.13863	2.18487	1.33868	1.65152	2.68875	3.6061	0.838659	-1.70244	0.998956	2.65486	3.65514	1.26192	0.112842	1.76364	1.83264	0.0835014	2.11491	4.19156	1.3673	1.79437	0.629738	1.84959	2.38649	2.66013	1.42742	2.22658	2.57547	1.84993
Os09g0447900	Hypothetical protein.	No Hit	1.78936	1.45577	2.89179	1.2019	1.6679	2.75538	1.97708	2.21571	2.40814	2.05784	1.61628	3.58413	2.16788	2.63347	1.90795	2.96085	1.84318	2.86198	0.679579	1.30601	1.13731	2.59828	2.06853	1.3995	3.63731	3.39171	4.12052	2.74972	2.2514	3.76983	1.99694	2.71372	1.48655	2.43085	3.79534	2.18639	3.38137	3.32087	2.1504	1.99433	2.36591	2.15808	2.16418	1.93859	2.11021	1.48345	1.73723
Os09g0453900	MORN motif repeat containing protein.	MORN repeat domain containing protein, expressed	5.86371	6.11682	5.73293	6.71784	7.11638	6.27893	5.67389	6.46119	5.65169	4.92406	5.4608	5.0203	4.35628	5.52531	5.16206	3.98524	5.29119	4.20451	5.02433	4.87264	4.70562	5.6258	5.90578	5.82323	1.58308	2.15886	3.5909	3.16135	3.96646	2.69167	5.17419	5.37476	5.48952	5.42901	5.23095	5.23302	4.45365	4.84273	4.68937	4.59232	4.4993	4.48457	6.67147	6.18659	5.60508	5.32798	6.36556
Os09g0461800	Hypothetical protein.	No Hit	5.2467	4.72873	6.42405	5.34422	5.62872	6.65831	5.6584	5.61674	6.36202	4.46347	4.7325	6.13211	5.75351	5.91007	6.78067	5.13054	4.94225	6.63366	5.33991	5.24117	5.36657	5.4216	5.2379	5.32409	5.04646	5.77923	2.38646	5.7942	5.40064	5.46592	5.44494	5.85602	4.86713	5.27656	6.42007	5.84179	6.70589	6.44902	5.49057	5.46545	6.07818	4.94254	4.33197	3.98437	3.95305	3.54737	4.02211
Os09g0463600	Plant-specific domain of unknown function 3588 containing protein.	DUF617 domain containing protein, expressed	1.83298	2.39217	2.98601	2.24537	2.0856	1.3677	3.25751	3.53976	2.79456	1.90489	2.00995	3.58864	2.84869	3.32912	2.97225	2.50775	2.16132	2.98747	2.70924	2.62869	2.17501	2.81585	2.90596	2.97052	2.80704	4.16755	3.94302	3.5917	2.94596	4.05725	2.39137	3.50608	1.81529	1.65646	4.32576	2.42271	4.43028	4.25601	2.13872	1.69715	4.31716	1.79594	2.66635	2.56846	0.990688	2.3342	2.20118
Os09g0473800	Non-protein coding transcript, putative npRNA.	PPR repeat domain containing protein, putative, expressed	1.43122	1.24562	2.0637	2.46257	2.00541	2.42521	3.50743	2.07929	2.17317	2.72559	1.70278	2.55783	2.22111	2.42137	2.52494	2.09236	1.89105	1.75275	1.33676	2.78357	1.58105	3.48569	2.94807	1.42239	4.48749	4.86127	4.35026	3.39195	2.08923	4.15624	3.07715	3.92817	2.14853	3.19817	4.89757	3.26915	3.39308	4.47529	2.2733	2.62895	3.94633	2.50971	2.48509	1.70025	2.04393	1.12543	1.9652
Os09g0476700	Non-protein coding transcript, unclassifiable transcript.	No Hit	2.38549	3.64486	2.83753	2.20452	2.86135	3.77361	2.97912	2.17231	2.12153	2.31295	2.00737	2.62009	1.7941	0.696009	2.11458	1.48844	1.46073	2.51981	3.18333	2.00722	2.36882	2.26518	2.3183	1.1903	3.67944	-2.6354	4.66255	3.24703	2.83651	3.81142	2.5973	3.26702	2.48188	2.28693	4.33937	2.49675	4.27421	3.80691	2.27668	2.38926	4.56674	2.73975	2.42649	2.20671	1.41777	2.13728	1.30888
Os09g0478200	Cellulose synthase family protein.	No Hit	2.93284	3.08119	1.6091	2.35488	1.72772	2.8362	2.12439	1.37405	2.37945	0.199227	1.9832	2.88629	3.88429	3.86522	2.09127	2.62782	3.38137	3.49301	2.45739	1.70181	0.841594	2.07254	2.67784	1.79218	-2.2351	4.95843	2.10115	2.20087	1.46163	2.57512	2.72987	3.95274	1.48017	2.11411	4.99868	3.08567	4.39636	4.64005	1.39554	3.00103	3.61611	1.24347	1.83639	1.36057	-0.554355	1.02046	0.522039
Os09g0490100	Hypothetical protein.	No Hit	5.22099	5.30198	3.99727	4.5374	4.94355	4.66661	4.74083	4.49288	4.20956	4.84506	5.40526	3.9838	4.17653	4.33658	3.90779	4.03949	4.96983	3.70557	3.53187	3.12979	4.34411	2.9011	3.19602	3.51449	3.61484	5.58601	3.71817	2.20799	4.13494	2.45595	3.76312	3.78678	3.49471	3.44922	3.25041	3.81838	4.62723	4.50178	4.26492	4.45996	4.57308	3.97122	3.67241	3.73096	2.50688	4.67191	3.77858
Os09g0491900	Integrase, catalytic region domain containing protein.	No Hit	1.65281	3.44497	3.59523	3.92833	2.92459	3.49778	4.56385	2.26502	6.97225	3.82962	2.53839	4.77214	1.21345	1.80285	3.17609	2.98146	2.85475	3.21312	2.0869	2.31519	2.55852	3.03694	2.21655	3.92949	4.09459	4.69004	5.08175	2.96814	2.51499	3.85289	3.11344	3.64951	2.5451	2.32957	4.60873	3.64432	6.29011	4.62802	2.84737	3.8146	4.4656	3.99416	3.02334	1.67537	1.81325	2.44532	2.44361
Os09g0521000	Hypothetical protein.	No Hit	11.4694	11.2459	12.3866	10.7239	10.8166	11.7828	10.4029	11.0448	11.7471	9.9129	10.244	10.9673	11.4042	11.2485	11.9789	10.8223	10.574	11.7005	10.5388	10.4455	11.291	10.1883	10.1354	10.8722	11.6594	12.1251	10.2857	10.6185	10.1918	11.3999	10.1199	10.0761	11.5219	10.0485	9.98097	10.7236	11.8719	10.2243	10.7214	10.5539	10.193	10.5086	10.6361	10.5904	11.241	10.4676	10.1963
Os09g0521900	Conserved hypothetical protein.	flap endonuclease, putative, expressed	8.53185	8.76974	7.58182	8.21975	8.47377	7.37448	8.76826	8.87674	8.7942	8.69802	8.99756	8.50041	8.49812	8.74034	8.63442	8.14289	8.5737	8.2236	8.91022	8.66597	8.20319	9.02034	8.87238	9.04219	8.10578	7.44442	7.70864	8.14343	8.34939	8.12991	8.57697	8.15884	8.61266	8.37806	7.87501	8.17632	7.78645	7.71958	8.23347	7.72631	7.90708	8.39722	10.2282	9.66207	9.68339	8.66059	9.69438
Os09g0547000	Auxin responsive SAUR protein family protein.	OsSAUR54 - Auxin-responsive SAUR gene family member	1.89894	1.54079	4.35538	2.34665	1.70608	2.48017	1.38137	2.66926	2.4143	3.59209	2.71857	2.80452	1.76598	2.77261	3.50705	0.552981	2.47983	3.10148	4.33873	3.56462	5.05888	4.8922	4.31547	4.84688	3.84046	5.60575	4.60328	3.81637	2.201	3.34307	3.16822	3.80682	5.07415	2.26603	4.55038	3.01195	3.34976	4.1295	2.61471	2.23123	3.52534	1.89876	2.00987	3.01964	3.85027	2.79901	3.26176
Os09g0549700	(No Hit)	ribosomal L18p/L5e family protein, putative, expressed	5.43703	5.88226	5.37225	6.26349	6.20895	6.4834	3.91785	3.96769	4.25882	5.88891	5.74404	5.50651	5.14415	5.0607	5.93079	6.74241	6.94934	6.73275	5.9402	6.06234	5.17171	5.66269	5.58794	5.5362	4.02101	4.19071	4.2301	5.23384	5.41138	4.60898	5.73767	5.77924	5.27708	6.03562	6.08478	6.00354	5.14873	4.82246	4.67286	4.44414	4.63421	4.75848	6.48653	5.74692	5.69415	4.0614	4.84669
Os09g0551500	Receptor-like protein kinase 6.	serine/threonine-protein kinase receptor precursor, putative	2.57102	2.79449	2.15619	2.4704	2.62372	2.94414	3.70873	2.2469	1.5957	3.98773	2.85149	4.49041	2.85905	3.24526	0.745489	2.71113	3.88479	3.39381	3.30166	3.49331	2.34272	3.92181	3.20798	3.41504	4.39582	5.1672	5.17506	4.04404	3.09402	2.68669	4.80568	4.80553	3.86675	3.70511	5.04256	3.86496	4.8141	5.26006	3.98937	6.02422	4.90349	3.81467	4.62302	3.12502	1.57259	2.77584	4.38514
Os09g0555700	Zn-finger, C2H2 type domain containing protein.	ZOS9-17 - C2H2 zinc finger protein, expressed	4.00645	3.86093	3.87827	3.52958	5.31497	3.84464	2.80483	2.85023	2.92774	2.55861	2.75135	1.07541	3.36815	3.25797	2.13748	1.89681	2.64398	2.03403	2.64314	2.28677	0.762763	3.53316	3.02648	2.90602	3.7495	4.34576	3.1136	2.22337	2.50455	3.29946	2.23057	0.789129	2.62275	2.45199	2.28368	2.19277	3.02918	2.18907	2.6895	2.19584	0.522367	1.40818	2.82399	1.82793	2.84083	2.48264	2.63608
Os09g0557300	Conserved hypothetical protein.	hypothetical protein	3.72111	3.72021	2.91981	2.5549	2.76798	2.83028	3.24175	2.64816	1.73444	1.96765	2.51916	3.35764	3.10602	2.96514	2.44979	3.48959	2.60302	3.36945	1.63203	3.59053	2.7012	3.99447	3.96905	1.23139	3.98167	4.59845	2.35513	3.26205	2.7293	4.43375	4.80539	5.43681	3.36936	4.51705	6.32276	5.65424	5.66851	5.6035	3.59244	3.26621	5.25189	2.92541	3.11381	2.27036	2.46111	2.57036	1.7939
Os09g0560200	26S protease regulatory subunit 6B (MIP224) (MB67 interacting protein) (TAT-binding protein-7) (TBP-7). Splice isoform 2.	26S protease regulatory subunit 6B, putative	6.47499	6.11719	5.0776	7.79565	7.40136	7.00472	6.96987	6.79536	6.70846	6.99614	6.21296	6.09977	6.78761	7.30695	7.71313	6.69293	7.78129	7.96447	5.12106	5.72706	5.65721	5.50069	6.20926	6.38603	5.92177	5.36793	4.96295	4.71993	4.47512	4.29245	4.35215	4.30958	3.75433	4.49151	5.01749	3.98771	4.67295	5.46196	4.30869	4.73037	4.54989	4.8154	5.41012	4.80135	4.21991	4.72258	4.79627
Os09g0561600	Protein kinase domain containing protein.	OsWAK91 - OsWAK receptor-like protein kinase, expressed	3.43273	3.34903	4.44365	4.83375	4.52329	4.91895	4.53439	2.52591	2.76669	5.22556	4.41153	4.79249	3.7102	2.9467	0.692267	3.98796	3.83754	4.64618	4.73069	5.01517	5.64238	4.6621	4.82229	6.08373	4.09891	4.58833	3.92631	5.10049	4.2621	4.05153	4.62231	4.03834	4.29884	5.11499	4.5512	5.01906	4.59163	4.14928	5.26475	4.48665	4.55232	5.18312	1.75078	3.23205	3.04355	4.50035	6.29073
Os09g0563100	Hypothetical protein.	No Hit	4.34379	4.43273	4.7585	4.01691	4.33431	3.92726	3.11679	4.01505	4.25706	3.41579	3.64366	3.63998	4.09186	4.74249	4.1616	3.9988	4.27673	3.87937	2.95121	3.81951	2.57389	3.62487	3.61783	3.21143	4.95933	4.78275	4.58486	4.43167	3.61499	4.91253	3.40901	4.17279	3.01709	2.95822	5.09409	3.65028	5.00629	4.42027	2.67905	3.15225	4.14731	3.30782	3.11536	3.11118	2.47946	3.51326	2.59048
Os09g0567100	Hypothetical protein.	expressed protein	1.4064	1.91338	2.72183	2.84815	2.22643	1.93003	2.76325	1.29861	2.98365	2.38234	1.99838	3.48528	3.57671	2.62383	2.87911	1.87328	2.48765	2.07349	1.82609	1.86788	2.86671	1.8815	1.08685	0.802609	3.19124	5.0488	4.56946	3.06504	2.35436	4.16927	2.05729	1.55162	1.52534	1.88686	3.06918	1.93157	2.69045	3.56065	2.72912	3.33357	1.96702	2.26481	1.71675	1.65298	2.2066	1.28001	1.69722
Os09g0568500	Germin family protein.	Cupin domain containing protein, expressed	0.868469	2.41044	2.74074	1.2818	2.26957	1.41826	2.00778	2.449	2.93148	0.928953	1.68098	1.11296	2.44515	2.05089	2.43062	2.07265	1.64788	1.05861	2.26318	1.62909	5.84026	2.04389	1.51467	0.740054	4.37688	4.86504	2.13453	2.3922	1.33051	-1.64546	2.41872	2.65685	1.93766	3.32789	4.06239	2.75414	0.797987	-1.00229	2.77947	4.71963	2.86147	0.727577	1.61231	1.32054	2.31315	0.664353	1.46465
Os09g0569000	Non-protein coding transcript, uncharacterized transcript.	No Hit	4.69902	3.37117	3.68741	3.37603	3.55118	3.03025	5.8462	3.14353	3.0284	4.03713	3.33219	3.91181	3.90623	2.29822	3.97286	3.68411	3.53612	3.49952	3.26191	3.27841	2.79968	3.7224	4.1798	3.52754	4.33815	5.48698	4.21675	3.36452	2.70775	1.94298	4.89748	4.78008	3.99919	4.57994	5.81324	5.27255	5.30875	4.73212	3.39829	5.47877	4.63889	3.21532	3.08798	3.60097	5.07378	3.56566	3.68257
Os10g0111000	Conserved hypothetical protein.	No Hit	3.61432	4.50378	3.73033	4.0847	3.99604	2.65864	2.40501	2.92393	2.74172	3.832	4.20166	4.72334	4.0207	4.98347	3.5139	4.63724	4.04855	4.46963	4.45549	3.79196	3.65116	4.47828	5.09927	4.56956	4.82193	6.09041	3.85443	4.13662	4.17643	4.4668	5.18371	5.63399	3.43908	4.87025	6.34917	5.94968	6.38949	6.08545	4.23698	4.94984	5.71822	3.70452	3.85447	5.20489	5.15767	5.25798	5.16277
Os10g0122000	UDP-glucuronosyl/UDP-glucosyltransferase family protein.	UDP-glucoronosyl and UDP-glucosyl transferase domain containing protein, expressed	2.65034	2.34717	3.38599	1.97053	3.1244	3.57052	0.433576	2.91468	2.70378	2.00716	3.32066	1.80772	3.3255	3.00089	1.59906	2.93172	2.54444	2.64207	2.07381	1.87311	1.24574	2.36352	2.21274	1.55992	6.56191	2.93197	4.23903	3.54592	1.46606	3.50421	2.2482	3.22978	2.90877	2.16474	4.05735	2.35773	3.66758	3.21229	3.01904	2.61393	3.08243	2.18716	1.55772	1.87991	2.26785	2.24472	2.65371
Os10g0125200	Hypothetical protein.	No Hit	1.25923	3.47217	3.51141	1.02184	0.505842	2.78776	-0.48495	3.01949	1.94646	0.850393	2.19254	2.27143	6.86582	2.45514	3.16524	3.2472	0.414518	2.87737	1.71275	2.24899	2.89338	4.33763	2.88558	1.87657	4.52171	5.37318	0.376768	2.8501	2.93605	2.57177	2.79186	4.38474	1.5946	2.83978	5.20564	3.62998	3.68238	5.11046	2.03585	2.00183	4.74008	1.38899	2.07588	0.624416	2.42547	5.50587	2.90649
Os10g0137000	Cyclin-like F-box domain containing protein.	OsFBX363 - F-box domain containing protein, expressed	1.67353	1.95914	2.71388	2.62377	2.49461	2.50449	2.05857	2.78328	2.78148	2.56555	2.19941	1.43944	2.9422	3.77731	2.79447	0.935436	2.42082	3.14085	2.35939	1.24457	0.946547	1.59466	1.03344	1.96895	1.21975	5.16432	2.17839	3.39607	3.07556	-2.35877	2.50969	1.89044	2.44341	2.6231	0.71821	1.74596	3.94024	1.76221	1.58838	3.4156	1.98737	1.06366	3.05109	4.3181	3.2385	2.12948	2.3555
Os10g0153900	Protein kinase domain containing protein.	cyclin-dependent kinase G-1, putative, expressed	5.47663	5.53373	5.67796	5.86668	5.35813	5.45812	6.05937	6.52943	6.70578	6.33903	6.39262	6.56424	6.83109	6.94289	6.65957	7.33352	7.37415	8.02328	7.06412	6.73899	6.53143	6.21691	6.03217	5.91224	6.28886	5.7828	6.41691	6.13469	6.37711	6.14147	6.70886	6.34727	6.55809	6.52829	5.63243	5.89638	5.12298	5.48877	6.09809	5.55675	5.21604	6.40582	8.29907	8.2371	7.98087	8.51958	7.8733
Os10g0154300	(No Hit)	No Hit	7.32215	7.86138	7.55708	7.50169	7.41751	7.41327	7.99548	8.66148	8.52931	8.08407	8.33706	8.30247	8.92662	9.19633	8.88697	9.28765	9.42498	9.97561	9.0498	8.65907	8.53898	8.11262	8.03906	9.6392	7.45105	6.90406	8.05251	7.47603	8.0944	6.63962	8.58051	8.4455	8.67874	8.60206	7.77995	8.0933	8.19439	7.83315	8.16575	7.80361	7.5495	8.42324	10.5048	10.3948	10.1292	10.3012	10.0446
Os10g0154500	Protein kinase domain containing protein.	cyclin-dependent kinase G-1, putative, expressed	6.49607	6.41475	5.69473	6.41855	5.98657	5.54903	6.31564	6.57994	6.97505	7.16671	6.8803	7.26707	7.33787	7.65658	7.49583	7.76336	7.69292	8.23549	6.44198	6.61035	6.20305	6.08113	5.8526	5.93537	6.74136	6.73646	7.13817	7.52598	7.02617	6.87398	5.98846	5.61521	5.6663	6.18467	5.51858	5.23246	5.19016	5.83003	5.88736	5.53121	5.67187	6.29394	7.82211	7.28842	7.49631	6.80103	6.97049
Os10g0157400	(No Hit)	calcium-dependent protein kinase 12, putative, expressed	3.90026	4.10758	2.73596	4.35266	5.00752	4.15062	4.12741	4.24541	4.83455	5.46315	4.05434	3.96638	5.3878	5.83637	5.42779	5.47316	5.42683	6.09846	2.549	4.82461	2.94252	3.96667	3.15318	2.53224	5.48942	5.62723	5.43582	6.62052	4.96378	6.79264	4.98961	4.29699	4.7535	5.37126	4.57232	4.73233	4.05418	4.37103	4.8333	4.82776	3.82271	4.15935	5.15537	4.18267	3.85033	3.29594	4.08688
Os10g0165000	Arabidopsis protein of unknown function DUF266 family protein.	DNA binding protein, putative, expressed	1.58311	1.44692	3.0933	2.15484	1.99937	2.47835	3.65842	0.911166	1.15621	1.73962	0.863153	2.25905	0.981906	2.32728	3.29337	1.86271	1.67944	1.59242	0.575542	1.57707	2.53456	1.42284	0.936392	2.48832	3.38858	5.17798	3.21516	2.68771	2.32923	2.83512	3.48596	3.50088	3.92702	4.06182	3.94256	3.88524	3.82652	1.1759	1.9488	1.27259	2.67895	2.1226	2.06098	1.45996	3.10912	1.54716	0.975316
Os10g0174800	Protein kinase domain containing protein.	OsWAK108 - OsWAK receptor-like protein kinase, expressed	-0.37678	2.33554	1.31962	2.22964	1.79915	5.96168	2.74989	2.15052	0.789376	1.31596	2.89123	3.79112	1.54585	1.67752	3.13103	2.05568	1.7449	3.30735	1.28875	2.42149	2.36687	2.56052	2.9443	3.36752	4.38224	5.58017	3.83248	1.94826	1.58446	2.23907	3.75587	3.97746	3.23052	4.0278	5.22139	4.30064	4.36897	4.17788	2.96617	3.3406	3.18323	2.05906	1.47508	1.31456	0.0601002	1.72576	1.37862
Os10g0178800	(No Hit)	OsWAK111 - OsWAK receptor-like protein kinase, expressed	0.395716	2.70104	0.146218	2.49256	2.39374	1.21287	3.35572	4.23069	1.08957	1.98737	2.50083	2.54096	4.25541	2.20859	3.99937	3.20118	1.79951	2.72021	3.26439	2.34977	2.47168	2.56941	2.39316	2.02757	3.74555	3.93888	4.34825	1.3741	2.63468	-0.22802	4.72125	4.70517	4.76048	5.08116	4.94058	5.774	4.40347	4.25597	4.02954	3.83929	4.21767	4.20742	1.64077	2.89037	1.93155	1.45629	1.34648
Os10g0181100	Conserved hypothetical protein.	expressed protein	2.10347	2.60795	4.17331	3.77035	3.2764	4.04661	4.00944	4.08493	3.16034	6.26665	5.88849	5.49941	3.94212	4.05092	3.42797	5.6575	6.07345	6.17511	1.76999	0.0750814	2.45975	0.00388244	0.646557	1.78298	-1.45583	4.72091	4.84708	3.15208	3.62637	-0.315381	1.18087	1.24498	2.49266	1.26807	2.01395	1.62648	3.33412	0.815101	1.41889	1.73327	0.337216	2.17858	2.18077	0.777399	1.02311	2.02722	0.798475
Os10g0188800	Conserved hypothetical protein.	retrotransposon protein, putative, unclassified, expressed	2.44916	2.37622	2.94528	2.41741	2.83422	2.99979	1.51162	0.440812	2.12611	1.85595	3.24704	1.8269	1.1765	2.31385	1.36268	2.59428	1.52701	3.1598	0.918606	1.55979	1.46052	1.89511	1.71216	1.9207	4.00201	5.40943	4.25384	2.65267	2.62169	2.58833	2.81989	3.39042	1.62689	2.31949	4.56409	3.68016	3.47257	2.97253	1.78895	2.54411	2.14092	6.59608	2.49927	1.63917	0.166426	2.7396	2.07902
Os10g0192300	Conserved hypothetical protein.	No Hit	3.4794	3.76635	4.02725	2.36129	4.11226	3.31354	1.6889	3.3473	2.63436	1.10064	2.17651	3.71389	3.16732	3.14624	2.52245	3.54059	2.6115	3.07985	3.06886	3.64704	1.03049	3.85979	3.45501	1.70374	6.8821	4.23276	2.80092	4.5072	2.76076	3.79599	3.9452	4.93323	2.48787	3.5485	5.78994	4.07952	5.73489	5.69745	3.43438	3.63329	5.01214	2.736	3.16521	1.55547	7.84841	2.26849	3.41616
Os10g0205200	Ubiquitin-conjugating enzymes domain containing protein.	ufm1-conjugating enzyme 1, putative, expressed	2.66652	5.48665	3.83606	2.14595	2.81692	4.41446	6.71399	2.42888	3.33345	2.78533	2.44296	2.40704	4.27153	2.69883	3.2996	3.59263	2.80594	3.09784	2.21208	3.13866	2.71494	2.35501	2.85337	2.08382	4.41954	5.05589	1.20115	3.39639	2.63196	4.3873	3.12235	3.65407	4.32499	2.51352	4.44263	3.38372	4.07584	4.38176	3.77979	2.78145	3.86481	3.0058	1.8726	2.82988	3.11222	3.23478	2.66269
Os10g0213100	Protein of unknown function DUF1409 domain containing protein.	retrotransposon protein, putative, Ty3-gypsy subclass	3.88333	4.00076	3.266	3.83533	4.04369	4.66746	2.49804	3.44244	2.34543	2.9283	2.83416	5.09564	2.79154	3.62537	4.09526	3.84382	3.18902	4.14412	3.27035	3.68804	2.9898	3.9417	4.00039	2.70676	5.09611	6.00832	4.29603	3.77192	3.36381	0.222541	4.15978	4.81788	2.78952	4.03475	5.91091	4.25827	7.14635	5.66482	4.08361	4.93418	5.2059	3.85701	4.45234	2.95714	0.862544	3.01811	2.3161
Os10g0328700	TPR-like domain containing protein.	crooked neck, putative, expressed	1.8309	2.9877	2.72358	3.85385	4.74233	2.44182	2.93765	2.34927	3.69151	3.15756	3.39749	1.14436	4.13763	2.24719	2.95247	2.7037	4.12555	1.22324	1.58485	1.36941	1.46121	0.0864286	0.161133	0.367935	2.85683	-2.06339	1.59981	2.17483	2.27663	3.21989	4.15008	3.79032	4.30901	4.15422	4.17776	4.08197	1.44227	1.05655	3.65	3.3663	2.53412	2.12058	1.47491	1.55505	0.659557	2.1018	1.24087
Os10g0338500	Conserved hypothetical protein.	expressed protein	8.0065	7.96666	7.82483	8.94512	9.3842	8.68544	8.08044	8.70516	8.31199	8.36727	8.6368	8.3426	8.42667	8.82899	8.57143	8.991	9.07752	8.98241	7.44603	6.88367	6.88107	7.38643	7.76623	7.6277	6.19874	5.60708	6.56869	7.21542	7.40506	6.62608	5.22568	5.49189	5.48223	5.44407	5.54497	5.6894	6.62438	5.75547	5.70715	5.9089	5.67773	5.65963	7.31877	6.95285	6.83792	6.64902	7.00634
Os10g0352200	Hypothetical protein.	No Hit	3.34236	3.20486	2.22914	3.24853	2.8501	2.91579	1.80383	3.68374	2.63405	2.62767	3.62458	2.26975	3.17781	4.13349	2.83687	3.86276	3.1662	1.22797	2.56311	3.22813	1.84339	3.17015	3.02391	1.24029	4.82587	5.27135	4.22722	3.40674	3.16968	-1.87964	3.03165	4.37535	2.40577	2.51731	5.42158	3.59341	5.37831	4.02262	2.44704	4.00581	4.99554	2.49737	2.50704	2.04935	2.49336	3.45561	2.21526
Os10g0363500	Protein prenyltransferase domain containing protein.	PPR repeat containing protein, expressed	5.39965	6.61018	5.05841	4.95678	5.26035	4.97304	5.47194	5.88729	5.92688	5.43722	5.67275	4.78122	5.35784	5.45241	5.07612	5.06764	5.5359	5.68135	3.89016	4.40442	4.54919	4.42617	4.29971	4.59978	1.74383	5.07734	4.16825	4.04038	4.98241	3.08365	5.24767	5.51522	5.40286	4.87049	4.64009	5.04677	5.31015	4.79762	5.18453	4.84179	4.75897	4.8307	5.25179	4.59382	4.46877	5.20555	4.98893
Os10g0393500	Lipolytic enzyme, G-D-S-L family protein.	No Hit	-0.389725	3.85451	2.59726	1.88611	3.76673	2.94196	3.07593	1.75628	2.46429	2.53786	2.10368	2.60709	0.55343	1.75477	2.65078	1.71358	2.22865	3.80429	1.03709	5.59214	2.26129	2.00968	2.28085	1.37073	3.46432	1.42601	4.79823	2.67023	2.94911	3.85527	1.96331	2.91131	1.85634	2.09433	4.15621	2.95738	5.75228	3.75893	3.04687	2.6486	3.9114	2.95374	2.5715	0.919722	2.2874	3.04278	1.29138
Os10g0411600	Hypothetical protein.	No Hit	2.9281	2.37489	0.138763	2.74273	2.21733	2.9038	0.403726	2.13743	3.77819	3.07279	1.82731	2.14328	3.66174	2.2116	1.71811	2.4539	3.01469	2.67568	2.40973	2.10781	1.82546	2.33429	2.8427	2.19981	1.93495	4.01099	3.20174	2.33972	1.13449	5.19495	3.16677	3.4528	1.2257	4.60027	4.22265	2.81064	3.95097	3.81653	2.31228	4.43557	3.63035	1.84714	1.9697	2.51229	1.75172	3.20365	3.24726
Os10g0419000	Retrotransposon gag protein family protein.	No Hit	3.39927	2.2333	2.78241	3.03497	2.81838	3.03217	2.84576	2.35863	2.21831	2.73152	2.74875	3.39167	3.49123	3.83537	3.5046	3.08347	2.51838	2.0958	2.58768	2.9898	2.19301	2.451	2.64144	2.82759	3.74694	5.00447	3.1587	3.43365	2.79963	3.61372	2.80541	3.95008	2.20789	3.19516	4.60204	3.06732	4.41412	4.36777	2.41123	3.64529	3.94648	2.67454	2.72965	2.17313	2.85839	2.23767	3.10172
Os10g0426700	Conserved hypothetical protein.	No Hit	4.99193	3.59738	3.38789	1.6957	3.82207	3.17445	3.67191	3.79165	2.33667	3.13838	2.03702	2.65498	4.02629	3.27783	4.07893	2.68876	1.8844	2.35074	2.67476	1.35427	3.43528	2.70504	2.1966	3.18755	4.95311	6.30123	6.9115	3.1012	1.57269	3.88033	2.65276	2.62554	2.25046	2.0823	2.57535	2.33839	3.6793	2.00611	2.0381	1.18692	1.33801	2.70574	3.16862	3.47566	4.70525	4.13224	3.82194
Os10g0427300	MATH domain containing protein.	MBTB47 - Bric-a-Brac, Tramtrack, Broad Complex BTB domain with Meprin and TRAF Homology MATH domain, expressed	5.28895	4.41276	4.42012	4.27657	3.64032	3.49714	4.13837	4.19641	3.46158	3.93836	3.54191	4.28623	3.75933	4.31222	4.56987	3.33656	4.56431	4.17947	3.11967	2.1249	2.53174	2.70563	2.66653	2.18171	-0.992721	4.47364	4.42261	4.28778	3.15868	3.33872	3.89222	4.11887	3.58073	4.1998	4.36034	4.01738	5.21507	4.37896	3.07462	4.18372	4.16376	3.70041	2.765	2.79324	3.33851	4.78967	4.09811
Os10g0431000	Conserved hypothetical protein.	transposon protein, putative, CACTA, En/Spm sub-class, expressed	5.09692	4.90833	6.30155	5.67154	5.21279	5.54844	4.0959	4.89422	4.9281	4.77818	4.66958	5.23812	5.10464	5.45365	5.37514	5.06555	5.0773	5.40446	4.61965	4.21797	4.1107	4.60527	4.62072	4.71244	4.95453	5.17619	4.19886	4.98811	4.3091	4.02244	3.198	3.35855	3.82107	4.41215	3.94074	4.08451	3.01648	2.50757	3.22411	3.66994	2.72559	3.63907	3.97447	4.31621	4.34501	5.05668	4.02485
Os10g0451300	(No Hit)	transposon protein, putative, Mutator sub-class	4.78266	4.88335	5.55878	4.1877	4.53832	4.8185	4.84585	4.99104	5.01034	4.23768	4.73342	5.11385	5.1815	4.52021	4.76244	5.0415	4.15112	5.39059	4.23904	4.47438	4.27948	4.40258	4.14502	3.50096	6.44595	6.67151	5.61505	4.12803	4.95903	5.13899	4.06197	4.67495	3.95501	3.42318	5.29882	4.00882	5.34671	5.96725	4.23158	4.89211	5.67245	3.98961	3.5185	4.51462	4.31199	4.69713	3.5878
Os10g0459600	Xyloglucan galactosyltransferase.	xyloglucan galactosyltransferase KATAMARI1, putative, expressed	2.39655	2.14084	0.820715	1.71184	6.42114	2.74893	2.6747	2.18269	2.03113	2.69835	2.80572	-0.648625	3.53609	2.20111	1.94534	1.97265	2.04106	2.66377	0.272549	-0.127218	0.860127	1.02137	0.362663	-0.220658	-0.655581	4.36374	4.0529	2.72255	1.64358	3.41519	5.43944	5.51697	5.22642	5.5716	5.18355	3.92688	0.364339	0.613326	2.33758	3.72614	1.90173	3.06743	0.870117	1.57076	2.60031	2.08266	1.52289
Os10g0460000	(No Hit)	expressed protein	3.00806	1.75519	3.55409	4.85719	4.59413	3.61726	2.68058	2.78284	3.37707	3.98163	2.77148	2.98949	2.03493	2.75144	0.363497	3.01633	3.16265	2.27876	2.14327	2.45934	1.1558	2.53527	2.84584	2.39574	3.70633	4.82855	3.9274	2.45893	2.15064	4.48512	2.78279	2.74426	3.04226	2.62081	3.76505	2.69773	0.830691	2.66755	2.72335	2.06496	1.46207	1.47165	0.514348	1.12816	0.828001	2.58236	1.64988
Os10g0471700	Cyclin-dependent kinase inhibitor 7.	cyclin-dependent kinase inhibitor, putative, expressed	4.20751	4.40097	4.51861	3.47824	3.72868	3.4078	3.77996	3.61043	3.63567	3.39278	2.91443	3.44188	3.55616	4.12054	3.03746	4.18937	3.41559	4.42348	3.43777	2.96997	2.7227	2.54992	2.54856	2.52303	4.02966	1.75433	-0.382278	5.23022	4.34685	1.76974	1.97563	0.492593	1.95491	3.21796	-0.540209	1.90485	4.44915	-0.708573	2.72317	3.31863	1.47747	3.07651	4.24253	2.85534	2.65485	4.01518	3.33814
Os10g0476500	Conserved hypothetical protein.	expressed protein	4.78009	4.94344	4.81354	6.02045	6.15374	5.53629	5.51321	5.74801	5.82067	6.11411	6.26678	6.15925	6.36464	6.5431	6.67802	6.76297	6.88668	7.47535	6.44645	6.65959	5.80588	7.10762	6.78184	6.43409	5.48065	4.77167	6.58021	6.15214	5.85279	5.31774	7.62626	7.98376	7.68773	7.92993	7.78167	7.21814	7.78699	8.0464	8.02832	8.05248	7.62666	8.18069	8.1165	8.76384	8.5352	6.92846	7.8706
Os10g0478500	MATH domain containing protein.	MATH domain containing protein	5.68439	3.05105	1.93472	2.17001	1.29277	2.65169	2.52371	3.0912	2.03738	3.92644	2.20995	2.27984	2.19717	3.75364	1.96127	1.86917	2.15505	2.9205	1.93416	3.04691	5.34544	2.9448	2.61461	1.69731	3.72211	5.70876	5.21408	1.63232	2.64294	3.68504	2.21959	4.17544	2.558	3.45903	4.34845	3.06867	4.38585	3.6799	3.3184	0.974619	3.68099	1.43186	1.77143	2.14588	1.60382	2.39052	1.66062
Os10g0479200	Protein prenyltransferase domain containing protein.	PPR repeat domain containing protein, putative, expressed	5.04483	5.2719	4.61292	4.71882	4.50794	3.84528	5.30874	5.49075	5.19222	5.29453	5.01175	4.6505	4.57707	5.02765	5.16631	3.879	4.79314	4.21667	3.53528	3.56094	4.04846	3.56394	3.50301	5.68661	4.75575	5.7346	4.74697	3.57361	3.78997	4.28801	3.51076	3.99387	2.89982	3.38138	4.29276	3.71307	3.99032	4.344	3.36745	4.04853	4.3357	3.82564	4.14409	4.18589	3.8349	4.39791	4.05897
Os10g0479800	Protein of unknown function DUF1336 domain containing protein.	DUF1336 domain containing protein, expressed	3.5067	2.84155	3.11191	3.47041	3.4741	4.89219	3.03164	3.26361	3.10996	3.84291	3.65941	3.39284	1.94799	3.23708	3.47006	3.8612	3.47092	3.67783	3.07939	3.00278	2.69913	4.31721	4.32992	3.51782	3.22381	4.76942	3.74818	3.63805	3.36553	4.34708	5.08591	5.41286	3.38391	4.96516	6.17947	5.68826	5.21351	5.73927	3.89301	4.13579	5.22275	3.16329	2.43828	3.31287	0.964902	3.42955	3.18636
[truncated: 190 more rows]
[truncated: 129 more columns]
