# Supplementary material for: Comprehensive Network Analysis of Anther-Expressed Genes in Rice by the Combination of 33 Laser Microdissection and 143 Spatiotemporal Microarrays
Source: PLoS One. 2011 Oct 26;6(10):e26162. doi: 10.1371/journal.pone.0026162 (PMC3202526; doi:10.1371/journal.pone.0026162)
Supplement: Table S13 — Microarray data of Tetrad (TET)-tapetum preferentially expressed genes. (XLS) [file pone.0026162.s014.xls]

## Sheet: Sheet1
Table S13. Microarray data of Tetrad (TET)-tapetum preferentially expressed genes.
RAP-ID	Description_RAP-DB	Description_TIGR	Leaf blade_vegetative_12:00	Leaf blade_vegetative_12:00	Leaf blade_vegetative_12:00	Leaf blade_vegetative_00:00	Leaf blade_vegetative_00:00	Leaf blade_vegetative_00:00	Leaf blade_reproductive_12:00	Leaf blade_reproductive_12:00	Leaf blade_reproductive_12:00	Leaf blade_reproductive_00:00	Leaf blade_reproductive_00:00	Leaf blade_reproductive_00:00	Leaf blade_ripening_12:00	Leaf blade_ripening_12:00	Leaf blade_ripening_12:00	Leaf blade_ripening_00:00	Leaf blade_ripening_00:00	Leaf blade_ripening_00:00	Leaf sheath_vegetative_12:00	Leaf sheath_vegetative_12:00	Leaf sheath_vegetative_12:00	Leaf sheath_vegetative_00:00	Leaf sheath_vegetative_00:00	Leaf sheath_vegetative_00:00	Leaf sheath_reproductive_12:00	Leaf sheath_reproductive_12:00	Leaf sheath_reproductive_12:00	Leaf sheath_reproductive_00:00	Leaf sheath_reproductive_00:00	Leaf sheath_reproductive_00:00	Root_vegetative_12:00	Root_vegetative_12:00	Root_vegetative_12:00	Root_vegetative_00:00	Root_vegetative_00:00	Root_vegetative_00:00	Root_reproductive_12:00	Root_reproductive_12:00	Root_reproductive_12:00	Root_reproductive_00:00	Root_reproductive_00:00	Root_reproductive_00:00	Stem_reproductive_12:00	Stem_reproductive_12:00	Stem_reproductive_12:00	Stem_reproductive_00:00	Stem_reproductive_00:00
Os01g0121200	Zn-finger, RING domain containing protein.	protein binding protein, putative, expressed	5.6472	1.67836	3.95199	3.51224	2.80915	3.69585	2.6749	2.44654	2.77291	2.39001	2.84133	3.39278	2.20629	2.68046	2.45737	5.15333	3.48489	2.45466	4.74132	3.03221	4.43109	3.83582	4.17792	4.57709	4.69627	4.14282	4.23122	2.61275	3.20714	2.93453	6.38889	6.21448	6.77905	6.42846	6.28014	6.11951	5.90372	4.86468	5.9111	4.80955	4.96718	5.30791	5.30182	5.8678	6.79204	4.58066	6.29479
Os01g0182200	Small basic membrane integral protein ZmSIP1-2.	aquaporin protein, putative, expressed	12.5083	12.6662	12.3754	12.4329	12.7042	12.2824	12.7549	13.0484	12.9813	12.858	12.8914	12.3375	13.6704	13.7509	13.2222	13.6324	13.6089	13.4763	12.7011	13.0212	12.6186	12.7264	12.5756	12.454	12.6992	12.2154	12.623	13.5456	13.3016	12.4569	12.5595	12.6161	12.7802	12.4364	12.1528	12.4619	11.8654	12.2299	12.5408	12.2619	12.1601	12.594	12.3726	12.4096	12.139	13.5771	12.5655
Os01g0207500	Conserved hypothetical protein.	No Hit	3.7903	3.39821	5.01189	3.29972	4.05248	5.00627	2.35082	2.27507	3.39276	2.03049	1.43521	3.20968	3.37213	2.97784	2.97247	2.56556	1.74007	2.60371	5.31409	4.22968	4.76057	4.74957	4.47554	4.56599	3.12675	4.65386	4.74773	1.75424	2.6208	5.13323	3.95398	4.50762	4.18107	3.66361	4.75713	4.4167	3.85732	3.75956	3.29231	3.49418	3.46247	3.0622	2.26218	3.87977	3.0801	4.5365	3.06757
Os01g0219500	Plant lipid transfer protein/Par allergen family protein.	LTPL18 - Protease inhibitor/seed storage/LTP family protein precursor, expressed	1.23351	1.7717	2.78366	2.88296	2.56716	2.5911	3.12021	1.56032	3.73504	2.94271	2.16386	2.23332	2.98366	2.12732	1.61277	2.82771	1.79366	1.31174	1.24673	2.15555	1.42181	1.63194	1.44812	2.25339	3.32384	5.04905	3.64917	1.57686	2.14643	2.81312	1.2646	2.24019	1.53121	1.38907	3.23829	1.3009	3.69451	3.17164	1.08622	2.27001	2.65986	1.03419	2.75927	2.07535	1.64503	2.73316	1.70247
Os01g0223900	Curculin-like (mannose-binding) lectin domain containing protein.	receptor-like protein kinase, putative, expressed	4.78218	4.77968	4.78311	4.76636	4.77532	4.48182	1.11321	2.93956	1.95611	4.19908	3.64154	3.70585	1.82884	2.1033	0.683797	3.48124	3.1729	3.92453	7.61395	7.78583	6.80563	7.38973	7.01726	7.01653	5.21917	5.23595	6.93786	6.97637	6.56707	6.14551	6.51536	6.38966	6.75335	7.56904	7.22077	7.08033	4.83275	4.90468	5.99266	6.64098	6.14245	5.93946	2.79623	3.80862	4.55033	4.47272	5.15896
Os01g0236300	Auxin response factor 18.	auxin response factor 1, putative, expressed	9.25953	9.33884	9.12345	10.0542	10.2589	10.0291	9.68894	9.41779	9.27514	10.8982	10.6413	10.2051	9.22051	9.43884	9.16671	10.4057	10.7308	10.6925	8.10683	9.07224	8.40416	9.3103	9.08342	9.28951	9.15336	8.78425	9.82327	11.0776	10.7501	10.5684	11.763	11.2554	11.558	11.6285	10.4238	11.4605	10.8665	11.447	11.4112	11.6358	11.2003	11.5882	9.51095	9.06412	9.54452	9.48462	10.813
Os01g0238200	Conserved hypothetical protein.	expressed protein	3.84912	3.95121	4.46502	5.13068	4.93452	4.72955	5.70059	4.86602	7.50364	5.62194	5.62679	5.54871	3.23805	3.09664	3.88923	3.85415	3.94685	4.02505	6.61631	6.34122	6.45003	6.92019	6.91828	6.77498	6.14397	5.62359	6.54655	6.24176	6.03553	6.72748	6.46124	5.66989	6.38827	6.60268	5.67468	6.02154	3.86017	5.19182	6.04316	5.14976	5.33944	6.06423	7.15886	7.50853	7.57439	8.07618	7.14472
Os01g0243600	Conserved hypothetical protein.	expressed protein	4.63481	5.14864	5.45934	4.85741	5.23726	5.29532	3.78863	4.87059	4.88054	4.21229	4.57697	5.52842	5.32704	4.67225	4.98226	4.68686	4.33538	4.82584	5.50088	6.06512	5.2874	5.51793	4.5143	4.99939	5.79475	5.84037	5.56942	6.08081	5.86017	5.73951	4.75431	5.2848	5.53891	4.7692	4.73123	4.80153	7.57241	5.17737	5.2493	5.82258	5.35587	5.21763	6.09168	5.49507	5.52094	6.1029	5.49135
Os01g0248300	Conserved hypothetical protein.	pathogen-related protein, putative, expressed	6.19969	6.18775	7.04333	7.28247	7.204	7.47019	5.88038	6.00848	6.11657	7.18146	7.38884	7.80709	6.89976	6.84754	6.73422	7.97978	8.35701	8.07712	7.41324	5.53511	7.18661	6.10394	7.4921	6.55152	6.25914	5.94963	6.3816	5.96415	7.19222	7.03618	8.48516	8.65623	8.30157	9.09297	8.9156	10.0553	7.07513	6.59256	7.16088	7.30725	6.73906	7.43092	4.71043	3.87639	3.58582	5.00734	5.02293
Os01g0310600	Non-protein coding transcript, unclassifiable transcript.	expressed protein	9.15833	8.7109	9.54702	10.1318	10.1302	10.415	9.66704	9.77314	9.61625	9.78307	10.5236	10.4142	7.3829	8.07019	8.21612	9.01107	8.95848	9.14364	9.19168	8.7208	8.5208	9.26569	8.66029	8.74551	9.81121	9.37284	9.51659	10.0685	10.5174	9.50734	5.52887	5.69355	5.64814	5.38397	5.68986	5.42737	5.3363	6.45241	7.67878	6.30951	6.66951	7.10857	7.99819	6.64783	6.67687	8.63769	7.24773
Os01g0331100	Lipase homolog (Fragment).	GDSL-like lipase/acylhydrolase, putative, expressed	6.69029	6.55871	6.41174	5.04172	4.61515	5.55741	7.65539	7.64387	7.19522	7.62141	7.8136	6.56566	6.86778	7.08352	7.46419	6.671	6.97139	6.79747	7.09873	6.33865	7.26709	7.94497	7.38726	6.4969	2.96576	4.83295	3.60952	3.54816	5.42057	2.41502	3.75283	3.02126	3.77387	3.91252	2.67679	3.61559	1.85899	-0.3367	2.15158	2.75017	-0.438531	1.9019	7.0277	7.83477	7.24839	5.90148	7.06799
Os01g0373500	Conserved hypothetical protein.	expressed protein	0.77875	2.45839	4.09173	1.05735	1.5972	3.17311	2.1487	1.61531	1.43399	2.28373	1.3359	1.30575	2.07736	-0.827019	2.6679	1.46886	1.25342	1.47645	1.98319	1.41993	7.19565	2.93924	2.07529	3.17844	3.77048	0.103577	3.39839	1.4275	1.54133	2.08891	1.26944	1.22876	1.66766	1.32103	1.38659	2.00017	4.66702	2.14944	2.53783	3.13253	1.81347	1.08553	5.3983	5.34094	5.20958	3.37762	5.60279
Os01g0388700	Protein of unknown function DUF679 family protein.	expressed protein	3.84531	3.30965	8.82042	4.24979	4.3086	4.7624	4.21757	3.60433	3.80911	4.5581	3.61288	4.38867	3.48127	2.61348	3.37171	4.28374	3.5121	4.19909	2.63368	2.7242	2.8199	2.76377	2.78373	3.09082	3.41672	5.90586	4.89292	3.17308	3.44342	4.20486	2.49038	2.82738	2.49429	2.3342	3.79649	1.69968	3.20614	3.53183	4.00527	1.91386	2.42975	2.12586	2.05279	3.1294	7.85804	3.68759	1.89915
Os01g0525700	Conserved hypothetical protein.	No Hit	12.6721	12.6549	13.5717	8.91792	9.3239	12.0299	12.5199	12.333	13.5314	11.5363	10.4962	12.4291	11.7015	12.2336	12.3717	9.74127	9.84244	11.8964	12.2722	12.9676	13.5593	12.4477	11.7488	12.6473	11.1043	10.9272	11.4911	12.6593	12.0467	11.6516	13.8314	13.2946	13.8657	13.6874	13.0903	13.9125	12.6903	12.7744	13.2975	13.9872	13.3371	13.086	13.1209	13.1535	13.7331	12.4824	12.8936
Os01g0528800	Cinnamyl alcohol dehydrogenase.	NAD dependent epimerase/dehydratase family protein, putative, expressed	11.5471	11.4651	11.3391	11.4064	11.6234	11.0517	11.5322	11.5043	11.6236	11.7431	11.9305	11.2197	12.5155	12.6307	12.441	11.4263	11.9887	11.6668	11.0003	11.1303	10.8478	10.768	10.625	10.6626	10.9111	10.0858	10.6389	11.7894	11.8739	11.3453	10.4422	10.3499	10.326	10.3115	9.86776	9.8815	9.46686	9.98633	10.081	10.0482	9.84554	10.077	10.9524	11.1937	10.8441	11.5236	11.2465
Os01g0570700	Carbamoyl-phosphate synthase large chain (EC 6.3.5.5) (Carbamoyl- phosphate synthetase ammonia chain).	carbamoyl-phosphate synthase large chain, putative, expressed	9.84178	10.2212	9.70479	10.5308	10.7514	10.2255	10.7745	11.5512	11.2687	11.0109	11.2321	10.0967	10.2419	10.5413	10.2167	10.5429	11.2976	11.7537	10.1242	10.2771	10.4615	10.7336	10.8576	11.0063	10.0005	9.52834	9.80954	10.5565	11.528	10.027	9.62887	9.96357	9.74526	10.0842	9.79015	9.6876	9.85732	9.65121	9.99253	9.72793	9.60523	9.91355	10.9633	10.4142	10.3125	10.6541	10.8848
Os01g0579000	Hypothetical protein.	hypothetical protein	3.47151	2.41834	5.19314	3.3822	1.9572	2.48752	3.16013	2.8663	3.09164	2.71029	3.0649	3.15286	3.33737	2.8294	2.97275	6.6981	2.66642	2.65756	2.6004	2.12561	2.88148	3.25944	2.46558	2.34045	3.92767	4.6345	4.9928	3.10911	2.18151	5.03063	3.61933	3.86479	2.58582	3.20158	4.93837	3.717	4.48049	4.51722	3.36111	2.48421	4.15927	2.64216	2.45254	2.19596	2.97303	1.3208	1.91338
Os01g0581300	Lycopene epsilon-cyclase.	lycopene epsilon cyclase, chloroplast precursor, putative, expressed	13.357	13.3224	12.4537	13.1887	13.3717	12.7315	13.784	14.0502	13.5649	13.7054	13.7309	12.8189	10.4142	10.9925	10.5453	12.7643	13.1474	12.2232	11.6835	11.1106	11.7898	10.6544	11.3298	11.3132	11.3901	11.2582	11.25	11.9807	12.3073	11.4849	4.50413	4.74258	4.7888	4.91082	5.30151	5.08614	6.99747	6.70035	6.6993	6.79497	7.03913	6.99097	10.6347	10.6847	10.2678	12.0203	11.3039
Os01g0598000	UDP-glucuronosyl/UDP-glucosyltransferase family protein.	UDP-glucoronosyl and UDP-glucosyl transferase domain containing protein	3.72477	4.45666	4.3398	2.92495	4.05902	4.81198	3.15538	3.166	3.62764	2.74003	3.02741	5.26177	3.82608	3.73534	3.59025	4.02338	2.45785	4.04179	3.52969	3.06053	3.56947	3.00892	3.20267	3.32774	4.75749	4.13682	3.40947	3.18824	2.60095	3.97249	4.93767	5.52101	5.014	4.62317	5.71543	5.35962	6.17855	5.52913	4.73974	4.03825	5.1411	4.82386	3.09726	3.63779	4.96346	3.61245	2.64917
Os01g0614300	Protein of unknown function DUF231 domain containing protein.	leaf senescence related protein, putative, expressed	3.36358	3.47675	5.17722	3.00542	2.94142	3.14771	3.52249	3.69877	3.40208	5.07284	4.76013	4.3194	3.52067	3.79027	2.79392	3.76168	3.93274	4.08047	5.70666	3.70265	4.97306	6.12074	6.3093	6.10232	4.02303	4.61718	4.58668	3.50794	3.43997	4.37476	7.5611	7.66994	7.35311	7.94622	7.62954	7.05594	5.78469	5.96491	6.3292	6.62961	6.81152	5.58623	5.76104	7.04257	7.23613	1.94131	6.99434
Os01g0624700	Transcription factor WRKY03.	OsWRKY12 - Superfamily of TFs having WRKY and zinc finger domains, expressed	7.80822	7.89895	7.7893	7.70008	8.26956	9.00415	4.74276	5.48647	6.12014	6.84059	7.69924	7.93879	5.70896	6.11656	6.03105	6.42768	5.79035	6.56423	5.45382	6.07359	5.54968	6.26496	6.62633	6.16756	5.11873	5.17643	5.04174	5.90347	6.85248	6.2128	6.66812	7.05029	7.33187	6.73723	7.45704	7.98272	7.80479	6.98826	7.36375	7.83358	7.3487	7.27994	7.84267	5.93617	5.83716	5.89552	6.74837
Os01g0685400	Blind.	MYB family transcription factor, putative, expressed	7.3176	7.81559	7.94839	7.67004	7.80926	8.58599	5.16248	6.14542	6.66893	6.16944	7.04842	8.45885	5.50685	5.50958	6.92392	5.46773	5.10449	7.30402	8.33529	8.901	8.50199	8.97904	9.06593	9.15146	7.09005	7.0079	7.22452	9.05554	8.44919	8.13686	8.29996	8.87928	9.13524	8.54439	8.75083	9.09403	9.76495	9.36576	9.80541	9.35291	9.33287	9.89565	8.07282	9.64495	9.94466	6.32593	9.69697
Os01g0691300	Plant lipid transfer/seed storage/trypsin-alpha amylase inhibitor domain containing protein.	LTPL150 - Protease inhibitor/seed storage/LTP family protein precursor, expressed	4.86789	4.29696	6.06068	4.83015	4.63318	5.78012	3.9052	4.01356	3.44998	4.20875	4.10241	4.6687	3.25871	3.55439	4.18672	4.37722	3.91958	4.62059	4.34612	3.35244	3.65548	4.12119	4.80086	4.62794	4.72418	4.1739	4.78568	4.0872	3.40123	4.64376	3.94452	4.2515	3.36024	4.02645	5.10716	4.14953	5.61853	4.51089	3.54741	3.61792	4.08953	3.19127	5.2495	4.5903	5.29412	3.81352	4.86363
Os01g0703300	Zn-finger, RING domain containing protein.	zinc finger, C3HC4 type domain containing protein, expressed	3.56693	2.21648	4.42127	3.08077	2.33347	4.6281	2.39516	2.58791	0.938863	2.49898	2.457	1.38698	2.62957	3.26078	2.67847	3.10245	2.60797	2.53881	5.19255	2.91447	4.5288	3.18488	4.61622	4.87747	4.23375	3.81876	4.03717	2.56022	2.84041	4.9128	5.98824	6.32205	6.20011	6.14128	6.09498	5.97678	5.67839	5.64869	5.71252	4.79939	5.34638	5.26166	2.10005	7.49527	6.29515	9.97842	5.7439
Os01g0720600	Spectrin repeat containing protein.	No Hit	8.56366	9.09913	8.14793	8.66015	8.87316	7.25311	8.92924	9.2074	9.11738	8.72289	9.13233	7.8062	8.58504	8.23146	8.18802	8.55353	8.96836	8.11679	8.19057	8.25807	8.24779	8.47986	8.72537	9.091	7.66253	6.51307	7.03843	6.3541	8.09355	7.62889	8.50495	8.24479	8.63579	8.41363	7.68145	8.05024	7.98109	7.78089	8.43767	7.92124	7.81394	8.53395	10.4488	9.6623	9.77993	7.77467	10.3439
Os01g0725100	Hypothetical protein.	No Hit	4.78512	4.94733	5.59894	3.71746	4.21637	4.06399	4.05558	4.28879	5.06925	3.56549	3.61702	4.7496	4.80557	5.26582	4.77775	3.49258	3.6475	4.1558	3.89171	4.69916	3.79101	3.82901	3.51531	3.02305	4.46017	4.94877	5.47685	4.13304	3.76766	5.02831	4.01592	4.51068	3.2409	3.73255	5.48944	4.01727	6.36795	5.37559	3.85722	4.46795	4.87496	3.68603	4.53345	2.87764	3.08215	3.38017	2.60571
Os01g0798200	Conserved hypothetical protein.	No Hit	5.1517	5.33777	4.90465	4.97605	4.44462	5.21509	5.71461	5.55474	5.45309	4.7613	5.04231	4.65716	6.01442	6.49479	6.5368	5.55525	5.53819	5.34532	4.47976	5.51041	4.49161	4.37456	4.10386	3.03901	5.69882	5.59197	5.13643	5.12076	4.89227	3.45566	4.8797	5.12642	4.18871	4.05129	5.42292	4.6494	4.2141	5.27553	5.14809	4.72771	5.11967	4.52915	2.39693	3.98826	4.1924	4.11567	3.69126
Os01g0816100	NAC-domain containing protein 2 (ANAC002).	NAC domain transcription factor, putative, expressed	7.33905	7.90522	8.70438	7.92771	7.67907	7.65621	7.07976	6.45103	6.37335	8.72821	8.12286	7.47341	6.67988	6.94514	6.81097	8.31646	7.80997	7.99968	8.14047	9.25846	9.81722	7.98244	7.39148	7.74799	7.00243	6.44232	7.96596	8.44944	8.00179	7.0676	8.82569	8.50648	8.73422	8.92844	7.83118	8.09258	8.7458	8.58321	10.0325	10.0161	9.0054	9.37949	6.46785	5.11089	5.35039	7.05035	6.82155
Os01g0855800	(No Hit)	No Hit	6.75665	7.22511	6.69113	7.1557	6.93431	7.29502	6.84857	7.55054	7.64416	7.44784	7.90857	8.67581	7.83688	7.86876	8.43191	7.5759	7.39752	8.04519	7.69738	7.65642	7.22331	8.33037	7.90442	8.04045	8.72708	8.45774	7.61244	7.96444	8.02117	8.45451	7.37956	7.65192	7.81035	7.37197	7.64181	7.59532	7.71397	7.32742	7.55135	7.40406	7.50279	7.98083	9.28121	8.30773	8.75541	7.17495	8.37082
Os01g0857200	Di-trans-poly-cis-decaprenylcistransferase family protein.	dehydrodolichyl diphosphate synthase, putative, expressed	10.0359	10.2869	10.3633	10.1119	10.4869	10.6687	10.155	10.5729	10.6138	10.4636	10.6312	10.9798	10.3913	10.19	10.3248	10.946	10.8346	10.6343	9.8764	10.5	10.2012	8.85519	8.76648	9.12807	10.6134	10.3135	10.3741	11.2754	10.9362	11.0027	5.80677	6.15581	6.74935	6.11376	6.14173	7.07672	7.26515	7.25267	7.60213	7.61819	7.56238	8.10082	9.07978	8.78705	8.87097	10.4569	8.66133
Os01g0874800	5'-3' exonuclease domain containing protein.	DNA polymerase I, putative, expressed	3.95082	3.26402	3.20794	5.46057	4.93492	4.50951	6.10063	6.0565	5.75663	7.07199	5.85423	5.54646	5.48691	5.18497	5.75929	6.44094	6.67487	7.17418	5.2365	4.73548	6.41767	4.86635	5.37065	5.35408	5.39817	5.65028	4.58837	6.14719	5.45989	6.24019	3.75872	3.73395	2.86248	3.64129	4.42758	3.46702	3.0206	3.54817	3.46364	5.8645	3.79634	3.70142	5.02931	4.50049	4.49156	5.6093	4.99205
Os01g0917700	PAK-box/P21-Rho-binding domain containing protein.	P21-Rho-binding domain containing protein, putative, expressed	5.44334	5.20872	7.68208	5.47779	5.3034	6.68431	4.64799	4.55027	4.87382	3.79971	4.14186	4.55757	3.87688	4.05454	4.0143	3.959	3.84426	3.55781	9.66093	8.2992	10.6927	9.28502	9.96826	10.4828	5.0443	5.76085	3.87216	4.70273	6.16402	6.87308	10.3094	10.3273	11.5292	9.9752	9.92807	10.3404	8.94282	8.26953	9.98668	8.15943	8.49046	10.0197	8.57898	9.73441	10.5972	8.66899	9.4849
Os01g0930900	Tropinone reductase homolog (EC 1.1.1.-) (P29X).	tropinone reductase, putative	3.26733	3.18175	3.07003	3.13857	2.90968	2.86127	1.91281	2.4959	2.53368	2.47378	2.56463	2.257	6.31676	6.41642	5.93903	4.12575	3.96228	5.05972	3.22884	1.90922	3.24481	1.46606	1.33679	2.87874	4.4022	4.44342	4.38916	4.04047	1.7157	4.57229	3.14665	3.21386	3.66847	3.47877	3.5763	3.68469	4.54577	4.47572	3.67091	4.90514	3.04572	4.07229	1.82817	1.53917	2.67493	1.55406	1.78445
Os01g0933900	Glutathione transferase III(B) (EC 2.5.1.18).	glutathione S-transferase, putative, expressed	11.2223	11.5883	11.7893	11.2948	11.6144	11.5165	10.7599	11.3787	11.1544	11.7517	12.2254	11.7673	11.9308	11.9217	11.1819	11.3455	11.7763	11.5883	13.0823	13.102	12.9812	13.6403	13.6291	13.4912	11.2172	10.7787	10.3871	12.043	11.6002	11.0531	11.1418	11.5032	11.6614	11.3918	11.5052	11.2026	10.8559	10.7634	11.7203	10.6009	11.0888	11.6276	10.9101	11.8794	11.7223	11.1167	11.5518
Os01g0964800	Zinc finger protein.	FYVE zinc finger domain containing protein, expressed	7.71766	7.77846	7.75451	7.8975	7.66528	7.64699	7.66811	8.19992	8.40647	7.99075	8.26338	7.52748	9.32975	8.71145	8.58273	8.96646	8.48398	8.78486	7.73508	7.85683	7.90834	8.04375	8.25172	8.33444	6.12998	6.26942	6.78319	7.34207	8.67035	6.68661	7.67449	8.05249	8.32964	7.69511	7.86038	7.88414	7.62706	6.77885	8.07858	7.03279	7.14451	8.03868	9.21689	9.33192	9.01511	8.29621	8.81609
Os01g0973300	Adaptin, N-terminal domain containing protein.	adaptin, putative, expressed	7.19704	6.92368	6.37959	8.0086	7.52552	6.97297	8.20626	7.86719	7.79748	9.20626	8.44768	7.77138	8.31867	8.25388	8.31233	8.01063	8.54841	8.58378	7.13094	7.58814	7.80243	7.3856	7.59356	7.84042	7.99852	7.9166	8.06637	8.48521	8.29137	7.92952	8.32633	7.70272	7.97118	8.20483	7.13138	7.32865	6.79224	7.67582	7.7168	8.16585	7.61289	7.87671	8.18925	8.42799	8.21408	8.34782	8.59501
Os02g0130200	Glycoside hydrolase, family 28 protein.	polygalacturonase, putative, expressed	3.39312	1.85251	3.73311	3.87452	3.36165	4.06433	4.02889	3.53395	2.72167	3.63702	3.69396	3.76094	3.27376	2.73482	3.28932	3.11542	2.87742	3.23208	4.32193	1.30105	4.20479	3.16752	4.84312	5.10752	0.351426	4.74378	1.11702	2.77214	2.40382	-1.84111	3.79041	3.83189	3.95882	4.05271	3.18998	3.7874	0.267189	-0.392868	2.8535	2.4743	-0.990269	2.81463	5.18022	6.31437	6.82042	6.72216	7.33114
Os02g0152000	Hypothetical protein.	No Hit	4.60551	4.88812	4.75892	5.2024	5.18877	5.47249	5.3565	5.86843	5.7381	5.73834	5.82915	6.06249	5.39828	5.2651	5.24093	6.02802	5.97519	6.22569	4.7283	4.67257	5.00602	5.14654	5.37886	4.94243	5.23933	6.06324	5.10959	5.9497	6.31718	4.87443	5.48821	5.63528	4.44402	5.3027	6.38077	6.52524	6.74265	6.28545	5.47415	5.44307	5.86552	5.27435	6.25412	5.34762	5.27869	5.89153	5.72043
Os02g0245000	SWAP/Surp domain containing protein.	splicing factor 3 subunit 1, putative, expressed	11.722	11.7408	11.0703	11.5309	11.503	11.0469	11.5708	12.0421	11.8683	12.0714	12.0552	11.2345	12.1975	12.308	11.9264	11.3984	11.8846	12.3992	10.9209	11.6096	10.9186	11.9462	11.7199	11.4864	11.0818	10.4552	10.9257	12.1327	12.4311	11.5716	11.7244	11.4114	11.3878	11.7549	11.2469	11.3152	11.433	11.5171	11.5319	11.6654	11.6056	11.655	12.3102	11.9404	11.8305	11.7195	11.8683
Os02g0310300	MADS14 protein.	No Hit	4.528	4.86133	5.27465	4.30071	4.74426	5.65166	4.59587	5.43798	5.17518	4.87736	5.64507	5.27936	4.60368	4.90139	5.19821	4.90238	5.06451	5.55448	4.6914	5.37624	5.36257	5.61288	5.69659	5.64049	5.79418	5.37304	5.7961	4.7467	4.95828	4.17082	5.05003	5.72275	5.11663	4.84015	6.15315	6.61906	6.22819	5.8181	5.14649	5.88719	5.73655	4.54978	5.78667	5.96027	6.0925	5.85858	6.0937
Os02g0320300	Hypothetical protein.	chalcone isomerase 3, putative, expressed	5.34419	4.52558	4.70527	5.77132	5.02784	5.25918	5.24256	4.85312	5.24104	5.55063	4.75626	5.23555	3.22231	3.82989	4.58782	4.01067	5.18143	4.93228	4.15672	3.72709	5.3211	5.11972	4.47425	5.44127	4.93793	3.95153	5.14902	3.89081	3.9027	4.79865	3.70517	2.63181	6.32445	3.65755	3.0464	3.19956	1.10252	1.62526	3.01158	2.21168	1.63346	3.44139	4.89208	4.61227	4.7245	4.25835	5.29482
Os02g0452000	Hypothetical protein.	No Hit	1.20106	3.17525	2.80049	1.10254	0.211899	4.00251	1.00839	0.782867	1.66777	1.87395	1.50653	0.815946	6.65466	2.73876	2.22613	6.78202	1.99414	2.92908	2.43156	2.53955	1.72675	2.73292	3.39952	0.880781	4.32421	4.15232	1.00576	1.73603	1.27178	4.35724	2.70549	3.85837	2.16573	2.35248	4.5981	3.23907	4.15914	3.85336	2.50982	1.64994	3.94857	2.24836	4.61035	2.08518	2.87112	1.32689	1.16085
Os02g0468200	Protein of unknown function DUF652 family protein.	rRNA-processing protein FCF, putative, expressed	8.51224	9.06914	7.37172	8.8939	9.13231	7.9078	8.52261	9.39741	9.10188	9.43234	10.0248	9.41444	8.60687	9.1054	8.70281	9.25225	9.81387	9.45796	9.04484	9.30029	7.87184	9.69182	9.28756	8.82783	9.1515	8.39801	9.24148	9.74519	10.1678	9.52779	8.40393	8.60405	8.24819	8.83688	8.66585	8.30649	8.40927	9.07086	8.69836	9.11922	9.15115	9.24718	10.2293	9.10415	8.98801	8.57167	9.40047
Os02g0474500	(No Hit)	No Hit	12.261	12.1717	11.7498	12.2331	12.377	12.1396	12.6235	13.0654	12.9543	13.1936	13.4674	13.147	12.1575	12.8202	12.3736	12.8446	12.947	12.8745	11.5448	11.1853	10.5997	12.0652	11.5552	11.0141	12.4345	11.9606	12.1538	13.5687	13.5866	12.6589	8.34845	8.78685	8.30793	8.20936	8.53295	8.48525	8.91878	9.63455	9.85856	9.77508	9.88136	9.65334	11.9759	11.1782	10.7913	11.7886	11.5228
Os02g0541300	Histidine decarboxylase (Serine decarboxylase).	decarboxylase, putative, expressed	12.7096	12.4548	11.0413	11.7872	11.628	11.1408	13.3527	13.5269	13.4267	12.3839	13.0271	12.1062	13.4797	13.7797	13.504	12.3488	12.4189	12.1421	13.6422	12.8701	12.7176	13.5741	13.5018	13.2003	13.879	13.6773	13.8453	13.8001	14.0806	13.4858	12.9456	12.6246	12.6805	12.8242	12.2012	12.1051	10.4083	10.787	12.1218	11.9021	11.457	12.2978	14.6937	14.6619	14.6797	12.3743	14.3927
Os02g0549800	Hypothetical protein.	No Hit	4.1382	4.61402	4.35302	4.63465	4.36239	4.58078	4.78008	4.7335	4.52368	4.96356	4.70817	4.37823	4.42271	4.78047	4.19417	4.1842	4.65438	4.28034	3.56749	3.68489	2.86988	3.7399	3.27441	2.97278	4.22208	3.92838	3.15014	4.31632	4.40431	4.00473	2.8112	3.64493	1.58342	2.60042	4.31482	2.37897	5.31748	4.12457	4.1847	2.78927	3.92701	3.1251	4.57248	4.01193	2.75995	4.11692	3.45911
Os02g0609500	Hypothetical protein.	No Hit	4.23991	4.24056	3.91436	3.13285	4.59226	3.53767	4.94222	4.08091	4.20761	4.46996	4.02303	2.11983	3.89467	3.0173	3.18323	2.17652	2.98095	3.71173	2.72004	2.3944	4.69198	2.89562	3.41994	4.05394	4.44314	5.29797	4.48924	3.60557	2.83679	4.6014	4.45685	4.04718	4.3358	3.8674	4.7318	4.81664	2.61975	3.6988	3.3595	2.64049	3.27759	3.79919	6.63729	6.07646	6.01473	6.0531	6.22452
Os02g0629000	Protein of unknown function DUF584 family protein.	DUF584 domain containing protein, putative, expressed	3.40496	2.74006	4.83933	4.84907	4.923	5.2954	5.66262	5.70228	5.70072	7.12353	6.8916	7.50808	2.44161	4.04863	4.29748	6.10084	5.77536	6.54298	6.13331	6.81806	5.43162	7.35275	6.45318	6.8616	5.97426	5.513	8.19985	8.13831	8.26185	7.69915	7.94826	7.8606	8.05017	7.97169	8.14548	8.70493	8.909	9.01241	10.2455	11.3617	10.2961	9.92714	7.36886	3.6712	4.71192	7.0692	6.78805
Os02g0639900	Thioredoxin (TRX).	thioredoxin, putative, expressed	10.3167	10.4074	10.4231	11.8376	12.1465	11.6352	11.9253	12.4456	12.5376	12.2292	12.4181	12.1105	11.848	11.827	11.5937	12.8745	12.9491	13.2142	12.1901	12.2969	12.1904	12.31	12.2592	12.2701	11.9437	11.4637	11.2802	11.7693	12.2453	11.4767	11.3428	11.4386	11.6393	11.0375	11.0968	11.3824	11.1127	11.1459	11.6544	10.818	11.1561	11.7429	12.0136	11.8484	11.8042	12.3981	11.9637
Os02g0671400	Conserved hypothetical protein.	No Hit	7.28099	6.87842	8.17859	7.43299	7.61711	7.87817	7.38063	7.27875	7.15047	6.89562	7.28055	7.2755	7.4469	7.7268	7.53217	7.10981	7.51604	7.23492	6.67977	6.4369	13.341	6.07534	6.57962	6.45843	7.76368	7.34534	7.75197	7.2073	7.05486	6.27821	5.66209	5.80607	6.06134	5.62553	5.36931	5.66995	6.32274	5.90621	5.8687	5.85227	5.83081	6.15076	7.40331	6.67521	6.74069	6.40368	6.90648
Os02g0690100	Hypothetical protein.	No Hit	4.79708	4.60836	4.92693	4.77128	4.67472	5.12039	2.81068	3.96141	4.37323	4.18635	4.6635	5.78014	4.70535	5.52539	4.4501	5.70171	4.75956	5.63468	4.85637	4.90832	3.74924	5.58814	5.90377	4.1389	6.06075	6.38245	5.57348	5.21889	5.17776	4.87955	6.04154	6.89107	4.12051	5.90656	7.67022	6.44117	7.33368	7.53644	5.24818	5.96651	7.06872	4.79395	5.01328	4.51541	3.96746	4.72357	4.5642
Os02g0729100	Protein of unknown function DUF231 domain containing protein.	No Hit	10.6552	10.9959	10.2982	11.2441	11.1994	10.7661	9.10107	9.95071	10.1376	10.3191	10.9127	10.347	10.0511	10.3553	10.4608	10.4238	10.9488	10.6934	7.85921	8.52694	8.28069	8.25788	7.91269	8.44883	8.18069	7.53469	6.7574	10.0387	10.099	8.81268	9.84308	10.3979	10.7282	10.4192	9.63335	10.6277	11.1162	11.1997	11.0571	10.8154	10.6855	11.0723	8.29768	8.2192	8.69737	8.85175	8.99053
Os02g0773800	Hypothetical protein.	expressed protein	4.05442	3.21609	2.26417	3.00127	2.94592	2.47845	3.81214	3.23678	3.17234	2.63915	2.45618	3.62519	2.84085	2.65332	4.10951	-1.10458	2.63989	3.01849	3.22046	2.57711	5.02461	2.42787	2.83308	3.38655	-0.206516	1.85304	4.4563	2.8464	2.31114	2.74533	1.93431	1.11247	3.01687	1.36534	-0.230466	1.91203	4.96518	1.97393	2.01561	3.42142	2.53632	2.81044	5.95385	4.48468	3.91905	3.57006	4.83064
Os02g0796700	WD40-like domain containing protein.	WD domain and HEAT domain containing protein, putative, expressed	10.1994	10.2706	9.85055	10.7169	10.645	10.143	10.7687	10.5422	10.4344	11.4432	11.0161	10.0667	11.0208	10.9857	10.8258	10.5762	11.2139	11.3542	9.06186	9.56488	9.63277	9.41628	9.37584	9.66967	9.819	9.49433	10.1724	10.533	10.8012	10.4005	10.2697	10.2566	10.2875	10.0871	9.53517	9.86469	9.7461	10.166	10.3911	10.6779	10.2565	10.3533	10.0474	9.8329	9.71193	10.3873	10.3854
Os02g0807000	Phosphoenolpyruvate carboxylase kinase.	calcium-dependent protein kinase isoform AK1, putative, expressed	8.59248	8.52483	7.92259	8.24242	7.87215	8.44504	8.17195	8.2384	8.36452	7.99223	7.75484	8.12227	8.48295	8.73177	9.01323	7.86445	8.13969	8.389	8.23638	8.74068	8.14136	8.71247	8.0886	8.43417	7.30756	6.98923	7.14018	9.23998	8.93132	8.2247	10.3145	10.0309	10.3106	10.3164	9.91746	10.6204	9.27834	10.2307	10.7544	10.0089	10.2589	10.9557	9.05283	8.13882	8.21905	6.40641	9.10247
Os02g0832800	Alpha-1,3-mannosyl-glycoprotein beta-1,2-N- acetylglucosaminyltransferase (EC 2.4.1.101).	N-acetylglucosaminyltransferase I, putative, expressed	10.3329	10.3128	9.63442	10.4407	10.2202	9.66065	10.1301	9.80675	9.54155	10.4307	10.3598	9.40392	9.46413	9.53545	9.444	9.43509	10.0395	9.00252	9.20871	9.35219	9.78749	9.30109	9.86383	9.9989	8.6344	7.41036	8.74755	8.7858	9.7227	9.11217	10.4178	10.2452	10.0916	10.2779	9.71659	9.88724	9.63037	9.60925	9.77149	9.84592	9.78235	9.92494	10.5204	10.8928	10.501	10.3003	10.8107
Os03g0101400	Conserved hypothetical protein.	No Hit	4.27798	3.85446	3.97882	4.36975	4.03354	3.29953	3.12833	3.75842	4.87928	3.67044	3.43737	3.94635	4.51738	3.41308	3.58735	3.96582	3.97901	3.46424	3.39022	3.17239	3.2159	3.6622	3.14028	2.79912	3.13259	3.94401	4.61457	4.31649	4.507	3.94854	6.81613	6.29916	6.60102	5.50337	5.44713	5.80617	6.57269	6.85508	6.49849	7.59205	7.02298	5.9904	4.15265	4.05347	4.1812	4.52079	4.77921
Os03g0101600	Quinone oxidoreductase.	dehydrogenase, putative, expressed	12.1341	12.3501	11.7506	11.8813	12.3221	11.7155	11.835	12.2515	12.0555	11.9354	12.6279	12.0776	12.1835	12.7178	12.3179	11.5955	12.1223	11.7667	12.2739	12.6786	11.9261	12.255	11.9869	11.8291	11.5809	11.4429	12.4633	13.2138	13.3296	12.4281	11.8606	12.1797	12.1957	11.4584	11.7624	12.2673	11.7893	12.2217	12.3123	12.4932	12.6011	12.5086	12.6	12.5819	12.2341	12.5085	12.747
Os03g0170100	Conserved hypothetical protein.	expressed protein	4.12917	3.65672	4.23135	3.29445	2.62376	3.17451	5.1271	4.20776	4.23922	5.765	4.84673	5.35325	4.69461	3.6314	3.91846	5.37973	5.65078	5.40057	8.01485	8.34683	6.22311	9.09741	8.15313	7.62882	5.52953	4.59296	5.15483	5.7321	4.76094	5.02814	8.01093	7.60131	8.0914	8.00598	7.6016	7.43507	5.41388	5.83215	7.04157	5.17444	6.20183	6.81252	9.59912	8.74184	8.94374	3.8064	8.95763
Os03g0183300	Pathogenesis-related transcriptional factor and ERF domain containing protein.	AP2 domain containing protein, expressed	5.39425	4.97058	5.33342	5.95338	7.5493	5.83163	4.94969	5.55405	5.70702	6.79694	6.6434	7.40087	6.07826	5.76875	6.11103	7.02452	6.99717	7.95312	5.13982	5.66725	4.79082	5.76003	5.55005	4.75612	5.74074	5.03532	4.75061	6.32682	7.30829	6.18409	5.29271	5.84476	3.40036	5.18726	6.75543	5.38193	6.31271	6.63225	5.12769	4.71378	6.26002	4.93767	3.96188	3.73551	3.94414	4.59492	3.46325
Os03g0219400	Glycoside hydrolase, family 20 protein.	beta-hexosaminidase precursor, putative, expressed	8.79805	8.66579	8.57769	10.9357	10.8338	10.3874	10.3503	10.2579	10.3846	11.6636	11.5358	11.0451	10.5726	10.3869	10.1074	11.4578	11.4054	11.69	8.31121	9.10702	8.10305	10.298	9.84257	9.64331	9.57782	8.93391	9.39063	11.2823	11.4537	10.8718	9.64948	9.59706	9.67943	10.1208	9.76452	9.91033	9.45792	9.60046	10.1938	9.90163	9.73846	10.1268	10.3199	9.3496	9.5797	10.0664	10.5722
Os03g0233200	Pathogenesis-related protein 5 precursor (PR-5).	thaumatin family domain containing protein	3.60194	3.97005	3.78097	2.52536	2.77766	3.52581	2.83173	3.65605	2.84885	2.50049	3.34894	4.28777	3.49504	3.45976	3.23962	4.07335	2.4196	2.30105	4.76792	3.03769	4.97642	3.75491	4.66188	5.30953	4.61567	5.34358	4.45953	3.1971	3.42378	4.66421	6.00339	6.69625	6.58744	6.05465	7.12684	6.53117	5.83489	5.17288	5.67462	5.22659	5.22392	5.32044	3.83082	5.05342	5.33379	4.23007	5.5827
Os03g0245300	Hydroxyproline-rich glycoprotein DZ-HRGP precursor.	POEI16 - Pollen Ole e I allergen and extensin family protein precursor, expressed	2.09788	2.99944	2.73106	3.99615	3.9633	4.34507	1.92854	2.46974	2.27061	1.84891	0.477767	2.48119	1.28942	1.79615	0.0995165	1.09418	2.27481	1.57842	12.0362	9.81278	11.946	12.1077	12.4271	12.2317	2.75197	-0.78357	3.38309	2.3862	1.12827	1.55994	1.91973	2.05456	1.93645	1.91268	3.50558	2.66114	4.05047	0.985913	2.16115	2.15089	1.12256	0.955431	5.17614	7.49071	9.53016	3.65801	7.33205
Os03g0307500	Hypothetical protein.	No Hit	4.60299	5.28104	5.73461	3.86217	4.50301	5.28305	3.57198	4.43734	4.493	3.77162	3.96967	4.35263	4.44031	4.27889	3.45353	4.13677	3.81652	4.01524	3.90861	4.05039	3.52957	3.70194	3.7266	3.83107	4.01731	5.17312	4.89667	4.18686	4.06567	4.68645	3.78474	4.44437	3.60249	3.57932	5.07841	4.68696	6.61753	5.23851	3.65995	4.96679	5.03855	3.28067	4.19766	3.57196	3.61542	4.39555	3.47175
Os03g0313300	Poly(A) polymerase, central region domain containing protein.	expressed protein	5.07099	5.02489	5.60413	4.64949	5.2102	5.85926	3.15185	3.36674	3.66472	3.29073	3.68824	4.05051	3.5331	4.09742	5.93216	3.38406	3.21192	3.27522	3.55815	4.06075	5.1413	4.28505	3.90678	3.44589	4.983	5.42096	4.7728	3.97567	3.62178	4.44881	4.68465	5.19421	5.15432	5.0058	5.91043	5.34105	5.05975	5.14005	4.70804	5.09512	5.08718	4.58023	5.54171	4.95964	4.5539	4.48919	5.08998
Os03g0373500	Hypothetical protein.	No Hit	3.59819	3.75809	6.53172	4.78642	5.02934	4.93975	4.1348	4.59298	4.51552	5.10449	5.44643	5.1957	4.45421	4.50349	4.18635	5.83195	5.96434	5.86041	3.12191	2.79766	3.99477	4.09223	4.37937	3.89824	-1.78629	2.53238	1.20403	5.28783	4.55541	4.44412	5.44373	5.6634	5.74951	5.98416	6.37013	6.70152	7.08531	6.48255	6.49436	6.06522	6.85692	6.36954	4.14682	3.49468	3.36032	6.0886	4.20421
Os03g0429800	Xanthine dehydrogenase 1 (EC 1.1.1.204).	aldehyde oxidase, putative, expressed	10.324	10.1119	10.1717	11.6438	11.3779	11.2715	10.9008	10.9962	11.2085	11.4244	11.2297	10.6444	10.381	11.4876	11.4201	11.3752	11.6823	12.1336	9.25924	9.68891	10.0438	8.94787	9.49065	9.88234	10.3129	9.64662	10.1147	10.4062	10.7494	10.3032	9.48553	8.97416	9.44352	9.18106	8.3796	9.24051	9.27912	9.18287	10.0157	9.61943	9.34598	10.2492	9.19862	9.47068	9.34569	9.54993	9.28618
Os03g0604700	Hypothetical protein.	No Hit	2.03865	3.39098	2.84728	2.67802	3.63985	2.61873	5.41786	2.34202	2.67487	2.4299	2.73987	3.54559	3.87436	3.71717	3.58243	2.09015	3.05653	2.7309	2.98477	1.46256	2.01874	3.14807	2.69282	2.38295	4.5572	4.72792	4.18429	2.79181	2.84394	3.58651	2.98835	3.47675	2.03444	2.52965	4.37763	3.42819	5.56949	4.28927	2.39909	3.04057	3.88406	2.95769	3.4027	3.1927	2.51565	2.80021	2.90547
Os03g0683500	(No Hit)	expressed protein	3.1728	3.35974	2.61071	2.08156	2.72864	2.60793	1.96239	3.11138	2.96353	1.99239	2.78463	2.16177	4.37372	3.69045	4.46966	2.56057	2.65587	1.31873	2.57084	2.97485	2.44026	1.31588	1.12658	1.96516	4.19922	5.45094	3.74569	2.11891	2.07184	3.78594	1.84703	2.21944	2.44588	1.44814	2.63046	1.33986	4.58504	3.37821	1.74404	3.45802	2.86454	2.27772	2.9709	2.44644	3.43561	1.22951	1.84693
Os03g0687900	Hypothetical protein.	expressed protein	5.07068	5.6772	5.09345	8.36396	9.09126	8.35589	7.28573	8.20929	7.78305	9.2119	9.99803	10.2202	8.11786	8.00854	8.10916	9.40481	8.95901	9.15545	8.26538	6.74506	7.5491	6.77816	7.36978	6.94562	8.63223	7.9657	9.80422	9.70714	9.19481	8.56191	2.88094	1.91977	5.43893	2.18944	0.216401	3.85527	5.82669	5.01014	5.39321	4.64427	4.67705	5.73864	5.53714	5.45447	4.72829	8.26834	6.02032
Os03g0738100	Alkaline phosphatase family protein.	No Hit	5.30049	5.71217	5.87027	5.51593	5.26481	4.6758	5.34356	5.78036	4.95501	5.57425	5.05862	4.54619	5.00823	5.15275	4.60744	6.44742	5.65564	5.37	3.0527	3.75969	3.67885	4.08504	4.11262	4.02068	3.52111	5.52663	4.14971	3.51496	4.41402	4.40807	4.55675	4.84213	4.01667	6.20268	4.80037	4.18473	6.87342	4.81318	4.13932	4.66541	4.63557	4.48954	4.29795	4.66467	4.26863	4.43376	4.58755
Os03g0750700	Strictosidine synthase family protein.	strictosidine synthase, putative, expressed	12.9174	12.55	13.5891	11.126	10.8708	12.6798	10.9646	10.4972	10.6057	10.5222	10.4174	10.1985	10.2986	9.91321	9.76156	9.95338	10.3595	9.82229	12.1695	11.7599	12.0982	12.1117	12.2373	12.2765	9.91566	9.60853	9.1962	10.8612	10.3487	9.52311	11.6354	11.5235	11.5533	11.7826	11.3652	11.4494	10.6639	10.6026	10.8792	10.8879	10.6035	11.0166	12.213	12.4964	12.1183	12.8603	12.4828
Os03g0774700	Conserved hypothetical protein.	No Hit	3.80791	3.51799	3.61085	3.68476	3.40161	4.09686	3.14655	3.64534	3.6301	3.42315	3.49059	4.47719	3.38252	4.38067	3.76059	4.00477	4.02894	4.32585	4.10004	3.84841	3.32572	4.24829	3.65343	3.90851	5.2125	5.20679	5.61199	4.5072	4.52183	4.31808	4.10149	4.83209	2.16336	3.76771	5.72061	4.50408	4.63209	5.24438	3.07545	3.55238	4.59619	3.1991	3.56097	3.13649	3.72929	3.42576	2.92934
Os03g0789400	Conserved hypothetical protein.	conserved hypothetical protein	6.35446	6.33122	6.29668	6.68404	6.9408	7.11407	6.67489	6.0882	5.9685	6.26634	6.74974	6.99112	6.36009	5.53593	5.71313	6.22772	6.42293	6.46828	6.31621	5.88001	5.11197	6.52363	6.3365	5.7949	5.84815	5.8151	5.40082	7.56074	6.93051	7.31402	5.73026	6.00696	4.89921	5.50363	6.53072	6.35091	7.34522	6.62425	5.4471	6.114	6.36409	5.46992	7.38371	5.98207	5.73001	6.78598	6.34114
Os03g0793500	Casein kinase-like protein.	CK1_CaseinKinase_1a	10.083	9.89703	9.55796	10.1408	10.0984	9.67021	10.5235	9.91881	9.7384	10.4164	10.3503	9.64923	9.40448	9.88059	9.59705	9.36138	10.1251	9.49246	9.33281	9.65729	9.30198	9.21691	9.00217	9.12841	9.35458	8.66206	9.68196	9.6534	9.7514	9.6056	9.93675	9.42816	9.81386	9.78301	8.75508	9.25999	8.92683	9.47102	9.9425	9.7598	9.17933	10.0279	10.5254	9.87077	9.7751	10.2008	10.1232
Os03g0813700	(No Hit)	expressed protein	9.57579	9.75922	8.88324	10.5068	10.6526	9.82055	10.7191	11.1318	10.9855	11.1218	11.2093	10.9588	10.5758	10.8905	10.912	11.5097	11.588	11.6033	9.3517	10.1399	9.45473	9.59206	8.7729	8.95182	9.95344	9.16558	10.1016	10.7209	10.8702	10.0502	6.50953	6.00961	6.81932	6.32975	5.92188	7.09095	6.7679	7.96389	8.10337	8.69751	8.11171	8.57393	6.40082	5.72952	5.50978	8.34637	6.10792
Os03g0823400	Bowman-Birk type trypsin inhibitor (WTI).	BBTI13 - Bowman-Birk type bran trypsin inhibitor precursor, expressed	12.7993	13.4235	12.7767	13.0204	13.1315	13.5473	11.6513	11.9873	12.056	11.8921	14.3016	11.8639	7.46935	6.97098	6.74281	8.08114	8.3696	6.77584	12.7506	13.5865	13.214	13.5082	13.3003	13.4811	11.2083	10.0575	11.9499	10.692	13.6721	12.0471	11.9602	12.1857	12.4239	11.7576	11.6429	12.4178	10.7106	10.8108	12.7955	10.9765	10.9004	12.46	11.9977	11.3192	11.248	13.9599	12.226
Os03g0832600	Galactokinase (EC 2.7.1.6) (Galactose kinase).	GHMP kinases ATP-binding protein, putative, expressed	8.11929	8.1498	8.14648	9.2349	9.66711	9.34015	9.65644	9.69646	9.39407	10.0177	9.95826	9.68807	8.82862	8.87531	8.82581	9.5048	9.88907	10.0123	9.39384	9.22193	9.61484	9.89333	10.0756	10.3045	9.93606	9.41925	9.47628	10.1404	9.97229	9.48424	9.80746	10.099	10.4622	9.67858	9.45546	9.70401	9.27126	9.66572	10.3196	10.1066	9.87212	10.324	9.43446	8.83597	8.73263	7.7473	9.57905
Os03g0857100	Hypothetical protein.	expressed protein	12.0197	11.8505	12.6468	13.0569	13.2853	13.4571	12.6539	12.8074	12.6631	13.5177	13.8147	13.9933	11.552	12.3847	12.4737	12.778	13.0882	13.4241	12.9883	12.4127	12.2758	12.6983	12.3162	12.3304	12.7724	12.4711	12.9769	14.3605	13.9783	13.7312	10.9976	11.301	11.2961	10.315	10.6676	10.4835	10.2201	10.8437	11.3861	11.2328	11.0121	11.3358	12.8721	12.4297	12.3395	13.0098	12.4792
Os03g0860900	Lissencephaly type-1-like homology motif domain containing protein.	THION30 - Plant thionin family protein precursor, expressed	9.16454	8.73531	10.2289	7.14742	6.59058	7.22567	8.8681	8.60082	10.1926	8.11756	7.03906	7.91567	8.57253	8.25715	9.54184	7.14956	6.88721	8.25053	8.35465	9.07365	10.7052	9.00033	8.11174	9.44196	8.19124	8.1709	8.23193	9.05342	8.03082	8.70562	10.5871	9.75161	10.8292	9.76637	9.44848	11.0553	9.90172	9.3927	10.3342	10.4927	9.74571	10.0601	9.46064	9.18059	10.538	8.33961	9.18457
Os04g0115700	Hypothetical protein.	expressed protein	0.734242	3.1957	4.92947	1.34812	3.18182	4.69419	1.47563	2.15124	3.41327	0.979307	2.66297	3.01026	2.65003	1.91782	2.46917	2.34963	1.95757	0.276301	2.70737	2.05284	3.07429	2.10316	2.99668	4.05982	4.23268	4.55878	1.04199	2.52891	1.17206	2.41246	2.08274	2.74923	3.45177	2.38537	1.8953	2.84052	3.83479	1.09987	2.9068	3.18627	0.754116	3.36881	4.08139	4.48762	4.91833	3.43051	4.58539
Os04g0228000	Peptidase A1, pepsin family protein.	eukaryotic aspartyl protease domain containing protein, expressed	8.50004	8.28356	8.039	8.93062	8.61493	8.22308	8.96309	8.54015	8.49357	8.89763	8.65542	8.22607	9.02892	8.75497	8.69765	8.38532	8.68787	8.5269	7.48735	8.04466	7.92764	7.69723	7.7387	7.85641	7.62614	7.51806	7.60759	7.71701	8.02005	8.19244	8.55153	7.96929	8.17731	8.39211	7.45136	8.09446	7.602	7.72444	8.09671	8.02392	8.02026	8.15973	9.21117	8.80938	8.61858	9.28992	8.98249
Os04g0393300	Conserved hypothetical protein.	membrane-anchored ubiquitin-fold protein, putative, expressed	4.18702	4.24513	4.17294	4.35443	4.1495	4.44355	4.45956	4.02179	4.32962	4.25987	4.17723	3.58949	4.44158	4.70507	5.58655	3.23719	4.02092	4.58374	2.07893	2.51281	3.26271	3.29862	2.78397	2.79555	3.84384	2.04913	4.87358	3.96172	3.32802	3.60236	2.75824	3.51691	3.33259	2.66404	4.08591	3.03105	2.28939	3.75392	2.88649	2.61682	3.26214	2.45068	3.74278	3.52667	3.35606	3.35424	3.24996
Os04g0395500	Conserved hypothetical protein.	No Hit	4.23121	4.11968	4.30912	5.20029	4.76229	5.44402	4.71628	4.11257	4.12557	5.08801	5.32853	5.22054	4.21772	4.74486	4.51031	5.31934	4.79108	5.47005	5.07225	5.19253	4.44648	5.8807	5.55277	5.08731	5.9477	5.83768	4.3359	5.32568	5.53364	5.91244	5.41828	6.21843	5.41799	5.35576	6.64909	5.47479	6.51928	6.50101	5.37166	5.7015	6.0588	5.80057	6.60368	5.57718	5.71808	5.44043	5.39122
Os04g0398900	Hypothetical protein.	LEML3 - Anther-specific LEM1 family protein precursor, expressed	4.15536	3.32202	1.90834	3.5714	0.850213	-0.101161	3.36172	1.46863	1.57268	3.29472	1.46893	3.19764	0.826065	1.45211	-0.0823436	-0.898187	2.35053	4.18357	2.73575	1.75539	1.09742	-0.0864435	1.00664	1.57782	-1.46288	3.84945	5.24661	0.401556	1.97729	-2.45703	1.2133	1.16098	2.46328	2.45983	1.55081	2.52751	0.365993	-0.529664	6.11945	0.509892	0.0318531	2.45279	2.35217	0.600761	1.89057	0.974231	0.600481
Os04g0403600	Protein phosphatase 2C-like domain containing protein.	hypothetical protein	6.50086	5.85573	6.42114	5.28714	5.48408	6.28421	7.30881	7.19017	7.04348	4.63254	4.47772	3.93366	7.01111	7.35293	7.27258	5.51352	5.89032	5.9291	6.52669	5.84616	6.1215	5.74871	5.63337	6.0123	6.61894	6.05131	5.74014	6.10832	4.44723	4.67699	6.46981	6.23362	6.48148	6.32761	6.0334	6.48271	5.57294	6.17144	6.24385	7.31034	6.056	6.04973	5.98983	6.0326	5.48533	5.53675	6.38116
Os04g0414300	RNA-binding region RNP-1 (RNA recognition motif) domain containing protein.	RNA recognition motif containing protein, putative, expressed	7.72678	8.3888	7.57014	7.01233	7.63232	7.10221	7.5473	7.67025	7.68413	7.83275	8.23211	8.18484	7.8934	7.89958	8.04272	7.36876	7.59792	7.63911	7.80212	8.34137	7.71475	7.3988	7.02449	7.49963	7.74655	7.77897	8.30238	8.95698	8.74881	8.58494	6.62761	7.06198	7.09268	6.6055	6.79643	6.7693	6.14693	6.52428	7.23371	6.54939	6.51148	7.41607	8.86178	8.07177	8.10469	7.50591	8.31166
Os04g0449800	Esterase/lipase/thioesterase domain containing protein.	alpha/beta hydrolase fold, putative, expressed	6.00228	4.12243	4.49576	2.77411	3.43703	3.52613	3.04282	3.58981	4.64272	1.13603	1.89883	4.08399	5.09114	4.35786	3.96617	4.23162	4.41036	4.18863	9.1621	8.35374	11.1626	7.46155	10.7824	8.55382	6.27242	7.85587	5.75617	6.34627	5.06322	4.93503	12.3257	12.1774	12.5634	12.2489	12.3232	11.8938	11.4441	11.0942	12.2266	11.0002	11.1765	11.5285	9.34685	9.7232	10.5813	8.82988	10.2046
Os04g0470600	Myb-related transcription factor LBM2.	MYB family transcription factor, putative, expressed	5.45475	5.22265	5.76819	6.53963	6.28962	7.11822	4.57366	4.77314	5.01305	6.49202	7.05474	6.62972	3.9851	4.26019	3.99275	6.23396	5.9558	5.98912	5.0233	3.74697	4.2415	5.30619	5.26239	4.71406	3.8154	5.77594	3.84153	4.15034	5.22339	5.13699	4.98101	5.10991	3.71896	4.73728	5.83915	5.08655	5.29449	5.7315	5.0946	5.9903	5.67176	4.5301	2.24526	3.00362	3.55462	3.66173	3.20945
Os04g0499100	Biopterin transport-related protein BT1 family protein.	integral membrane transporter family protein, putative, expressed	4.06916	3.78231	3.74243	4.44646	3.83304	3.40149	4.52429	3.31412	3.93085	3.83204	3.80118	3.9815	3.29485	2.85535	3.7875	1.03874	3.09873	4.37807	7.39313	7.11416	6.7505	7.46722	7.50385	6.98149	3.05029	4.20405	1.35878	3.058	2.88833	3.24324	8.98289	8.09686	8.33536	8.71766	7.91885	7.82495	6.92896	6.87225	7.00134	7.70177	6.98441	7.04397	7.9057	7.52004	7.67177	6.55299	7.77416
Os04g0528200	Conserved hypothetical protein.	CRP1 - Cysteine-rich family protein precursor, expressed	3.41299	3.55261	4.08372	4.29551	3.86028	4.5981	3.68116	3.07023	2.8038	2.7166	2.66777	3.0795	3.98736	3.00941	3.23703	3.77414	3.30593	2.54154	3.31232	3.4196	4.64629	1.96355	3.10342	3.02999	1.77217	4.20549	3.10137	2.72456	2.06585	4.30488	1.54576	1.50037	2.04276	2.804	0.60747	2.7874	4.20026	-0.893315	1.02759	2.10089	-1.17658	1.15912	1.76095	2.64148	1.85393	5.0288	2.35437
Os04g0529300	(No Hit)	No Hit	2.65697	2.89419	3.40143	3.53388	3.37048	4.90718	3.7671	3.96222	4.09731	3.28835	3.2616	4.43821	3.52147	3.88811	3.82583	3.58067	4.09227	4.93344	7.30876	5.55093	7.28758	6.45258	6.91177	6.76562	4.35878	4.49902	4.82861	3.55799	2.69075	4.84612	1.48274	1.76886	1.98004	1.63875	2.25537	2.12446	1.73286	0.420553	2.17198	-0.0804277	0.266335	2.55998	6.6659	6.5549	6.75317	7.35646	6.72745
Os04g0529600	(No Hit)	lanC-like protein 2, putative, expressed	3.92805	3.19998	3.07519	4.81165	4.56148	4.78067	5.05398	4.61398	5.12313	7.00174	6.6199	6.02235	5.08121	5.07388	5.56151	6.4663	6.7216	6.44703	3.79419	4.81907	4.15249	5.0702	5.25471	5.05754	6.14278	4.88394	5.42097	6.85743	6.69503	6.03367	5.23289	5.13613	3.42046	4.79951	5.91738	5.54809	4.77878	5.43006	3.8983	4.12724	4.96844	4.27157	7.81062	7.42259	7.68349	8.50665	8.58565
Os04g0529700	Alpha 1,4-glycosyltransferase conserved region family protein.	glycosyltransferase sugar-binding region containing DXD motif, putative, expressed	2.51286	1.67304	2.00263	1.98372	2.42165	0.831439	2.73064	2.67922	3.55945	2.55325	3.25753	1.87203	2.15367	2.13787	3.47123	2.93941	1.44844	1.3883	2.77498	2.10108	1.40789	2.69181	2.49152	2.56182	3.88229	4.38069	5.25882	3.46766	1.28845	4.21272	7.55166	6.92335	6.80013	7.50421	6.41442	6.25978	5.94053	5.99835	6.47511	5.0728	5.58029	5.49691	2.29076	3.43891	5.65032	2.49158	4.06279
Os04g0570000	E-class P450, group I family protein.	cytochrome P450, putative, expressed	1.91727	2.14687	4.43377	2.01368	2.21412	3.71099	3.43895	6.18571	2.24493	7.7465	2.07297	3.42459	3.44795	2.21119	0.41983	2.08599	2.30354	1.61247	3.34624	2.0464	4.70089	2.45656	3.10395	1.92341	5.22716	5.49098	4.85498	2.38612	1.81195	3.19937	7.3587	6.9415	6.85893	7.68567	6.6347	6.71872	4.80839	4.3685	5.33484	4.75897	4.10882	4.45582	4.07924	2.21148	-0.104067	3.03893	4.19145
Os04g0577000	Ubiquitin fusion degradation protein UFD1 family protein.	ubiquitin fusion degradation protein, putative, expressed	7.48114	7.83235	7.42795	8.21899	8.36084	8.16001	8.02751	7.94813	7.82099	8.03137	8.13061	8.07447	7.44581	8.32864	8.28099	7.6072	8.29155	8.1878	7.53081	7.62542	7.65351	7.87435	7.80166	7.93463	8.45827	7.77315	8.16961	7.67368	7.90611	7.88055	7.41189	7.24676	7.75881	7.65786	6.86405	7.36365	6.12478	6.82871	7.22143	7.22458	7.01427	7.44676	8.50073	7.88022	8.07174	7.9676	8.16935
Os04g0603900	Conserved hypothetical protein.	No Hit	8.36119	7.9974	7.53257	7.3043	7.51953	6.60755	7.36583	6.59356	6.25037	6.82386	6.06387	6.4798	6.25882	6.83609	6.54002	5.8221	5.94946	6.14328	5.76266	5.38327	5.49993	5.13719	5.29257	5.00383	6.30052	5.12796	5.54167	4.93759	4.872	5.17404	6.09256	6.16834	4.95999	5.99478	6.84286	6.25709	5.75534	6.20575	4.92269	5.29287	5.88818	5.05645	4.11759	4.13276	2.01769	5.95908	3.56871
Os04g0633300	S-locus glycoprotein family protein.	serine/threonine-protein kinase receptor precursor, putative, expressed	0.993749	0.0621862	0.0642053	1.82215	0.592461	3.60711	2.43687	1.93996	1.2017	3.21198	3.04306	2.30362	2.60981	1.13737	3.20227	1.71422	2.30528	-0.476787	0.9758	1.10526	2.805	-0.249121	-0.0879071	0.181883	2.53281	7.32297	5.14619	1.90395	2.6127	2.48945	2.12558	1.28631	1.78013	1.54471	0.678199	2.09799	2.02322	1.57073	2.4729	3.24063	1.89468	3.23103	-0.0556834	4.74845	2.95731	0.54169	-0.38435
Os04g0638100	Transferase family protein.	transferase family protein, putative, expressed	9.00786	9.02662	9.88603	9.41235	9.56291	9.94126	8.42696	8.65145	8.72677	8.16013	8.58739	8.39405	7.536	7.81008	7.86349	8.13964	8.22609	8.75229	8.62925	9.01063	9.30858	9.19029	8.42932	8.8578	8.57129	7.91769	8.37923	10.0036	9.85276	8.69702	6.69321	7.53121	7.43343	7.38584	6.44854	8.06492	6.82678	6.9393	7.9682	7.36879	7.48682	7.56912	6.07688	6.24105	5.20915	9.22284	5.49718
Os04g0638200	Hypothetical protein.	No Hit	6.42345	6.24593	7.46159	6.81418	6.63979	7.38689	5.98183	6.25376	6.57423	6.42746	6.3051	7.23853	6.11022	6.0411	6.4629	6.83431	6.81064	7.58531	6.2294	5.75055	7.37843	6.20691	6.40825	6.66581	6.17457	7.7879	4.51404	5.58087	6.69031	5.5369	5.38234	6.04346	5.32599	5.30851	6.47144	6.11394	7.76509	6.82991	6.06566	7.13241	6.6293	5.86673	6.32358	5.84684	6.02371	6.72251	5.93857
Os04g0645200	VQ domain containing protein.	VQ domain containing protein, putative, expressed	5.206	4.73526	5.15149	5.08231	5.25562	4.57968	4.99684	4.9387	5.16079	6.11163	5.44424	6.00654	4.36987	5.44197	5.0584	5.28107	4.82985	5.50735	7.8864	7.22395	6.51651	8.30285	7.66976	7.87816	7.02866	6.88371	6.93966	7.68148	7.56979	7.80209	7.59886	7.6555	8.48349	7.60305	6.93655	6.85681	5.58658	6.62494	7.41048	6.25545	7.00769	6.17251	9.3467	7.96934	8.71655	9.06679	9.36258
Os04g0652700	Nuclease I.	nuclease PA3, putative, expressed	13.6564	13.6861	13.8229	12.0301	11.7248	13.276	9.45529	8.81131	8.93842	8.96859	8.94412	9.42069	9.24117	9.58784	9.05506	10.231	9.85653	9.74501	13.1818	13.8481	13.3371	12.1426	11.894	12.5149	10.6015	10.3056	10.53	11.4633	10.6179	11.0324	14.0696	13.8564	14.413	14.3127	14.1256	15.2035	11.3121	12.1098	12.7509	13.59	12.7803	12.5629	9.92446	11.6301	11.6046	10.8515	11.6771
Os04g0669600	Phospholipase/Carboxylesterase family protein.	acyl-protein thioesterase, putative, expressed	6.53968	6.46034	6.00917	8.47506	8.81225	8.14727	7.56719	7.10369	7.26624	8.47166	8.18441	8.19301	8.59001	8.98903	8.67843	9.34413	9.82443	9.73424	6.6076	6.97191	6.06413	6.94582	6.5761	6.45874	7.88538	6.86633	8.27027	9.42933	8.30857	8.12842	6.89326	6.63825	7.01263	6.70501	6.24469	6.60998	6.89734	6.9645	7.39531	7.77083	7.49773	7.66417	8.07945	6.71465	6.45534	6.991	7.74956
Os04g0670200	Cysteine protease component of protease-inhibitor complex.	oryzain beta chain precursor, putative, expressed	10.8906	10.3551	10.6653	10.8512	10.6274	10.8945	8.9324	8.83033	8.60585	9.22304	9.38253	8.9053	7.71494	8.79316	8.34039	8.07932	9.19843	9.23704	10.9125	10.9496	10.254	11.1854	10.9896	11.0248	10.7146	10.7154	10.9334	10.2428	10.4205	10.2531	12.2921	12.1451	12.4902	12.4404	12.0115	11.9818	9.91322	10.8969	11.6789	11.4611	11.3869	11.0802	11.0976	10.9531	10.7065	9.25367	11.2797
Os04g0677600	Conserved hypothetical protein.	CRP2 - Cysteine-rich family protein precursor, expressed	3.16574	2.88551	2.81926	5.39267	5.24095	5.74122	3.03679	3.55441	-0.195458	3.95416	4.38795	5.01676	1.17133	2.179	4.96341	3.52604	3.82645	3.58425	6.46525	3.73107	6.75702	5.51939	7.21163	6.57057	3.8851	-2.34511	2.5411	4.14777	2.90607	4.51639	3.11912	2.83951	3.13411	2.81617	2.73243	3.77143	4.82544	1.2907	3.67271	2.7922	1.60646	1.8355	3.16953	5.47697	4.63858	4.86234	4.47053
Os05g0125900	Conserved hypothetical protein.	No Hit	1.95606	2.91005	3.1457	1.7058	2.63502	2.79628	2.71181	1.53285	2.73978	2.51701	2.05472	1.92577	4.01092	2.45092	3.4622	2.08805	1.84814	0.447424	5.8028	5.46821	5.76593	6.8204	6.47911	6.61702	3.44899	4.75971	4.47703	1.34944	4.12562	5.52596	6.71808	6.68431	6.76491	6.39142	6.21645	6.00729	3.56716	4.68351	5.81385	5.33147	5.2257	5.44891	8.08426	7.51327	7.65657	5.51291	8.40093
Os05g0182900	Hypothetical protein.	expressed protein	8.43228	8.21938	7.62943	8.94747	8.78704	8.32415	9.25818	8.92362	8.57397	9.66776	9.40597	9.08741	9.14227	8.58991	8.50542	9.10754	8.99425	8.72807	8.46896	8.41274	8.61047	8.24312	8.50615	8.52478	8.74108	8.5181	8.96899	9.52328	9.5607	9.50107	9.1856	8.74473	9.20797	8.85634	8.09255	8.61781	8.44153	8.53756	8.98292	8.99096	8.78633	8.94742	8.14748	8.33018	8.55354	9.84431	8.79676
Os05g0193800	Conserved hypothetical protein.	expressed protein	8.68356	8.77385	8.5714	8.85632	9.004	9.09614	8.18978	8.95791	8.85937	9.16646	9.60506	8.97427	7.25996	8.01501	8.11561	7.86779	8.62967	8.12901	7.76708	7.00636	7.75129	6.90181	7.64095	7.605	7.12872	6.34845	6.76242	8.04625	8.96602	7.92623	4.63088	4.80181	4.57146	4.93173	5.27169	4.79579	4.18069	5.58585	5.55487	5.42016	5.7765	6.16135	6.82063	6.4099	6.2103	8.25525	7.30485
Os05g0198200	Glutaredoxin domain containing protein.	OsGrx_C15 - glutaredoxin subgroup III, expressed	9.26482	8.84883	9.18216	9.42281	9.45673	9.29711	9.34622	8.99369	9.21571	9.02801	8.46511	9.49231	10.3973	11.5479	11.8458	10.2738	10.8522	11.7387	8.73186	9.65018	8.92777	9.31328	8.86271	9.08998	10.4285	10.4465	10.4238	12.9066	11.4123	11.6485	8.98869	8.96106	9.1264	9.20742	9.15957	9.58748	9.49589	10.2083	9.44994	11.1077	10.6933	10.6948	7.36408	8.1238	8.68166	9.98857	8.92423
Os05g0336200	Hypothetical protein.	peptide transporter, putative, expressed	7.24111	7.06139	7.57852	8.26952	7.85439	8.53066	6.62955	6.75088	7.16558	8.25296	8.38411	9.18682	7.78639	7.15982	7.38876	8.6858	8.20367	8.46993	6.41582	5.90869	6.09114	6.67297	6.43349	6.93032	7.65964	8.32172	7.30679	8.27436	8.55736	8.74593	5.22197	5.48047	5.42766	5.27735	5.66081	5.67607	8.0555	6.72202	6.1189	7.48651	6.68471	6.44407	6.6281	5.69547	6.16992	7.79837	6.83472
Os05g0350900	Myb, DNA-binding domain containing protein.	myb-like DNA-binding domain containing protein, putative, expressed	0.482726	4.08486	3.52642	2.68128	3.38798	2.20722	3.21115	2.88092	2.52811	4.46274	3.82554	3.48956	4.06179	3.07589	3.22001	4.2548	3.45714	3.34058	8.65907	5.44115	9.24853	5.60249	8.20234	8.46074	2.04844	2.91495	4.74608	3.97059	3.49195	2.52138	7.7142	7.45712	7.53316	7.52375	7.12085	6.51679	6.73709	6.18543	7.15402	6.20371	6.11432	7.01744	4.3374	10.2771	11.2819	11.3892	11.3416
Os05g0359700	Conserved hypothetical protein.	expressed protein	11.4999	11.5045	10.828	7.5654	7.86819	7.23626	12.6767	12.5408	12.1917	11.2493	10.9299	10.8265	11.838	12.7858	12.4717	10.1907	10.233	11.1035	11.8441	11.8969	11.2081	10.3082	9.91676	9.75491	12.3763	12.069	12.6697	11.9617	11.366	10.0994	11.5272	11.7279	11.5703	9.94073	9.94521	10.3221	10.1211	11.3336	11.8356	12.2378	11.2707	11.1948	12.1448	11.981	11.6107	10.4125	11.2924
Os05g0366900	Conserved hypothetical protein.	expressed protein	1.83479	1.69189	0.760243	1.87517	0.797683	2.32816	1.67335	1.72482	3.03497	1.61982	2.53977	1.56384	1.32316	1.94726	2.93868	1.93565	1.77592	2.83575	2.2326	2.10427	0.365446	3.07393	-1.26001	1.40914	-2.66549	4.78546	3.04098	2.94678	1.08669	1.66148	3.18073	3.75771	1.65605	3.20398	4.61803	2.90314	4.14253	4.35929	1.11541	3.10846	3.86832	2.10937	1.62492	2.13103	2.18948	2.01128	2.93394
Os05g0374500	TPR-like domain containing protein.	tetratricopeptide repeat containing protein, putative, expressed	4.11931	3.28544	3.40669	5.07728	4.76251	4.34076	4.40963	3.51389	3.73767	4.1736	3.70495	2.52847	4.1923	4.60256	4.20472	3.68339	4.06377	4.34855	3.56914	2.01737	1.76259	3.99538	3.50708	4.70402	-0.544598	-2.80995	3.45775	4.01512	3.17197	4.46952	3.12134	2.05731	2.98996	4.05051	1.27331	3.10224	0.974953	-1.15873	1.78939	3.11409	-0.200804	3.15938	4.0087	3.70397	3.46572	2.82552	3.73673
Os05g0376400	Biopterin transport-related protein BT1 family protein.	No Hit	4.58923	4.91254	5.08561	4.43901	5.04886	4.82201	4.77814	4.46296	4.39721	4.66928	4.53457	4.63688	4.1077	3.73936	3.93584	3.24216	4.06239	3.97856	7.2363	6.62842	6.65778	7.46184	7.72258	7.10407	-1.81168	-1.63317	4.26599	3.06949	4.11111	2.4074	8.27169	8.39813	8.53409	8.01999	8.13227	8.13676	7.53588	6.41677	7.17646	6.69516	6.90845	6.87781	7.82918	7.62307	7.73532	6.43974	7.65845
Os05g0401300	Twin-arginine translocation pathway signal domain containing protein.	tat pathway signal sequence family protein, expressed	8.35103	8.15293	7.7246	7.99679	7.95235	7.32485	8.57205	8.89696	8.97676	7.96357	8.08558	7.61415	8.14409	7.37451	7.74007	8.50446	8.29773	8.03462	7.72162	7.20293	8.55889	7.20853	8.26597	8.1363	7.83858	6.80279	7.56032	7.44581	7.93804	7.72102	5.17403	5.27026	4.59316	4.56496	5.57832	4.50537	5.90481	6.28607	5.66179	5.24635	6.06269	5.42353	6.81693	6.49778	6.19172	7.33753	6.56484
Os05g0443400	Glycoside hydrolase, family 17 protein.	glycosyl hydrolases family 17, putative, expressed	2.87463	0.16931	-1.1209	1.18713	1.13437	1.71017	2.24341	1.13662	1.93939	1.75382	1.20111	-0.0616577	0.447255	0.497267	4.20394	2.73567	4.24914	-0.353411	0.293273	-0.138582	3.67718	0.333001	0.101605	1.61021	6.3518	2.9322	1.68331	-0.297748	0.870535	1.67618	1.74295	-0.50328	2.14235	0.784934	-1.42828	0.358595	0.0121643	-0.0795178	0.48777	1.80101	-0.724851	1.38591	1.38337	1.47313	2.957	2.728	1.45236
Os05g0453500	Conserved hypothetical protein.	guanylyl cyclase, putative, expressed	7.39032	7.49225	6.96563	7.1819	7.33236	7.46619	8.62187	8.34479	7.91664	8.74026	8.31668	8.06808	7.42722	7.81652	9.49562	8.2462	8.32302	8.56677	8.53225	8.09602	8.76632	7.90555	8.59016	9.38356	9.84408	9.3789	10.472	10.3137	10.1272	9.55455	10.0753	10.0687	10.4505	9.70661	8.84686	9.72166	9.64324	9.9595	11.1871	10.4779	9.77504	10.4305	7.97138	9.62342	9.40333	10.5471	9.98424
Os05g0498200	Eggshell protein family protein.	glycine-rich cell wall protein, putative, expressed	3.15805	1.69718	3.81265	3.7904	2.30463	3.04227	2.38909	3.64751	2.91554	1.57541	2.12086	2.3673	-1.01087	2.57825	1.0189	0.214626	1.37101	2.01699	1.83653	1.83191	1.53192	3.96031	1.53838	2.00593	3.52758	4.92093	-1.4795	1.72559	3.24903	4.03584	5.18021	4.91266	3.65682	2.82557	3.44474	3.43355	5.58369	3.22616	3.15527	2.90859	3.37033	2.948	2.89471	2.15513	-0.210737	1.63949	5.56529
Os05g0517400	Conserved hypothetical protein.	expressed protein	3.34324	3.4151	4.56389	3.7679	4.69694	3.71506	6.95434	1.68491	2.39109	2.78885	2.95741	3.37351	1.74504	3.39256	6.97648	4.00499	4.01076	4.34912	3.80822	2.70965	4.0796	3.25932	4.741	4.00355	1.66734	4.09514	2.61466	1.71428	1.87359	2.4929	2.96534	3.09285	3.07665	2.78404	3.70267	3.34437	5.06088	2.81312	5.36165	2.76048	3.59458	3.12048	3.64745	3.1553	2.59548	5.14779	3.60377
Os05g0527400	Conserved hypothetical protein.	No Hit	4.18743	2.85891	5.77594	2.51282	2.82059	4.76702	3.93125	2.98371	3.21194	2.57122	2.49373	1.52833	1.72233	2.03585	0.106067	3.33869	1.90874	2.00482	5.93273	3.52157	4.8925	3.78874	4.33992	4.47758	3.44234	3.5303	3.94221	2.46589	2.69474	4.42993	2.97899	3.78534	1.38607	2.02793	4.39295	2.24855	4.47126	4.0463	1.10352	2.46331	3.4562	1.02319	5.54538	4.23218	4.02514	4.40969	5.75801
Os05g0529600	Replication factor C conserved region domain containing protein.	ATP binding protein, putative, expressed	2.88767	3.69991	4.18441	3.02444	1.90036	3.2229	3.21538	0.701738	2.27446	1.17211	2.59738	2.88919	3.4435	2.98134	2.75276	3.40522	1.61383	4.48624	1.93981	3.25935	3.6355	3.0695	2.18531	3.06579	2.77705	2.77808	3.46997	2.21398	3.79705	3.12815	2.00609	3.66744	2.654	1.53049	3.60666	2.42524	5.23369	4.09804	2.31066	4.43815	3.57859	3.3512	4.5169	2.66466	2.57556	2.65332	2.74601
Os05g0531500	Protein of unknown function DUF616 family protein.	hydrolase, acting on carbon-nitrogen, putative, expressed	8.87606	8.25274	8.41974	7.89502	7.29114	7.64794	7.42333	7.07613	7.54432	7.91698	7.33108	7.5063	7.39997	7.66279	7.77787	6.81957	7.40296	7.07184	7.66083	7.57779	7.77523	7.35458	7.90287	8.19383	6.95218	7.33584	6.59994	7.61365	7.23032	7.48021	8.34867	7.69488	8.14666	8.35894	7.30878	8.19776	6.62017	7.26606	7.65308	7.13264	7.189	7.89379	8.22286	9.11862	9.18781	10.4268	9.18838
Os05g0531600	Hypothetical protein.	expressed protein	3.63649	3.66448	4.9654	3.19187	3.08059	3.79102	3.00508	3.05379	3.06552	3.63877	3.03951	4.023	3.33913	3.831	3.70617	3.08187	3.24898	3.7475	1.71857	3.15057	3.99846	2.57437	3.24612	3.74282	3.75052	3.27722	2.34078	1.60804	3.31803	4.36235	2.4985	3.9492	3.69527	3.30829	3.19692	2.94963	5.189	2.2873	4.07571	3.58417	2.08497	3.80095	3.9914	4.41334	5.59049	4.92992	4.11839
Os06g0200600	Conserved hypothetical protein.	hypothetical protein	4.40752	2.87056	4.0592	2.5932	2.62627	3.65293	2.43179	2.74213	3.21682	2.56763	2.86603	3.89443	2.94037	2.72071	1.62827	3.51999	3.20642	2.17572	2.68811	3.04666	2.93127	2.55555	2.52825	2.13642	3.6957	2.57563	4.47864	3.09797	1.9952	3.93738	3.67618	3.81837	3.91936	3.35478	4.4161	3.1318	5.21099	4.86999	4.33683	4.47219	4.78625	4.99695	2.18651	2.28752	2.82225	3.03554	1.41128
Os06g0202600	Conserved hypothetical protein.	No Hit	3.73364	3.52846	2.1135	2.35302	2.74349	3.89968	3.19525	3.30118	2.74471	4.78092	4.77915	5.02988	3.33375	3.353	1.81886	4.30785	3.95976	4.06223	3.47714	3.71225	2.52951	4.25276	4.5357	2.56914	4.89279	6.70633	4.01537	3.73111	5.28125	1.3102	5.30183	5.92876	3.33826	5.04505	6.75305	6.02979	5.90947	6.22957	4.43243	4.63082	5.76645	3.8071	3.04715	3.29741	0.93318	2.95091	2.43352
Os06g0215000	Conserved hypothetical protein.	No Hit	2.06965	1.63534	2.91716	-0.893627	2.05754	-0.535552	0.852237	2.81994	2.59572	-0.257036	0.0632949	0.707217	4.19002	1.24313	-0.503687	3.69028	1.16841	0.925447	0.391347	0.400301	0.583537	2.38926	1.92786	0.883639	4.46824	4.80311	5.10712	0.755556	2.53652	3.89237	2.39402	2.94081	0.824884	2.08237	3.82767	1.94958	4.00072	3.0866	0.100661	-0.479273	2.86098	1.64879	2.26252	1.13276	0.357813	1.32683	0.274814
Os06g0281800	BURP domain containing protein.	BURP domain containing protein, expressed	0.931381	2.25279	2.27503	1.175	3.80114	0.79072	1.65434	3.21274	3.39733	2.03101	1.22737	1.20194	3.39558	1.87543	1.43708	2.83266	0.954937	-0.13431	-0.0915042	0.891644	1.30694	1.36726	1.39475	0.625341	3.06511	3.98059	3.9862	1.32077	0.813091	3.18477	2.83908	3.63604	3.1103	2.02163	3.63761	3.78444	0.884751	2.20909	0.935757	-0.72474	0.164371	0.735036	1.51951	1.05588	1.20326	1.14175	0.589595
Os06g0296000	Conserved hypothetical protein.	No Hit	2.47986	2.74923	2.4707	3.00858	3.16242	4.12988	3.61858	3.6614	3.09083	4.13671	4.54491	4.21091	2.7108	3.00948	2.50234	3.9202	3.95319	3.5255	3.67923	3.28407	2.70183	4.13087	3.79456	2.88102	4.2909	3.66748	4.70974	4.62095	4.5385	4.31465	3.26428	3.98392	2.35996	2.71797	4.95247	2.68728	4.77261	4.26534	3.50497	2.92328	4.1122	3.23302	3.7164	3.43471	3.10293	2.66005	3.09615
Os06g0313900	Hypothetical protein.	No Hit	2.15615	2.80318	1.73495	3.09602	3.1991	4.44145	2.62798	2.64777	3.34452	2.4735	3.30787	3.26385	3.48058	3.65162	1.58517	2.61648	2.82319	2.96648	2.51121	2.52393	2.62766	3.38839	2.74337	1.42886	4.07816	0.912017	3.26725	2.86481	3.04732	3.62075	3.19659	3.96396	2.39558	3.20883	5.12631	3.15092	4.69515	4.49373	2.71268	3.50728	3.49792	1.86791	2.80145	3.31109	1.02829	2.08968	2.34779
Os06g0341500	Plant lipid transfer/seed storage/trypsin-alpha amylase inhibitor domain containing protein.	LTPL70 - Protease inhibitor/seed storage/LTP family protein precursor, expressed	3.67276	3.01163	2.46132	3.96566	4.01769	4.02149	3.2742	2.82447	3.33438	3.52553	3.43985	3.9405	3.993	3.41045	3.60708	4.11788	3.83754	3.2278	3.06923	3.40235	2.42344	4.14335	3.64562	3.41404	4.95272	5.48373	4.62472	4.40265	3.70099	4.52274	3.30227	3.865	2.78633	3.02756	4.56437	3.40476	3.9762	4.27948	3.25656	3.11616	4.34415	3.02704	2.99806	2.46908	3.58852	2.86567	3.19083
Os06g0542200	Prephenate dehydrogenase domain containing protein.	arogenate dehydrogenase 1, chloroplast precursor, putative, expressed	5.08386	4.70975	4.5182	5.15417	5.09041	5.29616	6.68646	5.72666	5.25336	6.24104	5.56633	5.76264	4.1153	3.82281	4.05901	4.05215	3.9525	6.27366	6.30859	6.38353	6.17356	6.49883	6.52302	6.60474	6.20872	6.53478	5.99638	6.11227	6.69613	6.83331	7.39258	6.78838	6.53841	7.05198	6.51526	6.30299	5.99879	6.72687	6.27671	7.19101	6.51255	6.18947	6.7534	7.57148	7.57586	8.49442	7.8437
Os06g0582300	Hypothetical protein.	No Hit	10.2515	10.0454	10.3348	9.54252	9.29898	9.41095	10.7955	10.3992	10.5461	11.5109	11.1477	11.6545	10.6638	10.6677	10.7922	10.8988	10.5566	10.9905	9.82398	9.46717	9.79258	9.71031	9.43619	9.77307	10.4765	9.84049	9.94955	11.5675	11.2899	10.5969	7.61803	7.53927	8.02632	7.82027	7.5316	8.05536	7.49529	7.95011	8.5751	8.97585	8.32219	8.83645	9.81415	9.15408	9.27022	10.3818	9.81737
Os06g0582400	Hypothetical protein.	expressed protein	7.46891	7.53054	7.32185	8.35043	8.0552	8.07031	8.04473	8.09483	8.30734	9.16405	9.29945	9.11978	7.46321	8.36142	7.89519	7.74545	8.37162	8.33679	6.93705	7.44875	6.50605	7.37643	6.99726	6.59384	7.78503	7.52398	8.33885	9.06999	9.21017	8.55466	4.92991	4.746	5.181	4.72145	4.05674	4.83759	5.16915	6.23843	7.05943	7.7016	6.74798	6.77581	7.9501	6.8443	6.97939	7.26587	6.97522
Os06g0638000	Zn-finger, C-x8-C-x5-C-x3-H type domain containing protein.	zinc finger C-x8-C-x5-C-x3-H type family protein, expressed	10.659	10.7351	10.2803	10.7663	10.6348	9.79611	10.3222	10.7335	10.4161	10.7455	10.7099	9.70572	10.356	10.6764	10.1229	9.58508	10.8092	10.1278	8.79177	9.28411	9.30467	8.56961	9.05809	8.96288	9.43137	8.58206	9.56904	8.98171	9.45371	8.45091	9.62023	9.29339	9.57978	9.28663	8.13326	8.69228	8.46888	9.20405	9.60907	9.18678	9.11382	9.54495	10.326	10.221	9.73826	7.95544	10.1217
Os06g0654300	Response regulator receiver domain containing protein.	histidine kinase, putative, expressed	3.23662	3.37865	3.67813	3.08097	3.59462	2.72853	3.01462	2.89886	3.08855	3.9787	3.64117	3.59304	3.66713	3.21394	3.04407	3.90691	4.06797	3.47214	3.50667	3.06981	3.41892	3.46234	4.15186	4.48359	2.31471	3.93414	4.7144	3.34594	3.1758	3.78212	8.16801	8.15714	8.44741	8.4726	7.75707	7.91822	6.20488	6.00262	7.08738	6.66699	6.47812	7.35516	5.5315	6.23256	5.72251	2.44807	5.69029
Os06g0661000	Plant MuDR transposase domain containing protein.	transposon protein, putative, unclassified, expressed	0.377531	2.24111	0.486232	0.258095	1.36813	1.97367	1.95364	3.69981	2.0324	2.1317	1.3067	-0.319252	0.913495	-0.372411	0.79203	-2.24786	0.703712	0.507733	1.57823	1.28985	3.17366	-0.593691	-0.382193	-0.130481	1.94837	2.30544	3.25129	-0.464848	1.25048	0.921469	5.06977	-0.699585	0.264737	1.06929	-1.62785	0.192152	-1.17558	-2.08238	-0.140917	-0.690414	-1.87764	0.159028	0.844644	0.115613	1.73524	2.25978	1.40278
Os06g0677400	3-hydroxyisobutyrate dehydrogenase, mitochondrial precursor (EC 1.1.1.31) (HIBADH).	dehydrogenase, putative, expressed	7.61545	7.77197	7.52499	8.5059	8.46067	8.22648	7.94058	7.4131	7.0331	8.14519	8.36773	7.78884	7.09021	7.30443	7.13814	7.87183	8.19768	7.17162	7.18253	6.95037	7.57493	6.81857	7.61775	8.06734	7.36718	6.9827	7.7918	8.14832	8.05767	7.85598	6.64838	6.51046	6.94896	7.22359	6.16484	7.18706	5.52209	5.67863	6.63559	7.32317	6.72019	7.31504	7.5557	7.62154	7.29453	8.28091	8.43172
Os06g0680900	Exostosin-like family protein.	exostosin family protein, putative, expressed	5.16731	5.03512	4.01811	5.48296	5.16419	3.7022	6.7706	5.87174	5.51133	5.89869	5.58345	4.97161	4.71086	4.42739	4.98285	4.36746	5.22353	4.42395	5.12072	5.18798	5.85416	3.99049	4.51116	4.71815	4.76917	5.18243	4.96185	3.39736	4.01168	4.52098	7.74583	7.59534	7.51639	7.65946	6.48661	6.38698	6.29393	6.78074	6.69191	7.19063	6.55122	6.74294	6.49028	6.37467	6.15221	7.34049	6.33652
Os06g0697000	Xyloglucan endotransglucosylase/hydrolase protein A precursor (EC 2.4.1.207) (VaXTH1).	glycosyl hydrolases family 16, putative, expressed	12.2549	10.962	14.2528	9.50554	10.3169	12.5053	8.30348	4.43925	5.71764	3.99348	2.5981	5.26385	1.70271	2.36819	2.62399	2.03547	1.59706	1.59322	14.9533	13.0689	14.5402	13.9784	13.8896	14.5809	13.6605	13.9815	14.6438	12.6197	14.8444	15.8843	10.9016	9.49108	11.3658	11.337	9.86568	10.0432	8.08304	8.13763	11.3518	8.32282	8.19729	10.642	14.6002	13.6781	14.4277	11.7012	14.0159
Os07g0114000	Protein phosphatase 2C-like.	protein phosphatase 2C, putative, expressed	5.41167	5.49898	5.42832	5.44356	5.73239	4.63139	7.5765	7.43289	7.62978	8.99315	8.76739	8.78884	7.07194	7.49299	7.38838	8.25438	8.42965	8.20995	4.57697	6.01814	4.78926	5.19165	3.91188	4.25321	7.3145	7.56968	7.71621	9.82534	8.88839	8.25202	4.2466	3.83603	4.86615	4.21075	3.87164	4.03283	5.50592	6.28727	7.0151	6.55775	5.55226	6.95652	1.99189	1.24396	2.11778	5.16754	1.66717
Os07g0120000	Protein of unknown function DUF538 family protein.	DUF538 domain containing protein, putative	2.52205	3.42555	2.44719	1.82748	3.11732	2.76038	1.85119	2.10917	1.9581	3.36515	2.39308	3.18768	3.82831	2.32474	2.99959	4.45995	2.84481	3.42876	2.47339	3.24137	2.63714	3.68509	3.288	2.02202	4.99214	5.6179	3.68348	3.57067	3.21116	4.4726	4.18124	4.99685	2.13885	4.03397	5.77799	4.88275	5.27252	5.41229	2.9538	3.08888	5.31574	2.31188	2.10545	2.50787	5.24199	3.36521	3.91387
Os07g0269800	Cyclin-like F-box domain containing protein.	OsFBX233 - F-box domain containing protein	2.58078	2.47753	4.54393	4.42977	3.0992	2.82024	1.28866	2.90375	3.43554	1.21607	2.75994	3.07596	4.29259	2.65014	2.40254	3.64267	2.81851	2.78453	2.83521	2.80053	1.75754	3.70742	2.85099	2.09671	2.25732	5.18381	6.31375	3.17362	2.20759	4.33489	3.46402	4.23988	2.16129	3.54109	5.23023	3.21186	5.54888	5.08628	1.87543	3.51319	4.62343	2.13658	2.60615	2.32971	2.06568	2.4209	2.20178
Os07g0454200	Hypothetical protein.	expressed protein	6.97328	7.13526	6.38595	7.43732	7.51319	6.90361	7.40282	7.96076	7.70424	7.91358	7.98974	7.764	7.5895	8.02958	8.061	7.70965	8.02819	8.11456	6.24272	6.58837	6.06623	7.2141	6.94298	6.81589	6.51654	5.55098	6.2219	7.89337	7.85379	7.42541	6.32114	6.4964	6.18386	6.5849	6.86391	6.92761	6.46538	6.79058	6.82057	6.99691	7.36561	7.14298	7.06512	6.59335	6.45873	7.2423	6.79622
Os07g0494900	Conserved hypothetical protein.	No Hit	11.1835	10.8734	10.576	10.855	10.5094	10.217	11.1181	10.9724	10.8368	11.1546	11.0953	10.5957	10.8456	10.5848	10.3932	10.5389	10.5508	9.86234	9.9875	10.1075	10.2307	9.75439	9.98576	10.0195	10.171	9.71315	10.3286	10.6927	10.5317	10.2609	10.366	9.68506	10.2355	10.513	9.38235	10.1184	9.62723	9.87855	10.4831	10.2494	9.86702	10.4777	9.73471	10.2818	10.2456	11.1964	10.2307
Os07g0512100	Ankyrin repeat containing protein.	ankyrin repeat domain containing protein, expressed	5.87233	2.66739	3.03476	2.61191	2.03188	3.56265	2.55134	2.31271	2.49639	2.7995	2.08825	2.8211	2.20598	2.35248	3.19421	1.74942	2.70114	3.35094	2.38067	1.89542	2.63925	2.26886	1.99389	1.53153	5.8716	0.409328	-0.612861	2.77473	2.24154	1.74602	1.74172	3.34705	1.88545	1.03268	3.62988	2.43176	5.07319	4.11472	2.43783	3.57904	3.90897	2.7665	2.76884	2.3747	3.70209	1.98443	5.63491
Os07g0516000	Sialidase domain containing protein.	BNR/Asp-box repeat family protein, putative, expressed	7.3393	7.58858	6.71244	7.9223	8.02934	7.28242	7.24447	7.24674	7.01089	7.28638	7.42729	6.97535	7.49038	7.43218	7.33844	7.23474	7.85941	6.94219	7.95985	7.84127	7.53563	8.05338	8.37161	8.2089	6.72792	6.27245	7.23811	7.02483	7.25162	7.2901	8.1075	7.97333	8.22976	8.33732	7.86236	7.78604	6.70891	6.95289	7.48799	6.75203	7.28739	7.74925	9.36977	9.01395	8.93467	7.83791	9.0444
Os07g0530200	Hypothetical protein.	No Hit	3.14222	3.33485	4.49488	2.9688	2.49595	4.08039	5.01226	3.30411	3.02481	3.20344	2.85077	3.60218	3.89144	3.78982	2.52613	3.68038	3.16562	3.6112	2.95942	3.16613	3.38188	2.40617	2.71638	3.2737	5.22198	4.41303	4.83782	3.32256	3.99462	3.67434	3.34475	3.04562	2.16447	3.35143	4.52031	3.88648	5.0702	3.21485	2.82536	2.11408	3.24625	2.74298	3.26399	3.03661	1.72574	2.52224	2.32487
Os07g0532600	Non-protein coding transcript, uncharacterized transcript.	No Hit	6.1013	5.39848	6.30761	6.1594	6.17695	6.4062	5.10926	5.20827	3.86459	5.53864	5.86591	5.15112	3.96057	2.26681	3.34242	1.62727	3.73408	2.54037	4.06413	3.13996	4.2435	2.60327	3.50034	3.78928	4.00264	6.07852	5.96968	3.39968	4.82336	-0.878767	3.39276	2.21999	3.5622	3.10584	0.99421	1.17211	3.88238	1.38322	3.58048	3.671	2.96543	4.02225	7.05083	5.60246	5.53974	5.01116	6.33108
Os07g0560100	(No Hit)	hypothetical protein	7.00669	7.07586	7.32858	7.72631	7.73558	7.59839	7.71338	7.81182	8.09902	8.0177	8.45001	8.50146	7.92488	8.12589	7.95889	8.24723	8.17722	8.3561	7.34418	7.66577	7.37557	7.5969	7.46883	7.30948	7.5067	7.2878	7.69756	8.41119	8.90507	8.47279	7.9242	8.2531	8.10053	7.89219	8.31278	8.54043	8.98457	8.53932	8.56063	8.49362	8.57966	8.62328	7.62294	7.4423	7.15519	8.75265	7.55238
Os07g0560600	Hypothetical protein.	No Hit	3.15326	4.02464	3.01544	2.22672	3.38813	3.67849	2.64788	2.88347	1.82556	2.96033	5.08123	3.1825	4.71744	2.38205	2.97264	3.48036	2.5989	2.95395	3.0656	3.19228	2.51899	3.97683	3.8045	2.27253	5.14533	5.55318	3.82633	3.65195	3.19081	3.83572	4.18977	4.82282	1.14024	4.03777	5.7055	4.55627	5.77045	5.61486	3.44042	5.39215	5.44282	3.4565	3.0903	4.05678	3.77502	1.87082	3.25617
Os07g0568700	Floral organ regulator 1 (Floral organ regulator 2).	polygalacturonase inhibitor 1 precursor, putative, expressed	5.02879	7.37056	4.90938	2.68973	2.98402	3.80833	5.21029	4.20776	4.33464	2.96258	2.63311	4.35908	2.60488	2.35631	3.02936	2.93276	2.09022	2.36918	13.0588	13.1341	10.7602	13.4467	13.1676	13.2682	5.52168	3.96628	10.8411	3.24114	4.73356	4.32606	14.5495	14.2245	14.6657	14.4707	14.0824	13.6868	11.3126	11.6303	13.1643	12.3328	12.407	13.0005	15.6947	15.5342	15.5901	11.8626	15.5233
Os07g0603300	Conserved hypothetical protein.	expressed protein	4.43887	3.53405	4.84849	4.13582	4.46728	5.45415	5.59435	4.90948	4.58597	4.55924	4.73274	4.72123	3.94214	3.59541	2.18029	3.8544	4.28602	3.00179	7.65197	7.11651	7.99487	8.12897	8.4181	8.2968	5.74291	5.91068	6.27612	3.47733	5.48345	6.9458	8.66635	8.38951	8.2965	8.33731	7.54555	7.80032	6.4897	7.06181	7.49375	7.25445	7.05288	7.36333	9.08794	9.59128	9.57612	9.65465	9.63165
Os07g0696000	Hypothetical protein.	No Hit	6.30236	3.87696	3.83737	3.20908	3.82133	3.08961	1.31938	3.49569	3.06178	2.40694	3.14113	2.39917	3.97355	3.12911	0.563704	3.10763	3.08146	4.00908	1.82628	2.5497	2.4451	3.02901	2.39873	1.80481	4.24389	4.61459	5.95676	4.01168	2.85277	4.12711	3.20369	3.8394	2.78857	1.86138	4.53189	2.94606	4.52625	4.22454	1.31744	3.79023	3.70764	0.449596	3.13112	2.01245	2.57018	3.07389	3.44141
Os08g0143500	Glycosyl transferase, family 14 protein.	xylosyltransferase, putative, expressed	8.08596	8.20726	7.92891	8.86023	8.91953	8.48883	8.67628	8.84358	8.95616	9.29194	9.71954	9.1798	8.95277	9.45359	9.04063	9.1077	9.55203	9.62056	9.99936	10.0772	9.84466	10.4772	10.4997	10.3078	9.04531	8.58095	8.90774	9.7926	9.86318	9.4261	10.5738	10.6223	10.528	10.3064	10.0644	10.1175	9.4837	9.96562	10.1203	9.59232	9.90076	10.138	10.6191	10.8893	10.9145	10.6974	11.016
Os08g0152400	Cytochrome P450 family protein.	cytochrome P450, putative, expressed	11.1564	10.8061	10.703	13.1562	12.8943	12.1702	12.6244	12.7454	12.777	12.8887	12.5347	12.2597	12.5866	13.6636	13.2148	13.1013	13.7308	13.29	10.3843	10.2586	10.2569	9.96527	10.201	10.5345	12.1184	11.7925	10.6817	12.0096	12.2574	12.2233	4.98463	5.30365	5.09719	5.17033	5.74087	6.23159	8.20403	7.84401	6.81711	6.55677	6.7352	7.14418	7.62596	8.79283	7.65047	10.1215	8.46724
Os08g0171000	Conserved hypothetical protein.	expressed protein	5.537	5.27121	4.99768	4.15175	3.4101	3.61244	5.82539	4.41254	5.04117	4.70616	4.12061	3.57835	4.4216	4.74925	4.76329	3.39221	3.87062	3.93254	3.63192	5.51861	4.62123	3.38825	3.79377	3.7798	5.17998	5.83086	5.74084	5.06647	4.13229	4.75178	3.5864	2.89267	1.77103	3.46979	2.53023	3.11792	3.10716	3.42915	4.01527	3.41311	3.0129	4.00228	3.78523	4.57859	4.486	4.77643	4.4505
Os08g0191600	Autophagy 8e.	autophagy-related protein, putative, expressed	13.6982	13.8601	13.6398	14.4209	14.677	14.6104	13.6933	13.9176	13.8166	13.9823	14.3717	13.9833	13.743	14.315	13.7084	14.1682	14.3999	14.0927	13.3058	13.3811	12.818	13.105	12.9734	12.8769	13.036	12.5086	13.3996	13.7251	13.9462	13.1324	13.1094	13.3874	13.5402	12.824	12.8529	13.2429	12.8861	13.1167	13.4286	13.4222	13.2138	13.3835	12.6029	12.9674	12.9049	13.3384	13.0598
Os08g0206700	Methyl-CpG binding domain containing protein.	expressed protein	2.44864	2.98269	2.47296	2.85974	3.54591	2.21612	2.58273	3.87776	2.58824	3.27409	2.84432	2.3626	4.47313	3.30612	3.40738	4.51586	3.15763	2.89719	2.65242	2.4976	1.75588	2.81497	2.94758	3.97015	2.68888	5.2824	2.05229	3.07827	2.17493	3.4911	2.72045	3.27389	2.66944	2.60897	4.31606	2.86592	4.24483	3.76479	2.6714	2.69299	3.79471	1.86167	2.85273	2.07537	2.03868	2.13178	2.06956
Os08g0260800	Disease resistance protein family protein.	NB-ARC domain containing protein	2.08017	2.15161	1.49294	2.65822	3.34068	0.313698	0.935014	-0.0577917	2.21417	1.65794	2.13614	1.40941	2.17222	1.153	3.35656	1.46252	0.92971	2.77894	1.45118	1.55241	1.47377	1.33103	1.36968	2.24619	3.81418	4.58793	2.72011	2.19624	1.99823	3.66005	3.0231	2.32106	1.97856	3.3279	3.63473	1.7622	5.32297	3.66127	1.78494	3.00965	3.0442	1.95404	2.48137	1.4687	1.48333	1.98551	2.41931
Os08g0420700	Conserved hypothetical protein.	expressed protein	8.75983	8.34355	8.32427	9.38643	9.24414	9.28545	9.96027	9.08721	9.15692	9.01155	8.53492	8.75143	10.1393	10.3235	10.4892	10.6282	10.21	10.7517	7.97279	7.12951	7.47984	8.16862	7.31159	7.66847	8.53504	8.16145	8.33673	9.60295	9.333	8.78782	10.6395	9.93104	9.88074	10.5777	10.5424	10.795	8.93438	9.38706	9.71549	9.9902	9.48484	9.28282	5.9881	7.8431	6.19436	10.9873	7.673
Os08g0465400	Conserved hypothetical protein.	No Hit	4.55083	4.42356	5.66031	5.6213	5.38847	6.07513	6.47856	5.96548	5.98605	6.53065	6.84219	7.0063	5.43412	5.17413	5.44684	5.98996	6.154	6.5686	7.04152	6.37484	5.90128	6.77027	6.38829	6.38555	6.78059	5.80357	6.19563	7.04876	7.71149	7.54886	4.3428	4.5364	4.24379	4.9548	5.02184	4.84257	5.88334	5.60106	5.22467	5.61273	5.64863	5.74181	7.51286	6.2285	6.49649	6.93121	6.93936
Os08g0475200	Conserved hypothetical protein.	No Hit	5.29844	4.87258	4.9783	4.1565	3.61142	4.07428	3.23699	3.64961	3.33302	6.23499	2.71091	3.28968	3.54838	3.60936	2.96948	3.88978	2.92212	3.43296	4.30768	5.39993	4.43961	4.79674	4.46605	4.08299	3.60011	4.75138	5.36203	3.75007	3.61092	3.73191	4.09483	4.3102	3.13931	3.55764	5.02259	3.96221	6.21076	4.64859	3.46126	4.49483	4.41941	3.21827	3.94341	4.3537	3.79722	4.86764	3.74724
Os08g0518000	Conserved hypothetical protein.	expressed protein	5.87403	6.62889	6.93136	5.3636	5.87403	6.63348	5.69816	6.35882	6.16847	6.15691	7.2648	6.81867	5.48819	5.33998	5.28838	4.8432	5.40434	4.28404	7.12195	6.42088	6.85574	5.06195	5.44118	6.21086	4.59997	5.14081	3.59703	4.83264	5.58809	4.89756	6.26422	6.56069	7.65669	5.92968	6.02361	6.83673	6.28518	4.72406	5.79644	5.6365	5.36863	6.42241	6.98314	6.95197	7.05189	6.96615	6.86525
Os08g0540000	Eukaryotic protein of unknown function DUF914 family protein.	solute carrier family 35 member F1, putative, expressed	11.0905	11.2853	10.6734	12.7563	12.6885	12.2476	10.8238	11.3637	11.2802	12.1216	11.7389	11.7465	11.4934	11.279	11.3524	12.7239	12.7698	12.6917	10.7632	10.0944	10.9182	10.3734	10.9038	11.3897	9.41919	9.46836	9.81709	10.3415	10.6398	9.82399	9.96967	9.62508	10.0658	10.2652	9.22272	9.95247	9.13792	8.94019	10.2551	9.182	8.77287	10.1405	7.95169	11.1346	9.66799	13.0097	9.88596
Os08g0544300	Hypothetical protein.	No Hit	2.73497	3.53974	2.65243	1.97662	4.07581	3.0448	1.73893	3.39686	3.55321	0.593013	3.56871	3.36665	4.4338	2.67547	4.07891	4.13871	3.10624	2.24851	2.15571	2.45449	1.84293	3.68552	3.19875	1.72037	4.90707	4.61201	3.93858	3.28935	3.5068	3.35105	3.19573	4.49841	1.53339	2.91475	5.38895	3.2164	5.1932	5.21038	2.85933	3.66305	4.87589	2.40556	3.10222	2.65995	0.332695	2.52185	1.16153
Os08g0545800	Conserved hypothetical protein.	LTPL97 - Protease inhibitor/seed storage/LTP family protein precursor, expressed	2.95352	2.20965	6.72686	1.42326	2.2538	2.46631	3.25301	3.12302	3.17627	3.15892	1.85449	2.48559	2.73582	0.648336	5.63073	2.53749	1.5374	0.974203	1.89166	1.25262	1.48742	2.22163	1.43546	0.804207	2.46565	-2.3577	4.62453	4.15373	2.84255	3.56378	2.29594	2.02838	1.3495	1.43151	3.41452	2.3903	2.43328	3.05798	2.03507	1.01635	1.8006	3.0514	2.2331	1.7585	0.658847	2.08648	1.9039
Os08g0546300	Plant lipid transfer/seed storage/trypsin-alpha amylase inhibitor domain containing protein.	LTPL44 - Protease inhibitor/seed storage/LTP family protein precursor, expressed	5.44983	5.4217	6.57702	5.46291	5.40245	6.51993	5.06461	4.95959	4.79239	4.48482	5.04621	5.66569	5.92447	5.78354	6.08598	5.83982	5.67562	6.39422	7.69624	7.00517	7.16186	7.43462	6.85963	7.13822	5.81126	5.76082	7.51837	5.80527	5.64461	7.15664	7.03109	7.53421	7.32014	7.27176	7.31144	7.27412	7.57728	7.4933	7.66434	7.72494	7.46956	7.72596	7.32233	8.78806	7.46442	11.852	8.03583
Os09g0116600	Hypothetical protein.	expressed protein	2.77422	3.46451	3.33573	3.82575	4.08714	3.96785	4.23803	4.22428	4.65014	4.08351	4.39148	5.07515	4.87014	4.50625	4.24927	4.6588	4.45446	4.64836	5.08486	4.57415	4.43121	5.52356	5.40399	4.70414	5.06121	4.91517	4.50519	5.81889	5.10724	4.60259	4.07377	4.66092	3.45216	3.81627	5.61734	4.62887	5.76553	5.20757	3.58398	3.42991	5.12847	3.53527	4.91625	4.71707	5.50341	4.79984	4.30311
Os09g0240600	(No Hit)	No Hit	6.35063	7.00683	7.28957	6.09637	6.50291	7.1149	5.62356	6.1929	7.15256	5.60295	5.86108	7.13547	8.23842	8.01692	8.20897	7.64927	6.89527	8.12599	5.30636	5.27869	5.70487	4.99409	5.24044	5.67001	5.86068	5.98679	4.30401	6.74536	6.50044	5.67897	7.37505	7.60783	7.93192	7.16734	7.4171	8.33291	8.59882	8.36623	8.35605	8.17565	8.21961	8.82985	4.99365	5.21321	5.99389	5.14073	4.93833
Os09g0301700	En/Spm-like transposon proteins family protein.	No Hit	2.48571	4.19232	3.61346	2.94954	4.03076	3.65121	2.67444	2.68328	1.71348	0.764556	1.61482	3.66376	4.00713	1.93638	2.37093	5.40834	2.08878	2.9285	2.45034	0.882809	1.05641	2.27661	2.96079	1.7622	4.71614	4.86986	3.93619	3.68486	2.43238	2.24757	3.11835	3.95679	2.16007	3.51473	5.1134	3.12798	6.40359	4.76904	2.66595	3.7812	4.10539	2.5061	3.5099	1.71183	2.23539	1.87806	1.62889
Os09g0321600	Hypothetical protein.	No Hit	4.66178	2.77109	2.9117	3.25462	3.29017	3.97455	2.86842	3.11345	3.8229	3.60429	3.49952	4.2799	3.16038	3.14381	3.40517	4.25346	3.75629	3.17387	3.62319	3.73125	3.64138	4.24957	3.74879	2.8704	5.04632	5.678	4.95816	4.44843	3.66788	5.34953	3.74818	4.97462	1.68742	3.32351	5.65796	3.22838	5.02737	5.45822	2.21439	3.20527	4.99942	2.96904	2.97376	2.60913	7.4554	3.53812	2.83606
Os09g0329000	BURP domain containing protein.	BURP domain containing protein, expressed	2.75572	1.11537	3.59789	2.81429	2.13263	3.64663	2.76271	1.27263	2.23505	2.88359	2.40592	4.18411	2.94448	3.36522	3.71064	3.23421	2.56177	3.50658	2.74847	2.80958	2.07711	3.18053	3.53516	2.05857	4.28899	6.07013	5.30641	2.60702	2.75081	4.75244	3.51402	3.74521	2.75831	3.29867	4.97087	4.70573	3.87814	3.54589	3.09853	2.39276	3.16196	2.80201	2.20065	1.93887	2.05805	2.34317	1.42585
Os09g0354100	2OG-Fe(II) oxygenase domain containing protein.	oxidoreductase, 2OG-Fe oxygenase family protein, putative	2.90107	2.09297	2.58235	0.0307081	1.27002	2.20428	2.04966	2.58825	3.86574	3.37728	1.82249	-0.297758	2.16354	1.55679	4.4463	2.49525	1.88135	2.65309	0.544699	0.32557	0.972215	0.0532209	0.374481	4.78244	-0.677219	-0.670927	3.83047	-1.06687	0.758359	3.26518	1.01252	-0.565179	2.00279	0.618772	-1.24754	0.875798	2.13857	-0.645108	0.703246	2.19914	-0.504736	1.80794	1.93545	0.732176	-0.656523	1.23329	0.953922
Os09g0369000	AP2 domain transcription factor RAP2.3 (Related to AP2 protein 3) (Cadmium-induced protein AS30).	ethylene-responsive transcription factor, putative, expressed	12.1543	12.117	12.0462	12.0236	11.7656	11.5408	11.5417	12.1065	12.8927	12.0118	12.5492	11.769	13.0523	12.7616	12.0559	13.5056	12.8413	13.2978	10.797	11.696	11.1693	12.3647	12.1556	11.8297	12.6968	12.4011	12.1739	12.9208	13.4671	11.5464	10.955	11.724	11.5513	11.0817	12.2047	12.1792	12.0025	11.6062	11.551	11.2841	11.3061	11.9117	12.4282	11.7706	11.6497	12.2844	11.9133
Os09g0408500	Heavy metal transport/detoxification protein domain containing protein.	expressed protein	3.76887	3.69944	3.10898	2.59555	2.02302	2.63902	1.9861	3.4112	3.3046	1.72441	2.7125	3.7208	3.93509	2.85699	3.16739	3.98841	3.20008	3.22354	3.22031	3.33486	2.6869	3.90526	3.67437	2.46031	5.16638	5.50165	4.96454	3.51256	3.40622	4.35518	4.25144	4.91941	2.3668	4.31498	5.86112	3.67763	4.22121	5.08037	2.99745	2.58359	4.86436	2.38787	1.61945	4.14096	5.19841	3.83066	2.71413
Os09g0449700	Non-protein coding transcript, unclassifiable transcript.	No Hit	2.51918	3.09313	0.57254	3.17644	3.39961	3.11022	1.74233	2.9258	3.87939	3.42217	4.33843	3.35267	4.09269	1.84636	2.13854	3.33639	2.23123	0.876192	0.0759835	0.674202	1.49855	0.867008	1.55241	-0.55212	3.13011	5.61061	5.42269	0.170972	3.31635	3.82246	1.29956	-0.0549812	8.80877	1.37	-0.70545	1.05391	5.06126	1.03	1.62695	3.67576	2.29942	1.10959	2.88202	2.2854	2.09252	2.22395	1.83345
Os09g0517700	Thioesterase superfamily domain containing protein.	acyl-coenzyme A thioesterase 10, mitochondrial precursor, putative, expressed	10.3423	10.1569	9.7886	11.3801	11.2218	10.7831	10.419	10.1723	10.1537	11.2296	11.1336	10.6423	10.7944	10.9583	10.5001	10.9541	10.9431	10.6871	9.6369	10.1473	9.28518	9.80484	9.36497	9.38754	10.2434	10.1164	10.2499	11.1759	10.6808	10.013	10.5044	10.1045	10.2181	10.4016	9.7675	10.1178	9.72368	9.99374	10.1391	10.5297	10.2461	10.1836	9.58434	9.65828	9.46293	9.78407	9.37807
Os09g0519200	Conserved hypothetical protein.	No Hit	12.6828	12.6224	13.1256	13.2678	13.4985	13.624	12.7835	13.1057	12.9885	13.3383	14.078	14.0664	11.6266	12.4781	12.2767	12.6197	12.9364	12.926	13.3645	12.9392	12.3343	12.9351	12.5625	12.1844	13.0956	12.7516	13.205	14.4674	14.2475	13.7104	10.6881	11.0335	11.2211	10.0928	10.3858	10.2004	10.1899	10.7319	11.247	10.8912	10.8132	11.2026	13.2894	12.5428	12.6011	13.1962	12.5758
Os09g0525500	YY1 protein precursor.	LTPL45 - Protease inhibitor/seed storage/LTP family protein precursor, expressed	6.31731	7.03262	5.40004	5.75171	6.44845	5.53564	5.47277	6.27637	6.22557	5.58059	6.47973	6.0594	7.00693	8.24271	7.82872	7.73877	7.69563	7.49874	5.46894	6.67718	4.59568	5.48425	4.52223	4.02596	6.26091	6.27984	6.8548	6.96682	6.44147	5.86336	4.27042	4.42002	4.37388	4.09773	4.92526	5.41779	5.17464	6.34026	5.19586	5.81815	6.01247	5.36975	1.64142	2.05181	3.40265	2.46742	2.29202
Os09g0538400	Transcription factor Myb1.	MYB family transcription factor, putative, expressed	5.22895	5.41153	5.9385	6.83393	6.97885	6.56433	7.47948	6.8217	6.55159	9.30752	9.09317	9.37496	5.08288	6.10566	6.09644	8.25667	8.85232	8.55691	11.4027	9.4802	12.4113	10.292	11.5147	11.5633	8.57906	8.81389	9.54765	11.159	10.3446	9.62161	11.1898	10.8471	11.3701	10.6747	10.4796	11.1531	10.1422	11.6488	11.6129	12.4455	11.7101	11.1333	9.06365	11.9144	11.4346	13.1637	11.823
Os09g0545000	Conserved hypothetical protein.	transporter, monovalent cation:proton antiporter-2 family, putative, expressed	3.59228	2.56231	2.73464	2.55807	1.01503	1.75512	2.11185	1.40431	2.79073	2.99222	2.81036	2.42727	3.10096	2.54213	2.90625	3.76425	2.05815	2.8397	2.27285	3.69599	2.88892	4.00382	3.9593	4.83827	5.29924	3.83732	4.53593	2.74132	2.61422	4.29602	4.74459	5.31048	2.91762	4.64002	6.33377	4.76467	4.8105	5.53178	3.53486	3.80798	5.17267	2.68052	1.53616	3.00752	2.20254	1.42782	1.59819
Os09g0569600	(No Hit)	No Hit	6.04749	6.36773	7.05108	6.53004	7.24994	7.22006	6.5165	6.76263	6.31258	8.47444	8.50474	9.37287	6.07103	7.10312	7.26655	7.96349	8.22956	8.07987	8.44673	8.02775	7.09321	8.77029	8.13663	8.30937	7.57024	7.21099	7.91298	10.4856	9.50885	9.29115	7.27724	7.42192	7.85916	7.50172	7.87444	8.42213	7.25497	7.4707	7.71075	8.48491	8.28286	8.74141	9.36701	8.23434	8.37876	9.79356	9.75525
Os09g0572100	Protein kinase-like domain containing protein.	protein kinase family protein, putative, expressed	6.26589	6.67913	6.96642	8.10289	8.8493	7.81486	7.30879	7.87516	7.74876	8.30467	8.78067	8.06879	7.27371	7.84358	7.23229	8.54348	8.94008	9.66642	8.29386	7.72992	8.09953	8.96819	9.38605	8.69836	7.83413	7.42095	7.46104	8.65162	8.71688	8.29092	7.95507	8.16773	8.22529	7.69195	8.27561	8.10499	8.47079	8.57229	8.56714	8.20824	8.27808	8.58736	8.87389	8.59336	8.81745	9.03237	8.9132
Os10g0147400	AUX1-like protein.	transmembrane amino acid transporter protein, putative, expressed	6.79307	9.24844	11.2824	5.69808	8.34801	10.7724	5.47627	9.00955	10.2148	4.41438	6.4107	8.15565	7.51212	9.04443	10.0768	6.04527	7.5189	9.46498	9.85218	9.50365	9.6835	10.18	9.98088	9.76562	8.1738	7.84953	7.36616	7.42725	7.01115	8.05134	11.3149	11.2513	11.6117	11.3007	11.2124	10.9406	8.78326	8.60441	9.89131	8.73966	9.10951	9.72939	12.31	11.3299	11.787	9.38668	11.9216
Os10g0149800	Protein of unknown function DUF1210 family protein.	POEI9 - Pollen Ole e I allergen and extensin family protein precursor, expressed	2.58123	2.20001	3.05539	2.15716	3.05749	3.52554	3.98702	3.26628	1.95963	1.897	2.13523	1.967	1.68461	2.61885	2.04687	0.953335	1.59102	2.49361	4.43926	2.83789	4.10173	3.21783	3.71036	4.12014	3.51256	5.55896	1.32882	3.10977	3.08419	0.845795	4.38869	3.98534	3.78082	5.13341	4.70093	3.8338	4.90558	4.53877	4.91547	3.59077	3.98339	4.13018	2.25494	7.70863	6.84333	4.97859	7.52368
Os10g0434300	Non-protein coding transcript, uncharacterized transcript.	No Hit	5.05011	5.11064	4.64145	6.87064	6.38851	5.46069	7.3773	5.76462	5.32982	6.77593	6.75654	5.91033	5.43073	5.46486	5.43288	5.80299	6.44238	5.93194	5.79597	5.7529	5.82069	6.19063	6.59925	6.20885	4.12068	5.23598	5.60548	4.9646	5.83885	4.77557	6.4881	6.30514	5.93175	6.44965	5.96234	5.52711	4.87295	5.41819	5.29924	4.62906	5.49321	5.68531	7.89247	7.76592	7.48254	7.17837	7.70334
Os10g0446400	Conserved hypothetical protein.	expressed protein	9.82136	9.77162	9.1752	10.5678	10.4995	10.2516	10.0035	10.1116	10.0796	10.5796	10.3763	9.97802	10.5667	10.6197	10.4721	10.9678	10.9129	11.3638	10.0709	9.93405	9.53969	10.7804	10.545	10.7178	9.1481	8.40053	8.43529	9.47943	9.74106	9.07541	10.0777	9.94665	10.0311	10.2185	9.7282	9.84309	9.2753	9.22679	9.62396	9.39684	9.36092	9.69512	10.706	10.2782	10.1881	9.46103	10.5661
Os10g0462700	Hypothetical protein.	No Hit	3.54018	4.09973	4.33219	3.60872	3.74927	3.32622	3.34258	4.85427	3.66104	3.80205	4.43709	4.36713	3.42099	3.44663	3.45211	3.8238	4.18883	3.63718	3.07028	2.96747	3.69924	3.24957	3.28635	3.31112	2.08043	3.74259	4.76777	4.49788	4.53851	3.61977	2.61199	3.7994	3.90111	3.51577	3.77972	2.9847	3.70587	3.45889	4.05774	2.66356	3.99878	2.97381	3.60664	3.04264	3.98535	4.33541	2.59576
Os10g0470700	Peptide transporter.	peptide transporter PTR3-A, putative, expressed	7.01838	6.74089	7.08216	7.46107	7.38862	7.14935	8.43815	9.00036	9.44116	10.0196	9.98257	9.31232	10.563	9.87622	9.70026	10.1026	10.5404	10.0961	5.20946	6.94503	6.60077	6.32912	6.31059	5.96876	7.56641	7.41653	6.0355	9.45765	9.04006	7.60295	9.17545	9.18598	9.55746	9.22376	9.11564	9.44589	10.8309	10.4468	10.8939	10.1729	10.7814	11.0271	4.74664	4.09653	4.0987	6.39259	4.14526
Os10g0489500	Terpene synthase-like domain containing protein.	terpene synthase, putative, expressed	1.67442	0.440667	2.6572	1.37016	1.57771	1.24774	0.719557	2.07398	3.42332	1.185	1.84308	1.66224	3.08951	4.36737	1.72854	2.65838	2.08961	2.31359	2.10743	2.12022	0.587473	2.76756	2.44596	0.805429	-0.675298	4.07278	5.2921	2.32313	2.50264	4.12779	3.45111	4.07335	0.958259	3.22979	4.98168	3.69564	4.60625	4.29511	2.2396	2.74756	4.07849	2.12991	1.43584	2.18831	4.13306	1.59913	1.6896
Os10g0489600	Conserved hypothetical protein.	No Hit	7.30866	7.52674	8.17225	7.47126	7.68263	8.53852	7.2715	8.2432	8.44436	7.79436	8.59131	8.50285	7.97972	7.82593	8.17132	8.57069	8.16484	8.36257	6.82177	6.17636	6.48483	6.86226	6.81445	6.75869	5.93652	6.09065	6.1346	7.24079	8.40023	6.39831	3.5356	4.70472	4.90318	3.51093	4.31391	4.99773	4.70548	4.37435	5.82602	5.2017	4.74876	5.68916	7.22556	6.85977	6.98453	6.79531	6.57941
Os10g0499200	Conserved hypothetical protein.	expressed protein	5.40459	5.09606	5.63374	5.65198	5.69554	6.21018	5.23711	5.5567	5.80635	5.61416	5.93599	6.42176	6.08126	6.10851	6.76153	5.93681	6.0046	7.17193	7.68422	6.83772	6.60199	6.93791	6.69503	6.99887	5.66828	5.96974	4.58152	5.86092	5.72785	5.7957	6.45159	6.99728	6.61019	6.07402	6.91033	6.26795	6.90917	7.08435	6.82575	6.28193	6.7616	6.87204	9.64454	8.91898	8.82595	6.58659	9.41103
Os10g0541800	Hypothetical protein.	No Hit	3.28226	3.56194	3.46337	2.57908	3.52249	3.49035	0.141631	6.10312	3.50752	3.32187	3.211	3.2494	4.35955	4.12981	3.54273	3.72783	3.59576	3.98948	2.42911	2.79839	2.01201	3.56337	4.28523	1.9124	3.56805	4.09217	3.64456	3.66667	3.15576	3.57727	4.07957	4.80287	1.5995	4.32673	5.71871	5.08982	5.26524	5.47788	3.36237	2.59608	4.94459	3.1621	2.9524	3.0761	4.47835	2.21545	3.1871
Os10g0563100	Protein of unknown function DUF635 family protein.	No Hit	5.4554	1.39594	1.85801	1.76646	1.98742	2.68538	2.16431	2.11976	2.31552	6.61524	2.13517	3.9932	2.28739	2.62991	1.91681	3.93052	2.83211	1.21598	1.48681	2.55206	2.39922	3.25795	2.48165	2.37456	3.89418	5.0125	3.83683	3.64938	2.92359	3.49304	2.52263	3.76114	2.40991	1.80866	4.8307	3.49766	3.72771	4.25995	3.34048	2.35533	4.24848	2.33252	3.08785	2.4251	2.76007	2.81226	2.87877
Os11g0150200	Plant protein of unknown function DUF868 family protein.	conserved hypothetical protein	6.9653	6.74284	6.27856	6.84874	6.80257	6.24237	7.4808	7.09762	6.9608	6.51004	6.26805	6.18745	5.34385	5.85521	5.98668	6.10416	6.72195	6.45279	8.92183	8.90772	9.11703	9.49233	9.48524	9.46719	8.76911	8.42115	8.81772	9.08086	9.30849	8.78382	10.1842	10.0905	10.2043	9.67329	9.715	9.72234	8.45321	8.93939	9.28741	9.13235	8.84552	8.84904	9.79683	9.60168	9.60995	8.35926	10.0372
Os11g0247000	Conserved hypothetical protein.	ARGOS, putative, expressed	8.96575	9.04494	8.61392	9.01852	9.53456	9.09941	8.36586	8.43287	8.17273	10.1374	10.3697	9.99259	7.7886	8.04869	8.18021	8.95686	9.31678	8.84989	11.4079	11.6127	11.5491	10.7851	10.2837	10.5169	10.1982	10.6403	11.808	12.1226	11.3176	9.94796	11.1837	11.2944	11.8168	10.9452	10.5314	10.8201	10.3813	10.6416	11.8476	10.9662	10.9845	11.6762	10.4326	10.3328	10.1739	12.0772	10.7315
Os11g0286700	Beta-amyrin synthase.	No Hit	3.66865	3.704	5.38514	4.65139	4.92233	7.06404	4.26371	4.05494	4.72144	3.97886	4.73714	5.75113	3.45864	2.93064	3.49105	3.65112	3.26065	3.17743	4.04334	4.11488	3.60586	4.18548	3.82173	4.32133	4.24415	5.13258	4.68347	4.45963	4.93882	5.16327	2.32942	3.58301	3.57984	2.18321	3.95415	2.30433	4.84272	4.58489	4.33236	3.16226	4.15212	3.28956	3.77739	3.83425	3.23449	4.97141	4.10506
Os11g0308600	Non-protein coding transcript, putative npRNA.	expressed protein	6.77122	6.58838	6.3091	7.08636	6.68453	6.86686	7.542	7.31364	7.0851	8.81521	8.34694	7.87313	7.28576	7.49126	7.19158	7.47915	7.65831	7.36714	7.41533	7.25243	7.15727	7.06929	7.17935	6.99485	6.91671	6.0533	7.19862	8.55988	8.4085	7.97669	7.7762	7.57309	7.44121	7.40534	6.82495	6.89708	7.28528	8.09994	8.13956	8.12933	8.09752	8.37315	8.46965	8.06	7.97844	8.54499	8.50467
Os11g0553500	Protein kinase domain containing protein.	OsWAK116 - OsWAK receptor-like cytoplasmic kinase OsWAK-RLCK	2.00711	3.06498	2.88742	2.70713	3.81042	2.46474	3.32485	2.38891	3.3509	2.28116	2.31024	3.41481	4.69905	3.11138	2.73727	2.34384	2.69907	2.60713	3.01827	3.33396	3.16514	3.92782	3.23216	1.34103	4.08889	5.34485	3.88409	4.18541	2.97224	4.24391	5.35812	5.58708	5.54527	5.61195	5.9039	6.68014	6.48867	5.5415	4.4243	3.90328	5.20011	4.17409	3.66488	3.09185	1.64281	3.78151	1.60914
Os11g0660700	Hypothetical protein.	expressed protein	5.87776	4.90593	5.50985	5.57127	5.65818	5.35044	4.15965	2.3153	4.5223	4.54801	4.93406	4.54755	4.93709	4.55931	3.87531	4.98793	3.96412	3.75359	5.9297	6.13038	5.56113	7.4585	6.36426	6.87869	4.02343	4.82711	4.6132	5.67414	5.23246	5.10491	6.40968	5.44875	5.76845	6.57555	5.82502	5.66556	4.58182	4.39459	4.67488	5.43169	4.71448	5.23233	6.59918	6.3301	6.53059	8.14962	7.09972
Os12g0142900	Peptidase aspartic family protein.	retrotransposon protein, putative, unclassified, expressed	6.78866	3.90157	4.12807	3.39491	4.7859	3.82575	3.38627	3.98651	3.44831	4.13466	2.81065	3.94991	6.52975	5.85796	5.73279	4.16386	4.7249	4.82401	3.41595	3.32176	2.7853	1.75367	2.31774	2.82643	4.48449	3.40863	5.12661	1.95208	2.48125	3.89067	3.1055	3.06199	3.42158	3.00021	0.57814	2.78999	4.50125	3.11686	3.75597	5.04897	4.46358	3.82604	4.35691	3.52147	3.65967	3.15437	3.36707
Os12g0149000	Hypothetical protein.	ligA, putative, expressed	7.29133	7.11841	7.16728	8.04793	8.13487	7.38785	5.94178	6.3958	6.10343	4.72921	4.95646	5.73765	6.53676	5.80382	6.07491	5.97434	5.30691	5.73609	8.29524	9.17582	8.27474	8.473	8.24877	8.2227	6.80232	6.97714	7.94809	8.14555	6.1484	6.12484	10.1243	9.97855	10.3719	10.009	9.84119	9.91585	8.02311	7.92839	9.37549	8.08125	8.20756	8.98551	8.8571	9.42449	8.98955	7.98494	8.66057
Os12g0177900	Hypothetical protein.	aldehyde dehydrogenase, putative, expressed	6.29818	7.04598	8.98436	5.63461	6.85004	8.37761	4.70465	6.64554	7.54599	4.95388	5.76836	6.97225	5.6721	7.09857	7.4956	5.62788	6.21694	7.52557	6.65049	6.01402	6.83293	5.9128	6.13184	6.65511	6.93127	7.63512	7.3815	6.59241	6.54809	7.71969	4.72827	6.39246	7.00635	4.56045	6.45582	6.04096	7.82913	6.60169	5.86933	6.66839	6.63387	5.54861	7.50889	8.49886	8.91682	6.7345	8.88559
Os12g0219700	Conserved hypothetical protein.	expressed protein	12.7542	12.627	13.2179	13.4642	13.7441	13.8177	13.1917	13.3194	13.1516	13.8873	14.3725	14.2709	12.0619	12.8594	12.7479	13.1899	13.4109	13.4303	13.6468	13.0661	12.6114	13.1338	12.7921	12.4901	13.3497	12.9441	13.5306	14.7597	14.3869	13.9802	11.2574	11.4841	11.6237	10.7191	10.9129	10.6414	10.672	11.1093	11.5561	11.6665	11.2942	11.5027	13.4964	12.9434	12.8441	13.5661	12.8664
Os12g0233900	Hypothetical protein.	conserved hypothetical protein	3.8753	3.9119	3.81489	3.24405	2.90439	2.71823	2.6709	3.00286	2.34742	3.21373	2.25117	3.19869	4.29839	3.52195	2.64311	0.675085	3.76277	2.87779	2.64022	5.01478	2.41017	3.60609	3.7162	1.93417	3.95467	4.80443	4.7609	3.2361	3.46733	3.59254	3.63251	3.8098	1.76993	3.47756	5.08788	3.43069	5.17767	4.55021	2.7779	3.84874	4.14042	2.40041	2.7188	2.5881	2.55228	2.82163	1.91043
Os12g0410200	Non-protein coding transcript, unclassifiable transcript.	expressed protein	8.2098	8.36325	8.92229	7.01054	7.21468	7.54462	11.1745	10.9803	10.9465	10.8795	11.0765	10.9476	8.56591	9.01988	8.95382	9.29802	9.12891	8.90934	11.4606	11.1284	11.0762	11.3851	11.2501	10.9799	11.8789	11.253	11.7567	11.5359	11.3302	10.1432	9.75137	9.90252	10.3136	9.48206	9.26764	9.26579	9.32905	9.73543	10.747	9.07769	9.7635	10.3016	12.1167	11.6747	11.7344	11.2474	11.337
Os12g0428400	Hypothetical protein.	No Hit	7.86082	8.55557	7.87388	8.1694	8.83935	8.04624	8.17	8.10279	7.44448	8.19791	8.85572	8.74676	7.36278	8.56208	8.01797	7.855	8.4612	7.25182	7.47297	7.91041	7.23265	7.16048	6.91675	6.99289	7.57975	7.52822	8.15634	8.60977	8.55608	7.28106	6.81492	6.82197	7.31985	6.53969	6.25834	6.7797	6.38856	6.98157	7.13047	7.57116	7.04071	7.1063	6.98681	7.30723	6.9381	8.04449	7.89158
Os12g0544600	En/Spm-like transposon proteins family protein.	No Hit	3.89048	4.42008	3.84052	5.77685	5.83554	4.61755	5.87478	6.30686	4.1991	5.74864	6.18613	5.05413	3.5894	3.62083	4.31622	3.51474	5.38594	4.34781	4.53725	3.61195	4.85583	3.20223	4.04257	4.01623	3.80735	2.80062	3.22285	3.32698	3.1867	3.41299	4.41121	4.17268	3.18565	3.29129	4.69826	3.55521	3.6459	4.52927	4.01182	4.45885	4.18273	4.24792	4.65391	4.6707	3.8311	5.14276	4.96443
Os12g0578300	Hypothetical protein.	expressed protein	3.89801	3.94356	4.5033	3.32017	4.67815	3.82905	4.8532	5.46354	4.19767	3.63178	3.81203	4.41227	3.65159	2.98483	3.83725	3.7616	4.19809	3.71271	7.78679	6.73727	7.91025	6.17585	6.81238	6.91124	6.54985	6.48597	6.20053	6.23247	5.70542	3.75716	10.3862	10.4402	11.0206	10.0307	9.8349	9.81158	8.94402	8.44707	9.53672	8.9658	8.60797	9.19184	6.42337	9.07101	9.04245	7.06479	8.31912
Os12g0582900	AP2 domain containing protein RAP2.11 (Fragment).	AP2 domain containing protein, expressed	3.42462	2.6623	1.47388	1.21282	3.93608	0.72449	1.86688	1.68632	1.707	1.70295	1.48265	0.441902	0.949437	3.42337	0.420934	3.70823	2.55156	1.62203	1.39813	2.30624	1.2662	2.05181	1.60524	0.316729	4.69483	4.63464	3.01472	3.2078	2.20433	4.32253	4.7145	4.9294	4.55079	5.52437	5.00513	4.89292	3.32371	4.86902	4.21047	5.42877	5.04408	4.72124	0.869875	0.994071	1.84593	3.07644	1.34854
Os12g0597100	Meprin/TRAF-like domain-containing protein (Fragment) (Fragment).	MATH domain containing protein, expressed	11.2074	11.3464	10.4049	11.4863	11.5316	10.7445	11.2674	11.547	11.2844	11.5843	11.7703	10.6291	11.3882	11.5283	11.2732	10.9374	11.7687	11.3751	10.2706	10.7508	10.6734	10.7827	11.1163	11.02	10.6439	9.83877	10.8554	10.6164	11.2606	10.9704	10.7429	10.5618	10.7692	10.7723	10.0778	10.4072	10.4596	10.5318	10.8351	10.742	10.7929	10.9689	11.9549	11.8507	11.5911	11.5023	11.8169
Os12g0600600	Hypothetical protein.	No Hit	4.62849	5.03806	5.27275	3.97063	4.60951	5.15199	6.61549	4.88786	5.74004	4.51548	5.16414	4.98141	4.61136	5.39363	5.05733	4.73326	4.86897	5.07875	4.64837	5.10018	4.3761	4.51823	4.44693	4.61738	5.07205	5.12645	4.96778	4.79975	5.44095	4.76342	3.28086	4.79516	4.82012	3.45192	4.83975	4.61883	3.9893	4.22586	4.2186	4.1354	5.5088	4.78383	4.64823	4.73451	4.83633	4.94161	4.54099
Os12g0633900	Hypothetical protein.	No Hit	4.62602	4.24814	4.53691	4.36996	4.37217	4.60264	4.61463	4.23939	3.93441	3.99688	4.18383	5.73413	4.50749	4.43537	5.10426	4.36292	4.76577	5.00853	4.51177	4.87519	4.39652	5.21751	5.28559	3.62376	5.1387	4.72612	5.49441	4.90896	4.88912	5.56884	6.29607	6.80544	6.1599	6.05188	7.42674	6.78422	6.96056	6.89909	5.43416	5.35547	6.67213	5.20103	4.61933	4.39766	3.88468	4.80031	3.52369
osa-miR156i	miRNA	No Hit	4.09095	3.67406	4.04321	2.37004	3.26442	3.07296	4.28593	2.74288	3.25514	3.11856	3.61959	4.79624	3.9449	3.50547	3.57905	4.18937	3.56843	3.7101	2.88418	3.19622	3.13624	3.71286	3.3226	2.45964	4.12308	5.27498	4.27587	3.23018	4.31248	4.50912	3.40824	4.54204	2.41644	3.24373	5.42824	4.52884	5.54906	5.70015	3.68983	5.04152	5.3661	3.15654	2.46398	2.61109	2.30737	2.69772	2.21842
osa-miR164a	miRNA	No Hit	3.96313	4.22659	4.36579	2.89177	2.73691	3.91884	3.2353	3.79379	4.1297	2.53013	3.04196	4.80923	3.78301	3.39643	3.25012	3.78024	2.84863	3.58419	5.00829	4.87456	4.08789	4.20627	4.79754	4.35901	5.14823	5.3175	4.895	3.40925	3.80869	4.56574	6.36576	7.08826	7.27227	6.53495	7.4174	8.59545	7.82099	7.88147	6.90177	7.5943	7.61514	7.43384	5.88366	4.24388	5.90534	4.39008	5.63483
osa-miR169o	miRNA	No Hit	3.83137	3.55908	3.00244	3.59887	4.61689	3.46972	2.1268	3.74325	3.45281	0.51772	1.67283	2.53338	4.57547	2.18401	1.94889	3.45722	1.82805	2.55007	2.76997	2.93277	2.33152	3.4929	3.22285	1.95254	3.5593	5.17362	5.26176	2.95661	2.79849	3.05796	3.84877	4.23048	1.36755	3.0613	4.99055	3.32563	5.79793	5.10158	2.48456	3.32802	4.63334	1.79335	2.69156	2.18535	4.907	2.29375	2.1306
osa-miR172b	miRNA	No Hit	1.66301	2.91984	1.32122	0.840752	1.51463	-0.0638754	1.95562	2.2482	1.72112	1.61282	2.07085	1.14515	3.57724	2.27851	0.598498	3.30423	2.46695	0.646995	2.1538	0.964599	-0.249893	1.24681	0.819458	0.822666	4.25165	4.44137	3.9463	-0.0676957	1.72075	2.48535	1.54133	2.0994	1.55859	0.683443	2.53379	1.56972	3.6671	1.93408	0.974716	1.05611	0.759457	2.07388	1.56396	0.50664	2.48256	1.74991	2.07148
osa-miR439f	miRNA	No Hit	1.88484	-1.15987	2.5389	6.43605	0.0630718	0.618451	-0.569371	-0.49702	-0.178951	0.131237	0.778687	0.0845718	0.00650426	3.34958	-0.536149	-1.07595	-0.483994	-1.06405	-0.543679	-0.84704	-0.967689	-0.860654	-1.06509	1.49944	-1.47412	3.73576	-0.788017	-0.907612	0.191169	0.582802	-0.373831	-1.35646	-1.24429	3.55545	-2.05123	1.94813	-2.25073	-1.93511	0.692579	-1.05003	-1.46285	0.989719	0.339301	-0.0658517	2.01209	0.542213	0.443255
[truncated: 129 more columns]
