# Supplementary material for: Comprehensive Network Analysis of Anther-Expressed Genes in Rice by the Combination of 33 Laser Microdissection and 143 Spatiotemporal Microarrays
Source: PLoS One. 2011 Oct 26;6(10):e26162. doi: 10.1371/journal.pone.0026162 (PMC3202526; doi:10.1371/journal.pone.0026162)
Supplement: Table S14 — Microarray data of Anther_1.2–1.5 mm preferentially expressed genes. (XLS) [file pone.0026162.s015.xls]

## Sheet: Sheet1
Table S14. Microarray data of Anther_1.2-1.5 mm preferentially expressed genes.
RAP-ID	Description_RAP-DB	Description_TIGR	Leaf blade_vegetative_12:00	Leaf blade_vegetative_12:00	Leaf blade_vegetative_12:00	Leaf blade_vegetative_00:00	Leaf blade_vegetative_00:00	Leaf blade_vegetative_00:00	Leaf blade_reproductive_12:00	Leaf blade_reproductive_12:00	Leaf blade_reproductive_12:00	Leaf blade_reproductive_00:00	Leaf blade_reproductive_00:00	Leaf blade_reproductive_00:00	Leaf blade_ripening_12:00	Leaf blade_ripening_12:00	Leaf blade_ripening_12:00	Leaf blade_ripening_00:00	Leaf blade_ripening_00:00	Leaf blade_ripening_00:00	Leaf sheath_vegetative_12:00	Leaf sheath_vegetative_12:00	Leaf sheath_vegetative_12:00	Leaf sheath_vegetative_00:00	Leaf sheath_vegetative_00:00	Leaf sheath_vegetative_00:00	Leaf sheath_reproductive_12:00	Leaf sheath_reproductive_12:00	Leaf sheath_reproductive_12:00	Leaf sheath_reproductive_00:00	Leaf sheath_reproductive_00:00	Leaf sheath_reproductive_00:00	Root_vegetative_12:00	Root_vegetative_12:00	Root_vegetative_12:00	Root_vegetative_00:00	Root_vegetative_00:00	Root_vegetative_00:00	Root_reproductive_12:00	Root_reproductive_12:00	Root_reproductive_12:00	Root_reproductive_00:00	Root_reproductive_00:00	Root_reproductive_00:00	Stem_reproductive_12:00	Stem_reproductive_12:00	Stem_reproductive_12:00	Stem_reproductive_00:00	Stem_reproductive_00:00
Os01g0109700	Paired amphipathic helix repeat containing protein.	transcriptional repressor, putative, expressed	10.1763	10.2324	9.9744	11.0333	11.139	10.6097	11.3089	11.4477	11.1735	11.411	11.5594	10.7509	10.8487	11.1297	10.5898	10.5869	11.5138	11.3709	9.63301	10.2649	9.96273	10.2718	10.2006	10.0205	10.8147	10.2261	10.7354	10.898	11.2924	10.6427	10.3478	10.1822	10.1315	10.302	9.64644	10.0788	10.5867	10.7539	10.7815	11.0401	10.9061	10.712	11.1992	10.9992	10.8505	11.3219	10.8951
Os01g0116100	Copia-like retroelement pol polyprotein.	No Hit	5.39066	5.99554	5.63518	5.67925	6.14317	5.58168	4.59625	5.00195	4.15968	4.66172	4.92386	6.0077	4.8713	5.10521	5.08743	3.9804	5.08879	4.52783	3.44928	3.93062	4.11587	3.52194	4.2563	4.13903	5.01532	4.88497	5.33585	3.99536	3.63617	5.4042	3.96152	4.69529	3.85715	4.05325	5.54381	4.37841	8.21455	6.31833	4.54241	6.1508	5.80017	4.71389	6.41138	4.25072	4.0248	4.71537	4.84691
Os01g0134800	(1,4)-beta-xylan endohydrolase, isoenzyme X-II (EC 3.2.1.8) (Fragment).	glycosyl hydrolase family 10 protein, putative	2.98343	6.05326	1.53988	2.10995	2.16553	7.06114	1.71811	1.90557	2.97705	2.74689	2.63284	1.9998	3.04846	3.07733	2.81582	3.82532	3.27473	1.14514	4.93898	4.0662	6.03769	5.70739	6.84136	6.85752	3.24506	4.79971	4.49612	2.52885	4.33481	4.45267	8.455	8.19682	7.65642	8.38875	7.83906	7.29659	7.34502	7.04208	7.65465	6.94382	6.60254	6.39871	4.56292	7.04821	8.04427	8.48966	6.92216
Os01g0136400	Protein kinase domain containing protein.	OsWAK1 - OsWAK receptor-like cytoplasmic kinase OsWAK-RLCK, expressed	7.17798	6.91117	6.75057	8.31533	8.22632	7.34842	7.00487	7.0061	6.96985	7.11943	7.22802	6.65549	7.43645	7.12876	6.50662	7.01554	7.29034	6.8912	6.18695	7.09707	6.75855	6.74893	6.27244	6.43253	6.95482	6.81164	6.74539	7.37519	6.93206	6.14387	7.71129	7.45969	7.63674	7.81347	7.48392	7.83275	7.50896	7.64071	8.09804	7.66946	7.34505	7.67472	2.89129	3.4262	1.93715	5.05077	2.91362
Os01g0141900	Conserved hypothetical protein.	retrotransposon protein, putative, unclassified, expressed	6.50224	6.28911	5.99548	6.77549	6.78772	6.7258	7.41966	7.49674	7.3891	7.66051	7.82738	7.06122	7.16196	7.1494	6.94913	7.12052	7.5155	7.62053	7.24137	7.51826	7.06887	8.58758	8.45595	8.31746	7.50732	7.37143	7.3976	7.88827	8.25176	7.79154	7.35146	7.27071	7.55899	7.78491	7.13767	7.57181	7.40985	7.18056	7.64509	7.3219	7.52356	7.81789	8.70591	8.37186	8.37883	8.32783	8.8427
Os01g0142000	Hypothetical protein.	No Hit	4.03891	1.87922	2.78691	2.59821	1.97468	3.61934	4.29684	2.56224	2.34862	2.07122	2.15103	3.36069	2.72995	3.06077	5.63109	3.02227	2.14609	3.90735	2.93648	2.58818	3.40064	2.29814	3.86489	2.85638	2.65857	2.65984	5.37875	2.85338	2.91637	3.0787	3.68936	2.2604	2.16782	2.21948	2.81921	2.32106	4.43071	2.00698	2.62234	1.66381	2.5814	1.95038	3.83892	3.18918	3.11526	3.01592	3.41811
Os01g0150000	3-oxo-5-alpha-steroid 4-dehydrogenase, C-terminal domain containing protein.	3-oxo-5-alpha-steroid 4-dehydrogenase, putative, expressed	13.7178	13.7685	13.2582	13.6357	13.9087	12.9962	13.8549	14.1779	14.126	13.5102	13.6059	13.028	14.3022	14.4871	14.1027	14.0432	14.0798	14.0876	14.1706	14.1966	15.082	14.0113	14.4676	14.174	13.6777	13.3405	13.3467	13.9408	13.7597	13.1681	13.8631	13.6582	14.4114	13.5726	13.0694	13.3615	12.8495	12.5664	13.4296	12.8064	12.7121	13.099	13.2003	13.2834	13.5634	11.8011	13.1372
Os01g0151700	Short-chain dehydrogenase Tic32.	oxidoreductase, short chain dehydrogenase/reductase family domain containing family, expressed	12.6406	12.1577	12.0088	11.5954	11.3202	11.1882	11.2757	10.7597	10.7242	7.88572	7.54984	7.22793	11.2291	11.6126	11.551	7.34028	8.14396	7.34774	13.0938	11.8143	12.8799	12.2921	12.1775	12.279	6.5684	5.28095	6.29687	4.24706	5.25711	4.66308	7.71525	6.73286	7.89763	7.39453	6.44492	5.9724	3.92338	3.95298	5.813	5.68077	5.47715	6.41014	12.9292	13.2713	13.3107	8.15825	12.8448
Os01g0170300	Protein kinase domain containing protein.	receptor-like protein kinase 2 precursor, putative, expressed	7.87455	6.87696	8.44098	6.88345	6.78692	9.65623	6.10016	5.10775	4.24408	2.96103	1.9357	3.87393	1.41544	3.25564	4.184	3.37184	2.88901	4.41742	9.92413	9.62272	9.4164	10.5368	10.9665	10.8514	5.64756	6.37002	6.68277	4.10624	6.27683	7.52754	12.9346	12.8559	12.7611	12.9477	12.6433	12.153	10.6361	10.2759	11.1988	10.7845	11.3365	11.4598	12.1932	12.2421	12.2878	12.0773	12.8984
Os01g0172000	Hypothetical protein.	dolichyl-P-Man Man-PP-dolichyl mannosyltransferase, putative, expressed	7.22729	7.25511	7.28206	7.20409	7.29336	7.33432	6.92547	7.34567	7.39973	7.08823	7.4115	7.317	7.55238	7.38134	7.07283	7.19923	7.31495	7.10516	7.01989	7.07458	7.37233	7.35724	7.58796	7.59442	7.00852	6.39268	6.46462	7.62803	7.32619	7.2123	7.73483	7.70696	8.02782	7.76378	7.46598	7.71334	6.99583	7.11061	7.26867	6.78396	7.16722	7.41338	6.8245	7.59882	7.72324	7.93043	7.6953
Os01g0182300	Conserved hypothetical protein.	expressed protein	7.82211	8.10088	7.64472	7.04914	7.617	7.82734	7.39048	7.95735	7.75886	7.2038	7.89098	7.48063	7.4752	7.83019	7.35236	7.71208	7.74753	7.6313	9.81766	9.04006	9.37797	9.51898	9.64448	9.42029	8.64958	8.09295	8.20077	10.0775	10.3607	9.20213	10.3979	10.9298	10.8711	10.6607	11.1488	10.9234	9.87811	9.68547	10.0503	10.0552	9.94926	10.3505	8.59574	10.151	9.62031	12.4454	10.2189
Os01g0186800	(No Hit)	No Hit	5.34518	5.84394	5.77927	5.39472	5.8697	5.4426	4.77191	5.65343	6.1775	6.01279	6.66569	6.59925	6.71204	6.75152	7.62107	6.54027	6.37402	6.86243	4.76662	5.22935	4.54467	5.49151	5.1745	4.58702	5.14905	5.42779	5.77294	6.47925	6.9378	4.37943	4.53664	5.37941	5.20592	5.12768	5.6765	5.6173	6.67706	6.32023	5.85059	6.36951	6.2833	6.15717	6.15157	5.80594	5.41628	5.58494	5.0852
Os01g0187400	Conserved hypothetical protein.	glycine-rich protein, putative, expressed	11.4804	11.421	11.0932	11.4577	11.2803	10.935	11.3881	11.4963	11.5402	11.3962	11.2828	10.5403	11.6132	11.4659	11.3456	10.7199	11.4233	10.9872	9.92858	10.3316	10.4276	10.353	10.5584	10.6427	9.95892	9.52012	9.88257	10.1415	10.4159	10.285	11.5215	11.1047	11.2433	11.5044	11.0863	11.6276	11.0193	10.8	11.3136	11.6111	11.0815	11.4119	10.8677	10.9935	10.8994	11.9027	11.0576
Os01g0187500	Zfwd2 protein (Fragment).	WD domain, G-beta repeat domain containing protein, expressed	10.7293	10.5632	10.1708	10.825	10.6981	10.458	10.9871	10.7777	10.7394	10.8634	10.8243	10.1122	10.0028	10.2036	10.2443	9.4019	10.4247	9.1697	8.6886	8.69796	9.02694	8.31033	8.86545	9.12716	8.85909	7.67369	8.88124	8.05992	8.99917	9.19643	9.85778	9.53627	9.69158	9.72551	9.15291	9.78	9.62503	9.97947	10.0843	10.4132	9.95351	10.3031	9.84311	9.5718	9.63211	10.592	10.136
Os01g0188400	NADP-malic enzyme.	NADP-dependent malic enzyme, chloroplast precursor, putative, expressed	11.6379	11.4902	12.0643	10.9578	10.6533	10.9042	12.2632	12.0542	12.23	10.4068	10.6486	10.7708	11.3503	11.501	11.7645	9.88603	9.66755	10.1273	11.3906	11.3525	11.875	10.4636	10.2945	10.6742	12.9054	12.7749	13.0522	12.262	11.6438	11.933	12.1034	11.6795	12.2322	12.1608	11.6175	12.3746	12.3022	13.0182	12.9573	13.0106	12.9999	12.7899	11.5997	11.6341	11.6961	11.4099	11.6005
Os01g0218800	Trithorax 5 (Fragment).	histone-lysine N-methyltransferase ATX5, putative, expressed	10.7109	10.5525	10.2276	11.2712	11.1064	10.6752	11.1062	11.0693	10.7914	11.2244	11.1912	10.8344	10.1232	10.5204	10.4418	10.5869	11.1317	10.8436	9.7977	9.84717	9.81099	10.2706	10.3625	10.4471	9.63817	9.06502	9.33665	9.89087	10.5149	9.78826	9.60722	9.43132	9.62502	9.79398	9.06097	9.4092	8.66237	8.65156	9.36308	8.82834	9.00603	9.54101	11.2749	10.5763	10.5956	10.482	10.7058
Os01g0220700	MtN3 and saliva related transmembrane protein family protein.	nodulin MtN3 family protein, putative, expressed	3.79152	3.16205	4.41116	3.23007	2.99714	4.4302	2.45755	3.02639	4.02196	2.46373	2.36208	3.80332	4.12749	3.30282	4.2048	3.6324	3.23497	4.16856	3.12475	3.4485	3.0606	3.41882	3.42431	2.86029	4.48433	5.31157	2.18573	3.61774	2.5623	5.3437	3.97167	4.9304	3.20326	3.42251	5.63432	4.74364	6.21623	5.49376	3.91261	4.08232	5.39808	3.22815	3.22776	3.00737	2.68537	2.34714	2.31724
Os01g0229300	Embryonic flower 1-like protein.	expressed protein	7.94183	7.8937	7.30446	8.57204	8.55682	8.28277	8.10922	8.53342	8.46597	8.73737	8.82074	7.96966	9.3597	9.19393	8.63584	8.72704	9.10999	8.99937	7.36397	7.5465	7.39945	7.36832	7.71873	7.39016	7.20136	6.44065	7.22927	7.80067	8.10103	7.30429	7.89511	7.65118	7.74237	8.04712	7.48756	7.70415	7.86195	7.89891	8.16589	8.24467	7.80909	8.23596	8.39396	8.24116	8.23382	6.5594	8.18648
Os01g0236400	Conserved hypothetical protein.	ABIL2, putative, expressed	5.64088	5.6965	4.52231	4.68059	5.14798	3.64944	5.03377	5.24929	5.15701	4.54722	4.87358	3.98361	4.97818	4.04399	4.07314	4.67992	3.89859	3.58276	8.06945	7.1904	7.48899	8.51781	8.66874	8.6174	5.31048	5.25516	2.86527	4.52166	5.21152	4.66706	7.29842	6.89902	7.31399	7.06713	6.1302	6.41867	5.11641	5.73633	6.40089	6.24008	5.83496	6.64739	9.10428	8.27745	8.23084	5.45954	8.49219
Os01g0242400	Protein of unknown function DUF260 domain containing protein.	DUF260 domain containing protein, putative, expressed	3.4641	2.37529	2.95015	2.58598	1.92273	1.64344	2.69002	3.27697	1.85616	2.85668	2.46978	1.98295	2.9539	2.31699	2.87105	3.82039	3.11643	2.26522	2.53765	2.59318	1.68584	2.23242	2.09231	3.15198	2.68345	5.4762	4.31407	3.03651	2.62084	4.37069	2.97357	3.06519	2.24379	3.02029	4.08723	2.94985	3.53645	3.632	2.00005	2.96385	2.67663	2.15831	2.99102	2.47811	2.99107	1.3277	2.4929
Os01g0242700	Conserved hypothetical protein.	No Hit	7.20097	7.22425	7.15642	6.96089	7.11689	7.17077	6.8073	7.20275	7.17798	7.11846	7.47745	7.86785	7.70289	7.88339	7.7869	7.49353	7.3752	7.68852	6.42841	6.80456	6.05133	6.46812	6.0651	6.09972	7.7236	7.79351	6.92792	7.2274	7.70168	7.15079	7.13451	6.98853	7.13457	6.52987	7.02673	7.3605	8.20307	8.08341	7.72279	8.35339	8.3339	7.72846	6.77117	6.47282	6.39739	6.88021	6.62848
Os01g0246100	Protein of unknown function DUF902 domain containing protein.	histone acetyltransferase HAC5, putative, expressed	9.7531	10.0698	9.53121	9.55526	9.80407	9.32399	10.0599	10.4004	10.1218	10.1784	10.4169	9.69484	10.333	10.3099	9.74885	9.86649	10.1979	9.83135	8.70588	9.16173	8.90628	8.81158	8.94163	8.83778	9.46681	8.91474	9.71721	9.77514	10.058	9.6173	8.81968	8.71403	8.99044	8.68225	8.09241	8.80807	8.86139	9.19897	9.36301	9.78059	9.33554	9.35766	9.67515	9.53029	9.2509	9.76206	9.6298
Os01g0248400	NADP-dependent isocitrate dehydrogenase.	dehydrogenase, putative, expressed	9.55075	9.59087	9.50518	9.44722	9.34201	9.40138	9.18138	8.81727	9.03026	8.97183	9.14017	9.26588	8.30591	8.84891	8.94063	8.21967	8.78422	8.43849	8.64134	9.36403	9.13611	8.44324	8.14157	8.64186	9.06154	8.85508	9.4538	9.37857	9.22198	8.96779	8.78195	8.34029	9.15743	8.98162	8.03596	8.95513	7.57782	8.31605	8.9913	8.75541	8.46667	9.58786	8.45619	8.61076	8.70936	9.77929	8.9485
Os01g0250000	HGWP repeat containing protein.	No Hit	5.52677	5.59086	6.05517	6.20685	6.39555	6.73897	3.93994	5.09795	5.07	4.20231	4.19923	7.13556	2.69915	2.57011	5.12069	2.77528	3.83057	4.9209	4.3045	3.19224	5.86064	3.46302	4.61493	4.84243	4.57227	5.28191	4.89746	3.23019	3.96112	5.53463	4.92844	4.89497	5.57878	4.73895	3.82673	4.73336	9.53165	7.19356	6.18919	7.56091	6.90902	6.08902	7.50161	6.7976	6.68319	6.8274	7.03224
Os01g0256800	Helicase, C-terminal domain containing protein.	zinc finger helicase family protein, putative, expressed	7.99939	7.65841	7.16292	8.09434	7.57344	6.95499	8.56586	8.06922	7.46477	8.64756	8.62993	7.82802	7.80008	7.58108	7.37843	7.22974	7.31419	7.01147	7.95896	8.75979	8.07698	8.33454	8.31206	8.4202	7.3951	7.0149	8.61152	8.89814	8.9695	8.579	9.80609	8.83501	9.11909	9.76286	8.35192	8.52166	8.48028	8.52327	8.85246	8.81301	8.57347	9.01197	10.2673	9.81187	9.63093	10.2824	10.447
Os01g0257500	HGWP repeat containing protein.	No Hit	5.89047	5.93649	6.48113	6.46615	6.79706	7.01238	4.76605	5.59514	5.43837	3.51165	4.26909	7.38622	3.74267	4.06978	4.75606	2.84862	4.35802	5.39254	4.74941	3.91749	6.21249	3.62005	4.82695	6.15832	5.23385	5.69579	6.20717	3.5595	4.57835	5.97858	5.31771	5.11103	5.99683	5.12245	4.57146	5.2822	9.93606	7.44908	6.61805	7.34919	7.33108	6.41843	7.79892	7.21051	7.05155	6.97037	7.25697
Os01g0280500	Eukaryotic translation initiation factor 6 (eIF-6) (Fragment).	eukaryotic translation initiation factor 6, putative, expressed	2.78649	0.887969	2.71255	2.087	1.886	4.73199	1.00542	1.05129	3.71207	1.78751	0.546195	2.67595	2.77455	1.49957	2.19023	2.96156	2.01661	2.11365	1.25431	2.89801	1.29767	3.03346	2.90031	1.72476	4.07301	5.37827	4.35473	2.62262	1.05158	3.011	3.75339	4.34568	2.88489	4.65439	5.61614	4.23938	4.11764	4.69563	3.72662	3.24976	4.29662	2.78327	1.64172	2.20692	2.21237	2.15462	1.13148
Os01g0290700	MDR-like p-glycoprotein.	MDR-like ABC transporter, putative, expressed	9.75481	9.31046	10.5495	10.1382	9.98384	11.2405	7.57969	7.20506	7.59087	9.37556	9.90546	9.05816	6.59824	6.57879	6.33744	7.94955	8.29798	8.46318	10.5498	10.8594	11.1064	10.113	10.8525	11.1069	11.0278	11.1572	11.2738	10.3475	10.3406	9.84081	11.9131	11.5218	12.0916	12.1026	11.3477	11.8688	11.0808	11.2822	12.3602	11.1379	10.8336	12.0357	10.3172	11.4495	11.7795	12.2921	12.0025
Os01g0337500	Vacuolar H+-pyrophosphatase (EC 3.6.1.1) (Ovp2).	inorganic H+ pyrophosphatase, putative, expressed	2.82206	5.82319	4.1447	3.15848	2.76761	4.10361	3.02719	1.79616	3.73645	3.68381	3.33852	3.53211	4.86683	3.66753	3.34748	5.43378	4.6794	4.75657	3.97148	5.78206	5.43205	5.58176	4.84487	4.9405	6.21777	6.77427	5.36092	6.44898	5.12215	5.48289	7.95794	7.57907	8.504	8.05878	7.60261	8.46026	10.2315	9.54446	10.0606	9.10426	9.48636	10.8016	1.96183	2.92497	2.81081	6.93082	1.64446
Os01g0338200	Mov34/MPN/PAD-1 family protein.	mov34/MPN/PAD-1 family protein, expressed	11.6325	11.5723	11.3089	11.8516	11.6977	11.302	11.5572	11.4759	11.3119	11.8066	11.779	10.9854	11.5761	11.4527	11.2262	11.7244	11.9361	11.7762	10.6208	10.9934	11.0534	11.0566	11.3251	11.3687	10.9114	10.1589	10.6689	11.2377	11.4791	10.8322	11.8427	11.2568	11.7276	11.8829	10.9068	11.5921	10.7404	10.8924	11.5922	11.315	11.2115	11.5126	10.9725	11.4473	11.2644	11.9799	11.4483
Os01g0348600	Glyoxysomal fatty acid beta-oxidation multifunctional protein MFP-a [Includes: Enoyl-CoA hydratase (EC 4.2.1.17); 3-2-trans-enoyl-CoA isomerase (EC 5.3.3.8); 3-hydroxybutyryl-CoA epimerase (EC 5.1.2.3); 3-hydroxyacyl-CoA dehydrogenase (EC 1.1.1.35)].	3-hydroxyacyl-CoA dehydrogenase, putative, expressed	10.9737	10.7883	10.3456	11.1658	11.0925	10.5349	11.5674	11.3203	11.0554	10.9523	10.735	10.4291	11.3576	11.4661	11.1596	10.9576	11.3198	11.2909	11.0653	11.1541	11.4657	11.1287	11.6268	11.8238	11.4316	11.1284	10.9916	11.4612	11.0962	10.8648	11.0508	10.5903	11.0719	11.2877	10.2839	10.6861	9.88166	10.0314	10.8391	10.5172	10.3899	10.8142	11.0021	11.4605	11.4089	10.8659	11.522
Os01g0351100	Poly [ADP-ribose] polymerase (EC 2.4.2.30) (PARP) (ADPRT) (NAD(+) ADP- ribosyltransferase) (Poly[ADP-ribose] synthetase).	poly synthetase 2-B, putative, expressed	6.02739	6.27928	5.49877	7.15684	6.99378	6.27176	7.19815	5.92663	5.51987	6.77057	6.23628	6.35936	6.04817	6.28029	6.49643	6.16862	6.86798	5.82386	5.43922	5.48582	6.73909	5.65292	6.51028	7.30381	5.73002	5.16692	5.77852	4.40515	5.70307	5.20648	5.83577	5.30918	5.85093	6.11939	4.84449	5.40662	4.91757	4.94757	5.13374	5.37814	4.94999	5.68783	8.34522	8.21304	8.05902	7.34727	8.5531
Os01g0361700	Phospholipid/glycerol acyltransferase family protein.	expressed protein	3.42207	3.01236	4.14274	3.41454	3.4008	5.20064	4.3913	2.9727	2.57043	3.16572	2.18726	4.3325	2.66746	3.26651	3.95426	2.79033	1.77938	3.02182	4.53557	3.82039	4.28471	4.39984	4.72808	4.61812	3.54543	3.69853	3.49082	3.11235	2.64237	3.27975	4.72276	4.90202	4.68387	5.05293	5.48812	4.03925	4.37643	5.0749	3.79811	5.10754	5.06775	4.36846	2.72364	4.49432	5.5807	5.08326	4.9361
Os01g0363500	Conserved hypothetical protein.	expressed protein	4.20763	3.93614	4.0478	5.31322	5.42946	4.86122	4.63653	4.74307	4.24535	6.08331	6.69986	6.22968	3.63789	4.07091	4.13216	5.45137	5.73695	4.66643	4.0944	3.86018	4.11059	4.61015	4.46134	4.65707	4.81015	4.38842	6.38377	5.78095	6.03385	5.45042	4.3733	4.56325	4.06014	4.04429	4.37173	4.7899	5.02761	5.30133	5.15664	5.65123	5.35641	4.76143	3.91809	3.80439	3.63091	5.05517	5.06887
Os01g0363900	HASTY.	exportin 1, putative, expressed	8.57172	8.92434	8.08533	9.07666	9.16244	8.32767	9.16846	9.47554	9.32622	9.17446	9.40289	8.31332	9.8461	9.66024	9.1203	9.18446	9.84577	9.41406	8.67725	8.90164	8.84414	8.79974	9.23103	8.92095	7.89264	7.4901	8.2094	8.70799	9.04505	8.34568	9.43153	9.41152	9.21765	9.57407	9.00754	9.0032	8.54043	8.74425	8.97221	8.68207	8.54065	9.17696	10.5141	10.3423	10.1648	9.68278	10.2509
Os01g0370900	Glutathione-S-transferase 19E50.	glutathione S-transferase, putative, expressed	4.04843	3.76199	4.18526	3.51571	3.64	4.4289	4.34436	3.31927	3.85461	2.39954	5.73392	4.3892	4.44744	4.08134	4.15793	5.6885	2.97443	3.21765	3.727	2.98917	2.45733	3.00457	3.97688	2.68033	3.77988	5.16127	4.84137	3.78746	3.30336	3.03291	2.72097	2.56841	3.14794	3.55246	3.38907	3.43121	3.54589	3.94631	3.62096	4.71118	4.79374	5.86304	2.91878	2.87195	2.21205	4.60456	2.94616
Os01g0383100	(No Hit)	exo70 exocyst complex subunit family protein, putative, expressed	0.705769	2.79684	3.26977	3.28096	5.54821	3.22818	2.45406	3.54048	3.74523	1.9424	2.63765	3.09088	4.22708	3.36731	3.07952	3.56105	2.5812	2.12663	2.47201	2.30804	2.8138	1.89505	2.54515	2.95004	-2.17802	2.64316	-0.293681	2.52484	3.17716	2.35608	6.95889	6.802	7.168	6.95477	6.23115	7.83083	6.55782	6.28192	6.91541	6.13052	6.37496	6.82053	2.40415	3.44896	4.57715	3.58913	2.93899
Os01g0390300	Nucleic acid-binding OB-fold domain containing protein.	expressed protein	7.89841	7.84295	7.72895	8.10213	7.94784	8.0602	7.1712	6.76412	6.85678	6.41038	6.52927	5.85807	6.4568	6.6246	6.48733	6.05536	6.73303	5.64914	6.83103	6.59904	6.83639	6.18216	6.3705	6.70502	5.99076	5.77039	5.59771	5.98783	5.69185	5.64	6.14463	6.10053	5.88945	6.18893	6.2331	6.40602	6.34	5.677	5.57499	5.27749	5.47227	5.65672	7.19943	7.1551	6.48757	7.42997	6.56497
Os01g0518400	BED finger domain containing protein.	transposon protein, putative, unclassified, expressed	2.91391	3.85149	0.476363	4.11962	4.49691	3.94096	2.95788	3.86081	4.27023	4.21239	4.20338	4.68269	5.64636	6.03991	5.91785	6.27362	6.34497	6.5357	3.07396	3.04422	3.16651	3.74469	3.48345	2.99218	3.45753	5.26455	4.88202	4.55944	4.10629	2.19838	3.74905	3.9801	2.74131	3.62462	5.03279	4.33048	4.25072	4.23323	3.57355	3.44989	4.19598	3.65252	2.58159	2.74958	2.2264	2.28417	2.41995
Os01g0518800	(No Hit)	expressed protein	8.02784	7.7474	7.7449	8.01599	7.87012	8.27214	8.10441	7.99878	8.21009	7.83935	7.57206	7.92099	8.65789	8.39012	8.38798	8.11558	8.00933	7.8796	8.20226	8.09807	8.15598	7.73258	8.08631	8.11663	6.81493	5.55539	6.55591	7.75871	7.2995	7.47068	8.91701	8.63005	9.19266	8.79188	8.16368	8.75104	7.69001	8.31429	8.71523	8.77715	8.33698	8.81635	8.07258	8.71242	8.49513	8.45873	8.16976
Os01g0528300	Conserved hypothetical protein.	No Hit	4.60301	4.69868	4.52545	3.55011	3.22302	4.3958	3.19499	2.97183	2.15307	2.97409	2.67989	3.71982	2.60565	3.04576	3.25148	2.94955	2.65806	3.18677	3.08314	3.75603	3.00135	3.54295	3.4358	2.48424	4.77888	4.52876	3.9484	3.7372	3.13658	4.05917	4.04599	4.52165	3.43308	3.50915	5.72352	3.80101	5.4802	5.12023	2.76425	3.96089	4.9747	2.85736	2.63597	2.44971	1.61186	1.84072	3.186
Os01g0550100	Ubiquitin-specific protease 6.	ubiquitin carboxyl-terminal hydrolase 6, putative, expressed	11.8362	11.716	11.4514	11.813	11.9792	11.6447	11.7752	11.6114	11.4065	11.7355	11.7509	11.4039	11.6703	12.0644	11.6594	11.2835	11.6306	11.341	12.0192	11.939	11.4519	12.0353	11.9355	11.9552	11.256	11.0667	12.3236	12.312	12.1271	11.2531	12.19	11.7115	12.0798	12.2086	11.1193	11.7981	10.2321	10.8812	11.6181	11.9125	11.0448	11.8525	12.7028	12.6387	12.5768	11.8383	12.5043
Os01g0551000	Conserved hypothetical protein.	retrotransposon protein, putative, Ty1-copia subclass, expressed	12.8726	12.8209	12.8939	12.5837	12.1031	12.3452	12.707	12.3695	12.7892	11.7789	11.1262	11.5314	12.523	12.6304	12.6991	12.2012	12.1823	12.178	11.0442	11.3832	11.2485	10.058	10.0033	10.1669	11.4006	10.9468	10.1735	11.4657	11.2715	11.2977	10.3189	10.2672	10.7152	10.38	9.50592	10.6249	11.4455	11.4588	11.9064	11.5505	11.0101	12.0464	6.87925	9.2813	8.23658	11.8622	8.58935
Os01g0553900	(No Hit)	No Hit	5.25924	5.62818	6.04547	6.17237	6.42298	6.67947	3.90667	5.23667	5.0522	3.82924	3.88672	7.09597	3.35732	3.41687	6.39409	2.0264	3.9011	5.09056	4.74667	3.23329	5.95383	2.9199	4.57376	5.23546	5.0989	4.27753	4.93194	3.52505	3.52359	5.75208	5.06628	4.83483	5.74283	4.93679	3.82601	5.00352	9.62383	7.23343	6.16654	7.50497	6.81515	6.04532	7.56151	6.75297	6.84836	6.8373	7.07259
Os01g0554800	(No Hit)	No Hit	7.41343	7.74268	8.30189	7.65822	8.53495	7.94246	7.64279	7.19719	7.05306	7.83771	7.61862	7.66705	7.0594	6.92772	7.16125	6.81223	7.8427	6.84008	5.59989	6.25061	7.20613	5.38518	6.21996	6.37283	5.59661	5.32808	6.97035	5.74289	6.91118	5.82816	6.3346	6.33001	7.04522	6.15386	5.05435	6.62403	9.06124	7.78417	7.44397	7.91295	7.82018	7.47563	7.92037	7.53831	7.51776	8.83704	7.30838
Os01g0569200	Conserved hypothetical protein.	hypothetical protein	4.37816	4.32689	4.61545	4.12316	4.06433	4.26507	4.58201	3.94403	4.53711	4.25483	4.22751	4.58688	4.12	3.32371	3.61643	6.70751	3.49031	3.21623	4.02347	4.42306	5.35839	4.51538	4.88216	3.91271	4.75188	5.14553	4.40492	3.90496	3.33722	6.08127	5.57652	5.98061	4.30116	5.33579	6.70415	6.17759	6.10574	6.14066	5.37957	5.20589	5.60256	6.35892	4.37286	5.14542	5.09305	5.5605	4.69361
Os01g0575000	Root hair defective 3 GTP-binding family protein.	SEY1, putative, expressed	11.248	11.3785	11.184	11.493	11.962	11.4329	11.5434	12.0383	11.7751	11.9662	12.3994	11.7113	11.6935	11.9183	11.392	11.7231	12.2334	11.7596	11.4859	11.6017	11.4686	11.8967	11.8859	11.6948	11.8262	11.4013	11.9354	12.4582	12.6541	12.2848	11.9681	11.9633	12.2091	11.9143	11.6455	11.9771	11.5342	11.7756	12.1562	12.1437	11.9261	12.3742	12.2013	12.5653	12.2463	11.0226	12.1945
Os01g0578800	Conserved hypothetical protein.	expressed protein	2.36967	2.12975	2.6558	1.72222	1.57976	2.21481	1.07354	0.519133	1.32976	0.502717	1.51295	0.888793	2.40076	2.15857	1.847	1.90313	2.06265	2.78828	4.01536	2.33868	2.84098	3.52624	3.68853	3.63138	0.623525	3.76357	3.10887	1.47869	3.75962	4.25368	5.3222	4.55837	4.9117	4.97091	4.57044	3.74408	4.14681	3.51965	3.75043	3.84525	3.99166	4.44894	4.37575	4.42166	5.22109	2.21351	3.42996
Os01g0589300	Single myb histone 1.	single myb histone, putative, expressed	9.75603	9.14517	8.60351	10.5732	10.1499	9.35975	9.64265	9.40286	8.67983	9.8401	9.57062	9.12165	9.55708	9.99688	9.00266	10.154	10.1112	9.64066	8.17473	8.32198	7.40511	9.08522	8.58904	8.28564	9.08421	9.00441	9.47869	10.2248	9.87744	9.49383	8.46041	7.61706	7.66201	8.98736	7.78698	8.33935	7.95815	8.15378	8.0817	9.37918	8.40747	8.19481	7.39847	8.19098	8.12939	8.95624	8.68559
Os01g0604700	Conserved hypothetical protein.	expressed protein	11.169	10.9772	10.6096	11.0403	11.0153	10.548	11.0643	11.0129	10.9643	11.2646	11.0429	10.4374	11.0565	11.232	11.0946	10.7699	11.3032	11.2329	10.241	10.3987	10.6856	10.2588	10.4043	10.7194	10.1926	9.79196	10.0464	10.9438	11.0128	10.1923	10.5745	10.1309	10.6011	10.6556	10.0694	10.5347	9.6741	9.79526	10.2003	9.94838	9.95539	10.249	9.5452	10.5559	10.4628	10.7935	10.6267
Os01g0609200	ABC transporter related domain containing protein.	pleiotropic drug resistance protein, putative, expressed	6.46897	7.44005	7.06517	6.53404	7.41874	6.91281	5.74359	7.11816	6.85565	6.94316	7.79692	7.05066	6.61079	6.75202	6.10839	6.7308	7.37267	7.64181	5.05785	5.42527	6.11911	5.40423	5.78051	6.10749	6.28033	5.48744	6.46591	7.28827	7.84126	6.92437	8.3192	9.05214	8.85501	8.32525	8.62787	9.34588	10.2289	10.0053	9.75401	9.26602	9.77615	9.46839	4.54788	4.4479	4.80868	8.02508	4.57172
Os01g0609300	PDR-like ABC transporter (PDR3 ABC transporter).	pleiotropic drug resistance protein, putative, expressed	8.83655	8.66258	8.5443	9.23872	9.1066	8.86126	8.60335	8.26982	8.58328	9.88905	9.64059	9.40372	8.09378	8.17803	7.65444	8.72834	9.0873	9.7194	6.53912	7.33891	7.53438	7.24104	7.36329	7.48494	7.59704	7.20353	7.00151	9.68829	9.13396	7.56478	9.95323	9.53657	9.88828	10.6302	9.75755	10.433	10.7225	10.6575	10.6228	11.0215	10.4032	10.8624	4.14605	3.10669	3.47012	7.98648	3.75832
Os01g0612900	Lipolytic enzyme, G-D-S-L family protein.	GDSL-like lipase/acylhydrolase, putative, expressed	9.91297	9.87266	9.89401	10.7151	10.9272	10.8769	9.92266	10.3593	10.348	9.85806	10.319	9.51784	10.1387	10.7444	10.2702	10.1435	10.3708	10.4078	8.9644	9.87996	9.22708	10.3224	10.0182	9.82648	9.79254	9.57051	9.62535	10.6254	10.4626	9.6115	8.35228	8.47428	8.70751	9.08185	9.22989	9.45037	9.05772	8.86914	8.78914	9.0278	9.10241	8.94463	6.99894	6.56142	6.80998	8.33042	7.23341
Os01g0614400	Hypothetical protein.	No Hit	8.8051	9.48299	8.48016	8.6939	8.80215	7.55544	10.6488	11.2162	10.925	10.1236	9.7032	9.35193	9.5027	9.95756	10.1237	9.42663	10.5612	10.2687	7.69128	8.55098	9.18899	8.01313	8.44428	8.40392	8.94788	7.66651	8.25916	7.20642	7.914	7.30906	9.00425	8.6	9.26527	9.20862	8.05954	8.93042	8.89984	9.65979	9.97163	9.40455	9.35114	10.0489	10.6314	9.86822	9.46004	9.56057	9.86013
Os01g0618700	Lipase, class 3 family protein.	lipase, putative, expressed	6.18199	5.5154	6.13161	5.45741	5.41516	6.51098	5.37964	5.3653	5.43309	6.30538	5.59067	5.80752	4.91454	5.29007	5.23428	6.44796	6.65327	7.4051	10.1488	9.59614	10.6545	9.59783	10.4749	10.3715	8.16324	8.345	7.29345	8.02911	7.3474	7.04006	11.168	10.8639	11.4556	10.9348	10.7922	10.2027	9.4122	9.4205	10.3335	9.80403	9.61887	10.1773	8.3132	9.9111	10.1477	7.98009	9.55755
Os01g0620400	Hypothetical protein.	expressed protein	5.08312	5.07854	4.92658	5.24269	5.53482	5.70701	3.95471	3.87977	4.20792	4.90146	4.32031	5.45444	3.3363	3.63914	3.70155	4.20553	4.39405	4.50589	2.74952	2.20976	2.17984	2.98932	3.31474	3.07275	4.03398	4.63444	4.91113	3.94349	3.43664	4.10595	3.11618	3.57683	3.25586	2.93149	4.18878	3.92715	7.39388	5.35536	6.51312	5.97066	5.07264	3.9437	5.1715	2.66476	4.38453	3.97547	3.09755
Os01g0637800	MYB8 protein.	MYB family transcription factor, putative, expressed	4.50326	5.19406	4.82557	4.40155	4.87831	4.91441	2.87994	4.37715	3.83429	1.6669	1.92698	-0.503201	5.23463	5.90066	5.70316	3.74117	3.53729	4.65643	2.60733	3.0146	2.62299	2.44707	1.83916	2.5311	-0.553636	4.04989	2.66449	2.89208	2.36803	-1.88402	0.794174	0.39597	0.812953	0.761634	0.345824	1.05922	2.003	-1.36595	0.055273	1.61696	-0.495929	0.359014	2.37553	2.06336	1.7838	1.51871	2.27585
Os01g0639200	Conserved hypothetical protein.	cinnamoyl-CoA reductase-related, putative, expressed	11.399	11.5672	12.208	10.2139	10.7026	11.5709	9.192	9.2342	9.49898	7.77465	7.86651	8.40962	9.55741	9.37241	9.77229	8.52882	8.57358	9.59287	9.48318	9.85633	10.2507	9.24888	8.89018	10.0006	8.16993	8.20348	7.13509	8.87324	8.86434	8.51261	9.27089	9.50021	9.92462	9.17652	9.41074	10.2672	10.1525	9.86577	10.608	10.0611	9.96611	10.2824	5.98238	9.13857	9.32962	11.542	9.14337
Os01g0641200	Ubiquitin domain containing protein.	No Hit	4.48294	3.33442	4.12144	4.5952	4.32909	4.03342	2.907	3.42432	3.17692	2.70737	2.70495	3.55623	4.00231	4.24979	4.30673	5.72331	3.98948	5.4923	3.23337	3.70894	1.52137	4.22404	4.19122	2.16306	5.0313	6.20152	3.50693	4.0108	3.40676	2.72177	4.68308	5.68061	4.11139	4.49322	6.61966	5.3075	5.8452	5.34756	3.86702	3.9736	6.04966	3.51885	2.5065	3.22562	5.06667	2.29133	2.30944
Os01g0641600	Ubiquitin domain containing protein.	ubiquitin family protein, putative	-1.08571	-0.356034	1.04587	-0.119274	-0.966968	2.80232	2.59542	-0.525496	0.426305	2.82525	0.066851	1.40418	-0.0522164	-0.863594	3.18308	-1.01886	2.10938	1.73718	-0.570028	-1.04915	1.45917	-0.692792	0.198316	2.84173	3.63251	1.15351	7.29749	0.617478	0.136721	2.41351	2.02202	0.232064	5.0449	1.3385	-0.0807996	2.45124	0.872872	-0.281212	1.60231	2.75932	1.25057	1.01496	1.152	-0.644965	1.55125	1.98876	0.66986
Os01g0646700	Conserved hypothetical protein.	retrotransposon protein, putative, unclassified, expressed	9.57506	9.87671	8.78027	9.99252	9.72328	9.21832	10.234	9.5832	9.41998	10.549	10.0408	9.30575	8.34882	8.06356	8.52155	8.29846	9.46675	7.94585	6.78416	7.67155	8.63322	7.91704	8.72162	9.16744	7.64518	7.31888	9.04641	8.03038	8.79117	8.73045	9.51485	8.91502	9.16064	9.99964	8.40069	9.37848	9.28151	10.1281	9.9833	9.87138	9.67263	10.443	9.76365	9.47032	9.02513	10.9821	10.2346
Os01g0647000	Cyclin-like F-box domain containing protein.	OsFBX20 - F-box domain containing protein, expressed	10.8537	11.0336	10.5398	12.1742	12.7094	12.1721	12.4148	12.7582	12.5684	11.9486	12.4314	12.3783	12.5179	12.6017	12.2133	13.1144	13.0475	13.127	11.1474	12.0566	11.1832	12.4197	11.5698	11.4729	12.7702	12.3979	12.247	14.3147	14.1593	14.0005	12.0663	12.4349	12.4465	12.3733	12.614	12.9564	12.8778	12.9164	13.0615	12.8724	12.8824	13.4295	10.0255	11.0912	10.2574	13.235	10.8006
Os01g0647100	Plastidic ATP/ADP transporter (Fragment).	plastidic ATP/ADP-transporter, putative, expressed	11.5704	11.7889	11.1229	11.3406	11.3676	11.6213	11.0624	11.539	11.4359	11.0723	11.4922	10.9468	11.6882	11.6554	11.0783	11.6145	11.5499	11.6824	11.5161	11.7743	11.2516	11.9413	11.6959	11.6319	11.3587	11.0284	11.4606	12.2033	12.2657	11.8499	12.9668	12.8557	12.8166	12.994	12.8358	13.2261	13.2795	13.2984	13.3389	13.2226	13.0236	13.4582	11.7963	11.836	11.4098	12.6636	11.8204
Os01g0657800	(No Hit)	No Hit	5.19698	5.52094	6.20332	6.31498	6.51981	6.764	4.11443	5.36984	5.22305	3.82553	4.04433	7.16243	3.22805	2.57389	5.1664	3.02698	3.83595	5.14168	4.4844	3.53028	6.02955	3.07803	4.67743	4.97996	4.91087	5.03047	4.94251	4.04537	3.63344	5.43128	5.12228	4.85017	5.82258	4.86804	3.87892	4.85711	9.65158	7.28941	6.27638	7.45933	6.84335	6.0686	7.55345	6.83537	7.04919	6.74436	7.09399
Os01g0667900	Glutaredoxin domain containing protein.	OsGrx_I1 - glutaredoxin subgroup III, expressed	11.3288	11.1913	11.7369	10.6054	9.74584	9.67922	10.5621	10.0221	10.5179	7.80453	7.74703	8.62934	10.4204	10.1625	11.1234	7.81298	7.30991	8.00484	10.0103	10.0789	10.3776	8.56932	9.34496	9.50055	9.49675	9.76105	8.64151	10.4262	9.82968	8.51278	11.2266	11.1599	11.5834	11.5272	11.2448	11.9759	11.8139	11.3403	12.5031	11.9478	11.3344	12.141	7.15679	8.20161	6.65904	11.3221	7.30842
Os01g0679600	Conserved hypothetical protein.	THAP domain-containing protein 4, putative, expressed	9.39491	9.3351	9.26543	9.21712	9.37915	9.14363	8.68649	8.68804	8.87314	9.2777	9.72535	10.1681	8.22948	8.26087	7.77381	9.11447	8.99925	7.91964	10.298	10.3311	9.4101	10.4526	9.47518	9.76818	10.4626	10.5954	10.9723	11.215	10.2104	9.6761	9.80112	9.35873	10.3644	10.0019	9.15778	10.2158	8.65066	9.38851	9.8472	10.3065	9.48927	10.4997	9.88854	9.22965	9.04137	9.64589	9.4966
Os01g0680700	Conserved hypothetical protein.	expressed protein	12.7346	12.4332	12.7392	13.5326	13.6424	13.3602	13.4276	13.5142	13.4698	13.9947	14.0598	14.0507	13.2497	13.7189	13.3896	13.3631	13.6405	13.4633	12.1777	11.716	11.623	12.2147	12.0786	11.9356	12.4537	11.6344	11.7504	13.69	13.6483	13.0129	12.4802	12.6299	12.6877	12.5375	12.543	12.5305	12.6585	12.5593	12.6742	12.4649	12.456	12.7318	12.9892	12.8133	12.8098	12.9466	12.8103
Os01g0683600	Protein of unknown function DUF786 family protein.	transmembrane protein 93, putative, expressed	10.9987	11.1705	11.1487	11.4888	11.7308	11.6636	11.3181	11.5766	11.5485	11.4925	11.9769	12.2804	11.4908	12.3921	11.95	11.4991	11.7598	11.6131	12.0048	11.4416	11.3403	11.8784	11.7085	11.7073	11.7105	11.3109	11.975	12.1083	11.624	11.3561	10.9747	11.22	11.6967	11.1085	10.9764	11.3455	10.0777	10.5937	11.0474	10.8607	10.8183	11.307	12.1377	12.1469	12.102	10.1717	11.7719
Os01g0686300	UDP-glucuronosyl/UDP-glucosyltransferase family protein.	limonoid UDP-glucosyltransferase, putative, expressed	3.47795	1.17148	-0.574361	2.18266	2.47263	2.12243	0.907022	0.758058	3.04735	1.69942	0.707376	2.5363	2.25694	1.0446	1.35061	1.77753	13.1742	2.23113	5.11003	6.54144	1.84026	7.11871	6.20311	5.93689	1.25119	0.910773	1.84164	0.718338	3.19167	3.11178	8.34031	8.53258	9.54508	8.22229	7.74038	7.57123	6.26638	5.96482	7.98178	6.94017	7.99121	8.64774	8.39109	8.83226	8.53519	1.8972	7.39954
Os01g0686500	Conserved hypothetical protein.	expressed protein	3.84597	4.11831	2.12408	3.2541	2.87502	7.16145	2.34164	3.47892	3.41779	3.34713	2.96141	3.75699	2.33995	3.41517	3.14382	2.26526	2.54026	2.78954	3.52536	3.29885	3.32203	2.79206	1.57142	3.3175	4.21472	-3.35056	4.5807	1.19062	2.00656	2.8145	2.14462	1.30548	3.18739	4.52692	0.881964	2.99482	3.76286	-0.917794	1.0549	0.22014	0.624135	0.601014	8.45661	6.90459	7.08586	3.06023	7.84082
Os01g0688000	Conserved hypothetical protein.	expressed protein	6.8759	7.09287	8.18186	6.21487	6.68621	7.52687	5.01147	6.13067	6.79328	6.32909	7.21396	8.14863	7.62892	7.75059	7.44895	6.55536	6.73256	7.29321	6.74918	7.30771	6.70829	6.58435	6.1981	6.31315	7.67214	7.83608	7.95093	7.95358	7.92183	8.10996	6.04262	6.50029	6.59858	6.27485	6.17145	6.60346	9.13875	7.67985	7.40413	7.66224	7.61825	7.38972	7.4151	6.49767	6.2237	7.37746	6.49215
Os01g0697100	UDP-glucuronosyl/UDP-glucosyltransferase family protein.	UDP-glucoronosyl and UDP-glucosyl transferase domain containing protein, expressed	12.0556	11.6558	12.15	11.7877	11.8408	11.7064	9.90417	10.0424	10.1502	8.51069	8.63907	8.26104	9.81328	9.76908	9.62696	9.70073	9.54637	10.31	12.8068	11.7564	12.9396	12.9179	13.3384	13.1609	9.13857	8.61329	8.01021	9.83219	9.01466	8.60545	13.7625	13.4052	13.8394	14.107	13.8763	13.4838	12.4866	11.6283	12.7694	11.5953	11.4887	12.7995	8.98846	12.929	12.7836	13.4255	12.6597
Os01g0698200	(No Hit)	strictosidine synthase 1 precursor, putative, expressed	3.09735	3.28231	3.17358	2.86453	3.71947	3.1274	1.64363	3.7511	2.44539	3.85801	2.36987	2.39331	3.56378	3.62307	2.22795	3.20547	2.95318	4.12408	2.4963	2.9279	2.40006	3.69526	3.52383	3.26942	4.10732	5.11101	3.90111	4.06473	3.53613	2.93854	4.18449	4.74659	3.59847	4.38638	5.73915	4.85998	5.01773	5.50013	4.93163	3.55162	4.74581	3.22908	2.55372	2.38928	-0.250855	4.44889	2.68309
Os01g0699100	Protein kinase domain containing protein.	STE_MEKK_ste11_MAP3K	11.1607	11.8799	11.5747	11.4252	11.8092	11.6866	9.43453	9.92748	10.2055	8.32163	8.77575	8.67044	9.95835	10.3406	10.0554	7.86016	8.11119	8.49274	9.56936	10.7925	11.1395	9.63094	9.56265	9.59559	9.01665	8.64375	8.38867	8.53287	8.33555	8.05282	11.4555	11.3908	11.8281	11.0993	11.1012	11.9922	10.4825	10.7803	11.3794	10.8814	10.651	9.73819	8.05799	8.07511	8.72609	10.201	8.56799
Os01g0699400	Protein kinase domain containing protein.	STE_MEKK_ste11_MAP3K	8.56147	8.60905	7.69757	4.07823	2.42889	2.99642	3.19434	2.72816	4.76685	3.27928	3.77323	3.31581	4.64415	4.95533	4.90393	0.746336	1.97027	1.94982	4.39483	5.79468	7.57058	3.27379	2.78474	2.93714	2.95925	5.50044	5.05429	4.68278	3.18005	4.69957	8.22434	7.63829	7.92531	7.03211	6.8998	7.31138	5.58808	6.50926	7.28269	7.4057	6.34609	5.6078	3.39465	2.67869	-0.651801	2.16396	1.63038
Os01g0710100	Hypothetical protein.	expressed protein	1.62701	1.43577	-0.618141	-0.190023	1.09426	3.30082	1.5389	0.524901	2.24492	1.81629	2.19122	-0.853445	-0.341862	-0.00273779	1.67964	0.161481	0.92157	2.69021	4.6366	3.05526	3.58624	4.80176	3.56052	5.34754	2.55901	-4.14562	3.76272	-0.00466125	-0.142573	2.57708	8.19021	7.55272	8.11924	8.16862	7.98234	7.43533	5.17792	5.85832	6.9868	6.78234	6.14941	7.47312	8.29754	6.83147	6.81113	4.63129	8.17078
Os01g0736400	Aminotransferase, class I and II domain containing protein.	aminotransferase, classes I and II, domain containing protein, expressed	5.00434	4.88446	3.76736	6.40997	6.24744	5.6245	5.47052	4.61095	4.25963	6.96214	6.1331	5.84294	4.5004	4.56491	4.61508	6.17802	6.27072	6.38784	4.57308	5.15022	5.28352	5.31956	5.23097	5.49137	5.13364	6.14055	5.27663	6.57888	5.6083	6.03368	5.05353	4.2091	4.57779	5.21905	4.70152	4.18746	2.75352	4.2076	4.41771	5.4008	4.27328	4.5134	5.27	4.87822	4.6994	4.68509	5.37001
Os01g0739200	Dual specificity protein phosphatase family protein.	dual specificity protein phosphatase, putative, expressed	12.7413	12.3675	12.3842	10.7657	10.4369	10.478	11.1578	11.0369	11.1415	10.197	10.3801	10.1536	10.349	10.8199	10.3596	9.424	9.50699	9.11231	11.5941	11.8934	11.6497	10.8644	10.7169	10.7169	10.5512	10.2812	10.7674	11.2847	10.7223	10.4021	10.7807	10.5075	10.9953	10.7338	10.4218	10.7312	10.1839	10.3049	10.8176	10.8849	10.2593	10.7983	11.5775	11.3712	11.1466	12.573	11.4102
Os01g0743100	IQ calmodulin-binding region domain containing protein.	IQ calmodulin-binding motif family protein, expressed	4.11633	3.97883	4.9445	4.97386	5.14125	5.19067	4.95125	5.19608	4.87349	4.45935	5.29428	5.67325	3.34602	3.29878	3.24746	3.72227	3.58759	3.53305	7.54364	7.44885	7.4359	7.89374	7.78092	7.09914	7.25619	7.29516	7.42915	8.36239	8.25964	8.8473	7.82775	8.1217	8.12426	8.08236	8.8529	8.64872	7.27896	7.21954	7.0222	8.24384	7.74624	7.18595	8.36809	9.28891	9.08292	9.17886	8.90154
Os01g0749400	Glycosyl transferase, family 20 domain containing protein.	trehalose synthase, putative, expressed	11.6202	11.6537	10.9076	10.5985	10.7302	10.4811	11.252	11.4689	11.1654	10.9569	10.8618	10.0554	10.1885	9.97508	9.70819	10.4706	10.4078	10.7721	9.64558	10.3137	10.432	9.79065	9.92265	10.1204	9.79688	9.15713	9.81689	10.4735	10.7527	9.71289	10.4513	10.179	10.4686	10.7343	9.95711	10.2899	10.0892	9.77068	10.867	10.2394	9.82065	10.4595	9.50596	9.64285	9.65933	11.117	10.3008
Os01g0753400	Conserved hypothetical protein.	expressed protein	2.99176	2.74763	2.90514	3.02942	2.56049	2.56433	1.53549	2.08981	3.0812	2.59345	1.96589	3.69262	2.70397	2.00492	1.8531	2.90547	2.62964	1.67882	1.08622	2.17213	3.26145	3.36363	3.29299	3.56618	3.04916	5.93099	4.1509	2.26373	3.00511	3.45667	3.76259	4.19479	3.73289	4.35084	4.99508	3.44067	5.61557	4.89799	8.76797	4.51222	4.89375	3.31362	3.38945	2.29537	2.51092	2.31081	2.52261
Os01g0758500	Conserved hypothetical protein.	expressed protein	5.82855	6.66355	6.07385	4.95506	6.11243	6.1084	5.06371	5.6271	5.3899	3.91673	4.91974	4.56835	3.53836	3.73163	3.83528	2.68484	3.05295	3.23108	8.88086	8.92369	8.67536	8.75306	8.52279	8.78744	6.68082	7.25221	6.82921	5.69378	6.73908	6.1926	7.83922	7.9199	8.95652	7.93456	7.73142	7.91962	6.13106	6.84753	8.26447	7.37765	7.20702	8.30665	8.51506	9.06895	9.27624	9.29441	9.32686
Os01g0772100	LOB domain protein 30.	DUF260 domain containing protein, putative, expressed	4.94224	4.88452	4.72051	5.5127	5.22026	5.29224	4.93554	4.18162	6.4253	4.56899	4.43744	4.75398	4.80976	4.93463	4.47838	5.55936	5.21272	5.0362	4.48583	4.62446	4.38069	4.35379	4.13022	4.23461	5.18906	5.61566	5.93939	5.10317	4.76799	5.54953	3.9129	4.06464	3.97516	3.9743	4.5746	4.08976	4.29198	4.47393	3.36329	3.76629	4.14421	4.31395	4.68843	3.72646	3.18914	4.72912	4.52252
Os01g0774200	Conserved hypothetical protein.	expressed protein	5.26973	4.91617	5.66775	6.40298	5.95885	5.33795	5.96677	5.73948	5.76883	5.89639	5.51447	5.28165	5.38289	5.6982	5.54784	5.70983	6.208	5.83686	4.14834	4.00426	3.84653	4.32404	4.62638	4.24728	5.07712	4.71017	5.43722	4.84284	4.4834	5.74116	3.74941	3.72136	2.7048	3.90401	4.72038	3.75104	3.17311	4.06946	3.95472	2.64428	3.77809	4.11785	4.02007	2.3783	2.92675	2.15797	3.53126
Os01g0794100	Conserved hypothetical protein.	expressed protein	9.62793	10.3406	10.637	5.05209	5.23508	6.56054	6.53075	6.60936	5.86904	4.23867	4.51723	5.56736	10.3881	9.79483	9.411	5.70858	5.6039	5.86101	9.50965	8.80496	8.77926	6.6158	7.14964	6.92749	8.78224	9.26407	8.39355	8.50994	7.30921	7.33846	7.97044	8.08245	8.56906	7.67392	7.96302	8.41836	7.39907	7.09027	8.67079	7.00868	7.48393	7.34554	7.21695	9.2576	8.32414	11.6145	8.85954
Os01g0804900	Cytochrome P450.	cytochrome P450, putative	7.78472	8.35265	7.94004	8.24625	8.27381	8.26713	6.75064	6.81902	7.04719	6.94015	6.66082	7.18882	8.41023	9.06719	9.03832	8.54212	8.48768	9.6723	7.69919	8.88773	7.67974	7.05073	6.64091	6.99813	7.73754	7.09973	6.75725	8.91777	7.86646	7.79815	8.28139	8.64093	9.02399	8.47416	8.38199	8.76841	7.31199	7.97724	8.02416	8.575	8.19509	8.35392	5.54898	5.0157	4.53096	4.98411	5.50434
Os01g0806200	Cyclin-like F-box domain containing protein.	No Hit	10.0965	9.56088	10.3581	10.0466	9.5551	10.3581	9.79663	9.62666	9.41892	11.9358	11.6813	11.3224	8.90765	9.06135	9.57759	10.7252	10.7162	10.1099	12.856	11.7521	13.1965	12.4215	12.5629	12.7715	10.5029	10.3075	10.9878	13.4873	13.1993	12.5143	12.2424	12.1176	12.3354	11.7513	11.4	11.5256	11.537	10.8996	11.7666	11.6346	10.9373	11.201	12.7316	12.7144	12.863	12.4813	13.0545
Os01g0807800	Conserved hypothetical protein.	expressed protein	4.91647	4.7922	4.97943	5.75389	5.21977	4.75032	4.47643	4.08485	4.51764	4.73238	4.85807	5.20164	4.02296	4.02046	4.6829	3.98931	4.75971	4.00247	3.55132	3.80481	3.37451	4.03898	3.88526	4.05197	3.28654	4.59959	2.63549	4.24413	4.27261	4.61745	3.92821	4.01856	3.41521	4.35321	4.86505	4.15298	4.05586	4.74009	4.08651	5.02421	5.01387	4.51552	3.07162	3.35217	3.2822	4.52215	3.37608
Os01g0812000	MYB8.	MYB family transcription factor, putative, expressed	7.88414	7.79573	7.1634	9.46351	9.26022	8.46843	8.49596	7.87607	7.55651	9.08032	8.75825	8.29795	7.53959	7.6484	8.02229	8.35472	9.08832	8.42365	7.05657	7.15169	7.24076	7.6437	7.77339	7.97822	6.73234	5.9454	6.71422	7.23276	7.13794	7.42343	7.90606	7.2519	7.46201	7.97837	7.28344	8.0247	7.64499	8.57156	8.03908	8.73996	8.28076	8.25699	7.64751	7.58495	7.32001	8.04345	7.81386
Os01g0812600	(No Hit)	expressed protein	3.07566	2.43131	2.78492	2.47608	2.61782	3.12853	2.73749	1.69244	1.97947	1.87727	2.60322	2.56508	3.18889	2.58715	2.38527	2.412	2.42579	2.22489	1.93716	1.52334	1.51405	2.47306	1.8563	2.31394	3.38508	2.88198	4.21609	3.19457	1.82953	4.0407	2.61637	3.43733	1.83178	2.56421	4.06148	2.82617	3.96869	3.53226	2.53517	4.09503	2.83876	4.8171	1.90913	0.729183	2.05104	1.1925	1.28731
Os01g0813500	Vacuolar protein sorting 36 family protein.	EAP30/Vps36 family domain containing protein, expressed	8.30156	8.30459	8.27098	8.16527	8.23571	8.01369	8.65989	8.48285	8.54865	8.836	9.2776	8.35952	7.50374	7.75852	7.72305	7.22568	8.30286	7.08932	8.07308	8.13663	8.03001	8.16541	8.35931	8.32036	7.65183	6.93939	8.39613	8.54113	8.66092	8.28385	8.47977	8.23021	8.38745	8.55051	7.87393	8.20542	7.24305	7.85999	8.20418	8.43442	8.02084	8.28579	8.88292	8.93578	8.80144	9.18481	9.02878
Os01g0825000	LOB domain protein 12.	DUF260 domain containing protein, putative, expressed	4.633	2.67831	5.10122	6.54013	1.28512	3.89463	3.53866	2.52551	2.85781	0.801243	1.77452	3.67082	-0.0202626	6.34664	3.23128	1.11856	1.49744	3.62246	8.11426	6.6778	8.21691	6.80242	7.6211	8.07637	7.23327	6.76211	6.70708	5.88208	6.48125	7.6618	8.75007	8.96349	9.18591	8.93763	8.60654	8.35656	6.51437	7.23554	8.192	7.24098	7.94713	7.3332	5.64596	6.87347	8.74823	8.65449	7.87422
Os01g0825700	VHS2 protein (Fragment).	VHS and GAT domain containing protein, expressed	9.17931	9.10249	8.97183	9.29812	9.11289	8.7721	9.26992	9.15945	9.0525	9.40878	9.37748	8.81284	9.50137	9.54298	9.25736	9.07709	9.54688	9.25715	7.97733	8.4225	8.51217	8.13793	8.18388	8.32682	8.59043	8.16868	8.40339	8.82343	8.88868	8.40224	8.93042	8.55274	9.17396	9.07025	8.40268	8.96904	8.96637	8.73404	8.98779	9.46101	8.82562	8.97813	7.90986	8.14538	8.10984	8.6665	8.10069
Os01g0841600	Triosephosphate isomerase, cytosolic (EC 5.3.1.1) (TIM) (Triose- phosphate isomerase).	triosephosphate isomerase, cytosolic, putative, expressed	10.6385	10.5769	10.5816	11.6377	11.8902	11.7655	9.87905	9.76269	9.76012	10.1843	10.544	10.2599	10.4796	10.3996	10.3331	10.3155	10.2812	9.70405	12.3526	11.9721	11.4853	12.0766	11.9537	11.885	9.18609	8.98857	9.37825	9.98905	9.53637	9.24526	12.9657	12.8259	12.9588	12.2129	11.9031	11.7638	10.8543	10.8398	11.2879	11.3483	11.021	10.9613	12.1067	12.384	11.9445	11.2335	11.7625
Os01g0841700	RPP17-1.	C2 domain containing protein, putative, expressed	6.82443	7.17592	7.09566	7.50387	7.73919	7.17095	8.20224	8.38142	8.55164	9.24055	9.33767	9.57451	8.37186	8.6718	8.27448	8.701	8.97887	8.56636	6.71018	7.64221	7.24497	6.723	5.94744	6.27356	7.78308	7.52719	6.97262	9.48947	8.68288	7.26718	9.11297	9.15529	9.71181	9.00376	9.07703	9.56586	8.64598	9.21071	9.52967	9.87121	9.12062	9.12988	2.24641	3.11795	2.08027	3.07733	2.53541
Os01g0849100	Protein of unknown function DUF315 domain containing protein.	ATROPGEF7/ROPGEF7, putative, expressed	3.05644	3.5955	3.03138	3.04556	2.39189	3.58955	3.18639	2.50192	3.36409	2.00515	3.17641	3.15008	3.45281	2.7639	3.10087	3.1285	2.71409	3.26846	9.09743	7.88205	7.5032	9.60645	9.40183	8.80055	4.62398	5.46574	3.1768	3.78722	3.50919	4.67585	7.92407	8.03056	7.52136	7.82387	7.84505	6.77687	6.24431	6.46437	6.07024	6.15558	6.63723	6.28414	9.49982	8.94951	9.22521	4.04494	9.11661
Os01g0854500	Homeobox domain containing protein.	homeobox domain containing protein, expressed	3.30157	2.24516	3.75683	1.86611	2.84202	3.2362	2.97566	2.84304	2.23451	3.06653	2.11444	2.67511	3.30365	2.90487	2.76806	3.13109	2.6131	1.32281	5.23349	4.19485	3.7281	4.86313	4.40108	4.52425	4.14005	4.49746	5.45928	2.99002	2.32307	4.55139	5.94131	6.11869	5.72902	5.92559	5.70868	5.3138	4.57194	3.68804	4.00938	4.4111	3.47358	4.03868	5.83524	4.63936	5.2984	2.6786	5.36299
Os01g0858700	Conserved hypothetical protein.	expressed protein	4.36678	4.10305	4.79087	4.6606	4.55702	5.4106	3.95095	3.90352	3.85556	3.77673	4.01489	4.9737	4.46844	4.33916	3.97736	4.22655	3.67207	3.989	3.85032	3.90541	3.95369	4.47634	4.38771	3.83147	4.90312	4.72352	4.51378	3.27251	3.74838	4.33002	5.44019	5.76532	4.2893	5.48887	6.54486	6.70778	7.09399	6.06951	4.73549	5.55069	5.65463	4.53652	4.76181	3.26831	3.20599	3.65073	3.01298
Os01g0860500	Chitinase (EC 3.2.1.14).	glycosyl hydrolase, putative, expressed	4.78707	3.43162	5.23179	7.05892	6.72403	7.33576	5.76162	5.2319	6.60574	7.41381	7.09626	7.91605	5.15214	4.26486	3.83092	6.19237	6.06138	5.70143	5.57345	5.18091	4.782	5.4117	5.4518	5.27479	5.83159	6.05547	4.75202	6.39399	5.93723	6.15571	7.1438	6.24601	7.39181	7.68555	6.98682	7.73826	4.20308	4.51832	6.38976	4.51173	4.63361	5.9101	1.8321	1.94268	4.17125	6.74343	2.57264
Os01g0863500	Conserved hypothetical protein.	No Hit	3.18955	2.90142	2.85119	2.49422	1.92996	2.42852	0.888281	1.87824	2.48087	2.65533	1.40923	3.02599	3.83334	2.77697	1.06066	3.87063	3.23059	3.0141	10.5023	10.0072	11.1215	11.2572	11.0666	11.299	4.81065	4.98895	6.81654	5.07099	6.10043	6.24789	3.0257	2.10224	3.1986	2.69905	3.61092	3.31689	4.51396	3.09155	2.96834	2.16807	3.64054	1.71339	11.4482	11.0017	11.056	5.36922	10.6158
Os01g0864000	Conserved hypothetical protein.	DUF623 domain containing protein, expressed	4.24059	3.87992	2.78074	4.96832	5.20688	3.96273	2.06515	3.00105	1.49143	2.34273	2.56627	5.70238	2.52379	-0.0611731	3.28775	2.20779	2.54576	1.62406	9.75961	9.64897	7.00184	11.0119	10.2684	10.348	2.95603	4.08028	4.84346	-0.277971	2.27866	2.48068	8.17188	8.39752	7.86093	7.91707	8.00373	7.32338	7.96918	6.50069	7.0106	6.90122	6.82164	6.12723	9.95064	9.60295	9.77549	6.87595	9.89757
Os01g0868200	Zn-finger, DHHC type domain containing protein.	zinc finger DHHC domain-containing protein, putative, expressed	7.45703	7.50253	7.62725	7.42858	7.71095	7.44738	7.89492	8.10123	8.07431	8.10985	8.17375	7.7217	8.13793	8.36009	8.40482	7.69522	8.16615	8.29592	7.77983	7.74895	7.51681	8.15233	7.8565	8.04376	7.21194	6.86529	7.25838	8.05442	8.08555	7.53532	7.94166	8.03548	8.43865	8.26821	8.01291	8.24132	7.35276	7.5625	7.99983	7.99227	7.678	8.07837	7.71654	7.82142	7.71519	8.11519	7.84589
Os01g0878400	Amino acid/polyamine transporter II family protein.	amino acid transporter, putative, expressed	9.53877	9.29402	8.10701	9.45082	9.25431	8.08533	8.37427	8.37034	8.90566	9.04478	9.46767	7.85471	10.5844	10.0524	9.84364	10.7177	11.1518	10.3016	9.21892	10.1455	9.66933	10.5604	9.91111	9.5241	7.64992	6.83471	7.45096	10.5029	10.6152	8.97271	9.78399	8.80448	8.51897	9.64682	8.92316	9.77116	10.3187	10.4788	9.87782	9.87142	9.92838	10.2494	5.20616	6.93608	7.01241	9.68774	6.55733
Os01g0882400	Protein of unknown function DUF679 family protein.	expressed protein	5.43329	4.94242	5.55733	4.38755	3.96612	4.58693	5.00099	4.81253	5.44379	4.14232	4.05603	5.15593	6.1702	5.79759	6.02404	4.81305	4.54601	5.30781	6.42742	5.83996	6.52079	6.34516	6.08987	6.16991	6.56493	5.60088	5.36976	6.05825	5.10404	5.88569	8.3642	8.16871	7.88698	8.61755	8.03504	7.82727	6.94421	7.32109	7.78728	7.23008	7.51844	7.43993	7.67702	9.09455	8.9328	7.72374	8.80923
Os01g0883100	PISTILLATA-like MADS box protein.	OsMADS2 - MADS-box family gene with MIKCc type-box, expressed	7.16602	7.50514	6.13694	5.74498	6.0969	5.24049	4.41834	4.17968	4.02033	4.31662	4.63097	4.57081	4.34732	5.10669	4.43263	5.45343	6.15411	4.93952	5.97104	6.67218	5.06086	5.48931	5.20644	5.75783	4.67488	4.26902	6.80088	4.92027	3.81783	4.77202	4.65072	3.87382	4.68724	4.56103	3.72032	3.87095	4.95402	4.52605	4.82044	4.55391	4.369	5.54429	6.87225	6.89957	6.72917	7.89291	7.49814
Os01g0889400	LOB domain protein 6 (ASYMMETRIC LEAVES2).	DUF260 domain containing protein, putative, expressed	6.13112	5.95246	6.75475	5.66544	6.26564	6.90114	5.42145	5.66811	5.74481	4.98643	5.64443	6.41593	4.1367	3.57293	4.39696	4.06169	3.02371	3.65923	8.48387	8.14465	8.00157	8.29013	8.22309	8.06177	5.8863	6.22015	6.32899	5.07956	5.30403	7.23754	3.67156	3.54032	4.04545	3.57299	3.70859	3.74749	4.04643	1.66117	2.40773	2.3605	1.60268	3.03155	1.33864	1.74213	2.48763	1.92182	1.92299
Os01g0917200	Peptidase, trypsin-like serine and cysteine proteases domain containing protein.	expressed protein	7.23952	6.53144	7.44026	7.53494	7.13503	7.29093	6.92899	5.80267	5.82614	6.69111	6.89606	6.44831	2.90188	3.61276	4.3791	3.69406	3.93277	2.96788	9.36891	8.85343	9.12385	9.64655	9.50349	9.45364	7.11523	6.72486	7.43339	6.33393	7.78908	8.01564	9.89927	9.38782	9.5936	10.049	9.3174	8.92164	7.46128	7.90238	8.77741	8.26158	8.1327	8.44426	10.0097	10.0736	9.86281	9.59499	10.0259
Os01g0924500	Non-protein coding transcript, unclassifiable transcript.	No Hit	6.59969	6.72994	6.60203	6.9035	7.51988	7.23057	7.62469	7.70828	7.7593	6.19228	6.56868	6.28438	6.19006	6.37231	6.1042	6.10627	6.42999	5.91718	5.30722	5.51128	5.59312	5.48492	5.58224	5.3708	5.70878	5.96788	6.74071	5.76011	6.11876	6.28175	5.67254	5.37755	6.12013	5.80818	5.4562	5.65385	8.03794	6.16292	6.70387	6.45563	6.38714	6.92216	5.67673	5.50534	5.21579	5.20503	5.21298
Os01g0925200	Enoyl-CoA hydratase/isomerase domain containing protein.	enoyl-CoA hydratase/isomerase family protein, putative, expressed	12.3993	12.1216	11.2909	12.3264	11.9012	11.4308	12.7676	12.4806	12.3991	12.7698	12.528	12.178	12.3906	12.6108	12.1998	12.4713	12.4885	12.2273	11.4302	12.3836	11.5853	11.7111	11.2279	11.4309	12.4557	11.7719	12.7853	12.7563	12.9349	12.6413	11.5867	10.9981	11.2832	11.7633	10.6037	11.3709	10.598	11.2523	11.7101	12.1092	11.7187	11.9879	10.7342	11.1378	10.8385	12.2842	11.0117
Os01g0927500	Protein kinase domain containing protein.	receptor-like protein kinase 2 precursor, putative, expressed	7.34368	7.21726	6.89195	8.57052	8.51179	7.97423	7.08758	7.19836	7.15211	7.96267	7.86354	7.02825	7.90181	8.55458	7.66033	8.28931	8.41475	8.87695	7.15043	6.955	4.92338	8.01635	7.75107	7.25735	5.20504	5.85127	5.46219	7.45317	7.80973	6.70822	6.36386	6.33269	5.69644	6.68818	6.91187	6.83484	6.37943	6.62997	5.64158	6.44963	6.84751	6.32668	9.24248	7.20111	7.33879	6.34077	8.03687
Os01g0939500	Eukaryotic peptide chain release factor subunit 1-3 (eRF1-3) (Eukaryotic release factor 1-3) (Omnipotent suppressor protein 1 homolog 3) (SUP1 homolog 3).	eukaryotic peptide chain release factor subunit 1-1, putative, expressed	8.53932	8.54892	7.84996	8.89776	9.07944	7.72669	9.56437	9.75804	9.85376	9.35145	9.83516	9.41727	10.546	10.9809	10.6948	10.2271	10.5196	10.2487	7.67905	7.81729	7.35375	8.34015	7.44333	7.81085	8.85852	7.73638	8.69518	8.60123	9.07347	7.85522	4.79789	4.57622	5.63389	5.6146	5.35497	5.88622	6.15642	5.77542	5.78631	6.48525	5.92863	6.757	5.95515	5.83603	5.95979	5.53814	6.85729
Os01g0939600	Glycerol-3-phosphate dehydrogenase-like protein (Fragment).	glycerol-3-phosphate dehydrogenase, putative, expressed	3.89188	3.81765	4.15414	6.09868	5.97936	5.1242	7.38051	7.09736	6.7524	7.28745	7.43411	7.64032	5.01385	5.03211	5.16125	6.53873	6.47287	6.18454	10.7985	9.85568	11.3774	10.3042	11.1879	11.3385	8.69079	8.6856	8.73989	8.52659	9.12486	8.74211	10.0765	9.49639	10.1251	9.55799	8.80303	8.43337	7.91174	7.65891	8.80029	7.45296	8.01364	8.32842	10.0045	11.1136	11.1494	9.1745	10.6551
Os01g0946300	Lecithin:cholesterol acyltransferase family protein.	lecithin cholesterol acyltransferase, putative	3.33231	3.74213	3.10732	3.62032	4.0445	3.51037	5.27193	5.0206	5.05973	5.0518	4.89492	5.10192	4.91673	5.11941	5.02899	4.364	4.65234	3.51959	3.40301	3.3199	3.04052	2.2268	2.07557	1.56911	3.37866	4.40343	4.16282	3.95096	3.55846	4.14969	2.09536	2.97711	1.71219	1.79357	3.6459	2.36316	4.4708	3.68326	1.9686	2.4571	2.71237	2.68028	3.30087	3.4118	2.56165	4.51466	3.24813
Os01g0956300	Conserved hypothetical protein.	No Hit	4.90783	5.05942	5.34258	4.80031	4.92611	5.59969	5.75212	5.69987	5.87023	5.18617	5.07339	5.61659	5.12729	5.69696	5.59906	4.69001	5.20339	6.61179	4.76851	4.37091	4.98399	5.00191	4.75913	5.49244	5.70829	5.59893	4.75359	5.01336	5.03739	4.81629	4.98703	5.39634	4.17676	4.87693	5.87291	5.76641	6.80839	5.98641	5.1415	7.21131	6.15093	4.57652	3.45444	3.57736	2.43273	3.47096	2.65311
Os01g0957000	ATP-NAD/AcoX kinase family protein.	NAD kinase, putative, expressed	11.3875	10.7411	10.8014	11.6942	11.2532	10.9976	11.2568	10.8522	10.5969	11.76	11.1063	10.3907	10.7977	10.5265	10.2457	11.3565	11.2417	11.0535	9.877	9.95916	10.1534	9.74053	9.65115	9.97842	10.1595	9.67584	9.96539	10.5472	11.0105	10.7054	9.94334	9.22802	9.56385	10.538	9.42563	9.92026	9.56851	9.54252	9.64393	10.1636	9.41506	9.88021	8.7987	9.46445	9.54321	11.2316	10.1428
Os01g0962000	Non-protein coding transcript, unclassifiable transcript.	retrotransposon protein, putative, unclassified	9.19844	9.47523	9.31844	8.94222	8.82465	8.06667	8.85859	8.82517	8.37709	9.5163	9.36405	8.33363	8.08721	7.86311	8.36198	7.56682	8.96971	7.92536	5.91884	6.79711	8.03932	6.67453	7.82381	7.72951	7.11623	5.74383	6.46026	6.61817	7.56629	6.91009	9.4873	8.96323	9.14838	8.94672	8.14366	8.68242	8.20341	9.11544	9.43132	9.30741	9.43401	9.48757	8.39725	8.32323	8.0344	9.74994	8.72423
Os01g0966100	Peroxisomal ABC transporter.	ABC transporter, ATP-binding protein, putative, expressed	12.1454	12.3234	11.9879	11.6817	11.8576	11.3765	11.4551	11.8569	12.0797	11.5058	11.6707	11.1756	12.5176	12.2809	11.8156	11.5571	11.9353	11.8103	9.56469	10.6073	10.3142	9.49562	9.46119	9.49751	10.9897	10.3548	10.6792	11.4233	11.3253	10.788	10.6354	10.3791	11.0655	10.6884	10.0108	11.1102	10.4514	10.8879	11.4791	10.9885	10.8632	11.4683	9.82789	9.27083	9.36663	10.1546	9.40367
Os01g0967800	Conserved hypothetical protein.	expressed protein	12.5658	12.7071	12.1749	13.4592	13.6158	12.9746	12.81	13.1999	12.843	13.1032	13.2957	12.6081	12.8324	12.8854	12.5944	12.9836	13.3327	13.074	12.2855	12.2644	12.0918	12.4267	12.5805	12.3315	12.1573	11.4981	11.5891	12.3497	12.6224	12.1593	11.8059	11.7489	11.9052	11.6274	11.3924	11.641	11.5892	11.496	12.0387	11.5799	11.7368	12.0531	12.9955	12.6191	12.2973	12.393	12.4349
Os02g0101900	Hypothetical protein.	POEI25 - Pollen Ole e I allergen and extensin family protein precursor, expressed	2.82937	2.22533	2.80751	3.77281	3.12251	2.8695	3.45311	3.58025	3.44992	3.77625	3.21207	3.95185	3.78616	3.69958	3.65126	3.73469	3.52109	4.91398	3.57	2.35218	3.65303	4.21362	3.98742	3.78901	2.90024	4.20099	2.49313	4.12294	3.82893	3.83894	3.37015	3.79555	3.42533	3.52285	4.33617	3.07806	4.411	3.06883	3.89319	3.60577	3.36536	3.05267	3.99042	5.71582	6.42369	6.55451	6.269
Os02g0105600	Conserved hypothetical protein.	No Hit	7.06542	7.67287	6.21575	6.86141	6.8673	7.49712	6.08854	6.4414	7.84482	6.22867	6.55051	6.4289	6.29379	6.03068	6.75729	6.07503	6.23733	5.77599	6.75372	6.73073	6.72732	6.73602	6.86867	7.29732	6.61949	5.59802	7.01765	6.76917	6.87125	6.43318	5.67457	6.03165	6.02397	5.87861	6.12807	6.34006	7.33759	7.04442	7.18674	6.40968	7.00834	7.84564	9.22207	7.71221	8.14132	6.67355	8.0579
Os02g0110000	Lipolytic enzyme, G-D-S-L family protein.	GDSL-like lipase/acylhydrolase, putative, expressed	3.96128	3.74992	4.28564	4.29333	3.46922	8.32869	3.51592	3.19053	5.10098	3.59695	3.09373	3.44575	4.03897	3.34178	1.95574	4.05326	3.64018	2.23973	1.99261	2.31073	2.74066	2.71925	2.78911	2.27434	3.19359	6.22667	5.46142	3.01671	2.1415	4.03177	2.88288	3.60898	2.68826	2.52243	4.16402	3.16111	5.2827	4.45085	2.36342	5.23855	4.00362	2.69562	3.32415	2.79785	3.18602	2.74251	3.22191
Os02g0110500	Hypothetical protein.	expressed protein	4.25325	4.16994	4.15132	4.47564	4.83026	5.40246	4.66669	3.98458	3.8131	4.76847	4.85047	4.36506	2.63483	4.14367	2.89476	3.93532	4.097	3.68589	4.16438	3.62715	4.04491	4.15449	4.4616	4.43206	3.95412	4.20327	4.48847	4.61729	4.02951	2.77073	4.18388	4.33373	3.74299	4.47652	4.91279	4.35214	4.57219	5.09751	3.87501	5.27234	4.78629	4.20156	4.67494	4.13791	3.77965	5.85149	4.69253
Os02g0117800	APG5 (Autophagy 5) like protein.	autophagy protein 5, putative, expressed	8.22438	8.35214	7.74498	8.5562	8.61382	7.97045	9.14412	8.4859	8.26694	9.0893	8.74543	8.2222	8.20954	8.64555	8.84198	7.98602	8.67104	8.39348	8.02042	7.90079	8.41802	7.596	7.97617	8.36693	7.5696	6.85758	7.72196	7.64952	7.5545	7.20088	8.12285	7.98841	8.23919	8.09036	7.33273	7.73506	6.93001	7.76218	8.09396	8.65225	7.84953	8.26936	9.38936	9.1832	8.95304	9.05472	9.1982
Os02g0122600	Calcium-binding EF-hand domain containing protein.	EF hand family protein, putative, expressed	10.5656	11.37	10.6043	13.2029	13.4657	12.3287	12.0603	12.8749	12.7212	12.5262	13.2066	13.1587	12.3941	13.3491	12.1133	12.8851	13.0759	12.884	10.8529	12.4261	11.027	11.61	10.584	10.5138	11.9921	11.5305	12.0502	13.1672	12.9176	11.9643	10.652	10.7331	11.4397	10.1775	10.4925	11.2146	10.7416	11.7446	12.3292	11.5385	11.7731	12.7208	8.37515	9.98056	10.9421	11.9715	10.0107
Os02g0124700	Zn-finger, RING domain containing protein.	protein binding protein, putative, expressed	9.18355	9.21129	8.6116	9.41414	9.16224	8.67742	9.89948	9.39648	9.28655	9.9177	9.28538	8.74776	9.36046	9.32105	9.3556	8.84694	9.58574	9.46372	7.65131	8.05477	8.63839	7.67981	8.09659	8.52231	8.4399	7.78058	8.33847	8.57497	8.49824	8.04772	8.7423	8.3139	8.70509	8.73819	7.68471	8.28448	7.57675	8.27026	8.59671	8.84957	8.29604	8.87829	9.26378	9.02147	8.88522	9.4365	9.15667
Os02g0126900	Phosphatidate cytidylyltransferase family protein.	No Hit	10.2205	10.6435	10.163	9.57723	10.1334	9.74253	9.17945	10.1437	9.62594	9.0013	9.48766	8.69528	9.56908	9.86939	9.4243	9.06443	9.9684	9.20409	9.58894	8.90158	9.64707	8.83198	9.89498	9.54903	6.71085	6.0536	5.87385	7.90802	8.63505	7.19053	7.87797	8.15838	8.29736	7.96402	8.03105	8.13381	7.66101	7.39851	7.54954	7.30164	7.37956	7.36108	9.04379	9.32177	8.86735	8.9744	9.21199
Os02g0132300	Zn-finger, RING domain containing protein.	zinc finger, C3HC4 type family protein, expressed	8.12126	7.95495	8.39162	8.68242	8.48332	8.42819	8.85097	8.3606	8.57708	9.04304	8.79498	8.77179	8.85844	8.42238	8.61061	8.45391	8.33949	7.9015	7.54928	7.99976	8.13014	7.29693	7.27367	7.81786	7.88473	7.59167	7.70719	8.31999	8.11111	7.86741	8.20745	7.90018	8.35646	8.43709	7.67299	8.34017	7.31282	7.69937	8.2061	7.86832	7.82521	8.37173	8.11002	7.83753	7.89784	8.35173	8.15886
Os02g0134000	(No Hit)	cytidylyltransferase domain containing protein, expressed	8.88489	8.73209	9.22231	8.01461	7.76756	8.51056	8.88466	8.51589	8.62958	8.60259	8.42339	8.09208	9.69734	9.16692	8.92918	8.74484	9.53129	8.09876	9.12628	9.98681	9.42377	8.02228	7.89383	8.00378	9.30214	9.27769	9.2362	9.54991	8.58858	8.3544	9.56401	9.39999	9.65506	9.58976	8.89845	9.41616	9.55234	9.68002	9.998	10.0453	9.55012	10.1105	3.97737	9.72046	9.14304	12.4755	9.82117
Os02g0134400	L-aspartate oxidase family protein.	L-aspartate oxidase 1, putative, expressed	8.84285	8.702	8.23487	12.6234	12.4612	11.684	8.97444	9.3806	9.35041	10.4587	10.1232	9.90421	10.8781	10.4039	10.2192	11.6862	11.4229	11.8232	6.28925	7.61324	6.5914	8.90454	8.11868	8.37858	7.9242	7.80881	7.76049	10.5767	9.98466	8.85733	6.99514	6.42133	6.58086	7.78658	7.18859	8.23891	8.39239	8.31343	8.79643	8.04656	8.31734	9.41296	4.33092	4.33237	4.21691	4.77356	4.0264
Os02g0141300	GHMP kinase family protein.	GHMP kinases ATP-binding protein, putative, expressed	7.30549	7.27604	6.89776	9.4366	9.37908	8.59411	9.30479	8.98115	8.40548	9.48414	9.34337	8.59087	8.37666	8.55403	7.93439	9.35093	9.69992	9.55659	6.56906	7.41561	7.10844	7.06985	7.06114	6.9163	9.59052	9.19193	9.24819	10.5993	9.99058	9.57028	7.989	7.6694	7.9337	8.42432	7.29131	8.05213	7.67884	8.00657	8.53147	8.79579	8.34306	8.57757	6.59022	7.0038	6.98826	8.11132	7.28302
Os02g0176700	Potential calcium-transporting ATPase 9, plasma membrane-type (EC 3.6.3.8) (Ca(2+)-ATPase isoform 9).	calcium-transporting ATPase 9, plasma membrane-type, putative	7.0074	7.3508	6.61153	6.58045	6.96223	5.83527	7.33687	6.57721	5.80656	6.9778	6.73741	5.42414	6.29237	6.73773	6.56654	5.53976	7.13419	6.26807	6.01166	6.23646	6.91594	6.44404	7.05349	7.16617	5.72288	5.40604	5.07083	5.23114	5.69472	4.94555	8.09647	7.94981	7.33428	7.8418	7.7153	7.76804	6.98748	7.64274	6.98018	7.46526	7.42805	6.93817	7.91352	8.18152	7.52552	7.17539	8.6956
Os02g0178500	DEM2.	CYPRO4, putative, expressed	7.83714	8.20856	6.97838	8.36394	8.33381	7.12958	8.6105	9.20037	8.93032	8.23691	8.2543	7.71786	9.13094	9.19327	8.75681	8.30832	8.46607	9.19672	10.8905	11.139	8.50629	11.993	11.5107	10.9644	7.68097	7.49016	7.60651	8.12375	8.30116	7.8812	11.2833	11.2935	10.9401	11.444	11.1504	10.5717	10.5618	9.77953	10.127	9.80918	10.3781	10.3337	12.4327	11.8495	11.6946	7.51919	11.5008
Os02g0190500	Leucine-rich repeat transmembrane protein kinase 2.	STRUBBELIG-RECEPTOR FAMILY 7 precursor, putative, expressed	4.51078	3.88213	4.72147	4.38207	4.23294	4.62381	3.14522	2.8787	3.46175	3.49407	2.78151	3.16495	2.96656	3.34902	3.51897	3.67153	2.84493	4.3993	7.35095	6.45369	7.2582	7.56023	8.14548	8.53858	2.68933	4.25548	4.77624	3.04234	2.71967	3.69691	7.95838	7.27627	7.35034	7.99378	7.18607	7.2075	4.95757	5.36144	5.89455	6.75863	5.75164	5.81924	8.38971	8.86101	8.6823	6.03423	8.98667
Os02g0198000	Galactose oxidase, central domain containing protein.	expressed protein	5.55934	5.27404	5.32698	7.34825	7.22553	7.70836	7.89232	7.32206	7.02739	6.85938	7.26119	5.7907	1.41692	0.8911	4.10927	3.02919	3.3444	2.03878	3.92918	3.6393	3.30181	3.83869	3.84781	3.65545	5.13938	3.79446	-2.40698	2.6835	4.77654	3.25867	1.14991	2.25148	0.0037933	1.65305	2.93062	1.5378	3.09261	2.92558	2.44715	-0.786558	2.00536	1.64793	1.73261	0.490784	0.366504	0.973739	1.43529
Os02g0201000	Conserved hypothetical protein.	hsp20/alpha crystallin family protein, putative, expressed	4.70398	5.2046	4.75734	6.49593	6.19809	5.41831	5.45555	5.56077	5.09097	5.83145	6.21277	6.40834	5.29205	5.17448	4.92788	5.37704	5.98873	5.38	3.80664	4.23771	3.81282	3.72919	3.3788	3.4953	3.41453	1.24038	2.79217	5.33205	4.42857	3.88137	4.57254	4.48452	4.9667	4.88905	4.31165	4.77847	3.76127	3.82204	4.67378	5.18733	4.17314	4.44957	4.35105	4.21931	4.2513	5.70353	3.70666
Os02g0219000	Hypothetical protein.	interferon-related developmental regulator family protein, putative, expressed	0.90098	1.41621	1.48123	0.570867	1.80195	1.40781	2.13718	1.70865	2.41931	1.98862	1.14305	1.18055	2.21687	2.08869	1.84379	2.84156	2.23933	1.9121	1.39157	1.4036	1.12421	1.32625	0.587807	1.32577	3.33841	5.16161	2.15231	1.65835	2.47348	3.45756	2.02195	2.51259	2.93463	4.0139	4.05848	2.66311	3.27024	0.583195	2.31513	1.50957	0.906553	1.49575	1.29011	1.72648	2.16453	0.977369	1.35674
Os02g0226000	Mpv17/PMP22 family protein.	Mpv17 / PMP22 family domain containing protein, expressed	12.3682	12.415	12.2704	11.3076	11.0853	11.4004	11.2092	10.877	11.0297	10.1698	9.97033	10.7659	11.1858	11.5987	12.0125	10.7885	10.4989	11.2381	11.5707	11.5519	11.3178	10.8007	10.3661	11.0579	10.4936	10.3816	10.5124	10.6609	10.0396	10.2108	9.58281	9.22881	9.77549	9.5879	8.91953	9.46328	8.47923	8.70703	9.32614	9.3071	8.89533	9.52301	11.4356	11.0612	11.3659	10.8387	11.3295
Os02g0233100	Protein of unknown function DUF500 family protein.	FYVE zinc finger domain containing protein, expressed	8.6106	8.35813	8.84801	9.03028	9.02505	9.16858	8.79407	9.03559	8.85632	8.93393	9.15391	9.30437	9.31216	9.61122	9.25811	9.33434	9.46123	9.65447	8.42366	8.5762	8.29397	8.12627	7.90298	7.99148	9.11019	8.86528	9.29175	10.1127	9.49378	9.21693	8.46912	8.16022	8.96711	8.51155	7.60975	8.45471	7.79191	8.22446	9.11263	8.59145	8.20758	8.94216	7.82134	7.90287	7.71442	8.84647	8.04018
Os02g0235500	(No Hit)	No Hit	5.56775	5.75917	6.14809	6.26096	6.68338	6.86522	4.43432	5.28922	4.95794	3.39882	4.43208	7.31103	2.55232	3.64073	4.97058	0.508833	4.31441	5.23035	4.47602	3.61046	6.09305	3.80744	4.89018	4.85179	5.42573	4.7024	5.76115	4.07136	3.77546	5.54382	5.1882	4.9941	5.74819	4.8954	4.49968	4.97198	9.67344	7.3982	6.31941	7.57675	7.05814	6.13569	7.65228	6.95909	6.88292	6.90029	7.16563
Os02g0244600	RNA-binding region RNP-1 (RNA recognition motif) domain containing protein.	CID11, putative, expressed	9.7009	9.52596	9.64571	8.37345	8.05608	8.34184	9.65516	8.82704	8.94595	8.02615	8.16142	7.614	9.63921	9.35245	9.37279	7.59029	7.74643	8.2654	9.96079	10.1079	9.9873	8.39207	8.25126	8.57579	9.36286	8.68828	9.34115	8.66969	9.01462	8.02291	10.276	9.75281	10.0085	9.77274	8.87316	9.32356	9.27287	9.46913	10.0641	9.7769	9.26763	9.78119	9.96101	9.70857	9.45825	9.47364	9.45052
Os02g0265700	Hypothetical protein.	expressed protein	11.8078	11.7419	11.382	11.9828	11.9948	11.79	11.931	11.858	11.7163	12.0009	12.0816	11.2	11.7587	12.073	11.6191	11.8921	12.352	12.1923	10.5553	10.7996	10.8196	11.3536	11.4296	11.559	10.563	10.0154	10.457	11.0871	11.8131	10.7614	11.2544	10.9858	11.2361	11.5304	11.0597	11.5813	10.6719	10.7873	11.2102	11.3073	10.9825	11.3823	11.0105	11.1585	11.2042	12.0705	11.6595
Os02g0271000	Peptidase S8 and S53, subtilisin, kexin, sedolisin domain containing protein.	OsSub17 - Putative Subtilisin homologue, expressed	3.07771	2.42683	3.98116	4.29014	4.06473	4.16367	3.32832	3.31408	3.04182	4.23782	4.71258	3.50772	3.96827	2.13582	4.67437	6.20509	5.56098	4.37509	3.24338	3.0552	3.24045	2.42563	2.1372	2.90639	3.83326	-0.989037	3.95996	4.42603	3.55875	3.82117	5.91317	6.15628	5.91331	5.89513	5.56261	5.6571	3.77151	4.4698	5.04369	5.47798	4.37104	4.59731	2.37471	1.69909	1.16187	1.4058	1.39882
Os02g0280400	Protein kinase-like protein.	CK1_CaseinKinase_1	2.15265	2.04329	0.978928	2.59023	2.13088	1.87914	3.63045	2.53568	2.49348	2.93651	2.62178	2.02069	2.73963	1.19989	0.949109	1.75721	2.06912	2.59958	1.47566	1.70269	2.54741	2.30376	1.73361	2.36647	4.63085	3.37502	2.10497	2.60042	3.08787	-1.15961	4.99491	3.16284	2.39141	3.91387	3.99923	2.65594	4.65206	3.34654	3.26939	3.2543	3.63967	1.93904	4.20912	2.00136	1.58977	2.39982	1.75139
Os02g0282900	RNase L inhibitor-like protein.	ATP-binding cassette sub-family E member 1, putative, expressed	7.19024	7.39721	7.30894	7.13898	7.63694	7.03041	7.64049	6.9166	6.59922	7.27126	7.46685	6.9809	6.85575	7.00248	7.04106	6.64088	7.75135	6.01441	5.74377	6.62425	6.99099	5.63832	6.28601	6.63509	5.41426	5.66981	7.11898	5.8625	5.69554	5.82317	8.19653	8.28663	8.79515	8.47815	7.78058	8.58856	7.38681	8.28497	8.61632	8.68471	8.28765	8.81747	7.7495	7.59279	7.70274	8.21284	7.83546
Os02g0293800	Conserved hypothetical protein.	expressed protein	10.2302	10.0668	9.99708	10.196	10.0414	9.87259	10.3494	10.4957	10.5886	10.5245	10.5229	10.0623	10.6172	10.4905	10.1578	10.3775	10.5938	10.6672	8.67108	9.26261	8.88164	8.93522	8.98233	8.87518	9.61822	9.02594	9.33152	9.86376	10.2776	9.70371	8.96438	8.59745	9.04439	8.84161	8.23348	8.97956	9.12591	9.17908	9.60066	9.37756	9.18617	9.63992	9.50815	9.06271	9.08303	9.81301	9.35976
Os02g0299300	Esterase/lipase/thioesterase domain containing protein.	hydrolase, alpha/beta fold family domain containing protein, expressed	11.0005	10.4918	10.2719	7.27948	6.86766	6.99158	9.66658	8.7921	8.84413	8.45571	7.96895	8.30002	8.40008	8.33679	8.54701	7.37031	7.0333	6.89806	7.71344	7.92376	7.75525	5.8397	5.67144	5.81651	7.60939	7.82342	7.75564	7.51157	6.73816	5.78001	7.62359	6.88509	7.52329	7.71395	6.83574	7.78023	6.67225	6.95964	7.34084	7.31378	6.91689	7.22373	5.95285	6.82981	7.34694	7.53656	6.92399
Os02g0301800	Disease resistance protein family protein.	stripe rust resistance protein Yr10, putative, expressed	6.64986	6.78472	6.82574	6.72302	6.87256	6.6302	7.39007	7.16422	6.85831	7.27561	7.4905	6.81016	5.86513	6.19446	6.12328	5.36757	6.56759	4.9325	5.81002	6.097	6.1276	5.79562	6.16171	6.16954	6.3813	5.22757	6.80868	6.3135	6.50564	6.63619	7.87819	7.48386	7.93062	7.47803	6.81919	7.9505	8.09728	8.38104	8.65382	8.98784	8.91174	8.67143	8.1587	7.75522	7.4895	8.55312	8.12385
Os02g0314400	Non-protein coding transcript, uncharacterized transcript.	No Hit	1.38554	0.469793	2.36765	0.311941	1.07162	0.0191014	3.91443	1.50753	0.721209	3.16986	0.179664	0.415743	-0.208844	0.357808	2.51163	0.844373	0.579211	2.0074	1.70929	2.04982	1.54739	1.45888	1.41318	0.79587	1.77697	3.70364	-0.233897	1.29773	0.512893	4.11327	1.9401	1.38544	-0.744653	0.713596	2.84615	0.957667	2.79726	2.43448	5.7357	0.585347	1.55263	1.0644	2.30884	0.249208	-0.168308	0.262648	2.32582
Os02g0465500	Exonuclease domain containing protein.	exonuclease, putative, expressed	7.38611	7.47511	7.02371	7.3181	7.31467	6.7721	7.95813	7.65923	7.36041	7.15158	7.30556	7.07371	8.3112	8.13729	7.86416	7.57447	7.75004	6.80857	6.4844	6.71645	6.89683	5.77847	6.09374	6.37562	6.81431	5.35856	7.37449	6.56477	6.00662	6.36399	6.92035	6.568	7.34753	7.03132	6.15006	6.89711	7.26985	6.94857	7.34944	7.32634	6.87736	7.39217	7.13689	7.40584	7.23874	7.83611	7.0019
Os02g0473200	Peptidase A1, pepsin family protein.	aspartic proteinase-like protein 2 precursor, putative, expressed	11.2624	11.4026	11.0349	10.2914	10.593	10.1358	9.32904	9.46609	9.39705	9.011	9.75704	8.9965	9.99639	10.3774	9.92571	9.17229	9.79974	9.05672	9.25767	9.87999	9.12303	8.49585	8.50762	8.26488	8.0684	7.34456	8.27056	9.5116	9.71718	7.80682	10.8921	11.0322	10.7915	10.0959	10.3275	10.7422	10.3664	10.9351	10.5722	11.8144	11.104	10.188	8.65491	8.32201	8.01682	7.10863	8.17059
Os02g0481400	(No Hit)	hypothetical protein	8.37097	8.78195	8.14629	9.04386	9.2688	8.49497	9.35444	9.30989	9.21965	9.21882	9.43216	9.58241	9.64208	8.61898	9.03171	8.89559	9.23112	8.10406	7.74246	7.72562	8.14457	6.42916	7.02829	6.77297	7.68076	7.74279	7.40151	6.66473	6.99191	7.16806	7.71316	7.85449	7.99022	7.79042	8.08887	8.11671	11.297	8.97828	8.45876	9.37639	8.75286	8.24638	8.63721	6.11702	5.665	7.50561	6.07321
Os02g0503500	3-oxoacyl-[acyl-carrier-protein] reductase, chloroplast precursor (EC 1.1.1.100) (3-ketoacyl-acyl carrier protein reductase).	3-oxoacyl-reductase, chloroplast precursor, putative, expressed	0.491706	2.37758	2.50821	2.03559	0.0344414	0.865103	1.4404	1.07144	2.81372	1.28586	1.97383	0.849015	1.60797	1.89441	0.413899	1.19279	3.07289	1.36268	4.19763	2.42382	4.42237	1.13991	2.63865	2.18158	2.75692	3.1997	4.45374	4.86867	3.3809	4.08637	7.05157	6.78943	7.04853	7.27637	5.73188	6.00583	5.50602	6.37616	6.69594	6.93793	5.46807	6.69187	4.03953	3.49335	4.46263	3.23678	5.72007
Os02g0504500	Ubiquitin-associated domain containing protein.	ZOS2-07 - C2H2 zinc finger protein, expressed	9.26971	8.89187	9.07555	9.79302	9.52853	9.24056	10.6904	10.177	10.3291	10.8333	10.8807	10.4258	9.73765	9.45876	9.51691	9.93569	10.0206	9.16233	10.4438	10.161	10.3842	10.2282	10.3092	10.6122	10.0835	9.71148	9.69857	9.76587	10.1926	10.0389	11.1226	10.3624	11.0191	11.3677	10.3093	10.9402	10.0077	10.2409	10.8666	10.9031	10.2761	10.8357	11.024	11.1319	11.3549	10.808	10.858
Os02g0504900	Cyclin-like F-box domain containing protein.	OsFBK7 - F-box domain and kelch repeat containing protein, expressed	11.9328	11.7763	11.7712	11.3079	11.4774	11.0916	12.0991	12.192	11.6037	11.5938	11.4733	11.0361	11.1865	11.6215	11.704	10.8601	11.7387	11.2427	12.0604	11.6345	12.0199	11.0224	11.0233	11.066	10.7062	10.5853	10.7063	11.0302	11.04	10.6149	12.0043	11.772	12.0943	11.9136	11.313	12.0879	11.5513	12.0551	12.2583	12.4278	11.8098	12.04	12.2948	12.3833	11.9946	12.0668	12.1794
Os02g0507900	Harpin-induced 1 domain containing protein.	harpin-induced protein 1 domain containing protein	3.19915	2.45161	3.33818	2.65754	2.16783	3.31784	2.61423	3.15484	3.28326	2.75258	2.57948	3.58605	3.73482	3.30525	3.54485	3.19838	2.43869	3.57899	2.56974	2.87715	3.07574	2.85774	2.56402	2.6625	5.21548	5.36999	5.88402	3.04803	1.89836	4.27578	3.38146	4.18445	3.64451	3.30607	4.68728	3.23769	5.43809	5.07211	3.35771	3.0705	4.66159	3.03989	3.04369	2.7832	3.53325	2.27411	3.19318
Os02g0510000	Chaperone protein dnaJ.	dnaJ domain containing protein, expressed	9.5412	9.14131	9.15626	9.71142	9.52144	9.27312	9.73976	9.63873	9.42464	9.7888	9.6186	8.94687	9.54659	9.7731	9.32354	9.53043	9.81912	9.74183	8.8616	8.73035	8.50487	9.10018	8.97827	9.08474	8.30595	8.29156	8.68916	9.11153	9.41408	8.64955	8.60792	8.25781	8.65307	8.87395	7.9544	8.60964	7.55175	7.75159	8.16188	8.39782	7.85978	8.17519	8.43574	8.64186	8.28903	9.01819	9.16685
Os02g0510600	Heavy metal transport/detoxification protein domain containing protein.	heavy metal-associated domain containing protein, expressed	12.4074	11.953	11.4747	10.3917	9.65193	10.0944	12.0673	11.7517	11.2578	10.3003	9.99861	9.57171	9.5221	9.28826	8.99848	8.85956	9.48926	8.92142	11.7589	10.8548	11.1643	11.004	11.3804	10.9159	8.65585	8.47321	8.64512	8.65209	10.1856	10.4242	8.55263	7.95396	7.58869	8.39289	7.22204	6.64773	4.89038	5.51285	6.39179	6.3172	5.79283	6.61085	11.6942	10.3009	10.0868	11.6873	11.0307
Os02g0513700	Protein of unknown function DUF659 domain containing protein.	transposon protein, putative, Ac/Ds sub-class	3.05364	1.67728	3.09283	2.80917	3.01632	2.24987	3.54548	2.41316	0.235181	1.8766	0.863835	3.29079	2.42378	-0.123531	0.79333	1.43814	1.38833	0.955937	0.610666	0.996284	2.30664	0.698906	0.714471	1.42526	1.05192	4.77502	2.30036	1.50388	1.21665	3.9383	1.36453	0.858103	1.66026	2.19468	2.3299	2.634	4.73064	1.68534	0.986281	3.6291	0.623267	1.74039	2.9493	4.79911	1.46637	2.27785	1.61076
Os02g0524500	Zn-finger, RING domain containing protein.	protein binding protein, putative, expressed	7.27401	6.70274	6.46678	7.97079	7.79365	7.37115	6.92243	6.03399	5.94437	7.35409	7.22165	7.79172	6.07271	6.08422	5.58071	7.8021	7.47267	7.313	7.62076	7.73223	7.03897	9.06064	8.34168	8.26007	6.36016	6.41642	6.55707	10.8159	9.31435	9.38597	7.20311	6.8542	6.8931	8.04153	7.74746	7.92243	5.87957	6.4885	6.17048	8.25893	7.83897	7.76301	8.61236	8.2581	8.32228	7.50217	9.20276
Os02g0542200	FAR1 domain containing protein.	transposon protein, putative, unclassified, expressed	5.31281	5.51499	5.47481	5.4738	5.54325	4.96101	5.5102	6.47667	5.81703	5.55663	5.80649	5.21438	6.22757	6.29567	6.40298	6.02743	6.55336	6.49986	5.10108	5.02228	5.22775	5.33149	5.54814	5.3344	5.78254	6.06358	4.4012	4.7121	4.8425	2.29312	5.02775	5.23132	5.32245	5.10376	5.25531	5.10008	5.05897	5.23717	5.28103	5.23488	5.3577	5.56788	5.58591	5.66644	5.39027	3.39212	5.39848
Os02g0557200	Auxin response factor 1.	auxin response factor 7, putative, expressed	10.8983	10.8948	10.3604	11.339	11.2293	11.0602	11.023	10.9473	10.9116	11.2018	11.0093	10.3835	10.5013	10.3296	10.1125	10.6789	11.0273	10.6143	10.8756	10.799	10.8978	11.9048	12.1461	11.8799	10.2883	9.74489	10.2095	10.6092	11.0134	10.5306	11.306	10.7946	11.2237	11.5348	11.081	11.3058	10.6579	10.6762	11.2703	10.9288	10.6379	11.3094	12.2831	12.0971	12.1442	11.2657	12.2966
Os02g0566700	Conserved hypothetical protein.	expressed protein	9.99116	9.25294	8.95667	9.86474	9.38554	8.97411	10.1717	10.1415	10.0127	10.4451	9.88587	9.54819	10.311	10.1392	9.64167	10.0966	9.94311	9.86364	8.5076	8.72405	8.10815	8.68753	8.74575	8.48276	9.03592	8.55909	8.80244	9.70125	9.80259	9.07419	8.42971	7.84424	7.99063	8.66529	7.90341	8.389	8.15695	8.65091	8.64132	9.62349	8.7082	8.84996	9.15065	8.61635	8.54611	8.31029	8.70544
Os02g0577500	(No Hit)	No Hit	8.02513	8.57711	7.81308	8.7336	8.93826	8.24233	9.29065	9.10524	8.95338	9.21157	9.17025	9.26918	9.26949	8.28721	8.87885	8.57278	9.01515	7.89226	7.51769	7.35631	8.0129	6.1306	6.67713	6.54904	7.26187	7.38627	6.91116	6.19705	6.59336	6.97832	7.45277	7.65181	7.60135	7.51055	7.83702	7.81201	10.8955	8.82882	7.9807	9.33752	8.44065	7.97909	8.36123	5.8855	5.77856	7.40828	5.95531
Os02g0580100	Protein of unknown function DUF580 family protein.	choline transporter-related, putative, expressed	9.73352	9.77409	9.66627	9.91107	9.98639	9.71143	10.5492	10.8092	10.8913	11.0557	11.2607	10.8237	10.7507	10.6094	10.3073	10.6168	10.6221	10.5237	9.97546	10.3415	9.68493	9.55637	9.58808	9.54983	10.2519	9.89254	10.499	11.3964	11.0601	10.9479	10.4497	10.2705	10.7086	10.3571	9.6901	10.3879	10.4843	10.7027	10.787	10.993	10.6401	10.7916	10.9499	10.5001	10.3077	10.461	10.3992
Os02g0597900	B-keto acyl reductase.	oxidoreductase, short chain dehydrogenase/reductase family, putative, expressed	11.9077	12.1049	11.6921	12.5536	12.7354	11.9255	12.4872	12.9759	12.7904	13.3426	13.5744	13.1176	13.1477	13.2708	12.9091	13.708	13.6957	13.6338	12.7089	13.0443	12.3491	13.3198	12.9678	12.8261	12.6341	12.1635	12.3364	13.6048	13.4736	12.6316	13.4298	13.4843	13.6843	13.5032	13.4158	13.3515	12.6969	12.7027	13.3169	12.752	13.1308	13.2912	13.3873	13.3136	13.1435	11.7756	13.1312
Os02g0598600	Cyclin-like F-box domain containing protein.	OsFBX55 - F-box domain containing protein, expressed	1.39098	2.13553	3.4167	2.90803	1.42183	1.89696	2.29597	2.52889	4.11191	2.50155	2.01763	2.7084	2.92635	2.85014	1.02425	3.40732	2.50617	3.12715	1.87672	1.69139	1.65408	1.89777	1.70187	1.47707	2.4028	4.62949	5.12911	1.6512	1.99899	4.47838	1.98624	2.54974	0.903422	2.60041	3.92791	2.67418	3.29626	2.25711	1.23647	1.84414	1.82987	1.68475	1.49095	2.12807	2.85023	0.957976	1.32281
Os02g0601000	Conserved hypothetical protein.	hypothetical protein	7.11489	7.01275	7.56614	8.04305	8.04532	7.59205	6.18512	6.11365	6.29037	7.33542	7.37549	8.03361	7.31108	7.64739	7.17051	6.63682	6.09246	7.35529	6.026	6.5271	4.94947	5.98573	5.79996	5.41112	4.97568	5.57385	4.70855	5.94852	5.53355	5.67386	3.55908	3.86086	4.49387	3.96468	4.42723	4.17685	5.42111	5.71958	5.04583	5.13364	4.95154	5.70826	7.00454	6.35608	6.63353	7.53276	7.16533
Os02g0611500	Eukaryotic initiation factor (iso)4F subunit p82-34 (eIF-(iso)4F p82- 34).	eukaryotic initiation factor iso-4F subunit p82-34, putative, expressed	7.94626	7.87497	8.09946	8.30773	8.52285	8.3058	8.52575	8.92555	8.87412	8.20255	8.78702	7.76148	8.45867	8.54586	8.09125	8.21067	8.52697	8.25563	7.87062	7.74434	7.80356	8.49841	8.72137	8.76314	6.95728	6.73951	7.10179	7.05858	8.00838	7.01725	8.00102	7.85505	8.33241	8.73889	8.01604	8.52252	6.79165	6.75289	7.557	6.96494	6.68234	7.51742	8.73129	8.56548	8.74752	8.68884	8.62171
Os02g0620400	Protein of unknown function DUF861 family protein.	enzyme of the cupin superfamily protein, putative, expressed	10.8548	11.1386	10.9282	7.8668	7.87825	8.34617	9.77376	10.2176	10.333	8.5913	8.72405	8.72345	10.0739	10.5104	10.0552	7.948	7.81429	7.87346	8.50027	8.96233	8.23634	7.17449	6.91926	6.81834	8.33215	6.78118	7.54341	7.83619	7.54691	6.62934	8.91101	9.12834	9.1193	8.3994	8.41742	8.7374	9.07354	8.83513	9.42523	6.90585	8.60609	8.33359	9.27909	8.03204	7.25723	8.42242	7.93636
Os02g0621600	Conserved hypothetical protein.	expressed protein	4.80486	4.56166	4.67372	4.4326	4.6688	4.06032	5.63853	5.72034	5.56391	4.43013	4.88525	4.051	4.96538	5.10632	5.31403	5.05852	5.21431	5.19249	4.95497	4.78239	5.18467	4.04356	4.62154	4.52281	5.34026	4.86308	3.92564	3.67556	5.42642	3.29026	4.67921	4.57986	5.02383	4.22515	3.97921	4.21662	5.86327	4.46002	4.89312	4.39755	4.40178	4.6493	5.62305	5.13954	4.94501	4.82007	4.79796
Os02g0637700	Zinc-containing alcohol dehydrogenase superfamily protein.	dehydrogenase, putative, expressed	10.4843	10.6515	11.2082	10.6463	10.7579	11.0537	9.8393	9.85774	9.98276	10.1288	10.4112	10.3819	10.3568	10.3303	10.3327	10.3098	10.6613	10.0781	10.4238	10.2195	10.916	9.97913	10.39	11.1116	10.4274	10.2357	9.73235	10.9211	10.2593	10.4557	10.4114	9.85926	11.0249	11.0854	10.017	11.0139	9.1288	9.17975	10.2648	9.50736	9.7482	10.6409	9.81066	10.8773	10.8001	11.6516	10.8462
Os02g0638900	Peptidase S9A, prolyl oligopeptidase, N-terminal beta-propeller domain containing protein.	WD-40 repeat family protein, putative, expressed	10.092	9.70114	9.78953	10.0709	9.96062	9.69475	9.60646	9.58722	9.4603	9.50007	9.73762	9.05827	9.80992	9.89841	9.26963	9.50681	9.7023	9.28853	9.70889	9.72593	9.36268	9.89497	9.8937	9.56897	9.21116	8.63348	9.22961	9.39189	9.68445	9.49621	9.47276	9.08243	9.3064	9.34775	8.78746	9.12906	8.89583	9.25116	9.50214	9.37076	9.03603	9.44703	10.257	10.8077	10.6398	10.6432	9.9986
Os02g0640400	(No Hit)	No Hit	5.27657	5.56153	5.87129	6.11313	6.31717	6.69443	4.96656	5.21135	5.1306	3.91133	3.88897	7.05204	3.06854	2.46845	4.52438	1.92569	3.72346	4.71096	4.28229	3.87142	5.92966	3.17437	4.5505	5.48253	4.53121	5.46296	5.30358	3.7586	3.60786	5.55316	4.99409	4.65527	5.59146	4.56112	3.76761	4.71536	9.48082	7.26681	6.13267	7.54738	6.9263	6.14658	7.4833	6.69387	6.58024	6.74304	6.9925
Os02g0644900	Sodium/potassium/calcium exchanger 4 precursor (Na(+)/K(+)/Ca(2+)- exchange protein 4). Splice isoform 2.	sodium/calcium exchanger 1 precursor, putative, expressed	9.89534	10.1356	10.2659	10.3555	10.799	9.94516	9.77176	9.43055	9.55762	6.73794	7.25208	7.54719	10.1997	9.75828	9.57717	9.07222	9.42803	8.66985	9.28276	9.80229	10.4479	10.626	10.4812	11.1003	8.85059	8.23242	7.89664	9.52957	9.53899	9.59243	5.90963	5.81615	6.38627	7.19401	6.34118	7.32021	6.98304	6.48389	6.85836	7.63093	7.09025	7.19437	7.40656	7.26047	7.16455	7.35647	7.72665
Os02g0648900	Conserved hypothetical protein.	expressed protein	4.78482	3.94623	4.37044	4.79625	4.17482	4.57743	4.29339	4.42273	4.91141	4.22376	4.36459	5.1223	4.61113	5.00493	4.25479	4.37979	4.51726	4.69217	4.39427	4.66401	3.8674	5.32333	5.31943	4.13107	4.86026	4.84058	6.08701	4.89904	4.63385	5.31297	5.89761	6.25846	4.67056	5.87956	7.1005	6.10993	5.79706	6.10435	4.59194	4.56067	5.68894	4.63849	4.46248	4.83087	4.52301	4.48148	4.02357
Os02g0650900	Glutamate dehydrogenase 2 (EC 1.4.1.3) (GDH 2).	glutamate dehydrogenase protein, putative, expressed	3.83703	3.01557	3.55477	2.78561	2.18356	2.62851	2.31231	3.4979	2.55573	3.10004	2.41321	2.1115	4.4335	3.49005	2.48455	3.37189	2.6589	4.54387	4.34263	2.40521	3.308	2.87611	2.79112	4.44723	3.2097	4.30864	5.17764	2.89061	2.89771	-0.506494	4.4498	3.24766	3.6684	4.72013	3.52839	3.81525	5.98247	5.4145	5.41837	5.88943	5.75389	7.16814	3.10568	4.36549	4.01926	3.73567	3.79607
Os02g0655600	Protein of unknown function DUF676 domain containing protein.	serine esterase family protein, putative, expressed	9.0485	9.39966	9.53644	9.2948	9.61934	9.49813	8.99194	8.97305	8.77389	8.71107	9.46465	9.17552	8.55193	9.0981	8.70714	8.40425	8.87531	8.06128	8.62665	8.47777	8.78387	7.86483	8.18387	8.6458	8.95906	8.33132	8.98258	8.86433	9.26621	8.70506	8.95395	9.22341	10.2364	9.11943	8.37736	9.10953	8.21926	8.41846	9.37855	8.58517	8.63976	8.9999	8.01603	8.60297	9.22155	9.79539	9.20465
Os02g0659900	(No Hit)	No Hit	9.33939	9.50909	8.89164	9.90401	9.40248	8.7044	11.0039	10.3124	10.7306	10.5626	10.1148	10.234	10.9085	9.64763	10.5195	9.70551	9.93188	9.22578	8.27657	8.58134	9.22993	7.13549	7.61074	7.71895	8.41772	7.69229	7.05366	8.03415	7.94099	7.33443	8.82299	8.31624	8.70187	8.98926	8.43511	8.84442	10.0143	8.42046	8.5727	8.96244	8.41565	8.59173	8.03369	6.4381	6.52956	7.47024	6.61369
Os02g0661100	Trehalose-6-phosphate phosphatase.	CPuORF22 - conserved peptide uORF-containing transcript, expressed	10.9952	10.6033	11.1489	8.1993	7.88133	8.71793	8.40277	7.76008	7.85111	6.87069	8.41909	7.49261	4.86473	4.50002	4.48296	4.25579	3.69021	2.11255	9.72576	10.5759	10.4531	9.37951	10.0698	9.98697	5.40764	6.47399	6.91871	5.47308	5.52709	5.51561	11.1221	10.7753	11.6302	11.4447	10.8498	11.8295	9.69543	10.2983	10.5023	10.8841	10.383	10.0778	7.34489	10.0565	9.47625	12.7218	9.83517
Os02g0662200	YbaK/prolyl-tRNA synthetase associated region domain containing protein.	rho guanine nucleotide exchange factor, putative, expressed	9.71173	9.68305	9.50322	9.48971	9.43301	9.39035	9.70622	9.37877	9.24877	9.26196	9.2747	8.90758	9.27781	9.48336	9.35261	9.05643	9.12864	8.64071	10.192	9.50914	9.92051	9.74191	9.85903	10.2781	8.65423	8.44782	8.7991	8.4021	8.50256	8.35742	9.85027	9.55877	10.0111	10.102	9.46428	9.89626	7.93772	8.17995	8.838	9.45583	8.76333	9.26031	11.0917	10.5534	10.4421	9.25216	10.3157
Os02g0664300	Peptidase S8 and S53, subtilisin, kexin, sedolisin domain containing protein.	OsSub19 - Putative Subtilisin homologue, expressed	9.73742	9.74186	9.3658	9.36883	9.24569	8.84739	9.46056	9.36115	9.28225	8.77487	8.6482	7.89945	8.72881	8.60392	8.92324	8.49864	9.16352	9.24854	7.9894	8.00901	8.97634	8.40378	9.08375	9.39935	7.20772	5.31716	6.82057	6.70062	7.91318	6.31857	9.1324	8.90317	9.36627	9.35576	8.46188	9.0461	8.09684	7.763	8.72757	8.31228	8.04765	8.90438	9.4615	9.43427	9.41389	8.21739	9.5581
Os02g0674800	Homeodomain protein HB2.	homeobox and START domains containing protein, putative, expressed	12.5282	11.9981	11.8113	12.6016	12.4071	11.8566	11.9822	11.7528	11.7628	12.0303	11.7539	11.5574	12.045	12.0647	11.8134	12.0589	12.1615	12.2235	12.1644	12.1159	12.4226	12.8062	12.7492	12.8133	11.1984	10.6946	10.9255	12.3174	11.8747	11.311	10.2426	10.1101	9.95118	10.5402	10.0901	9.51766	9.17095	8.82003	9.64607	9.16223	9.71781	9.91143	11.1679	10.977	10.9448	10.3026	10.7778
Os02g0694700	RWD domain containing protein.	RWD domain containing protein, expressed	1.74687	1.93308	3.36424	2.95193	3.01227	3.52854	3.39064	1.8826	2.56754	3.23995	2.51797	2.14956	2.65072	2.57547	2.71089	2.0542	3.2655	3.02201	2.36506	3.1065	2.97385	3.269	3.23287	2.35976	4.4088	5.02697	1.6481	3.29957	2.11658	4.29255	3.51546	4.48532	1.48634	2.91344	5.2663	3.26762	3.82965	4.96052	2.70419	2.27965	4.53033	2.48284	2.9601	2.7714	2.82359	3.80536	2.8128
Os02g0695800	Oligopeptide transporter OPT superfamily protein.	oligopeptide transporter, putative, expressed	8.35892	8.02659	8.55218	9.74381	9.98632	9.9553	10.2761	10.1921	10.0052	10.8471	10.8152	10.1085	8.30486	7.45895	7.39057	8.92376	9.29679	8.49464	9.36718	9.06723	10.1498	10.648	11.2224	11.256	9.6602	9.85099	10.2068	12.4517	12.1271	11.8518	12.7019	12.3921	12.9574	13.0387	12.1859	12.452	11.4857	11.6198	13.1935	12.4468	12.1199	12.7692	9.76067	11.1172	11.0179	11.695	11.6542
Os02g0696700	Jumonji domain containing protein 2C (Gene amplified in squamous cell carcinoma 1 protein) (GASC-1 protein).	jmjC domain containing protein, expressed	9.38764	8.796	9.19248	8.83965	8.48556	9.13725	7.6203	7.30413	6.8799	7.58337	7.88143	7.35082	7.102	7.53539	7.17071	6.33569	7.00983	6.05668	6.91175	6.64429	7.59138	7.0085	8.03576	8.20366	6.14601	3.72963	5.53478	5.84565	6.70759	6.58798	8.07007	7.59294	8.29257	8.32688	7.16042	7.83032	6.24038	6.15859	7.60548	6.39895	6.48082	6.93146	6.64035	7.71852	7.58547	8.8537	7.96085
Os02g0703800	Conserved hypothetical protein.	expressed protein	2.05702	2.25811	3.76959	2.01342	2.64336	2.07773	1.79322	1.69765	3.04742	2.30578	2.35573	1.47694	3.05546	2.51642	0.249508	2.78627	2.59787	1.67379	3.00412	2.51262	0.604327	3.2518	2.8751	1.66787	2.62991	-0.702584	2.64675	3.49488	2.392	2.88175	2.64399	3.90618	1.53351	1.96939	4.96579	2.6221	3.43447	4.44228	3.66143	3.58635	3.90499	1.72381	1.70807	2.98721	1.42107	1.50452	1.63489
Os02g0709700	(No Hit)	No Hit	7.38547	7.28886	7.71075	6.43703	6.33932	7.48969	6.17516	7.11684	7.43844	6.67372	7.09639	7.22416	7.16869	6.91199	7.34736	6.42419	6.53546	7.26518	5.32859	5.08665	5.91288	5.09271	5.35974	5.6069	6.25262	8.57036	6.5422	6.84947	6.47986	7.28729	4.78472	5.60333	6.4225	5.4332	5.35479	6.32356	8.30941	6.68647	6.26835	7.28881	7.08835	6.63642	6.35335	6.00141	6.37525	7.16878	6.03758
Os02g0709800	RabGAP/TBC domain containing protein.	TBC domain containing protein, expressed	7.66021	7.04559	7.35976	7.55432	7.41579	7.38232	7.52247	7.47054	7.34163	6.70447	6.90598	6.15243	7.25413	7.17453	6.82529	7.18525	7.4455	7.31827	6.4484	6.60132	6.72609	7.4369	7.40839	7.46831	7.20665	6.55135	6.96362	6.63662	6.92928	6.65357	7.42517	6.83667	7.31543	7.84898	6.98238	7.30093	6.62375	6.41708	6.92433	6.50567	6.41401	6.99139	6.1979	7.26063	6.94801	8.00818	7.09576
Os02g0721800	Phosphatidylinositol transfer-like protein IV.	phosphatidylinositol transfer, putative, expressed	8.66855	8.57871	8.97321	9.11061	9.12241	8.89972	8.59746	8.32045	8.25909	8.86443	9.05642	8.66535	8.38131	8.40284	8.36035	8.51258	8.90892	8.55815	8.73869	8.96104	9.38385	8.88408	9.2231	9.61563	9.08047	8.60482	9.32599	8.81596	9.11915	9.30248	9.62293	9.29209	10.0107	9.87856	8.93017	9.66434	8.75275	8.73574	9.53754	8.60259	8.77958	9.61946	9.92893	10.4068	10.3841	10.9377	10.3976
Os02g0727000	(No Hit)	No Hit	5.53525	5.73137	6.28135	6.3123	6.61435	6.83241	4.08932	5.44334	5.31769	3.42702	4.24144	7.34082	2.40978	3.56046	4.77177	2.64381	3.81488	4.96627	4.28078	3.5293	5.85808	3.15137	4.64877	5.04048	5.29218	5.36715	4.86904	4.15366	4.43669	5.94569	5.15889	4.96732	5.94364	5.04817	4.07825	4.99473	9.79152	7.39817	6.5414	7.5236	7.09015	6.26403	7.64781	6.86483	6.93782	6.80675	6.98243
Os02g0743200	Hypothetical protein.	NHL repeat-containing protein, putative, expressed	7.47752	7.78138	8.43471	7.74125	8.03702	9.31469	7.69102	8.18404	7.97893	8.73573	9.1055	9.28409	7.98282	7.98992	7.95064	9.10534	8.82632	9.37685	9.33478	10.3967	9.89525	9.41824	9.42028	9.63329	9.85641	9.42889	9.48	10.9999	10.1415	10.0088	11.1233	11.2697	11.9872	11.3638	11.4844	11.6227	10.5132	10.4809	11.4788	10.6932	10.8082	11.0142	9.30385	9.68649	9.93253	10.0404	9.4268
Os02g0751800	Phosphoglycerate/bisphosphoglycerate mutase family protein.	phosphoglycerate mutase, putative, expressed	8.40938	8.37393	8.11443	8.54069	8.31994	8.06578	8.85323	8.80542	8.56396	7.82642	7.97494	7.55741	8.87886	8.93254	8.40279	7.98945	8.1075	7.95677	9.90308	9.82859	9.37396	9.96447	9.91595	9.91096	7.95386	7.64237	7.74074	8.51599	8.34438	8.08326	10.1273	9.89392	9.88693	10.5218	9.94242	9.60655	7.51866	7.68692	8.82297	8.08394	7.96758	8.53274	10.8121	10.5138	10.3578	8.8317	10.4358
Os02g0758100	LMBR1-like conserved region domain containing protein.	LMBR1 integral membrane protein, putative, expressed	8.68127	8.57118	8.33273	7.64812	7.40048	7.52318	8.3239	7.6667	7.28749	8.44691	7.93714	7.18709	8.41464	7.87327	7.20806	8.01762	7.87854	7.27213	7.33076	8.06806	7.85949	6.83521	7.09091	7.01726	6.92663	6.50456	7.31847	8.03758	7.93625	7.2758	8.27211	7.66227	7.76616	8.22464	7.0095	7.36206	7.09974	7.33748	7.60693	8.20543	7.39251	7.38238	8.20336	8.62313	8.37	8.92219	8.55852
Os02g0760200	Conserved hypothetical protein.	expressed protein	8.2386	7.59262	8.70418	7.70371	8.14065	8.45144	7.03294	5.85489	5.83669	6.23624	5.96256	5.37762	4.25523	3.98475	4.96375	4.68653	5.38694	4.1396	10.1205	9.7758	9.80097	10.5874	10.8933	10.839	6.46456	6.47154	7.50571	5.52372	7.0403	7.70996	10.5083	9.96668	10.1985	10.6713	9.55053	9.39734	7.89092	8.19594	8.99566	8.69453	8.44305	9.15851	11.7866	11.6477	11.5347	10.7338	11.9391
Os02g0774600	Conserved hypothetical protein.	No Hit	2.74298	2.0919	1.72058	2.33264	3.42426	2.44674	2.18049	2.5284	2.85041	1.36503	1.30177	3.00991	4.17354	2.19482	1.91675	3.62268	1.38642	2.27724	2.53504	0.104455	1.16957	1.02499	0.556338	0.983744	4.46074	4.97976	5.23842	2.07559	2.42741	4.31161	1.86576	2.09836	2.02329	2.99724	2.42	2.71453	4.4037	2.80539	3.34954	1.44584	3.65339	2.67136	3.08039	2.84509	2.16078	1.75775	1.18183
Os02g0775900	Conserved hypothetical protein.	expressed protein	5.9079	5.79297	6.0454	8.64168	8.97716	8.35413	8.56012	8.83588	8.53833	8.99906	9.40742	9.18282	7.16946	6.99419	6.83677	9.18246	8.82934	8.89523	7.92105	6.4426	8.3264	7.89277	8.3547	8.35137	7.85552	6.96103	8.35399	7.8491	8.90584	7.42056	1.96147	0.53614	1.00763	1.85346	1.87286	2.3515	3.37321	0.820672	3.40839	3.33962	2.77658	2.20136	6.61521	6.90708	6.42222	8.04233	7.05563
Os02g0776700	Myb, DNA-binding domain containing protein.	MYB family transcription factor, putative, expressed	10.3036	10.1085	9.90895	10.3884	10.4012	10.1042	10.5142	10.4053	10.3202	10.454	10.6025	10.0614	9.66503	10.1769	9.81885	9.63262	10.418	9.42949	9.56913	9.68182	9.565	9.71309	9.76805	9.71324	9.79381	9.33632	9.75864	9.80675	10.2762	9.74832	9.83837	9.59477	9.73917	9.86527	9.40036	9.71681	9.20067	9.62101	9.86778	9.94931	9.74458	10.0983	9.93758	10.3617	10.2077	10.9621	10.3348
Os02g0780700	Lipase, class 3 family protein.	lipase class 3 family protein, putative, expressed	8.88507	8.31381	8.50079	9.48776	8.9973	9.09601	9.13379	9.43847	9.37233	9.32668	9.54799	8.85839	8.67788	8.65114	8.65069	8.7589	9.07365	8.81759	7.67811	7.87396	7.86446	8.24618	7.97192	8.2535	8.69312	8.41137	8.01109	8.31004	8.71683	8.25849	8.42436	7.9875	8.59263	8.60641	7.80756	8.6406	8.06638	7.9558	8.66914	8.00723	8.15542	8.54982	7.70659	7.46624	7.73679	8.73461	7.76594
Os02g0782700	Transcription factor EREBP1.	AP2 domain containing protein, expressed	12.0331	12.2413	11.8836	12.12	12.3591	12.1406	11.5242	11.6744	11.434	11.2882	11.1846	10.9327	11.72	12.1615	12.0931	11.3517	11.5586	12.0453	12.0855	12.2873	11.9634	12.1585	11.9439	12.0973	12.1693	11.8721	12.5601	11.8282	11.4969	11.7751	12.2771	12.286	12.6088	12.3493	12.2192	12.305	11.6999	11.6181	12.1946	12.0174	11.8234	12.2221	12.3807	12.3201	12.2681	12.8409	12.7178
Os02g0790600	Zn-finger, RING domain containing protein.	RING-H2 finger protein, putative, expressed	5.436	4.23967	7.03337	4.30335	4.10886	5.28677	4.42913	4.11522	3.99992	4.2616	4.26335	4.91799	3.68067	4.08136	4.19184	4.85002	4.32105	4.62747	9.56519	8.07257	9.70446	9.17549	9.76025	9.40579	5.16009	5.62077	4.17268	5.85366	5.32299	5.7892	10.7144	10.2795	10.3898	10.2505	10.0867	10.2192	8.51612	9.07287	9.21008	9.5603	9.2468	8.9416	9.1006	11.1085	10.786	8.26738	10.3245
Os02g0791800	WD40-like domain containing protein.	atATG18b, putative, expressed	9.22184	9.63576	9.43023	9.9735	10.1514	9.8778	9.88769	9.62927	9.5884	10.3157	10.6827	10.2106	9.85762	9.93372	9.67295	10.2406	10.2096	9.80568	8.74862	9.1687	9.30033	9.0764	8.84795	9.12126	9.78271	9.45627	9.63646	9.84454	10.1309	9.52054	8.9997	9.07171	9.43085	8.93783	8.67343	9.3571	9.15756	9.22526	9.57717	9.39128	9.33534	9.83799	9.72931	9.51958	9.47986	10.2192	9.72244
Os02g0794500	Serine carboxypeptidase II-1 precursor (EC 3.4.16.6) (CP-MII.1) (Fragment).	OsSCP10 - Putative Serine Carboxypeptidase homologue, expressed	4.96884	4.09946	5.66129	5.25616	6.18124	5.92414	4.41222	3.19763	3.17708	2.57893	3.36136	3.17708	3.08552	3.16192	3.23352	2.83506	2.07342	2.26382	8.58309	7.70042	7.15288	8.46349	8.46432	8.71727	4.9473	3.30234	3.6202	3.15993	3.78945	4.87112	5.05021	5.40648	5.3916	5.68638	5.56582	4.56088	4.56493	4.57988	3.41339	3.47542	4.66545	2.88804	8.41449	7.43428	7.36421	3.50034	7.79885
Os02g0812600	Cyclin-like F-box domain containing protein.	OsFBX66 - F-box domain containing protein	3.39443	3.07939	2.96674	2.74746	2.746	3.81627	1.80296	2.88332	2.09674	4.46863	2.76924	4.45626	2.1207	2.98337	3.91671	1.02931	2.43934	1.94844	3.18624	2.38943	2.77729	2.56817	2.45193	1.72297	6.58618	4.30857	4.38979	2.87234	2.4857	3.31216	4.42241	4.78201	4.59853	4.11689	4.85066	4.7298	5.77189	4.36256	4.0947	4.56068	4.09947	3.75214	3.29977	2.1978	2.71878	2.27354	2.54496
Os02g0823400	S-adenosyl-L-methionine: beta-alanine N-methyltransferase (Fragment).	O-methyltransferase, putative, expressed	9.96421	10.2887	10.9113	13.7121	14.2713	13.7829	11.0504	12.207	12.0067	12.099	12.8441	12.4365	10.7482	11.5855	11.4508	12.6751	13.1466	13.1488	11.7075	12.0795	11.5964	12.6533	12.5532	12.6106	12.229	11.7054	11.6504	12.7514	12.9433	11.9232	11.3396	11.7802	11.5911	11.1659	11.6499	11.4775	10.7733	10.7645	11.4977	11.932	12.4495	11.8806	12.5883	12.4772	12.373	12.0067	12.5506
Os02g0823500	Non-protein coding transcript, unclassifiable transcript.	No Hit	5.41481	4.60962	6.13311	8.69728	8.00685	8.0776	6.11701	5.92727	6.30276	6.72833	6.51726	6.38923	5.21529	5.51117	5.34123	6.65574	6.9242	6.88123	4.71482	5.22011	4.80537	6.4689	6.28017	6.48934	6.11854	6.36148	5.39368	6.37506	6.16118	5.85664	5.75488	5.15567	5.17198	5.96683	5.41941	5.54967	3.8999	4.07828	4.92155	6.16915	4.99479	4.99329	4.92793	5.49132	5.98776	4.08596	5.30942
Os02g0824900	Conserved hypothetical protein.	expressed protein	6.82478	6.97795	5.83786	8.07694	7.9119	7.01411	7.9749	7.80769	7.46648	8.31775	7.81579	7.20187	7.12455	7.71396	7.82096	7.33461	8.44918	7.69516	7.03567	6.61917	6.18484	7.40144	7.61891	7.78051	5.55357	4.7198	5.97893	5.7756	6.19048	6.24543	7.05911	6.76961	6.58204	7.76549	6.91874	6.8861	6.25195	6.89749	6.68757	7.38391	7.04646	7.29275	8.46762	7.19612	6.9797	6.78418	7.98335
Os02g0826700	Cyclin-like F-box domain containing protein.	OsFBX75 - F-box domain containing protein	5.37184	3.4547	2.62639	2.96848	3.67972	3.19958	1.27717	3.10996	3.72008	1.99101	2.56276	3.19186	2.59755	2.93029	1.48972	2.23796	2.8522	1.97532	3.50889	3.33856	2.08358	4.07771	4.10459	1.4938	3.85718	5.42501	3.65206	4.10482	3.46986	5.9928	4.54194	5.33568	4.56447	4.38873	6.2998	4.28851	5.84816	5.86226	3.20417	3.97025	5.4929	1.8157	2.67435	2.97791	1.84658	4.71606	1.87455
Os02g0828800	Conserved hypothetical protein.	expressed protein	9.0287	9.55981	8.72644	9.301	9.75252	8.94181	8.55528	9.31907	9.24943	8.98637	9.43616	8.84268	9.95337	10.0798	9.92247	9.37969	9.5917	9.67254	8.21357	8.76512	7.58301	9.14921	8.84981	8.47697	7.87929	7.25135	7.89078	9.14161	9.43155	8.23314	8.25464	8.22626	8.26501	8.38012	8.08947	8.41924	7.40042	7.59877	8.01663	8.02996	7.97943	8.28189	9.0956	8.35704	8.47307	8.95378	8.90031
Os03g0100400	Repair endonuclease (Single stranded DNA endonuclease RAD1).	endonuclease, putative, expressed	8.48854	8.09106	7.53815	9.07311	8.64113	7.9715	9.44513	9.25228	8.90595	9.7297	9.53582	8.45085	8.60581	8.19551	8.11706	8.47484	8.7138	8.22069	7.6562	8.26583	7.77134	8.13944	8.2563	8.24661	8.50597	7.92544	8.58351	8.82641	9.33066	8.73988	8.95517	8.43073	8.58607	9.13731	8.30399	8.88169	9.02835	9.18961	9.29244	9.52794	9.48715	9.50007	9.39316	8.91644	8.52391	8.60806	9.04077
Os03g0108100	(No Hit)	No Hit	4.27334	4.39636	4.83997	4.35937	6.49028	4.82082	6.2535	5.69216	5.46306	6.10002	6.17571	6.25664	5.98905	5.77186	5.76834	5.50202	5.69042	5.05276	5.25921	5.2799	5.05909	4.56026	4.66748	4.80935	5.66697	3.33497	5.74141	6.27208	6.19495	5.65212	4.59926	4.45292	3.79418	3.7863	4.18326	4.54149	5.70912	5.94258	5.31817	6.55562	5.89291	5.27525	6.50155	6.21126	5.99188	5.78912	6.28006
Os03g0112700	Zn-finger, C-x8-C-x5-C-x3-H type domain containing protein.	zinc finger C-x8-C-x5-C-x3-H type family protein, expressed	10.4385	10.794	10.2849	10.5471	10.4535	9.84954	10.614	10.6182	10.839	10.9154	11.0365	10.0931	11.3568	11.2341	10.723	10.3677	10.91	10.8861	9.67643	10.606	10.6018	10.2819	10.1241	10.1775	10.5555	9.97075	10.6552	10.7297	11.3044	10.5236	10.7346	10.6803	10.6983	10.4567	10.0016	10.4704	10.9867	10.825	11.1063	11.1663	10.8335	11.1149	10.9635	10.4858	10.4817	11.4094	10.8879
Os03g0117600	(No Hit)	No Hit	5.8075	5.89403	6.41119	6.31515	6.84542	6.97854	4.38157	5.29287	5.52444	3.74291	4.09118	7.23481	4.89531	3.42083	4.32312	2.71919	3.55543	4.80213	4.56911	3.2925	5.7829	3.20011	4.77769	4.56418	5.33741	5.57675	7.02945	4.00329	4.73042	5.85317	5.41903	5.06785	5.97213	4.95141	4.32584	4.99113	9.78469	7.38345	6.44312	7.58123	7.15776	6.25262	7.71758	6.99313	6.9424	6.4633	7.06346
Os03g0118200	Conserved hypothetical protein.	transporter family protein, putative, expressed	11.2655	10.659	11.7305	11.8164	11.7644	11.4969	11.6407	11.0152	10.8825	11.7388	12.1539	12.3997	8.238	7.88204	8.16826	8.81557	9.06789	7.97017	12.4977	7.8876	9.81785	8.37604	9.73752	9.25598	9.07102	8.69194	8.92198	10.5389	12.2771	11.6392	8.67813	8.86851	8.89694	8.75256	8.25201	8.36152	8.43895	8.19062	8.36193	8.56036	8.69081	8.56746	5.56627	7.53004	7.88456	8.39935	8.1175
Os03g0118700	(No Hit)	HOTHEAD precursor, putative, expressed	2.65304	1.73247	1.87985	2.27682	2.04683	2.01065	2.03346	2.29425	2.3601	1.73417	0.719723	0.225195	4.28322	3.5882	2.95689	2.76231	2.87155	3.98975	2.27349	0.923894	0.300464	-0.162041	0.621929	2.34914	2.36965	2.69243	3.19944	1.17732	1.69511	-0.195397	0.318135	-0.237648	1.77831	0.649622	-0.605366	0.99251	1.95165	-0.595401	1.47892	1.46891	-0.438788	0.78755	2.14018	1.43576	2.03989	1.95918	1.52703
Os03g0118800	HMG-CoA synthase.	hydroxymethylglutaryl-CoA synthase, putative, expressed	9.67125	9.43743	10.1039	8.30432	8.05067	8.73889	10.9514	10.2903	10.2484	8.86102	8.55577	8.43028	9.66996	10.0828	9.88044	9.61318	9.7607	9.43427	10.1592	10.6468	10.5802	9.35741	9.31943	10.1634	10.3882	10.3059	10.6331	9.73219	9.43978	9.68823	8.48296	7.93927	8.65866	8.37709	7.49194	7.59351	7.27319	7.5685	8.08068	7.64755	6.81393	8.11595	9.95895	9.58904	9.96366	9.43106	9.53216
Os03g0124900	Glycoside hydrolase, family 28 protein.	polygalacturonase, putative, expressed	7.3926	5.93684	8.45421	5.72495	5.39412	5.95503	7.01075	5.54907	5.55684	3.74193	3.92503	5.26526	4.26085	2.90621	2.82062	3.91565	3.30992	4.35107	9.88792	9.00441	10.6115	9.81154	10.3356	11.1617	9.70605	9.64986	9.70209	6.97073	7.47056	8.04501	11.6273	11.2069	11.7756	11.3866	10.4964	10.3636	9.14695	9.12114	10.3478	8.35837	9.46876	9.0679	9.3619	10.1814	11.273	10.4519	11.1127
Os03g0130800	Bromodomain containing protein.	DNA-binding bromodomain-containing protein, putative, expressed	9.33284	9.25683	9.30581	10.058	10.177	9.70756	9.20507	9.52672	9.36217	9.50409	9.92292	9.19603	9.27828	9.53421	9.19965	9.56731	9.92375	9.88538	8.9627	8.93462	8.83586	9.63517	9.62719	9.55755	8.75587	8.32046	8.33532	8.5926	9.25773	8.37837	8.68366	8.65845	8.94118	8.99164	8.82036	9.09999	8.25954	7.69419	8.40653	7.73151	8.2338	8.46494	9.81134	9.40463	9.28955	9.24181	9.59228
Os03g0142700	(No Hit)	No Hit	6.72767	5.75163	6.38359	6.34515	6.68772	6.97406	5.67621	5.27057	5.07627	4.28499	4.52832	7.50858	3.42632	3.5521	4.47308	2.44928	4.45351	5.01242	4.53716	3.08179	6.04355	3.21031	4.90786	4.98225	5.29087	5.08879	5.28581	4.36959	4.01436	5.63361	5.33311	5.1468	5.85227	5.02576	4.27367	5.09032	9.81257	7.5217	6.53165	7.63901	7.19303	6.37461	7.77599	7.03965	6.94609	6.71136	7.16617
Os03g0145900	PGPD14.	RING finger and CHY zinc finger domain-containing protein 1, putative, expressed	8.66058	8.96875	8.31433	7.12057	7.49711	6.95453	6.29666	6.77602	6.49823	5.32975	6.60911	5.54053	6.50635	6.27459	6.42808	6.54684	5.65278	5.10692	7.97907	6.48303	8.7884	6.45727	8.11399	8.45136	5.14838	4.85191	4.58914	3.55181	6.36036	6.20856	9.5611	9.39192	9.84895	9.46747	9.23333	10.5356	8.96103	8.97106	9.59898	10.0854	9.97991	8.35284	5.9987	8.05013	7.9059	10.2352	9.24357
Os03g0151800	Cell division control protein 48 homolog A (AtCDC48a).	cell division control protein 48 homolog E, putative, expressed	12.3281	12.1646	12.1011	12.5481	12.697	12.4702	12.6436	12.5146	12.723	12.1063	11.7318	11.5216	12.6733	12.9986	13.0816	12.1531	12.6495	13.2314	11.845	11.8273	11.9659	11.9798	11.9714	12.2823	11.8863	11.6894	11.6609	11.7875	11.4971	11.0544	11.9058	11.3894	11.9104	11.9272	11.2575	11.7953	10.7624	11.0628	11.6906	11.6179	11.0652	11.7135	11.8587	11.8968	12.1203	12.5668	12.1365
Os03g0167600	Male sterility protein 2.	male sterility protein, putative, expressed	5.22219	5.20778	5.28864	5.50037	5.35894	5.37068	5.30372	5.29219	4.87029	4.43959	4.57841	3.75151	3.75801	3.88829	4.83185	4.59318	5.32006	4.38582	2.98399	3.96295	3.95278	3.42466	3.8645	4.17276	3.28952	4.92072	3.00191	1.64904	3.2364	2.98805	3.70442	4.09026	4.02991	4.08783	4.67319	4.22627	3.95457	3.87096	3.48325	3.74702	3.82203	3.04356	3.44549	3.54671	2.20325	3.54263	3.16339
Os03g0168600	Cytochrome P450 family protein.	cytochrome P450, putative, expressed	3.35023	4.31249	2.79541	3.19841	4.39401	2.98986	4.26248	4.30996	3.5406	7.74825	5.14502	4.98668	1.10482	2.47726	3.35622	3.48579	4.09697	4.35229	7.21133	6.32004	5.26343	7.05911	6.60139	6.74556	2.755	4.22251	1.99335	4.06257	4.08415	4.16597	6.2627	6.31867	7.06358	6.46569	6.09651	6.11795	4.76063	4.74527	5.71084	6.09333	5.08268	4.9234	7.3437	7.54709	8.86229	5.64	7.05731
Os03g0186900	Peptidase A1, pepsin family protein.	aspartic proteinase nepenthesin precursor, putative, expressed	1.67792	1.19733	2.39351	2.05999	1.72139	1.5628	1.40791	2.50943	2.86518	2.36726	1.62115	2.43605	3.87798	1.7894	1.90846	2.4384	2.35987	3.22147	10.2145	8.77029	10.2707	11.703	12.4079	12.5353	3.98528	5.95566	4.81917	3.16154	2.65881	4.03767	9.09264	7.88789	8.55218	8.97302	7.894	7.41168	4.82041	5.64208	7.09037	5.50823	6.1998	7.78352	10.5246	10.819	10.8282	7.79618	11.7449
Os03g0199200	Hypothetical protein.	No Hit	3.16195	1.176	2.74226	2.62053	1.47457	2.78842	3.04239	2.80882	3.48025	4.08	3.88772	4.13113	2.92804	1.107	3.0381	2.78801	3.53511	2.05347	2.29052	1.91138	0.877467	2.5414	1.09868	1.84282	-0.707228	-0.188797	3.5994	2.76459	3.31255	4.05469	1.99972	0.967763	1.72095	2.59977	2.67186	1.94652	0.847233	0.048235	1.81531	2.21692	0.363249	2.57956	2.64189	3.07436	2.70441	2.55952	2.89771
Os03g0199300	Hypothetical protein.	expressed protein	6.64179	6.32661	7.06024	7.94737	8.09664	8.05814	7.63518	7.25897	7.29616	8.80623	9.03279	9.34759	6.66027	7.10127	7.05537	8.6466	8.4007	8.58918	8.08842	7.8587	7.24026	7.62328	7.26249	7.48129	7.03519	7.2615	7.57573	9.21956	9.07647	8.64496	6.51241	6.84472	6.62826	6.4638	7.06317	6.59399	6.15859	6.57729	6.7825	6.67289	6.68189	6.7846	8.25118	7.54611	7.64476	8.23892	8.28331
Os03g0212000	(No Hit)	UDP-glucoronosyl and UDP-glucosyl transferase, putative, expressed	2.81576	3.02316	0.0788046	2.34968	2.48508	3.42025	3.97401	2.27951	2.73166	2.57272	2.22204	3.08044	3.01129	3.01852	3.35088	3.28035	2.71016	2.44598	2.85273	1.8987	1.31092	2.5853	2.68393	2.34398	0.85672	4.15014	5.46757	3.07335	2.25782	3.43266	2.46949	3.42436	1.40365	1.78501	4.47982	2.00042	3.54535	4.23633	3.10269	1.69338	3.20535	1.49289	2.13518	2.73659	1.43945	1.3863	1.36679
Os03g0213300	Hypothetical protein.	expressed protein	12.4384	12.3479	11.7655	12.8235	12.7096	12.1401	13.2876	13.3547	13.2046	13.401	12.9871	11.858	13.4341	13.2284	12.8727	12.9227	13.3141	13.6078	11.5293	11.9996	11.8949	12.2307	12.3404	12.2914	11.9536	11.461	11.937	11.88	12.7281	11.8286	11.9321	11.8335	11.6476	11.9941	11.6054	11.6969	11.5791	11.8767	12.0483	12.6625	12.043	12.1404	12.9517	12.5507	12.3505	12.9964	12.9207
Os03g0221200	Homocysteine S-methyltransferase 1 (EC 2.1.1.10) (S- methylmethionine:homocysteine methyltransferase 1) (SMM:Hcy S- methyltransferase 1) (ZmHMT-1).	homocysteine S-methyltransferase protein, putative, expressed	7.511	6.65459	9.31005	8.80718	7.22368	8.75059	7.02508	6.27123	7.55286	7.93329	8.20839	7.6063	10.5148	9.64591	9.1508	8.66664	9.10216	8.22206	11.4542	10.2165	10.9164	10.9145	11.0393	11.3572	10.0185	10.1594	8.76486	10.0663	9.14522	8.5322	11.0611	10.5802	11.0453	11.2705	10.4535	11.2157	10.59	10.1865	11.6916	10.8799	10.0437	11.4041	9.57427	10.8108	10.3528	12.3807	10.0335
Os03g0233500	Zn-finger, cysteine-rich C6HC domain containing protein.	ariadne-1, putative, expressed	9.84435	9.40723	9.64567	10.3836	10.2987	10.2908	10.5408	10.4333	10.4645	10.2197	10.074	9.58485	10.2121	10.2655	9.86408	9.95351	10.3029	10.2798	8.85852	9.12941	8.83961	9.149	9.19541	9.10991	8.88789	8.43697	8.92084	9.61021	9.78234	8.84602	9.5655	9.2296	9.55146	9.73814	9.06198	9.66427	8.62085	9.06208	9.45952	9.49543	9.13492	9.48712	9.26818	9.58924	9.40321	9.59305	9.21976
Os03g0246100	Glycoside hydrolase, family 17 protein.	glycosyl hydrolases family 17, putative, expressed	2.9514	3.39921	3.57347	2.85967	3.43986	3.71316	2.38754	3.07184	3.20526	2.78296	2.2549	3.75517	2.53094	2.88911	5.38552	2.86157	2.5267	3.18261	10.0664	8.94862	9.74991	9.72672	9.49654	9.46965	3.83198	2.23895	3.19652	3.18032	3.37335	3.04134	4.5237	4.95301	4.90035	4.05315	4.39279	4.15451	5.1759	3.44685	3.56899	4.10566	3.99209	3.25015	10.9532	9.85524	10.162	3.64386	10.5186
Os03g0253100	GHMP kinase family protein.	GHMP kinases ATP-binding protein, putative, expressed	10.5931	11.0999	10.2227	10.8133	11.0067	10.4237	10.5055	9.79923	9.64897	10.354	10.4229	10.0813	10.1771	9.79068	10.1862	9.98158	10.3572	9.48819	9.62173	10.1064	10.4727	9.73516	9.72753	10.305	9.51782	8.9412	10.3896	10.1437	10.1584	9.92556	10.2447	10.0088	10.4164	10.0958	9.33646	9.79551	9.46788	9.87596	10.1002	10.0947	9.89789	10.3813	11.5474	11.2233	10.9456	9.84205	11.2586
Os03g0258200	Esterase/lipase/thioesterase domain containing protein.	gibberellin receptor GID1L2, putative, expressed	11.712	12.5422	11.6895	10.2284	10.9861	11.3309	7.33949	8.70486	8.34045	12.0669	12.8753	11.7098	8.33295	8.69637	8.02875	10.0347	9.84112	9.43576	8.77792	9.3574	9.93024	9.70891	10.1273	9.22793	7.05619	6.51661	7.49761	10.407	11.1182	10.3676	11.8961	12.3667	12.6329	11.6308	11.6341	12.02	12.495	12.5266	12.6747	12.1858	12.3363	12.3842	9.95477	8.67864	9.75438	9.8162	9.91981
Os03g0258900	Glyoxal oxidase, N-terminal domain containing protein.	glyoxal oxidase-related, putative, expressed	3.44636	2.99307	4.41929	3.34601	2.52956	3.92743	2.22454	2.43339	3.05547	1.32865	3.6048	4.97522	3.06458	3.67979	1.52514	2.94382	2.07834	4.73761	9.17968	6.23619	10.6149	8.55681	10.2909	10.8251	4.67884	5.97289	3.28782	4.00639	3.0812	4.8757	11.1744	11.0606	11.9805	10.2948	10.1693	9.8794	8.69347	8.51689	9.59587	7.74061	8.68215	9.39363	6.30691	10.3638	9.27166	10.0285	9.4546
Os03g0259300	Sel1-like repeat containing protein.	Sel1 repeat domain containing protein, putative, expressed	7.43582	7.12697	7.29399	7.82041	7.69071	7.30601	7.25272	7.37897	7.4412	7.04508	7.08922	6.54142	7.72961	7.86958	7.32393	7.65109	7.74955	7.97908	6.20646	6.63043	6.90132	6.75546	7.15452	7.62868	6.16246	5.90375	6.82413	6.15936	7.15496	6.3489	7.71252	7.51406	8.03348	7.78164	7.0116	7.97565	6.23076	6.13772	6.94696	6.49913	6.60655	6.927	5.71612	7.39943	7.21745	7.22347	7.39423
Os03g0261100	Phospholipase A2 family protein.	expressed protein	14.91	14.8901	15.7336	14.8215	14.5158	15.2381	11.9364	11.3075	12.1237	9.82647	10.9249	10.1156	10.0828	10.0239	10.6104	8.48708	9.02291	7.16763	12.9219	11.7818	12.6052	9.85406	11.3826	11.8944	8.6671	8.26668	8.30583	7.63661	8.83017	8.70325	11.9564	11.8593	12.5703	12.1544	11.1416	11.2599	10.7332	10.4743	12.4166	10.9821	10.8736	10.3887	6.85644	12.136	11.6483	14.579	12.2943
Os03g0262300	HMG-I and HMG-Y, DNA-binding domain containing protein.	AT hook motif family protein, expressed	8.36437	8.7329	8.21689	8.62456	8.74789	8.54269	8.59213	8.98467	9.07535	8.48729	8.90503	8.44994	8.98768	8.9645	8.79162	8.57242	9.0656	8.83544	8.20586	8.36904	8.0061	8.49359	8.4869	8.43259	8.31619	7.77012	8.17936	7.97201	8.26473	8.3415	7.71499	7.92249	8.08173	7.75629	7.46557	7.9653	7.61599	7.7026	8.15094	7.62406	7.61177	8.33441	9.94544	8.91233	8.89773	8.83681	8.94529
Os03g0263600	Strictosidine synthase family protein.	strictosidine synthase, putative, expressed	2.37074	2.388	2.3423	3.26095	2.34489	2.8441	2.25963	2.03283	2.7253	1.62049	1.93842	3.92155	2.33889	2.67173	2.37003	2.39885	1.30563	0.674124	3.23505	1.9545	3.48705	4.13752	3.93193	3.56906	-1.32369	3.75377	4.90514	0.942694	1.35064	3.41853	2.8471	2.43596	2.658	2.70356	2.74425	1.73052	2.85376	1.68744	3.35632	2.17974	1.14807	1.44598	4.08184	7.21293	6.46881	3.10976	6.25615
Os03g0265300	Mitochondrial substrate carrier family protein.	mitochondrial carrier protein, putative, expressed	8.28294	8.28709	8.62995	7.86077	7.81667	8.08915	8.45581	8.08053	7.99574	8.2899	8.63037	8.52949	7.91638	8.19388	7.6937	8.16308	7.96286	7.29642	8.76742	9.37194	8.67708	8.26428	7.95445	8.25812	8.85209	8.47962	9.20023	9.28201	8.99803	8.75603	8.89787	8.85607	9.2245	8.98179	8.32146	8.90813	8.73695	8.9449	9.15795	9.54061	9.05597	9.54575	8.17008	8.59147	8.48756	8.9421	8.50244
Os03g0292100	Protein phosphatase 2C family protein.	protein phosphatase 2C, putative, expressed	11.8122	12.042	11.8089	12.983	12.841	12.0566	12.1343	12.4244	12.1924	12.9684	13.0609	12.6041	12.5288	12.5544	12.0635	12.7614	12.8056	12.7123	11.1191	12.212	11.1584	12.0894	11.7015	11.5059	11.5172	11.1209	12.0283	12.8807	12.9233	11.6351	11.4217	11.2976	11.566	11.622	11.0849	11.2224	10.9922	11.0766	11.8556	11.6457	11.6107	11.5334	11.8918	11.2205	11.2025	10.4136	11.6104
Os03g0297400	Malonyl-CoA:ACP transacylase (EC 2.3.1.39) (Fragment).	malonyl CoA-acyl carrier protein transacylase, mitochondrial precursor, putative, expressed	9.06088	8.60606	8.01276	8.55177	8.33967	7.73327	8.54297	8.72515	8.67717	8.76282	9.07327	8.46846	8.27948	8.54628	8.07282	8.73014	9.08275	8.68395	10.8291	10.6278	10.5425	10.5816	10.9045	10.6804	8.94662	8.97229	9.53679	8.8261	8.96892	8.38199	10.2489	9.8924	10.0062	10.2704	9.70996	9.64749	8.55213	8.92529	9.31342	9.33706	8.99119	9.20287	11.107	11.003	10.7417	7.15228	10.2656
Os03g0297900	Multicopper oxidase, type 1 domain containing protein.	laccase precursor protein, putative, expressed	2.9589	3.63974	3.69576	3.1121	3.75626	3.95748	2.77255	4.0836	1.93802	3.44545	2.42948	2.42696	2.78629	2.33771	2.96522	2.59829	2.72712	3.69725	7.8257	3.98835	8.54879	5.09619	7.80099	7.98377	4.89705	3.0064	3.90427	2.63581	3.69051	0.0617044	12.3486	12.0986	12.1876	12.4835	12.5107	11.9722	10.1	9.60553	10.4715	10.2576	10.0133	10.3841	4.07801	8.60953	11.0239	5.25765	9.30422
Os03g0318500	Glucose-6-phosphate 1-dehydrogenase, chloroplast precursor (EC 1.1.1.49) (G6PD).	glucose-6-phosphate 1-dehydrogenase, chloroplast precursor, putative, expressed	6.22593	6.11501	5.71517	8.31304	8.41321	7.73799	7.29844	6.77365	6.84885	8.93809	8.31026	8.37883	7.00441	7.33469	7.70266	8.01129	8.9046	8.92904	8.20246	7.78246	8.82732	8.25676	8.58193	9.02882	6.85629	7.0628	6.47461	7.49269	7.15109	7.2496	7.44611	6.86975	7.01233	7.04032	6.77368	7.08104	6.21475	7.26422	7.28287	8.0121	7.51964	7.26463	8.23131	7.79422	7.71118	7.53484	8.33646
Os03g0326000	Phospholipid-transporting ATPase 1 (EC 3.6.3.1) (Aminophospholipid flippase 1).	phospholipid-transporting ATPase, putative, expressed	8.50512	8.78946	8.67777	9.34776	9.59981	8.85389	10.2892	10.6707	10.809	11.7141	11.6257	11.2301	11.9359	11.6627	11.1061	11.9222	11.8272	12.023	8.46451	10.1962	9.54064	8.70998	8.31083	8.36309	11.2572	11.0575	11.2384	12.4227	12.0099	11.0078	11.4111	11.383	11.648	11.0833	10.7571	11.5507	11.8052	11.5678	12.1264	12.2454	11.8472	11.9409	4.53432	4.38942	4.49223	7.57568	3.86039
Os03g0327100	NAM / CUC2-like protein.	no apical meristem protein, putative, expressed	9.13938	9.14746	9.25162	8.66927	9.09027	8.54456	7.75126	7.94345	8.49455	8.25563	7.93377	8.26513	10.5339	10.2901	9.8167	9.05085	9.49798	9.8127	8.30613	9.88156	8.62338	8.54348	8.03565	8.21292	8.92777	8.71419	8.88973	9.01282	8.85779	8.87148	10.1293	10.1036	10.1339	10.1178	10.1457	10.2879	9.4988	9.7589	10.0865	10.3247	10.1973	9.85641	5.78896	7.35556	6.98815	9.74459	6.9346
Os03g0327700	Hypothetical protein.	retrotransposon protein, putative, Ty1-copia subclass	10.4435	11.1545	10.0901	10.7922	11.1395	9.95353	11.9159	12.0157	11.9394	11.511	11.7928	11.5082	11.5276	11.4348	11.5764	10.7905	11.6677	10.5582	9.53508	9.91068	10.0333	8.65474	8.94181	8.71924	9.6226	8.7972	9.13013	9.99615	9.77927	8.44452	9.77163	9.96055	9.97607	9.92623	10.1618	10.1881	11.5122	10.0971	9.87601	10.1824	9.99694	9.91618	9.61513	8.15234	7.75061	9.03147	8.11518
Os03g0334700	ATPase, E1-E2 type family protein.	phospholipid-transporting ATPase, putative, expressed	11.0841	11.0063	10.6983	11.5815	11.5459	10.9504	11.2149	11.5403	11.3918	11.4842	11.5893	10.7385	11.1454	11.2346	10.8517	11.1109	11.6174	11.5684	9.51393	10.1167	10.2722	10.2569	10.5702	10.6478	10.3693	10.2035	10.4735	10.9465	11.1167	10.3831	10.7872	10.3597	10.6991	10.8175	9.90308	10.5261	10.3759	10.6111	10.9708	10.5602	10.6545	10.6908	10.6677	11.0672	11.0117	11.4771	11.1006
Os03g0335300	PV72.	vacuolar-sorting receptor precursor, putative, expressed	10.5694	10.9961	10.7003	10.3858	10.7738	10.0772	10.7462	11.0704	10.8597	10.4776	10.9012	10.0146	10.7583	11.0499	10.8526	10.0479	10.8871	10.5135	9.36557	10.3216	10.3062	9.29217	9.31558	9.71776	9.32847	8.57384	9.25058	10.2242	10.692	9.21743	10.4565	10.662	10.9328	10.3787	10.1224	11.0318	10.8596	10.4338	11.0346	10.6528	10.7965	10.768	8.06557	9.33862	9.07418	9.626	9.07188
Os03g0336700	PAP/25A core domain containing protein.	nucleotidyltransferase, putative, expressed	8.8485	9.21153	8.73696	8.95264	9.0352	8.84419	9.49967	9.67699	9.68697	9.34871	9.78131	8.88868	9.3659	9.0803	9.03367	8.58999	9.1857	9.26749	8.54174	8.66325	9.78357	9.12791	10.0385	10.1747	8.36486	7.2513	7.62521	7.37889	9.26539	8.71916	8.11425	7.99998	8.51062	8.3232	7.68822	9.08637	8.15529	8.36598	8.74375	8.58976	8.76555	8.95669	10.0847	10.2968	10.3663	9.71611	10.3634
Os03g0339100	PP1/PP2A phosphatases pleiotropic regulator PRL2.	WD domain, G-beta repeat domain containing protein, expressed	7.0103	6.36603	6.51296	6.75954	6.41882	6.20598	7.37266	6.91002	6.83579	6.80776	6.34497	6.0134	6.66795	6.61762	6.70187	6.64599	6.70302	6.72314	5.87248	5.65002	5.66877	7.00118	6.68315	7.02378	5.87074	6.11137	5.70915	5.97581	5.95765	5.40868	5.90197	5.55963	5.72094	6.74394	5.98406	6.17363	5.33905	5.25667	5.26538	5.92061	5.44217	5.3925	5.64688	5.90638	5.77562	6.74861	6.33107
Os03g0342000	(No Hit)	No Hit	5.47118	5.51416	6.33169	6.14022	6.44395	6.84372	3.96838	5.09551	4.99003	3.55152	4.2085	7.20798	2.96205	3.74695	4.61532	3.25094	3.91827	4.98081	4.37488	3.07239	5.65398	3.41189	4.68336	4.86556	5.35033	4.83632	5.04857	3.85916	3.92019	6.01	5.12318	4.85771	5.83867	5.00551	4.07072	4.68401	9.59848	7.21703	6.33986	7.54669	6.88788	6.15548	7.60687	6.77647	6.88326	6.61463	6.86005
Os03g0346700	Transcription factor jumonji, jmjC domain containing protein.	jmjC domain containing protein, expressed	7.31543	6.98296	6.65197	7.33535	7.32716	6.64622	7.46907	7.39062	7.02853	7.70348	7.57347	6.93414	7.6758	7.56753	7.21737	7.22009	7.55124	7.40867	6.7688	7.04665	6.86183	7.61097	7.48489	7.49179	7.15371	7.03533	7.18366	7.87543	7.68241	7.2167	7.59623	7.18492	7.49422	7.80109	6.9662	7.64729	7.20759	7.39511	7.78569	7.41176	7.96706	7.83074	6.86128	7.34601	6.98486	8.22961	7.71208
Os03g0363900	Zn-finger, DHHC type domain containing protein.	DHHC zinc finger domain containing protein, expressed	8.87164	8.47008	8.3999	9.03291	9.12574	8.51418	9.51579	9.22157	8.93719	9.55778	9.60375	9.1377	9.31944	9.27881	9.10904	9.39103	9.72133	8.80031	8.44877	8.69551	8.53792	8.26024	8.27626	8.48816	8.72119	8.99189	8.92439	9.54547	9.11748	8.79016	9.10821	8.80349	9.22272	9.10723	8.19069	8.90748	8.21085	8.85815	9.11501	9.58311	8.93398	9.19893	8.71163	9.11106	8.94716	7.67733	8.98139
Os03g0367000	Pasticcino 1-A.	peptidyl-prolyl isomerase PASTICCINO1, putative, expressed	11.1833	11.1438	10.6361	11.7183	11.6045	11.0895	11.4381	11.1994	10.9925	11.8033	11.8325	11.2007	11.1002	11.0897	11.0418	11.2523	11.5363	11.0058	10.7033	10.7484	11.284	10.7276	11.0365	11.2401	10.7335	9.99514	10.367	10.1926	10.8626	10.3022	11.4583	11.0728	11.4896	11.5492	10.7866	11.1346	10.7705	10.6672	11.3143	10.9133	10.9451	11.4458	11.6058	11.6106	11.616	11.6695	11.6681
Os03g0397300	Metallophosphoesterase domain containing protein.	Ser/Thr protein phosphatase family protein, putative, expressed	8.72258	8.70368	8.08089	9.09953	9.0597	8.21714	9.2142	9.24706	9.02614	9.24217	9.36916	8.78875	9.49394	9.26493	9.0824	9.20943	9.35604	8.93947	8.52199	8.7694	8.60313	8.6163	8.47322	8.57396	8.97259	8.49544	8.4741	9.27674	9.26879	8.82129	8.99102	8.6662	8.8727	9.17484	8.35629	8.54441	8.51473	8.51408	8.7587	8.60263	8.74168	8.86484	9.5971	9.67215	9.5888	9.09027	9.18654
Os03g0401900	Conserved hypothetical protein.	transport protein particle component, Bet3, domain containing protein, expressed	7.66491	7.22662	7.98214	7.76021	7.45216	8.44589	6.94685	6.72444	7.2313	7.24782	6.98142	8.67273	7.20834	6.81932	7.63858	7.4406	6.76878	7.57393	6.42709	6.40945	6.82897	6.69459	6.73289	6.93068	7.52174	7.5886	6.30514	6.95221	7.18641	7.47089	7.40244	7.30463	7.11321	7.24412	7.73864	7.7956	9.55476	8.21961	7.61471	9.15966	8.02645	7.98317	7.35551	6.34327	6.78181	7.30266	7.19189
Os03g0421400	Band 7 protein family protein.	erlin-2 precursor, putative, expressed	8.6006	8.69807	8.50142	9.84224	10.1105	9.08458	9.20589	9.62416	9.25089	9.38235	9.60879	9.07237	9.29484	9.69689	8.88786	9.47366	9.98759	9.43071	8.34273	8.94908	8.09149	9.0607	8.79964	8.5888	8.97442	8.37876	9.06835	8.8452	9.08503	8.46444	8.75807	8.75854	8.94993	9.12991	8.82937	9.08034	8.57118	8.97119	9.16348	8.92731	9.01262	9.51554	8.85286	8.80175	8.67863	8.9315	9.03815
Os03g0422600	Conserved hypothetical protein.	progesterone 5-beta-reductase, putative	2.52878	1.11487	1.97111	2.77557	2.50727	3.87729	2.88776	1.40197	2.18443	1.91123	1.64908	2.35019	2.18731	2.12929	2.03038	2.2787	1.10529	-0.169494	0.999301	2.37626	0.705661	2.78034	2.53893	1.70005	2.98104	3.58882	1.02577	1.19975	2.60158	2.40367	3.11066	3.5923	2.85521	3.12154	4.92647	2.95348	4.59636	4.42623	3.93243	2.61671	3.88682	2.25179	2.02689	2.77393	0.601675	1.23444	1.29627
Os03g0427900	U box domain containing protein.	U-box domain-containing protein, putative, expressed	11.5616	11.7425	11.4719	11.4571	11.5905	11.0685	11.3739	11.8315	11.9764	11.3668	11.6028	11.052	12.0647	11.9996	11.8778	11.3974	11.8327	12.0019	10.9997	11.3055	11.3539	11.5962	11.7702	11.6618	11.3346	10.7364	11.0015	11.2852	11.402	11.216	11.7457	11.7572	12.0187	11.7176	11.5284	11.4896	11.3148	10.9592	11.5408	10.9699	11.2763	11.6184	12.3677	12.4112	12.3628	11.949	12.0706
Os03g0564600	Protein of unknown function DUF26 domain containing protein.	cysteine-rich repeat secretory protein 55 precursor, putative, expressed	3.80216	3.79508	3.93848	4.6251	4.18172	6.5397	3.56697	3.07023	3.35577	5.29602	5.11239	5.85748	0.874384	3.48616	2.55827	4.02983	4.84432	5.27639	3.47631	3.4509	3.77551	3.55294	4.14605	3.40936	4.56554	4.62544	4.70106	5.69955	6.08113	5.78702	10.5273	10.3716	10.5554	10.2667	10.8392	11.0088	8.99524	8.5168	9.8486	8.58062	9.06185	9.41472	1.69938	2.41413	2.55774	3.58394	2.93075
Os03g0569000	Hypothetical protein.	expressed protein	2.44508	2.6971	1.62798	1.99636	2.4282	1.14537	6.46802	6.18947	5.02563	5.82778	5.60429	5.4813	6.71024	6.7419	6.80012	5.25161	5.60111	5.78434	1.57337	3.12571	1.62683	1.82576	1.76155	3.50852	4.29316	4.60548	5.38228	4.87576	5.58338	5.61821	1.75552	1.9864	1.42084	1.83922	3.32428	1.35043	4.68535	4.52287	3.83263	3.90883	3.51512	4.67574	1.80365	2.43093	2.67207	4.55053	2.1334
Os03g0578900	Gibberellin MYB transcription factor.	MYB family transcription factor, putative, expressed	2.93242	3.50506	4.14365	3.49511	3.85942	4.00972	2.51914	3.32869	2.88157	4.33137	4.78696	5.10422	2.92344	2.9189	4.55736	4.36843	3.92848	4.23712	3.51823	3.81162	5.16599	4.82201	4.34446	3.52977	4.18195	4.79647	4.66318	7.23305	5.73804	6.17122	5.70473	5.7714	4.98604	5.95445	6.58776	6.27759	6.40057	5.97054	5.33228	7.10737	7.11771	7.09716	4.02602	3.73825	3.41498	5.40484	3.96304
Os03g0583900	Type III restriction enzyme, res subunit family protein.	Dicer, putative, expressed	11.4581	11.7161	11.5741	11.8867	12.1138	11.5014	11.4326	11.3846	11.1696	11.8398	11.9708	11.4137	12.1151	11.5314	11.1462	11.2326	12.1357	11.0977	10.5745	10.9078	11.0927	10.244	10.6951	10.5659	10.5131	10.0807	10.5565	10.9413	11.2905	11.0303	11.571	11.4473	11.8161	11.4247	10.408	11.1305	12.0035	12.2312	12.2715	11.8895	11.586	12.7093	12.0972	11.7451	11.2162	12.8774	11.5511
Os03g0608800	Peptidase, trypsin-like serine and cysteine proteases domain containing protein.	expressed protein	10.8438	11.0001	10.1118	10.6265	10.7709	10.024	11.2714	11.3444	11.0284	10.8438	10.9047	10.149	11.0117	11.0855	10.7792	10.4885	10.236	10.7923	9.56285	10.1689	10.0254	9.5214	9.15009	9.64046	10.3378	10.045	10.3635	10.7601	10.3137	9.90789	9.72366	9.16629	9.87412	9.63288	8.58825	9.6453	9.48727	9.8036	10.102	9.94808	9.88463	10.3515	11.2812	10.6373	10.6956	10.6999	9.95772
Os03g0617800	INDEHISCENT protein.	No Hit	3.68714	4.30987	2.98246	3.17517	3.13061	3.85969	3.20449	2.94777	3.12783	2.62347	1.60183	2.54419	3.55098	2.48694	2.81787	3.52858	2.85859	2.78058	3.22869	3.41313	2.62336	3.62798	3.66931	2.923	3.33742	2.94724	3.59583	2.79168	1.46082	4.24823	5.10868	5.55408	5.9297	4.9942	6.23702	5.53178	5.14043	5.01397	4.16286	3.13232	4.57835	4.08418	4.71069	3.90106	4.01154	4.56022	3.94231
Os03g0617900	N-acetyl-gamma-glutamyl-phosphate reductase, monofunctional family protein.	semialdehyde dehydrogenase, NAD binding domain containing protein, putative, expressed	10.1191	10.2293	9.55196	9.26031	9.45422	8.87263	10.4041	10.8518	10.6718	9.33715	9.41526	9.05002	10.7225	10.2853	10.3155	9.83049	9.94164	9.86949	9.83028	10.1294	10.4114	9.53272	9.7215	9.87266	10.0496	9.85378	9.93658	9.74022	9.44635	9.05926	9.75628	9.3022	10.1341	10.1464	9.25247	9.98154	9.60433	9.32001	10.293	9.56651	9.31408	10.1786	9.3344	10.1554	9.93456	9.78416	9.32394
Os03g0622300	Conserved hypothetical protein.	expressed protein	4.5808	4.00947	3.6593	4.25694	3.6536	3.0491	2.43581	0.854487	2.40091	1.81425	1.76245	1.72894	3.96237	2.50969	2.88667	3.12216	2.18946	0.359823	1.98099	2.21143	2.60403	2.6858	3.13041	3.5079	2.85972	4.78554	2.71081	3.05226	0.972917	4.08894	3.22696	3.77215	2.65178	3.41401	4.49096	2.83593	4.36505	4.76751	4.82964	3.38215	4.02189	2.81829	3.77187	3.02095	2.75622	3.92827	2.90861
Os03g0636600	PUG domain containing protein.	UBX domain-containing protein 1, putative, expressed	8.87959	8.33064	8.24681	9.43966	9.21745	8.7773	8.96862	9.15644	8.91086	9.40928	9.34568	8.80467	8.70783	8.86097	8.63182	8.55663	9.27444	8.29189	7.39034	7.60935	7.50832	7.63967	7.96219	7.7192	7.51857	6.60129	7.37098	7.5441	8.14282	8.13572	8.41423	8.25846	8.24572	8.43023	8.04496	8.24557	8.28237	8.62901	8.6699	9.01722	8.68708	8.6499	8.92844	8.32977	8.04341	6.87854	8.48258
Os03g0659400	Zn-finger, CCHC type domain containing protein.	DNA-binding protein-like, putative, expressed	11.4492	10.9817	10.6115	11.0505	11.0564	10.1712	10.497	10.4825	10.4248	10.3552	10.2304	9.49196	11.4477	11.2302	10.6417	10.9625	11.2055	11.1463	8.87344	9.54252	8.85887	9.17436	9.205	9.01909	8.90071	8.22626	9.01778	8.89342	9.46068	8.5881	9.05099	8.54176	8.81496	9.28508	8.7488	9.00014	8.76418	8.85195	8.84744	8.95106	8.60701	8.73482	9.54501	8.8888	8.96155	9.75414	9.69021
Os03g0661700	Non-protein coding transcript, putative npRNA.	No Hit	1.92838	2.20229	2.42528	1.65185	2.29096	2.81328	1.28782	0.922819	3.49062	0.615295	0.982372	2.26598	2.70824	1.39889	2.96573	0.511259	1.11643	3.47585	2.28151	2.02148	4.28528	1.93913	1.84874	2.3456	2.58983	4.80957	4.14612	-0.418645	1.99286	2.48024	2.37232	3.20096	1.58701	2.81247	4.23099	2.8103	4.99155	3.67712	2.38038	2.47114	3.41679	2.96988	2.12164	2.82077	2.65143	1.11183	1.65052
Os03g0668400	Plant specific of unknown function DUF860 family protein.	RPD1, putative	5.30674	5.8335	5.68435	5.40792	5.80471	5.56586	6.32896	6.12602	5.76949	7.08917	6.83763	7.59846	4.48683	4.48497	4.68276	6.00243	6.29015	5.63966	3.87966	3.60241	4.36505	3.11492	4.08403	4.52227	4.56204	3.3833	2.92956	4.51704	4.59436	3.65077	4.12354	3.99783	4.47157	4.20616	3.47028	4.07955	3.40021	4.47454	4.54664	4.96357	4.25848	4.74527	5.69156	3.75416	3.98591	4.69985	4.90953
Os03g0683300	Ribosome-inactivating protein family protein.	ribosome inactivating protein, putative, expressed	5.29694	6.19426	6.75458	4.55707	5.4375	6.75683	4.40667	5.86596	5.17509	4.22998	4.02675	5.03946	5.00834	5.58981	5.99064	4.45943	4.23578	4.72198	6.03232	5.19049	5.54978	4.81503	4.52967	5.39822	5.71529	3.66921	4.01773	4.97392	3.70251	5.27781	4.23952	4.4452	4.80982	4.30992	4.38292	5.19104	7.30288	5.6283	5.04542	5.77817	5.45339	4.5606	4.99979	5.17239	6.1812	5.13745	5.26119
Os03g0689300	Plasma membrane H+ ATPase (EC 3.6.3.6) (H-ATPase).	plasma membrane ATPase, putative, expressed	9.26145	9.57599	8.95603	8.79339	8.9541	8.68425	8.18017	8.54708	8.08934	7.77878	8.31572	7.68915	8.6971	9.4066	8.73702	8.13195	8.79843	8.75245	7.16895	8.33944	6.44584	6.8416	6.47878	6.27363	6.37309	5.61417	6.76176	8.28597	8.14648	7.8701	6.4003	6.88617	6.89043	7.30102	6.74018	6.98248	4.97551	5.93892	5.59998	7.19291	7.00218	7.08658	4.5041	5.88011	6.99127	7.77569	6.61028
Os03g0694600	Hypothetical protein.	No Hit	3.16029	3.73811	3.50479	4.07697	3.72337	5.10212	5.06038	4.96171	5.0877	6.32643	5.82427	5.56189	5.26332	5.37794	5.22958	4.50359	5.42067	5.05736	4.00282	4.18501	3.92971	3.46167	3.07426	2.10742	5.47961	6.05533	3.78129	4.64604	5.01597	4.96862	4.73915	4.7361	4.22255	4.36992	5.56969	4.39348	4.98611	5.81768	4.99455	6.1151	5.81545	5.69035	3.90025	3.64478	3.06271	5.18331	3.32398
Os03g0698800	Zn-finger, C-x8-C-x5-C-x3-H type domain containing protein.	zinc finger family protein, putative, expressed	9.64949	9.39786	8.77412	10.278	9.93073	9.51402	9.48693	9.7186	9.59808	10.6288	10.5394	9.57204	9.9524	10.1552	9.7103	9.96102	10.4681	10.521	8.64844	9.7299	8.84873	9.96878	9.69681	9.53646	9.46313	9.12921	9.53183	10.6867	10.5093	10.1707	10.208	9.63225	9.7761	10.3214	9.69776	10.0638	9.57313	9.93813	9.82818	10.1848	9.99416	9.83406	10.2972	10.1745	10.1388	10.2203	10.3803
Os03g0701400	Conserved hypothetical protein.	tetratricopeptide-like helical, putative, expressed	6.90412	6.53935	7.00055	6.65688	6.50467	7.19256	6.84966	6.65577	6.40263	5.74926	5.55269	5.55557	7.24402	7.35846	7.48606	7.32651	7.05876	8.40787	6.67028	5.75219	6.56142	4.92346	5.89117	5.65576	4.02383	5.80329	4.46391	4.65905	5.21345	5.87855	6.74814	6.50305	6.82713	6.594	6.04998	6.26217	6.29472	6.19798	6.44784	5.41755	6.03986	5.94269	5.22395	7.29783	7.36101	8.25171	7.16088
Os03g0703200	Protein kinase domain containing protein.	BRASSINOSTEROID INSENSITIVE 1-associated receptor kinase 1 precursor, putative, expressed	11.2969	11.5122	11.4196	13.3562	13.1795	13.2779	12.3135	12.1809	12.0905	14.2737	14.1526	13.8165	11.3234	11.4199	11.457	13.4414	13.8015	13.4776	10.8528	11.1634	11.5555	11.8099	11.6976	12.2735	11.4818	11.0576	11.2279	12.711	13.173	12.4976	12.2439	12.2312	12.6196	12.5779	12.2294	12.94	12.5856	12.5963	13.3013	13.3266	12.8491	13.5979	10.3323	10.6752	10.7233	12.738	11.6662
Os03g0710500	Luminal binding protein 2 precursor (BiP2) (Heat shock protein 70 homolog 2) (B70) (B-70).	DnaK family protein, putative, expressed	5.61084	5.98888	5.58229	4.93498	4.51097	5.39549	3.70221	5.00456	4.57107	3.9198	4.8326	5.98491	4.51125	5.74124	5.30638	4.97708	5.2362	5.39885	4.708	5.30638	4.54047	5.84691	6.26132	4.16237	6.38792	6.42922	5.62338	5.66641	5.13498	4.96316	7.34321	7.72043	5.48046	7.23663	8.38619	8.29186	7.36287	7.55533	6.1089	6.23217	7.22609	5.08902	4.5055	4.80023	4.18117	4.97569	4.11222
Os03g0713600	Ferritin/ribonucleotide reductase-like family protein.	RNA recognition motif containing protein, putative, expressed	7.47185	6.58865	9.14218	6.87439	6.2978	7.92474	6.88166	6.43244	6.40029	6.47434	5.9471	6.25064	6.6566	5.9736	5.71803	6.19505	5.66419	5.59418	10.7282	8.88098	11.0463	9.7842	10.4531	10.8777	6.74846	7.79986	7.25116	7.01732	6.19357	6.75703	11.247	10.3382	11.1409	11.3482	10.189	10.4723	8.97416	8.83247	10.1134	9.57885	8.86221	9.97601	9.51173	11.295	11.4843	9.81222	10.8035
Os03g0714100	(No Hit)	expressed protein	4.6088	4.13487	4.35503	4.36502	4.57597	4.82832	4.02324	4.14342	4.0114	2.82395	2.39834	3.39889	5.78244	4.54337	4.87554	5.30559	4.06894	4.07617	3.1133	2.41966	3.07659	2.51539	1.97312	2.75179	2.80416	5.42153	4.01708	3.21456	2.15813	3.96454	4.30969	4.86078	4.63234	4.21043	5.37564	4.88723	4.92774	4.31806	4.04051	5.85018	4.91191	3.99814	2.57439	2.10122	2.0375	1.86372	1.77136
Os03g0719900	Peptide transporter 1.	peptide transporter PTR2, putative, expressed	7.569	7.58938	7.1055	8.91444	8.99604	8.21465	9.59667	9.49706	8.96765	9.55388	9.62094	8.95718	9.35372	9.27851	8.36244	9.82425	9.98631	9.49482	8.43238	8.68544	8.0325	8.57828	8.43681	8.35689	9.73097	9.2892	9.88379	10.5558	9.94439	9.19243	9.90567	9.68184	10.1435	9.8261	8.97737	9.4468	9.01591	9.30025	9.72968	10.2013	9.4993	9.72382	8.73412	8.66758	8.38908	9.19687	9.20286
Os03g0722800	Cyclin-like F-box domain containing protein.	OsFBX108 - F-box domain containing protein, expressed	8.2421	8.32246	8.34592	8.68991	8.87909	8.52613	8.85701	9.25044	9.57244	8.84655	9.40195	8.54048	9.24002	8.80332	8.63931	8.86445	9.04131	8.66117	9.06485	9.06029	8.75476	9.19067	9.11208	9.0925	8.42768	8.06573	8.44548	8.83368	9.55334	8.51583	9.09268	9.21686	9.23427	9.11064	9.1187	9.34654	9.25278	9.24034	9.35914	9.00825	9.01642	9.38267	11.0874	10.2929	10.3088	9.44283	10.1503
Os03g0727800	Cyclin-like F-box domain containing protein.	OsFBX109 - F-box domain containing protein, expressed	4.6799	4.59405	3.16781	2.77346	2.41274	0.0498758	4.06547	4.26799	4.48561	3.14624	3.3636	1.5059	4.61896	3.44741	4.18355	2.79677	2.36003	1.74829	9.62152	9.26776	4.67487	9.62105	8.5329	8.14561	4.30534	-1.86658	5.79353	3.29848	3.92995	4.1027	8.23654	8.35395	7.78372	7.7089	7.85262	6.85639	6.20291	7.1186	7.23516	6.84842	7.17349	6.96529	9.92769	8.34525	8.37167	0.876191	8.5958
Os03g0735900	Phospholipid/glycerol acyltransferase family protein.	glycerol-3-phosphate acyltransferase, putative	3.65135	2.23386	3.61308	3.27527	2.3035	3.09052	2.82564	2.95003	3.56639	3.04589	1.56207	1.56826	3.56086	3.48245	3.25143	3.60055	3.27573	2.55961	2.87072	3.8022	3.07255	4.05967	3.65181	1.78488	4.48623	5.37722	2.92885	3.51451	3.25555	4.78855	5.817	6.63566	5.96367	5.4173	6.86478	7.30512	5.81808	6.32085	3.87081	6.58649	6.24022	3.71927	3.15678	3.11063	2.80516	2.845	2.32992
Os03g0747800	Cysteine synthase (EC 2.5.1.47) (O-acetylserine sulfhydrylase) (O- acetylserine (Thiol)-lyase) (CSase) (OAS-TL).	cysteine synthase, putative, expressed	9.73173	9.96534	10.2524	10.2106	10.6919	10.454	10.1741	10.081	9.83013	10.4641	10.7566	10.6166	10.4181	10.731	10.4636	11.1477	10.9584	10.7761	12.3526	11.6812	11.9977	12.1294	12.0566	12.198	11.2115	10.9878	11.6333	11.8203	11.5973	11.0866	13.146	13.2232	13.2237	12.7699	12.5926	12.8319	12.8529	12.7114	13.3699	13.1592	12.7378	12.9678	13.1195	13.4776	13.3059	13.36	13.4818
Os03g0758300	Cyclic nucleotide-gated ion channel 2 (AtCNGC2) (Cyclic nucleotide-and calmodulin-regulated ion channel 2) (DEFENSE NO DEATH 1).	cyclic nucleotide-gated ion channel 2, putative, expressed	11.8745	11.6929	11.7464	11.9274	11.9571	11.8388	11.9475	12.2234	12.3219	11.9991	11.9719	11.6299	12.5336	13.1672	13.0339	11.998	12.4376	12.9744	11.8169	11.9133	11.6536	11.9895	11.9394	12.1326	11.9252	11.6193	11.0486	11.7004	11.4895	11.5967	9.52918	8.75543	9.90566	9.6306	8.9236	8.85215	6.10317	6.67552	8.22086	7.66249	7.8972	9.26969	12.7002	11.3007	11.5681	11.2237	12.0351
Os03g0761500	Cucumisin-like serine protease (Putative subtilisin serine protease ARA12).	OsSub31 - Putative Subtilisin homologue, expressed	9.37518	8.82621	8.89948	6.7439	6.51747	6.75655	6.86772	6.56799	7.24024	4.54176	3.97633	4.95582	7.36813	7.47647	6.94401	4.72613	3.9799	4.39972	11.3543	10.2659	10.9828	11.4704	12.0034	11.8453	6.92241	7.59546	6.59959	6.14563	6.36682	7.18267	11.1377	10.6605	10.6957	10.8793	10.2786	9.67671	8.35681	8.26888	8.91263	7.87074	8.87408	9.23066	12.56	12.3737	12.1056	6.87288	12.1857
Os03g0768900	Conserved hypothetical protein.	expressed protein	3.51307	3.56868	4.85693	3.91674	4.09106	5.4818	3.07924	3.33638	2.87722	3.07859	3.69538	4.54116	3.38479	3.81887	4.09456	3.4492	3.15847	4.05866	6.97901	4.91025	7.13317	6.77498	7.13825	7.17219	3.75749	4.52709	-1.16278	2.99758	3.31574	3.2981	8.29494	8.50246	8.78601	8.00903	8.04503	8.26479	7.38797	6.89087	7.03952	6.79972	7.49352	7.91363	8.99285	10.1552	9.41499	3.87142	9.47419
Os03g0769500	Calcium-binding EF-hand domain containing protein.	EF hand family protein, putative, expressed	5.14867	4.59596	4.77616	6.71786	6.73453	6.0944	5.57947	5.54225	5.03737	6.02943	6.476	6.59288	4.63652	5.27673	5.24424	5.93536	6.12536	5.23267	5.97188	4.49907	5.03765	5.93019	5.60501	5.4436	2.42097	4.60969	4.9747	4.43422	5.42538	5.25731	8.29654	8.02682	8.53788	8.52349	8.8273	8.78694	6.67431	6.5468	7.42713	7.23641	6.96257	6.968	7.17377	5.75393	5.62012	5.05204	6.91558
Os03g0783100	Conserved hypothetical protein.	latent nuclear antigen, putative	3.97005	3.66031	4.16755	3.34081	3.11894	3.43164	3.8978	2.89366	3.04145	3.12299	3.32875	3.85662	2.95113	2.96421	3.6494	3.21629	2.5344	2.45962	4.86197	3.22048	3.61402	4.72076	5.24233	5.59575	-0.790948	4.59197	4.49266	2.97441	3.65763	3.26901	4.34218	4.30589	4.98685	4.67866	4.48766	4.75346	4.83118	2.7339	4.2734	6.90323	3.2318	3.56111	8.7342	8.36296	8.20745	3.19157	9.76354
Os03g0789900	Conserved hypothetical protein.	expressed protein	6.455	6.801	6.44152	7.47249	7.29131	6.89652	7.72347	8.07165	8.25451	8.50242	8.57325	8.38522	8.42705	8.78562	8.77205	8.80021	8.79552	8.70178	7.93107	7.59877	7.3555	7.86284	8.06064	7.87991	7.53782	6.80557	6.93093	7.42518	7.55666	7.52486	8.00308	7.73129	8.0645	7.9413	7.41439	7.86876	8.09158	8.41539	8.64643	8.42337	8.23095	8.68822	9.28733	9.02679	9.29236	8.80109	8.98652
Os03g0801900	Protein of unknown function DUF569 family protein.	expressed protein	6.37509	6.37585	6.38444	8.18115	7.97679	7.56097	8.27995	8.22847	8.01119	9.68689	9.8064	9.45608	7.65671	7.32568	6.8865	8.44762	8.56641	8.29756	8.00485	8.48582	8.11494	8.26534	8.06804	8.00547	8.2731	7.89584	8.24854	9.21173	9.36872	9.17629	8.66078	8.72621	8.88742	8.74662	8.52911	8.66369	8.42012	8.52676	8.85885	8.75024	8.70891	8.82524	8.132	7.7035	7.99118	7.19156	7.52867
Os03g0828600	(No Hit)	ATCHX, putative, expressed	1.80803	1.45162	1.51683	1.35205	1.06371	2.56769	2.75859	2.84676	2.04428	2.59462	3.5378	0.973437	2.85283	3.4461	3.1919	2.91991	2.83945	2.93213	1.01614	2.74332	1.28405	1.99814	1.81229	0.871215	1.63944	5.13229	-1.77933	2.92773	1.62824	0.73855	3.52841	3.62707	2.55226	2.66751	4.48428	3.84318	3.69268	2.25016	2.71947	2.6119	3.29149	2.31858	1.26736	1.59893	2.19685	1.93312	1.62164
Os03g0837300	Nicotinate phosphoribosyltransferase and related family protein.	nicotinate phosphoribosyltransferase family domain containing protein, expressed	12.2999	12.2301	12.1085	11.582	11.3442	11.5363	11.2452	11.2309	11.3342	10.5671	10.4456	10.1513	10.6294	10.0764	10.802	10.1437	10.0395	10.11	10.7748	10.8615	11.4235	10.2632	10.3573	11.1516	10.1336	9.63816	10.1293	9.52092	10.0262	10.0054	10.5081	9.89298	10.7938	10.5911	9.6524	10.434	8.89317	9.54653	10.3217	9.48432	9.12911	10.5248	11.2868	11.5113	11.7774	11.8204	11.5252
Os03g0842700	Vacuolar sorting protein 9 domain containing protein.	vacuolar sorting protein, putative, expressed	7.70255	7.67391	7.67048	7.54797	7.53773	6.92232	7.90783	7.88648	7.69646	7.50902	7.9568	7.1327	7.18279	7.11076	6.92138	6.61864	7.21784	6.56825	6.6427	6.51056	7.44116	6.10314	6.70684	6.541	6.77006	5.95131	7.12922	5.91452	6.40307	6.44089	7.13869	7.09424	7.30978	7.22939	6.64943	7.04023	7.66565	8.04042	8.13621	7.7951	7.74717	8.31116	8.27475	7.85351	7.67295	8.13572	7.8482
Os03g0845500	Acyl-CoA synthetase-like protein.	AMP-binding enzyme, putative, expressed	10.2864	10.1795	9.90958	10.4478	10.3951	9.71775	9.8244	9.74931	9.61675	9.14719	9.17874	8.55707	9.59285	9.20062	9.31534	9.26601	9.67772	9.01331	8.73537	8.93788	9.26631	8.9584	9.21687	9.26221	8.10997	7.3154	7.68959	8.11049	8.41466	7.82222	8.2106	7.98892	8.18637	8.56344	7.8164	8.04483	7.20165	7.08558	7.93935	7.05542	7.48957	8.15211	10.2568	9.97956	9.71737	8.23264	9.36927
Os03g0852200	Der1-like domain containing protein.	Der1-like family domain containing protein, expressed	11.2833	11.4361	11.2222	11.5138	11.8386	11.4717	11.6347	11.7129	11.6901	11.837	12.2911	11.8712	11.4407	12.0317	11.3736	11.8319	12.0323	11.9264	11.4363	11.3297	11.1871	11.7997	11.5578	11.4902	11.3139	10.9984	11.5379	12.4262	12.3992	11.5159	11.1424	11.2152	11.489	11.2135	11.3307	11.655	10.1286	10.7222	11.1224	11.307	10.8459	11.3576	10.4974	11.0471	10.8914	11.8623	11.1732
Os03g0854900	(No Hit)	No Hit	8.88619	9.41354	8.64945	9.52848	9.80714	8.8492	9.98496	10.078	9.655	9.84823	10.0784	10.0239	9.87967	9.16249	9.34928	9.1966	9.88671	8.32833	8.40426	8.49061	8.54551	7.11224	7.7217	7.1404	7.94791	7.80415	8.13358	7.19736	7.63612	7.68739	8.33495	8.52016	8.45625	8.40717	8.72496	8.63574	11.6946	9.52855	8.68409	9.97031	9.2837	8.61848	9.2409	6.72404	6.29655	8.15814	6.74833
Os03g0856700	Ga20 oxidase (Fragment).	gibberellin 20 oxidase 1, putative, expressed	7.8292	8.03345	9.46016	7.7302	8.17682	8.47481	8.7597	9.42648	9.18804	8.61718	9.39127	9.63801	6.55682	7.68193	7.57139	8.12445	7.90498	9.16272	10.4551	11.3815	9.57399	9.89141	8.7406	9.14968	11.4052	10.4586	12.6792	11.1595	11.4499	10.0604	8.48168	8.84626	9.03905	7.67782	7.80836	9.14359	7.33735	8.10674	8.87948	7.56294	7.91769	8.67123	7.91215	6.48705	8.08835	7.2994	7.4432
Os04g0102700	N-acylethanolamine amidohydrolase.	amidase family protein, putative, expressed	9.10315	9.27359	8.7232	10.2179	10.209	9.54085	10.9523	10.6646	10.5737	11.2729	11.1269	10.4952	10.6201	10.5492	10.1858	11.134	11.4626	10.9701	11.3115	11.2827	11.7531	11.377	11.7693	11.6263	11.0751	10.7348	11.0836	11.5241	11.164	10.6475	12.4643	12.0529	12.6436	12.744	11.7357	12.0523	11.417	11.5055	12.2809	11.9174	11.5287	12.1344	11.5863	11.5439	11.6625	11.272	11.6901
Os04g0106000	Plant invertase/pectin methylesterase inhibitor domain containing protein.	invertase/pectin methylesterase inhibitor family protein, putative, expressed	8.61675	9.07768	9.0205	9.08002	9.34184	8.98745	8.87063	9.42681	9.26446	8.99563	9.54459	9.42447	9.38707	9.58004	9.30364	9.56221	9.59125	10.0081	10.7197	10.9443	11.005	10.6092	10.5	10.6664	10.2419	9.697	10.2059	10.6139	10.7351	10.1207	9.62586	9.97077	9.57133	8.83327	9.21432	9.59812	10.2184	10.4626	10.2257	9.55159	10.4402	9.98866	9.89517	10.1862	10.2473	10.7306	10.2875
Os04g0150700	(No Hit)	No Hit	5.38373	5.55929	5.80202	6.04005	6.47668	6.67812	4.41611	5.29864	4.8513	3.84943	3.97014	7.2489	3.27116	3.29373	4.58483	2.47129	3.87684	4.95488	4.31169	3.6483	5.74822	3.36526	4.52056	4.85295	5.56568	5.54655	4.77459	4.04912	3.59528	5.58462	4.86443	4.79182	5.71866	4.49525	4.00063	4.90199	9.62054	7.17377	6.16944	7.61874	6.85881	5.74051	7.483	6.70648	6.80706	6.66711	6.97281
Os04g0217300	(No Hit)	No Hit	5.52209	5.90918	6.61853	6.32011	6.72057	6.98658	6.23994	5.40321	5.24581	4.29142	4.02125	7.45305	4.54949	3.10924	4.68668	3.05488	3.83933	5.61771	4.20073	3.5294	6.1956	3.49175	5.41507	5.1758	5.46096	5.78468	7.51081	4.26792	4.31263	5.99226	6.65046	5.20024	6.10188	5.02008	4.21995	4.94958	9.89477	7.53159	6.62081	7.49825	7.29855	6.45531	7.7852	7.04613	7.01306	6.94439	7.07591
Os04g0225600	(No Hit)	No Hit	5.66908	5.65778	6.17951	6.17217	6.42661	6.99898	4.68444	5.15181	5.05767	4.20384	3.91721	7.08261	3.21051	3.25446	5.02733	2.42669	3.84459	5.183	4.28659	3.1326	5.73836	3.17389	4.37024	4.785	5.22131	5.78562	5.50615	3.18191	3.89925	5.23586	4.90813	4.79728	5.64746	4.80203	3.85782	4.42201	9.44568	7.2217	6.34148	7.45854	6.7607	5.88364	7.40773	6.67276	6.55724	6.72876	6.92764
Os04g0258800	(No Hit)	No Hit	5.19477	5.58108	6.29006	6.08687	6.47096	7.1503	3.81553	5.06594	5.11484	3.82136	4.15022	7.22974	3.92088	3.25748	4.82501	1.56641	3.90193	4.72024	4.67518	3.1245	5.69664	2.48057	4.55416	4.63523	3.86476	5.91089	4.33967	3.55539	3.67879	5.16002	4.92611	4.83849	5.76352	4.7998	4.12793	4.79689	9.63142	7.31164	6.31137	7.53059	6.89545	6.18379	7.54796	6.74208	6.82436	6.58052	6.87631
Os04g0261200	(No Hit)	No Hit	7.70755	7.5045	9.1429	7.87833	8.21158	9.31026	6.52215	7.45683	7.72417	6.66968	7.61495	8.24369	7.22038	7.42546	8.13134	7.43776	7.44828	8.47007	6.99039	6.8071	7.58255	6.74748	6.61573	7.4437	7.23717	7.44127	6.33577	7.43448	7.48117	7.32651	6.10606	6.32254	7.28336	5.98686	6.11706	6.82346	8.50217	6.78777	7.06492	7.51825	7.06886	6.67576	7.05811	6.99746	7.56452	6.7302	6.84152
Os04g0266600	(No Hit)	No Hit	5.43985	5.78102	6.2349	6.2074	6.53381	6.91843	4.16289	5.18765	5.27606	3.56057	4.16778	7.224	2.88537	3.51861	4.44191	3.17246	4.14967	5.16803	4.41726	3.68675	5.80642	3.37509	4.76555	4.84294	5.11696	5.4663	5.4151	4.07625	3.65283	6.13795	5.15052	4.76152	5.92734	4.83472	4.30087	4.98268	9.71093	7.40954	6.43272	7.42555	6.97894	6.29508	7.59174	6.81463	6.94904	6.79692	6.96845
Os04g0267000	(No Hit)	No Hit	3.30123	4.99037	4.15276	3.10597	3.39275	3.63559	2.37501	2.60365	1.70035	2.95464	2.6717	3.25656	3.21516	3.06872	2.08598	3.04369	3.02571	2.97953	2.8139	2.50164	2.72648	3.0979	2.85089	2.67641	4.30979	5.36124	4.05943	2.82479	2.57606	3.06527	3.59288	4.4439	3.58765	3.7984	5.42243	4.29049	4.73931	4.68292	3.40517	3.11271	4.19565	3.5019	2.47896	3.48812	3.27253	4.07039	2.57135
Os04g0271700	UDP-glucuronosyl/UDP-glucosyltransferase family protein.	UDP-glucoronosyl/UDP-glucosyl transferase, putative, expressed	7.39397	6.53854	7.89931	7.68604	7.88159	8.25915	6.00758	5.04653	5.31132	5.37392	5.32049	6.61296	3.15696	3.04582	2.87137	3.88071	3.75789	3.42531	7.72755	7.43378	7.54425	8.34558	8.34894	8.28266	4.53283	5.71561	4.86178	6.17834	6.70156	6.31121	4.20808	4.4939	3.2213	4.47364	5.42272	3.83431	4.21412	4.76184	3.10183	2.41558	4.33753	2.62697	6.31353	6.00596	6.23867	6.46451	6.17258
Os04g0280700	(No Hit)	No Hit	8.50473	8.96241	8.26703	9.2112	9.35927	8.56796	9.44243	9.5125	9.24941	9.31391	9.46097	9.55246	9.68317	8.54351	9.14218	9.01018	9.30043	8.20927	7.83293	7.77879	8.26023	6.50623	7.09234	6.78434	7.76571	7.67409	7.22839	6.65571	7.08144	7.18871	7.85874	7.90606	8.02723	7.8267	8.11231	8.16006	11.2848	8.98883	8.27538	9.22089	8.77161	8.23844	8.64599	6.14726	5.86657	7.53106	6.13234
Os04g0328200	(No Hit)	No Hit	5.53683	5.65514	6.24437	6.26975	6.51962	6.92629	4.2203	5.25213	5.07742	3.87129	4.08524	7.50878	4.519	2.80882	5.38778	2.30917	3.87618	4.8365	4.2	3.48981	5.72817	3.65708	4.83745	4.7921	4.79188	4.74636	5.45793	4.16695	5.72094	5.82734	5.17145	4.95194	5.94847	4.85893	4.2252	4.98414	9.75952	7.43782	6.37598	8.77108	7.03799	6.2232	7.68462	6.85271	6.91718	6.6011	7.00361
Os04g0346800	Pyrophosphohydrolase MazG RS21-C6 family protein.	expressed protein	11.0979	11.2793	10.4745	12.453	12.7802	11.7807	10.4304	11.0982	11.0746	11.2576	11.4384	11.3237	11.6619	11.6945	11.2972	11.9971	12.3649	11.6683	9.88328	10.5348	10.0503	9.96625	9.92638	9.83916	9.23502	8.68322	9.18615	10.3956	10.0101	10.1161	10.998	11.3561	11.6282	11.0235	10.5401	11.0359	11.5128	11.8199	11.7293	11.6182	11.3141	12.21	8.0837	8.10337	8.15811	10.8458	9.12761
Os04g0348400	U box domain containing protein.	spotted leaf 11, putative, expressed	10.0623	10.2544	9.87198	10.7161	10.8053	10.1874	10.434	10.8018	10.5654	10.9687	11.3065	11.3461	10.8129	10.9499	10.8097	11.2124	10.8418	10.7132	10.5833	10.6568	10.0418	9.99296	9.56973	9.76713	10.7021	10.5533	10.6774	12.14	11.6699	11.1579	9.54729	9.49485	10.0165	9.80668	9.20107	10.0534	9.03818	9.35162	9.77407	9.76799	9.6036	10.2624	10.4155	9.86101	9.77555	10.6949	10.3998
Os04g0353200	Conserved hypothetical protein.	retrotransposon protein, putative, unclassified, expressed	8.45388	8.38825	8.05999	9.36099	9.02207	8.2457	9.53427	9.25858	9.39768	9.65378	9.12941	8.36943	7.74408	7.81458	8.16998	8.22735	9.34928	8.2978	5.54935	6.34808	7.55325	7.11873	8.10142	7.99692	8.042	6.30131	7.57193	6.98167	7.91481	8.52218	9.28365	8.30074	9.23781	9.27932	7.87045	9.20465	8.66256	9.20457	9.43473	9.78229	9.3447	9.51744	6.02284	6.88213	6.53805	9.65685	7.61395
Os04g0355700	(No Hit)	No Hit	5.70719	5.98901	6.4238	6.35383	6.72321	6.92428	5.04168	5.34288	5.30967	4.4646	4.38569	7.48026	2.677	3.17239	4.5368	2.695	4.19073	5.21865	4.38111	3.40321	6.05602	4.23333	4.81577	5.05864	5.57764	5.45843	5.44152	4.54889	4.43278	5.96888	5.42748	5.31133	6.08324	5.05911	4.36492	5.05422	9.84237	7.53355	6.62635	7.46077	7.22354	6.38669	7.76309	6.95766	7.08758	6.92009	7.08848
Os04g0361500	Plant-specific FAD-dependent oxidoreductase family protein.	FAD-binding and arabino-lactone oxidase domains containing protein, putative	5.24201	5.17853	4.83799	4.81386	5.05359	5.37863	4.73395	5.14225	5.34209	5.68433	5.94644	6.30416	5.14747	5.66049	5.69023	5.23812	5.37671	5.75401	5.09271	5.21281	4.63772	5.30967	5.11753	4.61808	6.33651	6.67571	6.12488	6.37696	6.41527	7.11244	8.56808	8.42024	8.0971	7.73639	7.85733	7.50387	7.02125	7.50011	8.68744	7.89898	7.6384	9.42005	6.06432	5.29732	5.24134	4.82897	5.80244
Os04g0379900	Acyl-[acyl-carrier-protein] desaturase, chloroplast precursor (EC 1.14.19.2) (Stearoyl-ACP desaturase).	acyl-desaturase, chloroplast precursor, putative, expressed	9.57799	9.39216	9.32709	10.3523	10.2832	9.70591	11.2643	10.949	10.9258	11.7914	11.4764	11.4849	10.8086	11.5817	11.1678	11.2845	11.3352	11.444	11.5447	11.2213	10.4863	11.8516	11.4209	11.7102	11.4957	11.08	11.8515	12.4021	12.1317	12.0922	11.608	11.2657	11.6589	11.7257	11.2745	11.5252	10.0287	10.6389	10.8745	11.5517	10.9834	11.1386	12.0007	12.0357	12.0198	11.7068	12.6336
Os04g0403200	Zn-finger, RING domain containing protein.	protein binding protein, putative, expressed	11.06	11.207	10.2395	11.2367	11.2486	10.9633	9.48677	10.411	10.1075	10.6489	11.3624	10.6563	9.81689	10.2706	9.87461	11.0757	11.3621	10.8986	10.2427	10.3954	9.89656	11.0252	10.9269	10.5207	9.47413	8.66429	8.48723	10.8195	11.199	10.6664	9.49122	9.46954	9.56027	9.75601	9.96661	9.77968	8.68651	8.71694	8.84525	8.95633	9.24836	9.32388	10.5362	10.5165	10.5231	10.2601	10.7004
Os04g0407900	Cytochrome P450 77A2 (EC 1.14.-.-) (CYPLXXVIIA2) (P-450EG5).	No Hit	5.49794	4.69707	8.12056	2.42714	2.94956	6.88649	4.00656	3.41862	3.93573	2.64235	2.48254	4.18107	3.18975	1.81428	2.81136	2.60851	2.54296	0.988386	10.3608	9.22384	10.4157	10.6251	10.7237	10.8736	3.23289	5.28226	4.03417	2.24221	1.42879	3.88874	1.4941	2.00857	1.7194	4.05982	3.07616	1.66015	2.28613	1.65632	1.10176	0.0661989	1.33428	2.24967	7.23736	10.6638	11.4892	9.04426	10.6343
Os04g0421800	EF-Hand-like domain containing protein.	ubiquitin interaction motif-containing protein, putative, expressed	10.1977	10.0957	9.61236	9.73698	9.43504	9.27195	10.5816	10.8495	10.4277	10.7113	10.6819	10.1252	10.6608	10.8805	10.2052	10.1935	10.6865	10.3752	10.219	10.2942	9.63544	10.3422	10.1788	9.71142	10.0081	9.6143	9.9322	10.5822	10.3607	9.81874	10.5608	10.1726	10.3185	10.5424	9.95876	9.9541	9.25598	9.94402	10.1751	10.5083	9.99804	10.194	10.9374	11.0299	10.6228	9.47928	10.4483
Os04g0429200	Conserved hypothetical protein.	ubiquitin carboxyl-terminal hydrolase domain containing protein, expressed	7.27269	7.21405	6.91897	8.16389	7.93414	7.79038	7.942	7.39365	7.27726	8.24288	7.84511	7.56802	7.66894	7.38042	7.83569	7.65857	7.75886	7.56412	6.74986	6.50705	7.67326	6.28399	6.82429	7.40421	6.86426	6.5912	6.82742	6.80654	7.17155	6.88334	7.13417	6.69532	7.30961	7.16453	6.16607	6.726	6.27674	6.68833	7.1073	7.38235	6.61662	7.38363	8.00119	7.74028	7.64836	7.82341	7.83028
Os04g0430700	Proteinase inhibitor I9, subtilisin propeptide domain containing protein.	OsSub41 - Putative Subtilisin homologue, expressed	5.00848	4.65819	5.89781	8.42949	7.34092	8.50284	8.18371	7.8782	8.04096	8.85683	8.78444	8.02175	7.88809	8.11754	8.45229	8.85495	8.80941	10.0376	7.14376	7.20624	7.1865	8.37293	7.40391	7.7915	7.13675	6.92047	7.86266	10.0713	9.9851	9.08192	9.67533	9.00074	8.65517	9.68562	8.87975	9.48825	10.8622	11.2468	10.9051	10.7827	10.4316	10.3237	3.4438	7.90126	8.81397	11.4074	9.67185
Os04g0433600	Protein of unknown function DUF668 family protein.	expressed protein	11.1239	11.0499	11.4289	11.1588	10.9947	11.2922	11.2164	10.3886	10.4411	11.2311	10.7978	10.9325	10.5406	10.567	10.6549	10.0991	10.3215	10.3363	10.8044	10.6962	11.6304	10.1933	10.7325	11.2176	9.96397	9.49232	9.46649	10.2997	10.3892	10.3327	10.8273	10.5954	11.0737	10.8848	10.3506	10.9399	10.3033	10.3722	10.8382	10.8526	10.464	11.099	10.6764	11.1433	10.7733	11.981	10.9567
Os04g0442100	Smr protein/MutS2 C-terminal domain containing protein.	DUF1771 domain containing protein, putative, expressed	9.39891	8.88383	8.90538	9.09952	8.5823	8.26277	9.29817	8.80271	8.68271	9.11775	8.60723	8.24788	8.54033	8.65087	8.2634	8.21567	8.74817	8.40352	7.59865	8.1225	7.94674	7.12167	6.95232	7.30259	8.55527	8.03752	8.52734	9.09956	8.50412	8.4014	8.5183	7.76869	8.28491	8.66377	7.29675	7.97124	7.17342	7.82843	8.39492	8.74563	8.1078	8.38651	7.04922	7.02087	7.20985	7.60941	7.4144
Os04g0448500	Peptidase A1, pepsin family protein.	aspartic proteinase nepenthesin precursor, putative, expressed	2.40811	2.35059	3.10368	2.26953	2.20538	3.47387	2.15916	3.07879	3.37901	3.4279	2.7781	2.93177	4.52664	4.25413	4.50591	5.29925	4.2903	5.43487	2.80809	1.65762	4.76421	2.68882	2.33345	2.79315	0.104196	2.31054	4.50872	4.69594	3.45421	3.90527	3.4677	2.82207	3.22785	3.17283	3.24593	2.92361	5.47003	4.4978	3.93131	4.70598	4.08939	4.86912	2.18575	4.8537	5.43686	2.00371	4.16283
Os04g0452400	Ubiquitin-specific protease 4 (UBP4) (At2g22310/T26C19.3).	ubiquitin carboxyl-terminal hydrolase domain containing protein, expressed	9.90063	9.51368	9.82537	9.79377	9.44929	9.58706	9.83256	9.93325	10.0848	10.3388	9.92067	10.425	9.88417	9.86213	10.195	9.92432	9.57149	10.2599	9.96715	9.78614	9.70376	10.0659	9.57244	9.84773	10.5073	10.0057	9.80598	10.8802	9.99124	10.1384	10.0599	9.60238	9.94005	9.99757	9.50655	9.70183	9.03747	9.56854	9.90363	10.2621	9.36875	10.0328	10.1122	10.0249	10.077	9.82374	9.82071
Os04g0464400	(No Hit)	peptide transporter PTR2, putative	3.26319	4.44403	4.21163	3.26067	3.58553	4.22491	3.78726	4.67639	3.9668	3.45967	3.5808	3.45221	4.8662	4.87777	4.23619	4.39911	4.11101	4.15066	3.9667	4.50455	4.06866	4.04237	3.57083	3.37736	2.61914	4.99624	5.66183	4.27695	3.99354	4.26056	5.37637	5.12325	5.47493	5.68498	5.68451	5.10035	5.11326	4.05316	4.45194	3.9131	3.88495	4.8665	4.86049	5.50644	6.61205	4.70585	5.59867
Os04g0467100	Conserved hypothetical protein.	expressed protein	9.25292	9.1072	9.12018	8.52332	8.34158	8.44625	9.90147	9.80077	9.59702	9.80525	9.78439	9.06858	9.8832	9.78224	9.49803	9.65182	9.6951	9.71098	9.94244	10.1665	10.1175	9.94341	9.92727	10.1846	9.53151	9.00192	9.67694	9.09265	9.66028	9.44344	10.6036	10.3791	10.7626	10.4278	10.0152	11.0048	11.1048	11.0479	10.9447	11.483	11.0348	11.1478	8.91177	10.1131	10.0268	11.5121	9.70866
Os04g0483500	B-keto acyl reductase.	oxidoreductase, short chain dehydrogenase/reductase family, putative, expressed	11.1022	11.2399	11.21	11.27	11.3138	11.9627	11.58	11.7421	12.054	11.1051	11.456	11.7082	10.4288	10.7165	10.6247	11.6582	11.4661	11.5456	13.8789	13.3653	14.8181	14.5942	15.1062	15.0435	12.2184	12.0327	11.5355	12.1352	12.2245	12.1967	14.1947	14.3019	14.7108	13.756	13.9358	13.9371	13.4115	12.4532	13.8127	12.1046	12.5417	12.891	12.3239	13.1839	13.7075	12.1325	13.2237
Os04g0485300	Glucose-6-phosphate dehydrogenase.	glucose-6-phosphate 1-dehydrogenase, cytoplasmic isoform, putative, expressed	9.11	9.28725	8.80866	7.12555	6.75112	7.19903	10.0519	9.2962	9.26993	6.93592	7.16305	6.88211	8.51849	8.24616	8.13863	6.90924	7.00531	9.60595	10.0241	10.2112	10.4442	9.03966	8.83402	9.07209	8.5974	8.9115	9.08127	8.36366	8.16911	7.74527	9.92722	9.79726	10.3048	9.92055	8.93524	9.41861	9.57137	9.46343	10.5822	9.488	9.09332	10.3659	9.80933	10.6037	10.6763	9.45467	9.18031
Os04g0490900	Amino acid carrier.	amino acid transporter, putative, expressed	4.41212	5.23688	4.89578	4.19091	4.76333	4.47945	3.61088	3.86752	3.9277	3.08887	4.24498	4.05342	4.26148	5.46272	6.40111	3.78294	4.60532	4.33857	3.54772	4.68572	4.31283	5.32827	4.87359	4.795	3.3264	5.31571	3.84839	4.4006	4.58181	4.52679	3.31947	3.6345	3.62327	4.13056	3.81006	4.67421	5.24774	4.40073	2.79961	3.90697	3.6619	3.75452	3.58671	1.37863	2.54095	2.61424	2.10402
Os04g0506300	TMS membrane protein/tumour differentially expressed protein family protein.	TMS membrane protein/tumour differentially expressed protein, putative, expressed	1.52975	1.98491	2.09088	2.42963	3.29929	1.15694	4.6055	2.79482	1.49084	2.4867	0.981087	2.52034	2.44827	2.45682	1.65899	1.36851	2.18377	2.58518	6.71811	6.03106	5.73231	6.84461	6.58414	6.55845	3.91473	5.66352	5.02169	3.20349	3.92013	3.47718	6.8158	6.38402	6.61382	6.95659	6.04302	6.28092	4.81036	4.68311	5.73112	5.12889	5.39379	5.13985	7.13562	6.9987	7.41994	3.72528	7.57898
Os04g0506900	Conserved hypothetical protein.	expressed protein	5.20894	4.50341	5.89391	5.41625	5.55685	5.66616	5.63443	5.11613	5.57289	4.85663	4.90633	5.29334	5.41584	5.76789	5.63106	5.063	5.18226	6.12819	6.22405	5.76122	6.64031	6.47815	6.32966	7.03732	5.77062	3.65376	5.22868	4.71073	5.32483	5.85296	4.83031	5.01924	5.8009	5.34516	4.85589	5.11708	4.9744	4.67628	5.19494	4.52693	3.82432	4.8561	6.47869	6.15659	6.8527	6.61877	6.7467
Os04g0509300	Protein of unknown function DUF283 domain containing protein.	Dicer, putative, expressed	10.8829	10.761	10.06	10.8938	10.6246	10.0738	11.5858	10.8366	10.699	11.7356	11.1619	10.691	11.3927	11.2201	11.1652	10.9467	11.3631	11.3524	9.64445	10.5791	10.2716	10.084	9.89812	10.3896	10.7731	10.5377	10.9659	11.2255	11.1151	11.1508	10.1925	9.55979	9.9964	10.2611	8.72841	9.7815	9.70705	10.4051	10.4336	11.0609	10.2694	10.7948	11.4452	10.4857	10.3276	11.3575	11.2708
Os04g0516900	Conserved hypothetical protein.	expressed protein	1.21812	1.37149	5.62488	2.34682	0.906392	5.04795	0.973749	1.15988	-0.260245	1.97446	2.01026	2.73669	-0.569766	0.203154	3.58855	1.1827	1.02508	1.80741	1.35386	1.05089	2.06632	0.708423	1.82913	1.70741	5.57566	4.68192	-2.62093	2.80886	1.53271	-0.816848	0.822204	1.8136	2.49328	1.08753	3.1304	1.96841	3.34646	3.47092	1.89207	2.77199	2.58418	1.82404	1.06608	1.57249	5.6741	0.669786	1.607
Os04g0519900	Hypothetical protein.	expressed protein	10.0498	9.80509	9.52106	10.401	10.0664	9.83212	10.0331	9.53483	9.96172	10.0309	9.42607	9.03887	10.2888	10.0095	10.013	9.6898	10.1982	10.2711	9.4825	9.42298	10.498	9.49632	10.1897	10.8177	8.98695	8.73303	8.93536	9.14248	8.96803	8.97375	10.4669	9.81728	10.3633	10.5982	9.39836	10.1515	8.76476	9.08943	9.94672	9.43464	8.98278	9.86473	8.22975	9.28423	9.3996	9.59295	9.4529
Os04g0543700	Meiotic serine proteinase.	OsSub42 - Putative Subtilisin homologue, expressed	4.04535	4.3533	4.50405	4.98466	5.36837	4.6662	4.35244	5.97511	4.89274	3.98129	4.30553	4.51929	4.63453	3.82318	3.75714	4.34919	4.44658	3.55785	4.24299	4.40696	3.48801	4.13916	4.33053	3.87145	4.7655	-2.61576	4.16882	4.54624	3.05778	3.49203	5.13576	5.32043	4.67442	5.36658	5.6437	5.3892	6.16765	6.18902	5.52489	5.1046	5.49396	5.34532	5.26328	4.42743	4.90818	4.17675	5.57768
Os04g0544500	GATA-factor.	GATA zinc finger domain containing protein, expressed	11.5838	11.3369	11.4928	11.4347	11.8123	12.2679	10.5975	10.5974	10.3372	9.98164	10.4279	9.82511	9.86724	10.1645	9.76147	10.326	10.6529	9.72663	10.4689	10.3294	10.3775	10.5906	10.6927	10.7957	9.70431	9.37493	10.0508	9.88725	10.4718	9.75171	10.601	10.4245	10.6376	10.6366	10.3638	10.8855	9.81152	10.2824	10.7623	10.4968	10.3471	10.8852	9.57425	9.66603	9.64725	11.2526	10.1999
Os04g0550300	Hypothetical protein.	hypothetical protein	3.53125	3.21746	2.73357	2.126	2.60069	2.77426	2.90854	2.78223	4.01088	2.62874	2.17592	3.1785	4.55149	4.14069	3.62835	3.79743	3.41898	3.46419	2.44835	2.99518	2.33449	3.28401	3.4644	2.50576	2.64733	4.00028	4.66083	3.92014	2.76593	4.25911	4.68326	4.9641	5.26364	4.66647	5.64807	5.44447	5.00715	5.24367	4.64702	5.17954	4.87752	5.57101	2.55676	2.82395	3.15848	6.68444	2.42238
Os04g0556000	Copper-translocating P-type ATPase family protein.	copper-transporting ATPase 3, putative, expressed	4.36789	2.84503	4.50065	4.73948	4.17903	4.87898	4.04548	3.9917	3.24404	5.23167	3.09652	3.49849	6.43391	4.24064	3.93911	4.66223	5.52817	5.89953	5.11644	5.82063	4.98622	5.96898	5.22773	5.11208	5.44091	4.53827	5.49699	6.19599	5.36335	4.90224	7.17667	7.07047	6.17298	6.98431	7.26697	7.12981	7.45896	7.57828	6.91663	6.39142	6.88395	7.20684	2.60009	4.11411	3.71717	5.90645	4.16236
Os04g0562500	Conserved hypothetical protein.	expressed protein	5.00266	5.0498	6.50503	4.5999	4.51749	4.54032	4.87947	5.73191	6.9479	4.63195	4.93961	4.7432	7.29234	7.25485	6.76376	6.68653	6.39588	5.9607	7.59002	7.1271	7.21103	5.55099	5.27795	6.2338	5.28747	5.73005	4.88074	6.33852	5.75434	3.82239	9.2854	9.89362	10.1892	9.185	9.48149	9.85226	8.85765	8.50425	9.02008	8.58121	7.80799	8.99942	10.8316	9.49433	9.70283	6.91095	9.53444
Os04g0570600	Cytochrome P450 family protein.	cytochrome P450, putative, expressed	4.00894	2.67908	3.16602	2.56525	2.4288	3.47503	2.49146	2.06554	2.15836	2.6385	2.53436	1.73567	4.26652	3.12742	3.50025	3.59588	2.33039	3.31414	3.63729	3.95847	4.47419	4.17493	4.13464	4.01751	4.90886	5.48451	0.344923	3.48781	1.7258	1.71991	4.20952	4.90543	2.63559	4.20254	5.86173	5.29886	4.46393	4.8373	3.67986	3.32928	4.53375	2.50343	2.33285	2.61259	2.21218	0.973985	2.25817
Os04g0573100	Glucose-methanol-choline oxidoreductase domain containing protein.	HOTHEAD precursor, putative, expressed	3.02734	2.88728	3.00087	2.33001	2.58713	2.29149	2.52666	2.95207	2.77183	2.71178	2.29366	0.95613	3.25617	3.38	2.17001	1.95146	2.17045	2.43855	2.0383	3.318	2.22256	3.04667	1.83485	1.2035	3.64658	3.06401	4.03428	2.90789	2.53931	3.45065	1.74499	2.94145	2.36722	3.20214	3.53948	4.58003	1.98424	2.37835	5.39729	0.832021	1.89042	2.05267	2.58438	2.39421	1.91864	3.24472	2.544
Os04g0573200	Copper/Zinc superoxide dismutase family protein.	copper chaperone for superoxide dismutase, putative, expressed	5.06798	4.32495	3.68567	5.59015	5.31231	4.3205	3.51037	3.48099	3.53997	3.96006	5.17206	4.00461	6.28874	3.59508	4.29937	3.59481	2.15177	2.84344	3.08203	3.23547	2.91265	4.07853	4.02663	3.94916	3.62027	4.83235	5.28844	4.03364	3.1302	6.20875	3.66981	3.12183	2.34611	3.73184	3.06278	3.31461	4.6925	3.36344	2.32385	4.57265	3.24541	3.32548	4.71288	3.79234	5.07272	3.17749	4.29239
Os04g0585000	Hypothetical protein.	RING-H2 finger protein ATL2A, putative, expressed	9.92094	10.2086	10.3908	12.386	12.8529	12.6662	10.6917	11.0413	11.0367	12.369	13.1493	12.5556	9.82862	10.4702	10.0988	12.2336	12.1756	12.2539	9.39513	9.35193	10.7043	11.294	10.6637	10.8813	8.78515	8.30919	9.18335	11.1337	12.9639	11.7065	7.27417	6.99311	8.24754	6.84946	7.26776	7.77759	8.41592	8.69129	10.7823	10.2332	9.74341	8.16056	10.8105	10.4349	9.81506	11.9258	10.3465
Os04g0589900	HMG-I and HMG-Y, DNA-binding domain containing protein.	AT hook motif domain containing protein, expressed	9.78225	9.5492	9.02461	10.6108	9.94768	9.83106	10.1557	10.093	9.87326	10.7328	10.6749	10.4394	10.5383	10.9463	10.2561	10.9715	11.0257	10.9518	10.7481	10.6911	8.99317	11.5262	10.967	10.2194	10.2799	9.75514	10.0743	11.0664	10.7593	10.3442	6.98451	6.86459	6.65417	7.33906	6.84354	6.53665	6.9817	7.29094	7.19097	7.74759	7.48368	7.74592	11.4099	10.7742	10.647	9.03873	11.1027
Os04g0590400	GRAS transcription factor domain containing protein.	GRAS family transcription factor domain containing protein, expressed	7.71211	7.68423	7.08616	7.10068	7.39303	6.97444	7.20429	6.98142	6.94043	7.30282	7.32112	7.11257	7.6495	7.32389	7.22596	7.33454	7.05841	6.90287	7.76003	8.83	7.74719	7.25305	6.9818	6.96443	7.20829	7.06883	8.25595	7.95869	7.58922	6.64125	9.09976	8.81015	9.0622	9.05972	8.52266	8.94093	8.36067	8.55019	9.37488	8.87489	8.46737	8.98151	7.69441	7.92983	7.83586	7.74526	7.56675
Os04g0593700	RWD domain containing protein.	RWD domain containing protein, expressed	7.10063	7.0371	6.51248	7.58689	7.55306	7.2182	6.52713	6.11214	5.92138	6.46029	6.53672	6.16847	6.20651	6.38426	6.56836	6.17837	6.73762	5.96852	5.99408	5.86725	5.77161	6.73726	6.86263	7.07039	5.67015	5.87491	5.14725	5.88584	5.86624	6.45455	6.54299	6.25185	6.18205	7.01147	6.56934	6.60788	6.27845	7.06163	6.69305	7.24861	7.19424	7.32812	7.8628	6.98514	7.11143	7.34916	7.90987
Os04g0597700	Conserved hypothetical protein.	No Hit	2.10228	0.319889	1.75997	1.27117	1.49336	1.76854	1.61405	1.37849	2.01728	1.89355	2.53863	0.807663	-0.375006	2.5215	2.77843	2.11837	2.06186	3.38601	0.0207655	0.804766	1.96129	0.471901	0.939372	-0.178135	3.44357	-0.060986	2.64564	-0.172395	0.86228	4.04117	2.36043	2.29827	1.36168	2.12727	3.13618	1.94122	5.42642	3.5609	2.23199	2.96689	3.78899	3.28885	1.55572	0.873705	0.395362	0.87615	0.963609
Os04g0599300	Basic helix-loop-helix dimerisation region bHLH domain containing protein.	helix-loop-helix DNA-binding domain containing protein, expressed	3.03163	3.87734	4.14704	2.23182	2.55683	3.76653	2.6821	2.74622	3.01994	2.44026	2.50643	2.34679	1.88508	2.14802	3.36388	2.97392	2.26678	1.91793	3.48295	3.17	4.26593	2.8492	3.25127	3.64066	2.77199	4.07866	4.33987	3.38793	2.21237	4.67568	3.46765	4.12276	4.3364	3.41244	3.83126	3.10771	5.22076	3.23758	3.13674	4.15687	3.40642	2.60649	2.42824	4.84687	5.37245	3.80106	4.72767
Os04g0612700	Mannitol dehydrogenase (EC 1.1.1.255) (NAD-dependent mannitol dehydrogenase) (Fragment).	dehydrogenase, putative, expressed	4.55191	4.63834	4.48811	3.19344	3.47091	3.9549	4.52532	3.8981	3.52091	2.05341	2.5439	3.54271	3.45798	4.12089	3.42507	2.58433	2.35642	3.36297	7.73966	7.40908	6.85591	8.57878	8.49759	8.6024	2.85144	4.98269	3.96731	3.43717	2.76097	3.06848	10.1492	10.1687	9.72901	9.87017	9.8591	11.0529	11.531	11.62	11.1812	11.0067	11.8834	10.0013	8.20284	8.30398	8.38885	5.22466	8.18701
Os04g0613200	Pectin lyase-like family protein.	QRT3, putative, expressed	9.44966	9.39919	9.84515	8.74919	9.34325	9.77262	6.40432	6.40859	6.74132	5.89076	6.11854	5.90226	6.73048	6.86489	6.82717	7.30266	7.49721	6.98822	13.0343	11.2804	13.0902	12.11	12.9048	13.2289	6.18537	6.8525	5.91256	6.44601	7.80614	6.91651	12.4519	12.5011	12.723	12.8279	12.7534	12.4593	11.3179	10.8177	11.8968	10.8933	11.0506	11.4692	12.3949	13.535	13.9362	13.6458	13.9181
Os04g0616500	Protein kinase domain containing protein.	SHR5-receptor-like kinase, putative, expressed	7.29858	7.7429	7.05274	8.81118	9.35252	8.52784	8.60079	8.97133	8.82385	10.618	10.9242	10.193	8.24212	8.57997	8.53213	10.1604	10.8848	10.4584	8.21929	8.32048	8.23979	8.83278	8.94874	9.14901	9.03458	8.35076	9.25722	9.80473	9.83749	9.54121	9.13801	9.64069	9.99781	9.70696	9.931	9.99455	8.56823	8.91741	9.65129	9.43571	9.26252	10.0451	10.0564	9.47035	9.93526	8.0267	10.3698
Os04g0627900	Translation initiation factor SUI1 family protein.	expressed protein	4.52826	3.93642	5.57366	6.09385	5.54726	5.87161	4.44616	4.20524	4.90683	4.7262	4.96052	5.3637	5.56267	6.44625	5.56848	5.88153	5.64155	4.41155	5.218	5.09152	5.30844	5.60738	5.92106	5.03898	4.71004	-1.30885	4.40035	3.67159	4.51871	4.45445	7.65866	7.93696	8.34523	8.81028	9.46192	8.67514	9.71312	10.5687	9.91292	10.9827	10.3437	10.3861	3.68037	3.55499	4.34529	5.78218	4.29149
Os04g0628300	Harpin-induced 1 domain containing protein.	harpin-induced protein 1 domain containing protein, expressed	5.36016	2.19571	3.22587	1.67245	2.69081	1.85876	2.9652	2.10944	2.46823	7.26433	1.72621	2.31067	2.33333	2.71948	1.9937	2.80306	2.54101	2.62938	4.0247	2.16137	2.77275	3.52127	3.7475	4.08302	3.79384	4.66006	2.17654	1.61143	1.80251	2.92715	2.1378	3.64313	2.6758	1.73849	3.74841	2.67656	4.78526	4.1096	2.92402	3.90389	4.03431	2.84651	2.5256	4.13491	3.20477	3.05252	3.84693
Os04g0629000	Conserved hypothetical protein.	expressed protein	11.36	11.3713	11.0189	11.5347	11.2693	11.185	11.6663	10.8282	10.6324	11.644	11.3139	10.9556	10.5962	10.8996	11.0353	10.5464	10.96	10.6243	11.1007	10.945	11.3263	10.6175	10.6497	11.0565	10.9801	10.8129	11.0292	11.4518	11.1122	10.7678	11.4576	11.1217	11.429	11.4508	10.6588	11.0689	10.3011	10.9427	11.2559	11.7019	10.9635	11.2687	11.5422	11.633	11.5711	11.3664	11.686
Os04g0640700	Alpha-L-arabinofuranosidase/beta-D-xylosidase isoenzyme ARA-I.	beta-D-xylosidase, putative, expressed	6.78485	6.36573	9.41826	3.03717	3.08909	7.96653	4.00116	2.42495	2.46177	2.39391	2.82697	2.97568	3.14022	2.79429	3.0392	2.91454	2.956	3.0083	12.6479	10.6236	12.7816	12.069	13.0449	13.1225	4.52453	5.1745	4.47424	3.26848	3.23897	4.83272	11.2272	10.0317	10.9048	11.7682	10.8066	10.6066	6.6613	6.8382	8.21684	7.69493	7.98131	8.19649	12.2136	13.1345	13.2445	10.9617	12.9885
Os04g0645600	Conserved hypothetical protein.	thiamine-repressible mitochondrial transport protein THI74, putative, expressed	10.7363	10.7246	11.216	10.3499	10.448	10.8498	9.86736	9.78572	9.70148	10.0934	10.561	10.509	9.15882	9.55071	9.72613	9.22166	9.24151	9.33059	11.1918	11.0545	11.0824	10.8706	10.9183	11.278	10.3141	10.4261	10.8677	11.3462	11.4293	11.6382	11.2837	10.8379	11.4595	11.0463	10.1488	11.1637	10.0157	10.9468	11.2016	10.6452	10.8823	11.2383	11.1031	11.605	11.5969	13.0308	12.0229
Os04g0653000	ZIM domain containing protein.	zinc-finger protein, putative, expressed	13.6601	13.781	14.1027	13.7093	13.705	13.5764	13.6496	13.6511	13.4911	12.8671	13.2282	13.366	13.4949	13.9586	13.5684	12.7956	12.8412	12.8424	13.8792	13.8277	13.6909	13.8993	13.686	13.7695	13.4601	13.2375	13.1817	13.9409	13.5866	13.8388	13.8444	14.0942	14.5216	14.1695	14.2828	14.6631	12.9343	13.1231	13.7852	13.5605	13.3927	13.7006	13.3966	13.0652	13.2523	13.8388	13.3342
Os04g0653200	Low affinity calcium transporter CAX2 (Fragment).	sodium/calcium exchanger protein, putative, expressed	10.4469	10.3844	10.4702	10.2532	10.2082	10.2178	9.7515	9.38743	9.19697	9.8988	9.92609	10.0246	9.92871	10.0261	9.56488	9.34766	9.68526	9.1343	10.0583	9.72996	9.83971	9.84703	9.83904	10.0264	9.71218	9.37605	9.67913	10.4252	9.83473	9.69986	10.453	10.2345	10.6486	10.7142	10.1285	10.5212	9.4969	9.78609	10.304	10.465	9.86924	10.471	10.2428	10.6239	10.4915	10.6473	10.4136
Os04g0653400	Flavodoxin-like domain containing protein.	NADPH reductase, putative, expressed	11.2085	10.6713	10.3195	10.6844	10.2934	10.0181	11.1256	10.64	10.2947	11.3137	10.6579	10.3343	10.9059	10.8804	10.6897	10.4726	10.5673	10.229	10.205	10.4761	10.4794	10.3324	10.3709	10.6554	10.6347	10.3944	10.6714	11.9753	11.2399	11.1076	11.2359	10.3652	10.7219	11.2868	10.0693	10.6338	10.0036	10.7472	10.8108	11.7098	10.9737	11.2214	10.7952	11.3565	11.1188	11.5379	11.4664
Os04g0654100	(No Hit)	No Hit	6.38606	5.93763	6.30498	6.32726	6.68333	6.94977	4.93574	5.0348	5.28019	3.78421	4.4211	7.41883	2.21083	3.21529	4.89151	5.37731	5.41424	4.76209	4.46028	3.22414	6.03891	3.29329	4.71128	4.7725	5.01908	5.3399	5.00277	4.11708	3.91862	5.80247	5.30277	5.09319	5.92194	4.95242	4.35339	5.0186	9.81948	7.53451	6.47247	7.59444	7.12204	6.29485	7.76752	7.0396	7.00081	6.79814	7.16629
Os04g0657600	Cyclin-like F-box domain containing protein.	OsFBX152 - F-box domain containing protein, expressed	3.15475	2.48815	2.59426	2.92941	1.96665	1.87928	2.3615	2.85681	2.08792	3.12623	3.06515	2.9205	3.20223	3.03631	2.72862	2.64193	2.95147	2.50008	3.16579	3.78728	1.52028	4.04233	3.73159	1.48495	5.01104	5.49923	4.82267	3.54086	2.72385	4.22061	4.26872	5.13193	2.20365	4.44315	6.05304	4.13273	4.85885	5.5265	2.35178	3.20458	5.16137	2.74497	1.86573	2.64619	2.05978	1.71961	2.50592
Os04g0659900	PELOTA.	pelota, putative, expressed	10.4054	10.5062	9.91658	10.4771	10.4946	9.99663	10.3062	9.78776	9.40634	9.98709	9.99216	9.5415	9.99123	10.1563	10.0014	9.85362	10.2951	9.41072	9.18964	9.17562	9.33379	8.8077	9.27661	9.27508	8.71349	8.41301	9.36808	9.27409	9.16159	9.03319	9.68936	9.4453	9.5757	9.54512	8.78167	9.18228	8.95632	9.31234	9.5439	9.99842	9.27962	9.51057	10.0633	9.95243	9.64575	9.90971	10.1346
Os04g0670500	Cysteine proteinase GP-II (EC 3.4.22.-).	cysteine protease, putative, expressed	2.28926	2.44977	0.319477	2.04236	1.22824	-1.48506	2.28507	1.32741	2.23853	2.78429	1.6561	1.50464	2.89527	4.2166	1.75214	2.82063	2.09444	1.14842	2.85476	4.11365	2.82378	1.81328	1.77418	1.94727	3.56282	5.8812	4.76262	0.791412	1.15777	4.25567	5.15056	2.91824	3.02206	2.63375	2.28984	2.99738	3.85472	-0.187887	1.68595	3.25564	2.805	2.37059	2.12058	1.50719	2.24491	1.58077	2.34902
Os04g0675300	Zn-finger, RING domain containing protein.	No Hit	10.8208	11.2152	10.2107	10.8362	10.952	10.0113	11.2592	11.5909	11.3682	11.2227	11.0595	9.83201	11.6032	11.2896	10.6702	10.5064	11.3294	11.3608	9.45735	10.3464	10.5024	9.8244	10.1438	10.0792	9.70978	9.37639	9.93494	9.87584	10.101	9.36295	10.56	10.6061	10.644	10.4094	10.0399	10.2466	10.3705	10.4312	11.0232	10.9401	10.4004	10.9238	11.5105	11.2398	11.0806	11.4432	11.3081
Os04g0675700	Conserved hypothetical protein.	transposon protein, putative, unclassified	1.47585	3.08707	2.46901	2.13917	2.31882	3.16714	0.806335	3.58006	2.99868	2.26874	1.9953	2.54343	3.51883	3.05747	2.99114	2.31507	2.15504	0.990372	2.42575	2.94232	1.25054	3.08671	2.29983	0.964331	-0.631819	3.88146	4.37671	2.99288	2.74149	0.2793	2.75322	3.943	2.94569	2.02206	4.19147	2.44623	4.62542	4.55198	2.9444	3.13914	4.21565	2.1714	2.04764	2.33972	2.87717	2.61718	2.52083
Os04g0675800	Cyclin-like F-box domain containing protein.	OsFBX154 - F-box domain containing protein, expressed	2.57482	2.97424	1.89406	2.82508	2.68611	3.40895	3.19531	1.68411	2.12828	2.68446	2.59064	3.04756	3.56258	2.43866	3.25264	2.5698	2.18954	2.8964	0.778823	0.918828	2.86035	1.77394	1.25257	1.16744	3.22394	-2.24218	-2.43552	1.87227	2.01171	1.93086	2.34018	2.64074	1.40842	2.57451	3.51765	4.12279	4.28372	3.19805	2.84543	2.94378	2.91269	2.47595	3.24338	2.19243	2.67311	2.73806	2.48548
Os05g0100600	Potential phospholipid-transporting ATPase 10 (EC 3.6.3.1) (Aminophospholipid flippase 10).	phospholipid-transporting ATPase, putative, expressed	7.50237	7.76731	7.19814	9.64269	9.41109	8.84433	8.05953	8.91441	9.22343	10.0663	10.0314	9.20009	9.90489	9.62333	8.94462	9.88133	10.5386	10.9432	6.15556	7.36794	7.03263	7.10358	7.15247	7.07855	8.0223	7.5403	7.19313	9.32506	9.49577	8.09371	8.99969	8.9335	9.26349	9.22542	8.79471	9.31118	9.66208	9.54238	9.75568	9.77923	9.39428	9.73295	3.4823	3.97809	3.9261	7.16084	4.26696
Os05g0103700	Conserved hypothetical protein.	expressed protein	10.7983	11.1334	10.3553	11.0552	11.22	10.6944	11.2305	11.629	11.4159	11.5158	11.9005	11.3226	11.3684	11.5307	11.2965	11.725	11.6492	11.4675	10.4572	10.8225	10.0469	10.8825	10.4788	10.6858	11.0509	10.6874	11.5378	12.0213	11.9731	11.2619	10.146	10.3084	10.3926	10.485	10.2757	10.5584	10.4122	10.2369	10.5688	10.539	10.602	11.0321	11.8238	10.7234	10.6917	10.8185	11.3101
Os05g0104100	Conserved hypothetical protein.	expressed protein	8.16354	7.80143	7.08597	8.71935	8.19201	7.63651	8.96787	8.27615	7.7173	9.00596	8.2498	7.45626	8.18054	8.30463	7.92187	7.76536	8.55973	8.22494	7.23112	7.68771	7.52533	7.60877	7.79799	7.6236	7.4165	6.85525	7.84585	7.76516	7.81926	7.21953	9.00003	8.58172	8.19461	8.81484	8.19432	7.94451	7.89546	8.38913	8.12061	8.62744	8.29451	8.26427	8.77868	8.48673	8.07672	8.99168	8.71382
Os05g0112300	(No Hit)	No Hit	7.03278	7.27762	8.06984	7.05522	6.60334	7.61847	7.35907	7.3467	8.21649	7.90113	8.22456	9.33744	7.88878	7.66339	8.28456	8.18028	7.4754	8.23753	8.64774	9.1058	8.83708	8.37884	8.01203	8.71757	8.86419	8.93445	6.69957	8.13322	9.38684	8.47837	11.0466	11.0309	11.1883	10.7071	10.4657	11.1331	11.4844	11.6594	11.2433	11.1393	11.5158	11.4284	9.7547	8.88166	9.71411	8.91723	8.96757
Os05g0121100	(No Hit)	No Hit	3.29813	2.41123	2.81161	2.99213	2.37951	3.92809	3.69905	2.3873	2.8602	3.31586	1.39984	3.03341	1.53802	3.51815	2.78904	2.77481	2.58147	2.92575	2.40263	2.9608	4.03163	3.6595	3.68332	3.2568	4.36536	3.7907	3.66066	3.24548	2.65432	4.28148	4.62851	4.93053	3.27566	4.41506	5.68156	5.40184	5.10741	4.45581	3.06049	3.93066	4.0618	2.78776	5.15759	4.15591	3.95943	2.78429	5.26824
Os05g0122400	HECT domain containing protein.	HECT-domain domain containing protein, expressed	3.27883	2.83964	1.49439	5.74393	5.72843	4.05891	2.58163	2.89824	3.15502	5.12756	4.61207	4.18753	3.78327	3.68522	3.70578	5.32911	5.35872	4.97007	4.81299	5.01935	4.8099	5.23314	5.37998	5.67435	5.23184	3.71227	4.5032	3.56114	3.39934	4.4155	4.16952	4.0429	3.98706	4.41338	4.22032	3.3628	4.59144	2.32054	3.08092	3.57588	2.99395	3.4274	6.90798	5.93385	6.24181	3.98582	6.07807
Os05g0125000	DNA-binding SAP domain containing protein.	ATSIZ1/SIZ1, putative, expressed	10.76	10.4578	10.3465	11.1944	10.7617	10.5257	11.5954	11.1094	10.9155	11.9553	11.2485	10.8399	11.2657	11.0645	10.9437	11.0891	11.0039	11.1964	9.75601	9.99622	9.99383	9.67834	9.68335	9.80398	10.0898	9.663	10.3163	11.3348	11.1852	10.48	10.4814	9.95237	9.99386	10.3295	9.53116	9.93678	9.8764	10.2793	10.3503	11.1975	10.2678	10.3881	10.2525	10.1511	9.91229	11.0955	10.4306
Os05g0145400	Fibronectin, type III domain containing protein.	Fibronectin type III domain containing protein, expressed	9.67368	9.76931	9.40677	10.181	10.0992	9.64708	9.91221	10.1538	9.98478	10.2061	10.3368	9.88895	10.1975	10.5265	9.96626	9.85291	10.2674	10.0262	9.64308	10.0211	9.24172	10.2017	10.0777	9.65274	9.44241	9.00245	9.51039	10.4306	10.3152	9.34843	10.2816	10.0719	10.148	10.3074	9.90418	10.1881	9.47064	9.8748	10.2334	10.3437	9.9248	10.3122	10.8369	10.2517	10.53	10.1912	10.4941
Os05g0165200	Conserved hypothetical protein.	expressed protein	4.98	5.08261	4.55654	4.79719	5.5114	5.47714	3.66528	4.6176	3.76824	4.51187	4.46415	4.94564	4.48049	4.5202	4.13453	4.68685	4.31833	3.94611	4.96774	4.50678	4.06804	5.45212	4.66619	4.63174	5.89344	6.45525	5.75295	5.05738	5.60325	4.6575	5.90644	6.13863	7.11181	6.31484	6.58283	6.65627	6.5897	6.25388	6.2009	7.37037	6.34062	6.36752	5.5109	5.73097	5.70838	6.07225	6.35537
Os05g0169200	WD40-like domain containing protein.	WD40-like domain containing protein, putative, expressed	9.39578	9.4149	9.57697	8.21853	8.05549	8.55002	6.13896	5.56624	5.35369	4.84301	4.41157	4.76934	6.30825	6.13217	5.94666	6.11413	5.64539	6.59246	8.26356	8.35829	9.49145	5.28829	6.35221	7.51591	2.77696	4.9988	4.32789	5.19257	3.93624	5.06593	7.37536	7.10754	7.77031	7.29351	6.75098	7.10121	5.88583	6.08365	6.63314	6.36598	6.02232	6.83933	5.10398	7.49536	7.65774	8.31888	7.64705
Os05g0169600	Protein kinase domain containing protein.	receptor-like protein kinase 2 precursor, putative, expressed	5.71501	5.83659	5.42368	5.90654	5.98413	5.37891	6.87487	6.99365	6.9049	6.88991	6.73645	5.76248	6.43536	5.92043	5.7872	5.96237	7.17282	6.20377	8.17528	7.98746	7.57715	8.50255	8.90263	8.99143	5.19381	4.36933	5.79015	4.90591	5.49067	5.41774	12.1082	11.6375	11.9337	12.1084	11.3556	11.3477	9.3015	9.46699	10.4969	9.94554	9.80285	10.871	10.8152	10.6297	10.7177	8.24623	10.5813
Os05g0179800	Conserved hypothetical protein.	early fruit mRNA, putative, expressed	10.1195	9.66002	9.60217	11.5433	11.3173	10.6408	11.1161	10.8755	10.6378	11.1394	10.8985	10.589	10.683	11.0177	10.6009	11.1835	11.6225	11.0633	10.205	10.578	9.96987	10.4937	10.0784	10.1891	10.8166	9.88897	10.5294	10.5175	10.7191	10.4765	11.0006	10.3812	10.8784	11.038	9.96445	10.5371	10.0222	10.182	10.8576	11.1961	10.7255	10.6985	9.8049	9.67254	9.418	10.7977	9.81859
Os05g0187100	Hexokinase.	hexokinase, putative, expressed	6.40348	5.79682	6.36054	7.71798	7.19052	7.16654	10.2541	10.1573	10.3055	9.64712	9.33034	9.10086	9.41533	9.64094	9.54195	9.74859	9.67611	9.64347	8.4346	8.76258	8.89336	9.16649	9.69796	10.2852	12.1104	11.5389	11.3721	10.283	10.041	9.6666	10.6762	9.6339	11.0141	11.1304	9.40668	10.0764	9.26766	9.31193	11.1353	10.448	9.43479	10.5697	7.81864	8.61274	8.6442	9.54603	8.95557
Os05g0207500	Shaggy-related protein kinase eta (EC 2.7.1.-) (ASK-eta).	CGMC_GSK	4.64601	4.70359	4.85725	6.07595	6.35238	6.0191	6.04747	5.84876	5.94797	6.3619	6.52242	6.29968	5.76452	5.25764	5.73297	6.64953	7.09439	6.45796	7.44055	7.30599	7.50745	7.77518	7.94542	8.26034	6.82925	6.79703	6.60614	7.13473	7.06974	6.85501	8.72078	8.4336	9.27469	8.94122	8.31142	8.64117	7.19306	7.28362	8.23083	7.17466	7.49788	8.30942	8.69426	8.16126	8.5754	7.69528	8.39591
Os05g0223000	Calmodulin-related protein 2, touch-induced.	OsCML18 - Calmodulin-related calcium sensor protein, expressed	14.7929	15.1588	14.8352	13.7606	14.1545	13.5468	12.3828	12.875	13.2358	11.1628	11.6106	11.7858	14.5361	14.4279	14.2509	12.1026	12.0635	12.486	12.8386	13.3086	13.1659	10.5085	10.8552	11.1835	10.1256	9.61848	9.49931	11.0037	11.4048	10.5707	11.7145	11.9936	12.6464	10.5072	10.7559	11.4551	11.1582	11.2289	11.7558	9.79789	11.094	11.2945	11.6035	11.662	11.7369	10.0535	10.6651
Os05g0229300	Conserved hypothetical protein.	No Hit	4.90442	4.84841	5.21806	4.85677	4.44529	4.39634	3.57285	2.91997	3.04685	3.74306	3.37929	3.9405	3.57957	3.27363	3.85758	4.34288	4.48839	4.71772	3.63681	3.35219	2.52456	3.85538	3.97498	2.97341	6.99838	4.92986	5.98066	4.16457	3.08831	5.35182	5.32365	5.69767	3.61222	5.1216	6.25566	5.88085	6.37442	5.33272	4.20729	6.99706	5.72357	3.84152	3.05603	2.99647	3.30947	2.25302	2.66678
Os05g0289100	(No Hit)	hypothetical protein	3.22901	3.14314	3.99737	2.93605	1.81416	2.3797	3.43149	2.3987	2.47267	3.08157	2.53338	3.14374	3.33819	2.85157	5.69002	3.15097	3.15588	2.56525	2.78372	2.76275	2.3685	3.63631	2.81175	1.49287	3.97561	5.02282	5.07148	3.84087	3.11463	3.66628	3.95696	4.56809	1.20561	3.99235	5.54227	4.04371	4.96653	4.89287	2.87416	2.37717	4.69598	1.54681	2.08958	1.91049	1.40016	1.80923	1.77114
Os05g0307100	Hypothetical protein.	tetracycline transporter-like protein 1, putative, expressed	9.75906	9.57389	9.2786	8.62649	8.43853	8.96848	10.4242	9.12507	8.70591	8.15403	8.21958	8.50294	6.87082	6.97748	7.40033	8.24809	7.83549	7.14695	9.65402	9.95381	10.0346	9.72371	9.2376	9.93456	9.56992	10.0169	9.92711	10.4721	10.3149	10.7309	8.97856	8.40795	8.78004	8.96458	8.06096	8.71378	8.99733	9.38168	8.5886	9.49787	9.12973	9.68248	7.84993	10.2968	10.3736	12.52	10.9144
Os05g0323200	(No Hit)	No Hit	5.64169	6.23254	6.69737	6.1062	6.29088	7.02246	4.88588	5.34023	5.4536	4.23868	5.17145	6.67063	5.60838	5.42255	5.68885	4.74591	5.43219	6.24868	5.39096	5.33345	5.5713	4.42126	4.66912	4.94666	4.02193	5.92738	4.53426	5.27846	5.2504	4.35513	4.12733	4.92987	5.02674	3.9455	4.39897	4.90064	8.26062	6.39979	5.57187	6.80295	6.52137	5.39944	6.35119	4.79029	4.92334	5.7706	4.95951
Os05g0330900	(No Hit)	No Hit	5.23663	5.62218	6.28107	6.18814	6.50319	6.77848	4.10334	5.23759	5.02072	3.67365	4.13334	7.24435	3.29989	3.21892	4.75426	3.71799	3.78193	4.59192	4.40967	3.21679	5.65185	2.93051	4.69142	4.6065	5.05168	3.5084	5.94615	3.03747	3.47814	5.55326	4.85535	4.90243	5.73559	4.90506	3.97528	4.77958	9.59308	7.2665	6.3583	7.46967	6.88056	6.16598	7.55609	6.78335	6.79357	6.50225	6.91113
Os05g0350700	Hypothetical protein.	expressed protein	9.68251	9.52498	9.02285	10.0006	9.8396	9.24517	10.5818	10.3944	10.2163	10.9762	10.7041	9.52407	9.83887	10.0916	9.88581	9.41334	10.4155	9.97769	8.80464	9.28406	9.46188	8.89331	9.09445	9.29739	9.35968	8.42929	9.42409	9.38893	10.1671	9.3917	9.64767	9.44452	9.47452	9.60572	8.88287	9.24058	9.28496	9.5412	9.64375	9.89377	9.48561	9.73546	9.89657	10.124	9.92544	10.2332	10.2161
Os05g0357200	Mitochondrial substrate carrier family protein.	mitochondrial carrier protein, putative, expressed	8.77561	8.47479	8.54868	9.64948	9.69773	9.61621	8.70531	8.90177	8.92217	8.65786	9.26106	8.61671	8.56623	8.91685	8.36947	8.96876	9.0575	8.47815	7.80238	7.63861	7.59026	8.82945	8.558	8.73501	8.53467	8.3056	9.44551	8.7886	9.14221	8.78409	7.83746	7.4818	7.97001	8.52407	7.83903	8.35112	7.01097	7.44654	7.97265	8.05133	7.69457	8.08297	6.77879	7.09592	7.0692	7.71234	7.22296
Os05g0363100	Alpha/beta hydrolase family protein.	lipase, putative, expressed	8.31517	7.69409	8.04144	10.4963	9.84323	10.0017	9.49411	9.43625	9.97572	9.74864	9.81173	9.39595	8.81867	9.10118	8.94301	10.0277	10.3783	10.3224	7.99639	8.79155	8.51068	8.46465	8.10583	7.96845	8.96169	8.48305	8.46219	9.14048	9.41569	8.71796	8.14242	7.79654	8.24778	8.26412	7.42014	8.34006	8.56391	8.81625	9.18074	9.20614	8.72886	9.30298	4.46116	8.03226	7.36444	10.862	7.49658
Os05g0367800	Luminal binding protein 2 precursor (BiP2) (Heat shock protein 70 homolog 2) (B70) (B-70).	DnaK family protein, putative, expressed	5.52395	5.37383	5.71754	7.02297	5.85976	5.7511	5.99889	5.66807	7.27687	7.41977	7.05069	7.77538	7.2598	6.97576	7.53011	6.38243	7.02315	7.04786	7.4987	6.64335	8.61194	5.98486	6.41591	6.82173	6.43841	6.57978	4.6962	4.71912	5.63012	5.21937	8.89243	7.78493	8.36977	8.14056	7.56681	7.51235	6.82762	7.1264	7.13118	6.17573	6.76606	6.98898	7.23075	7.44329	8.43944	4.92973	6.3163
Os05g0371800	(No Hit)	No Hit	5.50357	5.61206	6.17523	6.0784	6.53048	6.78834	3.9583	5.18106	4.79251	3.62177	4.32269	7.24943	3.26262	2.69264	4.6132	2.89608	3.84701	4.73908	4.16786	3.63599	5.66993	3.06576	4.66651	4.7623	5.36038	3.87599	5.73859	3.97867	3.70083	5.33946	5.06771	5.02113	5.85518	4.90542	4.17038	4.60181	9.61477	7.30503	6.45717	7.44989	6.94583	6.21919	7.53266	6.77103	6.74094	6.65861	6.86123
Os05g0372400	Lipase, class 3 family protein.	lipase precursor, putative, expressed	9.15221	9.13997	9.21342	9.74496	9.77838	9.70102	9.65506	9.15695	8.94254	9.6151	9.40988	9.3306	9.67524	10.107	9.84886	10.0475	10.1129	9.96309	8.90952	9.14395	9.01115	8.48797	8.53125	8.82064	9.2923	8.99135	9.63555	9.9614	9.48721	9.48302	9.59693	9.38805	9.74627	9.43288	8.75032	9.28991	8.62376	8.65661	9.51946	8.84894	9.042	9.37562	8.28825	8.9373	8.55039	9.67038	8.71766
Os05g0379300	Hypothetical protein.	No Hit	4.47143	4.92684	4.45805	4.85351	3.55832	4.84634	4.93529	5.13129	4.93449	4.25881	3.66486	3.61163	5.51464	5.06846	4.54695	3.94605	4.75518	5.77009	2.66759	2.54138	3.15293	2.77036	3.09692	3.16082	3.1308	4.57197	3.44658	3.45147	2.70484	3.66629	5.00811	4.65512	4.18032	5.22928	5.10925	4.94533	5.07018	5.81463	4.79403	5.90754	5.52282	5.38717	4.87332	3.96543	4.07651	1.79249	3.94741
Os05g0382400	Conserved hypothetical protein.	No Hit	4.9853	5.33789	4.49951	5.86136	5.98092	5.48578	6.60799	7.01951	7.44383	7.44076	7.54111	7.1559	7.73897	7.93028	7.32849	7.64912	7.80094	7.77159	4.76744	4.79318	4.92893	4.97983	6.13677	5.4568	5.9089	5.49522	3.8691	6.42185	6.96535	4.77097	6.32223	6.48756	6.00161	6.43049	6.83673	6.97531	7.48194	7.54646	7.34548	7.497	7.66705	7.67125	4.34382	4.33228	3.89379	4.60187	4.6218
Os05g0394900	Conserved hypothetical protein.	expressed protein	11.2606	10.8184	10.2958	9.32214	9.23336	8.59344	11.0738	10.8635	10.6697	10.4395	10.2684	9.50438	10.6771	10.5588	10.5659	9.98705	10.115	9.26951	8.34792	9.37182	9.06892	8.53309	7.82977	8.11643	9.4175	9.17207	9.97254	9.71445	10.0392	9.8285	9.38806	8.96248	9.26787	9.30292	8.58172	9.6753	9.66341	9.67721	10.0265	10.5007	9.98211	10.1303	8.14453	8.69022	8.09664	10.0542	8.50141
Os05g0407400	(No Hit)	No Hit	5.58119	6.4387	6.32002	6.33121	6.63397	6.79339	4.15642	5.46337	5.69897	3.89828	4.03183	7.39409	3.66426	2.74286	4.47243	2.91996	3.4728	4.89595	4.3115	3.67046	5.78091	3.36896	4.87781	4.78268	5.07912	4.76585	5.74075	4.0378	4.20694	5.67848	5.21372	4.95252	5.9561	4.94861	4.07873	4.89704	9.84486	7.42017	6.74466	7.49398	7.11295	6.33423	7.70851	7.02097	6.97662	6.78704	7.14179
Os05g0412300	Conserved hypothetical protein.	expressed protein	7.36832	7.25745	7.12089	8.41895	8.1681	7.85731	7.96942	7.93082	7.66395	8.50558	8.35189	8.68843	7.48627	8.12976	8.10777	8.31733	8.46282	8.81325	8.16071	7.65731	7.8828	8.53345	8.34964	8.16169	6.91597	7.01723	7.41227	8.48901	8.21754	7.86353	7.23927	6.96964	7.0181	7.27301	7.2482	6.97805	6.25054	6.58305	6.99369	7.03884	7.00566	6.96895	8.65579	8.63028	8.59545	9.13179	8.68568
Os05g0414100	Transcription factors TFIIS, elongin A, CRSP70, conserved domain containing protein.	expressed protein	10.3604	10.3	9.73461	10.5249	10.5469	9.88707	10.6336	10.606	10.4363	10.8114	10.8638	10.0195	9.75505	10.2356	10.0859	9.81152	10.633	10.2291	9.29915	9.67604	10.0445	8.87566	9.23792	9.71401	9.04794	8.27786	8.36223	9.33841	10.5235	9.06187	10.7173	10.4217	10.8254	10.4865	9.73356	10.6472	10.5156	10.2341	10.6781	10.2807	10.398	10.4444	8.97796	9.91593	9.7708	11.215	9.93653
Os05g0417000	LOB domain protein 6 (ASYMMETRIC LEAVES2).	DUF260 domain containing protein, putative, expressed	6.15036	6.66339	6.365	5.82986	6.80548	6.26595	5.7729	6.44799	6.09302	5.8079	6.33711	6.77467	6.18973	6.46869	6.02243	6.45079	6.01109	5.64444	6.31586	5.58655	6.39369	6.05349	6.43838	6.45967	5.25215	5.9352	6.14154	5.92998	6.1009	5.56801	3.7785	4.23208	3.69035	4.01567	4.10248	3.81012	6.0291	5.46388	4.09976	6.32157	5.31497	4.13577	5.39074	5.06409	5.39546	5.42362	5.73588
Os05g0428600	HSP70 precursor.	DnaK family protein, putative, expressed	-0.331258	1.19851	1.98084	0.948917	1.7105	3.83662	-0.494524	1.35485	0.910498	-0.0576175	1.5289	1.71292	1.9123	2.42505	1.80118	1.80263	1.36095	0.733384	2.02729	3.11806	0.136843	-0.604566	-0.53357	0.142135	4.95815	5.7027	4.02187	-0.359971	3.25458	3.94102	1.33337	0.679433	2.07013	1.01754	-0.776317	4.56967	-0.811928	-1.28239	2.62296	0.933658	-1.20238	-0.118073	1.47853	0.842899	0.616694	1.37902	0.672187
Os05g0433400	Protein of unknown function DUF1218 family protein.	conserved hypothetical protein	4.50957	4.60278	5.02526	4.20828	4.16778	5.3266	4.17121	4.31542	5.12068	4.4486	4.44895	5.36358	4.99708	4.41509	4.82696	5.27088	4.28875	5.46105	3.80794	4.15327	4.5702	3.73986	3.13096	3.8771	6.49655	6.60991	5.45327	4.99789	4.41979	6.5503	4.87826	5.43186	6.19964	4.34853	4.65676	5.20801	5.78125	5.30461	5.05234	5.36701	5.35105	6.02628	4.12592	3.64295	5.46199	4.01496	3.43069
Os05g0436400	Peptidase A22B, minor histocompatibility antigen H13 family protein.	signal peptide peptidase domain containing protein, expressed	11.7391	11.5194	11.0089	11.8973	11.5408	11.1059	12.1598	11.4863	11.1833	12.1503	11.5626	11.4635	11.918	11.7303	11.7151	11.8668	11.8434	11.5101	10.7108	10.8649	11.0773	11.1144	11.2254	11.5304	10.813	10.3867	11.016	11.3304	10.9386	10.6221	11.7933	11.3034	11.4608	11.8312	11.0548	11.3422	11.1512	11.2053	11.2736	12.3262	11.4457	11.3693	11.2871	11.3674	11.2042	11.2145	11.5331
Os05g0445100	Cytochrome P450 family protein.	cytochrome P450, putative, expressed	7.31194	7.29451	7.38311	6.9045	6.9874	6.43999	6.86018	6.94554	7.37175	5.29636	5.69682	5.59642	7.33416	7.28113	7.13961	6.6119	6.7161	7.11411	5.62677	6.8068	7.46312	5.78998	6.08624	6.07545	6.24335	6.40521	6.57233	5.85849	6.10642	5.92369	5.0651	5.13857	4.53747	4.68534	5.2922	5.14196	7.15766	6.28834	6.22531	5.82939	5.73292	5.4825	3.69601	3.87276	3.90636	6.49239	3.97863
Os05g0457800	Phospholipid/glycerol acyltransferase family protein.	glycerol-3-phosphate acyltransferase 8, putative, expressed	9.24648	9.42327	9.42427	8.67709	8.72689	8.79098	9.76056	9.95317	10.1404	8.0285	7.97043	7.94823	10.212	9.97888	10.1674	9.22265	9.0274	9.59897	9.36497	10.0421	10.376	9.33057	9.66189	10.0088	8.85926	8.74208	7.94737	9.88562	9.35908	7.80589	12.0692	11.9425	12.4323	11.5055	11.2197	11.3479	10.7295	10.0562	11.4559	10.3087	9.79541	10.3836	2.40117	10.244	11.0757	7.87756	10.2156
Os05g0461300	Ras-related protein Rab-8A (Oncogene c-mel).	ras-related protein, putative, expressed	12.213	12.3296	12.1439	12.4219	12.6714	12.2731	12.4076	11.9728	11.8219	13.1299	13.1632	12.9592	11.7263	12.1891	12.0143	12.3739	12.6628	12.2385	13.5572	12.9886	12.9598	13.2595	13.2033	13.4748	12.7624	12.6967	13.2782	13.7485	13.2087	13.3626	13.1175	13.0068	13.493	13.1508	12.7387	12.794	11.9146	12.206	12.6904	12.6785	12.5036	12.7916	14.0061	14.2172	13.9937	14.204	14.1595
Os05g0467600	Conserved hypothetical protein.	expressed protein	4.27424	4.56082	5.63947	4.85726	5.65091	3.55482	7.86935	6.54623	5.93297	7.09748	7.06615	6.16049	6.43878	6.72496	6.90405	6.29177	7.5361	6.01137	3.85874	3.64887	3.84805	4.76273	4.60431	4.10738	5.62581	4.50155	5.33746	5.34605	5.97065	5.74849	4.58231	4.14686	4.50794	4.4513	4.86807	4.53532	5.7084	5.91175	6.60749	5.92512	6.09853	6.60221	9.00137	8.32033	8.12332	9.1715	8.94115
Os05g0474500	Phox-like domain containing protein.	PX domain containing protein, expressed	10.5662	10.6009	9.96881	9.98459	9.73747	9.39173	10.3447	10.5132	10.6028	10.3059	10.3142	9.8362	10.7882	10.751	10.5708	10.2022	10.3443	10.4252	9.54381	10.0978	9.35925	9.94625	9.67318	9.55604	9.95218	8.93417	9.68297	9.79279	10.1575	9.82647	10.5414	10.2322	10.3282	10.3631	9.92703	10.2068	9.97011	10.0716	10.2458	10.5334	10.0849	10.1568	10.765	10.5544	10.6135	10.025	10.317
Os05g0479900	Conserved hypothetical protein.	expressed protein	5.45735	5.55802	5.42728	6.17907	6.40854	6.04372	6.83467	6.64126	6.27402	7.25983	7.11868	7.55059	6.04596	6.38316	6.55429	6.70068	6.91287	6.83421	5.5308	6.3494	5.18993	5.76862	5.1705	5.30534	6.87611	6.6375	5.27779	8.07785	6.90099	6.59522	6.54296	6.71263	6.63924	6.79739	6.79733	7.03727	6.97669	7.46448	7.20302	7.80458	7.30223	7.32181	4.82239	4.19259	4.57917	4.81637	4.69998
Os05g0484800	Protein of unknown function DUF567 family protein.	DUF567 domain containing protein, putative, expressed	7.93034	7.60796	9.31878	5.05752	5.76189	6.52166	7.78474	7.99167	8.39056	4.54947	4.83773	5.94072	9.71586	9.98092	9.83576	5.11799	5.29354	5.87361	9.88964	8.33353	9.55665	7.40465	8.12384	8.22051	9.2405	10.3519	9.75033	6.57256	6.37609	7.41675	10.9078	10.637	11.0679	9.70251	9.92522	9.94279	8.26392	8.54106	10.2148	9.33963	8.9391	9.41271	11.0456	11.5729	11.3122	10.932	10.8779
Os05g0508300	Papain-like cysteine peptidase XBCP3.	oryzain alpha chain precursor, putative, expressed	10.4069	10.1108	10.0107	10.4367	9.73628	10.1142	10.9602	10.4992	10.6945	9.85783	9.58022	9.48575	11.5537	11.5419	11.3334	10.8247	10.8655	10.8738	11.1435	11.1965	10.5832	10.8612	10.7209	10.9201	10.6628	10.2442	10.7761	10.4915	10.2237	10.0937	11.4521	10.7499	11.1263	11.3697	10.2145	10.6768	10.1539	10.4479	11.0756	11.0952	10.3927	10.9351	12.1097	11.5583	11.6721	10.2098	11.7923
Os05g0508500	Thioredoxin H.	expressed protein	4.47839	3.35617	4.63223	5.32421	5.19253	4.58597	5.3901	4.41253	4.70636	4.3672	3.70507	3.8968	4.24665	4.67127	4.68585	4.66006	5.08679	4.8686	5.43762	3.40114	4.58692	4.91377	5.22013	5.01448	2.02989	-2.59239	4.46538	2.94096	2.66208	3.72554	4.53409	3.65526	4.20837	4.75564	2.90058	4.30011	2.60393	2.66881	4.29249	4.18252	2.47871	3.93117	6.1652	5.99985	6.59362	4.98791	6.10181
Os05g0511400	Protein kinase GhCLK1 (Fragment).	AGC_AGC_other_NDRh_TRCd	11.9616	12.0002	11.8881	12.191	12.0575	11.9372	12.0021	11.8175	11.6179	12.0845	11.8533	11.3268	11.7569	11.7446	11.8517	11.3857	11.7651	11.6947	11.0358	10.945	11.5846	10.7655	11.0721	11.5934	10.9173	10.4931	10.7396	10.7621	11.3433	10.9154	11.6878	11.4912	11.9322	11.8207	10.9799	11.7989	11.3022	11.4247	11.9229	12.1112	11.4925	11.9092	11.0536	11.6121	11.3954	12.6951	11.8386
Os05g0526400	Reticulon family protein.	reticulon domain containing protein, putative, expressed	6.633	6.99359	6.86921	7.86088	7.95943	7.91072	7.26882	7.6768	7.24264	8.31941	8.62095	8.64062	8.04909	8.39182	7.77891	8.07181	8.53207	8.2561	11.1399	10.492	9.69005	10.5936	10.1271	9.97777	6.69879	6.7335	7.48935	7.89594	7.91941	7.59119	10.2744	10.1521	10.4703	10.0945	9.53405	9.52129	7.91458	8.36333	9.06075	9.17134	8.98677	9.37503	12.8458	12.3447	12.4398	9.5382	11.9565
Os05g0540000	Conserved hypothetical protein.	exostosin, putative, expressed	9.60457	9.44219	9.16701	9.99582	9.86175	9.50261	10.544	10.2295	9.88988	11.7496	11.2736	10.9104	10.521	10.4882	10.2015	10.9659	10.9912	10.9953	10.626	10.4101	10.5104	11.0451	11.1738	11.2257	10.337	9.95029	10.52	11.7075	11.1627	10.336	11.9901	11.2858	11.9087	12.0377	10.9558	11.4006	9.94339	10.3598	11.349	11.7259	10.9561	11.3737	11.2267	11.0695	10.9318	10.167	11.2093
Os05g0549000	ANTH domain containing protein.	ANTH/ENTH domain containing protein, putative, expressed	5.29956	6.01406	6.26631	5.43882	6.22574	6.15787	5.70162	6.38972	6.53927	5.29747	6.07275	6.01301	6.96274	7.36568	7.38395	6.07967	6.74445	7.29732	5.69556	5.66976	5.88723	5.96512	5.91797	6.14309	6.35413	6.29544	6.2385	6.10239	5.80141	6.019	5.97284	6.67928	7.07395	6.25029	7.07388	7.09181	6.67263	6.39085	6.83476	5.17547	6.34092	6.67552	5.00147	5.7163	6.50586	5.2403	5.39483
Os05g0553300	Conserved hypothetical protein.	expressed protein	4.42337	4.62237	4.68822	2.95471	4.75889	3.56738	2.70694	3.30737	3.5853	2.43248	3.79355	3.41909	2.46226	0.595215	2.11929	-0.229775	1.92288	2.10764	3.72761	3.57961	3.21664	2.9404	2.91778	2.56119	4.17283	3.61462	5.13591	6.47635	5.03502	5.18976	3.16342	3.24886	3.1312	3.07374	4.02765	3.2578	3.54554	3.65833	3.62776	4.26738	3.69881	4.11455	2.65846	2.15027	2.66238	3.90344	2.32145
Os05g0553400	Myb-related transcription factor-like protein (MYB transcription factor).	MYB family transcription factor, putative, expressed	4.61857	4.58521	5.42568	5.33514	4.95768	5.0367	6.15744	6.33753	6.69408	6.53707	6.73078	6.45148	7.51678	6.76558	6.24926	6.10233	6.94018	5.50567	7.41032	8.94633	8.31678	8.06227	7.73774	7.64471	9.61337	9.09472	8.02642	10.2894	9.22368	8.36718	9.38615	9.22296	9.39556	9.33463	9.34047	9.70378	9.27841	9.14755	9.82228	7.75348	9.5012	9.43895	2.49222	7.83412	8.76491	8.8446	7.97527
Os05g0553800	Anti-silencing protein-like (Anti-silencing function 1b) (Anti- silencing factor 1-like protein).	anti-silencing protein, ASF1-like domain containing protein, expressed	5.6475	5.23748	5.5381	5.36354	5.40472	5.50858	4.83302	4.25069	3.11875	3.02792	2.99141	2.64894	3.11962	3.22712	0.392671	2.56233	3.05575	3.24675	6.54231	5.52414	6.87659	7.06771	7.83738	7.8047	0.221456	3.37563	4.93453	2.64211	3.22199	3.38669	7.64415	7.70645	7.94388	7.91087	7.8624	7.83764	6.62435	6.87078	7.01195	6.98317	6.8837	6.96583	6.20652	6.9577	8.50254	7.42852	7.18856
Os05g0555000	Conserved hypothetical protein.	expressed protein	3.62987	3.82234	2.70006	2.02394	2.91243	3.53476	2.97024	3.5978	3.77789	3.44846	4.02792	3.31265	4.0904	3.13758	3.49205	3.48469	2.60423	3.00604	2.839	2.95712	1.20184	3.3535	2.79178	2.73259	2.21938	5.32394	3.66859	3.42766	2.98723	4.14857	2.61247	3.12109	2.44985	2.17315	4.25384	3.2082	4.54004	3.9009	2.90419	4.57131	4.20645	1.93033	5.49863	4.09235	4.22102	3.47889	4.41436
Os05g0560600	Homeodomain-like containing protein.	transcription factor like protein, putative, expressed	12.5248	12.1922	12.261	11.5238	11.2555	11.172	12.2755	11.9081	11.9479	12.4204	11.9478	11.5427	12.5785	12.8347	12.2972	11.7188	11.9773	11.8383	11.88	11.699	11.5383	11.8231	11.8146	11.7078	10.6214	10.3532	10.8584	12.0961	11.6705	11.1972	11.8188	11.1347	11.4595	11.6476	10.9786	11.142	10.7135	11.2858	11.4765	12.0921	11.3328	11.4621	11.7654	11.82	11.6672	12.2358	12.0029
Os05g0567100	Aspartic proteinase oryzasin 1 precursor (EC 3.4.23.-).	aspartic proteinase oryzasin-1 precursor, putative, expressed	12.4975	12.648	12.6654	12.6139	12.9047	12.857	13.1122	13.2128	13.0745	12.8103	13.3507	12.9201	12.1873	12.5753	12.1284	11.8935	12.2283	12.0269	13.6473	13.7098	13.4304	13.5455	13.4473	13.4133	13.3039	13.2644	13.8502	14.5196	14.067	13.8154	14.0016	14.1666	14.5688	14.0322	13.9195	14.3536	13.5269	13.5037	14.1707	13.7827	13.6347	13.9717	13.513	13.8297	13.9496	14.6725	13.9015
Os05g0569700	UTP-ammonia ligase (Fragment).	CTP synthase, putative	2.69036	3.55005	2.87648	2.9328	3.83389	4.38739	2.66736	3.02359	2.98022	2.47169	2.8584	3.59354	3.71844	3.48817	4.32596	3.86465	4.28717	3.99512	1.61278	2.01497	2.98417	2.09852	2.07645	3.07184	4.14518	5.45123	5.07113	4.42787	2.72341	3.67316	2.29377	2.20955	2.8882	1.15412	2.78961	2.85354	6.18438	4.76218	3.25938	4.02355	3.31241	3.66552	5.6395	4.70587	4.51605	4.701	5.14365
Os05g0570700	(No Hit)	retrotransposon protein, putative, Ty1-copia subclass	8.99588	9.57061	8.73998	9.68126	9.92923	8.93696	10.1126	10.1853	9.73857	9.91803	10.1526	10.0052	10.006	9.21478	9.65109	9.35065	9.87031	8.64649	8.47005	8.56264	8.8489	7.277	7.80951	7.40872	8.40061	7.80924	8.02207	7.3413	7.70102	7.70914	8.43836	8.61793	8.5371	8.48788	8.78042	8.70154	11.9689	9.63845	8.79072	9.58105	9.5904	8.65664	9.38743	7.0537	6.33386	8.26271	6.79992
Os05g0571300	Hypothetical protein.	expressed protein	7.84782	7.99979	7.42035	6.93379	6.7908	6.26735	6.66244	6.80147	7.1561	5.13667	5.15769	5.04907	7.02117	7.1841	7.35275	4.82764	5.23485	5.38936	5.56588	6.71126	6.04076	5.30917	5.61386	5.68444	5.92493	5.60731	5.07701	4.63811	4.33781	4.81048	5.81629	5.63187	5.38233	6.06907	5.21317	5.39081	5.55409	6.302	6.06961	6.41444	5.74835	6.43432	6.07148	6.14981	5.66195	5.09125	5.22113
Os05g0574600	Fatty acid elongase 1-like protein.	3-ketoacyl-CoA synthase, putative, expressed	7.71519	7.16748	8.21625	6.6187	6.54416	6.45649	7.73741	7.36906	7.57764	8.72782	8.29408	7.97828	8.90955	7.86038	7.15094	7.51096	7.04945	7.81982	8.84593	8.8549	8.96568	7.41918	7.85201	7.82535	7.45115	7.95469	8.32319	10.3967	9.27233	8.99128	11.6389	11.4798	11.2939	11.2943	10.5437	10.38	12.3553	12.0687	12.8544	12.1174	11.9132	11.9475	4.02727	8.72733	8.16843	11.6644	9.55238
Os05g0575400	Cyclin-like F-box domain containing protein.	OsFBL26 - F-box domain and LRR containing protein, expressed	6.36222	6.51108	5.55527	6.14878	5.9406	5.6506	7.20736	6.95893	6.60937	6.95975	6.55586	6.00795	6.60144	6.81204	6.82599	6.04083	6.94323	6.6807	5.5687	5.74797	5.78422	5.2549	5.4549	5.44843	6.11691	4.53265	5.79946	5.74135	6.06441	5.36173	5.00044	4.98556	4.96519	4.86419	4.54593	4.77937	5.17356	5.61536	7.85309	6.1664	5.4489	5.38101	6.59797	6.2653	5.91226	6.38119	6.43148
Os05g0576600	Conserved hypothetical protein.	expressed protein	9.53358	9.70651	9.88124	9.79472	9.76267	10.1207	10.6802	10.5634	11.1882	10.9378	10.7691	11.2807	12.1543	11.9523	11.5186	10.9785	10.7709	11.213	9.81717	9.47184	9.60987	8.69317	8.58785	9.16982	10.0913	10.4178	8.61911	11.1264	10.3174	9.01993	11.1301	11.1015	11.9422	11.974	11.6469	12.2422	11.7492	11.8546	12.4537	12.0046	11.6022	12.5402	4.04395	7.07573	7.21748	9.89248	7.81838
Os05g0580600	Hypothetical protein.	No Hit	7.74654	7.89804	7.6894	9.32209	8.98924	8.70408	7.67163	7.3252	7.57974	7.79754	7.6976	7.94738	7.00326	6.94716	7.2348	7.74332	8.37226	7.96747	6.72342	6.73082	7.40663	7.92204	8.56598	9.16628	6.74689	6.21506	5.9306	5.3316	6.85989	6.06734	8.53081	8.33743	8.45869	8.54589	8.57617	9.059	8.33927	8.45476	8.96239	8.26561	8.29843	8.9994	8.39349	8.72405	9.22653	9.0685	9.09279
Os05g0595100	UDP-glucose 4-epimerase.	NAD dependent epimerase/dehydratase family protein, putative, expressed	7.46093	7.66233	7.88694	6.50692	6.79344	7.07804	6.05066	7.03858	6.6239	6.1888	6.31784	6.4006	7.72108	7.67371	7.72428	7.37532	7.41605	7.83214	5.83315	7.42161	7.20166	6.32786	5.96251	6.50516	6.97277	7.05873	6.81412	6.04852	6.12236	6.05038	6.78539	6.90662	7.63694	6.63376	6.7916	7.69756	7.86179	7.28191	7.80298	7.12278	7.24112	7.46512	3.54938	4.51077	4.86229	4.68133	4.09719
Os05g0595500	Pleckstrin-homology-related domain containing protein.	pleckstrin homology domain-containing protein-related taxo, putative, expressed	11.5405	11.5854	11.2859	11.2643	11.1949	10.9197	11.6834	11.4133	11.1573	11.451	11.4233	11.505	11.6067	12.0434	11.8794	11.5041	11.3766	11.5519	10.5308	10.9273	10.6068	10.2219	10.036	10.3124	11.1739	10.8698	11.1067	12.1193	11.7882	11.1726	10.2918	10.0187	10.6018	10.1724	9.39491	10.2327	9.85018	10.2601	10.8629	10.524	10.5645	10.9138	10.757	10.8571	10.7112	11.2705	10.7285
Os06g0102600	(No Hit)	expressed protein	12.2852	12.3199	12.0862	12.1209	12.1023	11.8118	11.5212	11.8496	11.6934	11.8417	12.0515	11.1733	10.0574	10.1992	10.4027	11.4258	12.0323	11.4308	10.621	10.5403	11.0707	10.2984	10.8836	10.6173	9.68705	8.97849	9.48867	10.1318	10.8573	9.53435	8.21219	8.20449	8.24165	8.36175	7.92077	8.40938	8.11469	8.67731	8.65127	8.85939	8.67736	8.93797	9.9427	9.48939	8.98359	10.8372	9.91287
Os06g0103800	Protein of unknown function DUF125 family protein.	integral membrane protein, putative, expressed	10.1027	10.2084	10.4779	9.06158	9.36948	9.58586	9.80547	9.62795	9.96042	8.87286	9.15087	9.49728	10.0023	9.92766	10.473	9.10549	9.53366	9.73801	8.89984	9.66918	9.6946	8.36837	8.63576	8.89353	10.237	9.42916	9.25668	9.8465	9.67871	9.74593	8.78595	8.84213	9.76815	8.86201	8.99867	9.54198	8.97875	9.105	9.44901	8.61506	8.90007	9.51086	5.23506	7.9053	8.3748	9.06759	7.82166
Os06g0113800	SKP1 component family protein.	Skp1 family, dimerisation domain containing protein, expressed	3.91369	3.5513	5.0926	4.17053	3.2882	5.21028	2.96199	3.42242	3.59921	3.883	4.09627	5.1998	4.62502	4.51706	4.61295	5.12467	4.64294	5.25881	3.10268	3.08492	3.4383	4.1915	3.86872	3.31857	5.52767	5.52439	3.37314	3.61101	3.28774	4.2507	5.76681	5.915	5.63725	5.87844	6.62603	6.56397	6.19052	6.16485	5.85536	5.75543	5.71249	5.60776	3.29659	3.53183	1.81501	2.43025	2.50589
Os06g0127000	Peroxisomal biogenesis factor 11 family protein.	peroxisomal biogenesis factor 11, putative, expressed	10.2214	9.96322	10.2026	10.1591	10.1889	10.0093	10.7348	10.3769	10.4688	10.2552	10.4609	10.3738	10.3545	10.7348	10.4111	10.5541	10.5613	10.5313	11.5062	11.5117	10.7484	11.3709	10.8625	10.906	11.2088	10.6699	11.4835	11.6102	11.0059	10.7812	11.541	11.4529	11.9338	11.6597	11.2772	11.6455	10.7522	10.8574	11.6653	11.4266	10.8909	11.7799	11.5101	11.5835	11.4865	11.2991	11.4273
Os06g0133500	Conserved hypothetical protein.	expressed protein	7.02035	7.19929	8.81879	5.89629	5.9462	6.18295	6.65254	6.75692	6.77285	7.16424	7.58617	7.76923	7.77375	7.59469	7.36733	7.17557	6.79955	7.00337	8.14111	9.16218	8.77842	6.8989	6.97697	7.40648	7.12242	7.14284	7.80585	8.22544	6.98109	6.71913	8.05731	8.27062	9.36024	7.55403	7.98324	7.96222	7.89542	7.99836	8.70741	8.99111	7.83642	8.32839	8.18751	7.161	7.54677	7.19027	7.38498
Os06g0136100	Hypothetical protein.	expressed protein	10.7929	10.6587	10.2136	10.9814	10.7498	10.4579	10.7042	10.7467	10.6154	10.4601	10.5096	10.0707	11.134	11.1158	10.5985	11.0817	10.7904	10.838	9.75415	10.0646	9.31365	9.73174	9.65385	9.48682	9.79802	9.39161	10.1184	10.754	10.6459	10.0617	9.28016	8.88977	9.08031	9.34547	8.48034	9.06039	8.8539	8.93791	9.39299	9.61387	9.01901	9.3906	9.58369	9.40845	9.37051	9.71361	9.6322
Os06g0164400	Basic helix-loop-helix dimerisation region bHLH domain containing protein.	helix-loop-helix DNA-binding domain containing protein, expressed	8.49974	8.23809	8.47653	9.40276	9.38462	9.08809	7.83152	7.92995	8.06319	8.62897	8.69822	8.77299	7.33985	7.86824	7.93121	7.96167	8.7591	8.3858	5.90735	6.64795	6.29775	5.98496	6.29052	6.64828	6.01063	5.44359	5.70089	6.3846	6.87996	6.73724	7.60357	7.44297	7.88833	7.76385	7.19017	7.51599	6.50854	6.62073	7.48674	6.37033	6.68152	7.22322	4.82057	4.75195	5.33626	6.79944	5.54869
Os06g0186700	Biopterin transport-related protein BT1 family protein.	integral membrane transporter family protein, putative, expressed	8.98561	9.06594	8.29705	9.02403	9.00961	8.14769	8.94473	8.57639	8.3171	8.85762	8.8767	8.26496	7.87253	8.18628	7.89609	7.73065	8.57002	7.28721	9.00973	8.82127	8.9077	8.63765	9.15963	8.83694	8.33154	7.75227	8.17168	8.50552	8.07401	7.97306	9.48711	9.19779	9.32116	9.56046	8.9956	8.70902	7.81028	8.43135	8.5437	8.51066	8.53058	8.74381	9.36896	9.98322	9.73125	9.64119	9.8589
Os06g0188600	(No Hit)	glutamate receptor 3	6.56893	5.58163	5.08527	7.48369	6.6402	6.02202	7.73713	7.16782	6.95103	8.4563	7.56197	6.96741	5.83629	5.83362	5.66341	6.47158	7.24557	6.09239	4.86597	4.73593	4.40926	5.22493	5.26533	4.98461	4.96654	5.58902	5.59297	5.11946	5.52527	5.75639	4.60066	5.02455	2.87899	4.56314	5.83305	4.16107	4.76079	5.25839	3.72523	4.34647	5.19121	3.81499	6.53154	5.56605	5.36453	4.63552	5.98074
Os06g0192600	26S protease regulatory subunit 7 (26S proteasome subunit 7) (26S proteasome AAA-ATPase subunit RPT1) (Regulatory particle triple-A ATPase subunit 1).	26S protease regulatory subunit 7, putative, expressed	7.36265	6.73357	6.89618	8.26793	7.98236	7.42828	7.62513	7.5405	7.09124	7.25499	7.16948	7.06701	7.90727	8.12614	7.53289	7.47631	7.64801	7.4281	6.79526	6.83818	6.05241	6.99352	6.59897	6.33925	6.83936	5.33907	6.24095	7.3872	7.01679	6.35979	7.86504	7.59428	7.45927	8.39853	7.94563	8.16547	6.95561	6.98	7.0758	6.98721	7.07981	7.01359	6.03656	6.51707	6.23132	7.02549	5.7112
Os06g0193400	Helix-loop-helix protein homolog.	PTF1, putative, expressed	10.7523	10.7268	10.3199	11.2025	11.3647	10.7432	9.71078	10.1607	9.97247	11.1035	10.9684	10.549	10.4784	10.7069	10.4843	10.5052	11.2292	10.9654	9.4231	10.0605	9.87073	10.1968	10.2733	10.1339	10.5351	9.49485	10.7452	11.2361	11.4002	11.1207	10.4772	10.4357	10.771	10.6633	10.3968	10.6727	10.5458	10.8713	10.9179	10.8371	10.838	11.037	9.56403	9.42097	9.53275	10.8301	9.98245
Os06g0194900	Sucrose synthase 1 (EC 2.4.1.13) (Sucrose-UDP glucosyltransferase 1).	sucrose synthase, putative, expressed	9.03084	9.84354	8.43341	9.15692	9.64463	8.65373	8.9752	9.68167	9.4106	8.74445	9.09638	8.41221	8.54137	8.82346	8.6337	8.98125	9.84585	9.78485	8.72258	9.47173	9.38843	9.19966	9.55007	9.99586	7.96257	7.63919	7.44907	9.4452	10.4788	8.22388	11.1682	10.8385	11.5884	11.0708	10.1517	11.6984	11.6452	10.7053	11.166	10.9725	11.1207	10.7789	10.2216	11.1728	11.21	10.6573	11.6395
Os06g0201000	Conserved hypothetical protein.	expressed protein	3.07383	3.56614	3.84665	6.90003	7.19233	5.43535	5.27915	4.98962	4.84225	9.74679	10.1092	9.15823	3.4237	3.3994	3.14939	7.51268	7.53045	5.89723	6.62028	6.53677	6.10096	7.82739	7.08944	7.31677	7.84223	7.6835	8.2686	9.47384	10.3689	9.9606	7.42857	7.47014	7.53935	7.45936	7.23519	7.60129	5.68675	5.80544	7.28797	6.58113	6.88469	7.23681	8.56792	8.36294	8.1749	7.52393	8.87361
Os06g0207500	Protein of unknown function DUF231 domain containing protein.	leaf senescence related protein, putative, expressed	6.71445	6.34948	6.77982	6.93453	6.58416	6.9234	7.84007	6.86202	6.55578	7.68706	7.53637	6.99298	5.64166	5.95307	6.10409	6.44141	6.72706	6.34813	9.67477	9.16507	9.84436	9.7382	10.0298	10.1888	7.07986	6.65503	8.38298	7.93716	8.38804	8.25805	9.07672	8.45113	8.77683	8.90633	7.87505	8.03807	7.88944	8.67084	8.4794	8.58682	8.09994	8.71949	10.6216	10.7963	10.7886	10.2763	11.0205
Os06g0220000	Phi-1 protein.	phosphate-induced protein 1 conserved region domain containing protein, expressed	8.84869	7.29416	11.1857	5.88346	6.89017	9.58386	5.90301	3.02535	2.57712	2.73671	2.44534	4.66447	2.28948	1.53593	2.15604	1.94704	1.53409	1.11225	11.7468	11.6722	12.0844	10.6647	10.7506	11.8292	10.7492	11.2385	13.2071	8.5559	12.0046	12.3433	12.8604	13.0337	12.9503	12.5885	11.8716	12.1704	10.0561	10.436	12.3348	10.5649	11.02	10.588	7.66051	8.00187	8.74475	9.37548	9.29898
Os06g0237400	Beta-glucanase family protein.	glycosyl hydrolases family 16, putative, expressed	2.81538	2.81345	2.9961	2.89163	3.4039	3.91737	4.26035	4.33991	1.59037	2.59473	2.03256	3.72795	4.24904	3.51425	2.80864	1.68285	2.59405	3.66796	3.08562	2.70683	2.64843	3.67525	3.56155	1.86327	4.42885	3.96548	3.59306	3.86718	3.11925	4.2789	3.91397	4.87955	2.30664	3.72121	5.57368	4.1809	5.59598	5.01243	2.98299	3.76767	4.61483	3.16584	2.4872	2.43832	2.22755	3.33946	3.71893
Os06g0239500	TGF-beta receptor, type I/II extracellular region family protein.	peptide transporter PTR2, putative, expressed	9.08658	9.18495	8.35423	9.17841	9.43938	8.77737	8.81229	8.87619	9.11691	8.86527	9.76904	8.28194	9.27099	8.95524	8.55637	9.31606	9.54792	9.41544	9.81454	10.776	9.66027	10.8273	10.092	9.8607	8.67935	8.65399	8.2361	10.7958	11.7054	10.7507	11.3982	11.1587	10.6423	11.2379	10.7377	10.6593	9.83861	10.002	10.3692	9.43263	9.49531	10.2545	8.00401	8.70243	8.89118	10.6896	9.05039
Os06g0258000	Typical P-type R2R3 Myb protein (Fragment).	ODORANT1, putative, expressed	7.76744	6.77784	8.2291	6.34376	5.8225	7.51187	6.14916	5.40075	5.74436	3.00036	4.31887	4.90934	6.28267	6.30818	6.73217	0.177141	1.75885	3.64648	6.83044	6.29308	6.9503	5.6559	6.04891	5.72778	5.62329	5.75538	2.65512	3.54245	5.16431	6.66161	5.55115	5.37972	6.05729	5.46051	5.6964	5.45804	5.67608	5.10369	5.49586	3.39261	4.40895	5.04367	8.47492	7.46239	7.78614	8.5298	7.49498
Os06g0288400	Hypothetical protein.	No Hit	7.65112	7.47936	7.76284	6.81174	6.904	6.89448	6.83291	7.0713	6.84343	7.4033	7.68435	7.24406	7.43929	7.83029	7.20797	6.73376	6.97632	7.07134	6.63218	6.73873	6.20173	6.74081	6.70464	6.0695	6.32161	5.08986	8.31514	7.06169	7.4043	6.43612	6.0624	6.28526	6.01035	6.07052	6.22418	6.29325	5.713	5.76128	5.48592	6.06064	5.59863	5.79381	6.48912	5.78236	5.66862	6.88263	6.07308
Os06g0301100	Hypothetical protein.	expressed protein	11.5218	11.8043	11.5693	12.1744	12.353	11.8558	11.3851	11.4677	11.1314	11.5518	11.6574	11.835	11.7719	11.9618	11.9127	11.6426	11.7794	11.406	11.8917	12.2082	11.8816	11.7037	11.4156	11.5184	11.9697	11.5998	11.7051	12.4501	11.6001	12.0178	11.3764	11.3616	11.811	11.4206	11.3604	11.5823	10.5666	10.7051	11.3709	10.2104	11.3481	11.4415	11.5595	11.8034	11.637	11.3005	11.3336
Os06g0301300	ARM repeat fold domain containing protein.	HEAT repeat family protein, putative, expressed	9.88201	9.96036	9.36154	9.98602	10.0277	9.14255	10.6068	10.6971	10.6544	10.2205	10.2839	9.1552	11.0322	10.5734	10.3259	9.79719	10.594	10.3989	9.05273	9.90822	10.356	9.14855	9.6225	9.57458	9.5452	9.27672	9.6857	9.57018	9.75457	9.11935	10.2278	10.0358	10.2617	10.2572	9.38978	9.72487	10.4168	10.1355	10.4566	9.9998	9.9867	10.4537	10.3266	10.9825	10.5137	10.2215	10.129
Os06g0319100	(No Hit)	No Hit	5.83027	6.10399	6.60113	6.44405	6.9299	6.95907	4.48125	6.72542	5.26454	3.70345	4.1079	7.47164	3.89288	6.65248	4.85404	2.67072	3.8621	5.30153	5.29814	3.67599	6.11705	3.70518	5.03624	5.08634	5.9373	5.2971	5.66905	3.83057	3.80919	5.84068	5.60707	5.12665	6.2911	5.06438	4.30742	5.06889	9.92005	7.44114	6.71502	7.46427	7.33461	6.37259	7.79251	7.08202	7.20922	6.99038	7.0801
Os06g0321300	(No Hit)	No Hit	5.54564	6.1911	6.40029	6.34477	6.87503	6.84331	4.42834	5.43757	5.12406	3.37852	4.35177	7.40742	3.55965	3.63209	5.02381	3.86236	4.04073	5.18672	4.68115	3.90397	6.27985	3.78144	5.04416	5.00695	5.74372	5.68437	5.65654	4.09438	4.54292	5.8177	5.25946	5.18	6.12182	5.12014	4.16573	5.10164	9.68382	7.45107	6.54463	7.39979	7.02004	6.3986	7.68607	6.84634	7.00442	6.90768	7.12636
Os06g0331900	Protein of unknown function UPF0005 family protein.	aluminum-activated malate transporter, putative, expressed	2.66654	2.71416	3.25703	2.01738	1.90478	1.49541	2.03131	0.910871	2.62393	1.96128	2.19436	3.12617	2.81709	1.94664	1.66008	2.49904	2.42278	4.87139	1.69825	2.26214	2.39705	3.17849	2.38659	1.68759	3.58572	2.75827	2.15294	2.2729	2.32571	4.38444	6.46315	5.46861	6.23461	8.41091	7.95607	7.44984	3.43715	3.66323	3.71258	3.14377	3.42599	3.49173	2.3343	1.72391	1.47274	1.53302	2.44659
Os06g0343100	ATP-dependent helicase DHX8 (RNA helicase HRH1) (DEAH-box protein 8).	pre-mRNA-splicing factor ATP-dependent RNA helicase, putative, expressed	6.35201	5.85951	5.39971	6.60544	6.42673	5.49853	6.60658	6.27418	5.9185	6.80823	6.4315	5.88033	6.64103	6.80052	6.08902	6.50836	7.07645	6.56841	5.04949	5.1907	4.9192	5.85085	5.14617	5.28391	6.2054	4.79849	5.92213	6.58869	6.5462	5.86297	5.11518	4.47789	4.50104	5.35311	4.52141	4.77546	3.79939	4.56956	5.01334	5.70876	4.50412	4.90184	5.35176	5.06511	5.03745	5.29585	5.8515
Os06g0358800	Ribonuclease III domain containing protein.	endoribonuclease Dicer, putative, expressed	3.80429	2.7302	3.37013	3.79218	3.25066	3.99908	3.13249	3.20068	3.24728	4.30639	3.0914	3.70898	3.9355	3.6349	3.55175	4.54462	3.6854	3.75832	3.07777	3.40274	2.50855	3.37709	3.13441	1.54746	3.83975	5.35016	4.5368	4.03269	3.13853	3.97294	4.16733	4.67791	2.60845	4.04768	5.54059	4.4922	4.69551	4.97825	3.25362	6.08233	4.90596	3.48696	2.15799	1.8969	1.79788	2.69049	2.07911
Os06g0488600	Hypothetical protein.	phospholipid-transporting ATPase, putative, expressed	9.73653	9.76318	9.73493	9.89585	9.8287	9.88614	10.1936	10.1084	9.9649	10.867	10.6359	10.2463	6.61739	9.99091	9.60322	10.2998	10.6716	10.2344	8.90598	9.64573	9.84043	8.94018	9.45313	9.54036	9.74451	9.30132	9.54651	10.6077	10.6145	10.4084	10.6445	10.2874	10.5603	10.7387	9.90264	10.6932	10.1447	10.2218	10.6713	10.291	10.398	10.6781	8.96049	10.2571	9.48583	12.348	10.02
Os06g0502900	Hypothetical protein.	DGCR14, putative, expressed	10.2601	9.95402	9.6812	10.036	10.1782	9.37033	10.5733	10.7792	10.4545	10.4681	10.6094	9.83388	10.3089	10.0894	9.93205	10.6494	10.7677	10.5746	8.96395	9.00032	9.24762	9.95497	9.82657	9.79649	9.44537	8.64848	8.94641	9.46956	10.0217	9.28529	9.36882	9.05068	9.19982	9.54152	9.1275	9.47551	9.40752	9.26771	9.56231	9.48531	9.62658	9.46789	9.92874	9.70316	9.76824	10.3586	10.2079
Os06g0520600	Eukaryotic initiation factor-like protein.	zinc finger C-x8-C-x5-C-x3-H type family protein, expressed	0.955184	3.84078	5.54147	1.30755	3.22086	4.65849	2.32413	3.63625	4.23824	2.48319	3.28838	4.72381	4.34496	3.80061	3.77721	2.91184	2.31356	3.99454	3.49092	2.52818	3.92165	1.6096	2.564	3.77788	4.00936	2.86611	3.01788	1.96181	3.43881	3.8296	3.48908	5.08967	4.42743	4.07064	2.82865	4.38109	4.73115	3.56421	3.59512	3.52822	3.26661	3.23827	3.64701	3.72207	3.62023	3.74689	3.64423
Os06g0542600	(No Hit)	F-box domain containing protein	3.08611	3.76519	3.19277	3.23064	3.27502	2.80717	2.72071	3.25011	3.31861	2.6723	3.45094	3.83928	2.03514	3.19941	2.53144	3.04527	3.0382	3.51239	2.7604	2.24982	2.31051	2.2211	2.03077	2.68644	3.62916	-1.09347	0.877909	4.10506	3.61625	2.55376	2.53807	2.56117	2.6971	1.74361	3.39838	2.19626	4.18805	2.75329	2.75575	3.39249	2.87004	3.07436	2.37776	2.7318	2.04807	3.06853	2.50215
Os06g0546200	(No Hit)	No Hit	5.1046	6.3207	6.3737	6.45492	6.69495	7.01653	4.60033	5.30964	5.33812	4.05334	4.39369	7.36251	3.51551	3.42055	4.5243	2.81117	4.05678	5.24922	4.38742	3.44795	6.04363	3.19236	4.87181	4.96778	4.93017	4.07317	4.69198	3.5476	3.65014	5.7048	5.27089	5.08993	6.04575	4.98849	4.11132	5.55287	9.91557	7.41333	6.55301	7.49213	7.26418	6.38689	7.72585	6.922	6.98447	6.9653	7.11343
Os06g0556100	Hypothetical protein.	No Hit	3.71811	3.33804	4.32979	3.44169	3.34159	4.10506	2.97086	2.78884	3.2944	2.64192	2.69223	4.04599	3.03427	3.29899	2.93005	3.53476	3.22848	3.67401	3.35991	3.81016	2.37001	4.52907	4.23477	2.66228	5.26571	5.61219	4.86561	3.90717	2.91104	4.87588	4.90464	5.67763	2.9019	5.32626	6.66644	5.05475	5.83741	6.3717	3.98764	3.99636	5.8543	3.85758	2.09156	3.21681	2.14413	2.53144	2.04751
Os06g0574200	UspA domain containing protein.	protein kinase family protein, putative, expressed	8.43095	8.32303	7.9846	8.58183	8.31477	8.10676	8.44709	8.47592	8.49041	10.522	10.3756	9.62476	9.3526	9.06734	8.38006	9.84188	9.78394	9.6076	7.90562	8.17534	8.59189	7.59567	7.9846	8.25792	8.71221	8.19046	8.56964	9.90005	10.0108	8.73677	9.52634	9.20797	9.53154	9.63573	8.86816	9.59717	9.08341	9.12369	9.86313	10.0501	9.25479	9.90678	7.35975	7.9721	8.00315	8.91744	8.62975
Os06g0607600	(No Hit)	No Hit	5.38231	5.72432	6.43523	6.29618	6.51084	7.16555	4.2397	5.16616	5.15405	3.63362	4.05512	7.29799	3.55337	2.41905	4.63015	3.08203	3.90729	4.86081	4.56209	3.45792	5.67383	3.10453	4.7719	4.87537	4.14665	5.46674	5.38145	3.68907	3.89534	5.62193	5.1345	5.05556	5.88438	5.06726	4.20931	4.96772	9.73757	7.30909	6.35933	7.6183	7.01568	6.25986	7.60766	6.7947	6.94163	6.68068	6.90102
Os06g0607700	ABC transporter related domain containing protein.	ABC-2 type transporter domain containing protein, expressed	2.81147	2.44002	2.95854	2.05208	2.87158	3.31116	2.05908	3.11464	3.2888	1.69609	3.27143	3.74839	3.51849	3.40138	3.87114	3.91956	3.48132	4.22243	1.7967	2.01584	2.78047	2.88995	3.13159	2.15604	5.22399	5.82886	5.06661	3.29039	2.25592	3.75093	5.9344	5.58564	5.2933	5.95936	5.66775	4.97891	4.27486	4.1874	4.4566	4.09865	3.77376	4.99659	2.13913	2.12619	2.18654	1.83406	1.22788
Os06g0607800	26S proteasome AAA-ATPase subunit RPT4a (AT5g43010/MBD2_21).	26S protease regulatory subunit S10B, putative, expressed	11.6638	11.7153	11.5893	11.7753	11.855	11.5947	11.5667	11.528	11.4163	11.249	11.3642	11.1891	11.8089	12.116	11.7414	11.6492	11.6803	11.6013	12.2248	11.9678	11.1275	11.9733	11.8795	11.8646	10.5721	10.225	10.4458	11.1158	10.964	10.0205	11.7245	11.5289	11.6888	11.9329	11.3369	11.3744	10.1866	10.3054	10.9165	10.771	10.711	10.9882	12.5237	12.1891	12.0699	11.432	12.032
Os06g0610000	Conserved hypothetical protein.	expressed protein	8.26008	8.11357	7.98163	7.02995	7.12536	6.50429	8.28461	7.93909	7.98151	7.46373	7.64007	7.8944	7.32985	7.90255	7.60067	7.01493	7.52506	7.46188	6.48679	6.27144	5.98151	6.60843	6.44597	6.279	6.13441	5.74145	6.57957	6.91236	6.29119	4.9899	5.85369	5.36989	6.57361	5.89165	5.29798	5.84918	5.77852	5.60348	6.36049	6.13448	5.20983	6.96986	7.95653	8.05412	7.76205	6.26286	7.75871
Os06g0610100	Carbonic anhydrase, eukaryotic family protein.	expressed protein	3.35224	2.24696	3.84669	2.95056	1.6443	3.66637	2.76023	1.94952	1.99147	2.92518	2.09705	3.84245	2.09998	2.95778	3.5834	3.55423	2.85125	3.1856	3.26694	3.98942	1.88408	4.38923	3.64329	3.12149	4.29234	2.95079	3.79987	3.5275	2.89015	4.10832	4.02897	5.10201	3.62539	3.7518	5.96562	4.44297	4.97695	6.01101	3.30099	3.88821	5.38697	3.32383	2.58825	2.82743	2.45661	2.52318	2.06239
Os06g0611400	Glycoside hydrolase, family 28 protein.	polygalacturonase, putative, expressed	3.39963	3.24339	3.43032	3.12789	3.2845	3.39165	3.84518	3.31374	3.75572	3.05911	2.99371	2.98646	3.69796	3.59937	3.48071	3.87842	2.8713	3.27363	2.59468	3.34954	1.55497	2.7708	2.30111	3.10577	3.65845	4.5093	3.42284	2.10318	2.46582	3.0618	3.4624	3.15469	2.40642	2.9494	4.35411	3.70924	3.79003	3.48636	3.9023	2.45525	2.97089	2.47698	2.08411	2.01504	1.10187	2.15099	1.59095
Os06g0622900	RNA-binding region containing protein 1 (HSRNASEB) (ssDNA binding protein SEB4) (CLL-associated antigen KW-5). Splice isoform 2.	RNA recognition motif containing protein, putative, expressed	10.6419	10.4192	9.96571	9.92671	9.8259	9.59508	11.0549	10.5457	10.2764	10.9073	10.411	10.081	9.87865	10.5992	10.5726	9.59887	10.1801	10.2368	9.26047	9.80861	9.45734	8.98231	8.92227	9.15044	9.80782	9.39715	9.79561	11.2922	10.8476	10.5529	9.61413	9.38162	9.5096	9.69986	9.28285	9.64706	9.30519	10.0387	10.0791	10.6877	10.3529	10.1026	8.42744	8.7023	7.99435	10.3894	8.81205
Os06g0625700	Glycosyl transferase, family 2 domain containing protein.	CSLA9 - cellulose synthase-like family A, expressed	3.40285	3.51547	3.95406	4.96471	4.97387	4.46463	3.95419	3.56815	3.58834	6.00223	5.54588	5.62244	5.06891	5.50122	5.26025	7.26254	7.13027	6.79959	9.50833	8.84634	6.38939	9.95153	9.56128	9.24434	4.16782	3.97307	4.7048	4.87553	3.67762	4.02891	6.15335	6.09546	5.48213	6.20049	6.27852	5.13248	4.89414	5.28816	4.04985	3.53162	4.85438	4.6152	9.89153	8.83142	8.98354	1.55656	9.56954
Os06g0635600	(No Hit)	No Hit	5.3082	5.79264	6.29321	6.21307	6.63128	6.89421	4.49107	5.19172	5.477	3.69261	4.06721	7.39475	3.60141	3.5646	4.89388	3.3996	4.13369	4.82413	4.24858	3.51883	5.66395	3.18087	4.64879	4.83505	4.35861	4.89512	5.40903	4.70205	4.15962	5.29353	5.1517	4.86771	5.85568	5.02122	4.07555	4.89003	9.67664	7.39576	6.38461	7.44883	6.98337	6.24145	7.60606	6.86312	6.95223	6.63579	6.95844
Os06g0638400	Hypothetical protein.	No Hit	2.40421	2.85528	3.33709	1.40859	2.13367	0.0416656	2.5616	2.77472	3.61445	1.57324	1.95487	3.01185	3.14923	1.43541	2.09127	3.52579	1.20846	2.09156	5.58068	3.93509	5.50784	5.2549	6.0411	5.73491	2.78078	4.9545	5.18828	1.10655	0.745259	5.3376	6.14658	6.30658	6.68847	5.95822	5.37968	4.94109	4.98384	4.9851	6.22	4.60672	4.90717	4.5933	4.68991	5.01736	4.99945	3.14438	4.79162
Os06g0643600	Formamidopyrimidine-DNA glycolase family protein.	formamidopyrimidine-DNA glycosylase, putative, expressed	7.53681	7.39746	7.14414	7.50671	7.7393	7.06394	8.31439	8.21998	7.88254	8.10781	8.14653	7.69689	8.38135	8.05365	7.69114	7.727	8.10203	7.39368	7.18698	7.3679	7.16436	7.13027	6.97124	6.93218	7.39497	6.88587	6.86786	7.45743	7.43185	7.17538	6.89626	6.74913	6.65078	7.02155	6.33626	6.47432	6.85251	6.92853	6.75663	6.95068	7.06397	7.13265	7.8047	7.7249	7.43505	8.10836	7.49379
Os06g0644500	Zn-finger, DHHC type domain containing protein.	palmitoyltransferase TIP1, putative, expressed	9.47848	9.24816	9.22251	9.57877	9.57801	9.16943	10.0594	10.1322	9.87796	10.2266	10.2843	9.66037	9.62907	9.93833	9.48994	9.87319	10.2875	9.61647	8.28758	8.38804	8.41372	8.48227	8.54268	8.69471	9.98805	9.42602	9.76892	10.0568	9.72789	9.4616	9.03258	8.76919	9.18659	9.39755	8.42468	9.28084	8.46847	9.05789	9.43501	9.30186	9.17865	9.54254	8.82595	8.86488	8.86026	7.21863	9.05536
Os06g0650600	Nonaspanin (TM9SF) family protein.	transmembrane 9 superfamily member, putative, expressed	9.80131	9.94143	9.29206	10.6194	10.4531	10.1284	11.3035	11.0894	10.9995	12.1851	12.0388	11.1926	11.0071	10.698	10.6134	11.2968	11.5296	11.6117	9.08864	10.6666	9.94014	10.0988	9.50761	9.87503	10.9156	10.5049	10.77	12.4064	12.5618	11.6497	11.9563	11.5633	11.6734	11.8732	11.1504	11.8023	11.9055	12.1459	12.0491	12.6871	12.1094	12.0404	9.35135	9.5094	9.39936	11.9393	10.3773
Os06g0654000	Peptidase C19, ubiquitin carboxyl-terminal hydrolase 2 family protein.	ubiquitin carboxyl-terminal hydrolase family protein, expressed	8.33981	8.13649	8.32687	8.91478	9.02941	8.59991	8.4182	8.30329	7.95992	8.24371	8.13724	7.23773	8.16144	8.26965	7.78235	7.90902	8.23204	8.07592	7.441	7.21426	7.20864	7.82533	7.8594	8.03294	7.23034	7.28313	6.98674	6.94136	7.19391	6.47052	7.79996	7.37662	7.66047	8.28895	7.43764	7.76123	6.8632	6.7925	7.31401	7.49222	6.94539	7.18575	8.01248	7.6036	7.43762	8.61854	8.10132
Os06g0658400	(No Hit)	transposon protein, putative, Ac/Ds sub-class, expressed	1.77346	3.14431	2.60225	2.31856	2.79866	2.26128	2.49101	2.72133	1.73787	2.00334	1.58916	2.62339	1.71309	2.30282	1.65855	2.01203	2.01853	1.93496	1.6262	2.00624	1.98676	1.63915	0.384834	2.52099	3.84209	-0.383347	3.56722	1.21044	2.58713	3.6825	1.99605	0.827757	1.95723	1.27686	2.91162	2.55758	4.50599	0.977119	1.88596	3.17648	1.43021	1.99152	2.5796	2.2291	1.93793	2.81272	1.96608
Os06g0665000	Eukaryotic protein of unknown function DUF284 family protein.	cell cycle control protein, putative, expressed	10.2522	10.137	9.89269	10.4576	10.4359	10.1462	10.8086	10.3785	10.0988	11.3287	11.1407	10.8447	10.6533	10.6017	9.95046	11.1397	10.9328	10.2658	10.4375	10.6415	10.1742	10.5171	10.4201	10.5902	10.8186	10.3352	11.092	11.6621	11.2692	10.8334	10.9685	10.5018	11.0283	10.9542	10.155	10.6547	10.4007	10.6826	10.9097	11.7142	10.9743	11.1907	10.9502	11.2586	11.1018	11.5145	11.4699
Os06g0671000	Potassium transporter 1 (AtPOT1) (AtKUP1) (AtKT1).	potassium transporter, putative, expressed	7.9877	7.8174	8.44552	6.28771	7.34457	6.74525	8.15837	8.01707	8.54537	7.12789	7.05019	6.3942	9.70529	8.64554	8.4038	7.55282	7.89483	6.36488	9.01334	8.87037	9.6711	8.04462	8.63346	9.09326	7.49574	7.29906	7.38956	7.167	9.30383	8.33195	9.07635	8.55787	8.49711	8.51751	8.36981	8.85431	9.70855	9.66421	9.87957	9.94232	9.69108	10.1942	6.67759	8.98194	7.57014	11.728	8.17303
Os06g0677300	Zn-finger, RING domain containing protein.	zinc finger, C3HC4 type, domain containing protein, expressed	10.9422	10.7231	10.4846	11.7345	11.5778	11.0204	10.6836	10.5179	10.2895	11.2717	11.1858	10.5948	10.8894	10.8409	10.2941	11.2246	11.1495	10.5909	9.37187	10.0182	9.24594	9.32413	9.04031	8.96953	10.297	9.85264	10.7433	10.9772	10.9646	10.5067	9.45365	8.87122	9.60164	9.9292	8.73956	9.66622	9.53115	9.99491	10.2016	10.6559	10.095	10.7308	7.91476	8.92998	8.75565	10.3555	8.93291
Os06g0681000	Hypothetical protein.	retrotransposon protein, putative, unclassified	8.25221	8.11781	8.79627	9.44183	9.29646	8.77727	10.2217	10.098	10.0346	10.7425	11.1209	11.5916	9.85946	9.85529	9.39181	10.0797	9.92158	9.58048	9.55263	9.99361	8.54136	9.93953	8.66422	8.756	10.678	10.561	10.6026	12.3284	11.7884	11.4896	9.44829	9.87788	10.2455	10.142	10.4287	10.703	9.7026	9.88972	10.3811	9.77659	10.3614	10.5029	9.85172	7.62926	7.65251	9.5716	8.23127
Os06g0691900	(No Hit)	OsFBX205 - F-box domain containing protein	3.10695	3.8999	4.39923	3.64029	3.29816	4.41214	2.75435	4.05284	3.99702	1.73467	2.96756	3.77666	5.05096	3.57271	3.33066	3.8404	2.36241	3.57227	3.86485	2.25813	3.12274	2.30466	1.81844	3.15326	2.52924	3.83456	3.09327	1.90245	3.02093	3.93658	2.5573	1.65159	2.9419	3.33894	0.800178	3.05759	5.4373	2.8759	2.86546	3.57868	2.69157	3.01078	3.43667	2.98142	3.4415	2.71369	3.11939
Os06g0702600	Auxin response factor 2.	auxin response factor 19, putative, expressed	8.75299	8.69743	9.13782	10.1601	9.63888	9.70427	10.0754	9.7396	9.68184	10.1459	9.77371	9.11188	10.2521	9.84504	9.74999	9.79207	10.0551	10.0729	8.07912	9.00303	9.158	8.93685	8.9214	9.38907	9.84824	8.89156	9.56239	10.306	10.2586	9.55738	12.0318	11.5686	12.283	12.0911	11.3845	11.605	9.7198	9.79911	10.9368	10.8497	10.1827	11.0159	8.74235	8.22231	8.71673	10.993	9.10296
Os06g0703600	26S proteasome non-ATPase regulatory subunit 14 (26S proteasome regulatory subunit rpn11).	26S proteasome non-ATPase regulatory subunit 14, putative, expressed	3.46181	1.97942	1.89657	2.06577	1.54084	0.865711	0.964123	2.9529	2.21362	2.7421	1.7934	1.69448	2.94189	3.37436	3.02782	3.30348	3.35073	0.503575	1.89947	2.7199	1.20298	2.96025	2.63277	1.94735	4.56244	5.73488	3.58221	3.37717	2.56723	-2.09786	2.67457	3.77859	1.52581	2.9039	4.65483	3.32649	2.38943	3.78061	0.573003	2.64556	4.05404	1.61046	1.19847	2.43969	2.1558	2.04444	1.2177
Os06g0712700	MADS-box protein SPW1.	OsMADS16 - MADS-box family gene with MIKCc type-box, expressed	10.6114	9.88073	10.6608	9.30358	9.73575	10.4794	11.3477	11.5842	10.8139	10.533	11.0118	10.9807	12.045	12.8912	11.9665	12.6254	12.3248	12.2381	10.186	9.26064	9.64377	8.81813	8.70224	8.36044	10.689	10.5109	10.7492	10.7852	11.524	11.1914	10.993	11.0883	10.8452	10.9598	10.4276	10.8523	12.3706	12.2547	13.0526	12.1534	11.6791	13.2804	8.7621	11.4455	11.171	11.9422	10.046
Os06g0730200	Hypothetical protein.	ROOT HAIRLESS 1, putative, expressed	10.8922	11.0004	10.9949	11.1522	11.0749	10.9705	11.2599	10.9534	11.0321	11.3483	11.3357	11.3419	11.1147	11.4504	11.7331	11.4404	11.246	11.4227	10.3959	10.0587	10.7395	10.3597	10.2886	10.8008	9.87445	9.64223	9.9163	10.6297	10.8472	10.1908	9.51254	9.583	10.089	9.71692	9.31117	10.0085	9.39678	9.68518	9.88605	10.3953	9.83554	10.1997	10.8763	10.2957	10.3474	11.1978	10.6573
Os06g0731700	TPR-like domain containing protein.	expressed protein	10.3687	10.4018	9.38131	10.8321	10.8901	10.1031	10.2411	10.6926	10.096	10.2731	10.426	9.10075	9.90995	10.0561	9.53138	9.64506	10.4727	9.91366	9.27178	9.65791	9.7875	9.51337	9.98095	9.75654	8.12584	7.47642	8.5933	8.90973	9.85275	8.39503	9.16079	9.13127	8.78703	9.13423	8.64272	8.5125	8.66821	8.75689	8.82106	8.3333	8.86499	9.00416	10.208	10.0581	9.59432	9.86091	10.1597
Os07g0103100	Metabotropic gamma-aminobutyric acid receptor, type B family protein.	glutamate receptor, putative, expressed	11.8327	11.6313	11.6925	12.0077	11.9012	11.7103	12.1392	12.3374	12.7264	11.0661	11.0636	10.5681	12.6218	12.4323	11.8148	11.9855	12.1439	12.1102	10.3138	11.373	11.2783	10.8305	10.4934	10.7176	10.9175	10.5301	10.3953	11.077	11.5236	10.8769	10.0211	10.0828	9.97698	9.82492	9.5699	9.79425	10.7923	10.4495	10.9215	10.0321	9.94953	10.317	8.10375	10.0509	9.91586	10.7082	9.45822
Os07g0111700	Dimethylaniline monooxygenase-like protein.	flavin-containing monooxygenase family protein, putative, expressed	9.56794	8.99838	9.56894	7.5213	6.92081	7.46476	9.23102	8.80423	9.04155	7.57677	7.5805	7.53584	8.43514	8.85602	9.06503	7.31219	6.80647	7.40918	9.91675	10.1124	9.2035	9.65708	9.24264	9.30443	9.90824	9.31264	9.1425	10.442	10.2295	9.76031	10.0949	9.79433	10.0678	10.4787	10.0113	10.2579	9.59508	9.95795	10.2332	10.5918	10.3013	10.6723	8.33283	8.86594	8.75967	9.51716	9.16058
Os07g0124600	RNA-binding region RNP-1 (RNA recognition motif) domain containing protein.	RNA recognition motif containing protein, putative, expressed	9.5831	9.78025	9.02154	9.09861	8.94714	8.64099	10.443	10.2325	10.1069	11.1737	11.0796	10.6086	9.67862	10.3419	10.1529	9.47578	9.8661	10.0454	10.5308	10.4677	9.52645	10.9439	10.6358	10.5821	9.12204	8.51579	9.21731	10.9042	11.1332	10.4328	10.3395	10.1386	9.97672	10.4433	9.97207	9.7856	9.29806	9.80307	9.86967	10.8038	10.2372	9.71592	11.0051	10.8002	10.6803	10.8244	11.2112
Os07g0144900	Skp1 (Fragment).	SKP1-like protein 1B, putative, expressed	2.11524	3.51369	2.27641	2.58311	4.87545	1.38822	1.53684	2.32131	2.91302	1.95477	1.93135	3.20199	2.59619	2.49945	3.25058	2.35259	1.45956	1.51724	2.60405	2.07499	0.75852	1.56468	2.03936	0.750915	-0.670032	2.97671	4.602	3.08445	2.31153	2.30597	3.15744	3.03341	2.67255	2.6896	3.96698	2.59603	4.65778	4.72216	1.37666	2.53025	4.38349	1.92759	2.00354	1.93182	2.3085	2.54984	1.67582
Os07g0151200	General substrate transporter family protein.	transporter family protein, putative, expressed	10.4383	10.2453	10.7338	12.2926	12.2108	12.1126	12.5434	12.4417	12.7439	13.2607	13.3738	13.4924	11.84	12.5187	12.2444	13.0572	13.2765	13.9494	11.0006	10.6738	10.9792	10.9873	10.7887	11.0148	11.3625	11.2137	10.3807	12.7686	12.744	11.6384	11.4554	11.1172	11.9184	11.6495	10.4116	10.7582	9.24468	10.1831	11.5766	10.7354	10.2844	11.1813	6.5541	6.93698	7.32906	9.65548	7.76859
Os07g0158400	PTN/MK heparin-binding protein family protein.	expressed protein	8.12094	8.21083	7.38592	7.97232	7.60397	7.40053	7.7444	7.50476	7.44791	7.72153	7.33013	7.78994	8.26426	8.00663	8.33774	7.52418	6.83163	7.3603	9.59564	9.15626	8.28287	9.29629	8.66465	9.02773	5.72936	5.87664	6.28096	6.95708	6.63911	5.75304	9.69048	9.59717	9.4285	10.2013	9.69118	9.30343	7.29695	7.81615	8.25404	8.39256	8.03004	8.34391	10.193	9.46534	9.56248	7.98318	9.2431
Os07g0163400	(No Hit)	hypothetical protein	8.17311	8.45079	7.85579	8.76325	8.86248	8.21394	9.16746	9.04318	8.88001	9.0915	9.05178	9.2626	9.27221	8.283	8.81147	8.57785	8.88662	7.87443	7.53667	7.29725	7.89976	6.09595	6.66803	6.49792	7.44037	7.12079	7.099	6.12463	6.6408	6.72691	7.42157	7.59462	7.65794	7.41561	7.7863	7.78366	10.9293	8.75904	7.87776	9.35741	8.42234	7.85185	8.28111	6.03456	5.24153	7.31356	5.88999
Os07g0172100	(No Hit)	No Hit	9.75023	9.86634	9.48066	9.81191	10.013	9.62876	9.86727	9.87699	9.81824	10.0286	10.1488	10.2283	9.99971	10.1346	10.1572	10.0756	10.0331	9.7772	9.13125	8.71987	8.90838	8.96287	9.08209	9.13635	7.62896	7.82189	7.3656	8.89258	9.41643	7.95931	8.40267	8.40197	9.09761	8.58218	8.12866	9.03663	8.02458	8.55801	8.74703	9.19156	8.74233	8.78248	9.25644	9.07555	9.18739	9.01495	9.16446
Os07g0172200	Conserved hypothetical protein.	ROOT HAIRLESS 1, putative, expressed	11.2817	11.3208	10.88	11.352	11.3269	10.9918	11.7987	11.2067	10.9382	11.846	11.5525	11.34	11.0603	11.1788	11.1523	11.1402	11.2861	10.6071	10.4102	10.2513	10.5221	10.0716	10.2966	10.5769	10.0279	9.31366	10.2187	10.3132	10.4937	10.5111	9.93327	9.56134	9.90423	10.0235	8.98642	9.90352	9.07376	9.78743	9.80499	10.8037	10.1368	10.1663	10.836	10.6035	10.3603	11.5062	10.9309
Os07g0173400	Hypothetical protein.	No Hit	10.4004	10.3308	9.99192	10.2114	10.0066	9.76587	10.7611	10.8731	10.6844	10.7244	10.713	9.991	11.0371	10.9289	10.3297	10.1891	10.6643	10.21	9.61662	10.116	9.68152	9.68786	9.81616	9.50165	10.2067	9.80771	10.4357	10.0432	10.3231	9.88124	10.1369	9.82295	10.1108	10.0358	9.35078	9.58938	9.61578	9.78617	10.2629	9.94341	9.67424	10.3875	11.2223	10.6986	10.6493	10.7203	10.7661
Os07g0187900	Nodule-specific protein-like.	nodulin, putative, expressed	9.16589	8.51069	8.64614	8.13921	7.60983	7.31414	9.42353	8.70052	9.07532	9.17951	8.7388	9.03002	8.43754	7.98004	8.12659	8.64998	8.02535	8.36781	8.45113	8.29108	8.73157	8.14198	8.54433	8.47771	9.39906	9.1805	8.60446	11.3189	10.9147	10.0465	11.115	10.6994	11.0099	11.2759	10.2382	10.7078	11.0131	10.8701	11.7281	11.4708	10.9199	11.665	7.15044	8.95702	9.12752	11.2287	8.90068
Os07g0189400	Cyclin-like F-box domain containing protein.	OsFBX219 - F-box domain containing protein, expressed	3.04229	2.98212	0.922378	2.21778	2.88999	0.244447	2.35565	2.45869	1.59175	1.7455	1.69827	1.62435	3.92277	2.71379	4.10996	3.21368	2.24284	2.01901	0.827404	1.28064	1.47789	1.14432	3.3226	0.445196	1.47919	4.08767	2.3838	2.91383	2.56771	4.09532	1.40197	0.897061	0.9824	0.253642	1.2422	0.841505	1.70213	1.12188	0.481634	0.521242	0.979733	1.77076	1.44982	2.06427	1.2129	1.58567	2.5565
Os07g0204800	Non-protein coding transcript, uncharacterized transcript.	expressed protein	6.51658	6.48437	6.09619	5.89106	5.61108	5.18845	6.16417	6.19251	6.10667	5.45218	5.15296	5.16729	6.9499	6.7378	6.6933	5.65994	6.03836	5.90908	5.50975	5.52292	5.71204	5.17271	5.10215	5.21076	5.15287	5.07018	5.19766	4.78495	5.24143	2.59623	5.47093	5.28432	5.61317	5.42995	4.97118	4.82423	5.71596	5.29272	5.62823	5.22346	5.41959	5.40132	6.17353	6.76403	6.33459	5.27795	5.54311
Os07g0230800	(No Hit)	No Hit	6.88007	5.67756	6.23928	6.35223	6.60972	6.93239	3.90187	5.29706	5.32865	3.53724	4.12348	7.4337	4.13623	3.74423	5.80752	3.61317	3.85681	4.9829	4.75082	3.45525	5.78736	3.17953	4.77828	4.99585	5.56359	5.66	5.69071	3.55906	4.17782	5.5792	5.18007	4.96973	5.94686	5.08006	4.3097	4.93869	9.79029	7.44027	6.59037	7.53653	7.1073	6.28224	7.75538	7.00365	6.92311	6.28952	7.02139
Os07g0239500	Conserved hypothetical protein.	expressed protein	10.1161	10.5156	9.76074	10.0691	10.1552	9.90116	10.211	10.367	10.3759	10.0672	10.2379	10.0328	10.0939	10.2489	10.374	9.99116	10.0488	9.82358	9.75621	9.87955	9.38382	9.65743	9.51689	9.5597	9.14442	8.25194	9.17011	9.46419	9.75708	8.452	9.08283	9.24381	9.37841	9.26204	8.95941	9.2447	7.87528	8.46139	9.0686	9.10386	8.69817	9.19223	10.3373	10.1561	10.1134	9.91919	10.0536
Os07g0249800	IAA-amino acid hydrolase 1 (EC 3.5.1.-).	hydrolase, putative, expressed	3.65439	1.76037	3.69566	8.03021	6.98696	7.09838	4.23884	3.1616	2.93374	6.58845	5.7837	5.6117	2.53576	2.17148	2.86276	4.63673	4.65368	6.69561	4.19288	2.08757	8.44749	3.10555	4.83098	3.94986	3.81617	4.80274	4.52336	4.37707	4.71277	5.54117	2.68017	1.39998	2.04002	3.20049	0.522657	1.94159	-0.538772	-1.02448	-0.1421	3.09301	-1.22361	1.04417	1.69718	2.16667	4.38811	5.08631	2.10496
Os07g0272400	Protein of unknown function DUF500 family protein.	FYVE zinc finger domain containing protein, expressed	8.03788	8.04865	7.69199	9.20065	9.22394	8.63814	8.57791	8.69647	8.65145	9.19226	9.24422	8.65869	9.06288	9.46136	8.65086	9.24136	9.57627	9.22121	7.21121	7.76996	7.03795	8.07475	7.7504	7.60898	9.11098	8.30037	8.8641	10.0882	9.43478	9.09417	7.9033	7.73302	7.97636	8.01996	7.50256	7.95926	8.00697	8.11437	8.34271	8.64006	8.24253	8.37645	7.79993	7.68984	7.6727	8.52741	8.13584
Os07g0429200	(No Hit)	No Hit	5.26741	5.82918	6.29972	6.32128	6.5107	6.81869	4.23978	5.23235	5.12315	3.72719	4.24107	7.30976	3.66314	3.21098	4.67272	3.22678	3.74048	4.95485	4.52774	3.57298	5.7132	3.25771	4.79852	4.75096	4.91133	3.10294	4.95679	4.31474	3.64273	5.64266	5.10857	4.86766	5.79305	5.07589	4.16172	4.91441	9.76824	7.2627	6.34106	7.53532	6.91787	6.17743	7.65166	6.77456	6.89482	6.59365	6.90013
Os07g0446600	Hypothetical protein.	expressed protein	6.44401	6.78618	6.94132	7.34539	7.736	7.11076	6.61767	6.34648	6.44654	6.90437	7.30508	7.31396	5.97351	5.8682	5.82672	7.02325	7.04018	6.39958	6.42708	6.49472	6.56481	7.24351	6.66256	7.26564	6.92188	6.45227	6.46612	6.80428	6.68327	6.21097	6.43067	6.45719	7.27376	6.87979	7.01603	7.41777	6.31148	5.80048	6.83774	6.27335	6.34131	6.66479	6.04468	6.80587	6.48524	7.14673	6.1933
Os07g0467500	Conserved hypothetical protein.	growth regulating factor protein, putative, expressed	11.7579	11.5427	11.1838	11.8854	11.7283	11.3492	11.6169	11.8471	11.4724	11.9573	11.8958	11.7998	11.2055	12.1616	11.5149	11.6162	11.9088	11.6439	11.0141	11.0026	10.2141	11.5385	11.3314	11.2518	11.0722	10.8093	11.2564	12.1132	12.015	11.4269	10.6684	10.2184	10.3555	10.8332	10.1822	10.7707	9.6838	10.2469	10.3491	10.7035	10.4966	10.4951	10.7128	10.9132	10.6618	12.167	11.3443
Os07g0471200	Hypothetical protein.	No Hit	3.63789	2.71564	3.42784	2.54409	3.19905	3.96837	2.53137	1.98889	3.4768	3.02379	3.14039	3.26258	3.1838	2.97027	2.54626	3.01515	2.31252	2.86861	2.77333	3.06099	1.63083	3.74248	3.91314	2.05663	3.70347	4.36845	4.84723	3.30763	3.01539	3.83279	3.17906	4.57166	2.91291	2.92463	5.2875	3.85956	5.32603	5.43897	3.47311	3.86425	5.1447	3.30653	2.0047	2.89407	2.46411	2.46605	1.6603
Os07g0474500	(No Hit)	No Hit	5.7412	5.93038	6.36496	6.26919	6.91607	6.91393	4.4698	5.37158	5.31443	4.07949	4.18371	7.384	3.47852	3.12459	4.75227	1.60728	4.02442	5.31671	4.38697	3.44569	6.69475	3.50623	4.93069	5.23789	5.65625	5.57349	5.03592	4.52639	4.24205	6.08391	5.30692	5.19258	6.28562	5.10347	4.50762	4.96041	9.93932	7.5125	6.60836	7.52783	7.28473	6.35653	7.83087	7.01206	7.27583	6.90652	7.08866
Os07g0479300	Serine carboxypeptidase-like (EC 3.4.16.-) (Fragment).	OsSCP39 - Putative Serine Carboxypeptidase homologue, expressed	13.6394	13.6106	12.8833	13.4641	13.2513	12.7593	13.2871	13.1088	13.1458	12.936	12.5649	11.933	13.3351	13.3805	13.1979	12.777	12.8671	13.1708	11.6993	12.4871	11.9046	12.2806	12.058	12.2593	12.3462	12.1063	12.1699	12.3764	12.3387	11.9	12.1201	11.7058	11.5858	12.1077	11.5157	11.8645	11.3317	11.4372	11.6202	11.9696	11.6582	11.4502	11.47	11.6875	11.6182	12.6251	12.3017
Os07g0480300	(No Hit)	hypothetical protein	3.2452	2.61676	3.86206	3.12492	2.63694	2.57355	4.40251	4.01064	4.34464	4.34391	3.88692	4.99134	2.97176	3.61556	3.36029	3.5623	3.03904	3.26604	7.049	6.41314	5.77256	6.18602	5.3498	5.31358	6.10763	5.37332	6.35933	6.59255	4.92413	5.5634	6.00181	5.85164	6.14973	5.83363	5.22039	5.45245	4.87225	5.82146	6.003	6.04414	5.49078	6.02426	7.67239	7.23963	7.5787	7.10555	7.24015
Os07g0480800	Cellulase (EC 3.2.1.4).	glycosyl hydrolases family 16, putative, expressed	3.71699	3.76415	4.90867	3.65344	4.21453	6.8328	3.63585	4.44563	4.25542	4.46644	4.39264	4.99892	4.12369	4.09802	4.13089	3.62696	3.70538	4.36536	7.37608	5.8775	8.39355	7.38305	8.78712	8.59927	6.09837	4.51065	6.20446	5.80922	5.92614	6.89037	8.28098	7.80735	8.09261	9.30266	8.73602	7.86346	5.58501	5.24932	6.19649	6.66753	6.49566	5.72352	7.16767	8.86114	8.49512	6.31637	9.24623
Os07g0499900	Cyclin-like F-box domain containing protein.	OsFBL38 - F-box domain and LRR containing protein, expressed	2.67127	1.39155	3.04091	1.95541	2.40873	2.13324	2.50368	1.28014	3.2896	2.38815	1.9569	3.56721	2.04652	1.37167	0.701155	3.22187	2.13594	0.927282	2.10303	2.41186	0.405403	3.47277	2.92635	1.40094	4.24315	4.74406	3.75637	2.67444	2.79851	3.85811	3.56888	4.24991	2.15889	3.3787	5.3608	3.44771	3.96737	4.2846	2.91704	2.56024	3.69286	-0.234368	1.99175	2.42339	0.139432	1.55903	2.02169
Os07g0503700	Proteasome component region PCI domain containing protein.	eukaryotic translation initiation factor 3 subunit E, putative	8.61512	9.24234	8.31625	8.62939	9.09932	8.51752	8.76125	9.53602	9.33425	8.88531	9.53878	9.19579	8.68651	9.46786	9.3084	8.79345	9.44476	9.67921	8.35558	8.78915	8.57087	8.90585	8.77237	9.36932	8.36119	8.22597	8.59728	9.08034	9.47328	8.63675	8.25419	8.19258	8.48479	8.71865	8.05933	8.68482	7.82831	8.22144	8.5658	8.08543	8.3921	8.85623	9.22592	8.95873	9.38598	9.05281	9.68702
Os07g0528900	Syntaxin-like protein (Fragment).	retrotransposon protein, putative, unclassified	2.40553	2.4022	2.52621	2.60196	2.80553	2.91165	2.79407	1.4014	1.20658	2.24472	1.76717	2.38204	1.16231	1.85204	1.6888	-0.542587	1.42025	3.30967	2.35738	0.557688	1.68388	-0.375106	0.520398	1.76333	3.26173	4.8638	-0.310781	2.2353	1.68623	3.62476	1.43693	0.44907	2.02666	1.84937	-0.860335	1.92348	5.03928	2.20174	5.24115	3.53003	0.685833	3.43976	2.86405	1.27337	2.73057	1.97763	1.66539
Os07g0536100	(No Hit)	No Hit	5.57357	5.84527	6.34398	6.21594	6.73979	6.89531	4.49469	5.3875	5.29434	3.77763	4.72566	7.27356	3.71904	3.72459	4.72415	3.15718	3.97404	5.06732	4.49634	3.061	6.04133	3.19407	4.74324	5.45414	5.63084	5.46722	5.82331	3.92956	3.84189	5.70561	5.24844	4.98698	5.97613	4.98242	4.09751	5.01149	9.56548	7.4196	6.51242	7.54751	7.00089	6.33793	7.65307	6.78012	7.02793	6.95657	7.13103
Os07g0545800	Chitin-inducible gibberellin-responsive protein.	chitin-inducible gibberellin-responsive protein, putative, expressed	11.5671	11.3567	10.9954	11.0109	11.1501	10.7104	11.6711	11.5751	11.3709	11.349	11.3847	10.835	11.4392	11.8078	11.191	11.1827	11.34	11.321	10.3115	11.0571	10.4579	10.0857	9.95223	9.82893	11.0921	10.8813	11.309	11.832	11.4466	10.9455	9.97705	9.67411	10.3696	10.0149	9.39088	9.94025	9.76165	10.2125	10.5787	10.4671	10.006	10.5908	10.1172	10.3066	10.444	11.6215	10.7786
Os07g0555300	Hypothetical protein.	expressed protein	7.24703	7.15793	6.40654	8.24594	7.99627	6.67738	8.16233	7.93282	7.56134	8.75725	8.31899	7.60661	7.57215	7.76773	7.63543	8.64427	9.20136	8.734	6.70638	6.99656	6.88263	7.27681	7.55657	7.38113	6.74317	6.28008	6.14592	6.34823	7.00828	6.57534	7.40991	6.9313	6.82618	7.52818	6.87011	6.8429	6.62407	6.95171	6.69465	7.41516	7.1516	6.86627	8.5734	7.96214	7.88708	8.1411	8.49311
Os07g0556800	Ribosome-inactivating protein family protein.	ribosome inactivating protein, putative, expressed	3.43352	3.66429	4.99452	3.66454	5.6901	4.01519	2.97994	3.54168	4.09012	2.79294	3.15276	4.50207	4.19673	3.99124	4.24363	3.06529	2.70876	4.02175	3.14685	4.05514	3.35958	3.04139	2.65824	3.16829	5.25119	5.26619	5.09189	5.89148	3.65804	5.12618	3.27642	3.71614	3.98003	2.92409	4.60158	3.5225	4.97245	4.3349	3.72625	4.17048	4.20625	3.58739	2.91793	2.30543	3.83563	3.72538	2.07111
Os07g0559700	Monosaccharide transporter 3.	transporter family protein, putative, expressed	11.9312	12.9526	13.6949	12.0606	12.692	13.113	12.9354	13.8772	13.8535	11.4851	12.3611	12.3597	12.0657	12.7803	13.2358	10.7943	11.537	12.5197	10.8506	11.7419	12.4351	10.4095	11.0151	11.3258	11.1018	10.3112	9.86043	10.8412	11.0042	9.95681	10.6764	11.4108	12.1332	11.5477	12.0412	12.3233	10.3765	10.0919	11.1881	10.5328	10.4268	10.1223	10.3173	11.2564	11.7392	11.057	11.4582
Os07g0562300	General substrate transporter family protein.	organic cation transporter-related, putative	6.28796	8.69645	6.72263	5.70118	6.41191	6.2114	5.97071	6.81042	6.4922	5.55945	6.22237	5.95449	5.90685	6.51739	5.65236	5.87376	6.08217	5.63898	6.17566	6.14549	5.30306	5.72252	5.77381	5.48339	6.57839	6.41232	6.53745	6.81395	6.74557	6.44862	4.89957	5.24223	4.72421	4.97073	5.13688	4.68801	6.53006	5.78555	4.91408	6.69131	5.88716	4.95342	5.95712	6.12166	4.93136	5.99281	5.90688
Os07g0573300	FYVE finger-containing phosphoinositide kinase (EC 2.7.1.68) (1- phosphatidylinositol-4-phosphate 5-kinase) (PIP5K) (PtdIns(4)P-5- kinase) (PIKfyve) (p235). Splice isoform p235S.	zinc finger family protein, putative, expressed	11.3872	11.0704	11.2299	11.9715	11.8405	11.8129	11.748	11.7853	11.6445	12.3246	12.229	11.9044	12.0803	12.1749	11.761	12.2582	12.4582	12.4093	10.801	11.1852	11.0209	10.8131	10.8016	10.7354	10.9779	10.6001	11.2019	12.1591	12.1689	11.4426	11.9372	11.6393	11.8228	11.6749	11.0964	11.4367	11.2684	11.4908	11.9176	11.9856	11.4094	11.6388	10.3399	11.3972	11.092	10.83	11.0581
Os07g0585200	(No Hit)	LTPL64 - Protease inhibitor/seed storage/LTP family protein precursor, expressed	1.11387	1.77689	3.92914	1.27057	3.44208	2.8486	1.96751	1.72434	3.19607	1.30534	2.05015	2.77365	5.33333	2.51158	1.41347	5.59296	2.46521	2.36136	2.42509	1.76443	1.9263	0.66956	2.72268	2.30763	3.68263	1.57879	3.8001	2.02676	1.9718	3.21634	1.53987	1.76865	0.728881	2.07968	2.12312	1.58763	5.30096	3.37444	1.81513	2.95963	2.15769	1.58654	2.31671	2.13654	1.34959	2.0106	2.81094
Os07g0593600	(No Hit)	No Hit	5.54646	5.61579	6.22292	6.37248	6.43034	6.93687	4.50705	5.38483	5.04738	3.59143	4.09879	7.322	3.04388	3.04382	4.44507	2.67208	3.75944	5.02809	4.42247	3.78777	5.76695	2.69087	4.76389	4.97403	5.04124	5.01544	6.24509	3.75643	3.85833	6.20161	5.18482	5.01631	5.86103	5.18966	4.36407	5.13207	9.78411	7.39108	6.57123	7.55521	7.11884	6.31784	7.68028	6.92695	6.98422	6.83314	6.98184
Os07g0596500	(No Hit)	No Hit	5.23821	5.6599	6.3682	6.29823	6.57512	6.99358	4.43412	5.23668	5.65493	3.54756	4.43772	7.39843	4.48172	3.66014	4.7286	2.75955	3.96764	4.87488	4.755	3.58949	6.0429	2.6564	4.85296	4.84512	5.55811	5.4765	5.35435	3.83007	3.90851	5.66911	5.15973	5.10463	5.98372	5.06803	4.26165	5.009	9.84158	7.40243	6.49893	7.55162	7.1069	6.389	7.67328	6.8029	7.0123	7.16843	7.04816
Os07g0606800	Esterase/lipase/thioesterase domain containing protein.	gibberellin receptor GID1L2, putative, expressed	4.29549	3.32224	6.71483	2.63617	2.73143	4.66904	2.87246	2.57441	2.96165	2.98887	2.46819	4.44407	3.17782	4.0121	3.20438	3.27054	3.76102	4.05767	10.2066	7.70455	10.5848	9.51559	10.7087	10.8198	5.4335	5.08389	6.22892	4.31735	4.47138	5.39369	7.84049	7.88672	9.01339	7.87514	8.08645	7.91584	5.52486	6.16583	7.8292	6.07111	6.58594	7.68719	9.35931	10.4386	10.5838	9.87358	10.2132
Os07g0618500	Folate synthesis protein precursor [INCLUDES: 2-amino-4-hydroxy-6- hydroxymethyldihydropteridine pyrophosphokinase (EC 2.7.6.3) (HPPK); dihydropteroate synthase (EC 2.5.1.15) (DHPS)].	folic acid synthesis protein, putative, expressed	6.8898	6.5115	6.17966	6.71155	6.71131	5.85249	7.12328	7.49714	6.84306	7.19866	7.23778	6.37732	7.27279	7.47051	7.06648	7.07286	7.2082	7.0719	6.46701	6.69456	6.6041	6.03274	6.37251	6.28566	6.13436	5.97514	6.49557	6.78909	6.60978	5.50036	5.98356	5.5113	5.73665	6.07283	5.19536	5.43637	5.55994	5.45633	5.58639	5.80301	5.81321	6.02562	6.44794	6.77453	6.40027	6.59093	6.46923
Os07g0623800	(No Hit)	No Hit	5.17492	5.49229	6.08234	6.16127	6.35536	6.65993	4.27236	5.04772	5.20749	3.68621	4.05462	7.21889	2.8723	2.8953	4.47896	2.72433	3.65656	4.59786	4.21145	3.26769	5.83052	2.76318	4.40961	4.76693	4.44099	5.43449	4.45023	4.16442	3.89749	5.63153	4.88916	4.6612	5.86803	4.79516	4.3794	4.91497	9.55361	7.2403	6.19867	7.46271	6.80733	6.06603	7.47104	6.69345	6.74019	6.67924	6.93706
Os07g0640900	Heat stress transcription factor A3.	HSF-type DNA-binding domain containing protein, expressed	8.25463	8.26078	8.71832	8.37408	7.52108	9.17393	5.94161	8.02116	10.0257	7.77763	8.3289	9.7081	8.52539	8.02533	8.81333	8.92981	8.58689	9.63771	8.9075	8.47974	7.85287	8.60103	8.4441	8.80895	9.54807	9.89793	8.81055	9.07183	8.33586	9.88932	9.2137	9.32888	9.16544	8.68734	8.82962	8.71214	8.2284	8.0213	8.43598	8.28145	7.83546	8.93295	11.5896	10.094	9.74691	7.75382	10.7611
Os07g0657500	Hypothetical protein.	TRAF-type zinc finger domain-containing protein 1, putative, expressed	10.2121	10.3138	10.1071	10.2148	10.3886	10.0414	10.0983	10.4836	10.3939	10.392	10.8511	10.4594	10.5312	10.6317	10.3433	10.6185	10.5663	10.4518	9.94238	10.3242	10.2124	10.7165	10.4773	10.4647	10.5954	10.0998	10.8569	11.6586	11.5297	10.8544	9.6796	9.77985	9.96895	9.91612	9.73707	9.99692	9.73546	9.72643	10.084	8.88093	10.1341	10.2232	10.0655	10.7945	10.6555	11.5421	10.6293
Os07g0675000	Acyl-CoA dehydrogenase, middle and N-terminal domain containing protein.	acyl-CoA dehydrogenase family member 10, putative, expressed	10.3102	10.2357	10.0147	11.9913	12.0019	11.4193	12.0896	12.1247	11.9222	12.6229	12.6999	11.9043	10.8984	10.7558	10.4578	12.3547	12.5235	12.2303	10.7062	11.1436	10.666	11.2714	10.9153	11.0686	11.8593	11.2465	11.8004	12.0682	12.4574	11.7645	12.0463	11.8694	12.1343	11.9779	11.3018	11.7377	11.7824	11.5252	12.19	12.2445	12.0129	12.3363	11.5035	11.0958	10.8807	10.8386	11.4591
Os07g0685900	Proteinase inhibitor I9, subtilisin propeptide domain containing protein.	OsSub54 - Putative Subtilisin homologue, expressed	3.83936	4.25846	5.11657	3.23522	3.72933	3.97592	3.19988	4.5497	2.55703	2.83788	3.71932	4.77919	4.67708	5.03791	5.35033	4.19513	4.87344	4.93297	4.39869	3.81651	4.19086	3.16045	3.73733	3.82293	-0.0936273	4.6798	-2.30366	3.78039	3.80177	1.79616	3.41561	4.10994	3.82058	4.11686	4.614	4.26677	5.75865	3.89394	3.68097	4.60499	3.76893	3.82306	4.57578	4.07387	5.50335	4.53757	3.97336
Os07g0687900	WSI76 protein induced by water stress.	glycosyl transferase 8 domain containing protein, putative, expressed	8.40006	8.07059	9.72718	6.5082	7.2122	8.65193	7.67962	7.3453	7.89904	9.7259	9.34234	10.7153	9.96265	10.9089	10.2472	9.43475	9.32118	8.70107	6.94163	8.7821	8.20131	6.34146	6.53992	6.36086	9.49123	8.49121	10.007	9.3843	8.78519	7.99651	7.22298	7.46267	7.52303	5.75478	6.12469	6.53449	6.47477	5.55799	7.79487	7.08684	6.72812	7.8082	2.11328	5.27275	5.05742	9.22852	7.73726
Os07g0693700	Synaptobrevin family protein.	expressed protein	9.65042	9.98523	9.66815	10.8801	11.1401	10.5988	10.399	10.195	10.0656	11.0653	11.2484	10.3103	9.82267	10.1903	9.66424	10.4427	11.5024	10.6598	9.08212	9.4874	9.45896	9.43815	9.79493	9.6936	9.09029	8.56087	9.0861	9.75966	10.3937	9.44971	10.078	10.0565	10.2269	10.0792	9.62224	9.90866	9.22587	9.55887	10.0616	9.9105	9.64494	10.2131	9.89494	9.76066	9.41726	10.1248	10.1261
Os08g0107400	GDP-mannose transporter.	DUF250 domain containing protein, putative, expressed	7.80183	8.27474	7.98813	5.13926	5.55464	5.3729	8.23571	8.2458	8.07112	6.6022	6.90348	6.29321	7.87019	8.36623	7.94078	6.03905	6.28697	6.01029	6.15501	6.41651	6.72572	4.92758	4.8424	5.49622	6.50874	6.7828	6.20685	6.30331	6.03779	5.67065	6.179	6.57292	7.08496	6.18657	6.12701	6.7711	6.77345	6.7828	7.22681	6.61581	6.44619	6.66674	5.97242	6.04529	5.81554	5.26339	5.39287
Os08g0123600	(No Hit)	hypothetical protein	1.22807	2.73636	2.97017	2.03657	3.1462	1.56626	2.13999	2.15213	1.42763	1.57923	3.23432	1.98017	3.71151	2.39696	2.42983	6.42011	2.54711	2.41333	0.821715	-0.33195	0.96709	-0.925535	0.442109	0.958944	0.413921	-2.11383	3.65233	2.62767	2.08078	2.81259	1.31521	-0.0336917	1.49404	1.4678	-1.11265	0.717585	4.62428	-0.895319	0.370696	5.31843	0.0321909	1.00681	2.5114	1.49669	1.99005	3.58903	2.16992
Os08g0124600	(No Hit)	retrotransposon protein, putative, Ty1-copia subclass	8.3117	8.76917	8.07433	8.98722	9.17286	8.4183	9.34104	9.30558	9.11551	9.10549	9.333	9.46994	9.52334	8.54955	8.90175	8.79668	9.17263	7.9316	7.66902	7.63192	7.95005	6.35143	6.96249	6.56773	7.6803	7.50121	7.1963	6.44279	6.84704	7.44893	7.61702	7.82546	7.93012	7.74984	8.00007	8.05265	11.1917	8.89148	8.18679	9.31728	8.67349	8.1008	8.52381	6.0718	5.73653	7.30631	5.89928
Os08g0124700	Resistance protein candidate (Fragment).	lectin-like receptor kinase 1, putative, expressed	4.28508	3.46349	4.00446	4.51389	4.62208	5.05017	4.53426	3.9607	3.79185	6.18018	6.66513	6.73456	3.53997	2.00275	3.7212	5.65499	5.8123	5.19676	6.16599	7.49209	7.30084	6.72137	6.40205	6.93578	5.81034	6.05834	5.70135	8.35847	8.21791	6.51868	9.64725	9.71754	10.1325	9.46918	9.14316	9.65412	9.72745	9.18574	9.74823	8.92434	9.36537	9.19375	4.95169	6.34035	6.22266	7.19999	6.3024
Os08g0125100	(No Hit)	No Hit	5.58837	5.86836	6.33454	6.42555	6.69004	6.86485	4.18282	6.4405	5.09692	3.67073	4.11427	7.47343	3.5268	3.73692	5.25088	2.78491	3.90869	5.25085	4.57405	3.43781	6.25712	3.42505	5.46702	4.9437	5.59703	5.53341	5.23455	4.41183	4.09104	5.68199	5.23311	5.08387	6.08971	5.1297	4.13639	5.03304	9.95654	7.45033	6.67285	7.22821	7.37828	6.45362	7.79949	7.14646	7.05282	6.86424	7.15748
Os08g0125800	Resistance protein candidate (Fragment).	lectin-like receptor kinase 1, putative, expressed	3.73904	3.65262	3.59269	4.30579	5.11574	4.85901	3.44918	3.8313	4.59315	6.09826	5.88099	5.66125	3.78246	2.04974	2.63587	4.84928	5.14809	5.25292	4.55047	6.14918	5.25921	4.72209	4.13597	3.63826	6.28417	5.34192	1.08567	6.38412	5.75207	5.16339	8.18183	8.59101	8.77025	7.87498	7.86715	8.32907	9.02386	8.57405	8.64313	8.54857	8.42111	8.29691	3.05025	2.29056	2.28692	4.29773	2.62982
Os08g0135500	Conserved hypothetical protein.	X8 domain containing protein, expressed	3.93379	3.10199	4.84919	4.16289	3.80056	4.9057	3.80131	3.80793	4.39014	3.42962	3.86753	4.85894	3.901	3.73486	4.25661	3.44465	3.93615	4.40075	3.76003	4.11266	4.0019	3.99365	3.88752	4.27	4.17095	5.28005	2.93324	3.69171	3.88992	3.76785	3.71518	3.58972	3.83496	4.05581	4.58534	3.91732	5.17155	4.41986	4.10409	4.58887	4.22091	4.07376	3.80566	4.0676	4.47973	5.01133	4.04161
Os08g0139400	Non-protein coding transcript, unclassifiable transcript.	U box protein 8, putative, expressed	9.87313	9.47747	9.95313	11.4711	11.2812	10.8138	11.5	11.1972	11.3175	11.9661	11.7344	11.6068	11.3073	11.2684	10.8964	12.0898	11.9226	12.2048	10.0635	10.643	10.2936	10.7841	10.0709	10.2613	11.7378	11.3792	11.2633	12.9621	12.2669	12.0757	11.8375	11.5733	11.7332	11.4201	11.1885	11.6928	11.8293	11.9124	12.3213	12.474	11.9796	12.1158	10.2398	9.47308	9.14796	11.5246	9.93975
Os08g0149000	Peptidase, trypsin-like serine and cysteine proteases domain containing protein.	expressed protein	2.92877	3.10273	1.41172	2.80159	5.52449	0.679056	4.35025	0.605282	2.83084	2.19914	2.56405	1.65368	0.344421	2.28373	0.746224	1.14811	1.27422	1.67209	2.48512	1.70661	2.44342	0.40534	1.10497	1.58859	1.01434	4.18703	0.842723	2.54627	2.59783	3.66924	2.64237	1.93787	0.777514	0.963353	0.374856	1.53954	2.3042	-1.11473	0.79676	4.6081	-1.17373	-0.303356	2.49117	3.78581	3.21606	4.30813	3.48153
Os08g0158000	(No Hit)	No Hit	5.84771	5.69494	6.32106	6.37418	6.75295	6.86789	4.21914	5.29806	5.11025	5.4126	3.91198	7.45387	2.58752	2.98054	5.27119	1.44639	3.85072	4.80704	5.22902	3.5413	5.95036	2.98611	4.75138	4.89527	5.52248	4.97205	5.14084	3.88932	3.81276	6.30509	5.2873	5.07435	6.03101	5.05108	4.26815	5.05057	9.84788	7.44418	6.50787	8.43626	7.16968	6.34025	7.7671	7.16471	7.03426	6.94463	7.12745
Os08g0162200	TPR-like domain containing protein.	pentatricopeptide, putative, expressed	3.67331	4.17496	2.77402	4.96311	4.71262	3.82675	4.17717	4.43034	4.49534	5.26155	4.8545	4.53629	4.94015	4.62987	4.70454	5.40482	5.32719	5.34622	3.58296	3.25852	3.08031	3.48819	4.03381	4.16226	1.8385	5.47181	5.53421	3.20154	3.73751	4.50914	3.78922	3.29088	3.73307	3.64407	2.33626	2.94471	3.21328	2.82783	4.42295	3.96245	1.89735	3.91298	5.83154	4.76378	4.63045	3.70675	5.09907
Os08g0163800	Protein of unknown function DUF260 domain containing protein.	expressed protein	2.10924	1.9258	3.54369	2.85558	2.48198	2.67543	3.11611	2.7972	3.92084	2.71045	3.01458	4.01804	1.75168	3.19451	1.7825	3.06004	2.89395	3.61501	2.05131	1.6799	2.7251	2.62974	1.70943	0.951808	-0.805446	4.92361	3.15669	2.34758	2.92715	3.73445	2.36932	3.30823	3.02434	2.74658	3.83736	2.89703	4.3415	4.22157	3.9607	3.3412	3.56883	4.27855	2.58763	1.23464	2.5172	2.86122	1.24231
Os08g0167300	Plant protein of unknown function family protein.	No Hit	0.983533	1.91566	1.8613	2.26515	2.91918	3.00338	2.39743	2.3861	2.11476	2.63147	2.07058	2.12282	2.27937	2.54561	2.23999	2.12243	1.46605	1.17643	0.394809	2.13868	2.60676	1.42301	2.7422	1.42837	-0.714665	3.8598	3.1512	-0.840178	2.09565	2.25712	8.58451	9.06243	9.46074	8.40129	8.84611	10.2287	6.77352	6.85916	7.83428	7.70402	5.44177	8.35941	2.19577	1.82137	5.91592	2.40119	2.11324
Os08g0191800	Aminoacyl-tRNA synthetase, class Ib domain containing protein.	tRNA synthetase, putative	4.05508	3.9987	3.57598	3.07116	2.50123	1.65184	3.34746	2.71909	3.17676	2.28388	2.22221	2.11638	3.92748	3.61846	3.45086	3.94851	3.18507	3.01666	3.25525	3.64109	2.10662	3.9729	3.38579	2.85437	5.10261	5.54698	4.46186	3.11485	2.80499	4.1669	3.94465	4.32331	2.74579	4.00548	5.19123	3.82971	4.6629	5.09896	3.08399	3.39429	4.92957	3.0379	5.62431	4.86791	5.21898	2.14735	5.12027
Os08g0197700	Luminal binding protein 5 precursor (BiP 5) (78 kDa glucose-regulated protein homolog 5) (GRP 78-5).	DnaK family protein, putative, expressed	4.174	3.42163	4.20007	3.71058	3.12934	4.17749	2.71954	2.54465	2.51172	3.079	2.43949	4.44139	3.94193	3.74486	2.93775	4.08027	3.09993	3.91993	3.92717	3.87642	2.91984	4.1069	4.09529	1.635	3.9119	4.50502	2.7441	2.89522	3.77546	4.10134	4.61009	5.46335	4.42243	4.65758	6.05811	4.51414	6.17468	6.30104	4.94807	4.92483	5.86834	3.92558	3.32101	3.4167	3.1864	3.08141	3.13951
Os08g0206400	Potassium transporter 11 (AtPOT11).	potassium transporter, putative, expressed	7.75032	7.71222	7.7624	7.77197	7.40909	7.98842	6.71661	6.39715	6.83621	7.94882	7.58573	7.6839	7.1401	7.05941	7.12872	7.66894	7.43674	7.3284	8.38953	8.1422	9.03374	8.55636	8.77603	9.00591	7.38645	6.81212	7.35009	8.86564	8.51769	8.52624	9.7707	9.51386	9.93171	10.1679	9.69263	10.4469	8.55934	8.48211	9.2739	8.66565	8.90987	9.71653	9.2376	9.13861	9.20758	10.1782	9.41106
Os08g0224200	YTH domain protein 2 (High-glucose-regulated protein 8) (NY-REN-2 antigen) (CLL-associated antigen KW-14). Splice isoform 2.	YT521-B, putative, expressed	6.07576	6.10139	6.6749	6.43121	6.57558	6.50414	6.9639	7.0126	7.40798	6.37752	6.89672	6.26051	6.88946	6.84586	7.9123	6.2688	6.76267	6.81478	6.39977	6.66118	7.12367	6.74744	6.72835	7.13801	6.43856	5.5231	4.89032	5.63642	5.96829	5.1716	6.84748	7.23966	7.32516	7.08281	7.00157	7.23937	6.46556	6.53402	7.25814	5.87967	6.55667	7.18201	6.54183	7.2052	7.40876	6.88906	7.03885
Os08g0224900	Conserved hypothetical protein.	No Hit	2.11445	2.83575	3.07585	3.33287	3.01786	3.20501	2.96939	2.9292	2.40371	3.25526	3.19009	2.73022	2.65568	1.40965	3.34856	3.35897	3.2525	5.67275	2.31027	3.41673	2.70882	4.06992	3.60073	3.14513	4.47458	3.08723	1.8771	4.55083	5.84959	4.87907	4.66926	4.73526	4.36245	4.81276	5.77213	5.64083	4.94792	4.91099	4.03635	4.47569	5.21306	4.67843	2.70015	2.51271	2.14502	2.35442	1.81343
Os08g0229000	(No Hit)	No Hit	6.38275	5.70891	6.15046	6.20341	6.50408	6.68302	4.89204	5.17222	5.42282	4.09919	4.02171	7.1117	3.55329	3.41725	4.64752	2.34907	3.77196	4.99213	4.34689	2.9645	5.93154	3.34044	4.54838	5.07017	5.04836	4.02971	5.54038	3.76475	3.98112	5.49732	5.06414	4.88627	5.82462	4.96317	4.08139	4.75954	9.53624	7.28753	6.26067	7.55192	6.97661	6.06494	7.55345	6.78552	7.17917	6.74635	7.04253
Os08g0233000	(No Hit)	No Hit	5.33016	6.25998	6.37008	6.37723	6.20607	6.91076	4.43898	5.47225	5.18072	3.79569	5.08967	7.37125	3.78571	3.59365	4.69347	4.72291	3.93182	5.1852	4.49403	3.67336	6.12293	3.35846	4.81896	5.07813	5.42778	5.40866	6.36751	4.027	4.21557	6.07903	5.31196	5.09541	6.07315	4.96078	4.50101	5.03431	9.8418	7.42774	6.56906	7.38745	7.17054	6.31682	7.7581	7.0723	6.99683	6.9325	7.09552
Os08g0241300	Conserved hypothetical protein.	conserved hypothetical protein	6.32314	6.39523	5.8278	7.01709	7.305	6.4939	7.12311	7.43402	7.52546	7.23146	7.4847	8.06676	7.70271	8.40269	8.2237	8.72848	8.64808	8.59547	8.8108	8.31775	7.09565	8.88147	7.78805	7.95488	9.47621	8.97699	9.74397	9.86796	8.45285	7.79683	6.47524	6.28456	7.11902	6.81223	6.45747	7.24669	6.55852	6.9054	7.04695	7.80363	6.99691	7.86157	8.21797	7.6802	7.39405	7.67029	7.85326
Os08g0243100	4'-phosphopantetheinyl transferase domain containing protein.	dehydrogenase-phosphopantetheinyltransferase, putative, expressed	9.88557	9.5626	9.29379	9.36177	9.05143	8.86961	9.84186	9.4596	9.29108	8.73249	8.61136	8.04753	9.34233	8.99242	8.89339	8.02331	8.57159	7.72174	10.7733	10.3032	10.925	10.3432	10.8806	10.8381	8.21653	7.63445	8.06911	7.87458	8.13563	7.8084	11.347	10.6482	11.2185	11.3321	9.86307	10.4276	9.82736	10.1982	10.5513	10.8293	10.0801	10.4242	11.8893	11.8535	11.8534	11.2846	11.5892
Os08g0269700	Conserved hypothetical protein.	retrotransposon protein, putative, SINE subclass, expressed	9.93019	9.96962	10.7384	10.9024	11.357	11.4122	9.71291	9.92551	9.62694	7.159	7.97297	8.20534	7.20552	7.96286	7.74985	8.558	8.76249	6.43656	11.1965	9.69993	11.2036	11.4671	12.0007	12.1161	7.13303	7.25217	7.66327	6.80259	7.83044	7.87301	6.16173	6.7093	7.48003	7.20748	6.92848	7.37259	6.51589	5.57936	6.14916	5.1658	6.10793	6.86419	11.0947	11.7693	11.8786	10.6424	10.8444
Os08g0270400	Sinapyl alcohol dehydrogenase.	dehydrogenase, putative, expressed	12.6537	13.3403	13.3818	11.6613	12.6227	12.3709	10.6247	11.8482	11.6917	7.95429	9.1386	9.37757	13.2075	13.6253	13.4531	10.8076	10.8535	11.4861	11.1379	11.4615	11.5545	10.3215	10.7569	10.7707	9.19908	9.17406	8.7947	8.64437	9.35313	8.42367	10.3236	10.8799	11.0468	10.1674	10.6238	11.9216	12.0781	11.8406	11.5698	11.8905	11.9402	10.5299	8.7927	9.83982	9.39489	8.96902	9.22673
Os08g0278600	Complex 1 LYR protein family protein.	LYR motif containing protein, putative, expressed	6.22263	5.94974	5.76816	6.87231	6.89198	6.2812	5.85851	5.43836	4.97375	5.60466	5.40431	5.32561	6.30936	6.43783	5.91936	5.52528	5.83121	5.26732	5.73117	6.07479	5.47973	5.52081	5.71611	5.44784	5.29908	5.33987	5.79877	5.21324	4.28758	4.45756	5.19653	4.90861	5.05161	5.37896	4.97793	5.00394	4.81817	4.778	4.87137	5.47776	4.72933	4.88881	5.95177	5.24547	4.54599	5.69074	4.84517
Os08g0289000	Conserved hypothetical protein.	expressed protein	10.4414	10.2222	10.1918	11.132	11.0215	10.5908	10.7836	10.4995	10.5434	11.3796	11.4267	11.3524	10.7249	11.2922	10.9507	10.9039	11.1755	11.5177	11.4183	11.5187	10.4571	11.0397	10.328	10.35	10.6415	10.6072	10.7873	11.7118	11.0794	10.2901	11.0233	10.8527	11.0738	10.6392	10.307	10.6928	10.0192	10.6233	10.7383	11.0646	10.5439	10.6156	11.277	10.6383	10.7007	10.1297	10.7453
Os08g0289400	Zn-finger, CCHC type domain containing protein.	retrotransposon protein, putative, Ty1-copia subclass	8.35136	8.71887	8.15504	9.01393	9.16342	8.43321	9.22032	9.34044	9.12678	9.10156	9.27513	9.50875	9.54164	8.46943	8.80499	8.64578	9.18634	7.85082	7.70978	7.50965	7.90336	6.35942	7.02167	6.48923	7.45007	7.50739	7.10686	6.54347	6.82965	7.18443	7.56124	7.7753	7.8331	7.61706	7.97301	8.07633	11.144	8.95967	8.16335	9.41994	8.66199	8.09102	8.56065	6.07523	5.50834	5.63491	5.80164
Os08g0298600	Conserved hypothetical protein.	No Hit	3.54731	2.40108	1.71947	2.57636	1.48184	1.08852	1.59273	3.26976	2.31376	2.04436	1.96476	3.0172	3.69932	3.47831	3.68359	3.41871	2.58647	2.20817	3.19653	3.16413	2.90814	3.33173	3.85847	2.38337	3.96915	5.54371	3.625	3.67499	2.87413	2.19624	5.16429	5.42107	3.32828	4.94381	6.16082	5.76941	5.28906	4.58418	3.15564	4.5175	5.0559	3.48	2.21453	2.50048	2.38893	1.33959	1.29339
Os08g0300300	C1C-Nt1 protein.	chloride channel protein, putative, expressed	6.15088	5.75096	6.44828	6.15254	6.57506	6.69795	7.44164	6.93572	6.99157	7.73016	7.61523	7.29857	6.17705	6.41852	6.53338	5.64755	6.24285	6.08069	7.3861	7.39698	7.33358	8.34969	7.88416	8.25296	8.0537	7.59288	8.20116	9.68033	9.4659	9.15246	9.52603	9.13485	9.72517	9.77158	9.11248	9.21519	7.63128	8.34514	9.31392	9.08041	8.59919	9.21971	8.71291	9.26289	9.16202	7.70661	8.7576
Os08g0307400	Phosphatidylinositol 3-kinase, root isoform (EC 2.7.1.137) (PI3- kinase) (PtdIns-3-kinase) (PI3K) (SPI3K-5).	phosphatidylinositol 3-kinase, root isoform, putative, expressed	9.28126	9.64337	8.40687	9.34292	9.43637	8.61789	9.76258	9.41013	8.8875	9.5927	9.58676	8.48715	7.98237	8.483	8.49401	7.79784	9.5564	7.81901	5.28936	5.89695	6.98373	5.33346	6.77391	6.61048	5.77559	5.36322	6.77806	6.27175	7.05851	6.81011	7.10229	6.7105	6.9148	6.93819	5.80627	6.78981	5.86989	6.93492	6.99474	7.41806	7.24929	7.24041	8.20628	7.94404	7.48016	8.77079	8.10602
Os08g0309300	RER1A protein (AtRER1A).	Rer1 protein, putative, expressed	10.4053	10.0563	9.77917	10.294	10.3823	9.47729	10.7427	10.748	10.4278	10.701	10.5199	9.8604	11.211	11.3509	10.5085	11.128	11.0818	10.7981	10.5265	10.584	9.85451	10.9317	10.6813	10.4267	10.2622	9.9998	10.165	11.0393	10.5877	9.80861	11.328	11.0908	11.17	11.4338	11.1089	11.2556	10.3759	10.5641	10.6331	10.8015	10.7037	10.4604	10.5914	11.1019	10.8734	10.7921	10.7095
Os08g0316700	(No Hit)	No Hit	5.57854	5.67786	6.23461	6.25126	6.6442	6.92341	4.15771	5.27834	5.43196	3.84469	4.13291	7.36411	4.05824	3.51806	6.56208	3.21841	3.81938	4.7439	4.0998	3.4205	5.63919	3.0503	4.64921	4.94691	4.72756	5.18114	5.54102	4.0805	3.52289	6.02465	5.13226	5.04837	5.8669	4.78504	4.06171	5.01538	9.74084	7.42174	6.55509	7.53447	7.08951	6.22307	7.72223	6.97958	6.95004	6.26262	6.92612
Os08g0359300	Esterase/lipase/thioesterase domain containing protein.	expressed protein	8.29598	8.25242	7.71265	8.252	7.96414	7.3673	8.42762	8.50934	8.05821	7.93634	7.76336	7.16375	8.56769	8.83366	8.28715	7.5701	7.9282	7.60852	8.05505	8.37228	7.66539	7.58739	7.74225	7.50053	7.40277	7.18275	7.53329	7.37303	7.76629	7.02023	8.48651	8.11542	8.10535	8.33736	7.50768	7.5295	6.74605	7.33863	7.61444	7.65902	7.78579	7.51388	8.90994	9.06164	8.77765	7.77291	8.68203
Os08g0375200	SKP1 component family protein.	No Hit	3.16739	2.75901	4.87477	3.35725	3.12131	3.8578	2.14993	2.94509	3.54165	1.9004	2.9465	3.61943	2.48808	2.96288	3.64003	3.69845	2.53258	4.0019	4.12795	2.89738	3.45177	3.23785	3.04615	3.05242	2.19814	4.80251	4.80202	2.22203	2.12845	4.48592	3.75732	4.25222	4.61465	3.91884	4.79235	4.42391	5.72059	4.93137	3.67612	3.63344	4.29556	3.57438	3.12521	2.43215	3.10097	2.21252	2.5009
Os08g0375700	SKP1 component family protein.	Skp1 family, dimerisation domain containing protein, expressed	1.02478	1.27706	3.29053	2.20214	2.31645	3.4778	1.74449	1.47698	0.86107	1.91262	1.14488	1.98858	2.53343	1.17751	1.57008	1.37457	0.934507	0.350218	2.75244	1.79754	2.29752	1.30542	0.661871	2.62901	0.270827	4.08173	4.63504	2.80373	2.44417	1.28875	4.02636	3.59746	4.83489	4.21857	4.15864	4.80852	2.02362	1.52477	3.20613	2.46936	0.435834	3.71049	2.12091	0.850511	1.64804	1.68537	1.68205
Os08g0376600	Protein kinase domain containing protein.	protein kinase family protein, putative, expressed	1.84987	1.779	4.11689	2.03346	0.853538	3.01299	3.58455	2.98103	2.92871	2.92504	1.40011	3.76051	0.915134	1.26338	3.52988	1.37334	2.05636	2.802	5.73918	6.119	8.72553	4.38661	5.47764	5.57348	5.76721	5.88078	6.16394	6.66874	6.04481	6.60909	11.13	10.9952	11.116	9.97993	10.2373	10.5866	10.0339	9.76048	10.4235	10.3131	10.5983	10.0809	3.96004	5.76488	6.99461	3.09579	5.65688
Os08g0382700	Hypothetical protein.	No Hit	1.99413	2.21963	4.96076	1.19451	2.16248	1.44548	1.95842	1.63032	1.30467	1.65612	1.49344	1.56885	2.49878	3.11597	0.893668	2.27677	1.00262	1.66378	1.51411	1.21333	2.57159	0.90934	0.13186	1.518	0.741124	5.19224	3.88484	2.79394	1.63502	2.62245	1.40353	0.639293	0.660868	0.661382	0.323767	0.869142	3.54775	0.511974	1.17566	1.63486	-0.0353003	0.858833	2.80021	2.69382	5.42126	2.41232	2.65502
Os08g0400000	Puromycin-sensitive aminopeptidase (EC 3.4.11.-) (PSA).	YDG/SRA domain containing protein, expressed	4.23406	4.18424	4.94411	4.05215	4.27837	4.76718	6.58934	6.13941	5.87687	6.40386	6.22719	6.51914	4.96706	4.70371	5.11553	4.62246	5.2803	4.66258	3.54035	3.32355	4.04407	3.37509	3.86072	3.8662	5.70602	5.5365	6.05613	4.86193	6.20287	6.83203	4.87367	4.78795	4.05579	4.38651	5.3164	5.09069	6.89355	6.93128	5.80844	6.71996	6.6654	6.54489	8.90117	6.73565	6.93592	7.1726	8.13416
Os08g0416400	RNA-binding region RNP-1 (RNA recognition motif) domain containing protein.	transposon protein, putative, CACTA, En/Spm sub-class, expressed	10.92	11.0217	10.191	10.786	10.5812	9.87188	11.0292	10.8664	10.4217	11.1684	10.9822	10.0443	10.424	10.6344	10.7604	9.65555	10.9573	10.0286	9.46509	9.9899	9.88904	9.63484	9.87936	9.65712	9.358	8.63042	9.63818	9.29292	10.1013	9.39394	10.4608	9.96089	10.2448	10.4452	9.28763	9.70728	9.24609	9.81286	10.0088	10.3744	10.1178	10.1897	11.2021	11.0298	10.6458	10.522	10.5917
Os08g0422200	Cation efflux protein family protein.	cation efflux family protein, putative, expressed	6.68975	6.36651	5.82654	6.50696	5.7554	5.55941	7.28457	7.02999	7.42112	7.60978	7.20428	6.60697	7.44089	7.08299	6.88986	6.95825	7.09446	7.55919	5.81645	6.01391	6.19669	6.03893	6.2897	6.15259	5.80523	5.93692	4.98624	6.26076	7.01465	5.88271	7.28165	6.69626	6.72442	7.28232	6.58045	6.81769	6.6093	6.44764	6.90673	7.37109	6.53372	6.91152	6.87959	6.59975	6.74224	6.71691	6.57832
Os08g0428200	Typical P-type R2R3 Myb protein (Fragment).	MYB family transcription factor, putative, expressed	2.94352	3.89235	3.34513	3.30239	3.25735	2.63038	4.35281	5.59785	7.38114	4.74733	4.55238	3.49091	10.7537	10.2622	9.88027	8.25637	9.0554	7.87919	6.17894	6.4861	6.02939	4.19187	5.41653	5.2732	8.42739	8.87611	5.68867	5.99254	3.48597	3.83777	4.18387	4.52909	4.31429	4.5864	4.85606	4.10601	4.58682	5.21348	5.83027	4.43225	4.46038	5.62004	5.21094	5.62284	6.76887	5.43293	6.8793
Os08g0430200	OsRAD23.	RAD23 DNA repair protein, putative, expressed	11.456	11.58	11.0269	11.6802	11.8552	11.4562	11.6718	11.6687	11.6224	12.275	12.2942	11.5941	11.7589	11.6407	11.5831	11.8185	11.9011	11.584	11.81	11.7629	11.2665	12.37	12.1479	12.1216	11.072	10.5677	11.3767	11.9736	12.1876	11.7541	12.1762	12.2994	12.1225	12.3091	12.2527	12.0391	11.258	11.6255	11.746	12.0631	11.8604	11.8862	12.5707	12.411	12.1164	12.3658	12.5362
Os08g0433100	Protein of unknown function UPF0016 family protein.	uncharacterized protein family UPF0016 domain containing protein, expressed	10.6402	10.6412	10.9561	10.0341	10.4189	10.1497	10.5747	10.7851	10.6768	10.161	10.5646	10.0496	10.6661	10.5547	10.2701	9.94372	10.008	9.56623	10.9901	10.6985	10.7389	10.4267	10.36	10.2636	10.3426	9.89465	10.5441	10.8733	10.7909	10.1776	11.0687	11.0482	11.2246	11.1345	10.7901	11.2318	10.768	11.2956	11.4953	11.3005	11.2973	11.8878	10.9212	11.3402	11.0344	11.2405	10.9362
Os08g0442400	BABY BOOM.	AP2 domain containing protein, expressed	7.48671	6.90385	6.9564	10.3747	9.96757	10.2895	9.44089	8.57863	8.81689	9.28241	9.03414	9.72533	5.8503	5.68709	6.03277	8.10705	7.83315	7.76209	8.48299	8.42265	8.16048	9.38747	9.08755	9.59867	7.72576	7.57343	8.70663	9.36133	9.619	9.44418	7.54991	7.26966	7.28246	6.73355	7.15796	7.70511	8.03488	8.10778	7.65305	9.21235	7.98006	7.69816	11.327	8.88699	9.24765	6.91782	9.81394
Os08g0446200	Receptor-like protein kinase precursor (EC 2.7.1.37).	receptor-like protein kinase precursor, putative, expressed	9.03964	8.38646	9.37094	8.77326	8.45177	8.53706	6.65755	5.9769	6.0385	6.87849	6.83559	6.53934	4.97725	5.09274	4.99815	5.29315	5.36209	6.65759	9.02528	8.39234	9.28171	9.05562	9.49221	9.38857	6.33548	5.7762	6.96967	7.59134	8.40383	8.08665	9.70602	9.10949	9.32161	9.63151	8.90999	9.42183	7.96389	8.24549	8.70348	8.81342	8.7512	8.67428	9.79206	9.72171	9.40037	10.3339	9.64886
Os08g0448000	4-coumarate--CoA ligase 1 (EC 6.2.1.12) (4CL 1) (4-coumaroyl-CoA synthase 1) (Clone 4CL14) (Fragment).	AMP-binding domain containing protein, expressed	6.42053	6.04393	7.59654	6.27448	6.24594	7.56166	5.68914	5.74056	6.39668	6.81192	6.45513	6.10482	8.42908	7.36833	6.66767	5.83334	6.50156	6.18087	6.48682	8.30208	7.8963	5.4831	4.82392	5.56045	7.05746	7.52536	5.45348	7.0808	5.70408	3.29567	9.72606	9.11678	9.36261	9.87715	9.16189	9.01505	8.85653	9.09738	9.75554	9.40877	8.28841	9.13033	2.60234	4.44086	4.60581	7.62745	4.36379
Os08g0473800	Conserved hypothetical protein.	No Hit	2.17556	2.31243	1.9026	1.8783	2.15324	2.68292	2.33936	2.9549	3.73518	3.37773	3.90825	3.30122	3.75408	0.745925	0.727696	3.59488	2.32593	1.14694	0.908277	0.524385	1.06123	1.36953	0.576735	1.20304	4.16538	4.99429	7.02849	1.45942	1.89495	3.29799	1.84222	1.48473	1.97269	1.74937	2.28974	1.92045	5.05482	3.61263	2.63482	3.15701	2.4497	1.3412	2.22497	1.397	1.83818	2.41253	1.73337
Os08g0475500	Conserved hypothetical protein.	hypothetical protein	5.42832	5.35769	6.63503	5.67066	5.51891	6.28374	4.36302	5.26497	5.84244	4.5166	5.00078	5.83212	5.74522	5.4905	6.14758	5.48477	4.83957	6.32693	8.10934	7.19194	6.04509	5.87019	5.83003	6.04041	6.05063	6.22571	4.03003	5.08149	5.06165	5.7243	6.22615	6.01266	6.41104	6.38288	6.85031	6.27289	7.219	6.86997	6.51705	6.08228	6.89401	7.17953	5.38677	5.70841	6.62886	6.20954	5.46499
Os08g0480100	Signal recognition particle receptor protein (Fragment).	signal recognition particle receptor, putative, expressed	9.94414	9.99378	9.77187	9.85642	10.1335	9.78159	9.6916	10.0438	9.80895	9.53562	10.1341	9.11542	9.21509	9.7787	9.43829	8.98069	9.81585	9.50483	8.16022	8.7248	8.51003	8.67615	8.57294	8.76386	8.42129	7.96829	8.43907	9.12247	9.63841	8.48366	8.33461	8.13667	8.51521	8.40228	7.97207	8.54075	8.14049	8.04973	8.33379	8.16289	8.21368	8.10087	8.49093	8.76001	8.97909	9.1825	8.85788
Os08g0484200	Zn-finger, RING domain containing protein.	zinc finger, C3HC4 type domain containing protein, expressed	2.88816	2.47563	4.42723	3.63101	3.71232	4.24144	2.76195	3.32957	2.97689	6.02985	5.51573	5.89115	3.92918	4.26641	4.47828	6.06753	6.38319	7.16791	3.75205	3.15938	4.56207	3.92421	4.18125	4.96308	5.7896	5.88523	4.21534	6.63309	5.66179	5.32833	4.11504	4.11987	3.58063	4.05376	4.82883	4.38334	3.68152	4.25718	5.38026	4.80487	4.45581	5.0181	3.19676	2.26354	2.78665	4.11064	2.8445
Os08g0485600	Zn-finger, C2H2 type domain containing protein.	ZOS8-08 - C2H2 zinc finger protein, expressed	6.66064	6.46936	6.39587	6.73193	6.72727	6.30248	7.03928	5.09422	6.4271	7.09912	6.98934	6.57074	5.22353	5.69755	5.22853	5.54662	6.48894	5.96881	5.91164	6.13545	5.74703	6.22315	6.53875	6.16657	6.2988	5.10348	5.75463	5.60601	5.86755	6.47822	7.35691	7.09363	7.08084	7.32879	6.67572	7.12186	7.14929	7.82445	7.61359	8.12321	7.8627	7.49747	6.66266	6.82699	6.23745	6.1163	6.52258
Os08g0499400	(No Hit)	expressed protein	4.21301	4.71067	4.39471	4.3534	5.23861	4.53875	4.67347	5.45265	5.17973	4.91278	5.38063	5.3663	4.4178	5.23419	4.87328	5.14637	5.44785	5.75396	3.12283	3.04817	3.82607	3.24583	3.31318	3.03485	4.00718	4.87343	2.98498	5.09856	4.79618	4.27693	4.30149	4.70794	4.95115	4.77324	5.0324	5.37284	6.35377	5.78277	6.07001	5.8352	6.0894	6.54457	3.95154	3.59024	4.60704	5.46662	4.06372
Os08g0500100	Peroxisomal targeting signal 1 receptor.	tetratricopeptide repeat domain containing protein, expressed	12.2499	11.7803	11.7181	12.6184	12.359	11.9378	12.0549	11.7577	11.6666	12.4493	12.0868	11.5518	11.3339	11.3885	11.3988	11.661	11.9489	11.7534	10.08	10.4738	10.6147	10.4413	10.5153	10.6519	10.809	10.268	10.9287	11.4304	11.8189	11.3563	10.9364	10.273	10.6422	10.9137	9.99768	10.6851	10.0383	10.7188	11.0537	11.7006	10.8865	11.2241	10.138	10.2398	10.102	11.4881	10.5833
Os08g0519400	Apolipoprotein A/E/C3 family protein.	DNA repair ATPase-related, putative, expressed	13.0556	13.0422	12.8639	12.0244	12.2073	11.9196	12.0582	12.1757	12.231	11.945	12.1746	12.1099	12.5739	12.6475	12.4223	11.8553	12.0661	11.9747	11.7411	11.9632	11.8596	11.6801	11.6024	11.727	12.4408	12.0101	12.3258	12.6141	12.688	12.7247	11.913	11.747	12.2709	12.0409	11.4816	11.9193	11.9244	11.4877	12.2201	12.0593	11.7967	12.3241	11.8038	12.1352	12.2235	11.7732	11.7303
Os08g0540100	Biotin synthase (EC 2.8.1.6) (Biotin synthetase).	radical SAM enzyme, putative, expressed	10.4898	10.6771	10.037	11.571	11.6624	10.844	11.3815	11.3163	11.2006	11.7349	11.6164	11.3312	10.8804	11.395	11.2783	11.6721	12.1449	11.8495	11.8572	11.6871	11.7818	11.8836	11.9141	11.9719	11.0971	10.6837	11.0085	10.9584	10.7011	10.3333	10.7994	10.5406	10.8922	11.0408	10.5129	10.4798	9.59085	10.0355	10.4642	10.665	10.0188	10.5729	11.6903	11.4564	11.2126	11.2522	11.5733
Os08g0540900	Conserved hypothetical protein.	hypothetical protein	4.1957	4.4307	5.75754	4.82074	5.09332	5.99233	5.92057	6.03442	5.6395	6.59608	6.50738	7.39306	6.88247	6.35442	6.29001	7.27215	6.54736	6.80325	5.84713	6.13336	5.31254	4.53313	3.97585	3.82935	7.52805	8.19081	6.17472	7.42345	5.99005	4.34423	6.34603	6.53745	7.59878	6.56004	6.89583	7.12053	7.30436	8.03423	8.24981	8.63418	8.38746	8.94075	2.59688	2.1796	1.20585	5.50561	5.48239
Os08g0558300	Harpin-induced 1 domain containing protein.	harpin-induced protein 1 domain containing protein, expressed	9.05733	9.05119	9.99507	8.77853	9.54423	9.69272	7.70316	8.56687	9.12028	7.54865	8.84637	8.60672	8.28696	8.35636	8.81621	8.22634	8.57397	8.02049	7.74427	7.27641	8.11611	6.78938	6.93926	7.36216	6.9317	7.04402	5.75607	6.59992	7.51532	7.21056	5.44992	6.04067	6.63105	5.14959	6.12583	6.24852	7.03472	6.18131	6.09964	5.52497	6.02814	6.27925	7.49	7.42402	8.03703	6.19002	7.4436
Os08g0558600	Vesicle-associated membrane protein 727 (AtVAMP727).	vesicle-associated membrane protein 727, putative, expressed	11.5163	11.0602	11.1095	11.7449	11.6564	11.3706	11.9742	11.2147	10.9885	12.0426	11.5541	11.4961	12.2839	12.3568	11.5524	12.1656	11.9385	11.4602	11.5666	11.4908	11.3096	10.8404	10.5063	10.5385	11.7588	11.4454	12.2702	12.2409	11.538	11.1798	11.5773	11.003	11.4995	11.072	10.1683	10.7455	10.4588	10.7162	11.1698	11.5173	10.6736	11.2322	10.9823	11.4026	11.096	11.9271	10.7935
Os08g0565700	SRA-YDG domain containing protein.	histone-lysine N-methyltransferase, putative, expressed	8.00708	8.08211	7.23152	8.17057	8.00906	7.43459	9.22668	9.76124	9.57791	9.31546	9.30483	8.55665	10.202	10.0753	9.71021	9.77458	10.066	10.333	10.3371	10.7656	9.61931	11.197	10.9207	10.5232	9.59307	9.15637	9.46317	9.9323	9.81743	9.08814	10.5454	10.28	10.146	10.9683	10.3899	10.1036	9.90319	10.0686	9.98863	9.99092	9.9478	10.3183	12.3474	11.3814	11.4713	10.0635	11.3826
Os09g0105400	(No Hit)	No Hit	5.23558	5.45459	6.20201	6.17325	6.32304	6.69688	3.86612	5.21907	5.1495	4.11476	4.02257	7.10229	3.81497	4.41664	4.72707	2.67585	3.67458	4.9103	4.10438	3.28606	5.82328	3.09732	4.4189	4.8846	4.78797	5.2618	4.65632	3.44385	3.64795	5.42444	5.00584	4.61849	5.71563	4.76494	3.714	4.54509	9.5199	7.17442	6.20642	7.53999	6.80196	6.04119	7.5005	6.63756	6.68316	6.61951	6.97104
Os09g0115600	Phosphatidylinositol-specific phospholipase C, X region domain containing protein.	phospholipase C, putative, expressed	7.77396	7.63975	7.58474	7.45017	7.66218	7.47819	7.69839	7.70557	7.72804	7.98782	8.16232	7.80469	7.47569	7.69972	7.95685	7.36927	7.91412	7.8992	7.92537	7.89226	7.96109	8.28612	8.44535	8.57639	7.44365	7.07279	7.243	8.01734	7.79846	7.95793	8.1805	7.99007	8.26216	8.56458	8.05336	8.3749	7.0905	7.87031	8.08874	7.64611	8.18716	8.23011	8.74325	8.80754	8.89275	8.98071	8.91287
Os09g0129800	HGWP repeat containing protein.	No Hit	5.45863	5.61786	6.14757	6.26614	6.49117	6.78755	4.79057	5.42037	5.34699	4.51594	4.27124	7.24107	3.01805	3.12216	5.15134	2.28423	4.10313	5.13442	4.44544	3.04179	5.84358	3.37581	4.64741	4.88603	5.30211	5.56941	4.35764	4.01663	3.75415	5.6201	5.03871	4.78686	5.88343	4.83779	4.07608	4.87132	9.54729	7.34039	6.2823	7.52623	6.93275	6.26329	7.52269	6.8147	6.85423	6.76685	7.05553
Os09g0259200	Hypothetical protein.	seven-transmembrane-domain protein 1, putative	4.38148	4.07533	4.23548	5.54081	5.74275	5.43307	4.55963	4.45573	4.67838	4.28441	4.74004	4.83761	5.09267	4.14012	3.99134	4.97944	5.19688	4.84721	2.78846	3.264	3.20471	3.55898	3.713	4.58545	4.0827	3.61919	4.31293	3.14509	4.17917	3.57183	3.42013	4.21612	3.62262	3.07753	5.01051	4.69036	5.97994	5.32134	3.48968	4.17903	4.6719	4.38083	3.20234	2.65197	1.07001	2.81808	2.46751
Os09g0273800	SKP1.	Skp1 family, dimerisation domain containing protein, expressed	2.37576	3.07729	3.47309	1.88581	3.08048	3.60809	3.14374	3.17549	3.22743	3.33422	2.63393	3.27966	2.70714	3.00631	2.27295	2.91168	3.24375	2.27586	2.77124	1.87119	1.90185	1.41496	1.92273	2.73576	3.76094	-2.26463	4.30873	1.70491	2.16347	3.01501	2.00332	0.703099	3.08889	2.45001	0.588805	2.90452	1.05945	-1.56119	2.93895	1.25117	-0.863162	3.01854	3.22836	2.93838	5.41996	2.80616	2.97663
Os09g0274700	Fimbriata-associated protein (Fragment).	Skp1 family, dimerisation domain containing protein	3.82809	3.53288	4.22979	4.35787	3.9055	4.42816	2.95774	3.19327	3.62467	4.04996	3.40996	3.90556	3.7052	3.37296	2.51094	4.37287	3.62954	3.76454	3.76571	4.14273	2.9289	4.46848	4.81451	2.87106	4.97005	5.1136	4.93862	3.8639	3.87843	4.93072	6.4913	6.81162	6.07543	6.54712	7.32408	7.32666	6.74038	6.3523	6.07406	4.94911	5.87584	4.91138	3.81004	3.6291	4.16366	3.3516	3.37769
Os09g0274800	SKP1-like protein.	SKP1-like protein 1B, putative	2.05138	7.41254	3.8751	4.23452	2.79288	3.62278	2.20193	2.6346	3.55256	1.64255	1.93565	3.5971	3.08044	2.94739	4.46705	3.33969	2.51073	2.59199	2.22184	2.27814	2.33746	2.0397	1.6496	2.42983	3.38841	4.26564	5.19058	2.415	2.16789	4.03844	3.57549	3.67893	4.45434	3.40759	3.78059	4.45107	5.52854	4.11038	3.44086	3.32855	3.79622	3.37748	3.03015	2.47825	3.01596	2.43904	2.44537
Os09g0286400	Sodium/hydrogen exchanger family protein.	No Hit	11.3407	11.3136	10.4199	10.8439	10.5852	9.88335	11.67	11.376	10.9862	10.942	10.8406	10.0851	11.9923	11.7843	11.3471	10.7661	11.0303	10.5007	9.74841	10.6675	10.159	9.38922	9.26658	9.23037	10.4415	9.65371	10.4205	10.8279	10.6963	10.0195	10.8474	10.3656	10.499	10.3979	9.58144	10.2145	10.6465	10.8458	10.7684	10.6921	10.7866	10.7335	10.3383	10.4723	10.1425	11.0073	10.1152
Os09g0288700	(No Hit)	No Hit	5.37918	5.5371	6.20682	6.07482	6.33805	6.60528	4.23444	5.14769	4.75542	3.81769	4.03615	7.35313	3.72324	2.94355	5.17438	2.57273	3.81788	5.02987	4.33229	3.59182	5.88259	3.15781	4.57963	4.98347	5.41039	4.66491	5.3738	3.63113	3.82569	5.36792	4.88442	5.01718	5.66041	4.66598	3.69654	4.67158	9.55273	7.2007	6.04018	7.62814	6.8445	5.93544	7.50517	6.69508	6.71245	6.7695	6.9721
Os09g0315700	Phosphoenolpyruvate carboxylase family protein.	phosphoenolpyruvate carboxylase, putative, expressed	12.6996	13.3145	12.7062	11.5756	11.3517	11.6039	11.4769	11.6018	11.6344	11.3858	11.6491	10.869	12.3923	11.9187	11.8749	11.8195	11.447	11.6895	12.5137	13.5578	13.0798	10.8655	10.6203	11.0362	11.0575	10.8429	10.9998	12.0601	12.4954	11.4115	10.8395	10.5826	11.0114	10.3636	10.1394	10.8613	10.2742	10.0395	10.3642	10.264	10.1059	10.8999	11.3776	11.184	11.3552	11.1527	11.5044
Os09g0364700	(No Hit)	No Hit	5.38154	5.64756	6.24346	6.54021	6.80849	6.987	4.62286	5.30457	5.43645	3.6303	4.43874	7.41665	1.51106	3.32856	4.97306	3.45808	3.91208	5.46786	4.44143	3.67218	6.09693	3.6098	4.83489	5.04982	5.92173	5.78024	5.23357	3.88218	3.89924	5.80608	5.44365	4.99082	6.00024	5.10089	4.39973	5.26852	9.88102	7.42807	6.52335	7.53465	7.14876	6.3579	7.76597	6.99753	7.04299	6.95289	7.16473
Os09g0372900	Cyclin-like F-box domain containing protein.	OsFBX323 - F-box domain containing protein, expressed	9.58352	9.30507	8.95453	9.98036	9.71955	9.49873	10.327	9.93799	9.3997	10.7103	10.7291	10.2385	8.89517	9.44241	9.00166	9.55193	9.81483	9.18368	9.08147	9.37381	8.82191	9.01247	8.99581	9.13605	9.851	9.72864	11.2062	11.3038	11.0463	11.4602	10.3181	9.68496	9.93734	9.96041	9.26301	9.95461	9.37422	10.2639	10.2628	10.9603	10.7251	10.3179	9.12852	9.83586	9.4854	10.9976	9.95601
Os09g0378700	U box domain containing protein.	armadillo/beta-catenin repeat family protein, putative, expressed	4.71007	4.19812	5.25976	3.05024	3.32317	3.64132	4.45324	3.97792	4.20609	3.20402	3.21097	3.86106	3.7703	4.66973	4.26402	1.33447	2.5984	1.89624	7.49083	8.80452	8.41376	6.90845	5.01145	6.04247	6.70062	8.05042	7.34674	7.01417	8.96097	9.38054	8.96202	9.27415	9.31069	8.2767	7.58469	7.5416	8.24605	8.4705	9.60826	8.09126	7.94958	7.4968	3.72261	4.09499	4.79994	4.17342	3.74636
Os09g0381100	Xanthine/uracil/vitamin C permease family protein.	nucleobase-ascorbate transporter, putative, expressed	9.52179	9.7201	9.71593	10.4517	10.8045	10.6431	9.3308	9.61213	9.14664	10.4548	11.0414	10.466	9.32984	9.44514	8.83954	10.0075	10.0809	9.68484	9.96046	10.1494	10.0495	10.6567	10.4262	10.1644	10.3295	10.1346	10.7453	11.8837	11.8134	11.4041	9.9778	9.9794	10.2594	10.2639	9.51441	9.79493	10.5835	10.8181	10.718	10.9837	11.1592	11.0506	10.3677	10.7703	10.5504	12.6404	11.1105
Os09g0383500	(No Hit)	No Hit	5.4953	5.96284	6.35877	6.37128	6.74619	6.86651	4.28545	5.1813	5.32819	3.91105	4.08598	7.44933	4.50114	3.63793	4.3587	0.67572	3.36353	5.15759	4.79578	3.67396	5.84127	3.34712	4.75207	4.91005	4.64052	5.43527	5.14041	3.85553	4.176	5.70004	5.25463	5.21672	5.97533	5.05275	4.4016	4.88824	9.87181	7.50826	6.51394	7.63486	7.21034	6.37727	7.72884	6.98827	6.93727	6.85727	7.31536
Os09g0384900	Conserved hypothetical protein.	expressed protein	1.94698	1.64182	0.663244	1.49072	1.46033	-0.956389	0.680122	0.710336	1.40523	1.64638	1.15266	0.608788	3.23326	2.90645	1.01112	2.65876	1.33456	0.996283	0.187468	0.369109	0.233835	-0.652141	-0.134691	2.01714	-2.40573	4.71774	5.67682	0.0997934	2.56279	3.09536	0.889063	-1.04769	0.329784	0.422475	-1.50415	0.137383	-0.168792	-1.937	0.765701	1.18212	-1.0363	1.55564	0.59152	-0.124984	1.23677	0.717207	0.718198
Os09g0397100	Conserved hypothetical protein.	expressed protein	9.04678	9.3877	8.94068	9.56808	9.65443	9.40025	8.8451	8.89145	8.83386	8.9381	9.23292	8.94206	8.84611	9.26801	9.16776	9.01379	9.10631	8.64805	8.59659	9.15312	8.78346	8.50669	8.17455	8.76746	9.32407	8.61665	9.3544	9.29653	9.20801	8.92803	8.34867	8.5216	8.742	8.57711	8.35832	8.85975	8.47292	8.17276	8.68729	8.54293	8.71473	9.07828	9.2365	9.23509	9.16417	9.57271	9.11105
Os09g0401000	Myb-related protein Pp2.	MYB family transcription factor, putative, expressed	8.15462	7.36638	7.84216	7.27922	6.06645	6.68549	6.61872	6.76247	7.57452	7.23471	6.83662	7.3386	7.36387	6.32762	6.88927	7.1316	5.81904	5.72245	8.25431	7.85805	7.57658	6.49116	6.92675	7.58165	8.56838	9.23937	8.03509	7.92517	6.75247	7.48422	8.32421	8.14064	8.97841	8.38578	7.82885	8.54597	8.83454	8.30359	9.08929	8.45584	8.25028	9.39147	7.98745	9.14009	10.3748	10.659	9.16401
Os09g0415800	Phosphofructokinase family protein.	phosphofructokinase, putative, expressed	5.0333	5.21189	4.87413	5.11505	5.35899	4.82162	5.99487	5.90373	5.92287	5.86816	5.90515	5.49102	5.35898	5.30082	5.32733	4.93531	4.96272	4.18669	7.1173	6.60137	6.97908	6.50242	6.89787	7.2607	5.85963	5.37168	5.60654	5.42312	5.39331	5.3752	7.11433	7.23782	7.36983	7.39183	7.01977	7.09692	5.84187	5.72229	6.22455	6.04454	6.08559	6.51315	7.99026	8.07986	7.72772	6.36707	7.78616
Os09g0421000	(No Hit)	No Hit	4.95976	5.53878	6.07545	6.20973	6.35359	6.85695	4.25831	5.43987	5.10648	3.40939	3.96332	7.02226	4.36129	3.23867	4.79536	4.41161	3.94703	5.6262	4.9622	3.27143	6.00998	3.19682	4.40568	4.90886	5.1919	5.43788	4.3661	4.42508	3.39556	5.57713	5.15022	4.75324	5.6613	4.89899	4.24717	5.01232	9.64791	7.37119	6.28556	7.54535	6.76966	6.06185	7.4218	6.91022	7.10632	6.68919	6.91726
Os09g0421500	Conserved hypothetical protein.	expressed protein	10.1771	9.94788	10.4279	10.1571	10.4129	10.0501	9.631	10.2521	10.159	10.0462	10.6198	10.3124	9.23702	9.6409	9.13687	10.2192	10.2903	10.0955	8.56714	8.24941	8.04725	8.75529	8.8987	8.70914	9.06979	8.38846	8.68766	10.2411	10.0092	9.54102	7.55234	7.60715	8.10366	8.23276	7.81519	8.7015	7.98547	8.4607	8.645	8.86255	8.73101	8.71452	8.76488	8.51535	8.52677	9.32828	8.30783
Os09g0448100	Cyclin-like F-box domain containing protein.	OsFBA3 - F-box and FBA domain containing protein, expressed	4.51588	4.38872	4.56541	3.1657	3.43058	1.89233	4.10953	4.53776	3.61561	2.37028	3.04041	2.31887	3.85773	3.67699	3.38308	5.62984	3.89092	3.25551	3.38965	3.53308	5.21276	2.79953	2.42532	2.32562	4.4028	4.76188	6.0252	1.94443	1.9271	4.1986	2.95383	3.22035	3.05622	3.1328	4.02264	3.18872	3.44576	3.814	3.6376	2.77913	3.56716	3.73321	5.28429	4.88091	4.44728	4.25724	4.08103
Os09g0448200	K+ potassium transporter family protein.	potassium transporter, putative, expressed	9.59703	9.3128	9.63117	9.50951	8.18542	8.062	10.4782	9.75226	10.2067	9.31108	8.74878	8.67347	10.2469	9.35396	9.23408	8.55244	8.98238	8.40258	7.27144	7.73362	7.48461	6.30663	6.76373	6.64331	7.78652	7.31488	7.41545	9.00006	9.62409	8.17663	8.07477	7.85741	8.19547	8.07234	6.80189	7.08755	7.00856	7.90107	8.59349	8.03611	7.35238	9.05446	6.71178	6.33876	6.22398	6.73043	7.16371
Os09g0449000	Zn-finger-like, PHD finger domain containing protein.	PHD-finger domain containing protein, putative	3.49423	2.20728	3.46486	3.30857	2.94782	3.87379	3.36039	2.51479	3.20705	3.35974	1.97072	1.5608	1.34213	2.75623	2.18831	2.50455	2.9349	2.22097	3.20082	3.19185	3.36778	3.78055	3.71411	2.96384	3.29919	8.31836	3.18318	2.83609	2.80293	3.81545	3.94445	4.60334	2.20372	3.33983	5.64567	3.93141	4.3274	5.19773	2.60395	3.17452	4.79122	3.13768	3.8721	3.52308	2.64985	3.30934	3.20181
Os09g0475500	Hypothetical plant protein family protein.	auxin-independent growth promoter protein, putative, expressed	6.91799	7.00226	7.08497	5.57589	5.65052	6.27449	5.78474	5.87547	5.58082	5.68023	5.94322	5.76351	6.85586	6.67549	6.58112	5.72784	6.20366	6.34901	6.27463	7.09955	7.10254	6.28159	6.15477	6.5483	7.19596	6.36574	7.51378	7.48784	7.30115	7.19749	7.5744	7.45895	8.02698	7.64332	6.66814	7.48501	7.73338	7.71888	8.47768	7.84172	7.70297	8.57172	3.98707	5.80964	6.71349	7.48446	6.68002
Os09g0481700	WRKY transcription factor 34.	OsWRKY80 - Superfamily of TFs having WRKY and zinc finger domains, expressed	10.4589	10.7788	10.2984	10.3417	10.591	10.1431	10.46	10.3903	10.319	11.0499	11.0199	10.3213	9.9784	10.1044	10.2301	10.0269	10.5715	10.4358	8.78593	9.70494	9.51618	8.86775	8.60679	9.16536	9.72931	9.05447	10.0224	10.2523	10.8486	10.2156	9.71769	10.0458	10.1724	9.72524	9.3756	9.84847	9.44138	9.75144	10.2524	10.2015	9.91004	10.1655	7.07278	7.64031	7.33445	9.74763	8.43023
Os09g0484900	Sodium-dicarboxylate cotransporter-like.	citrate transporter, putative, expressed	10.5924	10.6067	10.0249	11.2721	11.6597	10.7548	9.18795	9.62367	10.2113	3.97857	4.568	2.44111	10.6791	10.9676	10.9223	5.80525	6.27231	6.51241	7.12772	7.82243	7.03923	5.0467	6.26411	6.21725	3.09906	4.60006	0.468406	2.8722	2.68236	-1.28172	7.29094	6.24895	7.0455	6.64703	5.72146	6.68215	8.03459	7.47175	8.26914	8.41589	8.20698	8.46987	2.68934	2.25244	2.26502	2.75147	3.08197
Os09g0499600	Protein of unknown function DUF1544 domain containing protein.	transposon protein, putative, unclassified, expressed	7.40886	6.95172	7.11526	7.67903	7.45887	6.98952	8.88116	8.67722	8.59759	7.75731	7.45164	6.71946	9.22326	8.82566	8.31041	7.77864	7.79526	8.16166	7.65949	7.90112	7.61408	7.60808	7.29176	7.29132	7.65682	6.99043	7.38624	7.18425	7.58714	6.18455	7.72555	7.39747	7.46528	7.94343	7.164	7.46758	7.3535	7.29843	7.86957	7.63171	7.18106	7.77193	8.01722	8.2083	8.10361	7.8652	7.39862
Os09g0512000	Hypothetical protein.	protein transport protein Sec61, putative, expressed	-0.714609	1.44569	2.97786	2.90427	2.2329	3.18789	2.53758	1.65179	1.64731	2.22237	1.06686	2.06504	1.84762	2.59336	3.0843	0.750835	2.75416	2.49497	0.66575	1.90071	3.7955	1.90681	1.26102	1.05372	3.71504	3.94777	2.58424	1.39808	2.25595	1.6424	1.12886	0.571224	2.62078	-0.177386	0.813352	0.465501	0.839427	2.60412	2.41797	0.543035	1.35414	2.49852	1.60364	1.07907	1.99747	3.46238	2.04011
Os09g0515100	Bromodomain containing protein.	bromodomain protein 103, putative, expressed	10.6472	10.501	9.92415	10.8801	10.6555	9.90722	11.2241	11.4231	11.1293	11.1401	11.1326	10.4619	10.9662	11.1559	10.8706	10.6726	11.113	11.0878	9.98698	10.4576	10.0499	10.7581	10.5793	10.6776	10.567	10.014	10.5047	10.9208	11.1243	10.642	10.5459	10.2619	10.3989	10.8186	10.0498	10.5422	10.5936	10.4083	10.6487	10.7039	10.7794	10.8396	11.5685	11.2041	10.988	10.8575	11.1088
Os09g0524300	Multi antimicrobial extrusion protein MatE family protein.	MATE domain containing protein, expressed	6.37178	6.69446	7.50472	2.79934	2.72289	3.66398	4.55475	4.53688	4.62011	2.13481	3.32891	1.85496	3.45813	3.83489	3.72337	4.12133	2.79723	1.39061	7.73116	6.04124	8.93689	7.06431	7.76379	7.59898	4.91379	4.87392	5.19874	3.63922	3.28767	-1.38563	5.34244	5.04014	6.01176	5.13602	5.50564	4.89781	4.32526	3.8793	5.81978	4.63948	4.8845	5.30467	5.48196	8.6788	9.13269	6.04018	8.30783
Os09g0526200	OCL3 protein.	homeobox and START domains containing protein, putative, expressed	11.6338	11.2125	11.0338	11.8922	11.6155	11.4645	10.9899	11.1444	11.3563	11.2683	11.2795	11.0524	11.4438	11.6716	11.2109	10.9949	11.2259	11.3734	10.8404	10.9607	10.9997	11.4698	11.7364	11.7159	10.449	9.78607	10.3497	11.4826	11.579	10.6509	7.1211	7.20541	7.62396	7.82036	6.72705	6.04763	5.36859	5.60503	5.34131	6.20744	6.23271	5.54191	11.2858	10.9725	11.3506	9.93278	11.013
Os09g0526800	NC domain containing protein.	NC domain-containing protein, putative, expressed	9.06656	9.28029	9.61285	10.0009	10.1998	9.81021	10.3709	10.4437	10.1474	10.7787	11.1369	10.8722	9.78004	9.59918	9.09449	9.80315	9.81878	8.75386	11.4581	10.8135	11.3083	10.4047	10.8313	11.0488	10.2308	10.0653	10.551	11.3991	11.214	10.3529	11.2539	11.2498	11.7384	11.0763	10.3724	11.0375	10.6943	10.5482	11.5571	10.475	10.5603	11.3307	10.6758	12.1468	12.125	12.7493	11.949
Os09g0528800	RabGAP/TBC domain containing protein.	TBC domain containing protein, expressed	11.053	9.92174	9.87642	11.1757	10	10.079	10.2783	10.5502	10.4907	10.3612	10.2929	9.87312	10.7231	10.2481	9.9207	10.4877	10.1063	10.2086	10.8372	9.82828	9.45258	11.33	10.8983	9.87631	10.0521	9.35283	9.39922	11.3285	10.5605	10.046	10.4	9.44259	9.17132	10.5778	10.327	9.3123	10.2676	8.99833	9.31181	9.27493	9.29051	9.7156	11.7959	10.7605	10.5001	11.9171	10.6488
Os09g0533100	Pantothenate kinase 4 (Fragment).	pantothenate kinase, putative, expressed	13.117	12.7631	12.3631	12.307	12.0799	11.5507	12.3671	12.3119	11.9733	11.8768	11.6582	10.6596	12.1212	12.4648	12.0836	11.2655	12.0179	11.3619	10.7239	11.0506	11.3287	10.1309	10.8583	10.9783	10.8104	10.5355	11.0189	10.9916	10.9393	10.1525	11.6487	11.1852	11.2044	11.5618	10.3598	10.8755	10.2467	10.5674	10.9317	10.8604	10.6453	10.8433	10.6428	11.3325	10.5949	11.6147	10.8322
Os09g0537200	Conserved hypothetical protein.	expressed protein	6.86039	7.163	6.77346	5.72618	6.00751	6.34245	6.62996	6.5655	6.31659	6.50475	6.66377	6.32711	5.69977	5.56377	5.46905	4.88985	5.40629	4.79079	7.86591	8.28628	7.63736	8.36791	8.32765	8.14228	8.04768	8.01449	8.56397	7.21561	7.68415	7.63868	7.20365	6.94716	7.17346	7.50134	6.87183	7.1189	5.64531	6.06118	6.83925	6.27066	6.28727	6.96324	9.15663	8.99165	8.95931	8.64948	9.35453
Os09g0550000	Bromodomain containing protein.	bromodomain domain containing protein, expressed	9.25494	8.89667	8.63152	9.78534	9.38073	9.02496	9.67269	9.00614	8.99852	9.94452	9.48059	8.91143	9.48371	9.73288	9.44806	9.71388	10.2386	9.93287	8.10866	8.23201	8.339	8.69048	8.80213	8.92358	8.41549	7.89924	8.3519	8.46337	8.85984	8.28667	8.37625	7.94613	8.11178	8.87662	8.18438	8.60277	7.42443	7.95051	8.22933	8.86181	8.07585	8.36895	8.28966	8.55454	8.41194	9.2804	9.02493
Os09g0555200	Hypothetical protein.	RNA polymerase IV largest subunit, putative, expressed	5.92531	6.03541	5.3978	6.08305	6.0496	5.37977	6.14846	5.57754	5.3639	6.31417	5.69244	5.13378	5.8774	5.68507	5.18878	5.81359	6.5043	5.82356	5.39109	5.72885	5.39703	5.55918	5.83064	5.82838	5.27835	5.208	5.80649	5.55984	5.13272	5.67063	6.03176	5.54923	5.31446	6.17134	5.74626	5.6548	5.73072	6.09669	5.87527	6.26579	6.10549	6.5566	7.09386	5.85767	5.554	6.43948	6.66422
Os09g0557500	Protein of unknown function DUF250 domain containing protein.	purine permease, putative, expressed	8.0999	8.02239	7.99408	8.72468	8.94579	8.43268	9.82065	9.49624	9.38203	9.72097	9.59114	9.85124	8.52151	8.50751	8.38057	8.33317	8.15324	8.57565	8.37262	8.62372	7.88256	7.8948	7.41642	6.93171	10.5037	9.7439	10.6355	11.3706	10.8857	11.4738	9.24756	9.07306	9.49456	9.6459	9.17238	9.10375	8.79143	9.32023	9.66231	9.72007	9.13887	9.0094	6.29171	6.60188	6.88866	9.41471	7.2588
Os09g0559100	Zn-finger, cysteine-rich C6HC domain containing protein.	IBR domain containing protein, putative, expressed	2.59435	3.18561	3.86666	2.83518	2.03622	3.16935	1.7649	3.35411	3.34465	1.91235	1.58301	3.47299	3.45233	3.11625	3.77197	2.63683	2.56562	3.20832	3.33604	2.34306	4.16444	1.83974	2.74521	2.78018	4.42291	5.274	3.90366	2.85592	3.48862	3.07559	2.1922	2.13657	2.97364	2.58012	2.91492	5.85453	5.26905	3.31231	2.48914	1.56861	3.38513	2.80408	2.83755	2.99817	2.15982	2.92536	2.04485
Os09g0560900	Zn-finger, C2H2 type domain containing protein.	ZOS9-19 - C2H2 zinc finger protein, expressed	11.4813	11.2987	10.781	11.2376	10.9457	10.3968	11.4806	11.3275	11.2315	11.9118	11.5058	11.0587	11.4777	11.4739	11.2389	11.0963	11.5304	11.6322	10.2159	10.5974	10.2298	10.52	10.4288	10.1838	10.3207	9.71432	9.99547	10.47	10.456	10.3821	11.0336	10.5522	10.7617	11.1066	10.2809	10.6151	10.1217	10.8564	10.9748	11.3302	10.8889	11.0026	11.1706	10.9284	10.7994	9.22807	10.5087
Os09g0563700	Hypothetical protein.	N-rich protein, putative, expressed	7.80236	8.43942	7.48887	7.72572	7.486	7.86844	4.62293	4.71534	4.27811	4.21588	4.09553	3.94393	5.96318	5.46523	4.67953	5.27905	5.55686	5.18039	5.03924	5.09378	4.61519	4.35446	4.70571	4.75409	4.11324	5.08633	4.3403	3.14165	3.37129	1.45496	7.13293	6.88044	6.83098	7.08561	6.74899	6.77447	4.98616	5.0115	5.30141	5.65391	5.30421	5.49576	8.99381	7.00169	7.02736	3.9767	7.97123
Os09g0565800	(No Hit)	expressed protein	9.4868	9.20261	8.23597	7.92079	7.9094	7.01906	8.6955	8.79384	9.11912	7.54251	7.41328	6.76983	10.1346	10.011	9.75143	7.88325	8.26494	8.60072	7.12175	7.60159	8.03192	7.59801	8.08042	8.28639	7.02254	7.01197	6.97567	5.82174	6.86695	5.89668	6.74581	6.51576	6.91721	7.26175	6.73687	7.13084	6.50825	6.07659	6.47723	5.4582	5.63068	6.50663	6.76752	7.49111	7.89281	7.82247	8.11913
Os09g0569700	Hypothetical protein.	No Hit	5.471	5.15513	5.622	6.73657	7.06889	6.13741	6.8283	5.78379	5.52	7.12023	6.75332	6.35834	5.09028	4.77651	5.9069	6.76465	7.75885	6.67277	6.51977	7.204	7.38178	7.11591	7.33469	7.74223	7.74618	6.21801	8.33399	7.49093	7.07697	6.8466	7.28689	7.14909	7.41772	7.48076	6.90136	7.27165	7.68954	8.05325	7.84873	8.26929	7.17551	8.2086	9.25203	7.75787	7.76521	8.44501	9.20946
Os09g0569900	Hypothetical protein.	conserved hypothetical protein	2.27521	2.61302	2.98148	3.78181	3.37283	3.50659	4.16456	2.93937	4.18952	4.96623	4.52866	4.74806	2.81595	2.75463	4.00786	4.08204	4.28392	3.93373	4.44597	4.4507	3.83595	4.33993	4.06922	4.81388	6.20983	3.10507	6.5671	6.1171	5.91587	6.53285	4.21449	4.01378	4.58189	4.30217	3.80409	4.65463	5.10641	4.28983	4.8643	5.10442	3.91937	5.44709	5.87153	4.92461	4.8098	4.62652	5.92105
Os09g0570000	Protein kinase domain containing protein.	protein kinase, putative, expressed	8.46093	8.06233	7.85199	8.44133	7.97231	7.8801	8.55415	7.88251	7.85704	9.2199	8.67531	8.27395	9.08746	8.54453	8.10511	8.98222	9.02706	8.18967	6.96462	8.20705	7.67973	7.05457	6.77984	6.82596	8.0524	7.85101	8.07892	8.80606	8.76758	8.38217	8.73631	7.89275	8.63983	8.31614	7.37156	8.24231	7.85271	8.42923	8.43395	9.02604	8.2539	8.78109	7.55676	6.99328	7.06741	8.03757	7.60464
Os09g0573100	Ubiquitin domain containing protein.	ubiquitin family protein, putative, expressed	8.5829	8.18265	8.04835	8.93696	8.40355	8.51613	9.23782	8.57446	8.44092	9.26477	8.95306	8.9446	8.44622	8.58613	8.42212	8.65438	8.74278	8.4273	7.73331	8.21496	8.16493	7.45063	7.20882	7.51282	8.63789	8.4828	8.762	9.42016	8.89813	8.75095	7.90996	7.2392	7.73929	8.04976	6.86822	7.42627	7.31065	8.05203	8.19827	8.93779	8.05602	8.35141	8.27013	8.6536	8.59032	7.29547	8.30681
Os10g0120300	Leucine-rich repeat, plant specific containing protein.	Cf2/Cf5 disease resistance protein, putative, expressed	4.22103	4.06602	5.0348	5.73478	5.02177	4.26375	6.60749	6.32929	5.74571	7.07303	6.51337	6.32495	4.91436	4.8998	4.76795	5.95497	5.70317	5.1021	4.80268	6.20783	5.96959	5.72311	5.24919	5.29465	5.85392	5.79734	5.27894	6.00565	5.89682	5.43649	4.80866	5.04752	3.67749	4.65596	5.67292	4.76525	5.36153	5.98037	4.83469	4.43263	5.40353	4.73387	5.83307	6.70212	6.7789	7.07736	6.67362
Os10g0142500	Cyclin-like F-box domain containing protein.	OsFBX369 - F-box domain containing protein, expressed	8.76407	9.1322	7.88237	8.46807	8.64241	7.56829	8.83915	9.36408	9.18295	9.2322	9.34346	8.63964	9.51115	9.9914	9.61346	9.17996	9.72706	9.95233	7.7697	8.55202	7.63495	8.42522	8.03726	7.71581	8.25047	7.73295	8.34606	9.7922	9.75721	8.92913	7.50532	7.4583	7.46297	7.54709	7.35588	7.42363	7.19948	7.69428	8.16507	7.98982	8.03478	8.30313	8.80503	7.90597	7.93577	8.27274	8.3444
Os10g0189200	(No Hit)	No Hit	5.47615	5.48041	6.27649	6.13656	6.44367	6.86852	3.93294	5.16597	5.083	3.42028	4.08777	7.26823	3.53472	3.69043	4.77729	2.68396	3.61371	5.03468	4.32341	3.33155	5.68793	3.57438	4.52087	4.80254	5.01648	5.43741	9.38246	3.97076	3.82251	5.3884	5.08652	4.92034	5.82868	4.88937	4.16803	4.71755	9.63483	7.29622	6.31832	7.56901	6.97163	6.12961	7.56658	6.80933	6.92634	6.48373	6.86637
Os10g0190900	Multi antimicrobial extrusion protein MatE family protein.	MATE efflux family protein, putative, expressed	9.88787	9.71352	8.7794	9.26732	9.18825	8.82548	9.44587	9.47915	8.96934	10.2286	10.1205	9.57928	8.24676	8.19418	8.04736	9.01691	9.10394	7.9328	8.54787	8.46976	7.87435	8.86403	8.52322	8.49417	6.22407	5.66487	7.01249	7.64158	7.43859	6.27586	9.36663	8.8675	8.97661	9.71693	8.95603	9.57813	8.97105	8.92789	9.11136	10.1296	9.37827	9.38813	8.47557	8.96305	8.80285	10.1474	8.9115
Os10g0337400	Protein kinase family protein.	receptor kinase, putative, expressed	2.63006	1.85193	2.63296	2.37659	1.7375	3.08783	2.18578	0.838146	2.65871	2.0416	2.31988	3.29148	2.05713	2.71133	0.933843	2.62156	1.86543	2.62006	1.98161	2.52931	2.66895	3.54725	2.76086	2.06966	3.63992	4.87256	4.41404	2.42089	2.55713	4.85536	3.15805	4.13489	1.93786	3.06464	5.15104	2.81607	4.88965	5.10836	3.29882	2.36401	4.68855	3.30451	1.54628	2.51526	1.33062	1.48055	1.08457
Os10g0365800	Conserved hypothetical protein.	expressed protein	12.0645	11.9141	11.7833	11.8059	11.5655	11.0836	12.3621	11.8354	11.5417	12.898	12.3145	11.7236	11.7165	12.0022	11.5836	11.9276	12.1605	12.5021	11.1366	11.2921	11.1278	10.4993	10.2482	10.4072	11.1495	10.625	10.9762	12.3107	12.2863	11.5716	10.615	10.1874	10.1126	10.3815	9.47396	9.89006	10.7845	10.9932	10.6958	11.6577	10.9845	10.8137	11.0197	10.3292	10.2586	11.2305	11.216
Os10g0388600	Peptidase C48, SUMO/Sentrin/Ubl1 family protein.	ulp1 protease family, C-terminal catalytic domain containing protein	7.32188	8.00657	7.54107	7.09107	7.21521	6.84826	7.46661	8.11349	7.84193	7.62771	7.53504	6.70745	7.41768	7.35181	8.06659	6.29658	8.07567	7.08226	5.21316	5.20786	7.83811	3.91155	5.44637	5.8872	4.95129	0.0539691	5.30408	4.56029	5.52588	5.30179	5.50528	5.65201	6.09822	4.92736	3.5861	4.81757	6.59472	6.72953	6.33377	5.99638	5.72199	6.62684	8.97761	8.57546	7.86385	7.93716	7.86448
Os10g0391100	Hypothetical protein.	expressed protein	10.2531	10.0485	9.13955	10.4134	10.0109	9.42298	10.2358	10.653	10.3408	11.2638	10.7844	9.75647	11.2448	10.5918	9.91633	10.7468	10.8407	10.6314	9.27937	10.0584	9.49152	9.74042	9.89461	9.48554	9.66757	9.11681	9.55356	10.0658	10.6335	10.2339	10.4136	9.67099	9.64845	10.3065	9.20977	9.78533	10.1016	10.3067	10.233	11.465	10.3538	10.1545	10.472	10.3794	10.0688	10.2111	10.3578
Os10g0401900	Conserved hypothetical protein.	no apical meristem protein, putative	4.35695	4.83654	6.16815	5.04527	4.88494	5.11916	4.79186	4.71615	4.67378	5.74882	5.82642	6.18316	4.34226	4.36278	4.05559	5.05756	4.29305	4.13698	4.28764	4.77652	3.94704	5.18914	4.7957	4.33267	5.92874	7.16603	6.33597	5.55232	6.45855	6.48838	4.07812	5.0513	4.0953	3.96521	5.72851	4.22663	5.88562	6.37314	4.84195	6.15857	6.04182	5.24477	4.36291	4.32851	2.89071	4.89068	4.36457
Os10g0416200	Naringenin-chalcone synthase family protein.	3-ketoacyl-CoA synthase, putative, expressed	2.20092	2.49019	-0.194869	2.71266	2.58938	3.66862	3.24829	2.54565	2.68563	4.15707	3.80136	3.40981	2.31183	3.08544	3.62329	2.16292	2.71954	2.66482	11.3548	11.5708	8.98474	12.2971	11.6618	11.6978	3.6265	4.49473	4.98481	2.79382	3.4921	3.27448	5.05941	4.55165	4.81799	5.05864	5.15281	5.18136	4.04562	2.85749	3.8589	3.81484	4.41426	3.32873	12.072	10.0767	9.87152	5.37129	10.8698
Os10g0423800	MATH domain containing protein.	MBTB37 - Bric-a-Brac, Tramtrack, Broad Complex BTB domain with Meprin and TRAF Homology MATH domain	4.24483	4.33405	5.00962	4.13422	4.25423	4.45542	3.78637	4.12656	4.65461	3.53542	3.57589	4.68861	4.19995	4.10884	4.69756	4.17939	4.00108	5.11269	4.47823	4.12507	5.43009	4.37915	4.31553	4.71541	4.42584	4.3956	-0.742091	4.69455	4.63035	5.05828	4.73349	4.98942	5.57708	4.48692	5.23309	4.75195	6.52883	5.3327	4.89221	5.86223	5.20837	4.93987	5.08118	5.25803	7.78444	4.33058	4.5772
Os10g0424100	BTB/POZ domain containing protein.	speckle-type POZ protein, putative	4.32437	4.17168	5.36884	4.08119	3.57711	4.68705	5.88607	3.71079	4.16247	2.8686	3.01531	4.3869	4.49323	4.56207	4.65012	2.24383	2.46467	4.77431	4.17332	3.82936	4.15391	3.91648	4.10819	3.67961	4.57169	4.13546	3.76714	2.98267	3.656	2.28176	4.93315	5.3791	4.41183	4.271	5.65856	5.10043	6.58305	5.94214	4.87493	4.50178	5.52203	4.37086	4.10324	4.26505	4.15115	4.90145	3.80643
Os10g0426600	MATH domain containing protein.	MBTB45 - Bric-a-Brac, Tramtrack, Broad Complex BTB domain with Meprin and TRAF Homology MATH domain, expressed	2.28365	2.94054	3.37001	3.66424	3.81585	3.67338	3.79434	3.35142	2.68853	0.195592	4.19286	3.72814	1.86602	2.14891	2.42477	3.6357	2.35647	1.71723	3.08701	2.06215	2.60206	0.990723	1.89209	2.66117	3.37822	1.7104	4.10062	2.83787	3.06908	-0.558962	2.50472	2.20492	2.3183	2.49005	0.368877	2.93029	6.62574	4.21616	4.13992	5.35813	4.53144	4.73179	4.33032	4.72558	4.16156	5.92009	4.16689
Os10g0427600	MATH domain containing protein.	MBTB48 - Bric-a-Brac, Tramtrack, Broad Complex BTB domain with Meprin and TRAF Homology MATH domain, expressed	2.23227	0.431108	3.83558	2.03256	2.1659	2.82514	3.2284	1.14556	3.37924	3.01617	1.92514	2.57971	1.79387	2.71463	1.19258	3.49312	2.06675	2.75243	2.95722	2.36403	1.82491	2.42222	2.31424	2.82678	3.85943	-2.73195	0.611654	2.05637	-0.233003	2.70351	1.7637	0.994123	1.38017	1.27849	1.93199	1.66471	2.64603	0.496058	0.0292532	0.906001	-0.603928	2.07999	3.03251	1.84778	4.07623	1.83384	2.44509
Os10g0435400	MATH domain containing protein.	MBTB60 - Bric-a-Brac, Tramtrack, Broad Complex BTB domain with Meprin and TRAF Homology MATH domain, expressed	4.23387	3.55374	4.17638	4.98078	5.0587	4.45573	5.3017	4.73133	4.27502	5.51057	5.44281	4.4892	1.6056	1.93324	3.28339	3.02212	3.53987	2.27029	3.90584	4.3865	4.84083	3.95501	4.18415	4.56447	3.57153	0.659316	4.06539	2.65442	4.23493	1.87266	5.26686	4.89754	5.07857	5.59242	4.51748	4.72968	4.97942	5.46646	5.88403	5.08962	5.3308	6.26104	6.85	5.94089	5.5283	6.71327	6.5239
Os10g0438100	Fimbriata-associated protein (Fragment).	SKP1-like protein 1B, putative	4.99141	5.64619	5.0999	4.72841	4.683	5.09491	5.87579	6.35591	6.35878	5.6859	5.83629	5.90195	6.47059	6.68241	6.53611	6.09086	5.97672	6.43984	4.92964	5.37247	4.93583	4.95245	4.58397	4.92373	5.80876	4.94854	3.94843	5.32338	5.45836	3.79375	4.6971	5.42158	5.1755	4.93713	5.74579	5.66293	5.79277	5.94986	5.23687	5.42272	5.70464	5.21354	5.53921	5.45378	5.3899	5.05734	5.13081
Os10g0456500	Glutamine synthetase I.	fluG, putative, expressed	10.3371	10.3536	9.96089	10.6131	10.4881	10.1187	9.77463	9.50142	9.69809	10.2101	10.1372	9.49484	10.0004	9.9154	10.2888	9.62616	10.3601	9.7341	9.88231	9.64869	10.5582	9.69144	10.0807	10.5434	8.58155	7.85638	7.93817	8.31059	8.82683	7.83294	9.3538	9.35658	9.42905	9.47483	9.13158	9.29004	8.12195	8.46263	8.93857	8.71145	8.66076	9.04779	10.9084	10.8915	10.5387	9.06772	10.6658
Os10g0457500	Inosine triphosphate pyrophosphatase (EC 3.6.1.19) (ITPase) (Inosine triphosphatase) (Putative oncogene protein hlc14-06-p) (My049 protein).	inosine triphosphate pyrophosphatase, putative, expressed	8.61057	9.41298	9.80459	8.80461	9.03106	9.45127	9.12651	9.37578	9.51453	8.22494	9.47204	9.36069	8.31461	7.88728	7.96755	8.29238	8.28368	7.438	10.1695	10.1345	9.86784	9.61744	9.41975	9.72272	10.4084	10.0507	11.4521	9.57964	9.8537	10.544	9.46937	9.41911	10.4155	9.98524	8.96149	9.76176	9.00439	9.05546	10.2669	9.24625	9.05361	10.692	10.6794	9.76721	10.3143	10.824	10.4254
Os10g0472900	Naringenin-chalcone synthase family protein.	3-ketoacyl-CoA synthase precursor, putative, expressed	4.23676	4.01756	4.82063	3.57986	4.32122	4.42649	3.68675	4.54342	3.81163	3.92058	3.92488	4.48083	4.44519	3.71849	4.8197	3.08612	3.41599	6.02488	12.0107	11.8395	12.3757	13.234	13.2955	13.2693	11.2357	11.1054	9.96884	11.4911	12.4345	12.6429	6.35726	5.38593	6.23262	6.79256	5.74203	4.7028	4.80478	4.88608	4.93355	5.23413	5.10165	5.42002	10.3835	12.0119	12.6181	10.1417	11.9235
Os10g0475000	Conserved hypothetical protein.	No Hit	10.244	10.1469	9.69919	10.8159	10.8374	10.0216	11.3475	11.4102	11.209	10.6471	11.3738	11.3563	8.47093	9.51125	9.35433	9.72182	9.89023	10.2041	10.9516	11.2378	9.58801	11.6198	10.9516	9.84048	10.8784	10.5823	10.6286	11.3753	12.541	12.0386	5.11257	5.31766	4.9286	6.03189	5.6475	5.73532	7.85728	7.89781	7.2982	7.05454	7.49243	8.03683	4.27112	10.8608	10.5081	13.2033	10.8116
Os10g0479900	Transcriptional factor B3 family protein.	auxin response factor 18, putative, expressed	8.25981	8.11689	8.56372	9.57678	9.75066	9.56839	8.74502	8.99148	8.91624	9.04654	9.43803	9.01431	9.84614	10.4702	10.0861	10.0477	10.7972	10.5478	9.15364	9.23442	9.10472	9.94	9.98704	10.1495	9.04983	8.46863	8.91622	10.3537	10.0434	9.39997	10.4001	9.94843	10.1434	10.6141	9.78626	9.78882	8.70186	9.11432	9.98077	9.32487	9.36574	10.1046	8.58972	9.25496	9.35891	10.5179	9.54961
Os10g0484800	Anther-specific protein YY2.	stilbene synthase, putative, expressed	3.65878	2.14381	2.28577	2.05703	3.35749	2.44465	1.94297	3.60022	3.27886	2.14524	1.99052	1.6357	4.72663	3.73026	1.48665	2.74397	2.34904	1.74637	2.84453	1.87997	1.31078	2.35418	1.69331	2.5326	3.83979	0.990066	4.8442	1.93127	1.69406	4.33826	3.02421	2.59755	0.607678	2.74294	2.91957	1.49022	3.76496	2.35312	1.26032	4.59233	1.82493	2.2257	2.0636	2.27428	2.39423	2.13571	2.55863
Os10g0487400	Zn-finger, RING domain containing protein.	zinc finger, C3HC4 type domain containing protein, expressed	11.1512	11.0707	10.8949	11.6269	11.4899	11.3702	11.5146	11.6347	11.4787	11.6878	11.3671	10.8565	11.949	11.7071	11.5134	11.735	11.6624	12.1742	11.2683	11.2625	11.4874	11.5559	11.5563	11.7268	10.5366	10.0229	9.93095	10.8819	11.2637	10.136	11.6709	11.5204	11.5868	11.7529	11.3636	11.4495	11.0663	10.9076	11.3918	11.4514	10.94	11.4388	11.5227	11.7172	11.6077	11.8417	11.7746
Os10g0502500	Cytochrome b5 domain containing protein.	cytochrome b5-like Heme/Steroid binding domain containing protein, expressed	9.37097	9.68889	9.6583	10.2441	10.6246	10.0484	9.67451	9.8421	9.92214	9.3974	9.96029	9.93903	10.214	10.3666	9.93004	9.63702	9.91087	9.70775	9.42777	9.362	8.69474	9.76794	9.16227	9.39344	9.74264	9.55062	9.21288	9.60239	9.17163	8.68512	7.85498	8.08495	8.63125	8.24188	7.79124	8.62881	8.22961	8.32903	8.88855	8.40457	8.08072	8.99956	9.31889	9.17018	9.26902	9.01233	9.07059
Os10g0512800	kinesin-like protein [Oryza sativa (japonica cultivar-group)].	kinesin motor domain containing protein, putative, expressed	3.08504	1.64506	4.90954	3.70789	2.11746	4.95097	3.05437	0.287464	0.223492	2.07541	2.19039	1.36848	0.38984	0.334807	2.27033	0.476047	0.863148	-0.0390183	7.11161	6.26618	7.29619	7.53181	8.22594	7.99096	6.3942	5.98335	3.81494	3.96369	3.94091	5.17486	8.49654	7.40289	7.88305	8.78911	7.57497	7.25379	5.4161	5.72165	6.83114	6.20748	6.39573	6.88465	8.60772	8.82766	8.71646	8.6999	8.87548
Os10g0515600	(No Hit)	No Hit	1.3358	2.81917	3.43998	2.3896	2.54476	2.30667	1.98028	1.35647	4.5889	1.4538	2.11529	3.68548	3.80382	2.58917	2.93888	1.92624	2.09995	3.1841	1.35722	1.72722	2.60269	2.2873	2.49457	1.8926	2.96324	4.42815	4.48852	2.46811	1.69157	4.14219	2.8195	3.26057	2.73563	5.67665	3.86491	3.26529	5.58579	3.54467	3.23494	3.40806	3.71575	2.94186	2.84881	2.03392	1.60846	3.02666	1.43768
Os10g0518300	TPR-like domain containing protein.	expressed protein	10.7165	10.6752	10.0927	10.665	10.3105	10.0001	10.9172	10.5956	10.6264	11.2506	11.1551	11.0506	10.8769	10.5446	10.3213	10.5867	10.4964	9.91853	9.48948	10.1828	9.47592	9.25609	8.70341	8.98279	10.4928	10.2461	10.3811	11.0835	10.6796	10.2492	10.3043	9.95736	10.3133	10.5194	9.96941	10.7355	10.9416	10.8165	11.2407	11.3079	10.8026	11.4188	10.2394	9.51365	9.41696	8.77418	8.99207
Os10g0518800	Protein kinase domain containing protein.	STE_PAK_Ste20_STLK	8.09745	8.09072	8.2239	8.63316	8.99549	8.49696	8.70633	8.39505	8.25689	9.10664	8.90482	8.39424	8.32396	8.50267	8.42959	8.14229	8.90398	8.76818	7.93216	8.36141	8.40395	8.29804	8.45536	8.80063	8.62226	7.94662	8.65664	8.85836	8.73057	8.53812	8.87532	8.85062	9.24116	8.98895	8.39065	8.92053	8.3075	8.65163	9.05324	9.06487	8.76985	9.18919	8.94624	8.99259	8.55211	9.25877	9.34171
Os10g0524400	Phospholipase D (EC 3.1.4.4).	phospholipase D, putative, expressed	3.57663	2.746	2.55969	2.48744	3.61973	0.779004	2.57069	2.55655	1.74948	0.707662	2.03342	2.15371	2.98192	2.32295	2.20141	3.26889	1.99715	3.78964	1.8628	1.70373	1.56724	3.66304	1.86892	1.23729	3.44824	4.42901	-0.242885	2.40937	2.09895	1.45291	3.81045	3.87394	3.54679	3.46241	4.58535	4.06984	4.45884	4.22812	3.67771	3.33327	3.44452	3.03836	2.90179	1.71872	2.32951	1.72501	1.73015
Os10g0533000	D-isomer specific 2-hydroxyacid dehydrogenase, NAD-binding domain containing protein.	erythronate-4-phosphate dehydrogenase, putative, expressed	2.5732	2.84328	3.14761	4.04598	3.91522	3.86021	4.1554	4.17618	4.30358	4.50137	4.30167	3.91599	3.89541	3.71999	2.9467	3.84754	4.49291	3.68651	1.32141	1.88456	1.58069	2.0498	2.38684	2.94643	2.26637	-2.8365	4.08603	3.23636	2.72522	3.50954	3.0152	2.02751	2.93289	3.49607	2.73704	2.87843	2.14513	1.81563	2.72562	2.99665	2.40432	2.92304	3.63831	2.56335	2.89748	4.11281	3.91996
Os10g0533900	Eukaryotic protein of unknown function DUF862 family protein.	ethylene-responsive element-binding protein, putative, expressed	11.7378	11.848	11.7108	12.7979	13.0469	12.4197	12.308	12.6876	12.618	12.7098	12.7679	12.6683	12.3203	12.436	12.4802	12.8686	12.9039	12.8454	12.9365	12.6279	12.8503	12.9825	13.0043	13.2174	12.1215	11.6515	11.6691	12.4155	12.5249	12.3289	12.352	12.2991	12.8795	12.4693	12.1585	12.4496	11.6355	11.5309	12.3845	11.4315	11.8288	12.3782	13.1087	13.3096	13.3713	12.6291	13.011
Os10g0537300	Elongation factor Ts family protein.	expressed protein	10.4923	10.502	10.2275	10.6133	10.6045	10.4686	10.445	10.7098	10.4869	10.8852	11.1653	10.1567	11.0496	11.2406	10.5227	10.6878	11.2244	10.9649	9.06265	9.91503	9.39946	9.45145	9.51207	9.31561	9.91244	9.33748	10.0501	10.6226	11.2604	10.3827	10.0051	9.84781	9.95408	9.91206	9.14821	9.85763	9.36826	9.84442	9.98636	10.2524	9.89117	10.1288	9.39619	9.82636	9.55479	11.1347	10.1822
Os10g0542800	Hypothetical protein.	protein kinase family protein, putative, expressed	11.8149	11.8898	11.3529	11.6286	11.684	10.9284	11.7156	11.8382	11.5961	12.4103	12.3738	11.7628	12.6822	12.4788	12.1729	12.2047	12.2341	12.1879	11.0696	11.5474	11.6512	11.2136	11.2835	11.6513	11.6814	10.9715	11.7706	12.2947	12.6854	11.9822	11.4928	11.3207	11.6149	11.7651	10.9319	11.5257	11.5646	11.4943	12.0056	12.0463	11.6948	12.1452	10.8924	11.6055	11.3351	12.5573	11.8014
Os10g0549700	Conserved hypothetical protein.	No Hit	6.30184	7.27115	6.8887	5.26844	5.12843	6.01871	3.56887	3.82755	4.46398	3.3259	3.8046	4.09488	3.65207	4.49698	4.89879	4.33443	4.89259	5.47881	4.91594	6.6045	5.70854	4.79781	4.05726	4.29927	2.56061	4.9897	3.85528	4.83272	4.2515	4.07965	3.63998	3.84195	4.32162	3.84986	4.14581	3.76468	5.26497	5.04998	3.00313	4.53444	4.65996	4.05977	4.36404	4.41673	5.09755	5.63947	5.25852
Os10g0560900	Aminotransferase, class I and II domain containing protein.	aminotransferase, classes I and II, domain containing protein, expressed	5.42851	5.52079	4.71786	5.46925	5.178	4.89753	5.39374	5.26502	5.42744	5.31124	4.98557	5.22692	5.30647	5.18929	5.4995	5.00537	5.44913	5.89234	4.92	4.87807	5.30151	5.09817	5.01633	5.69901	5.56622	6.38964	8.29935	5.12534	4.90614	5.8318	4.98289	4.97718	4.86067	5.11822	5.48143	5.16525	4.54462	5.3644	4.93191	4.09643	4.75965	4.77138	5.54829	5.11153	5.36061	4.56116	5.36267
Os10g0561100	Quinone oxidoreductase.	dehydrogenase, putative, expressed	7.70337	7.97567	8.33789	8.07414	8.35323	8.60166	7.20652	7.6022	7.61766	6.81216	7.25825	8.69449	7.49865	7.37435	7.57192	6.66156	6.66036	7.36493	7.14897	6.87076	7.3342	6.90597	7.07399	7.21092	7.03867	6.93312	6.98953	6.89633	7.04794	7.13753	7.5266	7.52786	8.17658	7.54608	7.81433	7.71533	10.9687	8.56605	8.04593	8.99369	8.52102	7.75496	8.8418	7.07408	6.9047	7.65768	7.06022
Os10g0565500	Zn-finger, RING domain containing protein.	protein binding protein, putative, expressed	10.6475	10.7402	10.1412	8.43329	8.67237	8.74438	10.7499	11.298	10.8378	8.69095	8.90117	8.85839	10.3688	10.4687	10.2635	9.30098	9.06794	9.57346	9.46392	10.1306	9.00579	10.0947	9.37885	9.07044	9.11143	8.71321	8.43136	10.6854	9.97003	9.25647	8.72022	8.63841	8.62056	8.42674	8.46806	8.24908	9.32749	9.64474	9.12499	8.6519	9.05057	8.87179	9.4391	9.09963	9.03031	9.738	8.97957
Os10g0576900	Conserved hypothetical protein.	dihydroflavonol-4-reductase, putative, expressed	10.2098	9.81071	10.3926	8.5797	8.25871	9.6519	8.77179	8.23757	8.6413	8.04137	7.81931	7.85244	8.11009	8.25343	8.33928	7.81138	7.82048	8.27894	10.3514	9.95931	12.0037	9.51905	10.7386	10.5847	8.84837	8.31469	8.09718	8.82819	9.08385	8.70492	10.0427	9.948	10.0065	9.92765	9.7215	9.7657	10.4991	10.3309	10.3148	10.137	9.86225	10.4577	6.38559	9.24858	9.10143	10.466	8.56264
Os10g0580900	Conserved hypothetical protein.	expressed protein	10.0114	9.99095	10.7792	10.4556	10.4676	10.7642	9.85674	9.88006	9.97473	10.179	10.4562	9.9286	10.5527	10.5399	9.76545	9.95802	10.4593	10.1689	10.6681	11.0686	10.9513	10.9456	11.0214	10.8269	9.88803	9.45757	9.76322	10.6625	10.5399	9.59564	11.7489	11.7979	11.8656	12.015	11.9607	11.9176	10.9396	11.1793	11.9401	11.5565	11.086	11.7122	9.89404	10.3904	10.2579	11.387	10.5691
Os11g0108700	Laccase precursor (EC 1.10.3.2).	laccase-23 precursor, putative, expressed	4.9431	5.16001	5.8625	5.47742	5.36584	5.88925	4.21665	4.30545	4.8803	3.88681	3.75125	5.24216	6.15388	5.11568	5.42019	5.34528	5.04473	5.69676	7.10763	5.12985	7.27106	6.1242	7.13219	7.69378	5.65406	6.24343	5.06013	4.76699	4.32308	5.01939	9.47276	9.79894	10.2605	9.42769	8.96603	8.99636	8.57058	8.09008	8.896	7.98381	8.10827	8.39861	7.90283	9.90021	11.276	7.66275	10.1206
Os11g0120300	Protein of unknown function DUF567 family protein.	DUF567 domain containing protein, putative, expressed	6.54842	5.52148	6.64097	7.92379	6.97134	7.76273	7.74512	7.55822	7.56564	7.52592	7.07608	7.26243	7.14462	7.62551	6.89849	8.95275	8.13343	7.83866	4.28462	5.84759	5.27581	6.2118	5.77502	5.68214	4.5323	4.55203	4.10202	6.62726	6.9165	6.89951	7.0243	6.12115	5.77947	6.21361	5.90084	5.81901	6.00188	6.80001	7.27445	6.65802	6.45313	6.5091	6.25869	6.15178	6.31466	6.83739	6.26375
Os11g0134100	Rhamnogalacturonate lyase family protein.	retrotransposon protein, putative, Ty1-copia subclass	5.93524	5.82283	6.68909	5.75525	5.82326	6.97506	4.13481	5.25404	6.20131	4.66925	5.57273	6.50437	5.57473	5.46455	5.68911	5.85629	5.27986	6.09783	5.24921	4.95622	5.56294	4.94247	5.10219	5.5402	5.75675	5.66398	5.63437	6.29811	6.17893	6.28718	6.0727	6.44083	6.36472	6.00116	6.31786	6.5833	7.61658	6.37796	6.1799	6.37926	6.30962	6.23651	5.23512	5.09887	5.31577	4.63545	4.85679
Os11g0157100	Cyclin domain containing protein.	cyclin-T1-3, putative, expressed	11.8033	11.675	11.2593	11.9377	11.6736	11.4155	11.663	11.8718	11.8227	11.7971	11.8633	11.3469	11.5843	11.5932	11.3291	11.5582	11.7069	11.1869	10.9877	10.9806	10.9302	11.0893	11.0604	11.084	10.7403	10.087	10.7997	10.9386	11.5007	10.7937	11.1575	10.8982	10.9552	11.2239	10.592	11.0017	10.585	10.776	11.2305	11.3358	10.7792	11.3675	11.5829	11.5047	11.2783	10.9392	11.3981
Os11g0163600	Tubby family protein.	OsFBT13 - F-box and tubby domain containing protein, expressed	9.8484	9.67212	9.50875	10.4001	10.4674	10.109	10.1385	9.96132	9.70636	10.839	10.6947	10.0966	9.68595	9.725	9.38365	9.60879	10.149	9.84871	9.81338	9.85255	9.66921	10.4962	10.5006	10.4415	8.75582	8.28006	8.70154	9.71746	9.97419	9.21182	9.92534	9.57261	9.85033	10.232	9.49519	9.66922	8.4659	8.81261	9.32957	9.17981	8.89738	9.50143	10.637	10.519	10.3536	10.5287	10.8229
Os11g0215400	Peptidase A1, pepsin family protein.	chloroplast nucleoid DNA-binding protein, putative, expressed	4.82037	4.78495	5.27853	4.80009	4.77423	5.02102	4.24324	4.40477	4.83148	3.69708	4.28123	5.26209	4.49194	4.40873	4.36335	4.40134	4.0357	4.38001	3.93665	4.14864	3.92189	3.85008	3.58353	3.51108	4.90676	5.51756	4.80827	4.99909	4.43674	5.29668	3.63849	3.73294	3.6883	3.37454	4.5198	4.00515	5.681	4.76827	3.57658	5.03021	4.23281	4.20838	4.41387	4.15086	3.46596	4.20664	4.08969
Os11g0232500	(No Hit)	No Hit	5.7051	5.58464	6.17394	6.2714	6.60757	6.76966	3.97132	5.40294	5.34115	3.65598	4.0494	7.31596	4.36883	2.71626	4.57884	2.87603	3.54959	4.7374	4.3602	3.15781	5.71182	3.28203	4.7899	4.76535	4.71344	4.87304	5.63175	3.82801	3.50989	5.85503	5.21925	5.15611	5.75023	5.00394	4.0648	5.10996	9.76041	7.4666	6.47451	7.63593	7.11623	6.28757	7.68799	6.91359	6.92541	6.04512	6.94013
Os11g0240000	Esterase/lipase/thioesterase domain containing protein.	gibberellin receptor GID1L2, putative	9.88263	9.45062	10.4148	7.2052	7.07393	8.397	9.44142	9.66474	10.0075	6.62044	6.60642	8.05603	9.83626	9.87142	9.75349	7.65921	6.75457	8.1887	9.03387	8.66849	8.95467	7.92911	8.24972	8.44273	9.13429	9.04987	8.20533	7.67872	7.54417	7.65053	5.67086	5.74443	6.31047	5.56971	5.8213	6.12736	8.22232	6.83204	6.78385	7.72895	6.64514	7.21065	8.64622	8.82714	8.8	7.06162	8.04676
Os11g0240600	Esterase/lipase/thioesterase domain containing protein.	gibberellin receptor GID1L2, putative, expressed	12.3061	11.302	11.1214	7.44761	6.47412	6.42222	12.9969	12.1641	12.2222	8.74856	7.50777	8.41372	13.2634	13.4215	12.8386	9.94087	9.446	10.8626	11.6687	11.8369	11.5796	11.3756	11.6578	11.5381	12.1187	11.3926	11.4224	11.0467	9.80113	10.6819	8.26429	7.53721	7.58507	7.76759	7.37254	7.14506	7.42673	7.90865	8.27108	8.00045	7.46057	8.02423	11.7111	11.9898	12.0315	10.327	11.514
Os11g0245100	(No Hit)	glutathione S-transferase, N-terminal domain containing protein, expressed	2.08735	2.10156	2.75017	1.49946	2.58417	2.10817	4.136	5.13306	3.68156	4.69599	4.95293	5.20518	4.57417	4.28675	4.83078	5.66953	6.40697	6.42923	3.64434	5.37461	4.66833	5.25855	4.21898	4.29447	6.62742	6.08502	6.79504	7.93486	7.31969	6.09427	5.28581	6.50336	6.76635	5.58923	6.41708	7.38865	7.69349	8.05791	8.17413	7.42589	8.26931	8.74169	2.23732	2.22902	0.299726	4.42423	2.57219
Os11g0255300	Peptidase C1A, papain family protein.	thiol protease SEN102 precursor, putative, expressed	4.55501	2.64182	1.56285	0.875005	2.01211	1.76347	0.498773	2.79183	3.8525	2.21414	0.465572	1.79422	4.19598	1.91585	3.42068	3.67343	1.31317	0.982824	2.94819	2.3614	1.34104	2.37169	1.35956	2.33583	3.46295	5.92009	2.59881	2.86861	0.957203	3.97907	2.10248	3.13695	0.873029	1.03238	3.47225	0.700387	3.64786	3.15857	0.369222	0.759914	2.52715	1.76381	1.26332	2.04755	1.16959	2.16608	1.8366
Os11g0265900	Disease resistance protein family protein.	MLA10, putative, expressed	8.86936	8.49604	8.21969	7.07735	6.82392	5.84596	9.61927	9.10501	8.96244	8.41656	8.03961	7.51444	9.43681	9.18808	8.71829	7.99762	8.38059	7.31899	6.98286	8.00099	7.63158	5.85526	5.83915	6.23271	8.92936	8.43543	8.63549	8.40783	7.6124	6.26805	6.8722	6.03251	6.91765	6.71067	5.04112	6.00763	7.34556	7.55428	7.57475	8.06025	7.22502	7.78433	7.70697	6.99826	6.61087	7.8349	7.83954
Os11g0282900	Conserved hypothetical protein.	No Hit	4.58596	4.49235	4.58716	6.66728	5.10317	7.28005	4.72185	4.60051	4.7324	3.62268	4.45566	4.99068	2.55649	3.52948	3.92338	3.35826	2.78192	2.9897	5.52061	4.26576	5.55332	5.49544	5.50437	5.37978	4.25755	4.85004	2.32783	3.80145	3.32158	2.26907	2.50668	2.6058	2.95088	2.94889	3.06498	2.80214	5.17724	2.28887	2.86357	2.66318	4.07703	2.13659	7.22731	7.02185	7.01341	5.2367	6.79236
Os11g0293900	UBX domain containing protein.	UBX domain-containing protein, putative, expressed	9.70494	10.0759	9.70736	10.0413	10.2681	10.0659	10.1821	10.3948	10.4272	10.258	10.3751	9.94333	10.6836	10.4686	10.5877	10.4482	10.701	10.8526	9.26826	9.34046	9.92061	9.18532	9.55034	10.0786	9.10439	8.59659	8.6513	8.88988	9.91614	9.14923	9.63659	9.61789	10.2628	9.63674	9.13053	10.1788	9.86048	9.56154	10.2107	9.75437	9.57487	10.3887	9.7187	9.8721	10.0804	9.99262	10.185
Os11g0297800	Glycoside hydrolase, family 3, N-terminal domain containing protein.	beta-D-xylosidase, putative, expressed	6.93102	6.97395	5.786	4.66896	4.56188	3.29131	4.63767	4.97318	4.68257	4.23708	4.5037	1.96947	3.92597	4.45331	4.04191	4.67267	3.6743	2.89229	6.92835	6.17478	6.62255	7.09231	7.90863	7.37529	0.14703	-0.788622	2.93748	3.42906	4.4182	4.33944	7.2811	6.8334	6.6681	7.39921	6.80144	6.6639	5.95141	5.73319	5.92142	5.99141	5.86243	5.67309	6.18644	7.53903	7.77767	3.75614	7.67268
Os11g0432800	Hypothetical protein.	expressed protein	6.95223	7.5129	6.07649	6.90384	7.94804	5.55635	6.22289	5.96036	5.93758	6.37354	6.0325	5.51209	5.8649	5.82423	6.26621	5.60147	6.59129	5.21609	6.43001	7.1648	7.44956	6.90126	6.91521	7.22752	6.18621	5.11683	7.24947	6.46283	6.4291	6.05805	6.01532	5.58466	6.19464	5.91556	4.5638	5.6717	5.42863	6.72537	6.43131	6.64579	6.07166	6.57944	8.42848	8.39246	8.20704	7.52091	8.89895
Os11g0452400	Conserved hypothetical protein.	expressed protein	9.55035	9.76757	9.08592	9.36102	9.31079	8.84654	9.45845	8.73271	8.45239	9.56907	9.56131	9.395	7.81352	8.13082	8.30143	7.84448	8.79719	7.35194	7.83517	8.06598	8.40572	7.50684	7.93253	8.09617	7.8233	7.16379	8.44229	7.81454	7.70191	7.83023	8.39312	8.19061	8.44542	8.46306	7.35938	8.10131	7.86896	8.9292	8.8412	9.36659	8.91476	9.37094	10.1063	9.59387	8.95674	8.91458	9.64518
Os11g0499600	Short-chain dehydrogenase/reductase SDR family protein.	dehydrogenase/reductase, putative, expressed	2.37745	2.22465	3.80037	1.0949	5.19537	3.12151	4.38153	4.45613	4.59161	2.2499	3.47584	7.13629	3.20982	2.89159	3.2254	4.07518	1.51948	2.46075	8.64677	9.48312	10.4378	8.80937	9.52967	9.51841	8.57176	8.5795	8.12774	8.19156	8.31427	8.87327	7.40164	7.65841	8.12379	7.36529	7.65405	7.9872	5.35454	5.62573	6.85721	5.4107	6.99271	5.92872	6.50105	7.35642	7.74313	5.65296	7.68023
Os11g0514900	Non-protein coding transcript, unclassifiable transcript.	No Hit	3.39937	1.71873	4.37296	3.46541	1.99512	2.889	3.60689	0.63966	2.34835	2.49946	0.898178	1.28386	-0.703373	0.496869	3.52253	-0.116088	1.5453	2.30287	4.81494	3.46292	5.69597	5.22293	5.86022	5.96244	5.0012	3.83338	2.78497	3.43799	0.388953	2.87555	7.44143	6.88445	7.34667	7.63104	7.02638	6.91591	5.18302	5.05173	6.23195	5.89008	5.4674	5.90538	4.83079	6.4563	6.16049	6.46175	6.40914
Os11g0515000	ARM repeat fold domain containing protein.	armadillo, putative, expressed	6.98051	6.20095	9.01442	5.77486	5.80807	7.58198	6.93299	7.26122	6.9671	7.66224	7.76755	7.14972	7.63058	6.9794	7.08981	7.7017	8.19967	8.31057	11.5786	10.8657	12.0647	11.3895	12.0074	12.1	8.65166	8.36766	9.32637	10.8801	9.98489	8.57876	13.6921	13.5308	14.1412	13.6816	13.345	13.3499	12.3589	12.2972	13.3085	12.4858	12.8429	13.0902	11.9856	13.0752	12.8967	13.4302	12.8657
Os11g0517400	Hypothetical protein.	expressed protein	3.57748	3.55038	2.27058	4.01908	3.33427	4.57644	5.4286	4.15059	4.42997	5.48128	4.09464	4.83336	4.50902	4.4933	5.04445	4.24496	4.78462	4.00826	3.58881	3.99621	7.14464	3.94011	4.41953	4.5593	4.28526	5.14283	5.21056	4.3648	4.04118	5.11558	4.34564	4.74604	2.40415	4.17565	5.52243	4.57615	5.00501	5.57966	5.34563	5.27621	5.24486	5.26594	8.71592	7.93482	8.19283	9.33356	8.99721
Os11g0539600	Cyclin-like F-box domain containing protein.	OsFBX424 - F-box domain containing protein	0.218383	2.27573	2.58814	1.71877	3.0559	2.17669	2.25932	2.0522	2.56938	0.178831	1.76344	2.22809	1.91127	2.39418	0.302808	2.71038	1.55412	1.4864	2.01512	2.16567	1.49856	2.96958	3.01596	0.877757	3.00234	3.33211	3.24841	2.67022	1.38403	4.83219	2.90426	4.20076	2.44402	2.44626	5.15497	3.52474	5.43069	5.20473	2.23348	2.6805	4.6163	2.30503	3.12637	1.4948	1.44162	2.464	1.32429
Os11g0558300	Acyl CoA synthetase (EC 6.2.1.3).	AMP-binding enzyme, putative, expressed	2.33296	1.06131	0.0784292	2.50499	2.40729	2.23351	2.75053	2.30262	2.37567	2.80886	2.49137	2.51023	1.4582	2.36883	2.92167	1.91022	2.01637	3.09866	9.3614	7.8723	9.87476	8.85741	9.46544	10.3593	0.280855	-1.67793	4.34112	1.01717	-0.63646	3.47582	2.55292	1.78971	1.97453	2.084	2.56046	0.734971	2.49112	0.371279	3.70069	3.00742	0.281782	2.64014	8.61158	9.53719	9.72917	6.60371	9.38306
Os11g0580800	Bacterial sec-independent translocation protein mttA/Hcf106 family protein.	mttA/Hcf106 family protein, putative, expressed	12.3125	12.3731	10.817	14.2648	14.2289	13.058	13.741	14.243	13.8184	13.9431	13.8746	12.7902	12.9459	12.5764	12.5538	14.1307	14.2719	13.6763	12.5666	12.2263	12.7534	12.6255	13.28	12.7748	11.5892	10.9641	11.5484	11.8309	12.8859	11.5266	10.5828	10.2313	10.2161	10.6856	10.0347	10.2158	10.6729	10.7207	10.9546	11.2519	10.9728	11.2861	12.4206	11.9451	11.4306	12.6541	12.031
Os11g0592500	Protein phosphatase 2C-like domain containing protein.	NB-ARC domain containing protein, expressed	7.24157	6.52966	7.00427	7.24389	6.57034	6.54115	7.61206	6.70412	6.70423	7.19974	6.6803	5.91341	5.72815	5.94718	6.09157	4.72324	5.88134	4.75617	4.44452	5.42383	6.63293	4.02657	5.11772	5.7475	5.74576	4.3918	5.6119	4.66936	4.64135	5.70349	6.16767	5.15879	5.72107	6.42592	3.7373	5.88776	4.37694	5.95953	6.5839	7.1967	6.00811	6.49614	6.32423	6.06713	5.87817	6.68073	6.30331
Os11g0593500	Cyclin-like F-box domain containing protein.	OsFBDUF56 - F-box and DUF domain containing protein, expressed	2.67185	2.56986	1.55882	1.93668	1.87782	0.106678	2.31056	3.05794	0.540084	3.74465	1.94275	0.638131	4.35278	2.9784	2.26067	1.66374	2.06792	2.75621	1.59983	0.488783	0.95435	-0.443323	0.967498	1.15169	3.39638	3.68113	-2.11916	2.46639	1.12913	1.98179	0.124775	-0.357741	0.802184	1.40116	-0.901574	0.758442	3.23499	-0.704092	0.972586	2.6946	0.0316042	1.3341	2.1465	0.493647	1.75476	0.461238	2.67281
Os11g0594400	Cyclin-like F-box domain containing protein.	OsFBDUF59 - F-box and DUF domain containing protein, expressed	2.09906	1.9929	2.52335	3.55079	1.73108	1.6011	2.29651	2.28626	2.204	3.19462	1.86429	2.16075	1.05853	2.03935	2.37025	0.891286	2.95867	1.44895	2.23396	2.08939	0.311072	2.43267	2.80487	1.15659	-0.0733208	2.34527	3.84546	2.617	0.962078	4.06735	2.12421	3.05753	0.487994	1.1748	3.91476	2.28042	2.40707	3.30133	4.05177	0.710849	2.48645	0.341069	1.44575	3.24617	1.88383	0.689137	1.37354
Os11g0600700	Zn-finger, RING domain containing protein.	zinc finger family protein, putative, expressed	8.37312	8.24	8.4389	8.5458	8.6659	8.48465	8.27211	8.39267	8.20487	8.28787	8.45248	8.41684	7.9955	8.60663	8.38316	8.07286	8.69507	8.47664	8.59534	8.43512	8.35013	9.07465	8.97289	9.01222	8.24757	7.74455	7.92306	8.88906	8.65951	8.34254	9.17288	9.03829	9.53312	9.35158	9.16232	9.48894	8.20386	8.38873	8.90072	8.63098	8.87528	8.83655	8.55608	8.88325	8.76287	8.7729	8.87876
Os11g0604500	Conserved hypothetical protein.	expressed protein	4.80598	4.93562	4.69637	6.21434	5.75692	6.26082	6.41055	6.38566	6.14151	7.18324	7.15425	8.1285	7.11641	7.26882	7.54723	8.1707	7.15915	7.98038	5.1166	5.81744	3.75851	4.43465	3.60378	3.21991	6.39004	6.15265	8.48592	8.67785	7.03533	6.99856	5.49766	5.72578	5.86556	5.67513	6.20448	6.03969	7.09411	7.42684	7.09785	7.16492	7.46247	7.58796	3.01877	3.26691	2.8475	4.40944	3.06511
Os11g0615600	Hypothetical protein.	expressed protein	3.29823	3.68251	3.01134	4.03751	4.22919	3.77033	2.24618	3.77897	3.73659	4.30874	4.31069	4.1197	3.76392	3.44393	2.87991	5.86015	5.68764	5.83486	3.28676	3.18085	2.23203	3.67996	3.8566	2.60426	4.63959	5.45995	4.94638	3.92893	3.65271	4.57173	4.01252	4.60466	2.86461	3.72784	5.69388	4.20875	5.02949	5.256	3.07548	3.76375	4.95964	3.21336	2.57969	2.56253	2.21191	2.74261	1.78809
Os11g0620800	Conserved hypothetical protein.	expressed protein	2.04763	1.3998	1.93174	6.40159	6.82597	1.23909	2.55227	1.71052	2.19972	1.10345	0.689336	1.13212	2.62088	3.4074	3.51244	0.440609	2.20279	0.772158	2.22185	2.35973	1.4403	1.48035	2.44895	0.375684	3.58386	5.05228	3.57373	2.18174	2.79831	2.34204	4.25577	3.88603	2.66458	3.8881	5.08024	5.15815	3.91518	3.74385	3.04043	1.7318	4.01771	2.25082	2.65484	0.944253	1.18243	2.31016	2.54639
Os11g0622600	MATH domain containing protein.	MBTB64 - Bric-a-Brac, Tramtrack, Broad Complex BTB domain with Meprin and TRAF Homology MATH domain, expressed	1.88732	2.89955	5.06604	2.39763	5.00237	2.14246	2.28225	2.46349	2.77262	2.78333	1.64241	2.78583	3.42814	2.22329	0.734879	2.82716	1.66564	2.42522	1.62119	1.61848	2.98484	1.94748	1.26593	1.78199	3.42171	2.74821	4.8273	2.88756	2.09988	3.27782	1.67713	0.614797	1.49229	3.08188	1.65361	1.88696	4.76937	1.25474	1.66025	1.81123	1.46109	2.30469	2.72321	1.9778	3.48408	2.10802	2.19375
Os11g0630900	MATH domain containing protein.	MrBTB5 - Bric-a-Brac, Tramtrack, Broad Complex BTB domain with Meprin and TRAF Homology MATH-related domain, expressed	2.80929	1.692	3.62028	2.42176	3.23407	3.3917	1.86835	2.29677	4.3227	1.39048	2.65882	3.76232	4.46008	3.55835	2.493	4.42589	2.53816	2.91731	2.28558	2.23298	2.00839	2.83971	2.47435	1.80414	5.04501	5.62957	5.70209	2.93089	2.78681	4.62796	3.37012	4.12964	2.55946	3.28659	4.90694	4.05165	5.32953	5.12543	3.28075	2.72608	4.49416	3.23515	2.44909	2.24341	1.56677	2.18721	1.7398
Os11g0638200	Hypothetical protein.	expressed protein	3.1624	3.33782	4.29617	2.90249	3.11838	3.39361	-0.737287	1.66693	1.9594	2.85913	1.88426	4.30137	2.74212	2.40094	3.228	2.43635	1.83886	2.13981	1.53529	2.80736	2.29755	3.34675	2.61767	2.27238	4.23235	5.12938	3.01101	2.77758	2.2689	0.613261	4.0249	4.1082	3.95067	3.78946	5.03108	5.17862	5.53617	4.64269	3.11293	4.56333	4.25871	3.61473	2.42235	1.45795	-0.189736	1.90941	1.46458
Os11g0638700	Conserved hypothetical protein.	No Hit	2.27822	0.0870704	-1.37922	1.35641	1.67249	2.29663	2.62757	1.95518	1.34701	2.5875	1.82947	1.80739	1.12004	2.28739	1.1003	2.52962	0.821634	2.31736	1.56049	2.45025	1.22497	2.70637	3.10217	3.10231	1.64089	5.23748	2.91194	1.57917	1.87604	-1.25022	3.28113	3.73354	2.93988	2.68526	4.91512	3.22657	4.50608	4.64333	2.20341	3.87829	4.37146	2.54518	2.79153	1.94835	7.12885	1.70176	2.68049
Os11g0639600	Disease resistance protein family protein.	non-TIR-NBS-LRR type resistance protein, putative, expressed	9.7017	9.99634	9.10708	10.2159	10.5873	9.69881	10.5735	10.9401	10.6784	10.8375	11.0757	10.2574	10.9064	11.0791	10.618	10.7521	11.3228	11.4327	9.9284	10.6629	9.93038	10.5248	10.5209	10.2833	10.1696	9.62047	10.5092	10.7207	10.7386	9.81062	11.2277	11.1142	11.3045	11.2891	10.6098	10.9824	10.5559	10.8225	11.3619	10.9436	11.2469	11.4735	11.621	11.2828	10.9639	10.8438	10.895
Os11g0660000	Sodium/calcium exchanger membrane region domain containing protein.	sodium/calcium exchanger protein, putative, expressed	9.7529	9.74656	10.0196	10.301	10.3369	9.91297	9.84659	9.02511	9.43544	7.0626	7.13454	7.43494	9.39414	9.59742	9.76665	8.3354	9.20778	8.98624	9.16874	9.77966	10.3367	10.5738	10.1294	10.8772	9.64068	9.13091	8.8363	10.3646	9.50125	10.3055	5.90551	5.43245	5.98074	7.15704	6.00836	6.89496	5.30071	6.07066	6.3483	7.52626	6.74364	6.90962	7.16404	6.72783	6.90072	7.61182	7.71319
Os11g0668200	(No Hit)	No Hit	4.33803	1.5011	2.44993	3.14615	2.40767	3.77616	4.03721	1.93573	2.62606	3.50248	2.52015	3.49551	2.71807	2.52809	2.40914	3.26294	1.6481	2.16387	2.62527	3.87023	3.67748	1.72668	1.89329	3.1026	5.32647	-1.97338	-0.757049	1.82793	3.20809	1.24689	5.52792	6.34241	6.6924	5.13074	5.63067	5.87681	6.55561	5.38501	6.13693	4.85845	5.45976	5.46144	3.40249	2.3161	2.06954	2.19147	2.01804
Os11g0673200	Alpha-L-arabinofuranosidase/beta-D-xylosidase isoenzyme ARA-I.	glycosyl hydrolase family 3 protein, putative, expressed	4.0452	4.0209	2.73625	5.58247	5.42173	5.28689	5.12181	5.37405	4.95075	6.3941	6.53611	5.87432	3.90906	4.09042	3.56194	4.74295	4.64137	5.08183	11.7331	10.2942	11.3797	12.2675	13.3911	13.4524	5.35563	5.5648	5.60168	5.91083	6.11166	5.50167	10.7575	10.5745	10.7939	11.4759	10.7755	10.5303	9.23291	9.29857	10.2481	10.1603	10.3523	10.7302	11.8704	12.8908	12.8675	11.6597	13.2032
Os11g0685600	WRKY transcription factor 41.	expressed protein	8.19815	8.12506	8.20408	7.11226	6.70395	6.78132	8.92242	8.01021	8.20634	7.72487	7.60376	6.47269	6.31264	6.46748	7.09018	5.51717	7.42879	6.01404	5.43231	6.91071	7.74672	5.04508	5.77653	6.21473	6.79986	5.56374	7.5391	5.83857	6.1913	6.5257	6.42993	5.80675	6.33416	6.61698	5.35334	6.4002	5.36526	6.96096	7.29531	6.96976	6.95065	7.53794	6.41611	6.38697	6.25272	8.42504	6.47184
Os11g0685700	WRKY transcription factor 61.	OsWRKY81 - Superfamily of TFs having WRKY and zinc finger domains, expressed	8.1605	8.10766	7.97084	7.04164	6.72618	6.81184	8.8017	7.99306	8.16426	7.62487	7.51614	6.28838	6.34515	6.48014	6.92121	5.63707	7.33866	6.06277	5.20897	6.63916	7.60286	5.00174	5.73406	6.10225	6.54769	6.02218	7.41007	5.74419	6.37398	6.46145	6.37696	5.81157	6.29161	6.49443	5.28121	6.22892	5.09265	6.97151	7.25814	7.05686	6.90292	7.49172	6.41632	6.40261	6.25614	8.24996	6.3757
Os11g0686000	En/Spm-like transposon proteins family protein.	No Hit	7.39705	7.60717	8.31334	7.4636	7.97947	7.76284	7.64785	7.13919	7.18632	7.73868	7.56048	7.57171	7.02712	6.9421	7.04202	6.69159	7.82544	6.67841	5.47398	6.2379	7.15381	5.32887	6.25008	6.38253	5.89521	6.24948	6.72055	5.5209	6.83206	5.84724	6.23957	6.22266	6.88914	6.06039	5.02799	6.64656	8.92738	7.77471	7.32011	8.19323	7.5739	7.46849	8.04688	7.43454	7.4851	8.74527	7.27638
Os11g0693800	Conserved hypothetical protein.	DEFL48 - Defensin and Defensin-like DEFL family, expressed	10.8965	11.0982	11.8507	10.8149	10.96	11.9769	10.2215	9.93592	9.80131	9.81909	9.73416	10.2242	9.32888	9.60904	9.82122	9.40509	9.80882	9.51292	12.7578	11.5413	13.0612	11.6278	12.4483	12.7928	9.90048	9.66044	10.534	9.52096	9.35636	9.03395	13.0164	12.8672	13.3235	12.7762	12.3491	12.4417	10.9065	10.947	11.9511	11.2031	11.0683	11.8524	12.3395	13.5114	13.9417	12.8355	13.6423
Os11g0696200	ATP citrate lyase beta (Fragment).	ATP-grasp domain containing protein, expressed	11.0914	11.2008	11.6579	11.101	11.1483	11.8538	10.4218	9.98823	9.79361	10.0083	9.78792	10.3707	9.52568	9.57748	9.71898	9.66213	9.82201	9.51202	12.8575	11.9693	13.0864	11.9449	12.5939	12.8118	10.3246	10.0173	11.0269	10.1676	9.65693	9.49434	13.2449	12.8754	13.2754	13.078	12.4161	12.4154	10.9825	11.1191	11.9895	11.174	11.4553	11.8859	12.4608	13.576	13.7786	12.9799	13.6868
Os12g0108000	Laccase precursor (EC 1.10.3.2).	laccase-23 precursor, putative, expressed	2.15292	2.9532	0.84593	3.09229	2.58563	2.37174	1.86488	1.97982	2.37414	2.06516	2.16032	3.01078	3.37775	2.45321	2.57114	2.80434	2.19019	2.63369	3.79327	3.21115	4.01866	3.85036	4.10023	4.59371	3.40599	5.31981	4.73939	2.66421	2.18973	4.18123	7.56996	6.45827	6.65399	7.19961	5.83446	5.46461	4.26325	4.96107	5.33518	5.24203	4.67716	4.80206	4.62424	6.33626	7.71385	2.57461	7.00575
Os12g0109600	Galactose oxidase, central domain containing protein.	expressed protein	5.33187	5.01426	4.44677	5.72617	5.16932	4.3538	6.82642	6.75309	7.01021	7.50902	7.02869	6.61527	7.20569	6.42955	6.49148	7.09179	7.14147	7.27862	4.71345	5.33067	4.79189	5.86497	5.6992	5.42118	6.57281	5.9141	6.73598	6.63815	6.52614	6.28866	6.36591	6.12801	5.43996	6.04094	6.52031	6.42768	7.11989	7.62853	7.32388	7.372	7.37872	7.07036	6.78233	6.15619	6.10941	7.22639	6.89994
Os12g0109700	Hypothetical protein.	retrotransposon protein, putative, unclassified, expressed	3.42818	2.82034	4.8151	4.46437	4.02937	5.02441	4.33291	3.83288	4.3396	6.62796	5.70238	6.07922	3.9365	4.66469	4.68288	4.33712	4.36991	5.17998	7.42444	5.62668	8.04023	5.84543	7.6993	8.19112	4.73648	6.13255	4.51146	5.95199	5.9859	5.65519	5.38584	4.92733	4.96495	6.34987	5.72768	6.01051	4.54701	4.01778	4.95476	4.79654	4.62846	4.47709	4.02473	7.5941	7.9535	7.88283	8.86891
Os12g0117100	Alpha/beta hydrolase fold domain containing protein.	esterase, putative, expressed	3.78767	3.66083	3.99212	3.63355	4.11767	4.60094	1.20199	2.02819	2.9188	1.51069	2.86422	2.08297	3.55215	2.41094	2.54057	1.81426	3.34076	2.82709	4.80304	4.87386	5.90056	4.48677	5.43964	5.18096	6.1287	4.62357	5.45454	7.20968	5.2871	5.65432	5.80137	6.61114	7.13924	6.05684	6.43046	6.67149	7.12483	7.13107	7.54529	7.03781	7.39255	7.99595	3.17078	4.64383	3.48795	4.86273	3.76077
Os12g0120100	Protein of unknown function DUF567 family protein.	DUF567 domain containing protein, putative, expressed	8.99514	9.06014	9.71931	9.86598	9.7347	9.93893	9.50176	9.70021	8.94641	8.85421	8.86384	8.7115	8.54397	9.64484	8.34376	11.0317	10.4127	9.61758	7.1778	8.85084	8.2997	8.48716	8.1473	7.77367	6.38496	6.94859	6.84626	8.1695	8.67317	8.15906	8.97551	8.42856	8.11289	7.69594	7.74797	8.11271	8.93501	9.39838	10.1021	8.68687	9.01484	9.2165	8.16412	7.5426	7.97498	8.42073	8.1456
Os12g0127500	Hypothetical protein.	expressed protein	9.29817	9.45689	8.91371	9.55177	9.57535	9.11054	9.48878	9.76502	9.3526	9.12602	9.3718	9.05938	8.78308	9.61965	9.40778	8.40131	9.31671	8.98662	8.0937	8.37891	7.58237	8.08802	7.8258	7.70102	8.01878	6.81354	7.80818	7.69621	8.11848	8.06161	7.41505	7.23639	7.52771	7.51232	6.80629	7.88904	6.77691	7.76454	7.92148	7.525	8.0738	8.05197	8.67351	8.11112	8.03837	8.47988	8.19432
Os12g0131900	MYST1 protein (Fragment).	rhamnogalacturonate lyase, putative, expressed	4.35641	3.854	4.20216	4.11411	3.9591	4.48708	4.72396	4.49267	4.68501	4.08339	4.77152	5.03282	4.16484	4.26337	4.20771	5.24721	4.22729	4.50688	4.56878	4.37063	5.06822	4.01295	4.62565	5.19654	5.2146	3.81544	5.58726	6.01917	5.51364	5.72872	6.07557	6.58228	6.30695	6.26063	6.65252	6.97326	7.27962	6.40302	6.43247	6.26764	6.4207	6.95126	3.54182	3.25683	3.08819	3.90446	3.64962
Os12g0134000	Hydroxymethylglutaryl-CoA lyase.	hydroxymethylglutaryl-CoA lyase, putative, expressed	12.6045	12.0588	12.6246	12.4332	12.0307	11.9709	11.8311	11.2855	11.3334	10.3068	10.1834	9.60654	11.522	11.5477	11.2246	10.1868	10.1947	9.76629	10.8987	10.6901	11.307	9.77521	10.2386	10.5744	10.3826	9.76448	10.1903	9.55059	9.51303	9.11718	10.5442	10.0036	10.1186	10.8269	9.60291	10.1076	9.23591	9.03424	9.71654	8.90835	9.23201	9.5639	6.9049	11.0236	10.4502	12.661	11.0826
Os12g0144700	Non-protein coding transcript, unclassifiable transcript.	No Hit	2.66483	2.86842	2.4487	0.924169	2.75482	3.13153	2.98013	2.84744	1.84435	2.78416	3.8851	2.25248	4.32869	1.96772	2.66219	3.63081	2.99931	2.23394	7.79582	6.5813	6.65184	8.32529	8.08031	7.89208	4.2448	5.5614	5.43768	3.44913	3.72076	3.87841	7.72358	7.6285	7.78805	7.81367	7.45718	7.20944	5.72498	6.25454	7.00955	6.09314	6.08673	6.6966	9.07828	8.3336	8.81069	7.57527	8.70902
Os12g0162100	MAP kinase-like protein.	STE_PAK_Ste20_Slob_Wnk	11.5129	11.677	10.7591	10.5344	10.3294	9.78283	11.5194	11.4103	11.2197	10.7951	10.698	10.4112	11.2095	11.3503	11.0733	10.7278	10.7632	10.4541	10.0073	10.6905	9.98666	9.79484	9.51531	10.0801	10.6935	10.1016	10.5736	10.4184	10.4581	9.85417	11.8602	11.2573	11.5564	11.857	11.2496	12.3042	11.4952	11.5688	11.9918	12.7501	12.7221	12.0061	10.173	10.0007	9.619	10.1193	9.99269
Os12g0178100	Thylakoid-bound ascorbate peroxidase (EC 1.11.1.11) (Fragment).	OsAPx6 - Stromal Ascorbate Peroxidase encoding gene 5,8, expressed	11.8948	12.2365	11.3133	11.2984	11.5964	10.8487	11.5697	11.8385	11.6454	11.1171	11.4292	11.07	11.7111	11.6399	11.739	11.1761	11.296	10.9612	12.1942	12.0692	11.7739	11.991	11.854	12.1552	11.4038	11.1636	11.7303	11.652	11.4529	11.2914	11.7757	11.4677	11.9645	11.9649	10.9536	11.337	9.69416	10.0737	10.8294	10.358	10.4297	11.4238	12.9174	12.6929	12.6614	11.5255	12.736
Os12g0182200	Dihydrolipoamide S-acetyltransferase (AT3g25860/MPE11_1).	2-oxo acid dehydrogenases acyltransferase domain containing protein, expressed	8.64079	8.97107	7.18395	9.59349	9.52325	7.76658	9.57098	10.1213	9.70098	10.1609	10.1879	9.29818	10.0387	9.84152	9.57643	10.2378	10.4618	10.6262	11.0694	11.2833	11.3934	11.8779	12.0851	11.5923	9.38928	8.69708	9.3564	9.50133	9.93366	9.2985	11.8419	11.3233	11.2699	11.7864	11.1729	10.6744	10.312	10.1005	10.3136	10.1932	10.4149	10.3541	12.1937	12.2943	11.8401	10.2278	11.6231
Os12g0223300	Cytochrome b5 domain containing protein.	cytochrome b5-like Heme/Steroid binding domain containing protein, expressed	13.8556	14.0006	13.8044	13.7106	13.9303	13.8212	13.5423	13.4458	13.3358	13.5383	13.3784	13.6501	13.8935	14.2302	14.1053	13.5123	13.3989	13.1747	13.5564	13.4055	13.0585	12.4655	12.1465	12.6361	13.0237	12.893	13.1214	13.9995	13.4923	13.005	11.051	10.9194	11.516	11.2145	10.6039	11.1178	10.1781	10.5074	11.161	11.2692	10.5855	11.3828	12.0384	12.7038	12.533	13.3481	12.7321
Os12g0224500	Zn-finger-like, PHD finger domain containing protein.	EDM2, putative, expressed	6.9315	7.15082	6.844	6.64908	6.71787	6.2687	7.35281	7.43683	7.06248	6.7844	7.01522	6.61348	7.30364	7.1107	6.85488	6.81362	6.77836	6.62987	7.5262	7.90598	7.3312	7.09328	6.65598	6.67628	7.09955	6.50506	7.29313	7.43541	7.56062	6.72896	6.70614	6.41712	6.66154	6.5373	5.76846	6.39669	6.576	6.35403	6.92952	6.58673	6.63782	6.85655	7.55188	7.60409	7.1583	7.73153	6.90276
Os12g0241800	(No Hit)	No Hit	5.35371	5.4533	5.80243	6.08826	6.41146	6.73796	4.51446	5.12575	5.25438	3.70726	3.79652	7.05375	1.88336	2.25007	5.05278	2.74077	3.78603	5.03936	4.20927	2.96235	5.80306	3.04185	4.42286	4.91304	4.67003	4.92905	4.75733	3.83379	3.48008	5.43421	4.98136	4.66163	5.63581	4.76014	3.66271	4.53009	9.47133	7.17751	6.30053	7.56817	6.8199	5.87385	7.47642	6.76213	6.71449	6.72118	6.97493
Os12g0242800	TRAM, LAG1 and CLN8 homology domain containing protein.	DNA-binding storekeeper protein-related, putative, expressed	11.0299	11.1278	11.0901	11.0343	11.0072	11.2742	8.65316	8.62064	8.74972	10.0746	10.0099	9.92867	8.7623	9.71629	9.48861	10.3561	10.2211	10.0831	9.40768	9.58298	8.81075	7.20951	7.57911	7.51427	7.63151	7.0175	7.43558	9.81764	9.38195	8.14174	6.38376	6.87768	6.98146	6.18579	6.35428	6.90473	4.10223	4.25317	4.94068	6.00015	4.88711	5.27098	3.45191	7.81942	6.57246	10.0854	6.95208
Os12g0265100	Pinoresinol-lariciresinol reductase TH2.	isoflavone reductase, putative, expressed	11.3343	11.2265	11.272	9.97708	10.0075	9.85956	12.3665	11.9747	11.7316	9.51012	9.28598	9.99511	10.9276	11.1953	11.0735	9.71389	9.56602	9.79806	12.328	12.5258	12.2179	11.9762	11.7452	12.1775	12.3502	12.0738	12.336	11.2372	11.0998	11.5016	9.60619	9.57491	9.85966	10.0932	9.31831	9.92082	10.042	10.4733	10.6401	10.4989	10.0731	11.0175	12.6816	13.0929	12.7959	11.9976	12.6694
Os12g0265400	Hypothetical protein.	conserved hypothetical protein	6.84888	6.92983	6.19509	6.77051	6.68873	5.79048	8.06461	7.67823	7.26428	8.0145	7.82372	7.36558	7.09777	7.08165	7.30402	6.59261	7.54374	6.2006	5.39427	6.26806	6.42447	5.03245	4.96824	5.01615	7.04225	6.53508	7.20763	5.76147	6.15518	5.80838	6.28171	5.83339	6.11193	6.02944	4.3343	5.60723	6.26834	7.45898	7.33531	7.18319	6.62006	7.55388	6.6563	6.99698	6.53056	5.93268	6.02276
Os12g0274200	Lipolytic enzyme, G-D-S-L family protein.	GDSL-like lipase/acylhydrolase, putative, expressed	1.17009	2.37941	3.65519	2.33362	2.86834	2.30221	1.46696	5.22707	3.62187	1.47929	2.08919	2.42499	3.30383	2.72421	1.51845	4.19831	2.08643	2.24835	10.4164	8.19903	11.1371	9.59547	10.7513	10.8375	4.22233	4.81023	5.48502	3.84405	2.31462	3.11449	1.73707	3.23065	2.49333	2.21161	3.77452	1.997	4.1346	4.29418	1.71876	2.09175	3.68964	1.80847	4.99589	10.8975	11.2228	6.05143	10.8975
Os12g0288400	Copine domain containing protein.	copine, putative, expressed	10.2593	10.4619	10.1574	11.2365	11.0038	10.7134	11.3154	10.9941	11.1996	12.3252	12.0031	11.7304	10.5361	10.0007	10.2406	11.4739	11.1843	11.1941	10.2592	10.7671	10.8745	10.4885	10.3964	11.0431	10.7069	10.4603	10.9964	11.9185	12.1069	11.9055	11.8619	11.5799	11.9491	11.7348	11.2045	12.1839	11.9286	12.126	12.547	12.4642	12.2924	12.6112	11.134	10.7104	10.8456	11.888	11.635
Os12g0408100	Hypothetical protein.	No Hit	7.17145	7.50939	7.12226	6.59634	6.86169	6.64425	6.32566	6.44046	6.12685	6.52932	6.79429	6.27979	4.6607	5.02445	5.74712	5.68103	7.36357	5.87628	5.79292	6.43646	6.48631	6.05432	6.49524	6.8133	4.76237	5.05043	5.9773	4.9648	5.41394	5.21232	5.80403	5.94327	6.2856	6.07452	5.49792	6.33174	5.0877	5.53977	5.6864	5.47305	5.39834	6.08399	4.60301	5.47745	5.42488	7.3602	6.59034
Os12g0409600	Hypothetical protein.	expressed protein	6.96321	6.57369	6.52375	6.88757	6.68248	5.96249	8.48593	7.62824	7.14144	8.70525	8.22047	7.52117	6.18253	6.4167	6.45836	6.32506	7.45765	6.47174	6.49063	6.42765	6.95933	5.61448	6.07882	6.63935	7.05831	6.37877	7.1788	7.18841	7.44802	7.4896	6.26755	5.79852	5.50289	5.93246	5.36106	5.85245	7.40211	7.86089	7.09911	8.4993	7.91855	7.45855	7.72272	7.24274	7.55408	8.32557	8.1515
Os12g0424700	Protein kinase domain containing protein.	cyclin-dependent kinase G-2, putative, expressed	10.3461	10.3204	10.808	9.9517	10.0966	10.7638	9.34655	9.96525	9.313	9.0998	9.51143	9.79187	10.5391	10.109	10.1476	10.1488	9.7738	10.3819	9.25181	9.56154	9.79094	9.46061	9.57555	9.58584	9.11568	9.23142	8.8457	9.67189	9.34209	9.30575	9.38038	9.47005	10.3481	9.04078	9.56577	9.78525	11.0899	9.5761	9.73413	9.98147	9.44776	9.51292	9.82488	9.63784	9.94739	9.20518	9.37179
Os12g0425500	Non-protein coding transcript, uncharacterized transcript.	expressed protein	7.99355	8.12074	7.76933	8.24635	8.28796	7.32238	8.12251	7.34144	7.04531	8.03415	8.24998	7.40721	7.15332	6.88292	7.51486	7.00156	7.8415	6.2178	6.52412	7.01257	7.70185	6.31283	6.70766	7.48005	6.91476	5.74867	7.2572	6.55941	6.89443	6.37807	7.03274	6.67586	7.34652	7.43414	5.87565	6.88308	6.83704	7.10202	7.49823	6.88225	7.0232	8.06891	8.56697	8.5037	8.15433	8.95155	8.81105
Os12g0427000	(No Hit)	protein kinase domain containing protein, expressed	2.55387	2.26475	3.1283	2.16425	1.65857	2.84584	1.50559	3.09169	1.7691	0.91645	1.37323	2.66997	3.00755	1.27704	1.77687	1.37583	1.34715	2.20062	1.02433	1.18376	0.817807	0.867669	0.757267	1.04112	2.60508	4.32919	0.449158	0.400188	-0.349964	3.53693	1.68758	0.875606	1.9538	1.79314	1.70098	1.84357	2.40962	0.763873	1.8917	0.277139	-0.435312	0.820871	1.17407	2.23247	2.42616	0.190894	1.62087
Os12g0428600	E3 ubiquitin protein ligase URE-B1 (EC 6.3.2.-) (Upstream regulatory element binding protein 1) (Fragment).	HECT-domain domain containing protein, expressed	11.1639	11.3231	10.8806	11.5269	11.7806	11.1876	11.4731	11.9151	12.0231	11.925	11.9392	10.9341	12.2079	11.8667	11.1756	12.164	12.3886	12.6246	10.0684	10.5666	10.2733	11.3591	11.2509	10.9466	11.015	10.7764	10.7496	11.6313	11.7148	11.2423	11.462	11.5511	11.5778	11.5498	11.4857	11.4729	11.174	10.9707	11.5896	11.384	11.0324	11.5731	11.7406	11.5649	11.4516	11.8237	11.4264
Os12g0433700	(No Hit)	Lg106, putative	8.16535	7.62295	9.37089	9.63467	9.60319	11.2247	8.01121	7.20399	6.84738	5.64258	6.53275	6.70844	5.60464	6.24844	5.92819	7.25085	7.23097	6.55071	10.4858	9.58465	11.0803	8.86654	10.268	10.7624	10.6658	10.7467	10.6397	8.56314	8.48037	9.57813	11.5235	11.7061	12.661	11.9932	11.4465	11.6727	9.58374	9.85193	10.785	9.72291	10.4067	9.93335	9.66683	10.5454	10.9426	11.4915	10.5753
Os12g0463300	(No Hit)	No Hit	8.17948	8.57333	8.07089	8.84511	8.98777	8.36674	9.01465	9.18834	8.90533	8.99777	9.15942	9.30366	9.38501	8.33813	8.72539	8.65671	9.0225	7.68859	7.62278	7.43426	7.81014	6.26522	6.74016	6.43622	7.6464	7.29989	7.18942	6.4398	6.67158	6.85886	7.51468	7.65845	7.66709	7.51762	7.86129	7.9356	10.9963	8.82495	8.03676	9.40352	8.50722	8.00512	8.43893	5.97145	5.55531	6.71964	5.81834
Os12g0464300	(No Hit)	OsFBX444 - F-box domain containing protein, expressed	3.57129	2.73593	2.24216	2.97419	2.53516	1.28537	3.06235	2.6867	3.9148	1.36337	2.2404	2.7729	3.65694	3.48148	2.29186	3.59673	1.74098	2.17255	3.00756	3.02309	1.66709	3.44874	3.40316	1.21328	2.26348	5.27922	4.03406	3.82493	2.23616	4.58259	4.446	4.86733	2.76882	4.39302	5.84425	4.58524	5.22756	5.12149	2.89826	3.48689	4.71583	3.46268	2.51197	2.57652	1.66838	2.40323	1.86122
Os12g0480100	One helix protein (OHP).	expressed protein	8.84643	8.67188	9.23588	10.1656	10.4865	10.634	8.49645	8.73565	8.70852	8.52343	9.01686	8.56455	7.81457	8.58722	8.42957	8.25666	8.96212	8.04529	8.21757	7.72285	7.83392	8.32168	8.43845	8.62746	8.11723	7.39462	7.40482	8.55639	8.61246	7.13887	3.32893	3.6884	3.90458	3.59253	4.63041	3.30147	3.92474	3.91879	1.6342	3.15337	4.14867	3.03039	6.1966	6.70736	6.4538	6.18912	7.61241
Os12g0492900	Cyclin-like F-box domain containing protein.	OsFBA4 - F-box and FBA domain containing protein, expressed	2.85362	2.59323	1.87928	1.60691	2.14031	-0.0302178	2.07577	1.51155	1.14912	1.94091	1.83715	0.987946	3.40441	1.83954	2.93083	3.12443	0.719625	3.68147	1.51836	1.81235	2.40484	2.08441	1.40964	0.126983	4.42901	5.17831	3.38111	2.55156	1.52001	2.88813	2.51111	2.92695	2.19849	2.08163	4.0567	2.87258	2.97033	3.54652	4.08039	2.59526	2.79167	2.05015	0.930388	1.46777	1.64737	0.388037	0.983771
Os12g0498800	Hypothetical protein.	expressed protein	9.80709	9.42959	9.01058	10.2556	9.88687	9.43246	9.83267	9.77797	9.67756	10.0069	9.73876	9.16879	9.92911	9.86298	9.69161	9.72593	9.81564	9.86089	10.4242	10.3457	9.92895	10.8835	10.7453	10.6545	9.58492	9.06965	9.53439	10.1534	9.81772	9.48916	11.326	10.7292	10.726	11.2858	10.5942	10.4342	9.37291	9.4578	9.9411	10.0627	9.80741	10.2288	11.5366	11.2191	11.1146	10.2714	11.132
Os12g0500100	(No Hit)	No Hit	5.49895	5.7739	6.17792	6.24332	6.69058	6.81401	4.16286	5.15989	4.9349	3.35351	3.69837	7.3756	3.54971	3.44403	4.33945	3.00432	3.28233	4.8727	4.23584	2.95797	5.71192	3.43237	4.68934	4.60637	5.82539	5.37125	5.91387	4.14892	3.79272	6.46739	5.21506	5.14924	5.89621	4.92612	4.24591	4.9369	9.77978	7.43559	6.52539	7.63624	7.13787	6.34274	7.7065	6.92028	6.97272	5.97682	7.0553
Os12g0502700	Heat shock protein DnaJ, N-terminal domain containing protein.	ZOS12-05 - C2H2 zinc finger protein, expressed	11.0009	11.2901	10.5337	10.4673	10.517	10.2327	11.0225	11.5503	11.3226	11.2354	11.52	10.6577	11.0222	11.3495	10.9154	10.6197	11.3208	10.9965	10.4326	10.6554	10.3228	10.8332	11.0233	10.7581	10.1378	9.23617	10.3642	10.6123	11.219	10.6233	10.7188	10.8449	10.7531	11.114	10.5736	10.8144	10.4288	10.8638	11.5308	11.3029	10.965	11.0386	11.7438	11.3542	11.3663	11.5615	11.5264
Os12g0503200	Translation initiation factor IF-2, mitochondrial precursor (IF-2Mt) (IF-2(Mt)).	translation initiation factor, putative, expressed	8.77551	8.86561	8.24082	8.76566	8.68961	8.24524	8.3131	7.9014	7.75413	8.28553	8.20978	7.56075	7.42284	7.66082	7.89312	6.86372	8.31027	6.68586	5.9329	6.77339	7.17658	6.19521	6.86554	7.27251	6.86829	5.35777	6.5763	6.3795	6.51737	7.61265	7.48783	7.20981	7.29618	7.58953	6.92686	7.46128	7.05912	7.38241	7.45201	7.76952	7.76577	7.42874	7.43417	7.20802	7.06452	8.33693	7.57376
Os12g0506600	Hypothetical protein.	No Hit	4.52152	4.09172	3.76763	4.43486	5.49924	4.01504	3.88367	3.99869	4.31468	4.46638	4.42398	5.22471	3.97836	4.05139	4.26986	4.87451	5.31761	4.69982	3.05462	4.07686	3.14528	3.69991	3.19305	3.49983	3.29468	3.41505	5.05603	4.05525	3.18638	3.65879	5.10674	5.20265	5.32986	5.52319	5.72609	5.75656	5.81545	5.35791	5.54359	5.8653	5.45633	5.51606	3.53235	2.90037	2.98589	3.95131	2.98563
Os12g0509600	Hypothetical protein.	hypothetical protein	2.84326	3.18328	0.773294	2.20192	2.33749	2.39987	2.65674	2.79723	2.40009	2.94593	2.2177	1.61294	3.3609	3.70281	3.58927	1.72517	2.42314	2.89879	2.83979	3.5091	2.86053	2.43783	2.2536	4.34889	0.144939	2.19935	0.656487	2.38731	2.79316	1.23725	2.15383	3.02956	1.53208	2.42048	3.40867	2.26171	3.69334	4.39864	4.36323	3.46739	4.09334	3.93944	1.82532	2.48204	2.51491	1.75395	1.53908
Os12g0552800	Hypothetical protein.	expressed protein	8.8106	8.78973	8.43259	8.76382	8.43138	8.66434	10.0102	9.76878	9.83228	9.65543	9.73373	9.75617	8.95446	9.0991	9.07431	9.85156	10.4816	9.06248	7.50391	7.24085	8.52153	7.10752	7.69335	7.48045	8.74551	8.76671	8.36412	8.6732	8.9819	9.33097	9.57431	9.03882	9.80166	10.2118	8.73747	9.90383	9.80235	10.4921	10.4179	10.9968	10.5881	10.8659	8.41527	8.56168	8.54554	9.80573	9.44066
Os12g0564100	R2R3MYB-domain protein (Fragment).	MYB family transcription factor, putative, expressed	1.49179	0.444354	3.28958	1.3136	2.73697	2.98132	2.21484	0.981197	2.30733	2.76853	1.75277	1.00032	4.62218	4.15904	2.7989	3.08181	2.60149	4.539	4.54752	4.442	5.22582	4.65101	4.46778	4.40472	4.58577	5.46836	4.12732	3.85079	2.52423	4.5255	2.7457	3.5798	2.85534	3.92816	4.40347	3.71618	3.28927	3.17133	2.07071	2.60312	2.53181	2.62513	1.16144	4.3401	-0.694687	1.23585	1.47923
Os12g0566200	Hypothetical protein.	No Hit	7.64076	7.28829	7.11426	7.77591	7.71754	7.01052	7.75109	7.91887	7.82153	7.61513	7.38375	6.57011	8.51665	8.12965	7.61656	7.25515	7.80015	7.79932	6.47317	7.12546	6.93903	6.80622	7.08003	7.03485	6.0488	5.79605	6.37708	6.77857	7.2176	6.34819	7.57338	7.20557	7.23517	7.46298	6.78399	7.10921	7.46509	7.34637	7.54315	7.66624	7.63088	7.45	7.1795	7.635	7.23322	7.48794	7.20373
Os12g0576200	(No Hit)	No Hit	1.10115	2.08194	0.728349	2.13144	2.7037	2.5379	2.31429	2.07644	2.60937	3.81965	2.60101	2.0375	2.79832	2.19454	4.53471	2.49284	2.13909	1.99025	0.469866	0.401279	1.64469	1.12782	0.840383	1.80631	1.51772	-2.24516	1.18348	1.97768	2.4748	3.72334	1.59115	0.208993	2.04523	0.619404	1.54512	1.49556	2.03533	0.521622	0.946358	1.24669	-0.250766	0.943187	1.74134	1.28051	0.693643	1.77773	1.20124
Os12g0578500	Glycosyl transferase, family 8 protein.	glycosyl transferase 8 domain containing protein, putative, expressed	10.119	9.74138	10.3475	10.4197	10.1548	10.2165	10.6821	10.0941	10.2809	11.0164	10.688	10.099	11.1952	10.8659	10.2156	11.0386	10.7109	10.5925	10.8035	10.5026	10.7639	10.7801	11.0967	11.0527	9.99445	9.66167	9.63623	10.6128	10.4399	9.62839	11.9084	11.1609	11.9466	11.806	10.7199	11.219	10.234	10.4043	11.1707	10.9727	10.3248	11.0731	11.0038	11.8957	12.1228	10.9203	11.5243
Os12g0587300	Hypothetical protein.	No Hit	4.88696	4.93998	5.00159	3.80494	3.55165	4.13112	5.51953	5.60943	5.46918	4.87558	5.12559	4.98064	4.48611	4.14984	4.82	3.77862	4.54709	3.95359	3.69447	4.8268	4.5579	4.25073	4.20782	2.68068	5.62964	4.81655	3.50705	4.32486	3.67761	4.46361	4.14591	5.22148	4.29369	3.65692	5.91782	4.35418	6.46416	5.79229	5.72145	4.27598	5.6068	5.37534	6.53497	6.37246	6.18453	5.13336	5.26642
Os12g0587400	(No Hit)	retrotransposon protein, putative, unclassified	0.814303	3.6779	3.49525	2.09096	3.48996	1.77115	1.36727	2.67811	2.01597	3.471	2.3335	3.59828	2.95675	2.61492	2.16257	2.26244	0.786302	2.01802	-0.544398	1.44227	1.45469	1.69708	0.796075	1.27379	3.88265	2.10072	2.61629	-1.0576	2.90422	0.729695	1.40264	1.93921	2.87058	0.346397	2.23155	1.30428	4.35768	3.63292	3.4787	2.79539	2.16806	0.834083	2.26827	0.574028	2.65969	2.19273	1.0432
Os12g0589400	Hypothetical protein.	expressed protein	2.67465	1.97664	-0.885044	2.76263	2.13822	3.30207	2.87935	1.02326	0.759569	1.99312	1.11739	1.92118	1.33692	2.05248	4.55982	2.23724	1.582	2.01015	2.48714	1.56139	2.78874	1.4497	1.12273	0.847697	3.32009	-0.448264	3.15585	2.83174	1.60685	2.0742	1.24591	-0.401698	0.543622	0.291786	0.701718	1.38634	2.14097	0.109865	0.267286	1.04968	-0.995532	0.12054	2.68715	1.48898	2.52997	1.32246	1.92244
Os12g0595800	Protein kinase domain containing protein.	protein kinase domain containing protein, expressed	7.2512	6.63471	7.05515	7.56198	7.26364	7.15101	9.51083	8.67957	8.73573	9.71136	8.89377	8.81005	8.76634	8.44672	8.46182	9.08801	9.36664	9.50165	8.30954	9.06618	8.65563	8.37566	8.18515	8.27218	10.3011	10.1923	9.98084	11.1825	10.276	10.0507	10.9568	10.5486	10.6695	10.7533	10.0325	10.2064	10.2527	10.7901	10.8987	11.2955	10.586	10.4792	3.89581	7.4063	6.95692	10.5793	7.60516
Os12g0596100	Hypothetical protein.	No Hit	6.69716	7.1533	6.09603	6.5595	6.49109	5.78346	6.68477	7.2263	6.74173	7.2656	7.37762	6.54063	6.78461	6.68407	6.93403	6.17043	7.01797	6.09976	5.50033	5.50915	5.52269	5.49048	5.81193	5.73432	5.28373	5.05585	5.629	5.35291	6.04235	5.79484	6.26416	6.33676	5.91936	6.2678	6.34561	6.55278	7.24578	6.78573	6.36998	6.83296	6.6811	6.44335	6.99797	6.39566	6.20273	4.97157	6.52796
Os12g0597000	Calcineurin B-like protein 3.	calcineurin B, putative, expressed	6.41115	6.25989	6.55339	9.37083	8.99776	8.78812	7.74174	7.53162	7.66746	9.15516	9.30038	8.98771	6.43299	6.79896	6.62458	8.52125	8.66636	8.24833	8.38642	8.35356	7.82214	9.40586	9.14316	9.25004	8.69375	8.43209	9.04858	10.0373	9.75437	9.35517	9.71566	9.2665	9.86719	10.1325	9.49829	9.85331	8.54706	8.90484	9.42909	9.6576	9.13523	9.6163	8.81546	8.75967	8.83029	8.99187	9.08687
Os12g0616900	Pyruvate dehydrogenase E1 component beta subunit.	transketolase, putative, expressed	9.63864	10.0686	9.64943	9.8956	10.335	9.44725	9.4943	9.75211	9.6605	9.60032	9.96244	9.67299	9.58721	9.92707	9.68607	9.87502	10.1586	9.95281	11.8538	11.4176	11.178	11.2947	11.374	11.3968	9.68674	9.50821	9.52417	9.83837	9.56979	8.84115	10.6966	10.6866	11.1519	10.6222	10.4908	10.4308	9.25544	9.14978	10.047	9.50695	9.47383	9.93284	11.7895	11.6255	11.4318	8.91517	11.103
Os12g0636900	Non-protein coding transcript, unclassifiable transcript.	purple acid phosphatase precursor, putative, expressed	4.14989	4.11175	3.71895	3.41211	1.85498	2.30042	2.28499	2.84635	1.74001	2.85317	1.81509	4.56219	3.51398	3.11449	2.73767	4.30013	3.50428	4.19311	2.69101	2.94497	1.55926	3.41144	3.23906	2.08543	3.25993	5.01221	4.81397	3.03958	3.14838	3.59734	3.50126	4.26686	1.99191	3.96066	5.56399	3.98558	4.31535	4.80935	2.96856	3.21718	4.29997	2.72721	2.65746	2.39822	1.12441	6.18242	3.0535
Os12g0640800	Serine/threonine-protein kinase PRP4 homolog (EC 2.7.1.37) (PRP4 pre- mRNA processing factor 4 homolog) (Pre-mRNA protein kinase).	serine/threonine-protein kinase PRP4, putative, expressed	10.6735	10.7242	10.3105	10.8211	10.8499	10.3308	10.7518	11.1387	10.9102	10.8107	11.005	10.311	10.5855	10.9075	10.7513	9.83781	10.786	10.3312	9.15914	9.49344	9.33481	9.84534	9.90094	9.92433	9.88969	9.01995	9.65489	9.88472	10.5153	10.4115	9.37267	9.30175	9.54792	9.76351	9.32468	9.73615	9.34232	9.27095	9.63295	9.77068	9.81211	9.74581	10.6532	10.1702	9.82823	9.81075	9.99634
osa-miR399j	miRNA	No Hit	7.54466	9.26761	9.02789	5.98916	7.29113	8.81916	2.42037	3.02193	3.80074	2.2821	3.23219	3.63047	3.0154	3.2007	3.75254	4.71253	2.29911	3.67903	6.07092	6.34901	5.82636	5.3761	5.18843	5.60438	3.99791	4.69837	4.97685	2.90213	2.79054	4.20229	3.01719	3.65498	3.27101	2.75382	4.57306	4.56465	4.83454	4.34282	3.04774	3.11391	4.4204	2.69368	3.67881	4.26699	4.81605	7.71255	6.38278
[truncated: 129 more columns]
