# Supplementary material for: Comprehensive Network Analysis of Anther-Expressed Genes in Rice by the Combination of 33 Laser Microdissection and 143 Spatiotemporal Microarrays
Source: PLoS One. 2011 Oct 26;6(10):e26162. doi: 10.1371/journal.pone.0026162 (PMC3202526; doi:10.1371/journal.pone.0026162)
Supplement: Table S15 — Microarray data of Uninuclear (UN)-microspore preferentially expressed genes. (XLS) [file pone.0026162.s016.xls]

## Sheet: Sheet1
Table S15. Microarray data of Uninuclear (UN)-microspore preferentially expressed genes.
RAP-ID	Description_RAP-DB	Description_TIGR	Leaf blade_vegetative_12:00	Leaf blade_vegetative_12:00	Leaf blade_vegetative_12:00	Leaf blade_vegetative_00:00	Leaf blade_vegetative_00:00	Leaf blade_vegetative_00:00	Leaf blade_reproductive_12:00	Leaf blade_reproductive_12:00	Leaf blade_reproductive_12:00	Leaf blade_reproductive_00:00	Leaf blade_reproductive_00:00	Leaf blade_reproductive_00:00	Leaf blade_ripening_12:00	Leaf blade_ripening_12:00	Leaf blade_ripening_12:00	Leaf blade_ripening_00:00	Leaf blade_ripening_00:00	Leaf blade_ripening_00:00	Leaf sheath_vegetative_12:00	Leaf sheath_vegetative_12:00	Leaf sheath_vegetative_12:00	Leaf sheath_vegetative_00:00	Leaf sheath_vegetative_00:00	Leaf sheath_vegetative_00:00	Leaf sheath_reproductive_12:00	Leaf sheath_reproductive_12:00	Leaf sheath_reproductive_12:00	Leaf sheath_reproductive_00:00	Leaf sheath_reproductive_00:00	Leaf sheath_reproductive_00:00	Root_vegetative_12:00	Root_vegetative_12:00	Root_vegetative_12:00	Root_vegetative_00:00	Root_vegetative_00:00	Root_vegetative_00:00	Root_reproductive_12:00	Root_reproductive_12:00	Root_reproductive_12:00	Root_reproductive_00:00	Root_reproductive_00:00	Root_reproductive_00:00	Stem_reproductive_12:00	Stem_reproductive_12:00	Stem_reproductive_12:00	Stem_reproductive_00:00	Stem_reproductive_00:00
Os01g0100700	40S ribosomal protein S5-1.	40S ribosomal protein S5, putative, expressed	10.3653	10.9765	9.36482	9.19859	9.47593	8.58682	9.85408	10.692	10.6502	10.3973	10.9616	10.5564	10.6566	10.6115	10.8491	9.91471	10.0898	10.2381	12.362	12.1428	11.9145	13.0291	12.3557	12.2961	10.4409	9.74794	10.5264	10.8605	11.2407	10.871	11.6955	11.8458	11.757	12.0709	12.1276	11.5072	10.3206	10.6101	11.0088	10.6811	10.7042	11.187	13.7929	13.1924	13.117	10.9159	12.5205
Os01g0103000	Hypothetical protein.	SNF7 domain containing protein, putative, expressed	3.48181	2.91865	3.16988	2.32351	2.09344	2.03945	2.80007	2.09054	2.28136	2.57894	1.91524	3.12067	3.00645	3.0926	2.09184	3.0584	2.11294	2.96392	2.36998	2.89113	1.76232	3.22637	2.86505	3.56993	3.91044	4.45682	3.23221	2.66786	2.32698	3.35485	2.83777	4.05664	1.08391	3.43758	5.09493	3.46341	4.52429	5.04753	2.77439	3.504	4.60356	-0.11574	2.65876	1.80733	1.80866	1.86851	1.96987
Os01g0114400	Protein kinase domain containing protein.	protein kinase domain containing protein	2.33817	2.894	3.92428	3.2127	3.46867	8.42145	2.89797	3.41257	4.3426	4.47141	4.08279	4.19014	3.27058	3.33599	3.14267	4.42971	4.50675	4.73765	1.30113	2.40229	2.63007	2.80119	2.43492	1.50991	3.6664	5.83409	4.32434	3.36299	2.64964	4.63296	4.19224	4.62762	1.84125	3.97664	5.41985	4.72919	5.66598	5.3125	3.21205	4.67267	5.13755	3.41735	2.1123	2.06523	1.74755	1.22338	1.48167
Os01g0115200	Conserved hypothetical protein.	glutamyl-tRNA amidotransferase, putative	5.27259	5.98367	5.67383	4.87184	5.25029	4.63551	4.81826	5.60731	4.82605	5.55123	5.618	5.03706	5.80132	5.72126	5.56229	5.21109	5.46308	5.57048	4.30661	4.56755	4.43415	4.58001	4.11559	3.78296	6.33708	6.1703	4.37024	4.99281	4.92889	4.79535	3.99904	5.15862	4.10408	3.82532	4.97162	3.4376	5.5333	4.91992	4.51161	4.76634	4.67704	4.04889	4.35139	4.19738	3.00172	6.2198	4.2436
Os01g0123000	Retrofit.	No Hit	2.51955	3.48746	3.21171	2.91469	3.68896	3.18506	1.72398	2.61919	2.55101	2.57721	2.74916	7.16642	1.5753	2.45496	3.11401	0.384035	2.34981	3.432	4.49108	2.16797	6.50338	2.58427	4.08336	4.4048	7.02418	3.15537	4.33507	2.31132	2.91136	3.31495	3.29901	3.70853	2.82389	3.17035	4.29299	3.9481	5.37284	4.16461	3.57279	5.64035	4.13307	3.854	11.0898	8.60434	8.13195	4.68579	10.9185
Os01g0143700	Mitochondrial glycoprotein family protein.	mitochondrial glycoprotein, putative	2.83741	3.19322	2.90679	2.31229	2.44889	2.3306	2.94635	3.50703	3.20975	1.92207	2.86277	3.24957	2.9797	3.76623	2.164	3.80124	2.90327	2.44857	4.1734	3.19131	2.56899	4.10004	3.83052	2.26562	4.28156	4.88893	3.96305	3.84374	2.75499	4.79746	4.39802	5.26738	2.41439	4.52514	6.11778	4.58466	5.27527	5.60066	3.46727	4.89318	5.44298	3.4187	2.03299	2.71295	1.96789	2.01694	3.13737
Os01g0150700	(No Hit)	retrotransposon protein, putative, unclassified	4.35026	2.75137	4.45625	5.36136	3.58257	4.56715	4.51389	3.57105	4.87865	4.50425	4.00044	4.90602	3.95496	3.82556	3.81575	3.77196	4.41153	5.54203	2.70095	3.33958	3.87204	3.6407	3.66078	4.11242	3.97517	5.27272	4.80403	2.99399	4.06096	3.64073	4.36571	4.31714	3.10415	4.32338	5.03348	4.13873	5.0172	4.73869	3.52547	4.80434	4.33085	3.47439	3.83589	3.34271	3.55908	4.09757	3.27039
Os01g0151900	(No Hit)	PPR repeat domain containing protein, putative, expressed	6.20229	6.70168	5.37881	7.25091	7.07555	5.90673	5.73183	6.35059	6.65267	7.95529	7.86299	7.24833	7.14795	6.77964	6.69947	8.3337	7.96015	8.22503	6.71551	6.98975	6.48137	7.32681	6.96048	7.201	7.09039	6.83681	6.95771	8.05154	7.72911	7.28023	6.25554	5.89097	6.04082	6.91568	5.92277	6.10468	6.12264	5.95623	6.56034	6.59113	6.49637	7.16914	8.04128	7.29729	7.35578	5.94371	7.37413
Os01g0154300	Conserved hypothetical protein.	expressed protein	2.12565	2.29459	3.00195	1.20115	2.32937	1.21727	0.967416	2.12408	2.33923	1.60595	1.28575	3.32191	2.80637	1.11339	1.72726	2.41384	1.60538	0.929749	4.65058	3.72212	0.714197	4.56619	4.29739	4.44231	3.50697	4.5348	3.67699	3.72378	2.92986	2.45208	5.32664	5.4986	5.05451	5.79286	5.95884	3.99995	4.07734	4.67775	5.69027	3.32335	4.16382	2.0308	6.82268	4.61337	4.41374	1.10414	5.68635
Os01g0154600	Conserved hypothetical protein.	expressed protein	7.35598	7.07153	7.26888	7.3678	7.6767	7.12405	8.7798	8.65754	8.32041	8.28869	8.55389	8.45971	7.15477	7.76729	7.55877	7.6119	7.7459	7.26789	6.64018	6.06008	6.09377	4.56678	5.14872	4.87816	5.32607	3.73293	4.52709	6.20472	6.08798	5.87671	3.90427	4.01639	4.90631	3.89459	2.54394	3.16905	2.94546	1.62359	3.11761	3.78246	2.39615	3.09889	5.88549	7.16203	6.81136	2.10868	5.83792
Os01g0156600	(No Hit)	No Hit	4.56442	2.82503	4.4904	5.3047	3.01352	4.54367	4.10344	3.67434	5.02508	4.37362	4.05967	5.27145	4.44252	3.9896	3.94498	4.12032	4.4572	5.33458	1.95751	3.98697	3.80693	3.81908	3.62909	3.44724	3.78309	4.66256	5.02484	3.50872	3.84981	4.4113	4.43146	4.34818	3.10439	4.23622	5.12455	4.07574	5.17844	4.89478	3.71628	4.64463	4.56913	3.6224	3.61369	2.80864	3.38108	3.96303	3.39672
Os01g0164500	ATP-dependent RNA helicase-like protein.	DEAD-box ATP-dependent RNA helicase, putative, expressed	10.6601	11.0929	9.86403	10.2719	10.4317	9.64595	10.1274	10.4326	10.2704	10.1046	10.3672	10.1279	9.90992	10.1753	10.2575	9.80728	10.1627	9.65817	10.2402	10.2606	9.77596	11.0581	10.8181	10.7395	9.35858	8.74006	9.56524	9.77866	9.90511	9.47776	9.54595	9.5953	9.55649	10.318	10.1261	9.70534	8.39527	8.8483	9.34855	8.98774	9.17406	9.97104	12.0214	10.8022	10.794	10.1755	11.0674
Os01g0178100	Hypothetical protein.	expressed protein	6.31921	6.02995	6.33923	6.30688	6.26111	5.97609	7.16428	6.88862	6.74657	6.58683	6.62672	6.37517	5.52882	5.91546	5.60301	6.22833	6.80677	6.21626	5.72018	5.89542	4.914	6.25776	5.97892	5.48909	6.48914	6.12369	6.09603	6.55814	6.62911	6.56364	5.69749	5.47557	5.45433	5.89247	5.81719	5.66516	5.15271	5.62644	5.87411	5.98921	5.57596	5.77111	6.66256	5.86899	5.95258	6.31524	6.47366
Os01g0195700	Basic helix-loop-helix dimerisation region bHLH domain containing protein.	helix-loop-helix DNA-binding domain containing protein, expressed	0.887745	0.866569	-0.364738	1.65557	1.16075	1.25277	1.90625	0.379521	2.76844	0.963451	0.862354	4.67729	-0.46669	-0.152446	1.03608	3.01725	0.999187	-0.18189	1.02789	0.641981	2.69857	0.580447	-0.151455	0.919294	0.833201	2.253	-2.45511	-0.831619	0.373022	1.56324	1.03216	1.37867	0.343097	1.02227	2.07914	1.3539	-0.521765	-0.0968242	2.12336	0.427996	0.539265	1.17897	1.99356	1.3721	1.50991	0.865566	1.08728
Os01g0219000	Conserved hypothetical protein.	expressed protein	6.64011	7.53822	5.84991	6.41836	7.51395	6.29536	6.76407	7.94033	7.54041	7.18987	7.40584	6.99831	8.05571	7.92082	7.36284	7.63001	7.54109	7.95681	7.22838	7.46656	6.28881	8.02202	7.58158	6.85812	6.75437	6.1951	6.30866	7.1039	7.52338	6.70988	6.17338	7.08524	6.21032	6.21566	7.46791	6.43661	6.56094	7.06512	6.62471	7.29963	6.95995	6.96942	8.66104	7.89317	7.4219	7.11134	7.59099
Os01g0224100	Ethylene-responsive element binding factor.	AP2 domain containing protein, expressed	7.31037	6.27937	5.3969	3.78119	3.05436	4.16522	4.54365	4.32591	4.81055	3.21619	2.96997	3.66312	5.98773	6.00461	6.3352	4.80039	3.84453	5.78791	6.22786	6.55024	4.01293	6.85249	6.22009	6.47014	4.20866	4.31919	5.17175	3.62173	3.1453	4.69024	7.41084	6.53778	6.05668	8.00947	7.06456	6.16823	4.15568	4.86701	5.26654	4.72243	4.79881	4.98322	8.10459	7.20055	7.55848	4.92267	7.23057
Os01g0229100	Conserved hypothetical protein.	eukaryotic translation initiation factor 3 subunit E-interacting protein, putative, expressed	2.79617	6.43921	3.56835	3.27221	3.05108	2.80856	3.21867	3.75207	3.22142	3.49836	3.25477	3.57263	3.84247	3.63432	3.64208	4.00501	4.39765	3.4002	2.94908	3.15018	2.34354	3.26465	3.09443	2.93647	3.62384	4.93572	3.13684	2.79429	2.65706	4.85014	2.6685	3.24744	2.21105	2.42928	4.16749	2.64414	3.73002	3.98407	2.31162	2.02708	3.18411	2.56689	2.74597	2.44138	2.52206	2.53905	2.71575
Os01g0250200	(No Hit)	expressed protein	3.64305	3.00582	3.28954	2.89943	6.24202	3.66632	4.74015	3.72346	2.74442	2.68198	3.06402	3.49522	3.91405	2.30762	3.47118	2.35658	3.42401	1.99912	2.57533	0.869018	1.65324	1.5961	2.1605	2.65466	3.16895	3.85962	4.38077	2.63674	3.60314	4.19009	1.62574	0.937251	1.6519	0.91038	1.60943	2.00875	4.89563	2.31047	0.317624	4.29552	2.82747	1.10319	2.4622	3.15765	2.48142	4.44665	2.68753
Os01g0256900	SmX6 protein.	LSM domain containing protein, expressed	12.7431	12.9667	12.7558	12.7405	12.9481	12.8097	12.6394	12.8286	12.9039	12.4182	12.7129	12.7687	13.2145	13.3965	13.4016	12.7424	12.5453	12.7244	13.5264	13.2103	12.6989	13.6944	13.3126	13.6438	12.6458	12.5564	12.2377	13.0848	12.8539	12.5713	13.0091	12.97	13.4124	13.2234	12.9861	13.2138	12.0652	11.9276	13.0125	12.2584	12.4542	13.0566	14.2993	13.7841	13.9242	13.1112	13.6454
Os01g0268600	Hypothetical protein.	glycosyl hydrolase, family 31, putative, expressed	2.21988	1.56222	3.86539	1.81242	2.37975	2.79455	3.56376	3.30534	2.43158	4.62177	4.79907	3.39171	2.4993	2.10624	2.619	3.44758	4.06754	4.43899	1.64638	0.625312	2.9657	2.23299	1.4086	4.94857	4.56259	2.04392	3.56686	3.01431	3.36543	1.95238	1.68431	1.65116	2.94089	2.58846	2.15044	2.4038	3.02214	3.36451	4.97528	2.88612	2.10343	3.38584	1.60849	1.8764	0.102487	1.84176	2.1042
Os01g0303100	Chitinase (EC 3.2.1.14).	glycosyl hydrolase, putative, expressed	3.79886	2.45666	3.19484	2.66765	3.07179	3.10544	2.93105	2.99793	2.91223	2.94977	2.60199	4.35841	2.76053	2.68355	2.63227	2.87692	2.26288	1.91277	4.11968	2.18004	6.6407	2.50853	4.69152	2.29392	2.88803	1.68524	4.14318	4.20247	4.90281	5.80177	2.43257	2.99398	2.47918	1.78763	4.08361	2.72609	3.52675	3.97096	1.87304	2.95136	3.3692	1.816	2.10084	3.06784	5.85634	3.50545	4.96843
Os01g0313600	(No Hit)	retrotransposon protein, putative, unclassified, expressed	3.61187	3.25662	3.96439	3.76868	2.9234	4.14495	3.70725	1.07596	2.99615	4.00815	3.06116	4.21386	3.32824	3.40499	3.0165	3.74196	3.05642	4.86127	2.8123	3.70752	3.81846	4.51046	4.93263	2.66563	5.05717	5.17762	3.91104	4.09295	3.78575	4.28859	5.91572	6.12703	4.34149	5.66357	6.93546	7.05038	6.90091	6.36557	4.74865	5.02151	6.02918	3.62035	3.37018	2.48744	1.27763	3.93981	2.32637
Os01g0324400	Hypothetical protein.	expressed protein	4.82428	3.46165	3.14235	3.19398	3.25941	2.59387	3.7382	2.2349	3.76537	3.16709	2.97733	3.4324	4.05576	2.50339	3.54444	1.82851	2.98718	3.44748	3.34406	3.57326	4.9228	2.14592	3.479	3.24633	3.10638	5.31739	3.59333	3.65035	2.18342	4.12323	4.46041	3.57489	3.27712	4.65997	3.94719	2.53334	2.35723	3.66959	3.55814	4.26809	3.41555	3.88127	5.69087	4.38773	3.88319	1.92763	4.60993
Os01g0329800	YT521-B-like protein family protein.	ECT protein, putative, expressed	7.78423	7.91772	7.41036	8.23773	8.09464	7.63293	7.85337	8.37919	8.31278	8.05731	8.11784	7.43706	8.81497	8.80346	8.70303	8.64706	8.62836	9.27586	6.94299	7.45525	6.96438	8.49618	8.30969	8.33147	7.56315	6.7063	7.41347	7.49461	7.88716	7.29591	7.70543	7.54911	7.66367	8.72616	8.23987	8.04052	7.71914	7.37265	7.69689	7.73102	7.48374	7.82299	7.78363	7.90145	7.87572	7.30967	7.80441
Os01g0337100	Terpene synthase-like domain containing protein.	terpene synthase, putative	-0.00408823	1.57444	4.01535	1.90836	1.94409	2.88398	2.67193	2.34192	2.30201	3.26613	1.68677	-0.0509906	1.03974	2.20961	2.19977	1.7428	2.13577	-1.20138	0.706808	2.06188	1.50551	1.85487	1.48992	1.05445	4.19379	-1.45842	3.37018	3.18706	0.389767	3.39642	1.54761	2.69213	0.831467	1.12628	3.45903	2.13328	4.18571	3.06611	1.96892	-0.704252	2.9258	2.26594	2.27224	2.00557	-0.106717	1.00018	0.486542
Os01g0351400	(No Hit)	No Hit	3.59595	3.34571	3.50686	3.5726	2.89282	3.82526	2.90641	3.19782	3.40264	2.8703	2.73319	3.87082	3.66616	2.6753	2.11447	2.9533	2.98116	2.89795	2.37754	3.04388	2.27346	3.25884	3.01742	3.10159	4.41075	5.46738	3.23511	3.60159	2.49842	4.13325	3.46344	4.34767	3.15045	3.44903	5.27962	4.03437	4.94453	4.93953	3.30992	3.56243	4.66142	2.08587	2.28768	2.44854	1.71891	2.97737	2.06376
Os01g0357200	Conserved hypothetical protein.	sterol carrier protein-2, putative, expressed	5.96009	5.44242	6.35329	5.38796	5.08187	5.63854	4.3781	5.32699	6.01418	4.6528	4.9974	5.15927	4.39686	5.00143	5.34818	6.12635	5.91151	5.62953	10.3299	9.25658	11.5256	7.67186	9.41225	8.52313	7.63932	7.52361	9.53278	5.93109	5.73509	5.9301	5.61513	5.5532	5.67596	5.34549	5.8881	5.53489	6.56945	5.67603	6.12192	5.72512	5.66012	6.25153	3.99652	4.91006	4.56488	5.68286	4.93301
Os01g0376200	Non-protein coding transcript, uncharacterized transcript.	No Hit	4.68245	4.29338	4.10702	4.57627	4.62081	3.78718	3.85726	3.83773	3.95161	4.13796	4.12706	4.42428	3.80285	3.64321	4.03056	3.67953	4.07934	4.35815	4.05369	4.01279	3.50898	4.49302	4.255	4.53652	3.9028	5.62714	3.82042	2.14191	3.17995	4.24057	3.3963	3.71411	3.43863	3.85879	3.84616	3.1441	3.50751	2.9946	3.21349	3.25709	2.63533	3.60969	5.54988	5.06918	4.93574	4.80538	5.30818
Os01g0382500	Conserved hypothetical protein.	expressed protein	2.66226	0.919847	1.04654	2.17378	1.93991	1.88377	0.875279	0.781038	1.59511	2.53577	1.62277	1.50413	2.53978	-0.11354	1.76076	-1.44928	-0.204017	1.29451	0.170006	1.10961	1.5965	0.826743	0.465219	0.588502	-0.871351	5.1011	4.08455	0.304712	1.27374	3.73541	1.12351	-0.91149	0.448244	0.20182	-0.293937	0.884023	-1.5566	-1.97732	-0.104	1.74735	-1.73993	0.874183	2.08465	-0.100019	1.76522	3.3029	2.45544
Os01g0526100	D111/G-patch domain containing protein.	G-patch domain containing protein, expressed	10.5593	10.677	10.2502	10.7849	10.9508	10.4886	10.6431	11.2641	11.223	10.5869	10.908	10.8038	11.2947	11.7392	11.2875	11.0315	11.2441	11.4408	10.3515	10.5977	9.7911	11.074	10.7191	10.2136	10.6517	10.0276	10.0744	11.4155	11.1459	10.5585	10.2082	10.2423	10.3589	10.2802	10.3142	10.1586	10.1049	10.2471	10.4665	10.2824	10.2183	10.4786	11.2137	10.467	10.5444	10.2062	10.3751
Os01g0533400	Glycoside hydrolase, family 35 protein.	beta-galactosidase precursor, putative, expressed	1.3445	1.9961	9.31553	4.32401	0.114362	2.12392	1.69635	1.92627	0.440496	2.48648	1.66109	2.09158	3.43586	1.99555	2.10458	2.73279	3.48192	2.82674	0.910961	1.34314	0.535067	1.18741	1.92593	3.01612	-0.415428	1.00196	5.03762	3.70071	-0.0861073	2.44191	1.89298	3.63532	1.48043	1.82961	2.6462	1.67361	3.3387	3.77366	3.02979	4.03919	3.29625	3.55631	1.70305	1.52474	4.37008	1.5433	2.24536
Os01g0536500	Conserved hypothetical protein.	hypothetical protein	3.51587	2.90339	3.83875	3.06669	3.09172	3.81178	2.40342	2.23698	3.85858	2.0345	2.87398	3.65726	3.41222	2.52249	2.85695	2.96404	2.65557	2.82978	2.94185	2.90675	2.14672	3.32745	3.02687	1.70374	3.47954	4.67246	4.75837	3.60669	2.32459	4.53724	3.70213	4.16776	2.44581	4.33732	5.32253	3.44677	5.14255	5.18006	3.64502	3.38755	4.74078	2.48303	2.7621	2.71128	2.90437	2.17089	1.96694
Os01g0567600	H(+)/MONOSACCHARIDE cotransporter.	transporter family protein, putative, expressed	5.04761	5.36779	6.36077	5.67595	5.55525	6.29555	4.85103	5.43834	6.2625	4.05414	5.23783	5.78913	5.5047	5.63899	6.19533	5.10605	5.73752	6.78023	4.45382	4.32643	5.25897	3.96455	3.92386	4.97307	4.24948	4.8226	-0.190027	5.05419	5.07095	5.11832	4.13782	3.88846	4.65825	3.97555	4.27016	4.75204	6.53627	4.97489	4.52482	5.91059	4.72861	4.3782	4.88273	4.60432	5.05465	4.31276	3.98755
Os01g0588600	Protein of unknown function DUF572 family protein.	coiled-coil domain-containing protein, putative, expressed	4.71309	4.82626	5.31506	4.3729	5.49313	5.11447	3.82763	3.36621	4.18288	2.5899	3.50301	4.27915	4.38675	4.49189	4.31581	4.29433	3.5573	4.90131	4.59857	4.06147	4.22985	4.02565	3.88159	4.21469	5.39962	6.19562	3.65509	4.57636	4.40798	4.05107	4.28389	4.41815	4.51166	3.39424	5.05195	4.29593	7.2554	5.69912	4.80748	5.42749	5.40516	4.96942	4.73498	4.00731	4.34772	4.42284	5.67523
Os01g0590800	Conserved hypothetical protein.	transposon protein, putative, Mutator sub-class	0.95271	2.51524	4.68719	1.49022	8.78114	1.84437	1.0056	0.882109	0.464297	1.58446	0.602454	2.17597	0.813101	2.06283	0.913484	4.51389	0.800669	0.740769	-0.0972833	0.932977	2.58831	0.361195	0.213072	0.870513	-0.559059	-2.18763	0.332125	0.921985	-0.596383	0.919245	1.62077	-0.236249	1.09759	1.70755	1.05022	0.544873	4.19504	1.36329	1.70547	0.677259	1.31397	1.1651	1.66728	1.72949	1.37398	0.52284	0.705957
Os01g0596600	Hypothetical protein.	hypothetical protein	1.13461	2.80894	3.18235	1.43266	2.84013	0.766909	-0.0791696	3.30133	2.829	0.47621	2.64869	1.72826	2.37251	2.69888	1.68046	-0.987122	1.8987	1.20168	0.562477	1.20057	1.25654	2.62868	3.27062	5.39443	-0.229792	-2.90998	-0.329804	3.68184	0.630077	3.08436	1.80344	1.20638	0.485383	1.99644	2.50213	1.07165	4.54719	1.51819	0.223313	3.52866	2.35297	1.86642	2.23222	3.65649	1.51701	3.21698	4.38589
Os01g0597400	Amino acid/polyamine transporter II family protein.	transmembrane amino acid transporter protein, putative, expressed	4.48118	3.98354	4.55453	6.45758	3.72057	5.13956	3.42804	6.38843	3.06212	3.00838	3.21552	4.61259	3.07886	4.17057	4.00607	5.40439	3.18984	4.09095	2.48236	2.7033	3.76198	2.53566	2.43088	2.49963	4.37169	5.01172	4.95937	2.37892	2.57931	5.87083	3.2689	3.37593	3.01984	2.34567	4.03247	4.24782	6.96302	4.86352	3.90472	4.56251	4.81983	3.46182	4.22171	3.10173	3.38406	2.99363	2.09327
Os01g0605700	MtN3 and saliva related transmembrane protein family protein.	nodulin MtN3 family protein, putative, expressed	7.40982	7.83486	8.03907	7.4808	7.90702	8.39889	7.18541	7.45101	7.24956	5.05593	6.54852	6.50778	4.86133	5.4619	5.81845	3.93852	3.98845	4.63103	5.62419	4.92844	6.42938	4.53442	5.46597	5.60723	1.82574	4.0756	4.54664	3.48287	4.46368	5.28465	9.19477	9.21878	10.0456	8.94381	8.12831	7.5512	6.95743	7.77297	9.14427	6.76039	7.02633	8.3743	1.33633	4.2623	4.56826	6.72424	4.34092
Os01g0606000	MtN3 and saliva related transmembrane protein family protein.	nodulin MtN3 family protein, putative	7.38103	7.5901	7.6853	7.80901	7.85995	8.24568	7.01773	7.26587	6.91843	4.87108	6.42621	6.37676	5.06589	5.36086	6.15401	4.7395	4.66994	4.82704	5.1354	4.88554	6.39265	4.78345	5.29544	5.41247	4.44829	3.41279	3.15652	2.887	4.40126	4.8868	9.56999	9.43843	10.6819	9.28242	8.17311	7.53723	8.41397	8.03261	9.59904	7.04783	7.56149	8.63116	2.63057	4.32706	4.56631	5.8975	3.84587
Os01g0609000	PDR1 ABC transporter.	pleiotropic drug resistance protein, putative	4.22142	4.58671	4.52655	3.76138	4.10983	4.80224	3.44151	3.79471	4.22788	2.93191	3.65219	4.09594	3.99275	3.86115	4.20266	3.75768	3.83375	3.11413	3.88227	3.85132	3.19742	3.64204	3.46538	3.58909	4.03542	0.0685709	5.45964	4.08875	3.6792	2.52088	3.54171	3.96416	4.01028	3.77577	4.22369	3.45484	5.47277	4.5158	4.09903	4.83043	4.12395	4.47686	6.08599	4.61888	4.71923	3.81275	4.2979
Os01g0610600	Endonuclease/exonuclease/phosphatase family protein.	endonuclease/exonuclease/phosphatase family domain containing protein, expressed	8.37881	7.95683	7.42129	8.08737	7.47486	7.30453	8.50534	8.09288	8.38544	8.62106	7.90989	7.71201	7.32079	7.46374	7.97902	7.01257	7.90712	7.95212	6.91038	6.81524	7.78796	7.45248	7.66933	8.30558	6.75443	6.44249	6.76679	6.50445	6.9399	6.92278	7.90365	7.10932	7.31934	7.87032	6.7661	7.20241	5.56228	6.73508	7.08925	7.43045	6.69571	7.49703	8.32376	7.77166	7.56108	8.51203	8.35908
Os01g0617800	Conserved hypothetical protein.	expressed protein	9.5176	10.1613	8.98451	9.46736	9.69204	8.92003	9.51077	10.1727	9.95302	9.61409	10.1743	10.2229	9.97746	10.3984	10.3964	9.69039	9.7421	9.74573	9.78169	9.88886	8.89214	9.87164	9.23217	9.54253	10.3351	9.56766	10.501	10.5592	9.98458	9.92476	8.3896	8.68564	8.90338	9.02664	8.86532	8.92922	9.10091	9.09111	9.19665	8.97955	9.40097	9.7643	10.5405	9.54084	9.60397	8.82059	9.10921
Os01g0626300	Mitochondrial import receptor subunit TOM7-1 (Translocase of outer membrane 7 kDa subunit 1).	No Hit	11.9206	12.0471	11.2503	11.6046	11.5299	10.963	12.2721	12.6018	12.6132	12.269	12.595	12.6116	13.0058	13.2692	12.8743	12.7372	12.4854	12.4591	13.2891	13.3638	11.4837	13.5223	12.5786	12.5647	12.7967	12.497	13.6577	14.1021	13.3118	13.1137	12.626	12.5426	12.7417	12.7827	12.5344	12.4972	11.4675	12.0322	12.0821	12.6544	12.1336	12.6445	14.3819	13.3374	13.3736	12.303	13.2432
Os01g0653200	Glycosyl transferase, group 1 domain containing protein.	glycosyl transferase, group 1 domain containing protein, expressed	1.24098	0.722917	3.00849	1.24021	0.830231	1.61191	1.95879	1.16117	1.38005	2.11391	1.77146	1.79213	3.28031	1.40839	2.33835	3.33896	1.53293	0.605809	0.541907	0.253474	0.75698	0.993999	1.47013	1.73513	-0.718002	-0.870543	3.56161	3.16384	1.01328	2.40787	6.34348	6.92051	6.4614	7.17108	6.67703	6.3734	3.74942	3.86086	4.30817	4.81215	5.38103	3.95169	1.94958	1.5362	1.78892	1.85866	0.808373
Os01g0655500	Protein kinase domain containing protein.	expressed protein	1.11958	0.766162	2.34865	1.41552	1.3144	0.885672	0.235615	2.8689	6.64515	1.19642	3.00461	1.2422	1.34665	1.05353	3.10449	1.6833	1.69793	2.29812	0.831203	2.56016	1.3433	1.00783	1.14806	1.02737	1.93876	3.52018	4.98249	1.58238	1.67888	3.20282	1.72668	1.48297	1.14222	0.308279	2.77392	2.19657	2.13896	-0.605526	2.12301	5.0114	-0.348133	1.95379	1.86147	1.27953	1.31972	2.70044	1.25083
Os01g0661400	Nucleic acid-binding OB-fold domain containing protein.	exosome complex exonuclease RRP40, putative, expressed	7.74254	8.17045	5.98427	6.93468	7.02271	5.69299	7.13915	7.65539	7.62563	7.69772	7.91261	7.59573	7.52396	7.66209	7.83253	7.47987	7.72609	7.4807	6.86135	7.00175	6.36236	6.86905	6.69164	6.79729	6.77836	6.43433	7.0254	6.8896	7.13477	6.5613	5.99101	5.93668	5.72799	6.56717	6.3032	6.04375	5.91992	6.0266	5.75887	6.24283	6.03564	6.49713	7.55392	6.80329	6.96126	6.02246	6.92385
Os01g0672700	DNA polymerase, beta-like region domain containing protein.	PAP/25A associated domain containing protein, putative, expressed	9.76583	9.70117	9.11386	9.35781	9.17066	8.54712	10.0356	9.60767	9.3015	10.2711	9.99976	9.63605	9.45966	9.68111	9.5913	9.24455	9.44713	8.98844	9.32727	9.29251	8.72878	9.49142	9.07278	9.17496	9.29022	8.76363	9.30951	9.80153	9.42969	9.00096	8.90868	8.37775	8.73198	9.33437	8.40145	8.60753	8.20507	8.61342	8.68566	9.53897	8.78368	9.01952	10.4521	9.39395	9.48694	9.43273	9.91735
Os01g0676800	(No Hit)	expressed protein	2.24871	2.14034	3.00742	1.98906	1.54185	2.86011	2.00506	0.626753	3.39832	1.54054	1.82417	2.71657	4.11425	1.68041	2.08601	3.40922	1.06033	1.39531	0.423032	1.34286	1.90334	0.754947	1.19061	1.85767	1.9753	-1.16091	0.918912	0.42806	0.671005	4.57867	1.70801	0.541086	1.91124	1.99751	0.400538	3.11062	1.44752	0.414224	1.86156	3.04404	0.282885	1.6561	3.07352	1.74891	1.35833	2.44115	1.76255
Os01g0680200	Protein of unknown function DUF250 domain containing protein.	purine permease, putative, expressed	5.89622	6.57291	6.87312	7.04152	6.8692	7.39374	7.35095	7.28753	6.66251	7.90598	8.5851	7.0066	5.53234	4.90394	4.12007	5.42939	5.52206	5.09414	7.02609	7.17323	6.47667	7.21766	6.79311	5.93472	5.35341	6.10418	5.42324	9.23549	9.63621	8.47827	12.1602	11.7152	11.1315	11.9379	11.4171	12.0752	12.6684	13.2169	11.8763	12.1423	11.8284	11.7925	2.79368	10.0424	10.4105	12.1163	10.1651
Os01g0685600	Hypothetical protein.	No Hit	2.87605	2.56951	4.72163	2.93234	3.45658	4.26807	3.01859	2.2867	2.16701	1.8129	2.23439	2.35737	3.40157	3.14898	2.32688	3.38386	2.24706	3.03508	3.50055	3.46443	2.49723	3.89191	3.77803	2.73753	4.4313	4.98714	4.16998	2.61273	3.65951	3.9986	4.45573	5.17034	4.16992	4.50331	5.91854	4.46434	5.26889	5.55936	3.23159	4.28575	5.14872	3.7171	2.99723	2.83339	1.82146	3.65731	2.9869
Os01g0710300	Conserved hypothetical protein.	expressed protein	6.31334	6.38447	6.0062	6.72118	6.31744	5.59734	7.55241	7.56614	7.60383	7.37403	7.35049	7.18243	9.15946	8.93033	8.59025	7.92693	7.84282	8.13952	5.7219	7.3212	5.99746	5.27175	5.00258	4.74273	7.20081	6.59041	7.12043	6.9854	7.226	6.3818	5.56588	5.49949	5.6744	5.19395	5.11361	5.4353	6.60409	6.69302	6.95157	7.04342	6.50967	7.15981	6.11034	5.66818	5.98259	5.32248	5.20299
Os01g0713800	Conserved hypothetical protein.	KRR1 small subunit processome component, putative, expressed	2.38374	2.66536	2.10251	2.64176	1.72214	2.68121	2.53896	1.52704	2.44711	2.81886	2.42772	2.56044	3.31195	2.56078	3.06253	2.63075	1.41175	2.07775	1.98683	2.34735	3.15665	2.389	2.83402	3.27774	-0.445604	4.41413	1.49479	2.58578	1.11568	3.8191	3.1325	3.43219	2.85147	3.51685	4.73062	3.32423	4.63833	3.64612	2.54016	2.66745	2.95926	3.17611	6.02283	3.3929	3.73663	1.64428	4.38754
Os01g0730100	Cyclin-like F-box domain containing protein.	OsFBX22 - F-box domain containing protein, expressed	2.27628	2.06792	2.76766	2.84608	1.61403	1.22257	3.35059	2.76876	3.65235	3.42313	2.31751	3.29384	4.03239	4.05519	6.78196	3.45437	3.16074	5.57866	1.9281	2.53338	1.61277	2.39119	2.02501	2.22211	2.69741	5.60833	2.00815	3.5557	2.81746	3.94831	2.44004	2.28077	1.79263	2.07211	3.10581	5.22245	1.3869	3.53801	2.94355	2.99843	2.48899	2.65615	2.01012	1.87429	5.70884	2.60332	2.14858
Os01g0737700	3'-5' exonuclease domain containing protein.	3-5 exonuclease domain-containing protein, putative	2.68636	3.06232	3.3469	1.74644	1.08039	4.11205	3.58248	2.12464	1.79479	2.98508	2.50431	4.16651	1.21441	2.87423	7.82482	2.83496	2.30106	3.71794	2.6635	3.16889	4.08287	3.87837	3.46216	1.84887	3.60184	5.08002	3.4049	4.10004	3.02257	3.44404	3.45917	4.77942	2.8225	4.15389	5.90991	3.02361	4.7048	5.45917	3.94444	3.364	6.68942	2.6494	2.65387	2.97817	3.64911	2.50086	2.06875
Os01g0757800	UMUC-like DNA-repair protein family protein.	DNA-directed polymerase, putative, expressed	5.16999	4.72457	5.43496	5.50579	4.2389	5.72848	4.52354	4.07428	4.25148	5.3006	4.95095	5.34924	3.45101	4.80871	4.93458	4.14055	5.03698	4.72295	3.72073	3.46014	4.27043	3.75854	3.77059	4.8317	3.60097	4.51334	4.13849	4.10471	4.21663	4.68649	3.70689	3.18279	3.49978	3.75433	3.80596	3.44928	2.42948	3.24427	2.72171	1.98368	3.4289	3.61143	4.55927	4.04919	4.47703	4.99688	5.15788
Os01g0770800	Ctr copper transporter family protein.	ctr copper transporter family protein, putative, expressed	1.65308	1.60517	2.40936	1.83452	1.58015	2.17853	2.67025	1.73845	2.57281	2.40949	0.705061	1.92269	1.98635	1.37654	1.37411	3.54136	2.32523	2.47815	-0.060887	1.21886	1.93229	2.93636	1.2459	1.67118	3.819	3.72965	4.07964	2.35933	1.09887	2.7863	1.98898	2.76005	1.26829	0.665651	3.93722	2.56332	2.0053	2.0229	1.92601	2.48546	1.6682	0.735746	1.34653	0.685886	2.23732	2.45403	1.90477
Os01g0776500	Peptidase, trypsin-like serine and cysteine proteases domain containing protein.	expressed protein	5.5745	5.71051	6.08668	5.14991	5.5039	5.49219	4.03169	3.74544	4.13967	4.08934	4.21416	4.19591	4.27114	4.37223	4.84475	4.69766	5.09578	4.7461	6.48654	5.95399	6.93736	6.57611	6.77234	7.17016	5.40812	4.1647	5.42786	5.02143	4.60063	4.95915	4.7193	4.68432	5.13993	5.71861	4.90979	4.57792	6.3756	4.23815	4.59061	4.67217	4.68896	4.83358	8.81211	8	7.56093	4.88449	7.57972
Os01g0784000	Hypothetical protein.	No Hit	5.90585	6.65284	7.64445	6.29659	6.59147	8.07368	5.68322	6.71682	6.70596	5.92403	6.33689	7.61951	7.33578	7.40281	8.81748	6.6237	6.58621	7.2865	5.91487	5.73434	7.28008	5.61015	5.39251	6.15696	6.92868	5.78908	5.26149	6.5188	6.42997	6.91295	4.78251	5.15101	6.08404	4.64371	5.59512	6.22071	7.51208	6.04498	5.87914	6.36888	6.13062	5.48795	6.13621	5.95903	6.83736	7.30298	5.88144
Os01g0801100	Apurinic endonuclease-redox protein (DNA-(apurinic or apyrimidinic site) lyase) (EC 4.2.99.18).	endonuclease/exonuclease/phosphatase family domain containing protein, expressed	9.01695	9.38909	8.70937	9.98829	10.4483	9.40748	9.4961	9.68247	9.37608	9.80914	10.0632	9.67273	10.4667	10.56	10.4682	10.7105	10.7991	10.6055	9.10283	9.65837	8.94562	9.1221	8.91993	8.93915	9.14415	9.14156	9.07619	9.82222	9.54221	9.19282	8.17099	7.96921	8.46813	8.10463	7.4232	8.27784	8.01728	8.13933	8.21454	8.10531	8.45758	8.71537	9.55133	8.88538	8.73959	9.42297	9.54429
Os01g0801500	Beta-1,3-glucanase precursor.	glycosyl hydrolases family 17, putative, expressed	2.50907	1.88966	-0.873703	1.01356	1.91668	2.39542	1.58823	0.828074	2.15672	2.0516	1.68237	2.90829	2.25094	1.94679	0.15805	1.98165	1.31774	1.99927	8.20909	5.61062	8.05866	7.31646	8.11516	7.96365	3.05053	4.58704	5.4162	0.872903	3.31918	3.79461	7.24391	7.71202	7.39276	7.46025	6.96182	6.92717	6.07343	5.48773	7.10202	5.8454	6.27612	5.8498	4.37973	8.25818	10.6452	9.49296	9.79001
Os01g0810000	Utp11 family protein.	U3 small nucleolar RNA-associated protein 11, putative, expressed	8.54924	8.97103	7.87021	7.79382	7.86377	7.30948	8.41968	8.47758	8.26014	8.3108	8.28602	8.66674	8.03684	8.61248	8.73874	8.02636	8.42305	7.97219	8.74694	8.38036	8.10987	8.6067	8.60923	8.75453	8.22496	7.4098	8.21519	7.28459	7.78813	7.80111	7.89665	7.76069	7.85343	8.2118	7.61826	7.61424	6.49316	7.46073	7.65978	8.26917	7.53896	8.35389	9.65739	8.99453	8.92479	6.31166	9.33134
Os01g0818300	KH, type 1 domain containing protein.	KH domain containing protein, putative, expressed	7.03993	7.04616	6.03387	7.45173	7.41388	6.72051	8.42106	7.68151	7.80964	8.53418	7.98651	7.99336	8.50921	8.39741	8.79252	8.71	8.71705	9.28265	9.26573	8.73124	8.68985	9.61669	9.59534	9.79885	8.91707	8.55325	9.18919	8.96416	8.25312	8.13134	9.06482	8.62983	8.62596	9.49627	8.81813	8.30442	7.31861	7.84106	7.757	8.14982	7.64939	8.31545	10.2955	9.81359	9.81725	8.021	10.0924
Os01g0818800	Hypothetical protein.	No Hit	2.36618	0.295341	2.77176	1.4539	0.398274	-0.110057	1.04108	0.710148	2.82181	0.421158	-0.457351	0.667717	-0.417284	1.38373	2.44223	0.211131	-1.09131	0.277323	-0.494281	-1.34858	0.300689	-1.0417	-0.49566	0.122511	3.95828	3.42248	3.76695	-1.31184	-0.629144	4.40468	0.283028	-0.571286	0.138208	0.499945	-0.149629	0.609305	3.9224	-0.752733	-0.77549	1.55999	-0.321404	0.085009	2.92533	-0.643725	1.79388	0.28431	1.60698
Os01g0845800	(No Hit)	No Hit	8.24709	8.58566	8.3259	8.85598	9.21415	8.90867	8.70633	9.15974	8.84426	8.13511	8.37705	9.3595	9.37528	9.05523	8.88283	7.97697	8.50594	8.42576	7.42674	6.71702	7.40453	6.12851	6.75445	5.89746	6.58885	6.57361	8.04547	5.97139	6.44573	7.66246	7.36216	7.55494	7.65505	6.98582	7.10128	7.25972	11.5169	9.22028	9.47319	9.59166	8.96266	7.8046	9.61471	7.6659	7.15959	7.1681	6.81533
Os01g0847800	Reductase-like protein.	oxidoreductase, aldo/keto reductase family protein, putative, expressed	7.73294	7.87165	7.21703	7.90538	7.97675	7.66625	7.45129	6.93764	7.60342	7.34786	6.90497	7.67452	7.30244	7.6564	8.51992	6.65024	7.24595	7.55609	6.49827	7.14951	7.25404	6.50504	6.19163	6.63858	6.99222	6.93742	6.89561	6.92239	6.4047	6.98165	7.09911	7.24586	7.34371	7.29426	7.08791	7.19295	6.04271	7.30561	7.62925	6.40104	7.07481	7.94216	4.28894	4.30347	4.97271	6.49503	4.82158
Os01g0871600	TGF-beta receptor, type I/II extracellular region family protein.	POT family protein, expressed	5.73619	5.71172	4.63608	3.37186	5.25159	4.23145	3.15127	3.98122	3.75773	3.96202	3.77611	2.75016	7.61891	7.9253	7.56694	5.20969	5.12385	6.93095	6.59439	7.32704	6.11797	7.66513	6.99329	7.07326	4.0187	4.97636	5.03567	3.04734	3.17	3.97355	6.26033	7.08558	7.61514	6.60549	6.52497	6.72092	6.05172	6.05874	5.86355	6.02549	6.00781	6.44888	2.60889	3.64573	5.50797	8.5896	7.34131
Os01g0876900	Conserved hypothetical protein.	snRK1-interacting protein 1, putative, expressed	7.87614	8.08111	6.95428	9.01577	8.87646	7.61407	9.32328	9.21057	9.19494	9.0131	8.52465	8.11483	9.80283	9.18888	9.36598	9.76111	9.64212	10.0136	9.33255	9.28238	8.24814	9.50901	9.02089	9.16222	8.2506	8.3557	8.28667	8.17592	8.2177	7.53705	9.15091	8.78648	8.66812	9.20785	8.4791	8.27973	7.67149	8.2443	8.10986	8.90146	8.20673	8.72553	10.6811	9.10611	9.13244	8.27913	9.66825
Os01g0899100	Phosphoprotein family protein.	cysteine protease, putative, expressed	3.49866	3.87783	4.01665	4.04006	4.50454	5.30438	1.76021	3.13004	2.05896	3.62662	3.74332	3.35894	3.40108	4.58137	4.11192	3.17097	4.41139	3.76257	3.11825	3.48544	3.69851	3.03951	3.29952	2.82208	3.36213	3.73913	-1.37265	3.51189	2.8723	4.06543	2.49482	2.54203	2.53727	2.46223	3.4965	2.39856	4.63981	3.38149	3.26121	3.75365	4.03245	2.86612	2.65728	1.10374	2.42431	0.667259	2.13233
Os01g0911000	Conserved hypothetical protein.	sas10/Utp3 family protein	9.97793	10.385	9.05538	9.73662	9.95461	9.13105	9.68862	10.5164	10.2545	9.79926	10.3297	9.89652	9.31749	10.0448	10.0968	9.46659	10.1261	9.89971	9.58591	9.75477	9.16093	10.1608	9.93801	10.0213	8.94971	8.06241	9.1305	9.03621	9.40125	8.8255	9.05724	9.23775	9.18701	9.72076	9.62033	9.41502	8.47358	9.25379	9.47187	9.41254	9.4802	9.55848	10.8641	10.0328	10.0558	9.4061	10.0987
Os01g0928700	Aminotransferase, class I and II domain containing protein.	serine palmitoyltransferase 2, putative, expressed	0.810311	1.57245	2.86695	2.19309	1.4685	2.35167	2.03004	1.00926	-0.167082	1.44852	0.222954	2.83829	1.75764	2.6587	0.0422857	1.40856	0.751893	-0.976945	0.677057	1.9614	0.202328	1.49328	1.14452	1.33435	2.40331	3.50435	-0.852616	2.57937	1.12412	3.74101	3.8927	3.50475	3.79242	3.4127	3.74793	2.84259	3.93037	3.91827	3.46372	4.95031	3.70711	2.41193	1.59732	1.22887	6.85045	1.39806	1.51667
Os01g0960600	(No Hit)	expressed protein	5.04094	4.48517	4.64542	4.3964	4.7218	3.83657	3.95188	3.88336	3.2755	2.72407	2.26399	3.4789	4.75238	3.98634	3.80032	4.90452	3.31557	3.36252	3.99304	4.70037	4.8499	4.60378	4.22451	4.30646	5.60641	5.83082	5.3192	5.16816	4.53048	5.44669	4.12065	4.70877	4.40831	4.45755	5.25112	3.99074	5.27849	5.21474	4.42278	4.34409	5.15215	4.62626	4.52805	5.04467	5.18145	4.29435	5.0056
Os01g0970900	TPR-like domain containing protein.	PPR repeat containing protein, expressed	4.13407	4.79325	4.4188	3.7167	3.73615	3.99653	4.33026	4.37173	4.67376	4.55838	3.81078	3.70252	6.32032	5.5295	5.55131	4.64162	4.65675	5.56124	4.49409	4.9951	4.43206	5.55297	5.19912	4.98549	4.19683	5.04583	5.12999	4.58887	4.46277	5.58582	5.59071	5.49449	4.98174	5.88977	5.90372	4.9741	4.46608	4.65987	4.27126	4.81749	4.66587	4.55777	5.69543	5.54673	5.41967	4.12226	5.27968
Os02g0105800	Cyclin-like F-box domain containing protein.	OsFBL6 - F-box domain and LRR containing protein, expressed	6.44998	6.59617	5.3592	6.23154	6.05775	5.16141	5.80655	5.46018	5.70359	5.90755	6.18466	5.91818	5.22665	5.48292	5.65533	5.15447	5.7429	4.87545	6.31183	6.4789	6.24055	6.42069	6.26554	6.59906	6.20317	5.17766	6.93617	6.91434	6.43717	6.2359	5.38293	5.17726	5.21192	5.49489	5.0112	5.4042	5.26781	6.56037	6.32617	6.75512	6.3067	7.12125	8.70099	7.03047	7.25507	6.28992	7.79365
Os02g0108400	Conserved hypothetical protein.	expressed protein	5.30924	6.11151	5.85244	6.74854	7.37027	6.63363	7.40523	8.02518	8.2326	8.84476	9.18245	9.13942	8.62348	8.69916	8.79432	8.87487	9.02906	9.88543	7.66593	7.61585	7.65147	8.10049	7.83247	8.30152	9.13528	8.86898	8.85778	9.66735	9.76878	8.87684	7.03565	7.51783	7.88352	6.92667	7.20848	7.27296	7.32954	7.46867	8.16859	6.99443	7.75072	8.20266	9.33326	9.56194	9.82921	8.35506	9.12843
Os02g0108500	Hypothetical protein.	No Hit	5.17276	5.56555	6.17811	5.47864	6.08469	6.40409	5.00817	5.86776	6.16317	4.95908	5.92439	8.11526	6.29021	6.91563	7.00284	6.00095	6.02937	7.312	5.33264	6.43289	4.48518	5.62244	3.38668	4.87793	8.67316	6.79884	6.40037	9.84433	6.80836	8.13523	4.03552	4.61431	5.0994	3.83013	4.61669	4.84504	7.33214	6.09202	5.33495	6.83558	5.82894	5.66838	5.3042	4.21631	4.40853	5.0933	3.60756
Os02g0108900	(No Hit)	expressed protein	2.43999	1.96995	3.33167	2.9876	3.07612	2.18442	2.76056	3.24339	2.76708	3.11536	3.23293	3.98069	3.30595	3.39146	3.34872	4.06212	3.30779	3.23273	1.66546	1.37643	1.84119	1.54235	1.71901	0.943635	3.88109	4.45662	5.06459	2.92672	2.25105	3.67527	2.28765	4.00097	2.62667	2.96464	3.80563	3.19558	3.44256	2.71034	2.38123	2.90835	2.10967	1.19342	1.6771	3.17729	2.43494	3.04902	1.83367
Os02g0133500	Conserved hypothetical protein.	retrotransposon protein, putative, unclassified	2.74645	2.79469	2.66697	2.31191	3.53229	2.27678	0.813732	2.2305	2.80513	2.65791	1.95201	2.7461	3.44989	2.69215	1.83539	3.05505	2.45761	1.60889	2.3979	1.48033	1.56241	1.63243	2.2854	1.69734	3.93699	4.01488	3.28469	2.41385	2.25598	-0.898634	2.89679	3.34593	1.93645	3.23598	4.36833	4.42045	6.00761	4.5909	2.09824	3.93693	4.4477	3.96766	3.00237	1.42003	1.52387	2.0238	1.00113
Os02g0135700	DNA polymerase V family protein.	DNA polymerase V, putative, expressed	10.095	10.3929	8.49465	9.23725	8.8598	8.03792	10.1823	10.6541	10.2506	9.95356	9.98151	9.0965	10.6116	10.8724	10.0915	9.76952	10.3529	10.0658	9.72518	10.1043	8.7113	10.5717	10.2418	9.98968	9.40151	8.9108	9.47549	9.83782	9.58732	8.9086	9.65258	9.47698	9.27436	10.4532	9.68052	9.24208	8.35902	8.81865	8.80703	9.08057	8.91867	9.36687	11.4383	10.6247	10.3185	8.88435	10.6764
Os02g0138600	Galactose oxidase, central domain containing protein.	expressed protein	11.0307	10.9926	10.7887	11.3174	11.2503	11.0115	9.92871	10.8359	10.8452	10.6474	11.0383	10.2392	10.6167	10.5129	10.2301	10.6378	11.0666	10.6724	9.8807	9.82764	9.94273	10.0938	10.3998	10.1792	8.9946	8.23607	8.37501	8.89489	9.89408	8.82165	10.0757	10.012	10.1448	10.0367	9.64943	9.96235	8.89442	9.3358	9.91023	9.89531	9.4126	10.0308	10.6262	10.0514	10.1023	10.1471	10.3576
Os02g0140300	Molybdopterin biosynthesis MoaE family protein.	molybdenum cofactor synthesis protein 2 large subunit, putative, expressed	8.74676	7.82404	7.79793	8.38803	7.73955	7.55446	8.82921	8.61638	9.0101	9.26515	8.62478	9.35773	8.91198	8.47807	8.44563	9.23404	8.43885	8.65159	8.30763	8.25045	7.61203	8.41157	7.93519	8.046	8.7856	8.59291	8.25295	9.67976	8.92615	8.76946	9.09075	8.29634	8.65554	9.22957	8.76483	8.83785	7.52102	8.16256	8.52854	8.77065	8.1409	8.6262	8.68272	7.62516	8.21796	4.67065	7.53283
Os02g0141400	Conserved hypothetical protein.	expressed protein	2.78062	3.25853	2.68661	3.13857	3.28293	3.3822	3.21851	3.73654	3.58963	3.14205	3.81345	3.31073	4.00035	3.6235	4.08718	5.02103	4.26331	4.24732	6.91764	7.83281	5.09721	6.35517	4.63591	5.1201	7.55129	7.49341	7.72201	7.18297	6.21694	6.77143	4.01029	3.70532	3.48763	3.84276	3.50436	3.51734	4.68347	3.80769	3.89158	4.35892	4.32672	4.12352	3.45679	5.08421	4.42694	6.38983	5.54307
Os02g0142100	Hypothetical protein.	retrotransposon protein, putative, unclassified, expressed	2.36756	1.8518	1.24185	2.01687	2.36847	0.25813	1.7108	1.98384	3.42246	2.00798	1.65167	1.36198	3.39343	0.870907	6.41963	2.1708	1.74775	-0.0470429	-0.058088	0.186271	0.3075	0.628647	0.266491	0.453303	3.23224	-1.94429	-0.602679	0.246394	1.31944	0.359662	3.08354	2.97563	2.86958	2.83847	2.39733	2.37736	2.02332	2.6973	2.90035	2.90851	1.6299	3.73322	1.90694	1.06144	0.875779	0.401006	1.29404
Os02g0146800	(No Hit)	hypothetical protein	10.9143	11.2317	10.0175	11.4557	11.4942	10.9272	10.8241	11.1883	11.1415	11.7491	12.0432	11.3285	11.5922	11.6015	11.443	12.0328	11.9865	12.0169	11.1693	11.4319	10.8867	11.8759	11.7279	11.761	10.3944	9.53479	10.1518	11.7806	12.2564	10.8831	11.4066	11.3591	11.2388	11.4609	11.2778	11.3407	11.1141	11.0546	11.2547	11.125	11.4563	11.4237	12.0772	11.615	11.6145	11.1939	11.8521
Os02g0146900	Conserved hypothetical protein.	expressed protein	9.44002	9.132	8.88076	9.83882	9.66326	9.63947	9.8994	9.5092	9.89152	10.6775	10.4044	9.94431	10.1658	10.1554	10.1197	10.3713	10.5999	10.7605	10.0442	10.0394	9.75398	10.5446	10.4369	10.5372	9.29043	8.49472	8.81931	10.2188	10.2524	9.36451	10.2256	9.90639	9.82039	10.1873	10.0022	9.84125	9.18448	9.76667	9.73212	10.0893	9.66164	9.83589	10.5968	10.0678	10.1507	10.068	10.64
Os02g0149500	Conserved hypothetical protein.	expressed protein	4.94963	5.18307	5.13705	6.47543	6.30905	5.34694	5.84302	5.90429	5.77117	6.06282	6.1407	5.49496	4.87682	5.07333	5.27771	5.23562	6.14665	5.80799	4.41716	4.30184	5.19415	4.2199	4.91314	5.09919	4.41532	3.18106	4.53766	3.32842	4.10289	4.64521	4.23757	4.12738	3.76933	4.48096	4.45982	4.1529	4.17205	4.10246	4.16718	3.96743	4.26206	4.90429	7.13332	6.42861	6.63137	5.35927	6.51534
Os02g0169400	Argonaute 4 protein.	argonaute, putative, expressed	6.84509	6.19863	5.39674	7.0047	6.52672	6.19833	7.08159	5.95338	5.71971	6.90293	6.03878	5.09715	6.57774	6.94952	6.83152	6.49153	7.32878	7.82991	4.72866	4.51765	4.49555	4.94701	4.95953	5.5973	4.62958	4.55817	6.34908	4.68299	5.0187	4.63483	1.86794	1.61428	1.88726	2.13563	2.88507	2.49997	3.80675	2.50178	0.585748	2.6516	1.42983	2.05269	7.4756	5.93071	5.84112	6.90808	7.24112
Os02g0184100	Conserved hypothetical protein.	bfr-2, putative, expressed	1.27014	1.3307	0.411552	1.02849	1.78919	0.0802392	0.950638	3.40053	2.89122	1.17833	1.74262	1.14443	2.79492	1.88216	2.46743	1.1186	2.06258	2.52945	0.551418	1.41002	1.41311	2.00663	1.53534	2.19827	2.09211	5.55978	3.40467	1.48179	1.4528	0.585258	1.74321	2.33024	1.30557	1.43017	3.17956	1.55246	2.23754	2.63966	1.13643	0.430886	2.48245	0.554418	2.02343	1.61362	2.50002	1.24628	1.94303
Os02g0221500	Paraneoplastic encephalomyelitis antigen family protein.	RNA recognition motif containing protein, expressed	6.74335	7.13292	6.97447	7.50203	7.84826	7.31005	6.27394	7.17842	7.40804	6.1309	6.84147	6.54736	7.46014	7.92809	7.31368	7.53667	7.76911	8.38248	6.1843	6.2587	5.9003	7.39223	7.3073	7.2845	6.03091	5.38507	6.22592	6.33304	6.32655	6.17533	6.1571	6.33594	6.6518	6.9301	6.89654	7.10099	6.27862	5.85296	6.5995	5.7764	5.89013	6.45984	6.73322	6.24083	6.50054	6.31234	6.5457
Os02g0288400	MRP-like ABC transporter.	ABC transporter family protein, putative, expressed	2.75977	3.85489	5.10206	4.50316	4.13372	2.71786	5.25547	5.33146	4.42104	4.79134	3.85153	3.33337	6.15314	5.9642	4.22797	5.60554	7.0135	4.75472	1.1785	0.391126	3.09604	-0.065415	0.733483	2.72436	3.0278	-2.75289	6.45554	2.44163	0.542361	2.13369	2.26416	1.15293	3.2822	2.48466	1.69083	1.84077	3.49854	1.4183	2.8183	3.25462	1.47049	2.3726	1.95504	0.844879	1.22425	1.40619	1.13113
Os02g0316800	Chloroplast mRNA-binding protein CSP41 precursor (Fragment).	hypothetical protein	1.78252	3.14626	2.45614	3.36052	3.12993	4.09346	3.35927	2.633	3.13243	3.35491	3.06915	4.1777	3.13716	3.6719	2.85306	3.62041	3.80595	3.83099	2.67137	2.55646	1.47358	3.03705	3.55615	2.44239	4.61666	5.72096	4.38299	4.10168	3.21383	4.52952	2.98511	3.92707	2.01904	2.75438	4.93645	3.15722	4.00703	4.33468	2.62696	3.02964	3.9142	2.74396	3.80244	3.36447	3.93492	4.06376	3.65161
Os02g0324900	(No Hit)	No Hit	7.15019	7.55763	7.19648	7.78517	7.97681	7.85125	9.32707	9.49459	9.31278	8.59609	8.77151	8.37837	8.73412	9.45121	9.47643	8.24594	9.41388	9.35037	7.29587	6.4808	7.55878	5.99413	6.40672	5.94656	5.65331	5.91909	5.99295	5.49001	5.72822	6.04014	7.38797	7.4413	7.14305	6.87492	7.18584	7.23516	7.64816	7.1112	7.38594	7.23674	6.88863	6.33664	7.59715	7.4431	7.19411	7.14304	6.95701
Os02g0332300	Conserved hypothetical protein.	No Hit	5.15036	4.85749	6.3927	5.11433	4.95736	6.42327	4.30923	4.63282	6.11445	4.22791	4.85577	6.1872	5.67353	5.29455	6.14152	5.03865	5.0721	6.56348	4.00532	4.58734	5.29913	4.64606	5.04716	4.59171	4.72791	4.73561	3.55313	4.35693	5.11588	5.48495	4.95843	5.95062	5.48049	4.76157	6.63945	5.43756	8.31714	7.13497	6.11956	6.23291	7.0269	6.12659	5.33358	4.51669	4.82558	4.84954	4.12252
Os02g0439700	Plant specific eukaryotic initiation factor 4B family protein.	eukaryotic translation initiation factor 4B, putative, expressed	12.046	11.9387	11.022	11.6046	11.5329	10.7394	12.1337	12.7128	12.6143	12.1664	11.9837	11.5569	11.972	12.0393	11.6249	11.5897	11.9442	12.0905	11.6719	11.889	11.4306	12.3732	12.1816	11.7254	11.5518	10.8615	11.1564	11.5337	11.4563	11.0983	11.8802	11.5177	11.4638	12.3116	11.7886	11.4976	11.1757	11.4438	11.713	11.6087	11.4021	11.7566	12.9552	12.5552	12.5705	11.5434	12.1618
Os02g0467200	Hypothetical protein.	expressed protein	10.6372	10.9174	9.61391	10.6209	10.5941	9.83305	10.4356	10.6706	10.601	10.2516	10.3361	10.3109	10.3286	10.6112	10.6378	10.418	10.6466	10.6476	11.5814	11.3803	10.8967	12.0734	11.867	11.6256	10.083	9.37877	9.16829	10.2489	9.69802	9.60735	11.193	11.2902	11.057	11.5	11.5944	10.9381	10.0769	10.3854	10.3817	10.2603	10.4777	10.9896	12.9561	11.8398	11.8443	11.3512	11.8624
Os02g0491800	Germin-like protein 3 (Fragment).	Cupin domain containing protein	4.14531	5.97128	3.57135	2.85272	2.40236	3.32949	3.13477	2.52901	2.68155	2.6101	2.14614	3.08625	3.15	3.26691	3.7233	4.24286	2.49922	2.98709	3.20078	3.42171	2.52047	3.8322	3.38764	1.84294	4.6793	4.49944	2.66909	3.98611	3.70627	5.0036	3.87479	4.81467	2.32289	3.35987	5.70544	3.18875	4.84304	5.62385	3.08018	3.20052	5.26723	2.96825	2.06362	3.1631	1.18468	1.81088	2.14913
Os02g0534800	40S ribosomal protein S14 (Clone MCH2).	ribosomal protein, putative, expressed	11.3768	11.4096	10.5097	11.5371	11.4972	10.7805	11.813	12.1275	12.3077	11.9535	12.2572	12.3169	12.2333	12.3191	12.2738	12.3396	12.0746	12.1346	12.9682	12.4331	11.9567	12.9182	12.4788	12.4743	11.5944	11.6761	11.9285	12.3252	12.1493	11.5052	12.2598	12.2079	12.4051	12.7878	12.1731	12.1803	10.7785	11.1832	11.8146	11.7429	11.3374	12.2225	13.1517	12.9682	12.9526	11.2036	12.0326
Os02g0534900	Conserved hypothetical protein.	No Hit	5.59259	5.73379	5.81296	5.143	5.79664	5.87206	4.47853	5.22232	4.86469	3.40102	4.44564	4.24908	4.66442	5.08048	4.80097	5.20768	5.34494	5.28881	5.01125	4.81199	5.07939	5.08883	4.8559	4.9099	4.73815	4.79009	4.68735	3.47348	3.75874	4.08108	3.88126	3.37428	2.79926	3.72814	3.47163	3.82741	4.78991	2.83547	2.78106	3.68069	2.96616	2.64133	4.78444	4.05347	4.19052	4.09746	5.10082
Os02g0535400	Rar1.	rar1, putative, expressed	9.53545	9.59025	9.36851	9.52528	9.69911	9.19534	9.2986	9.57333	9.21009	9.13137	9.52635	9.14713	9.04729	9.39227	9.07261	8.98958	9.26852	8.59515	9.5884	9.39213	9.17926	9.42368	9.29375	9.40312	9.02127	8.28294	9.15579	9.20023	9.10789	8.65634	8.94787	8.90397	9.26583	9.2892	8.79973	8.9998	8.14197	8.25343	8.85088	8.70136	8.73931	9.08769	10.037	9.97087	9.53437	9.60309	9.65575
Os02g0553500	TPR-like domain containing protein.	tetratricopeptide repeat domain containing protein, expressed	10.0659	10.5824	9.77926	9.55484	9.90273	9.42957	9.96268	10.0773	10.0293	9.5908	9.92645	9.63072	10.5281	10.6721	10.4553	10.1012	10.3633	9.86768	9.23922	9.54042	8.87799	9.09162	8.96825	9.03081	8.74822	7.86867	8.83554	8.71631	9.17467	8.80197	7.93938	8.06633	8.11226	8.15759	7.90858	8.14835	7.50654	7.65191	8.27202	7.89931	8.01961	8.69841	10.6963	9.76289	9.72192	8.7429	10.0149
Os02g0564600	(No Hit)	late embryogenesis abundant protein, putative, expressed	2.80663	5.00194	5.28427	3.17937	2.68858	3.05535	2.63828	3.34935	3.11816	2.99761	2.66755	3.31745	3.40876	2.96526	3.88505	3.04769	2.91376	2.36815	6.08474	5.80023	2.89088	6.3736	4.98315	4.87277	4.84889	4.10481	4.33922	3.14177	2.02671	2.75493	8.39319	8.90896	8.88777	9.31089	8.89463	7.35797	5.30358	5.03199	5.68651	5.1716	5.77544	5.13135	5.10017	5.40548	4.81713	1.94337	2.98241
Os02g0565400	TPR-like domain containing protein.	pentatricopeptide repeat domain containing protein, putative, expressed	2.52143	3.91081	5.01565	3.37135	3.33179	2.37364	3.27308	4.28744	3.40849	5.65351	3.44071	1.88299	3.11434	4.04669	4.72969	2.60925	4.30492	3.90255	2.30281	2.65543	2.41569	3.44967	3.6315	2.76801	3.90289	4.97551	2.28491	1.38959	3.03912	2.48277	2.23796	3.6286	1.20031	1.53502	4.50659	1.5174	3.93197	4.38971	1.15829	2.94133	4.26566	1.93495	3.06691	3.7849	2.00946	2.61273	2.63608
Os02g0576600	Sucrose transporter.	sucrose transporter BoSUT1, putative, expressed	0.543378	1.33337	1.98667	1.49792	0.509899	1.05536	1.34717	2.82131	0.1547	2.70701	0.46176	1.8466	2.48823	1.1147	1.0878	0.817639	1.03714	2.66875	3.78583	5.23293	3.52538	5.85013	4.10773	3.95165	2.38782	3.17379	3.6637	0.618952	1.38536	4.25698	4.45273	5.17411	5.05199	4.86355	4.90144	4.16263	4.09212	3.40619	2.51487	3.18985	3.79291	2.94158	1.95516	1.34792	0.611862	2.29318	1.05277
Os02g0632100	Kinase R-like protein (Fragment).	wall-associated receptor kinase-like 22 precursor, putative	2.70555	2.06282	2.36003	1.58423	2.40532	0.926126	1.80023	1.85705	2.25986	2.73091	2.56544	1.88107	3.25656	3.41391	4.47685	2.31189	2.00065	1.71548	2.49737	3.24707	2.42239	3.69692	3.56532	1.36341	3.93499	2.97167	4.26596	2.85769	3.15292	3.42208	4.01957	4.96538	0.888549	3.15899	5.86114	3.28369	4.30015	5.65701	4.41673	3.55027	5.20173	2.78617	1.56107	2.48206	-0.403971	1.66009	1.74116
Os02g0638000	Conserved hypothetical protein.	expressed protein	9.64981	10.0596	8.63755	9.87344	9.94675	9.12727	10.2064	10.2818	10.039	10.19	10.1969	9.79895	10.082	10.3149	10.1579	10.1551	10.3213	9.90726	9.76621	9.81984	9.06962	10.2707	9.98257	10.163	9.52999	8.85226	9.53512	8.95905	9.56612	9.08961	9.40188	9.1508	9.43299	9.79529	9.06074	9.57186	8.53358	8.82486	9.34085	9.58684	9.16904	9.62502	10.919	9.95504	9.97714	9.62027	10.3622
Os02g0640700	UAS domain containing protein.	expressed protein	1.29819	1.79657	3.64519	5.11489	4.30989	5.14213	4.53342	4.00668	4.92942	6.69931	6.79721	6.25447	2.61557	2.35734	2.46112	4.21415	4.12184	5.20017	2.92544	0.842519	2.35861	3.33322	3.70349	3.32719	-1.68832	3.39071	4.56363	6.15423	7.03043	5.88366	1.95796	1.47323	7.20512	2.07968	2.31357	1.61704	2.58105	0.700512	0.777752	2.03221	0.358197	2.79697	1.12006	1.51152	0.420416	3.22475	1.00118
Os02g0673100	Protein of unknown function UPF0005 family protein.	aluminum-activated malate transporter, putative, expressed	2.91934	1.03981	-1.41163	1.09945	1.3354	2.37862	4.74957	0.932043	-0.735542	2.7907	1.22838	0.0492998	0.603164	3.03997	2.29382	1.55041	1.60054	1.06873	1.62956	2.00342	0.226778	2.0286	1.23548	1.13758	-0.727717	3.79469	3.59318	2.84685	2.55051	2.93245	2.40571	3.14215	0.334147	1.59536	4.04006	2.64394	4.03011	3.44473	1.28718	4.12877	2.88563	1.95253	1.09056	3.88107	1.58278	2.0292	0.600153
Os02g0684800	Non-protein coding transcript, putative npRNA.	expressed protein	2.28561	2.71932	2.70635	3.75323	3.95253	3.89796	3.6103	3.5188	3.88098	3.12448	3.50356	2.62109	2.95088	2.8694	3.09215	3.33733	3.9056	2.47028	2.43071	2.16721	2.31536	1.79653	2.82961	2.24169	3.70885	4.20334	1.56873	2.69352	2.07718	2.06673	3.64485	3.79571	2.49819	3.22257	4.76332	3.38173	4.5469	4.33945	2.97248	3.79219	4.32403	2.89513	1.61788	2.33766	1.85439	2.63471	1.58264
Os02g0694200	(No Hit)	No Hit	8.76788	9.0088	8.33527	8.70662	8.91109	8.70084	8.49239	9.23505	9.04118	8.82694	9.01712	8.39535	8.72092	8.80845	8.54336	8.61987	8.89605	9.18173	7.80855	7.96021	7.98784	8.94071	8.88914	8.4966	8.30247	7.63753	7.6044	9.15849	9.26882	8.45777	7.50098	7.84043	7.49923	7.82093	8.138	7.86582	7.67736	7.78419	7.98094	8.05288	7.98788	7.99246	9.27928	8.3364	8.41476	8.94386	8.86633
Os02g0694600	Zn-finger, cysteine-rich C6HC domain containing protein.	expressed protein	4.39428	4.70525	3.25171	5.37072	5.75945	4.2798	6.42546	5.83637	5.21955	5.93622	6.00726	5.15192	5.16431	5.46652	6.05478	5.22357	6.5172	4.6586	3.85063	4.28628	4.48356	3.85316	4.25137	3.75524	3.93176	4.80598	5.08522	3.93353	3.93397	4.61926	4.57865	5.21163	4.01167	4.3879	5.66209	4.36514	4.9756	6.14915	4.58917	5.11561	5.58296	5.07966	5.69719	5.341	5.14856	5.3061	5.92235
Os02g0697600	AAA ATPase, central region domain containing protein.	AAA-type ATPase family protein, putative, expressed	9.04826	9.03458	7.90141	8.10386	8.09838	7.41076	8.88141	8.9711	8.79162	8.06848	7.86342	7.4767	9.35528	9.11499	9.1274	8.40986	8.46346	8.70989	8.95524	9.03183	8.38089	9.37631	9.18914	9.27657	6.82522	6.67084	6.68837	6.90055	7.40694	6.45926	9.03457	8.6938	8.50321	9.67742	8.84138	8.58811	7.7403	7.86564	7.84468	8.00284	8.05421	8.3795	10.2762	9.4079	9.46928	8.11113	9.51509
Os02g0702300	Conserved hypothetical protein.	expressed protein	2.89477	3.36534	2.96901	3.18599	2.47089	3.57705	1.82765	1.98494	2.33059	2.41373	1.38997	4.02593	2.60203	3.39995	3.22488	3.54887	2.13923	3.25229	3.43593	3.24952	4.43951	3.67148	3.33137	1.70548	3.47617	4.17412	2.12332	2.75889	2.55193	4.23866	4.0401	4.84636	2.39719	4.06404	5.605	4.3896	5.59066	5.53849	3.27084	3.71483	5.0951	2.90462	2.6577	2.79891	3.14555	2.78389	2.36804
Os02g0706500	AAA ATPase, central region domain containing protein.	AAA-type ATPase family protein, putative, expressed	8.24847	8.53126	7.36603	8.42575	8.50185	7.61428	8.01981	8.27226	7.8369	7.71589	7.57198	7.29187	8.7277	8.67572	8.31969	8.13411	8.43702	8.14952	8.92206	8.72827	7.51492	9.36902	8.97832	8.50801	6.45478	6.65477	6.44284	6.25183	6.47481	6.74675	8.71878	8.32864	8.09916	9.18179	8.48532	7.51664	6.63339	6.8881	6.78644	7.17223	7.01064	7.30115	10.0811	9.09408	8.85215	6.8581	8.95174
Os02g0713500	Cyclin-like F-box domain containing protein.	OsFBX60 - F-box domain containing protein	3.41283	2.92029	3.34243	2.34034	2.40926	1.25921	1.8783	2.49922	2.31485	2.60999	2.12527	3.39535	2.10311	3.04144	2.84719	2.38472	2.2767	2.21398	2.50498	1.54822	1.8101	1.95375	2.84399	2.14733	3.8334	4.47687	-0.0263098	2.99639	2.32927	4.80518	3.50908	3.51217	1.90225	3.49834	4.58389	4.06836	5.02557	4.16006	2.44724	3.0174	3.80586	2.3979	3.41463	1.98647	1.21238	2.03278	1.9192
Os02g0720400	Uncharacterized plant-specific protein DUF506 domain containing protein.	plant-specific domain TIGR01615 family protein	3.79113	2.37024	4.46505	2.72357	2.7109	3.25477	2.60938	3.20332	3.09341	2.84761	3.00087	3.65511	4.61668	3.12905	3.24505	3.83368	4.69025	3.69054	3.87131	4.39728	4.65512	4.14211	3.80017	3.50328	4.44465	4.02863	4.40321	4.34381	3.59975	4.66825	3.96468	4.29484	2.75343	3.64876	5.45824	3.69002	4.04314	4.91728	3.36313	3.20349	4.62468	2.87698	3.23873	2.87884	3.04488	3.55455	2.84431
Os02g0721200	Ubiquitin-conjugating enzymes domain containing protein.	ubiquitin-conjugating enzyme, putative	4.41593	4.02382	4.08056	3.4033	2.82561	4.5118	2.95408	3.18056	3.89821	2.7166	3.51028	4.16134	2.85715	3.90319	3.31179	3.37943	3.50272	3.82359	3.72691	4.28303	1.70056	4.88506	4.93173	2.84386	4.18027	3.31803	4.3703	4.7403	3.67475	4.10039	4.90838	6.06993	2.78382	4.65689	6.82628	4.85943	6.30014	6.71242	4.12197	4.89525	6.3784	3.82527	2.49255	3.67134	2.88374	2.92981	2.28701
Os02g0723600	RNA polymerase, dimerisation domain containing protein.	RNA polymerase subunit, putative	5.53989	5.5793	5.28404	5.13855	5.26621	5.1616	4.93438	5.17385	5.45539	4.45414	4.9846	5.7778	5.21254	5.65764	6.18702	4.86614	5.47414	5.9948	5.59808	5.29228	5.29636	5.6008	5.45644	5.85736	5.21419	6.13238	5.00005	4.91673	4.89844	5.40381	5.36408	5.74636	5.32553	5.70911	6.2204	5.92762	5.05979	5.5008	5.13372	4.49866	5.2906	5.47427	5.85936	5.14043	5.49111	4.02308	5.45118
Os02g0724100	Conserved hypothetical protein.	expressed protein	3.83847	3.48343	1.6883	3.85562	4.34757	3.45286	3.8592	3.41577	2.60473	2.66605	3.70033	2.94807	2.59553	3.33108	4.01071	3.51296	3.97189	3.64579	4.03893	5.49737	3.84662	4.36958	3.93957	3.44397	4.51047	2.91815	6.12681	4.37851	3.93104	4.65137	4.19014	4.20776	4.39284	4.2297	4.41873	3.338	4.81885	3.7844	4.05803	3.98732	3.76994	3.98729	3.83618	4.14852	3.81001	5.27384	3.30659
Os02g0724300	Non-protein coding transcript, unclassifiable transcript.	No Hit	9.11983	9.78781	8.76874	8.6565	8.49862	9.24541	9.8938	10.1479	10.1474	9.47828	9.638	9.47383	10.3904	10.2579	10.1128	9.70437	9.45688	9.88916	11.2677	11.311	10.1222	11.649	11.0918	10.7351	10.8497	10.0865	10.3939	10.9103	10.2913	10.2879	10.7381	11.0479	10.9317	10.8943	11.1828	10.6167	10.7559	10.6986	10.8184	10.5652	10.6546	11.0229	12.7261	11.5087	11.6124	10.4888	11.3964
Os02g0746900	(No Hit)	No Hit	8.20737	8.42891	8.51549	8.73301	9.07444	8.96843	9.03994	9.04717	8.97071	8.41525	8.4173	9.35578	9.41595	9.18554	9.19018	7.99796	8.69755	8.83278	7.67259	6.67853	7.72759	6.1659	6.84279	6.24997	6.95108	7.0173	7.76696	6.08756	6.45073	7.72069	7.28884	7.50674	7.59852	6.86978	7.12863	7.27689	11.4181	9.29603	8.1489	9.67599	8.92266	7.762	9.42607	7.49616	7.02411	8.15543	7.01287
Os02g0761300	(No Hit)	DUF1645 domain containing protein, putative, expressed	4.42799	3.10255	4.7937	4.52435	5.10395	4.65948	3.63279	3.93663	4.12137	2.66489	2.82667	2.61032	4.7613	4.1698	3.99018	4.12871	5.47604	2.20043	3.34626	3.59262	2.88158	1.3292	3.58283	3.78908	4.01857	5.15508	5.25279	3.07666	1.67594	2.36372	6.28711	5.59465	7.29713	6.4499	6.99982	6.92395	4.80522	3.77611	7.16555	4.19008	4.70957	5.69971	2.77188	4.58552	6.03268	5.54722	6.69456
Os02g0765800	Sterol-binding domain containing protein.	peroxisomal multifunctional enzyme type 2, putative	5.19821	4.09687	5.44478	5.32099	5.5497	5.83147	3.46438	4.92281	4.87304	4.45557	4.74096	5.28433	4.76743	5.08547	4.69184	5.00999	5.72783	5.11101	7.64442	6.79933	8.73362	6.15307	7.49126	7.30357	6.04039	5.81051	7.6959	5.38789	5.01798	5.7194	4.85989	5.03781	4.60878	5.95257	5.42688	4.83621	6.55967	5.23907	4.78924	5.83022	5.1349	4.60201	3.72527	5.11542	5.35556	5.75429	5.52987
Os02g0774700	Hypothetical protein.	expressed protein	6.12312	5.95534	4.84396	6.65911	6.14925	5.67234	6.21513	5.72729	6.01639	6.1213	6.0131	5.49201	5.63164	5.96035	5.83571	5.36527	6.03328	5.04134	5.37509	5.72804	5.42342	5.78593	6.00252	6.11276	5.59469	5.19561	5.1586	4.33705	4.40783	4.97313	6.24577	5.92934	5.82676	6.40538	5.86503	5.60195	5.74286	6.18294	6.18002	6.0893	6.03797	6.48651	7.98538	6.97165	7.14556	6.47376	7.43402
Os02g0788300	RNA-binding region RNP-1 (RNA recognition motif) domain containing protein.	RNA recognition motif containing protein, putative, expressed	1.50088	2.67552	1.19524	1.81327	3.6083	3.21264	2.57105	2.25835	2.67496	3.18861	2.01927	2.57068	2.51424	2.13042	3.01239	3.34494	0.518761	4.3487	3.03614	1.69561	1.03239	2.55325	1.84529	1.89302	0.502059	6.93373	3.9186	2.74855	1.55618	2.51088	2.37598	3.04706	2.89591	2.82094	3.58355	2.43835	4.65067	4.44547	2.7738	4.82575	4.09496	3.38607	2.24371	2.6308	2.78909	1.92117	1.98341
Os02g0793500	Cyclin-like F-box domain containing protein.	OsFBX64 - F-box domain containing protein, expressed	8.30897	8.45532	8.49634	7.44496	7.65477	7.1704	8.37004	7.65756	7.43614	7.61181	7.69984	7.26708	5.83017	6.02317	6.42094	6.55914	7.05621	7.21121	6.37914	6.63233	7.24546	6.44474	6.44651	6.88129	6.49139	6.23714	6.6499	6.36212	6.65884	7.01412	4.99408	5.16237	4.96381	5.06304	5.12596	4.94741	5.73435	6.08039	5.74619	6.15042	5.82383	6.07131	8.93702	8.21039	8.32953	8.10148	8.98092
Os02g0794600	Cytochrome c oxidase copper chaperone (Dopuin).	cytochrome c oxidase copper chaperone, putative, expressed	10.0519	9.21818	8.62947	10.1705	9.68982	8.77129	8.95285	8.39874	8.46281	8.51466	7.76449	7.60634	9.84575	9.24591	9.16864	8.36122	8.02017	7.91061	8.47874	8.67616	7.86615	8.16334	7.88624	7.6725	6.01583	5.24686	5.80898	6.09863	6.16941	5.80153	9.12162	8.19649	8.10098	9.2519	8.22545	7.84948	6.85613	6.82688	6.75963	7.89641	7.13979	6.97796	8.81168	8.26639	7.83552	7.19754	7.81058
Os02g0796400	TPR-like domain containing protein.	pentatricopeptide, putative, expressed	8.92915	8.6258	7.31626	8.44407	7.97845	6.95947	8.62608	8.62245	8.30821	8.33817	8.00013	7.97217	8.41691	8.547	8.24894	8.10539	8.15791	8.0821	7.61733	7.70332	6.33152	8.14772	7.72897	7.75108	7.03386	6.36777	6.84933	7.11205	7.1795	6.53773	6.39719	5.90968	5.73195	6.95029	6.02326	6.05237	5.71974	6.2492	6.17716	7.07941	6.24726	6.79776	8.56531	7.37024	7.28842	5.6556	7.50355
Os02g0814600	Conserved hypothetical protein.	expressed protein	4.38373	5.38344	5.11227	4.30677	5.25506	4.13872	6.47928	5.59726	4.40768	5.0444	5.35641	5.12114	5.86864	5.68126	5.80544	4.49139	5.1981	4.59458	6.74109	6.28448	5.87039	6.52376	6.60764	6.97487	5.00212	5.13579	5.11369	4.70477	4.15102	3.85126	6.75558	6.45726	6.64501	6.39525	6.15725	6.42112	5.60295	5.77148	5.65071	5.53594	6.5524	5.88065	7.72514	7.08964	6.77272	5.46209	6.81408
Os02g0831900	Conserved hypothetical protein.	No Hit	2.82804	3.45591	2.41102	3.42098	2.74578	3.02167	3.13386	3.12261	3.78519	2.7057	2.96832	3.41811	2.79396	2.81351	3.89575	3.56528	3.72275	4.10389	2.76558	3.56187	3.22479	2.49132	2.96099	2.48944	3.00666	5.24126	3.78081	3.04159	2.24388	2.3602	2.77566	3.31054	2.58794	1.87186	3.93817	2.54258	4.42758	4.35966	3.29731	2.73891	3.48803	3.31524	1.99578	2.47125	3.32114	4.11915	2.43877
Os03g0102200	DNA-directed RNA polymerase II 14.5 kDa polypeptide (EC 2.7.7.6) (RPB9) (RPB14.5).	DNA-directed RNA polymerase II subunit RPB9, putative, expressed	10.5555	10.7385	9.97594	11.1685	11.1177	10.6446	10.9648	10.9165	10.8579	10.9869	11.3313	11.6883	10.5753	11.2528	11.2666	10.822	10.8908	11.0163	10.5663	10.4407	9.34347	10.6997	10.0537	10.5148	10.532	9.98219	10.8206	10.9737	10.8373	10.6346	9.27615	9.33906	9.50424	9.86867	9.64399	9.56155	8.95985	9.07656	9.29049	9.24905	9.64498	9.79644	12.0884	10.8535	10.9687	10.6685	10.9974
Os03g0107500	Neuralized protein. Splice isoform 4.	protein binding protein, putative	2.79872	2.13678	2.32841	2.743	2.51193	2.85746	2.49275	3.05159	0.901466	3.17787	2.86839	4.45746	1.52444	1.77681	1.85952	2.42438	2.36719	3.89829	1.30968	1.3274	2.67226	2.89072	2.57814	1.9185	4.08734	2.13889	5.49649	4.76211	4.56873	4.73113	3.45151	4.11812	3.79483	3.63349	4.92599	4.91553	5.74519	3.94962	5.28107	3.35254	4.4084	2.48008	2.62292	2.53191	2.37279	3.78662	3.52192
Os03g0113200	Cyclin-like F-box domain containing protein.	expressed protein	3.70078	2.64746	3.48251	2.8499	2.58563	3.94697	4.51634	1.32268	2.76101	4.14409	2.9716	2.69197	2.11821	1.48413	2.73105	1.62456	2.53476	1.96513	3.63322	3.1836	4.0537	3.32422	3.71352	4.18314	3.15646	4.50702	4.03049	2.67004	1.90178	-1.35128	3.40386	3.87332	3.17747	3.23309	4.74998	3.12432	5.00064	4.48333	3.32634	3.17768	4.28553	2.14166	2.48904	2.67076	2.92204	2.01997	2.40192
Os03g0122300	Flavanone 3-hydroxylase-like protein.	flavonol synthase/flavanone 3-hydroxylase, putative, expressed	9.57346	9.49965	9.49474	10.1177	10.0308	9.76165	8.67417	8.36206	8.42707	9.35499	8.82556	9.93004	9.2727	8.56475	8.75707	8.43501	8.79625	8.95197	8.0081	7.37159	8.73909	7.66832	8.04027	7.73617	7.59701	7.51499	8.2857	7.50279	8.19627	8.34057	8.08171	8.45347	8.1829	8.81564	8.66946	8.99098	12.1163	9.98878	9.94631	11.135	9.89115	9.32948	9.80976	7.38861	7.26702	10.0588	7.48593
Os03g0129500	Regulatory protein.	No Hit	2.32695	2.62945	2.69114	3.10987	3.28117	3.64151	5.92642	5.57984	5.38709	3.37067	3.82277	3.92816	4.76254	3.75475	3.30784	4.9623	3.78044	3.76179	3.08248	3.29836	2.38699	3.88493	3.64814	1.90507	4.99389	4.01658	5.36849	3.57229	3.18194	5.1134	4.34945	4.79885	1.65427	4.55452	5.7368	4.56281	5.08944	5.01722	3.11955	5.14456	4.56419	3.4039	3.13567	3.95201	5.13209	3.56557	3.67678
Os03g0143400	mitochondrial chaperonin-60 [Oryza sativa (japonica cultivar-group)].	T-complex protein, putative, expressed	2.21295	3.36975	4.01577	2.31037	2.83742	2.69323	3.78213	2.12145	3.81893	3.50116	3.07424	3.39923	4.11735	4.44989	4.69534	2.45609	3.35605	3.36926	4.97747	4.87252	4.14656	4.57942	4.14713	4.16068	1.90893	4.97299	0.437649	3.25753	2.10754	4.88284	4.64726	5.0905	3.92299	4.8521	5.29081	3.84428	4.15013	4.64227	2.75427	3.84932	4.53142	3.47869	4.94083	4.93966	4.48848	2.76767	2.87012
Os03g0150500	Phosphate transporter 6.	inorganic phosphate transporter, putative, expressed	5.61082	5.4938	4.88555	3.74373	2.16583	3.98159	5.06939	2.87998	3.08322	4.68097	1.50474	2.30434	3.13915	2.36586	0.473523	2.1708	2.48151	1.7564	4.29359	3.10106	5.66937	3.19131	5.11684	4.89791	3.8789	5.38569	5.27209	3.88156	4.3866	3.97862	4.7379	2.93468	3.57222	4.2552	3.62383	4.42388	3.8935	3.55137	4.46659	4.80669	3.84421	3.71208	2.56954	2.60834	3.05158	3.08572	2.57345
Os03g0150700	Hypothetical protein.	expressed protein	6.33054	6.76783	6.29549	7.19242	7.18221	6.68103	5.4445	5.0957	5.40593	5.09285	6.5782	5.26896	6.02654	6.07505	5.81894	6.23848	6.10362	5.20267	5.5323	6.12037	5.61237	5.11695	5.39268	5.52883	5.29629	5.6511	4.9584	5.73962	6.15353	5.17142	5.26961	5.56637	5.36135	5.49533	6.06589	6.02902	6.39985	6.03399	6.17665	5.45501	6.06307	6.27596	3.43734	4.87824	4.42851	7.05387	4.23342
Os03g0151500	Hypothetical protein.	expressed protein	7.08671	7.58008	6.80173	7.19065	6.9502	6.85126	4.18826	5.04824	5.62156	4.68206	5.90645	6.19672	7.90503	7.12045	6.9241	7.37675	6.20035	5.76265	6.22659	5.38669	5.76815	5.54788	5.83718	5.9512	4.43624	5.34547	3.01082	4.79827	4.61629	2.28938	7.9603	7.8259	8.6633	7.97554	7.85454	8.09579	7.08394	6.04671	7.49042	7.51756	7.13054	7.78723	6.62224	6.31678	7.87582	6.26362	6.95718
Os03g0191700	ARM repeat fold domain containing protein.	pumilio-family RNA binding repeat domain containing protein, expressed	1.05993	1.01397	-0.805509	0.951538	0.625268	0.787609	0.345384	0.372914	3.17527	2.02614	2.30222	2.44782	1.2303	0.270375	0.593371	2.7261	0.599525	1.37171	0.844533	0.0113866	0.0255868	1.47728	1.38971	0.523997	-2.0757	-1.96134	8.21977	-0.566544	0.819903	0.87296	1.21722	1.81445	1.40003	2.1734	2.78564	1.78067	2.87214	1.60973	3.39386	1.36461	0.695989	0.561356	1.61426	0.748696	3.63112	0.920639	1.77949
Os03g0205000	Ubiquitin system component Cue domain containing protein.	CUE domain containing protein, expressed	9.38199	9.50848	9.03541	9.74169	9.81066	9.20589	10.1675	10.0272	9.89728	10.5208	10.1318	9.31415	9.92752	10.2874	10.1236	9.58424	10.3795	10.5078	8.43852	8.87202	8.80226	8.70991	8.61636	8.83584	9.07373	8.55928	8.96696	9.86402	10.169	9.26199	9.02644	8.84124	8.8952	9.27597	8.81766	8.85694	8.72199	9.05154	9.35563	9.54557	9.19584	9.51655	9.78322	9.4613	9.30107	9.6628	9.63079
Os03g0208400	Hypothetical protein.	No Hit	3.30688	3.37804	4.43534	4.14924	3.48111	4.84474	4.45278	3.95107	4.00607	4.23879	4.35686	4.37167	4.02194	4.24976	4.44832	4.46465	5.04117	5.22299	2.62111	2.4876	3.63236	3.10676	2.48362	3.57648	4.1725	3.72379	-2.23559	4.4752	4.41889	3.97254	2.02288	1.11463	2.36169	1.191	1.6952	2.75108	4.00689	0.752528	3.2518	2.90815	1.67311	3.41725	2.65263	1.51916	2.74726	3.49005	2.86774
Os03g0220400	Hypothetical protein.	No Hit	8.96322	8.90833	9.58977	8.80789	8.64186	9.52009	8.32066	8.82898	9.32579	8.37177	8.25557	8.95138	9.79682	9.32123	9.13592	9.08608	8.66806	9.01915	8.46525	8.38733	8.58637	8.19288	8.16514	8.47256	9.17327	9.79466	8.12902	9.06592	8.29983	9.30484	7.90358	7.83879	8.43838	7.79876	7.90921	7.90382	9.96069	8.32594	8.12276	9.1215	8.33889	8.10416	8.58654	8.44365	8.57588	8.46889	8.02035
Os03g0257700	Hypothetical protein.	No Hit	1.65497	2.51	2.46908	3.52705	3.38475	2.08404	2.74145	4.86245	3.15762	5.02739	4.36474	4.76551	4.97434	3.96691	3.37751	5.57598	5.2005	5.79161	2.12984	2.49625	1.24762	3.25963	2.28006	1.98744	3.97251	4.88835	1.90601	4.6165	5.04517	4.47452	3.29984	3.89644	3.31272	3.94246	4.57713	4.27456	5.38389	4.75542	4.54478	5.30447	4.96501	4.70372	2.81074	2.52928	3.28581	2.40901	1.60973
Os03g0259500	Ubiquitin domain containing protein.	ubiquitin fusion protein, putative, expressed	1.95738	0.395446	3.70016	0.867173	1.59016	1.68901	1.70048	5.55341	0.254251	0.148293	1.30208	4.1026	0.182242	0.996299	3.62908	-0.349422	-0.00464821	3.29985	1.17687	0.468433	3.04584	0.640239	1.61378	0.936495	3.37809	3.73304	1.93112	0.89057	1.98668	-0.947612	1.62235	2.50704	3.84546	5.72359	4.93429	2.68642	4.23382	1.39885	2.45292	2.71269	2.86781	2.05222	2.01191	2.09268	3.07449	1.7467	0.585246
Os03g0259600	Hypothetical protein.	expressed protein	5.13348	4.67954	5.35966	4.91585	5.26586	5.90846	5.48271	4.60981	4.2677	5.15328	4.69154	4.20443	5.35222	3.84866	3.12722	4.22289	3.87172	4.60475	8.38864	7.76668	7.64579	8.49716	8.67901	8.34263	4.87672	5.25348	6.04338	4.85951	5.8814	4.66425	8.41734	8.42886	8.13959	8.20407	8.04793	8.04016	7.00698	7.13657	7.73559	7.6841	7.49828	7.46081	9.62995	8.70468	8.78375	7.82683	9.25091
Os03g0270200	SRm160/300 splicing coactivator (Fragment).	retrotransposon protein, putative, unclassified, expressed	8.78407	9.33164	8.04251	7.16286	7.34925	6.28465	9.09193	8.3572	7.61835	8.07777	8.07096	7.28517	7.60813	7.30264	7.96085	6.60805	7.4751	6.26246	6.75772	7.26062	8.458	5.79626	6.32298	6.69214	6.71393	5.4382	7.79672	6.05744	6.17922	5.96569	8.39839	7.83406	8.25229	7.82345	6.53855	7.49119	8.90862	9.63075	9.44134	9.79312	9.30447	9.35959	9.47	9.14622	8.62412	8.88563	8.66661
Os03g0270300	Conserved hypothetical protein.	No Hit	4.42678	5.04508	5.17637	4.18177	5.93688	4.71085	4.01737	4.87577	5.03402	4.35445	5.21768	4.967	4.46134	4.78787	4.70748	3.97304	4.71624	5.04062	4.55726	4.14933	3.88583	4.13302	4.34547	3.7974	3.73457	4.72801	4.77303	4.64113	6.01837	5.30522	4.39538	4.2576	3.87188	3.92891	5.2756	4.0998	5.83876	5.23407	4.59313	4.5924	5.90424	4.5854	4.61303	4.45053	4.40808	4.90905	4.325
Os03g0271500	Conserved hypothetical protein.	expressed protein	2.77385	6.56944	4.0474	2.37058	3.54215	0.41277	1.63432	3.17455	2.60303	1.52974	2.74537	3.51794	4.01722	3.54681	3.66492	3.45541	2.80501	3.77877	2.39275	2.31023	2.84746	3.50925	3.19717	1.18561	4.5131	5.26363	0.10204	2.87276	5.28415	4.18672	2.90703	3.72669	2.58789	3.71433	5.03009	3.36582	4.09246	4.46132	2.8533	1.81203	3.54029	2.67843	2.62117	2.50832	5.14765	3.66036	3.07536
Os03g0285000	Integrase, catalytic region domain containing protein.	No Hit	3.57251	3.92426	3.5476	3.30257	3.12886	3.85133	3.50522	3.8587	3.18027	2.9682	3.37957	4.1898	4.27888	3.80041	3.6994	2.96871	3.85509	3.98585	2.41753	2.69014	3.09344	2.00083	2.32357	2.19402	3.08031	-2.65932	-1.16589	3.10603	2.48638	4.48976	2.04194	2.94417	2.75823	1.78422	3.67126	2.49688	5.39979	4.10971	2.58264	4.0273	3.51544	3.1963	3.26735	2.78953	2.43805	2.30236	2.71465
Os03g0295300	Conserved hypothetical protein.	expressed protein	7.41005	7.47522	6.97395	6.49056	6.69155	6.01627	7.54227	6.95361	6.89818	6.50027	6.26598	5.5179	6.31613	6.19047	6.37924	5.57178	5.98533	5.34892	8.63209	7.87168	7.98782	8.15485	8.04185	7.76824	5.72489	5.35198	6.56374	6.30409	6.48126	5.83554	6.01903	5.93652	5.75983	6.5012	6.10991	5.48444	4.95588	5.29816	6.20742	5.79396	5.48862	6.12862	9.99639	8.93469	8.77234	8.13659	9.20252
Os03g0307900	Hypothetical protein.	expressed protein	4.36254	4.25118	3.88452	4.28854	4.19611	3.59975	5.63133	5.69926	4.83476	5.45791	4.63911	4.13913	5.57781	4.65918	7.17023	5.33556	5.30286	5.5229	5.11684	4.83573	5.08485	4.61962	5.11081	4.4287	4.5176	5.11904	4.61754	4.53426	4.20838	5.0469	4.50417	4.42515	3.44838	4.31168	4.90333	3.40847	4.38964	4.6647	3.55686	3.66747	3.92789	3.66673	5.69661	5.03832	4.95342	5.0882	5.4008
Os03g0324300	EIL3.	ethylene-insensitive 3, putative	0.497635	1.28795	2.38834	0.662004	3.27941	2.65861	1.22988	1.40604	3.32983	1.12838	1.90074	2.76096	2.68489	2.20972	1.64682	4.05476	2.54425	2.36219	2.72178	3.06883	1.35596	3.86723	3.5868	0.671488	2.9415	4.85582	4.2169	3.60523	1.7846	4.35079	3.77997	5.01513	1.43014	3.20158	5.90147	3.38989	5.05476	5.50608	2.35376	2.90612	5.30398	2.60784	2.06982	2.3549	0.388341	1.75579	1.23908
Os03g0325900	Ricin B lectin domain containing protein.	stress responsive protein, putative	3.57176	3.16426	3.30818	2.58479	3.98302	3.73632	2.10353	2.66315	2.27668	2.05942	2.93606	2.56911	3.59344	2.91746	3.23064	2.90762	1.17575	2.4651	1.75319	2.40794	3.61206	2.84686	2.92576	1.58238	2.7737	-3.23305	-0.696205	2.07399	1.19996	2.38835	3.23657	4.52031	1.21837	2.88335	5.26778	3.36719	6.51776	5.57775	2.3386	4.63465	5.23867	2.92372	3.62943	2.49999	2.27995	3.27873	2.60354
Os03g0332500	60S ribosomal protein L10 (QM protein homolog).	ribosomal protein, putative, expressed	3.34758	1.90198	2.94924	2.40835	1.96159	2.08657	2.3316	1.69792	4.02007	1.83265	1.40448	1.51667	3.24342	3.47886	0.800616	3.03678	1.66547	0.553961	2.32878	2.54729	1.5441	2.9555	2.34292	1.05263	2.38444	3.98992	3.60663	2.46576	1.15939	4.81585	2.4926	3.48638	0.90369	2.27264	4.2377	2.38422	3.39685	3.52033	2.25614	1.88313	3.1087	0.843307	2.22356	1.64488	3.0422	2.73395	2.00865
Os03g0370500	Putative rRNA pseudouridine synthase family protein.	h/ACA ribonucleoprotein complex subunit 4, putative, expressed	7.6608	8.14299	5.78475	6.81576	6.51859	5.74213	7.04099	7.65805	7.54426	7.63513	7.61833	7.44598	8.40108	8.81667	8.98204	7.23388	7.50691	8.59982	9.48695	9.45816	7.65504	10.0363	9.51012	9.61518	6.72803	6.65969	6.46444	6.57939	6.39523	6.40453	9.37019	9.2848	9.10572	10.1079	9.6421	8.9706	7.63326	7.81556	8.01408	8.08561	8.18153	8.78364	11.0562	10.0837	10.0933	6.93467	9.81628
Os03g0381100	tRNA pseudouridine synthase family protein.	tRNA pseudouridine synthase family protein, putative	3.06019	3.54999	3.891	2.98583	2.09894	3.74065	4.72128	3.06782	3.96531	3.85335	2.55579	3.56291	3.07243	3.6	3.90935	4.15359	2.47853	2.15302	2.99375	3.68626	3.40824	3.3598	3.52542	2.56273	0.0719335	1.8458	2.02865	2.82587	2.683	2.01761	4.53928	4.64181	4.98309	4.49744	5.52237	5.34616	5.10997	4.52169	2.72963	3.59883	4.16099	3.43159	3.52211	3.22003	2.95258	2.37529	2.7196
Os03g0384800	(No Hit)	No Hit	10.6098	10.7297	10.5905	10.9383	11.2257	11.1183	10.3042	10.6379	10.5112	9.98663	10.3589	10.5232	9.99616	10.0085	9.76502	9.75612	10.343	10.1454	9.77746	9.35018	9.82999	9.33215	9.88208	9.66448	9.37461	9.60572	10.1892	9.58841	9.98607	9.87509	8.8855	9.00758	9.1029	8.79147	8.70311	8.84252	11.2933	9.82124	9.61052	10.4085	9.49441	9.66098	10.496	9.6311	9.61536	10.274	9.82678
Os03g0391300	Conserved hypothetical protein.	No Hit	4.29301	4.04573	4.74201	3.7582	3.75944	4.14231	5.02639	5.09203	5.26958	3.71052	3.61434	3.09619	5.16379	6.10021	5.30984	5.22711	4.72776	5.67588	3.76152	3.5414	3.48531	3.35867	3.94511	2.86267	4.35449	4.31841	2.34222	2.98477	4.24582	5.13441	3.72175	3.7943	2.65286	3.98572	5.04391	4.58469	4.38618	4.51723	3.44719	4.24291	4.30914	3.45448	2.89511	3.32916	4.18325	4.251	3.53196
Os03g0397600	(No Hit)	glucan endo-1,3-beta-glucosidase precursor, putative, expressed	2.4293	4.34098	3.59251	1.89892	2.07642	2.51757	2.0379	3.96603	0.459649	2.84261	1.91768	2.35536	1.96367	3.92365	4.29361	2.73255	2.3775	3.63924	6.52236	4.82616	6.7493	6.92129	7.94132	8.20701	4.3236	5.18482	3.5565	3.02964	3.26691	3.30783	5.71106	5.69843	5.29074	6.02338	5.56833	5.42919	4.77729	4.21085	4.42989	4.75145	4.28826	3.75182	6.1602	7.40073	8.27705	7.37759	8.22784
Os03g0415500	Mitochondrial import inner membrane translocase, subunit Tim17/22 family protein.	mitochondrial import inner membrane translocase subunit Tim17, putative, expressed	3.99439	3.78272	3.83667	4.95964	4.88944	4.40346	3.08812	2.26736	3.44069	4.05376	3.07449	4.03868	3.97092	3.55143	4.28024	4.18448	3.86224	4.68173	2.66414	2.48844	2.09047	2.91109	3.47803	3.29371	5.1422	4.21417	4.2202	1.19939	2.36826	3.54692	6.58517	3.20581	3.52851	4.31092	4.31271	4.33154	4.45858	3.38852	4.44699	4.53125	4.54409	4.88193	2.31949	2.12673	5.62602	4.51787	3.8847
Os03g0562400	Hypothetical protein.	retrotransposon protein, putative, Ty3-gypsy subclass, expressed	2.89296	3.46388	4.12637	2.43834	3.45035	3.64201	1.29448	3.76351	3.94542	2.25852	2.73829	4.03365	3.9742	3.88055	2.84494	3.8651	2.0005	3.21946	2.79541	2.62022	2.25859	2.67376	2.9005	2.08789	0.821359	4.84546	5.71639	3.55313	2.38293	4.24728	2.96645	3.3375	2.52933	2.45672	4.1747	2.64868	5.85149	4.71735	3.30954	3.99612	4.40667	2.77664	3.06833	1.95326	1.63617	3.03819	1.73417
Os03g0589500	Conserved hypothetical protein.	hypothetical protein	3.37487	1.55173	2.96784	2.85617	1.95568	1.96801	1.74992	1.87324	2.97267	2.40269	2.12558	3.6429	3.32551	2.72499	2.61872	2.85435	2.37229	2.78076	1.98562	2.53683	3.03304	1.86897	2.41126	2.0035	3.63125	4.79005	3.95963	2.91622	1.87845	3.00285	3.19729	3.71507	2.44392	3.51493	4.77839	3.29244	6.1803	5.56338	3.64201	4.36151	5.07995	3.73304	1.76156	2.37955	1.94626	0.846504	1.36142
Os03g0601300	(No Hit)	No Hit	8.29818	8.59642	8.45495	8.93231	9.19808	8.999	8.76573	9.17004	8.90282	8.18185	8.29817	9.40211	9.37034	9.07096	8.83154	7.92689	8.54547	8.54349	7.5427	6.66959	7.40113	6.10287	6.77946	5.96696	6.51048	7.1364	7.87189	6.04575	6.4084	7.4753	7.32555	7.65329	7.56411	6.86593	7.0517	7.26401	11.4731	9.21245	8.18217	9.61123	9.00532	8.1031	9.57185	7.75563	7.14531	7.22549	6.68768
Os03g0625900	WD40-like domain containing protein.	expressed protein	8.49616	8.61385	7.62264	7.46323	7.2206	6.86569	8.48127	9.00732	8.93311	7.99371	8.4004	8.17795	9.00935	9.10148	8.96177	8.15661	8.18543	8.06201	9.25354	9.06039	7.66874	9.72574	9.25416	9.19168	8.8148	8.47453	8.71823	8.3407	7.91804	7.86166	8.80959	8.76152	8.69442	9.91797	9.244	8.94186	8.01069	8.12191	8.32564	8.60743	8.20736	8.76665	10.7116	9.79127	9.86521	7.04276	9.50687
Os03g0626100	Zn-finger, cysteine-rich C6HC domain containing protein.	zinc finger protein-related, putative, expressed	3.65118	3.23176	4.21357	3.06124	4.08336	4.65846	2.02125	3.52162	2.20494	4.38637	2.91992	4.63158	3.77529	3.44137	4.24593	5.32316	4.59536	6.32663	3.63736	1.85237	3.71802	2.5315	3.35844	2.92335	5.44063	4.63851	3.09413	3.44513	2.8966	3.81402	3.92288	3.51253	2.70675	3.91457	4.39199	4.34841	4.29526	4.41243	3.28862	2.93509	3.24087	1.73631	4.09729	2.96517	3.56053	4.10961	4.31249
Os03g0647400	Hypothetical protein.	expressed protein	9.05338	9.26981	8.09958	8.03847	8.04066	7.53501	8.72576	8.96938	8.90769	8.62363	8.61343	8.89697	9.25689	9.75024	9.71431	8.77292	8.44394	8.95568	10.5744	10.63	8.40275	11.1006	10.0183	10.1277	8.9143	8.90918	9.14299	9.91121	9.14351	8.69429	10.6554	10.5483	10.4145	11.2176	10.948	10.3784	8.56532	9.08314	9.34957	9.62167	9.54386	10.0258	11.8648	10.986	11.0173	9.49957	10.666
Os03g0650900	SPX, N-terminal domain containing protein.	expressed protein	2.51267	1.66926	2.44149	5.47516	5.50624	4.9982	6.20419	3.68479	3.18226	4.3558	4.04563	4.22047	0.138562	3.20123	4.13704	3.93042	4.49556	3.754	4.83459	4.5449	4.23801	5.11387	5.16887	5.20542	4.50462	2.69247	4.32161	5.3705	4.12188	4.74003	6.82828	6.50816	7.39152	6.98178	5.94219	6.14836	6.10338	6.9805	7.39899	7.36236	6.79745	6.97139	7.81947	7.08042	7.19636	6.37935	7.41442
Os03g0654500	Conserved hypothetical protein.	expressed protein	10.1972	10.6859	9.81723	10.192	10.3388	9.60396	11.0163	11.2857	11.0582	11.0252	11.167	10.5701	11.348	11.1837	10.982	10.9238	11.0833	11.115	10.5975	10.8791	9.92041	10.8892	10.6157	10.6674	10.217	9.6614	10.2332	10.4697	10.913	10.3147	10.3028	10.3571	10.4962	10.3416	9.95193	10.5669	10.5443	10.2996	10.7603	10.0883	10.6354	10.8872	11.902	11.0461	11.0841	10.3114	11.2021
Os03g0661800	Peptidase, trypsin-like serine and cysteine proteases domain containing protein.	expressed protein	9.10835	9.24553	8.38357	9.37138	9.51566	8.70582	9.89934	10.0287	9.60697	10.0127	10.0862	9.27546	9.52389	10.0707	9.90457	9.48248	10.0545	9.85756	8.12619	8.66866	8.30396	8.61599	8.49952	8.73366	8.90759	8.22197	9.41294	9.42688	9.65772	9.62023	6.01347	5.35308	6.34614	6.82478	5.24172	5.32348	7.95869	7.75935	8.66348	7.88778	7.77364	8.66225	9.55454	9.5753	9.14003	10.24	9.56203
Os03g0663100	PDZ/DHR/GLGF domain containing protein.	expressed protein	3.47597	3.67515	3.90093	5.72821	4.02878	2.89674	4.73345	4.92209	4.4323	5.77032	5.57158	4.95039	6.39681	5.85359	4.48066	6.09526	6.23792	5.87121	2.92177	3.5961	2.42331	3.00434	2.184	4.92157	4.66684	5.53424	5.55166	5.3835	4.73005	4.88363	3.40331	2.82953	1.86801	3.0439	3.16996	2.68495	4.82113	4.28679	4.52527	5.39452	4.50149	4.95206	7.65174	8.01574	6.98963	6.95047	7.73212
Os03g0669000	ATP-dependent RNA helicase-like protein.	DEAD-box ATP-dependent RNA helicase, putative, expressed	10.3624	10.5335	9.72303	10.0304	10.0915	9.47972	10.5014	10.6466	10.6659	10.2952	10.474	10.1692	10.7236	11.0687	10.9026	10.5854	10.7633	11.0467	10.1431	10.2458	9.73624	10.5191	10.1685	10.4773	10.0305	9.62748	9.83915	10.8924	10.4245	9.83678	9.50021	9.45598	9.60288	10.0929	9.76208	9.74275	9.16849	9.45346	9.74694	9.60139	9.34589	9.92312	10.7058	10.1757	10.2884	9.91695	10.2353
Os03g0685600	WD40-like domain containing protein.	WD domain, G-beta repeat domain containing protein, expressed	9.11062	8.9411	8.3213	8.74932	8.53036	8.13707	8.45429	8.52443	8.41059	8.54549	8.80901	8.52113	8.35208	9.00594	8.84208	8.23809	8.71476	8.64834	8.73359	8.81835	8.1161	9.09722	8.62486	8.57737	8.06035	8.22775	8.6318	9.36019	8.84112	8.40465	8.28916	8.02824	8.15582	8.68507	8.1037	7.97582	7.37824	7.6938	7.85775	8.19045	8.03177	8.26373	9.02422	9.03382	8.73213	8.38426	8.78754
Os03g0688200	Conserved hypothetical protein.	expressed protein	12.5561	12.5726	11.8196	12.3109	12.3459	11.5192	12.6106	13.078	13.0053	12.5833	12.664	12.2577	13.4211	13.3609	12.9865	12.8053	12.5831	12.7546	13.1102	12.9335	11.9659	13.2331	12.7583	12.4955	11.8565	11.6579	11.3555	12.8973	12.8686	12.141	12.474	12.4244	12.3	12.5232	12.2954	11.9018	11.9759	11.98	12.1447	12.1692	12.0005	12.3366	13.9673	13.2563	13.1474	11.8935	12.7162
Os03g0708900	Zn-finger, Ran-binding domain containing protein.	zinc finger family protein, putative, expressed	10.4788	10.9093	9.33085	9.40921	9.41947	8.6313	10.1188	10.5596	10.5152	9.38728	9.29685	8.96019	11.4654	11.3988	11.1943	10.0715	10.3386	10.9388	10.1415	10.4129	9.21333	10.7188	10.0769	10.1738	9.40542	8.99642	9.14176	9.08576	9.17196	8.151	9.46622	9.34896	8.9937	10.0979	9.46431	9.05709	8.68994	8.9511	8.90321	9.12858	9.10823	9.58401	12.1155	10.8384	10.8048	9.0259	10.944
Os03g0711700	Transcription factor TFIIS domain containing protein.	DNA-directed RNA polymerase I subunit RPA12, putative, expressed	9.56041	10.1247	8.89218	9.39423	9.26345	8.71783	9.48059	9.67212	9.56127	9.73843	10.1964	10.4906	9.10825	9.65032	9.58356	9.52574	9.50573	9.05369	9.79846	9.31651	8.6475	9.54929	8.99028	9.30671	9.34332	8.86271	10.0438	9.97015	9.87665	9.34254	8.14889	8.11976	8.52915	8.65669	8.10094	8.46786	7.00207	7.71807	8.02335	8.61376	7.91071	8.77254	11.0489	9.81181	9.75954	7.70486	9.8477
Os03g0749100	Beta-glucanase.	periplasmic beta-glucosidase precursor, putative, expressed	2.63517	3.19609	1.9805	2.61475	1.41014	2.8663	-0.067644	1.04563	1.53521	3.79567	2.72025	2.78147	0.699172	0.371916	1.59922	1.31819	1.26953	2.05518	2.69353	2.6306	2.56987	3.96986	3.14412	2.96322	3.83312	5.25358	4.81337	3.56579	1.49067	3.77876	3.64785	4.15667	2.30426	3.70281	4.92074	4.675	4.08817	4.3466	2.3345	1.61988	3.99867	2.40948	2.75434	3.65426	3.7591	1.60722	3.25928
Os03g0786700	N2,N2-dimethylguanosine tRNA methyltransferase family protein.	N-dimethylguanosine tRNA methyltransferase, putative, expressed	11.254	11.5445	10.0189	10.6148	10.6967	9.73058	11.2816	11.5029	11.2331	11.1575	11.113	10.8247	11.5065	11.6553	11.3943	11.1198	11.2868	10.9878	11.4191	11.2774	10.3854	11.6504	11.3578	11.2117	11.0485	10.6062	11.2169	11.3219	10.871	10.566	11.0678	10.843	10.9569	11.6516	10.9479	10.8879	10.4308	10.8461	10.9866	11.1389	10.8597	11.4359	12.5722	11.7985	11.6268	10.6848	11.6798
Os03g0801000	Conserved hypothetical protein.	No Hit	3.45991	3.06395	4.38844	1.98143	3.44875	4.44365	3.8208	3.42967	3.45266	2.94748	3.0751	2.79331	0.816278	1.52429	3.35903	3.72969	2.92322	3.183	3.3168	4.34262	2.76286	3.21068	2.24164	3.54119	6.79233	6.92928	8.05319	7.82763	7.38498	7.71347	3.037	1.3479	3.16232	2.55365	1.02126	3.07046	4.81945	4.23756	4.36775	4.81808	3.65037	4.78456	3.46339	3.37005	2.84261	3.38604	2.53771
Os03g0801500	Conserved hypothetical protein.	expressed protein	7.87099	7.92215	7.36673	8.63181	8.35636	8.33637	8.42826	7.97749	7.97287	8.90104	8.9577	8.95334	8.06625	8.31858	8.3095	8.33313	8.57968	8.24894	7.73701	7.65821	7.45106	7.49591	7.19192	7.80931	7.39064	7.21959	8.04962	8.58957	8.41257	8.10443	6.38169	6.48309	6.77362	6.85393	6.34902	6.91094	6.33974	6.5188	6.71849	7.16597	6.68628	7.1493	8.21852	7.6634	7.56664	8.45491	8.02658
Os03g0812300	Non-protein coding transcript, unclassifiable transcript.	No Hit	3.09509	2.4152	2.6111	3.41633	2.90478	3.20042	3.67849	3.30974	3.53411	3.56693	2.9392	3.35316	4.64554	3.57028	4.48269	3.52192	3.48857	2.95975	3.2178	2.58189	3.35653	2.44208	1.86432	1.8658	0.0504664	4.48013	3.24234	3.18414	1.0367	2.58169	3.08641	2.81352	2.84492	3.22275	3.15407	3.13028	5.1462	4.24716	3.8718	4.16391	3.54308	3.82092	3.46387	3.45209	3.71345	3.03288	2.9634
Os03g0825400	Mitochondrial import inner membrane translocase subunit Tim10.	mitochondrial import inner membrane translocase subunit Tim, putative, expressed	11.2649	11.7315	10.8837	10.4618	10.6347	10.3924	10.9861	11.1765	11.3209	10.5502	10.8497	11.7281	11.3948	11.7984	12.059	11.1169	10.7066	11.1765	12.5882	11.98	11.2996	12.4991	11.7763	12.3753	11.821	11.2505	11.9173	11.6565	11.2729	11.7132	10.9313	11.2668	11.9097	11.2554	11.1838	11.302	9.66722	10.0489	10.64	10.4602	10.332	11.3395	13.2349	12.6984	12.8809	10.8336	12.2757
Os03g0845100	Plant MuDR transposase domain containing protein.	No Hit	3.97383	4.86597	5.23263	4.8372	5.31125	5.52461	4.61264	4.1065	4.32136	3.79718	4.24947	5.24234	4.55617	5.96665	4.41155	4.18195	4.77151	4.93449	3.99141	3.33407	3.56749	3.76803	4.01406	3.30087	4.9076	3.78175	5.35737	3.49269	4.25494	3.97458	4.48541	4.88175	4.00444	4.23397	5.72197	5.65961	7.63743	6.17437	4.74301	5.57901	6.25092	4.20173	5.01329	3.75343	3.67076	4.23236	3.44269
Os03g0845300	(No Hit)	nuclear antigen, putative, expressed	5.0319	4.75898	4.46294	4.93865	4.89371	4.35245	3.25055	2.94338	3.21835	2.88348	2.81257	3.61986	5.43309	5.50342	5.54234	4.6624	5.14501	5.04931	4.14676	4.50023	4.47928	4.63119	4.15319	4.42178	0.860145	3.28059	3.11252	2.13601	1.94785	3.91568	3.45217	2.8649	3.82446	4.0592	3.25309	3.94022	3.85628	2.69074	3.53985	3.90735	2.50905	3.26296	2.89424	3.41096	2.74922	2.78485	2.66667
Os04g0105400	Conserved hypothetical protein.	expressed protein	11.3343	11.051	10.7082	10.5543	10.287	10.1567	11.0892	11.4452	11.3685	10.9092	10.7745	10.2742	11.2183	11.3391	10.6013	10.814	11.1605	11.0473	10.666	10.4615	10.5592	10.6238	10.8519	10.3397	11.3415	10.8442	10.6459	11.6358	10.969	10.7539	11.554	11.3217	11.4241	11.473	10.9637	10.8049	11.0208	11.4079	11.5704	11.7759	11.4823	11.5151	11.035	10.7841	11.0059	9.38002	10.5109
Os04g0108900	(No Hit)	No Hit	5.83202	7.68119	7.49011	8.23947	7.5882	8.74785	8.42615	9.96836	9.32108	7.83422	6.71803	7.48364	8.25106	5.69152	7.99799	8.72306	9.34082	7.19273	4.75428	6.60588	7.70529	5.59164	5.15068	6.0651	6.71592	6.789	5.84722	5.97602	5.84338	6.18312	5.73342	6.52348	7.06755	6.17374	6.11353	6.77097	9.18333	7.81944	7.54724	7.81445	7.28557	6.99578	7.432	6.66212	6.59351	7.98287	6.62417
Os04g0125600	(No Hit)	No Hit	8.44308	8.73387	8.51229	9.13914	9.43287	9.05886	9.05549	9.35947	8.99507	8.41763	8.53384	9.46111	9.54963	9.17732	9.13539	8.07827	8.72823	8.71984	7.62821	6.92381	7.86916	6.31521	6.93055	6.2944	6.64294	7.12558	7.80857	6.3365	6.6503	7.86565	7.59901	7.74448	7.78153	7.18676	7.22016	7.39702	11.6595	9.30731	8.37956	9.62289	9.18494	7.99997	9.65922	7.86156	7.38271	8.16188	7.04624
Os04g0125900	Conserved hypothetical protein.	retrotransposon protein, putative, unclassified	2.95363	3.64719	3.96589	2.35896	3.52915	2.74166	2.27118	3.39007	3.41987	2.64264	2.61247	2.61553	6.03663	4.21465	4.2861	3.99059	3.29737	2.93139	2.87979	1.72598	3.41146	2.52835	1.85856	2.43637	4.40294	4.81414	6.52292	3.41246	3.42339	2.95237	2.56339	2.09617	2.55139	2.55139	2.86066	2.87949	4.80455	2.51379	3.40131	3.38629	2.10648	3.23791	3.10485	3.00195	2.94887	2.08517	1.9723
Os04g0139700	(No Hit)	No Hit	7.35745	7.6401	7.1909	6.99568	6.79947	6.61277	7.17669	6.86822	6.7507	7.24066	7.24337	7.44634	6.72098	6.79395	6.90089	6.28146	6.35771	6.09002	6.85426	6.65645	6.91569	6.34725	6.07202	6.42642	6.11354	5.69148	6.21275	7.07699	7.17059	6.71037	5.93139	5.94764	6.2858	6.10214	5.88229	5.93279	6.75891	6.07979	6.09967	6.22635	6.08779	6.34156	8.70505	8.07712	7.81188	7.43	7.77371
Os04g0204200	(No Hit)	conserved hypothetical protein	3.02264	2.36199	3.26734	2.62561	1.9236	1.45153	3.94564	2.32403	2.84928	3.1151	2.39754	1.9453	4.03293	1.57213	2.51268	1.71354	2.22877	1.3325	2.97772	2.44671	3.59972	2.58883	2.68667	3.63266	3.65869	4.14858	3.9539	0.622117	2.61138	3.90925	4.7964	3.39018	4.39579	4.82418	3.59321	3.11056	2.82205	3.37666	3.70374	3.84128	2.99835	3.94762	5.37701	4.7221	4.68279	5.14991	4.9176
Os04g0205700	(No Hit)	No Hit	7.66745	8.16212	8.21921	7.79447	8.20288	8.20748	6.5551	7.03195	6.85295	6.77377	7.18417	8.17824	6.77547	6.82408	7.02779	6.10947	7.2108	7.06797	5.54381	5.26316	6.7173	5.52292	6.04405	6.07375	6.08199	6.08095	6.35867	5.86643	6.22981	6.74881	6.19281	6.49848	6.65463	6.01143	6.20601	6.809	10.6772	8.37849	7.40648	9.20044	8.1291	7.22186	8.49256	6.48969	5.89078	8.0757	7.1091
Os04g0211900	Conserved hypothetical protein.	expressed protein	0.217044	3.26844	3.94749	0.986021	3.27622	3.39766	2.03862	3.65032	2.04717	1.80734	2.51534	4.02263	3.50488	3.04362	3.14122	4.21231	2.85938	3.18172	2.65383	2.83018	2.84943	1.8444	2.30134	1.60685	4.14225	-0.392948	4.9109	3.11336	2.50112	3.77856	1.60531	2.57832	2.282	0.356635	3.88128	1.4498	4.65447	3.81773	3.00366	3.3123	3.33361	2.0882	2.15615	2.93474	1.56082	1.99232	1.4703
Os04g0234400	(No Hit)	No Hit	8.38023	8.66141	8.6627	8.99873	9.2627	9.03065	8.98838	9.26758	8.98492	8.37132	8.51415	9.44972	9.50463	9.21856	9.07188	8.09456	8.70494	8.7463	7.57375	6.94617	7.71796	6.22501	6.96199	6.1304	6.97418	7.1341	7.82763	6.29229	6.52479	7.78862	7.49488	7.75281	7.82349	7.12167	7.22231	7.44006	11.6286	9.26084	8.3388	9.76031	9.02057	7.96117	9.67881	7.74093	7.28082	8.13794	6.9281
Os04g0252200	Hypothetical protein.	cleavage and polyadenylation specificity factor subunit 1, putative, expressed	1.22151	2.65679	3.014	3.87994	6.2508	2.64805	3.97843	3.13152	3.03408	3.76154	3.10052	2.68071	3.61109	3.36456	2.65063	2.89074	3.5134	3.05758	2.36454	2.12501	2.64337	2.24043	1.87882	2.12176	4.3526	5.21308	3.89188	3.60949	2.30253	2.83186	3.99361	3.23092	3.69379	3.66806	3.68791	4.10513	4.23253	4.20646	4.3806	4.33348	3.86889	5.03075	2.29201	2.91098	2.91604	4.80599	2.71142
Os04g0254300	Conserved hypothetical protein.	No Hit	3.19944	4.18686	3.43907	4.30936	4.35031	3.2683	6.25711	6.37543	6.10354	5.99653	5.80937	5.03259	6.76435	6.94822	6.80786	6.13353	7.25135	7.14524	1.95151	3.28331	2.62628	2.21523	1.22848	2.50599	3.79626	-0.428726	4.09674	1.65128	2.20061	4.17846	2.79982	2.39934	2.90696	2.98612	3.09303	2.05809	4.4321	3.98183	3.84583	4.10117	3.63609	3.24434	3.27203	3.21918	2.64275	3.33335	3.16215
Os04g0273100	Conserved hypothetical protein.	retrotransposon protein, putative, unclassified	4.24945	3.85773	4.81685	4.27011	4.4848	5.16003	4.28994	4.35216	4.88275	5.6831	5.57746	5.75582	3.97393	4.35774	4.83281	5.6821	5.40424	5.38662	3.45035	4.38932	3.22155	4.78088	4.6454	3.94696	4.84934	5.82502	3.62818	5.06146	4.83326	5.05531	4.99268	5.6854	3.70457	4.69645	6.47644	5.67535	6.16202	6.40954	4.87708	5.03342	5.75462	4.82971	3.40491	3.54137	3.24527	3.37712	3.45422
Os04g0274700	(No Hit)	No Hit	3.76361	2.81603	2.73679	3.96575	2.61924	2.6721	1.99357	2.96141	2.70554	2.67303	3.17338	0.865553	3.06638	3.642	2.63421	3.54791	3.44949	2.35183	4.01672	4.36479	1.84916	5.06696	4.89753	1.4014	5.44678	5.01086	2.20867	3.95396	3.39119	2.45872	5.80673	6.4506	3.9181	5.34002	7.17352	5.49334	5.96719	6.25839	3.56295	5.34288	6.22826	3.46505	2.82025	3.40139	2.22627	3.29752	2.27202
Os04g0290400	Conserved hypothetical protein.	No Hit	3.62568	6.43464	1.67459	3.18651	2.48584	1.76635	3.25991	2.81875	3.27442	2.39662	5.7081	2.48382	1.34581	3.23118	2.36898	2.56433	3.4792	3.19129	3.17638	2.41006	1.3431	4.00916	3.78116	2.00061	4.19032	5.69545	4.77078	3.65506	3.51267	3.60036	5.22803	5.07316	1.60845	3.72588	5.98102	3.73929	5.20566	5.64953	2.32571	3.55125	5.27091	2.66526	1.82554	2.09634	2.08566	3.58464	2.42418
Os04g0297100	(No Hit)	No Hit	13.0244	13.2857	12.6508	13.8004	13.826	13.3436	14.1705	14.5467	14.3564	13.6013	14.0335	13.3826	14.7176	14.5953	14.4401	14.2553	14.5519	14.2966	12.0352	11.4811	12.2112	10.8087	11.3513	10.9939	10.9372	10.0887	10.7165	11.0358	11.3935	10.7304	11.8198	11.8955	12.0835	11.2087	10.8824	11.3443	13.057	11.558	11.786	11.8649	11.7367	11.4549	12.6346	12.4179	12.0982	12.0487	11.6471
Os04g0304000	Conserved hypothetical protein.	expressed protein	6.87922	7.40541	6.58472	6.74912	6.88464	6.52975	7.00699	6.90161	6.55625	6.58901	6.81085	6.70411	6.19821	6.84953	6.91878	6.02012	6.87362	5.7282	6.34339	6.02336	6.1427	6.25614	6.32194	6.41711	6.08831	5.45393	4.84547	5.52649	5.30682	5.85812	5.7887	6.23782	5.86936	6.28039	6.25575	6.00221	5.04912	5.93006	5.66981	5.87841	5.98464	5.7383	7.56832	7.06753	7.20853	6.20671	7.18554
Os04g0305500	(No Hit)	No Hit	8.40261	8.75682	8.47172	9.04707	9.33183	9.14093	9.06529	9.30252	9.02055	8.49065	8.4384	9.48849	9.48974	9.17026	9.23538	8.05334	8.68195	8.55043	7.67263	6.87647	7.73138	6.22632	6.92267	6.21563	7.22278	6.87146	7.92311	6.31992	6.4902	7.66042	7.51387	7.71572	7.65892	7.09103	7.20665	7.41239	11.6189	9.3302	8.31287	9.74691	9.15212	7.92565	9.72762	7.85281	7.35509	8.1179	7.08407
Os04g0309500	Hypothetical protein.	No Hit	0.293578	1.30635	-1.10276	1.33502	0.642437	2.19069	4.63589	-0.468651	-0.86919	-0.671214	0.880392	2.48227	2.35189	0.965978	-0.510462	-1.17114	1.556	-1.22123	-0.00279526	0.121575	0.0700054	1.12573	0.534845	0.523983	3.86452	3.42062	4.4449	0.474585	-0.173111	4.4807	2.04377	2.53144	2.3575	0.959266	3.69919	2.21356	2.79166	2.9757	1.28585	0.31803	2.73347	1.65341	1.63636	3.80237	2.28916	2.03396	1.8514
Os04g0331900	Hypothetical protein.	No Hit	4.61969	4.18959	4.25142	5.04243	5.08106	4.43289	4.80825	5.58826	5.0936	5.12594	5.46013	4.73977	3.73625	2.86087	3.27146	4.10964	4.50876	4.73182	4.19413	3.99754	5.05408	4.12614	4.60708	4.07537	4.22254	4.16641	4.86102	4.37394	4.78859	4.14902	3.8765	3.9637	3.72909	4.24039	4.5059	4.19134	4.2724	4.44844	4.46196	4.15016	4.08946	3.59972	4.10065	4.99066	4.82934	4.77939	4.76795
Os04g0348100	Conserved hypothetical protein.	expressed protein	9.94243	10.2062	8.40766	9.54018	9.42762	8.43837	10.0807	10.2308	9.92204	9.65639	9.63117	9.51642	9.96879	10.192	10.0765	9.80999	9.95527	9.76013	10.1295	10.0745	8.55523	10.7264	10.4014	9.97972	8.74219	7.92194	8.77406	8.86927	8.87952	8.676	9.84097	9.54897	9.24186	10.4073	9.89466	9.21065	7.67304	8.32499	8.27326	8.93703	8.73528	8.85232	11.6669	10.6278	10.5066	9.04192	10.7768
Os04g0357700	Hypothetical protein.	RALFL36 - Rapid ALkalinization Factor RALF family protein precursor, expressed	3.37622	3.30012	4.69556	3.49323	4.1633	4.34973	5.78352	4.5102	4.62529	3.3197	4.68298	4.67012	3.84701	4.27767	4.45269	6.27193	4.01068	4.71871	5.44584	3.89206	5.25559	4.04276	4.07202	4.37206	4.24604	4.96287	-0.160903	3.52191	4.70906	4.5225	4.86551	5.65833	5.83251	4.73988	5.74009	6.06308	6.08613	5.01031	5.31803	5.3301	5.31321	4.76955	6.50414	7.03755	7.79827	7.93691	7.33867
Os04g0389000	Integrase, catalytic region domain containing protein.	No Hit	6.64843	6.8852	5.70291	7.87605	7.59019	6.50795	7.26471	7.21591	7.05238	8.05024	7.89752	7.66801	7.36948	7.66416	8.0212	7.65857	8.36092	7.84925	5.43056	5.73644	5.60002	6.9675	7.35932	7.3183	5.83701	6.07323	6.16041	5.86341	6.09508	5.74632	5.86168	5.25511	5.72825	6.74112	5.58282	5.9342	5.00212	5.64555	6.13063	6.04805	5.98873	6.2758	6.46405	5.90599	5.71921	6.2584	7.3625
Os04g0399500	Retrotransposon gag protein family protein.	No Hit	3.0087	3.49148	3.79242	3.26504	3.45926	4.08677	3.68034	4.08976	4.0918	4.3464	4.24025	4.40827	3.69595	4.25433	2.84871	4.14923	4.35949	4.12547	3.07141	3.31079	2.70194	2.12063	2.5458	2.56714	3.54851	5.08653	4.81246	4.37636	4.04623	4.67377	3.48299	2.87449	3.23496	2.80027	3.35067	3.20474	3.72132	9.43721	3.93694	4.10001	3.23813	3.67366	3.59507	3.15076	3.60097	3.81112	3.02525
Os04g0428300	Conserved hypothetical protein.	expressed protein	4.48798	4.44594	3.55592	4.46766	4.32097	4.24872	4.67348	3.38811	3.89363	5.23293	4.03425	4.0561	4.14345	4.21269	4.12125	4.31905	4.85379	4.99002	3.84462	2.93007	3.88666	3.40425	3.49068	3.47429	3.10287	5.21157	4.38632	2.49963	3.28237	3.39361	4.43108	4.92858	3.92011	4.34044	5.46127	4.49676	6.05551	5.83833	4.92241	5.24696	5.98456	5.53559	3.66884	2.97501	3.37192	3.01656	3.57744
Os04g0444400	Mlo-related protein family protein.	MLO domain containing protein, putative	2.59526	2.95291	3.20461	2.13854	2.84978	3.53406	2.67571	3.34838	1.44619	5.48433	2.61069	2.83234	3.29475	2.38299	7.52186	2.88533	2.34371	2.95371	3.55643	1.75749	3.7822	2.05837	3.47482	3.99391	4.61479	5.059	0.836899	3.63128	1.81556	-1.26324	4.30536	4.19976	4.45835	4.86686	4.17032	5.85998	4.97845	3.9026	3.98269	4.49578	3.65783	3.61703	3.41374	4.63899	4.38842	4.65983	4.34398
Os04g0444900	Zn-finger-like, PHD finger domain containing protein.	PHD finger protein, putative, expressed	10.705	10.7772	9.9399	11.6981	11.6071	11.0529	11.45	11.7647	11.6199	11.7988	11.7863	11.5303	12.3609	12.0294	11.5676	12.3574	12.141	12.2678	10.2903	10.7679	9.90288	10.5322	10.1591	9.96476	10.7043	10.3494	10.7678	11.309	11.2047	10.271	10.2934	10.1875	10.2396	10.4615	10.1346	10.6214	10.9143	10.7398	10.8848	10.7178	10.4387	11.144	11.1325	10.2289	10.4	10.8718	10.4894
Os04g0448100	Conserved hypothetical protein.	expressed protein	6.02761	5.93473	5.87858	6.05457	6.1345	5.85816	5.43797	5.99633	5.95228	5.68761	6.2312	5.67293	7.27887	7.11073	6.54726	6.71335	6.74664	6.17752	6.03421	6.50113	5.38469	5.78465	5.19269	5.25081	6.08938	5.37782	6.07971	6.46717	6.17208	5.35832	6.13099	6.03767	6.03512	5.85878	5.37087	5.73446	6.08297	5.96194	6.3026	5.77796	5.77122	6.23439	7.37049	6.51026	6.55983	5.5723	6.56428
Os04g0459800	Helicase, C-terminal domain containing protein.	helicase conserved C-terminal domain containing protein, expressed	8.09858	7.90698	7.30046	8.04034	7.77851	7.40075	8.81989	8.69307	8.6405	8.93099	8.43644	7.93955	8.98276	9.05095	8.83626	8.44406	8.38638	8.91199	8.37675	8.77168	8.02455	8.84747	8.44892	8.54888	8.29789	7.5587	8.12526	8.70857	8.44709	7.57405	8.64839	8.31147	8.00286	8.88904	8.42102	7.98392	8.09191	8.27062	8.06897	8.72258	8.12772	8.47821	9.7295	8.95226	8.88419	8.67695	9.17191
Os04g0465700	RNA dependent RNA polymerase family protein.	RNA-dependent RNA polymerase, putative, expressed	6.1265	5.73408	5.05058	6.32728	5.79186	5.44052	7.0641	6.54195	6.93884	7.50657	6.94985	6.4882	7.39164	6.80912	6.07798	7.56819	7.08096	7.19233	6.17865	6.5818	5.18518	6.37383	5.88147	5.42352	6.51214	6.04688	6.50062	7.52973	7.40996	7.48883	6.78867	6.4331	5.42215	6.62889	6.74915	6.6839	5.71108	7.02623	6.82693	7.54354	7.14138	7.02602	7.42499	7.2289	6.4959	6.06843	7.01315
Os04g0468100	Atrophin family protein.	No Hit	9.87453	9.85673	10.4648	9.57117	9.55926	10.2375	8.4244	9.45618	9.4761	8.2708	9.1297	9.53751	9.65029	9.70125	9.73062	9.0709	9.10779	9.64275	9.09545	9.08934	9.25389	8.93167	8.86246	9.01149	9.82382	10.5264	8.95641	9.3484	8.91034	9.47112	9.00861	9.22358	9.7027	8.84564	9.14304	9.29566	11.561	9.85581	9.43889	10.2374	9.73582	9.07602	9.7415	9.45794	9.53533	8.98226	9.16723
Os04g0469700	Hypothetical protein.	No Hit	5.63701	5.70472	5.32038	7.15699	7.7711	6.88265	6.63761	7.00185	6.52284	6.99351	7.48669	7.05461	5.79532	6.13094	6.32166	6.309	7.44853	6.24083	5.34339	6.09176	6.21695	5.43365	5.41556	5.48467	5.66373	5.37761	5.80151	5.69479	6.42479	5.20668	5.42919	5.91373	5.5342	5.26493	6.08425	5.35667	6.49791	7.40001	6.87907	6.85828	7.12419	7.38218	6.43251	5.9899	5.1789	7.12223	5.82294
Os04g0474700	Hypothetical protein.	Os4bglu11 - beta-glucosidase homologue, similar to Os4Bglu12 exoglucanase/beta-glucosidase, expressed	2.16735	0.485213	1.96343	2.73294	0.79673	3.23241	1.47661	1.38351	1.11798	1.18985	2.60269	1.59328	1.54888	2.22551	1.13575	2.46335	1.97103	2.88616	1.83862	2.32217	1.22531	2.40917	2.09446	0.898612	3.9609	5.09242	2.76878	2.18459	2.00886	1.94416	1.8966	2.6541	1.89437	1.51174	4.13019	1.49763	2.55846	2.99269	1.53969	0.812777	3.15004	2.43661	1.41913	5.38417	2.99565	2.35915	1.42368
Os04g0477900	Conserved hypothetical protein.	expressed protein	10.3626	10.275	9.18928	10.6322	10.5603	9.59566	11.322	11.2598	10.8858	10.709	10.4045	10.2124	11.1155	10.9505	10.7847	11.1442	10.9188	11.1548	10.4468	10.6093	10.5858	10.4246	10.3026	10.1276	10.7602	10.2937	10.6133	10.4717	10.2011	9.94565	9.17245	8.72438	8.78835	9.38635	8.80691	8.9076	8.86693	9.09658	9.27294	9.38531	9.36213	9.53649	10.6468	10.3813	10.1423	10.3396	10.113
Os04g0479800	Cyclin-like F-box domain containing protein.	OsFBX142 - F-box domain containing protein, expressed	6.23425	6.02087	5.24848	6.4792	5.97108	5.54934	6.80512	5.95747	5.55657	6.86141	6.12813	6.10261	6.38309	6.43791	6.36434	6.02885	6.24297	6.25052	6.02492	6.15912	5.71532	6.21908	5.83324	6.36096	6.47858	6.22991	6.78645	6.57287	5.79001	5.03057	6.17526	5.30893	5.60667	6.40294	4.93628	5.23003	4.12584	5.21615	5.53746	6.44971	5.35402	5.89757	7.55775	6.5722	6.31202	5.91366	7.07557
Os04g0486300	Conserved hypothetical protein.	expressed protein	5.43545	5.47201	6.52241	5.48501	5.73358	6.11218	5.68207	5.94953	6.21813	5.29659	5.63807	6.43435	5.3958	5.07884	5.58246	5.36986	5.03716	5.54254	5.92258	6.47379	5.74337	6.5044	5.50781	6.52136	7.04594	6.47568	6.58157	7.27513	6.70945	6.59093	5.08884	5.1873	5.4033	4.82495	5.40867	5.55713	6.48545	6.04496	5.94573	6.37239	5.91052	6.10581	6.07515	6.05628	6.46424	6.46214	6.40619
Os04g0520800	(No Hit)	expressed protein	3.8199	4.31455	4.53085	3.95801	3.92772	3.80279	4.94962	4.00045	2.86135	3.04693	3.27698	4.42155	1.74203	3.46415	1.45735	1.8356	2.61567	2.59761	3.61953	4.89718	3.59502	3.88196	2.61742	3.19279	7.21287	7.3049	8.40788	8.3959	7.77731	7.97167	3.09272	2.35189	3.43125	3.47285	2.20961	3.64172	5.42101	4.69095	4.76349	4.91612	4.54015	5.00297	3.29783	4.81697	3.22941	4.45478	3.54315
Os04g0527700	CHCH domain containing protein.	CHCH domain containing protein, expressed	10.9006	10.8391	10.0363	10.2301	10.1936	9.43245	9.71627	9.57144	9.51805	10.2775	9.91148	9.63655	10.9529	10.5531	10.4331	9.83701	9.70908	9.28506	9.44262	9.83873	9.5165	8.43038	8.23469	8.52376	8.60944	8.30467	8.73047	9.5454	9.19542	8.1069	8.89599	8.79113	8.80484	9.13133	8.39368	8.96973	8.31593	8.49703	9.17936	9.02025	8.66782	9.26948	9.48021	9.14054	8.78614	9.08118	8.83856
Os04g0530200	Conserved hypothetical protein.	conserved hypothetical protein	11.4914	10.9089	11.3586	10.9847	11.0099	10.8242	10.9082	10.8091	10.8266	10.0581	10.1145	10.763	10.6709	11.2075	11.0311	10.3344	9.97162	10.1087	9.78018	10.1112	9.67257	8.74953	7.6959	8.38277	10.451	10.2069	10.6474	10.5057	9.75811	8.71846	9.10771	8.94219	9.61626	8.79998	8.62014	8.94911	8.74589	8.96279	9.5584	10.0415	9.14495	9.57284	9.1396	10.0779	9.98448	8.2219	8.67817
Os04g0535000	Conserved hypothetical protein.	No Hit	8.16597	8.55261	7.33217	9.15794	8.86101	8.39033	9.66215	8.92284	8.67373	9.98223	9.53383	9.18692	8.5434	8.01299	8.9054	8.6788	9.38265	8.38997	6.447	6.99035	8.18172	6.28251	6.98681	7.84883	7.30464	6.42976	8.19311	7.36476	7.68691	8.07897	7.89462	7.33234	7.96675	8.22069	6.49017	8.1104	8.03493	8.6072	9.0096	9.36484	8.88555	9.57787	9.79595	8.98714	8.80292	8.69403	9.11809
Os04g0543200	RNA-binding region RNP-1 (RNA recognition motif) domain containing protein.	RNA recognition motif containing protein, expressed	5.44002	5.79361	5.95933	5.41805	5.85404	4.83105	7.43927	7.66747	7.42574	6.82548	6.9974	6.60098	7.49311	7.14388	7.06366	5.34711	6.01999	6.22099	5.30626	5.8267	6.1358	4.25344	4.20103	4.68482	6.64738	6.0693	6.13594	5.67461	5.42715	4.28667	5.89818	5.69736	6.52107	5.68998	4.72174	5.75076	6.74632	7.02389	7.8041	6.555	6.38007	7.62649	6.56278	6.09528	6.41964	6.15563	5.47598
Os04g0561900	Multicopper oxidase, type 1 domain containing protein.	monocopper oxidase, putative, expressed	2.70574	3.13667	2.74661	2.58489	1.94508	1.29729	1.72079	2.88703	1.55036	4.12002	2.47157	2.11203	0.298596	2.47769	2.4102	1.86032	1.6797	2.5441	4.15519	3.44647	4.56638	4.96	5.12516	4.26906	4.16648	5.5456	4.76141	3.72511	3.27447	4.23685	8.03304	8.163	7.67175	8.09835	8.04978	7.64257	6.9064	6.41872	6.77015	5.86084	6.74579	6.44634	2.8985	4.83487	7.34185	7.45239	6.8408
Os04g0566700	Conserved hypothetical protein.	ATTIM23-2, putative, expressed	5.46039	5.15227	4.72946	5.50241	4.99069	4.64506	4.90894	4.71706	4.74753	5.66212	5.47607	5.60103	5.33749	5.3686	5.54128	5.84346	5.35288	5.69494	5.02012	5.43278	4.35072	4.8449	4.0481	3.83383	3.02527	5.35722	5.86408	7.19813	6.42946	6.28872	6.03856	5.86637	5.51641	6.23628	6.23462	6.02285	5.99072	6.17599	6.0018	6.60259	6.14046	6.54523	6.73966	5.52475	5.63364	6.26057	5.83
Os04g0584700	TPR-like domain containing protein.	pentatricopeptide repeat protein PPR868-14, putative, expressed	5.11661	5.24379	4.01804	5.52022	5.41256	4.82615	4.78477	4.91228	4.9722	6.24195	5.78997	5.10438	5.45293	5.52879	5.38183	5.90732	6.21418	7.14872	5.54471	5.86667	5.17856	5.73056	5.2712	5.63114	2.30665	3.0641	4.85049	5.09804	5.09854	3.69069	5.12437	4.80757	4.83241	5.38484	3.91955	4.14343	2.22791	2.52268	4.06073	4.64761	2.36721	4.17327	7.13386	6.46731	6.28503	4.31434	6.26225
Os04g0594800	Oligopeptide transporter OPT superfamily protein.	oligopeptide transporter, putative, expressed	1.41885	3.4833	3.07715	1.6194	2.97511	2.44108	0.0465464	3.1157	0.118233	0.906879	4.4089	2.40303	0.871721	2.2541	1.71652	0.0880864	1.64018	2.64622	-0.107575	0.275829	0.86624	1.71792	0.172144	2.35423	4.3848	3.87564	3.9415	0.360009	0.202239	1.74199	1.21494	1.70651	0.163099	1.24561	2.12455	1.21631	2.12024	0.28368	0.448321	0.219038	-0.512981	-0.434079	2.33721	2.07508	-0.455672	2.54375	2.08441
Os04g0598500	Conserved hypothetical protein.	OsWAK52 - OsWAK short gene, expressed	5.46926	5.51325	8.88832	6.48302	6.58771	5.72747	4.33092	4.69596	4.24707	5.17413	5.65757	4.83659	4.58937	4.21179	4.45318	4.92996	5.36421	4.84123	5.0052	4.71961	4.73464	5.24009	5.19266	5.27034	4.48111	4.81994	4.93041	5.34021	4.83451	3.68669	4.88483	4.50325	4.77543	5.14106	4.96954	5.07385	4.72406	5.46681	5.38544	5.33732	5.39965	5.53788	6.66551	5.07648	4.90123	5.80298	5.96784
Os04g0600200	Alternative oxidase 1c, mitochondrial precursor (EC 1.-.-.-).	transposon protein, putative, unclassified, expressed	9.85671	10.3401	9.78053	9.55831	9.7686	9.45579	9.32728	9.53741	9.4348	9.43127	9.46342	9.51954	11.4398	10.9137	10.9618	10.073	9.9203	10.4077	8.97877	10.3563	9.35581	8.73169	8.25374	8.23332	8.7979	8.46346	8.11527	10.6929	9.60208	8.74225	8.53153	8.50735	8.79816	8.98656	8.85048	9.34276	9.09716	9.07796	8.84799	5.54294	10.0104	9.70232	5.2851	6.49505	6.41974	5.70354	6.46393
Os04g0614100	Transcription factor, MADS-box domain containing protein.	OsMADS31 - MADS-box family gene with MIKCc type-box, expressed	2.52509	2.32425	4.23988	2.96707	3.31816	4.67291	3.30105	4.02681	4.1637	4.19945	4.9789	6.23275	3.83069	3.21884	3.34303	4.62722	3.94291	4.39674	4.01399	4.09932	3.99936	5.25695	4.74029	5.44595	3.0451	4.98514	5.83449	5.79598	5.88465	5.38335	3.18021	2.96082	3.84448	4.12429	3.83138	3.62006	3.63516	2.80194	4.08152	4.18791	2.74925	4.39483	5.46051	4.84541	5.05033	5.28216	5.77999
Os04g0616800	Conserved hypothetical protein.	expressed protein	7.9336	7.93966	6.92155	7.40936	7.12484	6.58027	5.75728	3.9713	4.22338	6.49882	6.62686	6.26438	3.24127	3.91362	4.03027	4.86477	4.65923	3.68331	4.95569	6.39345	6.57853	5.14629	4.95282	5.31408	4.80928	5.72532	5.74856	5.24884	5.23072	5.79843	5.61747	5.68024	4.95616	5.8225	5.88951	5.85522	5.27374	5.49166	5.14035	5.2355	5.25987	6.1182	4.92261	4.76152	4.95109	5.42767	4.55508
Os04g0623700	Signal recognition particle 14 kDa protein (SRP14).	signal recognition particle 14 kDa protein, putative, expressed	9.83188	9.93915	9.71475	10.5186	10.7075	10.4235	10.2105	10.4609	10.4187	10.3109	10.7027	10.691	9.44243	10.1295	9.74638	10.1103	10.4924	9.87389	10.7233	10.3929	10.0803	10.9841	10.8127	10.8295	10.1707	9.99137	10.4717	10.5797	10.311	10.1162	10.0102	9.85979	10.4497	10.3313	9.97803	10.1708	8.58215	9.04274	9.71328	9.32111	9.28448	10.0888	11.2535	11.2831	11.3035	10.6289	11.1203
Os04g0629100	Zn-finger, MYND type domain containing protein.	zinc finger protein, putative, expressed	6.11112	6.38779	5.06812	5.76025	5.77464	5.22666	7.26608	7.10583	6.90399	7.00829	6.81802	6.76397	6.87082	6.78694	6.52533	6.32573	6.57062	5.92096	7.61096	7.33929	6.57725	7.49007	7.2309	6.90032	6.52216	4.92935	6.48391	6.44652	6.13967	5.79326	7.13158	6.62713	6.87269	7.60694	6.76784	6.82172	6.30937	6.59385	6.5864	7.4314	6.47957	7.21478	9.0411	8.37613	8.08542	6.75529	7.94818
Os04g0633700	(No Hit)	No Hit	5.65793	5.9791	5.83014	5.67041	5.69438	5.68244	5.18023	5.4942	5.81146	5.18639	5.25534	5.5531	4.65281	5.50955	5.48111	4.62926	5.41762	5.71521	4.17013	4.47494	4.70983	3.90612	3.84714	4.23803	2.49835	2.92852	4.79481	4.7502	4.77739	5.77436	4.49233	4.30001	4.5588	4.06671	3.66659	4.1974	5.01606	4.90699	4.98251	5.06234	4.47016	5.07433	4.64114	4.65998	5.23289	5.63141	4.63303
Os04g0650600	Exonuclease domain containing protein.	exonuclease, putative, expressed	8.54947	8.80165	7.23782	8.87402	8.77422	7.55356	8.5746	8.27046	8.07704	8.70018	8.38844	7.82829	8.94979	8.95813	8.95006	8.53857	8.72559	8.12188	7.59313	7.74224	6.96768	7.98766	7.74421	8.06777	6.7415	6.35163	7.05374	6.82368	6.84923	6.65236	7.93283	7.63412	7.35675	8.53401	7.75926	7.80048	7.03948	7.39832	7.05316	7.95587	7.41151	7.40166	9.07714	7.86887	7.82287	6.64002	8.26821
Os04g0670400	Ovarian tumour, otubain domain containing protein.	OTU-like cysteine protease family protein, putative, expressed	9.30579	9.37437	8.3263	8.40112	8.23697	7.51019	9.35185	8.3191	7.77547	8.61238	8.22478	7.79951	7.85405	8.20273	8.37531	7.29085	8.14544	6.89214	7.56756	7.6447	8.52828	6.89345	7.34602	7.66992	7.66199	7.04202	7.92595	6.84004	6.9107	6.8518	7.6577	7.13954	7.58758	7.8263	6.7869	6.96842	6.55476	7.42569	7.46994	7.92272	7.36785	7.95442	9.66618	8.94533	8.47957	8.59687	8.98498
Os04g0677000	Conserved hypothetical protein.	expressed protein	2.5099	2.97061	3.53476	2.53503	3.00582	3.48149	3.52227	3.32505	3.66132	3.93141	4.10771	3.85799	2.88465	2.79207	2.02739	3.46325	2.9997	1.64838	5.18744	4.666	4.20565	4.81098	5.17938	4.93005	4.30781	-1.90155	5.23072	4.26551	4.37848	4.78042	6.14864	5.8921	5.76601	6.21294	5.9792	5.75048	4.69044	5.19657	5.22275	5.01768	4.93865	5.38736	6.82176	5.58223	5.78852	3.67637	6.15274
Os04g0678000	Conserved hypothetical protein.	No Hit	5.03421	5.08043	7.03301	4.64586	4.65574	6.39471	4.95421	5.13437	5.70813	4.73249	5.07883	5.4613	4.74144	5.05996	6.73567	4.61095	4.36125	5.48833	5.00383	4.04977	5.75943	3.67035	4.49642	5.18356	5.91508	4.75151	5.18088	5.22875	5.32906	5.68768	5.78693	5.5888	7.05219	5.72878	4.7447	5.5464	6.15581	4.5945	5.9724	5.42843	4.60069	5.62758	4.11593	4.95067	5.53593	5.5976	4.83557
Os04g0691400	TGF-beta receptor, type I/II extracellular region family protein.	POT family protein, expressed	6.80099	6.57186	7.18447	6.21028	6.26472	6.61805	7.09526	7.21293	7.46662	7.08201	7.49142	7.83193	5.9911	6.81841	7.00252	7.24117	7.95127	8.00883	6.60989	6.97625	7.22493	6.50352	6.36655	6.82027	6.8101	6.9079	6.77964	7.9477	7.86217	7.53081	6.77892	6.66919	7.4607	7.12846	6.71425	7.58701	4.99036	5.72455	7.11536	5.35008	6.41751	6.65068	6.53204	7.74046	7.54345	7.39201	7.03712
Os05g0100100	(No Hit)	expressed protein	8.98262	9.48894	8.51314	7.16598	7.1194	6.59777	3.86358	4.44381	4.64849	3.48516	3.62453	4.27962	6.28681	6.7218	5.58212	5.47214	5.44851	4.5408	5.99599	6.79351	5.58391	5.05266	4.55481	5.07371	2.01043	4.61245	5.67242	3.42997	3.75256	3.99386	6.5801	6.38863	6.185	7.01468	6.93365	6.2636	3.83253	3.51553	4.14312	4.94003	2.9376	5.46852	3.90924	3.24375	2.91655	5.85532	4.94125
Os05g0124800	(No Hit)	hypothetical protein	0.78026	2.28515	2.65086	1.57221	3.16295	1.64955	0.714333	2.47498	3.71702	0.935417	1.72597	2.69558	2.97025	0.949114	0.105748	3.0102	1.50804	1.23188	1.96108	2.18844	1.5883	1.68223	1.95436	1.69659	-0.359341	4.40439	1.13018	2.46268	0.511948	3.92905	1.7268	2.198	1.51467	2.57679	3.19944	1.11043	3.55182	1.97893	1.14789	0.416674	1.92665	1.13613	1.20571	1.50372	4.87794	2.15632	1.63175
Os05g0127400	DnaJ homolog subfamily B member 1 (Heat shock 40 kDa protein 1) (Heat shock protein 40) (HSP40) (DnaJ protein homolog 1) (HDJ-1).	dnaJ domain containing protein, expressed	8.46578	8.72897	8.81859	8.97376	9.06674	8.75385	9.70944	9.77537	9.63043	9.13634	9.838	9.8151	9.62206	10.1796	9.80931	9.55477	9.595	9.70753	10.4126	9.92604	9.47672	10.5545	10.2198	10.1622	9.23284	8.78703	9.85975	10.4968	11.0686	10.833	10.3612	10.517	10.6053	10.4136	10.3502	10.6505	10.1314	10.2717	10.6769	10.4409	10.5843	10.7948	11.2318	10.7944	10.6118	10.1361	10.7697
Os05g0143200	Conserved hypothetical protein.	GA20663-PA, putative, expressed	4.95916	4.75803	4.71716	5.44147	5.35554	5.5585	5.72786	5.39004	5.20925	6.08359	5.87677	6.12547	5.03821	5.18951	5.70056	4.81741	5.659	5.29491	5.11331	4.62399	5.30679	5.03741	5.38686	5.54967	5.80816	5.16163	5.41216	5.35318	4.90393	5.74143	5.01212	4.81441	4.92943	5.35435	5.03653	5.00894	3.89811	4.45712	4.6737	5.28978	4.82395	4.81731	6.08178	5.89083	5.72685	5.94903	6.459
Os05g0152900	TRAF-like domain containing protein.	E3 ubiquitin-protein ligase SINA-like 2, putative	3.8347	3.55476	4.51249	3.53857	3.09647	4.39956	2.35645	2.98367	4.21045	2.39829	2.4222	3.48433	2.83772	2.21581	2.48186	3.10158	2.33158	2.68269	2.33064	2.26461	3.1067	3.16004	3.03571	1.70705	4.36213	4.62828	3.42202	0.525328	2.88498	4.38502	3.74231	4.72806	3.25653	3.65847	5.62217	3.98323	6.47014	5.97224	4.11384	5.37086	5.44126	3.13287	2.99761	2.87247	3.28564	1.72204	2.60665
Os05g0157600	Peptidase, trypsin-like serine and cysteine proteases domain containing protein.	expressed protein	10.0214	10.1858	9.36525	10.6611	10.6912	9.92138	10.0781	10.109	9.86631	11.0498	11.1897	10.9998	10.4752	11.0003	10.6209	10.9449	11.0394	10.6335	9.56698	9.48796	8.75856	9.90231	9.71148	9.92953	9.26742	8.80571	9.01862	10.4733	10.6022	9.87146	9.40061	9.29102	9.47194	9.49557	9.02003	9.51463	8.83734	9.21441	9.45562	9.95437	9.4531	9.61492	10.4729	9.92832	10.0158	9.85145	10.3445
Os05g0174900	Conserved hypothetical protein.	No Hit	5.36155	5.81702	6.17077	6.00145	6.24523	6.34855	6.54988	6.51144	6.46026	5.8845	6.01462	6.31412	6.56591	6.50507	6.38675	5.97582	5.9861	6.52517	5.25038	4.74769	5.24163	4.14686	4.78305	4.60497	4.02414	5.13774	5.30469	4.02762	3.64188	4.64672	4.41155	4.65792	4.56941	4.10177	4.64594	4.72414	7.79135	5.74997	5.17685	6.40746	5.57129	4.36533	5.91656	5.13487	4.38434	5.14235	4.93684
Os05g0181000	Heat shock protein Hsp70 family protein.	DnaK family protein, putative, expressed	9.0634	9.16593	8.29289	9.70946	9.69824	8.86708	9.52118	9.72385	9.54899	9.75126	9.89283	9.39684	9.44139	9.91164	9.74097	9.22447	9.8326	9.95953	10.0247	10.0245	9.05054	10.7846	10.4159	10.4352	9.58036	8.94564	9.50313	10.0391	10.0502	9.69111	10.1029	9.83237	9.97666	10.4904	9.84438	9.63032	8.88922	9.18605	9.46786	8.92545	9.54139	9.87719	11.5772	11.0169	10.8882	9.76317	10.8356
Os05g0203400	Conserved hypothetical protein.	DTDP-D-glucose 4,6-dehydratase, putative	1.67049	2.87746	3.84627	2.37834	3.32155	3.14257	1.5697	3.7585	3.68312	1.954	2.25447	3.46149	4.50743	2.59179	3.25143	4.22488	2.08656	2.90304	2.27774	2.31891	1.8889	2.72172	3.03816	1.6995	4.09208	5.12171	4.91529	2.07432	2.73907	4.04758	3.80662	3.97026	2.20883	3.93879	4.86376	4.56155	5.65016	4.47568	3.45414	3.09471	4.33881	2.80923	3.32063	1.75314	1.15104	2.05468	1.89902
Os05g0214400	Esterase/lipase/thioesterase domain containing protein.	uncharacterized protein KIAA1310, putative, expressed	2.82227	3.2072	3.51106	2.97407	3.79255	3.90388	2.74257	2.75667	2.90461	3.24066	1.92377	3.45045	2.94588	2.82977	8.90475	4.01684	3.54942	4.41173	5.3647	5.75458	3.57355	6.0801	5.12612	6.32074	5.30344	6.0685	7.01887	5.80848	4.85384	5.50523	3.73806	4.01191	2.33662	4.05169	4.83091	4.31784	4.36862	5.12923	6.44944	4.93121	4.53776	5.26454	4.68536	3.78953	3.42677	2.53082	4.13873
Os05g0215500	Hypothetical protein.	expressed protein	5.87736	5.85986	5.23677	5.3556	4.87258	5.62733	4.80989	4.20959	3.93176	4.13153	4.05543	4.05546	2.74896	3.63678	4.52547	3.30415	4.13501	4.14957	2.53581	2.9221	3.69297	1.1637	1.54365	2.73253	2.59053	-1.25618	3.35236	3.08341	1.72056	3.55117	1.71827	0.750419	1.53394	2.26044	-0.52775	0.622046	-0.676849	-1.20597	3.69042	2.30004	-1.01694	2.29019	2.80011	1.87568	1.36902	3.17565	3.00576
Os05g0232500	Ubiquitin-conjugating enzymes domain containing protein.	ubiquitin-conjugating enzyme E2 O, putative, expressed	10.5043	10.717	10.1198	10.4316	10.4917	10.173	11.0199	11.1668	10.9969	11.1049	11.3643	11.0583	11.2712	11.4108	11.0413	11.6379	11.4882	11.2427	9.77233	10.3745	9.34262	9.75484	9.14581	9.25081	10.8285	10.5198	10.7822	11.6415	11.3533	10.9541	9.8455	9.84458	10.0706	9.79066	9.68455	10.496	10.2888	10.378	10.5575	10.7381	10.375	10.8352	8.96838	8.57258	8.42945	10.4623	9.17254
Os05g0232900	Conserved hypothetical protein.	No Hit	1.69975	3.20893	5.19233	3.27991	3.79824	0.877986	3.58589	4.45632	2.68966	4.10776	1.97403	2.37129	4.31516	3.5968	-0.479519	5.45027	2.89343	1.66456	2.76102	2.96144	1.79212	3.48063	3.14122	-0.086917	5.63353	5.60549	4.44747	3.20732	3.32473	1.67758	3.41204	4.00327	1.25715	3.55353	5.03437	2.76032	4.4565	4.59123	2.30904	1.66106	4.13541	2.77509	2.10915	2.67749	-0.575182	2.76474	2.79725
Os05g0242600	Hypothetical protein.	expressed protein	0.372105	0.792403	2.9505	2.99391	2.78957	2.21968	1.77022	2.85901	2.92167	4.15811	3.99697	2.52914	4.12645	3.14149	1.29581	3.65974	4.01843	2.76213	2.28836	2.83401	2.76536	2.46426	1.50472	2.99734	1.75489	4.47045	3.7484	2.36297	2.37636	4.53872	6.85859	7.00601	7.27925	6.78484	6.50791	6.76854	4.80209	5.4958	5.80501	6.07034	4.43459	5.54387	1.73237	1.35662	1.15402	3.36718	1.14639
Os05g0246600	Protein kinase domain containing protein.	expressed protein	4.03109	3.50096	3.69461	2.8866	3.15688	3.71758	2.69895	2.31645	2.2054	2.29756	3.46784	3.0741	2.61045	2.86461	2.48878	3.62223	2.87435	2.79365	2.45028	2.35136	1.84046	2.45669	3.25522	3.76344	4.11862	4.80235	3.27242	2.70779	1.8625	2.96927	3.42565	4.28706	2.41618	3.09849	5.11411	3.49499	4.8006	5.07039	1.96351	3.34061	4.27981	3.99994	2.68734	2.67314	1.96656	2.7736	2.34116
Os05g0249100	Conserved hypothetical protein.	expressed protein	2.96806	5.70782	3.38564	2.25386	2.93919	3.15337	1.84125	2.81386	3.46822	1.85541	2.41085	3.05324	1.8912	3.07864	1.95525	2.41485	2.36946	3.47071	2.92148	1.79869	1.74238	1.56165	1.48925	1.64704	3.94867	5.36904	5.00466	3.77245	1.84711	3.82858	2.74752	2.9889	2.75497	3.03116	3.80625	2.89035	5.13552	2.88539	1.65409	3.06825	3.32202	2.47105	2.25569	1.32585	2.15766	1.91896	1.85961
Os05g0311900	(No Hit)	No Hit	1.90999	6.13799	2.5979	1.96891	2.62743	1.623	2.89307	3.24073	3.48547	2.40481	3.21045	3.85314	2.32909	2.63353	1.88949	4.63659	1.9029	2.58402	0.774988	0.348551	1.76526	0.99582	0.34786	1.38782	1.64864	3.84104	0.795561	2.52694	2.16911	3.99329	0.217951	-0.385413	1.41834	0.172216	-1.08142	0.717065	-0.999847	-1.6667	1.82286	-0.594263	-1.7719	2.66097	2.46265	0.933347	1.63238	0.288968	0.711264
Os05g0337100	Globin-like family protein.	retrotransposon protein, putative, unclassified	2.04984	2.69528	2.23513	1.14011	2.26783	3.40591	2.05951	1.40968	0.60605	1.51821	1.95815	3.01784	0.149213	2.61334	3.29818	1.95736	1.97436	0.595915	2.16076	2.48274	0.0562779	2.18849	2.11043	3.2459	3.17032	4.96427	2.68437	0.990629	1.39589	2.75801	1.87783	2.938	7.12256	1.56295	3.91769	2.46393	3.82923	3.87155	2.85588	3.72194	2.96466	1.93452	2.30704	0.697048	0.450643	1.06976	1.03025
Os05g0363400	Conserved hypothetical protein.	No Hit	2.4519	4.37628	4.39971	3.61069	3.5093	3.79695	3.07912	4.38524	1.73595	2.44323	3.61623	3.79476	4.31135	3.56583	3.14475	3.95404	3.85954	5.13315	3.56914	3.46598	5.13872	3.85846	4.6524	5.01888	6.57611	4.69251	4.96906	3.69645	3.75522	2.7286	3.49151	3.45262	4.8927	2.93436	2.57246	3.76936	7.92351	4.04986	4.65372	5.64005	4.27241	4.39665	4.34356	5.36403	5.28871	4.89468	4.93696
Os05g0366000	Glycoside hydrolase, family 1 protein.	Os5bglu21 - beta-glucosidase homologue, similar to G	-0.578322	2.4533	2.8153	2.84953	3.58027	3.09892	1.03055	2.89276	2.48301	1.62744	1.18389	1.71418	2.44931	2.48232	-0.55482	3.5977	1.83898	2.04599	0.813012	0.699813	1.99539	-0.359937	2.27949	1.99408	-1.34689	-1.77747	-1.21387	-0.862612	1.29836	3.97894	5.57238	6.23304	6.32782	4.59879	5.34128	6.57402	5.71624	3.98439	4.9152	4.52512	4.46482	5.41948	2.66648	2.1506	5.2671	1.42564	1.89441
Os05g0394200	Protein of unknown function DUF630 domain containing protein.	BZIP protein, putative, expressed	3.16411	2.64922	2.81086	2.80475	1.58438	3.31959	3.03441	2.39128	1.76937	2.86695	1.80444	2.44935	1.47036	2.68865	2.72599	5.80083	1.80993	1.88445	3.80143	2.86263	2.34587	3.02696	3.13612	2.66398	3.30024	3.59467	4.65541	2.43075	2.77962	2.26268	3.63573	3.80134	2.98494	3.28974	4.58283	2.89715	5.30227	3.92652	2.37484	2.93414	4.73763	2.70065	4.67059	4.69041	4.70924	5.77457	3.17777
Os05g0417400	(No Hit)	hypothetical protein	2.70356	2.67566	2.6781	2.21891	2.39098	2.51887	3.39522	1.94968	0.93925	1.70635	1.84904	2.48131	2.6072	2.26883	2.2346	1.75863	2.60797	2.65369	1.52301	2.00128	2.13832	1.65614	1.63169	1.94907	4.54151	-2.71155	0.576218	2.71311	0.579011	3.14024	1.59012	1.57526	0.814523	1.52087	2.33216	1.84094	4.89936	1.57995	3.28757	0.612108	1.54548	2.34298	2.47075	1.15304	4.44572	1.76264	1.67825
Os05g0421100	Protein of unknown function DUF538 family protein.	DUF538 domain containing protein, putative, expressed	9.23862	9.34358	11.2323	7.02905	7.16249	8.67819	8.04985	8.80494	9.99624	6.32833	7.23103	8.29847	7.92257	8.403	9.31742	7.82762	7.3218	8.69007	8.63401	7.78454	9.62283	7.06505	7.48017	7.93329	8.6719	8.40346	7.17687	8.03339	7.73862	8.22258	7.19583	7.34655	8.06579	7.22055	7.31173	8.04309	8.30653	7.15173	7.55975	7.2368	7.14893	7.55452	7.36635	7.58007	9.62743	8.96554	8.54374
Os05g0447000	AtPH1-like protein.	expressed protein	8.59236	9.03342	9.09563	8.88885	9.54935	9.51377	8.89005	9.38961	9.32239	9.399	9.93211	10.2577	9.88265	10.2187	9.97032	10.4952	10.3183	10.657	10.3071	10.8046	9.78394	10.4287	9.74254	9.63757	10.2962	10.1431	10.4278	11.8522	11.0771	10.8732	9.41515	9.76472	10.1581	9.16958	9.40456	9.87886	9.43014	9.6104	9.88098	9.65075	9.71377	10.0584	10.347	10.3397	10.3889	11.0564	10.1519
Os05g0468500	Lipolytic enzyme, G-D-S-L family protein.	GDSL-like lipase/acylhydrolase, putative, expressed	8.7771	9.18309	9.82997	8.53791	8.99306	9.48057	7.04893	7.26926	8.07121	6.40502	7.50067	8.78662	8.54832	8.28423	8.26226	6.76248	6.87808	7.34854	6.85246	7.55254	11.4334	6.55975	6.73323	7.00833	7.27696	7.42513	7.53295	7.14173	7.24079	7.67427	6.60526	7.22896	7.64317	6.4257	6.61573	7.47483	11.1787	9.46091	8.5697	9.7466	9.27846	8.38132	9.15974	6.62418	6.71811	7.84326	6.17216
Os05g0472200	Putative methyltransferase DUF248 family protein.	methyltransferase, putative, expressed	6.61954	6.47233	6.88589	7.12098	6.89539	6.73983	7.18036	6.89988	6.79231	7.44817	7.43701	6.74331	6.58728	6.6486	6.06953	6.67642	7.10544	6.46991	7.10538	6.97783	7.99122	6.4096	7.44913	7.34257	6.72041	6.75272	7.10207	7.04816	7.18644	7.24222	8.50951	7.87002	8.47041	8.26483	7.18879	7.7261	7.54013	8.16198	8.2245	7.73473	7.59392	8.13674	6.68239	8.43763	8.28742	9.73168	8.65463
Os05g0488100	Conserved hypothetical protein.	expressed protein	5.69261	6.73161	4.15718	5.7366	4.93993	4.7584	6.08447	5.41329	5.46169	5.59445	5.45236	5.15908	6.82185	5.09296	5.69778	4.5085	5.50447	4.65762	4.5175	5.12779	5.11414	5.25972	5.37804	5.42248	5.52903	5.69383	5.72951	4.89972	4.43157	5.52728	5.08367	4.59205	4.42488	5.94511	5.30883	4.65177	4.40923	5.13599	4.9163	5.21843	5.22924	5.52352	6.3979	5.83745	5.57133	5.03825	5.84553
Os05g0490000	Krr1 family protein.	protein kri1, putative, expressed	10.6229	11.0239	9.53345	10.2232	10.1077	9.18814	11.0385	11.7116	11.6775	11.2669	11.4037	10.5963	11.5204	11.4239	11.1681	10.7434	10.9933	11.364	10.5214	11.0809	10.5564	11.3291	11.2816	11.0982	10.5526	9.61191	10.0406	10.1696	10.724	9.92707	10.6198	10.5451	10.5015	11.1503	10.6721	10.4206	10.4369	10.3085	10.5556	10.4136	10.3848	10.9454	12.6982	11.9535	12.2013	10.5743	11.713
Os05g0506400	Hypothetical protein.	hypothetical protein	4.85977	4.60279	6.71983	4.74176	4.38847	6.45504	3.99499	4.41068	5.8681	3.96845	4.58759	7.08971	6.43032	4.73432	6.41913	6.46177	4.26561	5.65587	3.78235	4.04031	3.34184	3.85902	4.05282	2.76866	3.77373	3.97104	4.47731	3.49146	4.60415	3.696	3.74841	5.20439	2.86221	3.62889	5.95024	4.22189	5.6305	5.76843	3.58026	4.07378	5.46508	3.4105	2.50092	2.43313	2.87665	2.84116	1.82716
Os05g0509500	Signal recognition particle 54 kDa protein 2 (SRP54).	signal recognition particle 54 kDa protein, putative, expressed	4.73539	5.2098	4.57073	6.38761	6.37556	5.07158	6.03226	6.67335	7.1733	7.63196	8.06826	6.3806	9.42532	9.60139	8.96898	9.87751	10.1584	9.69247	6.12982	6.42866	5.50825	7.04197	5.87946	5.37118	7.61449	6.33368	6.16689	8.65407	8.50551	6.35434	5.80456	5.8745	6.09589	6.28449	6.40505	6.27062	5.90939	5.62326	5.732	6.0506	6.28375	6.61127	4.96452	5.56218	5.80197	6.63259	5.64452
Os05g0510400	Cyclin-like F-box domain containing protein.	OsFBX169 - F-box domain containing protein, expressed	2.02357	4.90329	2.85045	2.02382	2.30155	0.866659	2.38434	1.61679	1.81559	2.71638	2.3341	2.6436	1.65121	0.990722	1.87773	1.20691	1.80009	2.04944	0.540764	1.49557	1.66509	-0.146706	0.25874	1.57491	0.69308	3.69344	0.294222	1.27228	1.39975	1.47481	1.13574	-0.33655	1.89027	2.62231	-0.968998	1.49656	2.1073	-1.31534	1.84447	0.523885	-1.20958	1.87292	3.02409	2.55234	5.01223	2.27792	2.91324
Os05g0515900	28 kDa heat- and acid-stable phosphoprotein (PDGF-associated protein).	heat- and acid-stable phosphoprotein, putative, expressed	8.43265	8.08206	6.84827	7.99669	8.06317	7.15911	7.69332	7.24447	6.93055	7.41424	7.63687	7.70961	7.85101	7.85245	8.26707	7.83637	7.6529	7.1501	6.95804	6.29958	6.84115	6.59453	6.21591	7.01331	6.54384	5.4936	6.78668	5.92182	6.70319	6.20551	4.84469	4.32241	8.30919	5.67174	5.27045	5.44054	5.52131	5.32243	5.29705	6.23476	5.33744	6.03029	10.2145	8.96172	9.34502	8.37159	9.6626
Os05g0516400	Pistil-specific extensin-like protein family protein.	protein kinase, putative, expressed	4.6358	2.92191	3.60416	4.66354	5.03629	5.29347	3.56501	3.44204	3.53455	4.45691	5.06641	5.27087	3.08698	3.83879	1.75507	4.99382	5.12342	4.58411	4.70398	4.38358	4.43892	4.87463	5.1199	4.94022	5.42053	5.61401	5.74856	6.70715	5.26314	6.23224	4.54337	5.06939	3.55519	4.26286	5.80542	4.85926	5.57669	5.65175	5.62759	5.56317	5.75478	5.91256	2.8732	3.79718	4.39487	3.99014	3.33012
Os05g0527300	Hypothetical protein.	No Hit	2.96133	3.70206	3.42695	2.1194	2.73072	2.79798	1.50653	3.83025	2.04763	2.49363	0.851254	2.76093	3.00605	3.31577	3.36574	3.78935	2.47449	2.95753	2.0441	2.03071	1.85689	2.21696	1.51071	1.6386	3.27199	4.99824	5.00221	2.76454	2.81796	3.52008	3.39943	3.50056	2.7766	3.0978	3.83268	4.16806	3.44029	3.16087	2.89264	1.66898	2.5281	1.65436	2.86121	1.68209	2.49592	2.36556	5.20071
Os05g0529500	(No Hit)	expressed protein	3.28614	3.43255	2.83813	4.66034	4.35347	3.80278	4.02185	4.02247	3.98345	4.79663	4.43785	4.80719	3.9377	3.96394	3.88443	5.06646	5.14176	5.77704	3.47002	4.62915	3.92651	4.38526	3.79097	4.66776	4.64877	5.33146	4.05253	4.13791	4.14516	4.03466	4.04967	4.37085	3.21548	4.10361	5.0989	4.23075	4.68085	4.54451	4.14709	4.00204	4.3015	4.0016	4.86986	3.71565	2.88707	3.6243	4.18935
Os05g0533800	Mitochondrial ATP synthase g subunit family protein.	mitochondrial ATP synthase g subunit family protein, putative, expressed	7.64144	7.63121	8.38059	7.92921	8.44998	8.65482	7.55934	7.22153	7.34501	6.81165	7.2973	7.48859	6.2372	6.53361	6.34272	6.75251	6.39141	5.99331	12.3253	11.4394	11.1166	12.409	12.1712	12.3847	6.62398	7.33611	8.30471	7.07875	6.76365	6.89354	11.3896	11.4612	12.115	11.7756	11.4345	11.485	8.83984	8.82779	10.3291	9.27001	9.53892	10.5075	13.1871	12.8472	12.9421	10.2221	12.3366
Os05g0544900	Hypothetical protein.	expressed protein	6.45506	5.42804	6.23878	7.31244	6.9122	6.82334	6.58213	5.85669	5.55231	7.26897	7.26929	6.70082	5.2782	5.5154	5.9196	6.39778	7.44462	6.04924	5.85616	4.85336	5.66028	4.48274	4.62485	4.93739	5.52161	5.10471	5.83353	5.80573	6.3766	6.08067	4.74564	3.33469	5.99279	4.86907	1.72578	3.75899	2.45023	3.66046	4.7852	5.00638	3.89563	6.34951	5.42207	5.41607	5.10373	6.66361	5.46337
Os05g0548700	Conserved hypothetical protein.	hypothetical protein	4.676	5.094	4.01235	4.94013	5.27479	4.73954	3.87699	4.51039	4.33952	3.78861	4.07732	4.18318	4.12522	4.62817	4.29686	4.3437	4.14678	4.00349	3.81078	4.11145	3.8089	4.06623	4.23001	3.1203	3.76776	5.34206	4.34416	3.946	2.71532	4.11058	4.76795	5.51745	4.06919	4.78094	6.1331	5.33405	6.73766	5.98953	4.59739	4.35295	5.5957	4.0337	4.09073	3.2592	2.50623	3.02835	3.84453
Os05g0549300	Conserved hypothetical protein.	expressed protein	1.62678	4.31631	3.28254	1.87007	2.69114	3.1552	1.39419	2.21018	1.52591	1.49611	1.87615	1.41401	2.45796	3.62076	2.36852	-0.1142	1.80815	2.7411	1.88978	1.5709	1.97363	1.69226	1.35807	3.18813	2.0422	4.45657	7.09326	4.47061	1.6712	4.90822	2.70123	1.72157	2.1013	2.9997	3.23087	3.52462	2.79063	2.00686	2.43976	2.67946	-0.460418	3.27214	2.23939	0.609528	2.66519	0.913543	1.60372
Os05g0577900	Conserved hypothetical protein.	expressed protein	2.50117	1.01364	1.29727	2.34732	1.99466	1.93543	2.16443	0.109356	0.589632	1.92377	1.12047	2.95578	0.914041	2.31312	2.01956	1.58408	1.68671	1.76064	1.02376	-0.450755	2.44209	1.06285	0.095068	2.5258	0.52353	4.73875	0.469457	-0.385664	0.221807	0.130481	1.19775	-0.016311	1.02122	-0.0819961	-0.106107	0.607936	-1.45735	-0.992934	1.39956	0.78458	-1.19589	1.627	1.28068	0.363143	1.88395	1.20118	1.20133
Os05g0581700	Conserved hypothetical protein.	expressed protein	4.60211	4.33106	4.22922	4.35192	3.67506	3.87776	4.75038	3.42134	3.96641	4.12571	5.01946	4.19859	4.55851	4.24274	4.31363	4.22819	3.63295	4.43535	4.03921	4.43173	3.77847	4.78299	5.01516	2.79946	4.55222	5.11267	4.01904	4.88853	4.42579	4.98129	7.33901	6.13603	4.11291	5.502	7.07213	6.28521	6.49322	6.08866	5.16267	5.38024	5.87044	4.77481	4.00285	3.43127	3.47411	5.47148	3.05663
Os05g0583200	BED finger domain containing protein.	No Hit	6.42417	6.59043	5.24572	6.44392	6.33601	5.63911	5.82401	5.63837	5.87989	6.70653	6.18972	6.14069	8.03968	7.74086	7.90505	7.50041	7.43081	7.79263	6.54424	6.44261	5.38245	6.68424	5.98928	6.36656	5.51243	6.00068	5.85826	6.5476	6.25474	5.93565	6.42573	6.52173	5.94211	6.88631	6.88473	6.3411	6.25373	6.96967	5.99643	7.0359	6.7661	6.78379	8.34942	6.57912	6.78646	5.86912	7.43886
Os05g0585700	Conserved hypothetical protein.	expressed protein	6.46289	6.55719	5.97226	6.73403	7.06315	6.04991	6.96227	6.9444	6.476	6.45403	6.43064	6.65107	7.87081	8.10026	7.75086	7.79392	7.79835	7.15544	6.87241	6.62395	7.53079	5.91842	5.78936	6.07103	5.97509	5.52815	6.24914	6.10398	5.97046	5.7123	5.13402	5.0454	5.92458	5.31456	4.68271	5.28146	6.14318	5.46751	5.57588	5.69751	5.44707	6.04242	6.5976	5.97548	5.96939	6.79195	6.26865
Os05g0591400	Heat shock protein Hsp70 family protein.	DnaK family protein, putative, expressed	-0.39848	2.33775	1.67402	1.05735	0.991281	0.390861	4.00991	1.08518	0.890807	2.47959	0.993953	3.12968	-0.793962	1.80739	2.25197	0.101542	0.325555	2.55891	2.50184	1.52488	3.88457	2.88001	2.20477	2.75471	-2.72684	3.5676	0.345711	2.01448	2.67552	3.22271	0.872738	0.459068	1.81495	0.355114	0.613676	5.8622	1.96769	-0.402349	1.97856	1.47638	0.67499	0.129531	1.59209	0.753619	2.29202	0.968612	1.59219
Os06g0103200	Transferase family protein.	transferase family protein, putative, expressed	5.33579	5.54873	5.4706	5.57598	5.64307	5.3803	6.19414	6.79011	6.94411	6.42686	6.66185	6.29742	7.03676	6.88668	6.27691	6.74346	6.85702	7.07936	5.93817	7.14634	6.30491	6.40251	6.16547	6.01467	5.54341	6.77185	4.61994	6.92822	6.09899	5.57043	8.32061	8.54328	8.55687	7.99738	7.98789	8.1526	8.92383	8.28367	8.96491	8.29615	8.41989	9.20502	6.78448	6.16519	6.54725	6.73143	5.8895
Os06g0130500	Peptidyl-prolyl cis-trans isomerase 10 (EC 5.2.1.8) (PPIase) (Rotamase) (Cyclophilin-10). Splice isoform a.	peptidyl-prolyl cis-trans isomerase, putative, expressed	9.58725	9.96045	9.05995	11.0256	11.1377	10.4236	10.7211	11.0188	10.7287	11.0887	11.3348	10.921	10.9649	11.1444	10.7175	11.0954	11.0961	10.9309	11.0176	11.0692	9.91107	10.9889	10.5212	10.3461	10.2085	9.69686	10.6346	11.3817	11.1348	10.4926	10.4527	10.6489	10.5088	10.4966	10.5163	10.5497	10.5197	10.6461	10.7383	10.6687	10.9294	10.8404	11.8799	11.2695	10.9687	10.2976	10.8898
Os06g0133300	Conserved hypothetical protein.	expressed protein	1.16603	3.19139	1.66896	3.12446	3.11686	2.87524	2.92696	3.62081	3.14013	4.95548	5.02976	5.86535	4.02008	3.94992	3.27866	4.02407	3.80343	3.58496	4.03234	2.32192	3.51728	2.27753	2.64715	2.97178	4.55926	4.84258	2.30425	4.50549	3.81463	-1.48008	1.75009	1.83836	4.06262	2.98218	1.01851	3.58767	0.371617	1.60639	4.09657	4.76276	2.43002	4.22958	5.45074	5.44528	5.77529	2.6663	5.14601
Os06g0133900	5-enolpyruvylshikimate-3-phosphate synthase (EC 2.5.1.19) (Fragment).	3-phosphoshikimate 1-carboxyvinyltransferase, chloroplast precursor, putative, expressed	1.19422	3.56305	3.42218	2.63473	3.123	2.61269	2.29477	2.17186	1.0111	2.057	2.1988	2.47683	1.76221	2.12957	3.4916	1.9414	2.07795	1.43342	2.54333	1.51273	2.66451	1.09238	1.75091	2.22007	3.86915	3.31797	2.86304	3.46153	2.40618	3.26525	2.8555	2.56721	3.71441	3.59395	0.0500592	3.64628	3.45423	0.242513	3.59363	2.92626	0.563272	3.49682	2.98317	3.84045	2.40651	4.85213	2.90055
Os06g0148500	Cyclin-like F-box domain containing protein.	No Hit	2.82865	2.50685	-0.0846941	2.47526	2.24528	2.75898	2.46164	2.39157	2.22892	2.83505	2.7409	3.23444	3.02813	3.06682	2.96658	2.97744	2.17303	3.05386	3.3353	3.37361	2.91785	4.00731	3.26071	2.67409	4.5043	5.17595	1.61105	4.20659	2.7081	3.99137	4.11225	4.6445	2.30193	3.53602	5.699	5.08934	4.12447	5.16744	2.63953	3.23773	4.55664	2.91725	1.56827	3.36179	2.93903	3.47124	3.36909
Os06g0151800	Hypothetical protein.	No Hit	4.56854	3.74289	5.80803	4.64075	6.0884	6.23751	4.90492	4.56224	4.97186	5.23797	4.56754	4.12042	5.20087	5.14914	5.31903	5.48669	5.79829	6.31703	2.49823	2.18357	4.06102	3.09561	3.09299	3.45233	3.83834	3.95314	-1.25619	1.02651	3.33807	-0.667741	4.01949	3.78807	4.47562	4.83147	4.23743	4.80957	5.6503	5.07014	4.63077	5.99595	5.31629	4.75812	3.19167	2.14057	3.45155	3.33596	2.03873
Os06g0159400	U box domain containing protein.	heat shock protein STI, putative, expressed	2.19134	3.85654	0.752572	4.12871	4.3587	3.67193	4.45702	3.43448	3.48475	5.53239	5.54851	5.55107	3.55926	3.59294	2.51553	4.29398	4.60659	4.31999	4.50241	4.48044	3.53821	4.98007	4.18735	4.81002	4.98446	4.73743	6.01488	5.29726	4.85089	4.46727	5.23185	4.7153	4.93325	5.3328	4.60031	4.83622	3.95252	4.70188	5.34395	5.24652	4.87725	5.51226	5.87094	4.27097	4.92327	3.17214	5.73167
Os06g0167600	Proteasome subunit alpha type 4 (EC 3.4.25.1) (20S proteasome alpha subunit C) (20S proteasome subunit alpha-3).	peptidase, T1 family, putative, expressed	11.7674	12.1614	11.8138	12.1125	12.6887	12.3396	11.8632	12.4298	12.3336	11.6216	11.9388	11.5089	12.4253	13.1521	12.7723	11.78	12.6626	13.0371	12.8514	13.0491	12.3015	13.3567	13.0637	12.7637	11.638	10.96	11.0685	11.9862	11.9683	11.0715	12.6271	12.8549	12.8405	12.5038	12.6968	12.5123	11.1094	11.8363	12.2511	11.7311	12.012	12.3299	13.2752	13.1826	12.9379	12.2738	12.7708
Os06g0168000	Glutathione S-transferase, C-terminal-like domain containing protein.	expressed protein	9.01014	9.54008	8.60208	8.55003	8.73098	8.3819	9.11496	9.68634	9.75775	9.33703	9.70283	9.87311	9.70974	9.8391	10.181	9.60253	9.36932	9.78552	10.9742	10.3458	9.91981	10.7932	10.4463	10.7602	9.56341	9.21946	9.97803	10.0231	9.9407	9.91155	9.7475	9.89416	10.3362	10.1152	9.76393	9.91047	8.28992	8.61981	9.20147	9.26397	8.7916	9.85378	11.4115	11.0113	11.0829	9.74178	10.9928
Os06g0171800	Zn-finger Rad18 domain containing protein.	HIRAN domain containing protein, putative, expressed	4.451	3.57054	3.23343	5.06263	4.68067	4.68969	4.92097	4.30254	4.89052	5.41458	5.05445	4.85215	3.85792	3.55899	4.50358	4.4686	4.57188	4.28086	3.15334	3.92961	4.06383	3.26405	3.96017	4.37454	5.13929	6.27725	4.64409	4.28683	4.39886	5.17287	5.12115	4.49748	5.21389	5.24202	4.17914	4.84023	3.68863	5.17549	5.33202	5.41874	4.91641	5.59728	5.29422	4.52811	4.67968	4.94709	5.2671
Os06g0179900	Major facilitator superfamily protein.	transporter, major facilitator family, putative, expressed	4.87083	2.76886	4.81364	2.59267	1.87614	3.74326	3.57031	1.75237	2.88172	3.1469	3.18659	3.82737	2.19087	3.49144	3.92831	0.312478	2.40276	1.56997	2.03197	2.48066	2.77686	3.67337	3.02523	1.38054	4.58205	4.81117	1.59428	3.01316	2.65091	4.12258	3.28375	4.38287	4.06056	3.46734	5.22574	3.36447	4.20748	4.80592	6.02005	3.10988	4.11169	3.34921	1.3272	1.5942	3.17505	1.40974	1.64437
Os06g0184100	Hypothetical protein.	expressed protein	6.88345	7.39765	6.1636	6.74453	6.71072	5.95901	7.02409	6.92345	6.78092	6.99288	7.16283	6.77762	7.31555	7.68377	7.58247	7.12414	7.09375	6.97129	6.77639	6.71991	6.25661	6.77357	6.69267	6.56712	6.38111	5.92789	6.31304	6.41062	6.10244	5.73463	6.16796	5.75831	6.31157	6.30417	5.60193	5.77147	4.73462	5.35514	5.97307	6.10207	5.61207	5.95885	7.70247	6.73598	6.75029	7.1444	7.00413
Os06g0225000	GTP-binding protein SAR1B.	miro, putative, expressed	2.30436	2.36039	2.05554	2.89278	1.83371	3.66004	3.76784	2.44623	2.58312	5.03564	2.95153	4.33833	1.94985	4.15725	7.44496	3.39166	2.81331	5.54301	2.19141	1.83555	1.73677	2.08326	2.06416	2.11442	3.95909	7.61387	4.41843	0.989245	2.53198	2.8541	3.30383	4.13248	4.86928	4.01109	3.86637	4.48509	4.26626	3.50792	3.85954	3.80636	3.15228	4.17347	1.70592	2.13334	2.9349	3.44621	2.05874
Os06g0234100	Peptidase S1B, glutamyl endopeptidase I family protein.	OsDegp10 - Putative Deg protease homologue, expressed	7.39839	7.34217	7.05838	7.46173	7.45515	6.52544	8.01462	8.31865	7.65501	7.45334	7.68362	6.84375	7.82503	7.76499	7.37438	6.64194	7.22557	7.37544	8.66832	8.79625	7.98381	8.91363	8.56069	8.31554	7.58911	6.89338	7.74512	7.58374	7.33751	6.66288	8.70323	8.5296	8.60559	9.19748	8.38079	8.22119	7.39084	7.50932	8.14288	7.61612	7.58005	8.09226	9.78064	9.50528	9.23965	8.23604	8.73124
Os06g0237700	Conserved hypothetical protein.	No Hit	3.68907	3.72344	4.12152	3.09696	3.16197	3.69084	1.26076	3.20717	3.74289	2.89742	2.93161	3.73286	2.94764	3.78507	3.3061	3.67987	3.28204	3.57634	2.85727	2.78672	6.03489	4.152	4.77086	2.64491	5.34425	4.49237	4.63154	3.98747	2.69578	4.48378	6.47825	6.51887	4.32753	6.39902	7.23704	7.87097	6.12666	5.97871	4.28233	4.3971	5.30078	3.61072	2.5989	2.47472	2.41721	2.62069	1.91429
Os06g0262500	(No Hit)	No Hit	8.27356	8.60798	8.40021	8.9165	9.23351	9.00586	8.81588	9.19952	8.92845	8.25981	8.41109	9.37281	9.40699	9.11335	8.97909	8.08242	8.61064	8.61723	7.42581	6.88431	7.51136	6.18254	6.92416	6.23006	6.83532	6.75394	7.75408	6.19185	6.43482	7.68617	7.39396	7.65965	7.71644	7.01082	7.12626	7.40578	11.5871	9.23128	8.24874	9.68124	8.99514	7.8694	9.64933	7.71714	7.24151	7.91542	6.76928
Os06g0272500	(No Hit)	No Hit	4.55177	4.51422	3.94432	5.59737	5.59808	4.75982	4.60817	4.64303	4.48548	5.70717	5.20375	5.90161	4.49754	4.79277	4.69343	5.7635	5.88803	6.05292	4.98013	5.2224	5.17061	6.14003	5.47254	5.85086	5.25247	6.03488	5.5036	6.8236	6.1989	6.07019	4.6181	4.94454	4.50725	4.81491	5.52898	4.28646	5.24517	5.64867	4.39071	5.22905	5.5117	4.87712	6.09294	5.224	5.21848	5.5903	5.88649
Os06g0281400	DNA topoisomerase I family protein.	DNA topoisomerase I family protein, expressed	11.1048	11.4714	10.1301	10.2701	10.6258	9.44234	10.4811	10.8192	10.6916	9.8768	9.90162	9.15233	10.9453	10.6214	10.8323	9.75179	10.7259	9.96039	9.42523	9.38455	10.2826	9.27172	10.0376	9.96065	8.82789	8.16441	8.75566	7.57403	8.13479	7.8688	8.06023	8.00717	7.77499	8.62556	7.99682	7.72087	7.43961	7.73292	7.77462	7.71819	7.89488	8.38985	10.7874	9.684	9.51675	9.44433	9.92289
Os06g0325200	(No Hit)	inorganic phosphate transporter, putative, expressed	3.84066	3.18592	2.84073	2.74392	2.05266	2.81821	2.88612	3.39334	3.07773	2.56654	1.4691	3.1611	2.91801	2.76811	2.70267	3.22198	1.98239	2.13345	2.77643	3.95814	4.0433	3.06836	2.89931	2.20693	0.764047	5.0756	4.3599	2.47648	2.76506	4.18906	4.33141	4.89786	4.06054	4.58906	6.12232	5.54934	4.73418	4.91567	3.00183	3.26872	4.36402	2.96274	1.75528	1.77443	2.56587	2.35299	1.76102
Os06g0344100	(No Hit)	No Hit	5.62574	7.50533	7.3015	8.11934	7.35228	8.68706	8.33718	9.90155	9.27596	7.69912	6.60765	7.38668	8.08724	5.65357	7.8397	8.49049	9.25182	7.16332	4.99255	6.51479	7.50568	5.51405	5.12668	5.92692	6.50358	7.06332	6.36079	5.82415	5.82528	5.94398	5.60798	6.32814	7.05309	6.12946	6.17328	6.82918	8.94574	7.73996	7.57117	7.65403	7.08009	6.93646	7.37362	6.31542	6.65289	7.70159	6.5726
Os06g0474800	4Fe-4S ferredoxin, iron-sulfur binding domain containing protein.	expressed protein	3.04197	3.01422	3.64689	1.8685	2.4795	3.59251	2.36399	2.12225	2.6429	1.87077	3.28382	3.55459	2.87061	3.15518	4.13046	2.47512	1.58287	4.06539	1.48563	2.40355	3.13776	2.6198	2.25093	2.13072	4.23714	5.31398	4.90828	2.4594	2.32259	4.86719	2.28846	3.39961	1.6081	2.52305	4.34927	3.42081	3.22553	2.65524	2.7432	2.76643	1.57569	3.30012	0.411582	2.28912	1.00844	1.77841	1.84849
Os06g0478200	Integrase, catalytic region domain containing protein.	No Hit	2.54975	3.2809	1.82727	2.43168	3.44345	0.920033	0.625346	2.58027	2.79827	1.98642	1.3664	2.18266	4.03062	2.89277	2.09358	1.75931	2.39668	2.07919	0.635357	1.17412	0.578931	2.00355	2.19004	0.733117	0.361844	5.04431	-1.14653	1.44208	2.12503	3.13108	2.30564	2.84648	0.312727	2.10227	3.62532	1.42539	5.52678	4.79814	1.81328	2.4851	3.64118	2.38924	2.59633	1.93072	3.8703	3.71216	2.71966
Os06g0483900	Homeodomain-like containing protein.	retrotransposon protein, putative, unclassified, expressed	5.61189	5.93516	6.13263	5.6906	5.85974	6.17329	6.15044	5.35068	6.06256	4.79628	4.84822	5.12386	5.9671	5.71044	5.87217	5.93854	5.56791	5.8168	4.41737	4.17466	5.68322	3.44321	4.79375	4.9274	4.75466	5.42287	4.22695	3.81265	2.47368	4.21682	5.0142	5.21317	5.37249	4.87107	5.36468	5.05666	4.5964	5.12801	4.83252	3.91277	4.785	3.57534	5.45861	6.27105	6.12402	5.64314	5.9699
Os06g0484400	Hypothetical protein.	hypothetical protein	3.3291	3.53345	4.5391	3.67394	1.84528	4.64293	2.64243	2.4348	3.27876	2.27472	3.58653	3.92773	2.9836	2.93859	4.28769	3.41906	2.45401	3.57695	3.02783	2.54132	1.76083	3.08851	3.68798	2.53864	3.36447	-2.03994	4.26202	3.94738	4.0839	1.58299	2.9454	3.9765	1.89869	2.17374	5.20992	2.40638	3.90025	4.89767	1.65745	3.34959	4.36884	2.67701	2.75155	1.67821	1.79169	1.55255	1.25627
Os06g0486300	Mlo.	MLO domain containing protein, putative	2.38926	2.56785	1.67001	5.81299	3.64315	2.41512	3.671	2.55563	0.992463	2.40193	2.9081	2.01266	2.3566	2.2279	1.48651	2.81226	2.22996	1.23714	2.09926	2.69285	2.55724	2.69704	2.09712	2.61198	4.07723	1.72621	3.02344	2.92242	3.41183	3.35034	3.4769	3.7875	3.44414	3.6505	4.65101	3.85208	6.14336	6.12013	5.40782	6.15361	6.12278	6.09525	2.74533	2.34997	1.31084	2.95673	1.93448
Os06g0489200	SWAP/Surp domain containing protein.	surp module family protein, putative, expressed	6.60599	6.59748	6.04276	6.48211	6.58144	5.77208	7.24745	6.98351	6.45001	6.75481	6.75988	6.19139	7.49584	7.4043	7.08131	6.86507	7.21633	7.08227	5.64123	6.361	5.83381	6.2497	6.13375	5.94577	6.44501	6.08334	6.73791	6.84037	7.02165	6.77983	6.27921	6.19747	5.62699	6.32249	6.50793	5.97819	6.05201	6.67815	5.99113	6.67556	6.8306	6.11707	6.5151	6.40505	6.00421	6.48083	6.28928
Os06g0502800	Hypothetical plant protein family protein.	transposon protein, putative, unclassified, expressed	3.38195	2.96595	3.54828	3.2077	2.83421	3.87248	2.31601	2.01382	3.44691	2.7234	2.68947	4.7255	4.58972	2.91685	5.20173	4.28498	2.45386	2.91857	2.92503	2.21011	2.32692	3.58736	3.26701	1.95309	5.62756	4.5558	4.64953	3.78151	2.30454	5.26552	3.78959	4.48689	2.7477	3.8534	5.53475	4.37442	4.8546	4.86432	2.7844	0.934299	4.58224	3.2702	4.17046	3.19762	3.31244	1.8124	3.294
Os06g0526600	Helicase, C-terminal domain containing protein.	DEAD/DEAH box helicase, putative, expressed	3.90934	4.00056	1.26957	3.88741	4.16201	3.30229	4.68741	5.3781	4.4654	4.75566	4.72753	3.90507	5.60844	5.43074	5.57926	4.394	4.78431	4.80569	4.15334	4.56711	4.26754	4.77729	4.48275	4.77797	5.37152	5.33515	5.4906	4.79581	5.20176	4.30272	4.79905	4.49374	4.78217	5.49393	4.63163	4.85242	4.53355	4.06749	4.20761	4.55412	4.17615	5.02787	5.97417	5.18796	5.01128	5.8791	5.30599
Os06g0528800	(No Hit)	No Hit	3.974	4.52147	4.67793	4.75195	5.12925	5.04578	5.54508	5.28574	5.21027	4.90813	4.60457	5.47876	5.75718	4.88703	5.31364	5.12517	5.00186	5.80943	7.86414	7.10921	7.76139	6.51734	6.44904	7.36523	5.44129	5.97868	6.44101	6.41322	6.45936	5.3947	5.73594	5.39708	5.49438	5.4642	5.84781	5.7191	7.40406	6.16191	5.96075	6.63722	5.46724	5.8211	5.33732	6.51305	5.48198	9.33671	6.97048
Os06g0569300	(No Hit)	expressed protein	3.64855	3.78086	4.6423	4.62867	4.60067	4.70169	4.59552	4.55776	4.44104	5.52526	5.26521	5.77856	3.70483	4.51685	4.64202	5.43858	4.75624	5.63677	2.48046	2.97382	3.14723	2.71801	3.06508	2.19257	7.43495	4.58037	3.72098	5.21697	4.46933	3.77782	6.62992	5.24945	5.9212	5.60701	5.73621	5.7788	8.63195	8.47211	7.81689	7.77617	8.31073	8.29755	3.06744	1.88437	1.00713	1.66695	2.04295
Os06g0600100	TAT-binding protein homolog.	26S protease regulatory subunit 8, putative, expressed	8.96243	8.85141	8.69523	9.03515	9.04818	8.5761	8.98056	8.92806	8.82253	8.93986	8.75727	8.66898	8.93035	9.28977	9.01981	8.41787	8.83152	8.45627	8.94098	8.89865	8.45174	8.94504	8.92129	8.90536	8.52689	7.69338	7.89071	8.65368	8.41487	7.9901	8.81597	8.49812	8.87131	9.01198	8.17229	8.58818	7.34701	7.89183	8.66395	8.69274	8.20632	8.72164	9.28053	9.40488	9.36434	8.54897	9.11655
Os06g0602600	Conserved hypothetical protein.	protein of unknown function domain containing protein, expressed	10.9197	11.0017	10.1463	10.5865	10.7049	9.97931	11.5053	11.2973	11.0685	11.2295	10.9943	11.1676	11.1238	11.61	11.399	11.0678	11.114	11.3175	12.6881	12.3313	11.0568	12.6684	12.0978	12.0463	11.508	11.1664	12.1688	11.846	11.3383	10.9676	11.6792	11.5876	11.5222	11.7879	11.4607	11.107	9.93754	10.5835	10.8398	11.6276	10.9758	11.0389	13.4248	12.6662	12.599	11.4914	12.6606
Os06g0613900	Peptidase, trypsin-like serine and cysteine proteases domain containing protein.	No Hit	3.47917	3.75347	3.39063	2.89857	2.94276	3.8418	3.48404	2.26146	2.94967	3.40529	3.00111	4.87374	3.65308	3.66463	3.59602	3.2147	3.45791	3.43522	2.56942	3.02021	3.85471	3.40789	3.16526	3.14042	3.4163	5.13173	4.24171	3.34383	3.02827	4.6674	4.50642	4.83051	4.20792	4.13664	5.5852	4.8295	4.78474	5.66663	4.49821	3.88915	5.04374	4.53552	3.44589	2.65083	2.9625	2.94441	3.25375
Os06g0621300	Conserved hypothetical protein.	No Hit	1.75994	2.40743	2.44815	1.75258	1.8869	2.49428	2.87708	3.01824	2.61085	2.29915	2.98291	3.34819	4.66405	4.54531	5.46611	3.94052	3.53853	4.32692	2.70344	3.18287	2.62677	3.17981	2.88858	2.73388	4.86063	2.53504	4.73618	3.92692	4.10157	3.86082	3.15927	3.56021	3.67291	2.49006	4.31687	3.87389	4.55728	4.27181	3.37054	4.20672	4.33784	3.48392	2.89706	2.13277	2.24092	2.77211	3.05858
Os06g0644600	Utp21 specific WD40-associated domain containing protein.	WD repeat-containing protein, putative, expressed	5.90665	5.9426	4.85206	5.26593	5.02752	3.84044	6.04623	5.78853	5.30203	5.6161	5.11982	4.67708	6.02492	5.81969	5.77023	5.44438	5.8918	5.71173	4.98537	5.22342	4.48572	6.17239	6.07468	6.47387	3.99171	5.49977	5.04228	5.01613	4.56537	3.98028	5.35842	5.27395	4.8882	6.61763	5.80711	4.95413	4.69646	4.81288	4.22423	5.25495	4.92613	4.72913	6.42716	5.92636	5.59297	4.74555	6.26522
Os06g0650100	Ubiquitin-related protein 1 precursor (AtRUB1).	ubiquitin family protein, putative, expressed	9.9472	10.0228	9.11773	10.0801	9.77292	9.05219	10.2888	10.2002	10.1498	10.1364	10.0537	10.1825	10.4661	10.7831	10.7198	10.4236	10.3107	10.6058	10.7717	10.6004	9.67745	10.7119	10.1989	10.8099	9.70678	9.64965	10.0243	10.4208	10.0563	9.58879	10.2191	9.76083	10.0558	10.3696	9.52464	9.7827	8.24975	8.58057	9.43148	9.34339	9.32691	9.75072	11.4294	10.9938	10.9248	9.43872	10.714
Os06g0673500	Ubiquitin domain containing protein.	No Hit	7.02472	7.50514	7.2963	7.15286	7.71262	7.33745	8.41531	8.61021	8.90079	8.50478	9.02792	8.92218	9.65408	10.0904	9.47792	9.3617	9.3831	9.42473	9.11574	9.32593	7.89823	9.469	8.78882	8.76791	10.0236	9.66635	10.4624	10.5929	9.65726	9.12408	8.76158	9.02701	9.33513	8.33941	8.84986	9.00512	8.87065	9.27983	9.25499	9.44391	9.35037	9.46779	9.51975	9.06719	9.20778	8.21073	9.43095
Os06g0703400	Hypothetical protein.	No Hit	3.83323	4.19173	4.71791	5.67372	5.30066	5.64704	4.53636	4.77344	4.21773	5.21398	6.04391	6.38142	3.59034	3.5662	4.31691	4.67046	4.258	4.67578	4.6299	4.41071	5.27635	6.46532	5.19579	6.05465	6.31184	5.39184	6.44541	6.44986	7.44987	7.52699	4.25151	4.58774	5.01881	4.75824	5.05303	5.42079	5.93037	4.69689	5.25382	5.71233	5.53153	5.54922	3.61062	4.54029	4.17275	6.62794	4.21077
Os06g0711200	Hypothetical protein.	expressed protein	3.43344	2.88782	2.05431	3.67258	3.38916	2.04424	4.94899	4.77238	5.13956	5.43694	4.55034	4.65492	6.59119	6.66125	7.02555	5.42172	5.57865	5.8859	2.70709	1.48558	2.89115	1.77798	1.85896	1.93599	3.53157	4.48202	4.11261	5.18384	3.72467	3.59562	2.05369	1.75425	2.16525	1.80278	2.39428	1.02872	1.53038	2.90836	3.95271	3.61454	3.19196	3.60971	1.16172	1.35062	0.354305	1.39024	1.13334
Os06g0727900	Conserved hypothetical protein.	zinc finger family protein, putative	3.36323	4.08732	3.12975	3.13914	3.19529	2.99533	3.13044	3.59514	3.97836	3.39017	3.81282	3.71327	4.76023	4.65521	4.52821	4.619	4.06052	4.46466	2.28118	3.18167	2.89072	2.05648	2.80654	2.98428	4.0918	5.24801	5.21881	4.04745	3.43427	4.06111	5.59528	6.01248	5.88772	5.31453	5.76747	5.98469	6.60233	6.45021	5.95398	7.15999	6.13165	5.60773	1.8048	2.80196	2.88608	3.16335	2.53188
Os07g0109800	Conserved hypothetical protein.	No Hit	3.38003	2.64437	4.19202	2.93186	2.91959	2.73752	2.30436	1.93248	2.80387	2.67218	2.77873	2.9827	2.90761	2.92348	3.07981	3.51008	2.79881	3.12901	2.79267	2.86479	2.75212	2.80049	2.43586	2.46467	3.4403	3.36824	5.05231	0.356772	1.98051	4.5633	3.26331	4.09549	1.81812	2.98128	4.74251	3.47546	5.13202	4.76807	3.11561	3.69088	4.74363	2.77242	2.57914	1.79536	2.96497	2.10897	2.04451
Os07g0110000	Hypothetical protein.	expressed protein	7.13692	7.19968	6.84714	7.44311	8.18434	8.11025	5.94555	5.66	6.00983	5.94256	6.00778	5.7068	6.67674	6.93267	6.74629	7.10324	7.3081	7.69842	6.98492	6.69969	5.92488	7.00175	6.80012	7.34175	6.37592	4.32018	6.05149	6.04874	5.802	5.62971	7.34544	7.80618	7.92143	7.64718	7.78252	7.74966	7.43679	7.55621	7.49865	7.58179	7.37226	7.91478	6.30733	5.59742	5.67388	7.57152	6.31918
Os07g0113200	Conserved hypothetical protein.	expressed protein	10.4083	10.8493	10.4702	10.3551	10.792	10.7015	10.6618	10.8876	10.6573	9.94296	9.87125	10.5017	10.5917	11.0674	11.3973	10.6819	10.682	11.2491	10.7147	10.0454	10.3818	9.90848	9.38646	9.94833	10.4042	9.9415	9.06711	10.1069	9.69079	9.49164	8.74729	8.896	9.61103	9.24604	8.77703	8.93305	7.64131	8.20782	9.1621	8.66585	8.22876	9.50534	11.6637	11.0005	11.046	10.4305	11.1387
Os07g0118200	Protein of unknown function DUF538 family protein.	DUF538 domain containing protein, putative, expressed	5.05446	4.94422	2.64133	1.55425	4.83029	2.43407	1.41304	3.28586	3.47074	1.4597	1.92601	2.81927	3.48841	1.84822	1.56529	3.55587	1.77244	2.33199	2.42417	3.72424	1.9397	3.15625	2.46812	2.26284	2.57509	3.19098	-1.1157	2.03526	2.70229	3.96635	2.58948	3.85201	0.882118	1.59568	4.64309	2.33697	5.22109	4.68988	2.74698	3.95473	4.58958	1.87038	2.47857	2.9197	4.08413	2.42681	1.64764
Os07g0123000	Cyclin-like F-box domain containing protein.	OsFBX213 - F-box domain containing protein, expressed	5.74243	5.48242	5.5055	5.47138	5.66256	5.1868	5.6261	6.03817	5.97081	5.40095	5.47369	5.01011	6.79906	6.62963	5.93656	5.69356	5.94147	5.69059	5.4069	5.48196	4.85188	5.27328	5.66184	5.23195	5.12856	5.40547	5.53606	4.55202	4.44662	4.72183	5.85657	5.87044	5.71872	6.10624	6.0311	5.8844	5.30887	5.36594	5.05719	5.13076	5.05515	5.2451	5.91946	5.99204	6.03679	4.86714	5.11814
Os07g0137000	Myb, DNA-binding domain containing protein.	No Hit	3.28138	3.56577	3.11083	3.33878	2.51916	3.53429	6.73716	4.29806	4.47776	4.67986	3.42288	4.00888	4.27024	6.25618	6.22594	4.83234	5.98014	4.96773	4.00933	3.45388	4.34195	4.71177	4.93742	5.08105	4.58996	4.69843	3.80431	2.95886	3.56935	4.15676	4.83912	4.92077	2.34729	4.38276	5.90149	5.17922	5.1788	5.61947	5.54601	3.17343	5.04551	5.42409	8.47497	8.91078	8.89383	9.28165	8.2257
Os07g0141600	Pre-mRNA processing ribonucleoprotein, binding region domain containing protein.	pre-mRNA-processing factor 31, putative, expressed	7.19664	7.53112	6.56011	7.16222	7.10077	6.39987	8.07225	8.33198	8.05882	8.10734	8.02748	7.24002	8.15355	7.83825	7.79792	7.19167	7.89244	7.35302	5.72205	6.59625	6.51155	5.33041	5.8564	6.02961	6.89509	4.76244	6.23066	6.16269	6.75675	6.59408	6.06875	5.89751	6.14896	5.55499	5.18629	5.87607	7.1484	7.01589	7.23794	6.84521	7.1728	7.3305	7.06203	6.88727	6.73286	6.77431	6.70732
Os07g0149900	Conserved hypothetical protein.	expressed protein	5.92671	6.78157	7.42348	6.50479	7.08633	7.54918	5.33308	6.30501	6.64424	6.57001	6.99021	7.69416	5.60794	6.23161	6.4301	6.19818	6.6752	6.85574	7.41046	7.141	7.29142	6.49245	6.40225	6.68765	6.57873	6.4886	6.85896	6.82589	6.99284	6.90426	5.17278	5.60348	5.91762	5.071	5.38808	5.70388	8.06203	6.69711	6.24955	6.3043	6.76461	6.52236	8.43659	8.24742	7.92462	8.77233	7.8837
Os07g0151900	(No Hit)	hypothetical protein	2.36168	2.80012	3.38229	2.80717	2.54173	3.08975	3.29117	2.66939	3.13788	3.18909	2.58459	2.3579	2.33303	2.61581	2.65517	2.42843	2.71407	2.55021	2.5593	2.87057	2.57219	3.73184	2.55771	3.24231	4.21677	1.68619	0.135101	3.45295	3.27318	4.29604	2.5898	2.69502	2.60277	2.00335	3.67207	2.83035	3.03813	3.22839	2.63291	3.03466	2.97867	3.01591	3.56916	3.38841	3.77609	4.09785	3.13973
Os07g0184100	Hypothetical protein.	No Hit	7.09839	7.53481	6.4513	8.1651	8.10507	6.94773	7.39559	7.66146	7.47148	8.14183	8.14417	7.79968	7.54378	8.2744	8.21734	7.83834	8.8931	8.08879	6.07663	6.14116	5.66826	7.44191	7.92035	7.67457	5.93937	4.20921	6.28994	5.57712	6.65947	6.64409	6.15329	5.83159	6.30536	6.99406	5.88275	6.67182	5.60168	6.04996	6.62524	6.72931	6.20502	6.80349	7.01093	6.39323	6.36688	6.64169	8.05775
Os07g0202300	Pre-mRNA splicing protein family protein.	mitosis protein dim1, putative, expressed	4.78179	5.00187	5.75965	5.40668	5.38562	5.60532	4.3929	5.05345	5.40852	5.54759	5.01545	6.3471	5.33322	5.47331	5.64931	5.81493	5.86342	6.12415	5.6629	4.50505	5.37052	5.21606	5.48451	5.8043	4.44352	3.35337	4.5818	5.14751	5.13597	5.00239	4.62684	4.25534	4.56163	4.66838	4.64432	3.9332	6.87092	5.11262	4.70424	5.50085	4.78471	4.30536	5.62618	5.44318	5.43932	5.38275	5.3654
Os07g0231900	Peptidase, trypsin-like serine and cysteine proteases domain containing protein.	expressed protein	6.36182	6.57195	6.38827	7.18386	7.44966	6.55383	5.97713	5.57881	5.49196	6.18295	6.26344	6.12951	6.41456	6.43694	6.84771	6.71064	7.17419	6.52752	6.56606	6.65251	6.12649	6.76907	6.5363	6.43147	7.4318	7.13789	7.36363	7.53497	6.82781	6.34127	6.41572	6.54586	6.7654	6.73031	6.65527	6.71793	6.68932	7.16865	6.68619	7.03283	6.68103	7.15165	7.27348	6.44362	6.5456	6.31001	6.7279
Os07g0242000	Conserved hypothetical protein.	OsFBX228 - F-box domain containing protein, expressed	3.65416	3.26975	3.55747	3.08575	2.93213	3.33236	3.24243	2.34605	3.71213	2.06331	2.46863	2.4833	3.0555	3.48648	3.34497	3.62113	2.77644	3.32819	2.66418	3.52998	2.50723	4.2043	3.45491	2.70849	4.88865	5.3139	4.59567	3.99831	3.02378	6.34758	4.20691	4.78488	2.4942	4.19115	5.72629	4.69259	4.51079	5.40606	2.9446	3.16917	4.96312	2.74541	2.41899	2.55799	1.47409	2.43307	4.96497
Os07g0244900	(No Hit)	LTPL54 - Protease inhibitor/seed storage/LTP family protein precursor, putative, expressed	2.54995	2.45816	0.413854	1.82877	2.73903	3.60902	2.15534	0.807796	1.40075	1.62087	2.51694	2.75146	1.19856	0.562935	1.78453	-0.625009	1.50258	2.0645	2.46075	0.999758	0.752609	0.37395	1.18356	1.72379	0.798717	0.552814	-0.17513	2.82318	0.454716	4.55088	0.538782	1.73478	1.56195	1.03352	2.43782	1.96814	4.79823	3.16427	0.874997	2.60507	2.38645	1.77961	2.7779	0.458083	4.38747	1.68547	0.841135
Os07g0262600	Protein kinase family protein.	legume lectins beta domain containing protein, expressed	3.07821	3.19006	3.30353	2.44773	2.61657	2.28999	2.75332	2.69727	2.86759	3.16103	4.249	3.71844	3.04506	3.28972	3.26221	5.33591	3.61091	3.42623	2.48282	2.75249	0.941562	2.86546	3.09177	2.37022	4.71543	3.67105	4.74574	3.50791	3.38347	4.65803	4.14547	4.47869	2.01986	4.00439	5.37213	4.69338	4.57269	4.5318	2.58839	3.18409	3.93559	2.78626	2.37291	1.9741	1.80207	1.90925	1.72787
Os07g0270900	Mak16 protein family protein.	Mak16 protein domain containing protein, expressed	10.295	10.4468	8.99598	10.0396	9.84852	9.02371	9.91487	10.0127	9.71718	9.93258	10.0294	9.78354	9.56827	9.98157	10.0362	9.61103	10.0564	9.67364	9.92635	9.82442	9.42848	10.1302	9.95085	10.0848	9.30554	8.79953	9.37291	9.19159	9.37602	8.79926	9.11685	8.83217	9.00606	9.79246	8.94651	8.99324	7.88135	8.34847	8.71264	8.96386	8.62089	9.23516	10.7769	9.97632	10.0029	9.15732	10.0966
Os07g0278200	Non-protein coding transcript, putative npRNA.	No Hit	3.71035	3.55223	3.22402	5.815	3.98522	4.1326	6.2101	4.28303	4.82233	5.60781	5.19797	4.57118	4.94309	5.3001	5.67369	3.89735	5.01684	5.97589	2.28651	2.44212	3.35813	2.62761	1.56062	2.55944	3.20293	5.11424	3.4727	3.63968	3.34932	4.18255	3.3991	2.26076	2.78718	1.07644	2.54776	3.08245	1.96874	1.96928	3.24936	3.62579	2.40142	3.15804	2.69131	1.43966	3.0939	3.22093	2.31589
Os07g0296100	Hypothetical protein.	expressed protein	3.45515	4.57298	4.87427	3.2618	3.59954	3.4464	2.87764	3.63152	3.39683	2.60128	3.70582	3.91224	2.8977	4.09936	4.47725	2.98504	4.04489	2.56767	2.90221	1.76195	2.82362	0.920929	1.54988	2.27383	2.1143	4.30655	2.42998	2.18189	3.47334	3.38872	2.49464	2.24199	3.22331	1.80291	-0.560686	2.12793	1.6803	2.83472	3.44363	4.14969	2.12263	3.22618	3.31057	2.90145	2.4115	6.13581	3.12741
Os07g0408100	G-protein beta WD-40 repeat containing protein.	WD domain, G-beta repeat domain containing protein, expressed	6.21504	6.26668	6.18509	6.06057	5.85307	6.01683	6.73082	6.40781	6.75515	6.59326	6.27308	6.91902	6.12459	6.24778	6.87872	5.93103	5.98659	6.62948	6.57258	6.36615	6.4053	6.74379	6.38387	6.87634	6.44381	6.72087	6.13774	7.17989	6.82883	6.8787	6.54903	6.56515	6.65641	6.87498	7.05125	6.62739	5.76464	6.84428	6.39588	5.60949	6.53171	6.81938	7.22285	6.61395	7.29095	6.25769	6.68966
Os07g0408400	Hypothetical protein.	retrotransposon protein, putative, unclassified, expressed	5.77131	6.02537	4.67462	6.74763	6.13713	4.93521	6.61975	5.98247	5.67737	6.42802	6.29016	5.58809	6.48691	4.99716	5.31137	5.15647	5.98393	4.80248	4.10076	4.22281	5.18127	4.00788	4.31625	3.6194	3.46387	4.68789	5.45681	3.79539	3.77166	1.25635	5.09661	5.39739	4.46718	4.41869	5.77898	3.70231	5.58243	6.30518	4.97659	5.60378	6.17817	4.92495	5.3154	5.26092	4.81454	4.45057	5.17978
Os07g0412400	Adenylate kinase family protein.	adenylate kinase isoenzyme 6, putative, expressed	10.0236	9.72962	8.51288	9.71144	9.49171	8.27284	10.7159	10.4648	9.8978	10.8325	10.4341	10.2298	10.4061	10.5591	10.1424	10.4809	10.1868	9.69575	10.3417	10.3161	9.53096	10.3317	9.6246	9.68503	10.492	10.217	11.0529	10.8604	10.3111	9.7581	9.64192	9.41738	9.22364	9.92523	9.31298	9.19836	9.28888	9.42438	9.49118	10.1194	9.81183	9.75278	10.8598	10.316	9.89407	9.44357	10.2465
Os07g0414900	Transposable element Ac.	transposon protein, putative, unclassified, expressed	2.66084	3.47272	1.52757	3.09057	1.8318	4.63154	2.8488	3.18294	2.77239	2.33172	3.24517	1.85979	3.64225	2.52903	3.04602	3.21014	2.47896	2.62004	3.01807	2.77931	4.82502	3.06022	2.63256	3.0369	4.41479	5.58944	3.97311	2.24534	1.93956	3.45324	2.0778	2.91863	1.17502	1.97988	4.10752	1.00494	3.91163	3.4018	0.729119	3.0638	3.56675	2.00973	4.44892	3.43241	3.06286	1.92255	3.532
Os07g0417600	(No Hit)	thaumatin, putative, expressed	5.013	3.95386	5.14743	4.41995	3.90835	5.39828	3.46188	3.01702	3.71208	3.84908	3.79586	4.26959	4.42682	3.80842	4.12122	4.40987	3.53632	3.66474	6.90673	5.07617	7.56662	7.40069	8.21848	8.05519	5.58163	6.29089	5.42446	5.13724	5.44596	6.44275	3.47433	3.23602	4.10881	2.84463	2.94096	4.34344	4.46239	3.52153	4.15616	4.1235	3.57803	5.58395	3.229	3.87983	4.31576	4.33948	3.62878
Os07g0419500	UDP-glucose:sterol glucosyltransferase (EC 2.4.1.173).	sterol 3-beta-glucosyltransferase, putative, expressed	6.93625	6.85036	6.94408	7.47173	7.27459	7.56017	7.69947	7.88352	7.86602	7.17289	7.26791	7.77678	8.01948	8.40369	8.2941	6.91763	7.63332	8.06684	6.13569	5.59236	6.23812	5.16732	5.87911	5.03372	5.89946	6.32272	5.90064	5.11097	5.00606	6.02137	6.94426	7.09295	6.13699	6.56413	7.47195	7.22072	8.64234	7.26321	6.51445	7.23753	6.96703	5.98861	6.90484	6.02631	5.81699	6.1547	5.20316
Os07g0430200	Hypothetical protein.	No Hit	5.25641	5.24242	5.80839	5.58881	6.06621	6.24171	3.75551	4.27676	3.92617	3.0279	3.76161	6.27358	3.31187	3.27848	3.80375	3.41653	3.21572	4.13948	3.9838	3.62854	3.47445	3.32217	3.93723	3.16575	4.40608	5.10035	4.83736	4.84476	4.25178	5.55672	4.6177	4.79018	3.8555	3.85209	5.37296	4.74975	9.25065	6.59862	5.00111	7.22149	6.64598	4.93513	6.40811	3.54584	2.74636	5.17606	4.04123
Os07g0437800	Retrofit.	No Hit	1.21591	3.61122	3.3391	5.77196	3.17306	2.21922	1.54147	0.452338	0.756183	3.08695	2.26459	3.5617	2.87348	-0.312652	1.93299	2.61394	1.16133	1.60414	1.31599	0.573842	2.20666	4.26429	-0.0712628	1.56813	2.84962	0.885606	-1.48746	3.65492	2.09726	1.50891	1.17376	1.38319	1.89218	0.246708	1.6578	1.5945	6.21172	2.83842	2.01996	2.64234	3.01668	1.40949	2.76122	0.884804	3.18581	2.99725	1.087
Os07g0469800	Conserved hypothetical protein.	ice-structuring glycoprotein precursor, putative, expressed	2.38447	2.43311	1.46372	3.43363	1.54042	1.60303	2.50359	0.83028	-0.805755	2.22628	3.43509	3.16999	3.06832	3.19734	3.15022	6.72144	3.12761	2.94205	3.27893	3.0843	2.05564	3.78731	3.69735	2.7268	4.24497	5.06712	5.85491	3.54735	3.40898	2.34273	4.3313	4.81619	2.15861	3.48743	5.73895	4.15431	5.74103	5.83284	2.70334	3.48015	5.48376	2.40953	4.24564	3.53442	3.30197	3.63864	2.97586
Os07g0472900	Conserved hypothetical protein.	expressed protein	4.94539	4.9655	5.30988	4.42423	4.61164	4.88907	4.7313	4.82775	5.01793	4.74342	4.63842	5.55572	5.20289	5.85095	5.90546	5.1427	5.0581	5.43829	4.42776	5.15676	4.65458	4.68618	4.54053	4.32843	6.02919	6.45447	5.74801	4.89356	5.36581	5.58561	5.00907	5.70916	5.32693	5.00591	6.18965	5.07052	6.07597	6.52778	5.504	5.78672	6.19871	5.3201	5.14004	5.13593	5.00092	4.46966	4.54862
Os07g0487300	Protein kinase family protein.	TKL_IRAK_DUF26-la	2.01515	2.20854	3.23303	1.22264	2.18962	1.04657	2.58652	0.558405	0.907729	1.33534	0.0684224	2.14392	1.97638	1.42896	3.04651	2.15182	1.26705	2.44133	1.32714	1.04679	2.91532	0.360322	0.873472	1.65775	-0.0656413	3.08546	3.63129	1.7423	1.63366	0.889891	1.60138	2.47134	1.60142	0.0999806	3.13559	1.64889	4.89541	4.27734	3.3861	2.32198	3.3892	2.85381	2.06084	0.425197	0.187131	1.73903	1.38146
Os07g0492500	Conserved hypothetical protein.	hypothetical protein	3.24871	3.89846	4.76787	4.19826	4.27092	3.47776	3.16348	2.90188	2.58828	3.53854	3.68178	3.63148	1.55859	2.76545	3.21218	1.48622	3.11681	3.06877	4.46658	3.73508	4.89865	4.28597	4.53408	5.0895	4.91332	3.49496	4.70854	2.24011	2.6211	3.18179	6.48923	6.25012	7.03242	6.79646	5.75435	5.88215	5.98655	5.23967	5.45338	5.8217	5.04102	6.15671	9.18678	8.39084	8.21519	5.72044	8.74502
Os07g0506700	WD40-like domain containing protein.	WD domain, G-beta repeat domain containing protein, expressed	10.0154	10.2538	8.76656	9.20444	9.13745	8.38462	9.71533	9.91366	9.87317	9.82648	10.0348	9.62457	9.36972	9.70577	9.73377	9.20369	9.64655	8.88305	9.35455	9.33265	8.77045	9.55906	9.43282	9.65821	9.44922	8.69464	9.58534	8.99001	9.35028	9.20936	8.69564	8.79834	8.71481	9.66322	9.05561	8.95193	8.09347	8.63371	8.44554	9.30321	8.8292	9.22394	10.7971	9.78145	9.85679	8.68739	9.83398
Os07g0515700	Ankyrin repeat containing protein.	expressed protein	4.0532	3.75462	3.05769	4.68511	3.93946	3.89622	4.17025	3.68395	4.71217	4.37245	3.63665	4.17162	3.21348	4.31002	4.19382	3.70215	4.7024	3.70608	2.95661	4.01446	3.06031	4.32589	4.56713	4.02481	4.57189	4.11746	4.59097	3.80032	2.81927	5.67864	4.49209	5.20608	2.87896	4.54411	6.02339	4.0848	4.6166	5.32936	3.17494	3.4942	4.98972	3.67555	4.98118	4.04177	3.64383	3.40444	4.63075
Os07g0525000	Peptidase C48, SUMO/Sentrin/Ubl1 family protein.	No Hit	3.18968	2.41914	2.71353	2.75171	2.94542	2.77223	1.90298	2.10281	3.13031	1.52113	2.8006	2.65608	2.90067	3.3756	3.8926	4.71816	2.31664	3.34437	2.94288	3.92232	1.88147	4.83355	4.26305	2.35987	4.80857	5.11694	5.35293	3.92755	3.94422	4.95382	4.38087	5.70052	2.49897	3.96055	6.55364	3.34174	5.56142	6.64121	3.2055	4.48121	6.27272	2.90376	2.33656	3.61078	1.84719	2.36564	2.27688
Os07g0531700	Conserved hypothetical protein.	NUC153 domain containing protein, expressed	5.28607	5.02439	4.25027	5.52179	4.42583	4.30361	5.96765	6.03555	6.14277	5.95105	5.33826	5.1227	6.16422	6.33921	5.97038	5.39998	5.62755	6.08183	4.355	4.9442	4.31611	5.27691	5.14224	5.14592	4.78417	6.11492	5.88587	5.0625	5.09606	4.73591	5.2547	4.4631	4.51737	6.1737	5.02911	4.41636	3.32137	4.23847	4.3739	5.19146	4.31987	4.61565	5.92942	5.04268	5.3726	4.65659	5.12856
Os07g0554200	Cyclin-like F-box domain containing protein.	OsFBX251 - F-box domain containing protein	4.62783	5.41049	5.23099	4.30291	4.70245	5.27807	4.42524	4.99232	5.09149	4.55413	5.31621	5.03009	4.80482	5.38246	5.11199	4.43451	4.89185	5.17666	4.23537	4.36633	3.45026	3.75399	3.51759	4.42793	2.46317	-3.31743	1.93117	3.67945	5.52637	3.93108	3.85366	3.88993	4.04022	4.20927	3.63861	3.54192	5.48546	3.8533	4.03703	4.39382	3.60381	3.89144	5.52727	5.03748	5.23077	4.40622	5.25278
Os07g0562900	Conserved hypothetical protein.	expressed protein	8.36735	8.5872	8.07417	8.77692	8.43971	8.26934	8.48029	8.89968	8.674	8.17394	8.58099	8.99401	7.71113	8.28268	8.33705	8.25537	8.27708	8.26984	8.58845	8.30163	7.96517	8.93382	8.54539	8.75537	8.94325	8.467	8.99483	8.43001	8.45557	8.31948	6.75967	6.70588	7.41793	7.47349	6.81991	7.18527	5.91414	6.15483	6.71292	7.05449	6.76365	7.64099	9.12762	8.84175	8.71296	8.24252	8.5929
Os07g0564500	FAD-dependent pyridine nucleotide-disulphide oxidoreductase domain containing protein.	NADH-ubiquinone oxidoreductase, mitochondrial precursor, putative, expressed	4.51672	4.07286	5.37515	5.24068	4.18307	5.22791	5.39994	4.53365	5.17331	6.07583	5.34857	6.72237	4.1402	3.70054	4.02939	3.14538	3.3676	5.92646	3.98447	2.47919	4.66187	1.3269	3.05968	3.3877	4.61835	5.80264	3.41174	5.15901	4.68993	0.574918	4.4234	3.48362	3.70667	5.56874	3.10985	3.84598	-1.77426	-0.837858	2.72427	4.85162	3.01412	3.60527	1.49797	1.71935	3.37395	1.62965	3.00933
Os07g0565400	Protein kinase family protein.	STRUBBELIG-RECEPTOR FAMILY 1 precursor, putative, expressed	3.67896	2.98079	2.96111	3.16222	2.6977	3.10775	2.71388	2.41632	1.25851	1.88047	1.72601	3.3096	3.3852	3.05376	2.6691	3.42274	3.2933	2.49421	1.10904	2.52063	2.66782	2.34809	2.83759	2.05899	2.31955	4.68812	5.43028	4.2712	2.543	4.42347	3.20225	4.31923	2.12537	3.77426	4.80258	3.12126	4.30879	3.75308	0.881896	3.37165	2.88024	2.11655	2.66344	2.43369	1.85502	2.64686	1.9378
Os07g0575100	ARM repeat fold domain containing protein.	HEAT repeat family protein, putative, expressed	10.5299	10.8419	9.69868	9.6391	9.86068	8.86645	10.4257	10.8522	10.2824	10.3758	10.3556	9.86902	9.76052	10.3454	10.0578	9.2444	10.1953	10.1013	9.77129	10.0324	9.53976	10.2805	10.2454	9.9913	9.86233	9.2737	9.8411	10.9648	10.6848	9.99663	10.09	10.1175	9.93357	10.19	9.9317	9.68154	9.51105	10.1031	10.1036	10.7051	10.3007	10.3519	11.6429	11.3684	10.9648	10.4251	11.0728
Os07g0588800	Hypothetical protein.	GA22009-PA, putative, expressed	6.7035	7.30513	6.60782	7.51665	7.99616	7.00703	9.78555	10.7668	10.3822	9.98249	10.0493	9.59634	9.19298	9.44782	9.36383	9.6731	10.0867	9.98357	10.1423	9.3562	10.0094	10.3859	10.6851	10.3321	9.45805	8.75586	8.94796	9.66971	9.46693	9.02266	7.77394	8.03734	7.64672	8.22742	8.10342	7.75746	6.41272	6.56452	6.57412	7.2705	6.64903	7.20868	10.7276	9.07689	9.06828	8.99985	10.0705
Os07g0603100	Nuclear transport factor 2 domain containing protein.	RNA-binding protein-like, putative, expressed	8.82384	9.24414	7.31252	8.73198	8.67989	7.80137	8.65509	8.94859	8.95419	9.84914	9.22354	9.04936	10.5975	10.3597	10.3263	10.1201	9.93255	10.4546	10.3908	10.5203	8.24346	10.9089	10.0904	10.3855	9.62167	9.30709	10.8453	10.8116	10.555	9.94751	10.5732	10.4215	10.3341	11.2942	10.6369	10.1818	9.54496	9.89492	9.97205	10.1261	10.0138	10.6992	11.9935	10.7397	10.5352	9.36392	11.2372
Os07g0606000	Conserved hypothetical protein.	No Hit	4.0159	3.69334	4.33118	4.89901	4.23759	4.63296	5.80377	5.48241	5.61437	4.6063	4.58169	4.88969	5.91602	4.77574	5.50094	4.97281	5.06946	5.0033	3.47304	3.55239	3.83576	3.95216	4.03055	2.55821	4.39969	4.83656	5.17981	3.68379	3.91127	4.61645	4.95813	5.31743	3.60359	4.59662	6.15739	5.47788	5.69615	5.46506	4.08089	4.81319	5.27591	3.93226	3.63532	3.00084	3.19722	4.42209	2.32521
Os07g0627100	Zn-finger, PMZ type domain containing protein.	SWIM zinc finger family protein, putative, expressed	2.12082	3.05082	4.96047	2.34453	2.66251	2.27832	2.56232	2.66066	2.72358	2.0612	2.18187	2.0187	2.4641	2.48215	2.76316	1.57757	2.6351	2.60465	4.95051	5.75829	4.70245	3.85893	2.31713	3.23432	4.73863	5.27288	5.42514	4.58768	3.25399	2.28921	1.45973	2.09801	2.53198	1.76715	-0.846644	2.37607	3.45797	3.46426	3.97525	4.53743	4.06485	4.70877	4.06696	3.16805	2.88669	2.59145	2.13719
Os07g0631200	Zn-finger, RING domain containing protein.	zinc finger, C3HC4 type domain containing protein, expressed	8.49645	7.97821	8.25637	3.00498	2.0344	3.39364	7.10553	7.56203	8.05547	0.104204	2.40388	3.41443	9.6507	10.0716	9.68448	2.08944	1.78909	3.35843	9.56273	9.66291	8.95195	3.3968	3.28047	2.41038	8.4364	8.60421	8.56331	4.27864	3.18078	4.21316	9.39384	8.82676	8.85058	4.61514	5.72928	5.11847	6.6388	7.17695	7.65848	6.65885	5.87214	6.65155	9.13103	8.64465	6.99757	2.38705	4.23424
Os07g0634300	Conserved hypothetical protein.	expressed protein	10.4808	10.5635	10.2778	11.0773	11.2956	10.9718	10.6592	11.2693	11.2977	11.2373	11.3472	10.9662	11.3665	11.7427	11.675	11.2961	11.4746	11.795	9.26729	9.07687	8.65017	9.40529	9.1024	9.04019	8.73157	8.13729	8.24203	10.1945	10.4353	8.97506	8.34374	8.54158	8.47538	8.36374	8.37872	8.13414	7.90975	8.39819	8.21728	8.76039	8.4656	8.31767	10.3569	9.71113	9.76013	9.19043	10.0713
Os07g0640200	Carbohydrate kinase, FGGY family protein.	FGGY family of carbohydrate kinases, putative, expressed	7.89575	7.40729	7.65667	10.3192	9.74959	9.44363	9.98287	9.33019	9.39113	9.91974	9.16201	9.37507	8.47035	8.20923	8.70537	9.69514	9.68644	10.0576	9.40973	8.81634	9.80853	9.08876	9.49586	10.1865	8.70349	8.79693	8.75317	9.15785	9.00279	8.81175	9.32202	8.32179	9.01454	9.48509	7.86651	8.7789	7.03639	7.59964	8.80344	8.34183	7.68765	8.78205	9.67691	9.6402	9.82605	9.65792	9.91066
Os07g0644900	Conserved hypothetical protein.	hypothetical protein	2.80345	3.07295	2.51899	2.52589	2.74131	4.53499	2.89695	3.44479	2.87638	3.14976	2.64487	2.97127	3.36673	2.93343	2.58686	3.63904	2.77796	2.3968	2.13265	2.44015	2.57721	2.9985	2.58701	1.6714	4.35419	4.51217	4.48067	2.69639	2.80257	4.46165	2.94986	4.02701	2.69941	2.88127	4.76439	3.02788	4.67685	4.58567	2.13938	3.60039	3.92624	2.02289	2.4466	2.54855	2.73064	1.85457	2.16399
Os07g0660700	WD40-like domain containing protein.	WD repeat-containing protein 55, putative, expressed	9.62796	9.78914	8.40353	9.36241	9.23163	8.61606	9.70626	9.63944	9.33918	9.58235	9.40248	8.94693	9.35802	9.46757	9.64646	9.14153	9.32695	9.29169	8.95449	8.96233	8.6704	9.35191	8.55122	9.43444	8.78171	8.3492	8.71332	9.4633	9.08066	8.40401	8.81419	8.58607	8.5118	9.54817	8.93716	8.66528	7.9832	8.14784	8.37475	8.85891	8.33281	8.83178	10.2457	9.57862	9.3762	8.87917	9.55203
Os07g0682100	Conserved hypothetical protein.	No Hit	2.89128	2.34879	4.17906	0.722445	2.79713	3.83214	2.58509	4.56457	2.65467	2.36649	2.31121	3.80127	2.85053	2.43314	2.31698	2.47659	2.18101	2.02519	4.15969	3.58482	3.76075	3.41054	3.0058	3.1438	3.57993	0.684152	2.49179	3.72529	3.60067	4.62081	3.71005	3.7087	4.09247	3.05728	3.82685	4.12516	4.76801	2.80322	3.53516	2.47377	2.02661	3.56484	3.45922	3.19552	4.11844	4.31401	3.10353
Os07g0692900	Ubiquitin-activating enzyme E1 3.	ubiquitin-activating enzyme, putative, expressed	6.14611	5.96182	3.86246	6.47678	5.87011	4.39458	6.43509	5.89662	5.49035	6.7084	6.11328	4.76282	6.29925	6.36067	5.70319	5.74184	6.35908	5.99976	5.54644	6.33275	4.84626	6.07945	6.06097	5.40233	5.66089	5.67059	5.73593	5.77687	6.89322	4.42532	7.14597	6.24965	5.13917	7.40644	6.3953	5.44697	5.11813	6.01995	5.2763	6.27448	5.88043	5.39245	7.58769	6.40231	5.78076	5.00527	6.87975
Os08g0100200	Conserved hypothetical protein.	metal cation transporter, putative, expressed	6.34197	4.01529	1.7207	4.658	5.16562	2.40087	2.93072	2.22789	1.98223	3.38182	2.2873	3.27902	3.89767	3.33047	3.12822	3.44387	2.60947	3.17913	3.81251	4.21612	2.00483	3.85406	3.2554	2.37192	2.77718	4.7707	4.52254	4.00239	3.27945	3.37659	3.01668	4.57017	1.92209	3.36646	5.23803	2.70823	4.86465	5.53787	2.53527	3.38129	5.47862	3.65335	3.05445	3.86757	2.19557	3.15184	2.46481
Os08g0103100	Hypothetical protein.	expressed protein	3.83691	4.16847	2.65127	6.05871	6.64218	5.74963	1.52223	3.41123	0.687092	3.22684	2.25157	3.25181	0.537643	3.47251	3.30271	5.19515	5.53752	4.19129	6.08927	3.09059	8.71149	4.496	7.99226	7.14736	3.5128	2.3478	3.70793	1.74769	2.81798	2.4341	2.11305	3.22905	1.82968	2.2123	3.88356	3.4399	4.24689	3.69501	3.3317	1.58778	2.94382	0.864799	2.50906	4.35723	5.05515	7.47102	4.07391
Os08g0114400	Conserved hypothetical protein.	No Hit	2.69195	3.6038	2.11757	2.26163	2.40947	3.00332	3.86353	1.47181	2.86221	3.82748	2.81742	2.4153	1.36638	2.15175	3.08044	7.53394	2.5012	2.62425	4.30758	3.49295	3.45841	3.72178	3.37315	3.84028	2.53858	4.8645	5.15753	5.22308	4.63533	6.08956	3.14196	3.57925	3.28135	2.98582	4.44465	4.07415	5.25123	4.17115	3.90631	4.78257	5.26497	4.47393	2.51195	1.54463	1.51823	7.02658	1.77849
Os08g0119300	Protein of unknown function DUF1517 family protein.	conserved hypothetical protein	2.57485	7.04388	3.92258	2.08364	1.8935	3.58198	1.21265	3.1134	2.80553	3.09781	3.09345	3.07661	2.1536	2.94593	3.44015	2.65723	2.72379	2.83253	3.16595	3.89686	4.01133	4.48405	4.12615	1.49169	3.2047	5.19095	3.9364	4.26021	2.84449	4.66636	6.50515	5.61924	3.12501	4.26114	6.54714	4.6843	5.36765	6.02423	3.25882	3.78871	5.67616	3.02077	1.88238	2.84241	1.104	2.93967	1.59647
Os08g0128700	MATH domain containing protein.	MBTB15 - Bric-a-Brac, Tramtrack, Broad Complex BTB domain with Meprin and TRAF Homology MATH domain, expressed	1.36989	-0.197394	1.0399	1.70208	0.618266	-0.113263	-0.997611	3.13146	1.42543	1.3509	1.6958	2.42294	3.0168	2.94066	4.23106	1.3968	1.33681	2.46708	1.10291	1.31874	0.819773	1.28653	1.1628	1.68639	3.37271	2.33026	3.45023	0.963757	0.136484	2.40492	1.22638	0.81797	2.75299	0.328826	1.50196	1.32356	2.52324	-0.0738229	2.21292	4.32322	0.169783	1.29938	2.30824	1.33822	3.08372	1.59894	1.15055
Os08g0134900	Conserved hypothetical protein.	expressed protein	9.66547	9.40263	8.74186	9.57514	9.34531	8.85945	10.1211	9.6881	9.37695	9.81259	9.3767	9.61289	9.5454	10.1765	9.94688	9.48387	9.78026	9.60671	9.5385	9.49748	8.93502	9.24064	8.90389	9.12593	10.0489	9.97213	10.4068	10.5278	9.64148	9.13746	8.76569	8.18878	8.62182	8.80438	7.52408	8.23484	7.09694	8.15138	8.66517	9.16871	8.51799	9.09219	10.4192	9.81776	9.58712	9.37319	9.79909
Os08g0150800	Tyrosyl-tRNA synthetase, class Ib family protein.	tRNA synthetase, putative, expressed	8.25843	7.91286	7.03128	8.55547	8.1339	7.4071	8.67916	8.18941	8.09994	8.70318	8.10396	7.86222	8.48513	8.07999	7.92657	8.21952	8.0207	7.97061	8.14879	8.08349	8.16268	8.27263	8.35583	8.36464	8.15598	7.86612	8.52819	8.17073	7.96443	7.89118	8.23854	7.55346	7.35989	8.76872	7.54328	7.50392	7.38894	7.46264	7.68475	8.39057	7.75056	7.96117	8.68601	8.94831	8.54914	8.50734	8.2817
Os08g0157800	Conserved hypothetical protein.	expressed protein	7.50187	7.92152	7.67671	7.99278	8.33001	7.93393	8.9185	9.15226	9.03889	9.01149	9.37911	8.59551	9.38802	9.25684	8.89762	8.95811	9.22123	8.91772	8.18603	8.77892	8.21421	7.76703	7.66952	7.66264	9.2773	8.69701	8.88884	8.90304	9.17266	9.1112	8.49053	8.59817	8.86157	8.42424	7.95813	8.72364	9.19028	9.09134	9.27698	8.91581	8.92535	9.43814	8.98422	8.57938	8.4264	9.1695	8.53493
Os08g0164100	Cyclin-like F-box domain containing protein.	OsFBDUF42 - F-box and DUF domain containing protein, expressed	-0.0632254	1.55625	1.93105	1.92989	1.47551	1.25096	1.68244	1.44853	-0.369155	2.80761	1.87914	1.79918	2.13629	5.14051	1.8645	0.697414	1.5253	1.28892	2.26309	2.02372	1.25133	-0.211936	0.643229	2.78854	4.21307	4.13728	3.51569	0.151163	2.57763	2.22599	2.2395	2.12233	3.47818	2.08066	1.82429	2.04034	3.91876	0.459511	1.43949	5.1923	0.762258	2.47085	1.75421	1.05512	1.33938	2.81744	1.31507
Os08g0165200	Galactose oxidase, central domain containing protein.	hypothetical protein	8.8403	9.31871	9.78999	8.69938	8.88968	9.32842	8.47576	8.72809	8.6727	8.12393	8.23186	8.70332	7.61189	8.00661	8.34847	7.7144	7.76643	8.66438	7.80388	7.81265	8.05024	6.79509	6.99843	5.52279	8.52033	8.45358	7.71227	8.21934	8.70956	8.18177	5.65674	5.85475	5.84164	5.79305	6.38193	6.64743	7.9416	7.67707	7.65256	7.35962	7.15928	7.99827	8.28425	7.67906	8.07017	9.05011	8.26738
Os08g0184800	Hypothetical protein.	expressed protein	6.0164	5.88891	5.59689	6.30235	6.11333	5.99167	7.55484	7.7387	7.86727	8.03714	7.78819	7.21314	8.09147	8.16989	7.56967	7.29702	7.5085	7.51817	5.94929	5.51769	5.83785	5.08736	5.12677	4.83281	5.72427	5.51697	5.90901	5.58439	6.23751	5.59245	6.11666	5.86188	5.67678	5.25198	5.62864	5.18009	5.57201	6.42321	6.23656	6.77326	6.35291	6.29749	7.13365	7.07863	6.97001	4.14694	6.38279
Os08g0193500	Cyclin-like F-box domain containing protein.	OsFBX265 - F-box domain containing protein	3.07548	2.80145	0.931451	2.62513	3.9996	2.89052	2.28594	5.38808	3.40326	3.03799	2.82346	3.17592	5.27843	4.91013	3.93005	4.81018	4.05523	3.8795	4.15511	3.81045	1.79146	3.45728	2.94439	2.69217	2.94614	3.48576	4.88762	2.68964	2.29281	4.07719	2.26803	2.78788	1.88896	3.67377	4.0232	1.8113	4.98396	3.61631	3.69005	2.59985	3.15421	3.85212	7.27469	4.50138	4.53769	2.63869	4.98385
Os08g0206500	Transcription factor CBF/NF-Y/archaeal histone domain containing protein.	histone-like transcription factor and archaeal histone family protein	3.75684	3.56611	4.05455	2.41097	3.02502	1.97635	3.80544	3.42862	3.48703	4.0087	1.6489	3.50414	5.13238	4.98347	5.03906	2.17708	3.52609	5.49675	4.17266	3.62647	3.11802	4.13387	3.41259	3.86714	4.95486	4.79023	-1.08575	2.03204	-0.0410527	3.42771	3.75656	3.07478	4.4036	3.88338	2.21995	3.74367	4.58179	3.45928	4.24482	4.468	4.62479	4.06761	8.15316	7.50626	6.60852	5.1021	6.88889
Os08g0210500	Conserved hypothetical protein.	No Hit	-0.358905	2.63731	1.68562	2.42036	1.28105	2.23498	2.46361	3.03967	3.52714	1.57611	2.45303	2.49741	2.99284	2.96106	1.35112	2.64525	2.43901	1.36698	2.22514	1.97959	0.678378	2.43495	1.54651	2.50062	4.262	4.24814	5.32591	3.29898	1.71373	4.52786	2.10396	2.96431	2.88915	1.92686	3.77002	2.97767	3.60157	3.74093	1.32607	2.85828	3.53332	1.82922	2.62475	2.44516	2.31664	2.74053	1.2753
Os08g0216900	Conserved hypothetical protein.	expressed protein	2.82826	3.57764	2.79696	4.18674	4.15428	3.74502	4.58731	4.92007	5.19751	4.00893	4.14407	3.6791	5.26233	5.27976	5.02717	5.15872	5.18332	5.0064	2.88719	1.38847	2.74314	1.20854	1.29267	1.36107	3.95687	5.08744	4.20554	1.14471	2.81984	4.68958	2.28183	1.95935	4.92047	0.902562	0.200367	2.09026	4.23593	-0.68622	1.57847	1.54357	-0.41848	1.32843	2.23867	1.75327	1.63208	2.38265	2.96409
Os08g0223000	Hypothetical protein.	No Hit	8.50882	8.88592	8.52881	9.15627	9.44414	9.01505	9.0893	9.40894	9.08763	8.46236	8.6192	9.50611	9.61087	9.27809	9.26693	8.1894	8.72733	8.92976	7.58492	7.01716	8.18878	6.31843	6.9608	6.37833	7.21305	7.07969	7.94184	6.35459	6.6989	7.85406	7.54399	7.74281	7.90744	7.21026	7.19437	7.53531	11.781	9.26609	8.3931	9.47836	9.32217	8.09111	9.73461	7.9327	7.33074	8.16764	6.98029
Os08g0241800	H(+)-transporting ATPase (EC 3.6.1.35).	expressed protein	7.86991	7.61631	7.35366	6.59912	6.50926	6.55999	7.54183	7.49223	7.26571	5.84008	6.1529	5.79058	7.10473	7.50082	7.23923	5.55733	6.47138	6.1289	6.44315	5.04502	6.95028	6.57212	7.94462	7.53056	3.87696	3.08086	1.3324	5.00058	4.94881	4.78473	4.9183	4.45062	4.41529	5.28383	4.49543	3.86693	2.9406	2.87385	3.20712	3.75138	2.06282	3.22909	3.04599	5.92711	5.19539	7.93184	5.58611
Os08g0266700	Rad21/Rec8 like protein, N-terminal domain containing protein.	Rad21 / Rec8 like protein, putative, expressed	3.50733	3.67282	-0.502634	3.40992	3.87534	1.90732	2.69338	3.40954	2.20937	3.00128	3.77254	1.77384	3.63904	3.17065	1.99228	3.94757	3.77028	3.38232	5.67306	6.00431	1.71096	7.1859	6.71136	6.14128	4.28904	3.87183	4.72503	2.74086	2.76544	4.16198	6.24271	5.75065	5.37366	6.38995	5.83558	5.28783	4.28054	4.15118	4.14333	4.11058	4.27151	5.20814	7.21895	6.0667	5.94426	2.05781	6.52827
Os08g0270900	Conserved hypothetical protein.	ZOS8-01 - C2H2 zinc finger protein, expressed	9.35144	9.5031	10.4419	8.37796	8.75269	9.6288	8.60856	9.42709	9.63108	7.91584	8.95902	9.34713	9.28923	9.42522	9.41864	9.0676	8.77805	8.79502	8.57083	8.61506	8.32231	8.04794	7.84708	7.9186	7.54289	7.44168	8.259	8.47185	9.17256	7.59393	4.52699	5.28358	5.95628	4.39731	4.89195	5.56577	8.04665	6.44473	6.02334	7.26242	6.1292	6.38628	8.99229	7.9543	7.45263	8.4999	7.80751
Os08g0273000	Hypothetical protein.	retrotransposon protein, putative, unclassified, expressed	3.30216	3.18199	2.90442	2.70359	2.40156	3.4304	4.43232	3.56909	4.45159	3.98391	3.39793	2.57117	2.14338	0.98399	0.607283	2.91474	2.67763	2.37836	2.32916	1.53109	3.16304	1.6572	2.01575	1.48708	0.701905	9.69384	4.35626	3.17859	1.9579	4.40917	2.22021	1.86142	2.3525	1.96174	2.06831	2.57573	3.52139	2.31894	2.37781	2.40051	2.03824	3.23323	1.92901	2.31062	1.81929	2.85707	2.62655
Os08g0282100	(No Hit)	expressed protein	2.50102	1.43797	1.41167	0.536562	0.161271	2.24702	1.79819	1.6992	2.16203	2.50941	0.429887	1.1083	2.06366	1.64724	3.47683	2.65868	2.55635	2.15568	1.1963	0.85466	0.676915	2.45034	2.32384	2.40475	4.47073	5.24872	4.0062	1.89752	-0.0384859	4.43988	2.33072	3.58191	1.57575	2.57956	4.18376	2.30039	-0.183937	3.41806	1.589	1.82713	3.49375	1.60064	0.378241	1.69978	2.27667	1.08916	1.1935
Os08g0293900	Conserved hypothetical protein.	No Hit	11.0165	11.1556	10.5286	11.8096	11.867	11.3336	12.1996	12.3443	12.2112	11.5738	12.1079	11.227	11.9811	12.5459	12.2124	11.3155	12.42	11.908	10.0713	9.58729	10.0593	8.69535	9.23579	8.75049	8.47487	7.64796	8.25818	8.72796	9.08899	8.24161	9.76488	9.7907	9.69982	9.22509	8.9467	9.00951	10.5005	9.47845	9.24905	10.0185	9.4349	8.8314	10.4823	10.1226	9.7051	10.0236	9.61205
Os08g0298800	Hypothetical protein.	retrotransposon protein, putative, unclassified	7.72662	8.8502	9.09794	7.36603	8.86489	9.62686	5.35435	6.96849	6.86959	5.18005	6.78131	7.65441	4.66612	4.50534	6.33751	3.11009	4.8841	5.76293	5.93201	5.71214	6.95303	4.6062	6.16246	6.37217	3.96955	4.48547	5.30629	5.18548	5.34865	5.76004	6.04311	7.11319	7.54375	5.8883	6.23854	7.64539	10.329	9.53368	8.63697	9.87115	9.40955	8.56003	8.8116	7.85177	6.88768	7.06876	6.7778
Os08g0313000	(No Hit)	No Hit	8.32033	9.04518	8.5911	9.0765	9.70013	9.24713	9.0997	9.64812	9.07202	8.44975	9.07781	9.15854	8.7889	9.68136	9.36811	7.72511	9.51597	8.96006	7.19441	6.29245	7.05928	6.15957	6.98864	6.08061	6.20447	6.80795	7.71983	6.28246	6.435	7.2459	6.70119	7.27806	7.0893	6.55655	6.94504	6.88878	10.4813	8.88953	7.68634	9.02524	8.63785	7.22574	9.25695	7.58855	6.79554	8.17513	7.16291
Os08g0324800	(No Hit)	No Hit	7.96931	7.37009	7.82666	8.9246	8.09509	8.61279	9.23189	8.54067	9.14048	8.59861	8.06074	8.76638	8.705	8.63449	9.39542	8.22975	8.75844	9.20429	6.39215	5.56648	6.99008	5.39331	5.85445	6.01727	6.17228	6.27305	5.94432	5.70976	5.5683	6.516	6.89029	6.57905	6.61343	6.51492	6.70746	6.51973	8.30927	7.21599	6.78879	7.68214	6.97484	6.50707	7.42246	6.24743	6.64155	6.71812	6.18545
Os08g0326600	GMP synthetase.	class I glutamine amidotransferase, putative, expressed	10.3407	10.4799	8.68777	10.9086	10.608	9.29901	10.2956	11.0461	10.9454	11.5213	11.1222	11.1832	11.4745	11.1756	11.532	12.107	11.6677	12.6852	11.0547	11.3276	10.53	11.5082	10.6906	11.1373	11.1796	11.1231	11.5175	12.1188	11.6472	11.4683	10.8162	10.1169	10.3172	11.1343	10.0526	9.98166	9.83758	10.5117	10.3368	11.4072	10.223	11.0449	12.0332	11.5934	11.4319	9.95499	11.505
Os08g0328600	(No Hit)	OsFBL46 - F-box domain and LRR containing protein, expressed	2.13734	4.41104	1.84501	1.60114	3.27738	2.06163	2.7415	3.08405	3.36786	3.08482	3.15258	2.13615	3.99085	2.99702	3.59841	2.75712	2.58817	2.30923	1.54188	1.78026	2.32844	2.23909	1.08705	1.47155	3.05586	4.4504	3.357	2.35972	2.84569	3.28053	2.84612	2.96038	1.29522	3.41315	4.0361	3.79621	3.87218	2.20059	1.85041	1.18746	1.26274	0.584556	1.66287	1.48534	2.41644	1.00987	1.66005
Os08g0335200	Conserved hypothetical protein.	No Hit	4.57027	3.79395	2.49965	4.48868	5.04638	3.53625	5.4909	4.85876	4.57629	4.73507	5.03002	4.76236	5.71552	5.87704	5.28872	5.60163	5.16632	5.45822	2.3966	1.8145	1.53847	2.76298	1.30596	1.06076	4.16022	4.38884	3.40474	4.28386	4.08787	2.87689	3.21354	2.15626	3.0674	4.32687	2.42965	2.6033	5.44646	3.68316	3.52492	3.78582	3.79332	3.88117	2.00535	1.71994	1.64528	1.48067	2.9911
Os08g0340700	Hypothetical protein.	No Hit	4.38834	5.18919	6.34109	5.00621	5.23576	5.78691	3.81945	4.87272	4.86536	3.73252	4.2642	5.18874	4.85745	4.68386	4.39368	3.86472	4.99793	5.19461	3.07324	3.55823	7.61785	3.53551	4.04945	3.42273	1.90383	5.6427	4.2025	4.13157	4.43082	6.03702	2.79807	4.14265	3.58325	2.11913	4.4003	4.72476	7.60932	5.90487	4.64057	5.76379	5.37141	4.65201	5.22039	3.86661	3.75409	4.3622	3.86684
Os08g0375800	PPR repeat containing protein.	pentatricopeptide, putative, expressed	5.61682	5.23761	4.44886	6.10904	5.77718	5.20434	6.28858	5.8989	5.32597	6.54683	5.29652	5.3006	5.56033	5.88158	5.84487	5.62063	5.90258	6.21877	6.03402	6.06428	5.87334	6.32597	6.12516	6.15192	5.53876	5.65334	5.74748	5.57278	5.42708	5.37447	5.39376	4.36659	4.6418	5.82667	4.65429	4.51533	3.00495	4.10649	5.01016	5.51454	4.31942	5.03279	7.03394	6.26114	6.01701	5.53756	6.5449
Os08g0413000	Cell division control protein 48 homolog E (AtCDC48e) (Transitional endoplasmic reticulum ATPase E).	cell division cycle protein 48, putative, expressed	2.35275	1.47108	3.11436	1.68625	1.60457	1.66624	0.456816	0.935293	-0.928357	2.5273	1.30245	2.6497	-0.0470499	1.8785	2.45671	1.28391	0.404581	1.56698	1.22103	1.4114	0.77268	2.08502	1.77295	1.62004	0.774984	4.02513	1.12916	1.43766	1.26793	3.65488	2.07769	3.29299	2.63123	2.77485	4.31808	2.41137	4.58157	4.01072	2.49048	2.58787	3.97504	2.55088	3.30964	0.381144	1.61388	1.17043	1.25882
Os08g0419000	(No Hit)	expressed protein	2.73	2.34178	3.00796	2.31393	2.42789	1.5823	3.25188	3.46583	3.63709	3.5188	3.5131	3.9341	3.7694	3.37861	3.32679	3.98508	3.40371	3.91895	2.81629	2.87292	3.47706	3.38198	3.30426	2.35369	4.36953	3.87556	4.69444	4.0309	3.60463	4.48545	5.26698	5.22154	3.84154	5.0574	5.89046	5.62148	4.38652	4.901	3.71147	3.05553	4.22762	4.52521	6.39364	5.15579	5.96067	3.58901	5.3027
Os08g0442200	Strictosidine synthase family protein.	SMP-30/Gluconolaconase/LRE-like region containing protein, expressed	1.16421	1.3089	3.31241	1.68506	0.898251	1.70278	1.28333	0.503527	2.44062	-1.12628	1.0428	2.40855	-0.508428	-0.360355	3.93572	1.19755	-0.120215	0.00920876	8.04438	6.31494	8.48604	7.07624	7.34192	6.98538	2.7308	-0.614408	0.187371	0.205126	-0.276374	2.49731	3.21782	1.59822	1.52558	0.849067	1.54992	1.53698	2.41688	0.820588	2.03396	2.65473	0.846824	1.09925	4.55041	8.42434	8.52459	7.55013	8.08059
Os08g0446400	Leucine-rich repeat, plant specific containing protein.	No Hit	3.31885	3.40427	2.64074	2.63857	3.02859	3.12641	2.269	3.45355	2.89869	2.39229	3.15897	0.913653	3.78727	3.59636	1.78737	3.73884	2.97089	2.33767	4.401	3.89885	2.16923	5.34202	5.26011	5.52435	4.27572	5.49844	4.32782	3.09136	4.12841	-0.636675	4.46577	4.65117	4.4899	5.02796	5.40921	5.29482	4.325	3.82731	3.71699	4.61879	4.56445	3.58421	5.33741	4.77518	4.98588	3.03643	5.44509
Os08g0451900	Zn-finger, cysteine-rich C6HC domain containing protein.	protein binding protein, putative	5.46598	5.4143	6.50375	5.08481	5.03739	6.09413	4.14279	5.18911	5.75388	3.99859	4.64812	5.93243	4.7228	4.7928	5.32031	4.88219	4.79954	5.48169	4.82753	4.82081	4.95978	4.28739	4.13304	4.89261	6.32278	6.11934	5.54934	6.13735	4.68709	6.23379	3.93231	4.44446	4.79771	4.24714	4.74101	5.28083	6.66576	5.54085	4.92093	5.35111	5.42127	4.86799	3.72519	4.13393	4.21261	4.56856	3.48198
Os08g0469100	Peptidase aspartic family protein.	aspartic proteinase nepenthesin-1 precursor, putative, expressed	3.99224	3.26955	2.89552	3.49794	3.18383	5.31996	3.47658	3.4948	3.35851	2.84165	3.70871	3.5251	2.89968	2.91875	3.55466	3.68623	3.80995	4.03213	3.45191	3.89254	2.53026	4.65602	4.47791	2.12422	3.54039	5.26157	3.38294	4.34326	5.44772	4.30857	4.74708	5.67558	2.48407	4.25112	6.44863	4.36308	5.30099	6.15237	2.93768	3.61149	5.83974	2.31807	2.08984	3.41957	3.31166	4.07647	2.8354
Os08g0474400	(No Hit)	OsFBX296 - F-box domain containing protein, expressed	2.68855	2.21835	1.09456	2.01377	1.95201	2.54591	3.87019	1.01087	2.81455	2.67579	2.58736	3.76924	1.65262	2.19003	2.74244	1.4066	2.39962	3.23877	3.34338	4.02026	3.69281	2.81203	3.18899	2.77588	2.82764	3.69259	4.35537	4.22723	2.40467	4.17858	0.631235	1.28579	0.790362	0.659025	2.51502	1.7583	3.3885	2.39178	2.30611	0.162746	1.70767	1.65845	1.33828	0.584125	1.02639	1.11228	1.5704
Os08g0481000	TPR-like domain containing protein.	pentatricopeptide, putative, expressed	3.44105	3.8109	2.13804	4.3362	4.27596	4.14588	3.87457	3.84552	4.55847	4.52805	4.53565	3.65895	4.05888	4.27464	3.42502	4.31283	5.45519	4.59088	2.27122	3.1372	2.46988	2.47174	2.55366	3.98027	4.76232	4.3933	3.69666	2.88929	2.61257	4.52152	2.74625	3.09139	2.42894	2.78845	3.28684	2.74841	5.14779	3.63831	3.6484	3.37147	3.41014	3.62808	5.67201	4.89205	4.80522	3.80348	3.44482
Os08g0492100	Paraneoplastic encephalomyelitis antigen family protein.	RNA recognition motif containing protein, putative, expressed	2.77639	2.29843	3.08736	3.03761	1.6215	2.76591	3.61119	3.09292	3.88794	3.21453	2.86534	2.8875	3.13862	2.55642	2.96696	3.27684	4.47937	3.58576	3.60399	3.74837	4.2794	3.00662	3.1255	3.77233	4.12983	4.85081	5.30484	3.33824	2.87116	4.43496	4.61912	4.37336	4.82364	4.46425	4.17786	4.28864	4.27338	4.66028	5.14895	4.38395	3.9838	4.7803	4.03104	4.07399	4.25493	3.80369	3.44851
Os08g0494300	Copine domain containing protein.	copine, putative, expressed	1.99206	5.71395	2.9939	2.49771	4.95495	0.429355	2.96409	0.93302	2.5151	2.62232	2.54444	1.88451	4.69195	2.62235	1.83522	2.66728	2.36599	2.37754	6.87579	6.1424	4.49856	6.12823	6.00523	6.08326	-0.0416736	3.29904	-1.15952	1.8173	2.07913	3.79162	7.08095	6.4517	6.60075	7.57154	6.25878	6.22183	4.83657	4.61917	5.8659	7.95499	5.77387	5.19031	8.14361	7.6195	7.48265	6.34151	7.3079
Os08g0510900	Conserved hypothetical protein.	expressed protein	1.75981	1.9403	2.09432	2.44705	2.30901	2.18037	0.597087	2.21778	1.83272	2.80864	1.47122	1.69179	0.95615	2.22192	5.96898	1.02779	1.19499	1.44654	7.13884	6.9696	3.63965	7.33053	6.75381	7.11909	2.34148	1.81622	1.62514	0.979987	-0.262461	1.94147	2.04625	2.40244	0.970511	2.34146	3.39301	2.65501	3.07298	2.2376	2.9889	0.0712417	2.74736	3.78617	7.88555	6.08701	5.97194	3.7667	7.02604
Os08g0532600	Conserved hypothetical protein.	No Hit	7.59643	7.55776	7.33881	6.96696	6.70599	6.45237	8.29135	7.47942	7.01137	7.47459	7.29694	6.37416	5.9094	5.50357	6.06326	5.14036	6.01485	5.24876	5.76221	5.91368	6.75082	5.15305	5.52492	5.81761	6.0182	3.31733	5.69475	4.31926	5.06421	4.85769	6.28151	6.44923	6.23667	5.91143	6.1415	6.01425	6.18798	6.57503	6.50038	7.03792	6.17777	6.53239	7.88255	6.99183	6.91455	7.3653	7.2382
Os09g0103400	Hypothetical protein.	clumping factor B, putative, expressed	6.71518	6.93592	6.37701	7.20674	6.82179	6.96657	6.91779	7.21093	7.49056	6.67257	7.07106	6.72397	7.2962	7.58623	7.2934	6.75971	6.9433	7.57893	8.41624	8.41318	6.95668	8.51252	8.03047	8.12439	6.59273	6.55807	6.47989	6.69391	6.69973	6.22214	8.57299	8.57454	8.62899	8.96339	8.55562	8.54837	8.29256	8.34086	8.63746	8.31846	8.08274	8.93396	9.86814	9.19922	9.32896	8.11598	8.7586
Os09g0111700	(No Hit)	hypothetical protein	3.23164	3.61105	4.58351	2.9199	2.57562	4.16682	3.67623	2.51806	3.54402	2.85981	2.974	3.76859	2.28252	2.38501	0.901759	2.75414	3.11955	2.00455	3.6603	4.20186	2.22658	3.25159	2.19365	2.64747	6.65658	6.60546	7.9493	7.95248	7.50499	7.84716	2.19051	2.16419	3.45936	2.78036	0.822709	2.90083	4.9492	4.17592	6.98781	4.75266	3.72103	4.75635	3.26144	3.23272	3.00084	2.8566	2.58315
Os09g0249100	Conserved hypothetical protein.	No Hit	2.97893	3.76735	3.40492	3.92824	3.36499	3.58564	3.43654	2.50853	4.01061	3.22868	3.63159	3.62689	3.52487	2.74445	3.22823	4.02161	3.87424	3.82484	4.46888	3.48636	5.86672	2.81372	5.09007	3.98892	2.59254	4.30603	5.73044	3.20079	4.90821	4.75329	3.53505	2.76995	3.38668	3.34806	3.45054	3.92531	5.31538	2.76589	3.4416	4.32124	2.95396	3.3642	4.11203	4.06735	4.44255	5.2639	4.55357
Os09g0265800	HGWP repeat containing protein.	retrotransposon protein, putative, unclassified, expressed	5.05405	4.99872	5.44344	5.70097	5.6286	6.31852	5.32472	5.25416	5.65095	4.30076	3.89196	6.29897	3.63429	3.62229	5.40785	3.95614	4.63727	4.45806	4.41659	3.41347	6.78207	3.18776	5.39132	5.55798	4.76473	3.99456	4.75669	2.37629	3.56414	4.65869	5.08779	4.29244	5.00374	4.82184	3.83199	4.41728	8.08991	6.23548	5.63432	7.26026	5.99216	5.57712	8.09505	7.89183	7.67212	7.73385	8.28208
Os09g0268500	Hypothetical protein.	No Hit	0.955299	1.87342	1.60208	-0.330411	0.624761	-0.27823	1.63591	3.17451	2.82176	3.03272	1.53526	-0.905423	0.245137	2.21114	0.376584	0.567962	1.62916	0.99689	-0.17685	0.368996	-0.436365	0.0200764	-0.0269208	0.321732	-2.482	-0.31982	-0.81554	0.47236	2.2702	2.00651	0.980463	-0.263834	5.721	0.258902	-0.666503	-0.199037	0.551314	-1.04303	-0.225648	0.438007	-0.520439	1.68696	1.08728	0.932426	4.44017	1.66351	1.08899
Os09g0268600	Zn-finger, PMZ type domain containing protein.	transposon protein, putative, unclassified, expressed	3.47259	3.74363	2.71565	3.58405	3.25077	4.17804	3.64027	4.38682	4.10713	5.00339	2.75343	2.79718	4.44533	4.81021	4.19905	2.20037	3.897	4.67693	1.09906	1.10428	2.39518	0.924968	1.09147	1.37699	0.255524	2.51571	1.16628	3.23197	3.95259	2.4431	0.522033	0.289343	0.208639	0.324535	0.423968	0.801114	4.13844	-0.268295	0.574891	3.54847	-0.180341	2.31778	2.60031	1.85688	1.15783	1.48114	2.07384
Os09g0272900	Skp1 (Fragment).	disease resistance protein RPS2, putative, expressed	3.91959	3.90365	2.87333	4.77429	5.61129	3.75351	5.41321	5.51757	5.13339	6.10614	6.18664	5.3789	4.66004	3.48178	3.78389	5.87121	5.71244	4.8998	6.34352	8.27408	7.50329	6.90096	5.95394	6.36588	8.22848	8.19199	8.56216	9.1987	7.9808	6.90157	8.38482	7.73398	8.40278	8.32295	6.66753	7.7386	5.78376	6.18734	7.96079	6.54774	6.43474	7.4579	1.72917	5.57662	2.705	9.17542	4.11536
Os09g0275200	SKP1.	Skp1 family, dimerisation domain containing protein, expressed	3.56704	6.7314	4.69821	3.16428	2.45544	2.58043	3.17934	2.10891	3.32795	3.88538	3.03553	4.27304	3.58061	3.66285	4.07749	4.5048	4.36385	3.93624	2.33054	2.12676	2.15645	2.85307	2.24401	2.04425	2.32877	4.67657	4.62791	4.72811	3.09126	4.78023	3.15989	3.00254	2.45947	3.14876	4.16363	2.63698	2.88729	3.61336	2.93547	3.40079	3.22421	3.01329	1.31401	1.89266	2.4177	1.21227	1.35159
Os09g0281800	Conserved hypothetical protein.	expressed protein	4.43366	3.49968	3.37982	4.14449	3.94876	3.2286	5.60486	5.32006	5.45335	5.95782	5.01052	5.60026	5.88986	6.19455	6.32805	5.25	5.34051	6.31165	4.22265	4.89668	3.74414	3.82082	3.32157	2.97965	5.85732	5.95691	5.21551	6.04445	4.905	4.24049	4.63518	3.96063	4.24111	4.0947	3.82184	4.38367	3.22274	4.56183	4.46751	6.32586	5.07297	3.77597	4.02369	2.29695	3.36424	2.31508	3.01732
Os09g0294300	Ubiquitin-conjugating enzymes domain containing protein.	ubiquitin-conjugating enzyme domain containing protein, expressed	6.39263	6.05577	5.09508	5.70638	5.70126	5.01193	6.28979	5.59042	5.44763	4.59792	4.39053	3.41797	3.90452	3.97845	3.86428	3.16651	3.60696	4.34552	5.70584	5.91075	4.74931	5.98482	5.29822	5.61335	4.48252	7.6226	4.47822	3.83995	4.56203	3.24077	6.07701	5.4836	5.65646	6.0801	5.39856	5.18484	4.39521	4.78024	4.74674	5.05286	4.82894	5.02421	8.0777	6.08554	6.03562	4.83151	6.59984
Os09g0322600	Conserved hypothetical protein.	expressed protein	5.13654	5.15639	5.23009	4.63509	4.39738	4.80089	4.99278	3.6023	3.66544	3.94817	3.44271	3.72781	3.02924	3.53372	2.12342	3.64109	3.03363	3.61893	4.17061	5.74655	6.0386	4.01241	3.99689	4.49508	4.74043	5.23076	5.02327	4.12533	3.93737	4.33085	4.63402	4.68265	4.78784	4.55744	4.60852	4.32299	5.07961	6.08307	5.71363	5.93839	5.6745	5.94885	4.96423	5.64204	5.43351	6.15795	5.24821
Os09g0324200	Cyclin-like F-box domain containing protein.	OsFBX312 - F-box domain containing protein, expressed	1.48449	1.99265	1.7207	2.23467	1.63206	2.84791	2.51571	1.64373	2.66604	2.99102	2.13955	4.50788	4.12785	3.36137	3.46485	3.21736	3.37949	3.39414	1.13323	2.14412	2.868	2.24459	1.70744	0.621872	1.84274	5.36555	4.12058	4.9869	4.35782	4.39572	2.68747	2.95352	2.0304	1.22802	3.75596	2.09415	5.06859	6.11052	5.14314	6.13506	5.99765	5.01053	1.71126	1.9831	2.57387	1.39861	1.4086
Os09g0327500	Conserved hypothetical protein.	conserved hypothetical protein	5.51675	5.1895	5.83601	4.58985	3.84437	5.65036	3.33374	3.44294	3.34016	3.42614	3.51784	4.80066	4.00475	3.87442	3.96006	4.46393	3.52793	4.19717	6.01395	5.27387	5.59903	6.04622	6.227	6.30551	4.51612	5.15293	5.55561	3.82538	4.20491	4.38747	6.09588	6.78467	5.79135	5.93222	7.22551	6.04555	6.59765	6.81399	4.93582	5.27961	6.50731	4.96061	5.9452	6.86894	7.22009	6.53244	6.70986
Os09g0351700	Protein kinase family protein.	expressed protein	7.41399	7.02656	9.94905	8.47195	9.27024	10.1862	8.18099	7.48217	6.82693	9.64423	10.209	9.72372	2.82932	3.01862	2.68461	3.93168	3.71554	4.03761	7.68471	9.48582	8.89612	8.37396	7.91013	8.59672	5.45447	5.52851	5.42385	6.02288	7.03786	6.99956	3.23729	4.00752	3.51542	2.55494	5.01321	3.34049	5.2012	4.87674	3.6004	3.25739	4.58492	3.2341	3.11659	4.45732	3.36394	3.48552	1.52289
Os09g0359800	Arginine methyltransferase pam1 (Pam1).	methyltransferase, putative, expressed	10.2904	10.3841	9.07957	9.49498	9.52083	8.60842	10.3022	10.2181	9.99761	9.29602	9.24257	9.24813	10.0874	10.3859	10.163	9.52227	9.68505	9.78978	10.4064	10.5611	9.0723	10.8431	10.3493	10.4267	9.84761	9.55384	9.95318	9.60941	9.20676	8.96531	10.1145	9.68513	9.75422	10.6927	9.8113	9.63757	8.03669	8.86317	9.16758	9.07863	9.30862	9.62381	11.1202	10.5595	10.3266	8.99742	10.3569
Os09g0360900	ABC transporter related domain containing protein.	ABC transporter, ATP-binding protein, putative, expressed	3.82172	3.66854	3.95219	4.70103	4.68363	4.18128	4.5761	3.86409	4.27623	4.53697	4.67848	4.5047	3.68254	3.98083	4.48693	7.17076	4.94957	4.46535	3.49113	3.38848	4.03691	2.66773	3.41092	4.12629	4.40178	2.06249	4.12607	2.85745	2.41155	4.52719	3.24354	3.0417	3.45184	3.51066	2.92184	2.49688	3.32086	3.34024	3.62968	3.2288	2.04622	4.02804	5.0264	4.1834	4.55317	4.47449	4.62206
Os09g0376000	Conserved hypothetical protein.	conserved hypothetical protein	2.17371	2.39377	3.68706	3.10178	1.03218	2.51984	-0.925646	1.41651	1.49254	4.3179	1.41553	3.35968	1.76528	2.61314	2.99806	2.08843	1.37624	1.84602	2.1804	1.93655	2.11975	1.96553	2.07881	1.49154	4.40021	4.18571	3.52831	2.05091	1.78751	1.48748	3.26396	3.58826	2.17068	3.10781	4.63377	4.15355	2.83316	3.24499	2.56128	3.69868	2.89037	2.20129	2.4656	1.62299	2.01194	0.865176	2.28321
Os09g0386400	Proteasome component region PCI domain containing protein.	proteasome subunit, putative, expressed	8.05382	8.55303	8.08766	8.33576	8.78754	8.57484	8.2263	8.64311	8.4945	8.22333	8.74316	8.14008	8.30259	8.75396	8.42439	8.60498	9.3711	9.18379	7.79861	8.10634	7.48256	8.28906	8.24199	8.21573	7.97328	7.12477	7.72782	8.49252	8.73402	8.27927	7.89469	7.86669	7.90514	7.83892	7.30408	7.87386	6.5724	7.53486	7.69585	7.51001	7.56393	7.98837	8.43874	8.08809	8.22874	8.16806	8.5484
Os09g0401200	Tetratricoredoxin.	FAM10 family protein, putative, expressed	5.11277	4.68403	5.09792	6.59116	5.99055	5.96297	5.12199	4.83961	5.03029	5.76752	5.19815	5.57499	4.52617	5.09153	5.48624	5.52443	6.16116	6.38106	4.52129	3.68351	4.284	5.24869	5.58859	6.13259	3.93085	4.86918	4.55795	4.08814	4.12436	5.24157	5.23153	4.96219	5.42632	5.80298	5.81003	5.93518	4.96334	4.62938	4.99159	5.0527	4.59258	5.15575	5.09206	4.53706	4.90033	4.73828	5.405
Os09g0419500	Zn-finger, cysteine-rich C6HC domain containing protein.	protein binding protein, putative, expressed	5.00203	5.22559	4.44783	5.83795	6.07786	5.0767	5.66354	5.57838	5.31247	5.67034	5.76984	5.46116	6.92959	7.08465	6.56753	6.78921	6.98942	7.03409	5.79458	7.2493	5.27087	5.60932	5.15652	4.94914	5.37177	6.11921	6.24694	6.74642	6.11976	5.71909	5.24051	5.37484	5.29133	4.74891	4.8688	5.33454	6.55316	6.91605	6.23682	6.22147	6.5571	6.26126	7.3419	6.54255	6.46511	7.24693	6.63306
Os09g0420000	Zn-finger, cysteine-rich C6HC domain containing protein.	protein binding protein, putative	2.6688	2.63705	1.98727	1.14424	2.07369	2.19034	2.69833	2.14429	2.61987	2.40711	1.74973	2.39315	2.67355	1.0874	2.98571	3.24058	2.26791	2.33478	2.15888	1.99945	2.98932	3.01894	2.09689	1.76614	3.94286	5.00872	2.14129	2.25389	2.09481	4.70899	2.01237	2.8549	1.91311	2.39787	3.9099	4.07934	4.60002	4.14404	2.69476	1.95834	3.63265	2.79727	1.93132	1.76537	1.9352	2.54386	1.85496
Os09g0421800	(No Hit)	ZOS9-08 - C2H2 zinc finger protein, expressed	2.62531	0.819408	3.51408	1.65319	1.8072	1.70858	1.17346	2.30497	3.00298	1.33167	1.55406	1.75317	3.55365	3.44594	2.0771	3.69586	1.33155	2.05523	3.92508	3.43657	1.7678	4.31983	3.13538	3.77154	3.80616	5.25057	3.32693	2.47964	2.91429	4.28652	3.2688	3.11145	3.05665	4.51689	3.64229	2.8838	2.42389	1.76316	1.79084	0.119487	1.72795	2.03065	6.41377	4.70535	4.82016	1.21614	5.45131
Os09g0425100	(No Hit)	No Hit	1.85479	1.85693	2.36258	2.36868	1.89634	1.97038	1.76535	2.15891	-0.000791938	2.32122	0.806347	2.28459	2.85499	2.57959	2.23369	1.73392	1.08992	1.76743	2.07979	0.798439	5.45099	1.72733	1.12632	1.72712	2.60088	4.29141	4.6374	2.4634	0.706207	2.57997	1.76494	2.49461	1.79448	1.97514	3.09235	1.49936	4.13341	3.0625	0.844759	2.9482	2.21072	2.15968	2.68481	1.89663	1.32677	1.06152	1.38748
Os09g0447100	Conserved hypothetical protein.	expressed protein	5.06545	5.14038	5.82094	5.35646	5.21125	5.68669	4.30576	4.17482	4.11882	4.35941	3.67791	5.74014	2.81419	3.17205	4.72862	2.83399	3.76948	5.02825	4.49559	4.36561	4.2321	4.24909	3.93791	3.92626	4.32159	6.14808	5.06748	4.73481	4.07227	5.63255	4.62928	5.01305	5.07553	4.77192	5.32948	5.07819	8.16223	5.93631	5.00475	6.81342	5.85616	5.16014	6.09786	4.8322	4.52334	4.81534	4.21014
Os09g0452700	Ubiquitin domain containing protein.	ubiquitin fusion protein, putative, expressed	2.14216	1.79039	3.58204	5.1803	3.08992	2.41201	2.38207	2.55368	2.27026	3.8536	2.74497	3.96563	2.59383	2.33304	6.60577	3.28091	2.91294	2.74416	2.09464	0.55645	3.58155	2.9492	4.95852	2.27314	1.70826	4.04499	3.93565	0.559418	2.82198	1.80692	5.20597	6.57509	6.18662	9.24388	9.4257	6.95984	6.01242	7.93319	6.70659	8.41771	7.25854	7.03199	3.83459	2.40002	3.00566	4.61192	2.5833
Os09g0466300	GRAM domain containing protein.	GRAM domain containing protein, expressed	5.08919	4.67472	4.27971	4.4335	5.08391	4.21777	5.94458	6.2139	6.19332	6.16795	6.42641	6.37856	4.59208	4.54659	4.03181	4.12687	3.89116	2.49378	5.19168	4.85072	4.98197	3.74347	3.50397	4.29797	5.00059	5.64102	4.64075	5.73114	5.46397	5.30381	5.44269	5.74991	5.92585	5.59614	6.00241	5.70131	5.0735	4.85904	5.24951	5.71114	4.79219	4.71284	3.98378	4.35243	3.75269	4.56782	3.98244
Os09g0478000	Hypothetical protein.	conserved hypothetical protein	2.5006	6.13848	3.17019	2.41203	3.7933	4.25305	3.48246	1.05694	3.1546	1.78821	2.50435	3.69537	1.39782	3.00363	2.87304	1.74289	3.32539	4.42482	1.43992	2.18793	2.87363	2.12102	2.2359	1.86814	5.48448	4.60792	4.30745	4.03179	1.39813	-2.5286	1.52807	2.55328	-0.0833965	1.92885	2.94135	1.76462	3.08824	2.67847	2.34646	0.0141572	2.09114	0.227122	2.89459	2.40048	2.3603	1.53327	1.25903
Os09g0483200	Ubiquitin domain containing protein.	ubiquitin fusion protein, putative	1.0299	3.09978	0.32034	2.03988	2.91023	1.98976	1.16399	1.54683	0.890517	2.87555	1.55007	2.04854	3.46539	1.49318	1.7647	2.2465	1.20792	3.12105	0.143463	3.77716	2.55183	0.605941	2.78725	1.43452	1.66576	4.84835	3.29782	1.72718	2.89124	4.06827	5.15808	5.40524	5.59133	7.47686	8.31294	5.78408	6.35593	7.38256	7.13985	8.11227	6.86604	7.10531	0.720869	-0.345183	0.943922	2.5685	4.67989
Os09g0502800	Cyclin-like F-box domain containing protein.	OsFBX334 - F-box domain containing protein, expressed	5.36508	5.54536	6.85149	6.70284	6.8282	6.30505	6.44529	6.6017	6.27582	6.87805	6.6124	6.1562	6.77072	6.8914	6.78304	6.79226	7.06562	6.97066	5.50384	5.74656	5.8217	5.82473	5.65268	5.88551	5.91226	6.40229	6.23735	6.47455	6.41319	6.32872	4.93773	4.82607	4.89037	5.0325	4.85493	4.6228	4.10734	4.98046	4.85862	5.01163	4.6163	5.17104	6.27604	6.20488	6.1176	6.47684	6.86624
Os09g0502900	Hypothetical protein.	expressed protein	8.02681	7.62936	7.04114	8.77097	8.19072	7.69046	8.91289	8.3073	8.46787	8.88868	8.26624	8.18659	8.99224	8.63852	8.64818	8.85986	8.77838	8.82799	6.91816	7.44861	7.28722	7.47231	7.25961	7.40331	8.16743	7.99165	8.22394	8.85837	8.72526	9.07502	6.53179	5.69542	6.30487	6.85904	5.90933	5.98856	5.55597	5.88172	6.24826	6.44453	6.10511	6.61882	8.0001	7.28877	7.50037	7.69283	7.97236
Os09g0506700	Cyclin-like F-box domain containing protein.	OsFBX337 - F-box domain containing protein, expressed	4.52534	3.59775	3.66999	4.25774	4.30353	4.0359	5.86208	5.62855	5.13987	5.78441	5.38	5.34367	4.41223	3.75515	4.78149	4.54225	5.38876	4.75182	3.96771	3.87526	4.51551	4.18403	4.24123	4.34954	4.9206	5.59277	4.66312	4.44152	4.44566	5.02972	4.15527	4.12193	4.02509	4.60409	4.64098	4.35618	5.47603	5.21267	5.05903	5.23431	4.93718	5.10574	6.3982	5.12113	5.2514	5.97494	6.05363
Os09g0525600	UBX domain containing protein.	UBX domain-containing protein, putative, expressed	11.1747	11.2472	11.0865	11.5607	11.5916	11.1856	11.1947	11.384	11.0867	11.5465	11.8468	11.0344	11.1924	11.398	11.1701	11.2494	11.6709	11.2653	10.5239	10.383	10.9234	10.6674	11.0625	11.1192	10.5193	9.73151	10.5106	10.6169	11.6174	10.6698	10.7633	10.6984	10.8871	10.7064	10.3164	10.6567	10.5052	10.5177	10.818	10.7735	10.7828	11.0968	11.1656	11.4569	11.2842	11.7382	11.559
Os09g0541600	Protein of unknown function DUF1279 domain containing protein.	protein of unknown function DUF1279 domain containing protein, expressed	7.48971	8.22928	7.37038	7.89289	8.343	7.72475	7.62686	8.63535	8.41817	8.79355	9.30177	8.45507	8.47581	8.63197	8.43528	8.56582	9.06165	8.97258	8.8372	8.86238	7.90185	9.27444	8.88584	8.95956	7.80297	7.25725	7.72632	8.4662	9.11496	7.79318	9.118	9.44131	9.27208	9.11307	9.02178	9.11759	8.4467	8.65145	8.91986	8.89658	8.68716	8.92122	10.0709	9.70909	9.50432	9.33006	9.4835
Os09g0543900	Transferase family protein.	transferase family protein, putative, expressed	1.74522	2.14167	2.29573	5.89369	0.95388	-0.603941	3.49402	1.21532	1.90722	0.506983	1.00672	0.432509	1.2711	2.20755	1.6	0.568895	1.57998	1.95811	1.18406	1.52854	2.41723	1.27999	0.273368	1.33776	2.44729	1.80044	4.15313	2.96871	1.39217	3.96627	6.2564	4.44069	4.20571	5.93314	3.98493	3.03614	0.837118	1.38368	1.67056	3.04941	0.836382	2.22256	0.578519	2.56841	0.653036	2.79161	1.09963
Os09g0547800	Cyclin-like F-box domain containing protein.	OsFBX340 - F-box domain containing protein, expressed	3.92221	3.74061	4.62841	4.54317	4.78115	4.99535	3.67943	2.40049	3.52607	4.4183	4.76542	4.80168	5.05968	3.82386	4.15406	5.41372	4.97505	4.6176	5.29637	4.89455	4.16959	5.24449	4.75351	5.19406	3.69433	4.54544	5.26564	6.2231	5.96812	5.25338	5.56934	5.36042	5.48956	5.83536	4.67137	4.83579	5.33957	4.82062	5.30975	5.21988	4.55391	5.77985	7.67094	6.36092	6.50301	4.58353	6.59307
Os09g0559000	Zn-finger, cysteine-rich C6HC domain containing protein.	conserved hypothetical protein	3.85288	4.01427	5.28274	2.89195	3.79	5.00956	2.7071	3.65038	4.33638	2.6105	3.15885	4.09202	4.79391	4.49193	4.74233	3.83901	3.00421	3.6513	3.3856	3.20374	3.28309	2.82228	2.87486	3.00262	3.61697	1.93132	4.08393	2.70154	3.03876	3.34009	2.4605	3.70022	3.62663	2.54057	4.57331	3.43747	5.65525	5.0143	7.45463	3.91157	4.58019	3.2536	3.18184	2.48165	3.30445	1.98532	2.00988
Os09g0562400	SWIM Zn-finger domain containing protein.	transposon protein, putative, unclassified, expressed	3.72087	3.78401	3.99314	2.1901	2.66728	4.04177	2.51644	3.55674	3.45221	2.71571	2.12349	3.57019	3.54256	2.8709	3.43782	2.98116	3.13911	3.11091	3.98328	2.4209	1.58193	2.58628	2.45022	1.67571	3.29902	4.52795	4.57427	4.83122	3.19168	3.18365	2.39845	3.33885	2.06122	2.25152	4.60698	3.07864	5.02411	4.20415	3.36089	3.43536	3.66493	2.531	3.73222	3.59595	2.79017	3.5357	3.56713
Os09g0571400	Cyclophilin 1.	peptidyl-prolyl cis-trans isomerase, putative, expressed	10.0796	11.0726	10.7818	9.81549	10.4494	9.5321	9.51313	10.6997	10.7428	9.90734	10.5972	10.1772	11.4551	11.4212	11.1678	11.3138	11.1035	10.9268	11.0037	10.8021	9.8544	11.4114	11.1485	11.1728	10.4423	9.75103	10.884	9.98663	10.0753	9.48839	9.74134	10.461	10.3785	10.3297	10.6363	10.5425	9.47394	9.43305	9.86549	9.48541	9.44567	10.2907	12.2733	11.2655	11.1579	9.57076	11.2978
Os10g0108100	(No Hit)	No Hit	7.8749	8.28884	8.56482	8.05012	8.52719	8.64956	6.68815	7.19468	7.05038	6.53903	7.13015	8.56382	7.003	7.17166	7.00811	6.01109	7.04202	6.98353	5.98243	5.62377	6.19016	5.70121	6.18363	5.87933	5.88458	6.41545	6.79474	5.8246	6.17728	6.75936	6.42646	6.55245	6.82248	6.14781	6.32288	6.7686	11.2531	8.80465	7.72004	9.57113	8.3749	7.42558	8.98351	6.54417	6.11216	7.29164	7.411
Os10g0125600	Hypothetical protein.	expressed protein	4.76808	5.3776	5.03895	7.49738	7.11824	6.35084	5.34235	5.51894	5.93779	7.54922	7.41543	7.08257	6.0837	5.37102	6.11523	6.65193	7.66839	7.44995	4.07946	4.55844	5.38665	5.37071	5.95322	6.5631	3.66922	6.4787	4.6304	4.67834	5.67703	5.18293	5.30995	5.2311	5.99289	5.88082	5.306	5.83104	5.89119	5.95128	6.68582	5.58509	5.68654	7.00644	6.94195	6.02488	6.17898	6.21351	6.428
Os10g0128400	Non-protein coding transcript, uncharacterized transcript.	hypothetical protein	5.953	6.47763	5.1636	5.03064	5.17358	4.20947	4.70114	5.66022	5.06444	5.14214	5.0863	4.97127	5.16422	5.05431	4.30623	4.72768	5.72423	4.79072	3.83877	5.432	5.33405	4.00716	3.93501	3.2877	4.23451	5.13099	6.54726	4.35512	4.10663	5.01059	3.59947	4.56915	2.5854	3.70986	5.34003	3.46326	4.60423	5.22539	4.33717	3.59702	5.0417	3.81458	4.20066	3.77012	2.67804	2.13818	3.74846
Os10g0151700	Peptidase aspartic family protein.	No Hit	4.42279	3.95769	4.74006	3.29747	3.7824	4.08144	3.27033	3.45171	3.18123	3.33885	2.86106	3.21463	4.09267	3.26111	2.60717	3.46276	3.11553	3.78152	3.14437	2.73203	3.41569	3.16427	3.06223	2.32995	0.332549	5.84217	3.52744	2.3097	3.2606	2.33828	3.73642	4.49187	2.70337	3.80054	5.28393	4.12889	6.48528	5.86768	3.79327	6.61169	5.66779	3.17315	3.16994	2.96788	2.70134	2.6393	2.46576
Os10g0159000	Conserved hypothetical protein.	No Hit	2.91021	3.72363	4.7228	4.41651	4.16229	7.68843	3.22097	3.11836	2.78047	1.90838	1.50242	4.88464	2.37865	2.81462	3.15634	2.61413	2.56353	2.94667	2.33542	2.55246	2.34448	2.4883	3.16711	1.66518	2.93996	5.09489	3.39739	3.74133	2.35125	3.74213	3.37081	4.03557	2.94203	3.04951	4.78738	4.62984	6.40161	5.18583	3.98533	3.95915	4.93089	2.96094	3.42795	1.92364	-0.376697	3.96065	2.01933
Os10g0167900	Type III polyketide synthase family protein.	chalcone and stilbene synthases, putative	2.4005	2.94523	3.33618	1.47467	2.45996	3.2194	1.83566	2.13424	2.79645	2.59947	1.86877	3.30997	3.08612	2.88414	4.54044	3.2205	1.6776	2.54116	1.99504	2.11547	1.39306	1.66326	1.56395	0.942903	3.13327	5.15893	3.53736	2.16952	2.03614	4.09386	1.92813	2.42699	1.45291	2.09299	3.72187	2.17731	4.19583	3.22384	2.16027	2.51353	2.22194	1.24956	1.55336	1.03322	8.94395	2.09041	1.20979
Os10g0178400	(No Hit)	No Hit	8.00887	8.31199	8.31809	8.7564	8.93648	8.8286	8.6165	8.90248	8.61381	8.0199	8.17793	9.19702	9.21622	8.91742	8.74182	7.7663	8.4126	8.33597	7.24607	6.60394	7.30193	5.77568	6.6206	5.81779	6.29572	7.27673	7.72203	5.99011	6.20913	7.46676	7.12575	7.50613	7.65184	6.82034	6.87423	7.17963	11.3184	8.99186	8.02333	9.60963	8.75504	7.66951	9.38522	7.40061	7.07805	7.74147	6.68968
Os10g0190100	Sulfotransferase family protein.	sulfotransferase domain containing protein, expressed	1.08166	1.15689	4.28721	1.56881	1.39413	2.09062	3.48011	2.21799	0.748961	2.56672	1.26565	1.07884	1.40853	1.08749	1.6238	1.49472	2.23177	1.73866	8.05297	1.67696	9.09694	1.92551	7.60088	4.66338	1.2905	4.161	4.22272	1.0631	1.73292	2.85389	3.28954	2.84871	4.14287	3.42774	2.74386	2.85706	2.42863	-0.726452	2.59244	1.48947	0.484404	1.7211	1.47008	6.83506	0.76851	7.89513	2.81553
Os10g0205500	PDR3 ABC transporter.	pleiotropic drug resistance protein 13, putative, expressed	4.96128	5.03106	3.6803	4.08407	3.81436	3.75373	5.47188	5.01848	4.85067	4.93874	4.73028	4.01184	4.40135	4.82531	4.33339	3.288	3.99989	3.59732	2.97612	3.41742	3.23222	3.73923	3.49016	2.53757	4.57368	3.90017	1.82661	3.19061	3.66658	3.02457	3.26114	4.21499	1.71497	3.00097	5.16082	3.64424	4.49638	4.78611	1.40053	3.11371	3.9255	2.31969	4.66535	4.16398	4.20747	3.99696	4.40165
Os10g0214300	Non-protein coding transcript, unclassifiable transcript.	No Hit	2.85053	2.20163	0.481671	1.91608	0.848486	2.95199	-0.973332	1.43772	1.37923	4.08547	2.89317	2.24421	1.95608	1.91499	2.17034	1.64991	1.872	2.05996	1.40276	1.85847	2.53078	1.87516	1.28874	1.88544	3.89574	5.50459	4.33586	3.1271	2.76193	4.51608	2.11899	2.89134	1.70806	3.25221	3.65889	3.0572	3.4391	2.9868	2.26516	3.4032	2.62573	2.25662	0.525169	2.07942	-0.270679	1.22388	0.540977
Os10g0316400	Conserved hypothetical protein.	expressed protein	4.97544	4.93543	4.96911	5.78602	5.13722	5.34729	4.45794	4.23848	4.50642	4.23209	3.90101	3.32142	5.20113	4.62116	5.16668	3.93735	4.21869	4.19625	3.67354	3.37822	6.8786	4.25246	4.65006	4.57805	4.28631	4.80815	2.78985	2.60184	2.56907	4.63175	3.99043	2.96731	4.22504	3.86369	1.23292	3.68754	2.48542	2.68116	3.51318	3.44989	3.38939	3.85013	5.24502	5.30097	5.20522	4.13997	5.09832
Os10g0326400	Cyclin-like F-box domain containing protein.	OsFBX381 - F-box domain containing protein, expressed	0.941664	3.13729	0.963881	1.2991	0.686448	0.603867	2.78713	2.02051	0.362098	2.6117	2.13361	0.640482	0.345001	1.03193	1.13467	1.91799	1.1207	2.07448	1.0301	0.366339	1.58782	1.09011	0.460958	2.57391	3.50314	-1.03369	4.65686	3.29996	1.2758	4.06165	2.34	2.0902	2.11647	1.71247	1.21119	2.30637	1.14809	0.271079	2.37926	4.15244	1.03932	2.936	1.74925	1.10612	0.708101	1.13193	1.08842
Os10g0326800	(No Hit)	OsFBX382 - F-box domain containing protein, expressed	3.13914	2.60982	3.84237	3.79328	3.85946	2.66173	4.1898	4.2506	4.03873	4.95322	4.48831	4.84782	6.0604	5.89368	5.74332	6.64128	6.10547	6.43294	4.7591	6.12513	5.14799	4.94981	4.26136	3.39821	6.08727	6.72226	5.74772	7.35461	5.84844	5.68626	6.90312	6.91571	6.84712	6.55907	7.15041	7.34369	7.77223	7.80814	7.73129	8.19149	7.92882	7.60134	2.9946	2.92524	3.20409	2.81474	2.81541
Os10g0331500	Conserved hypothetical protein.	No Hit	1.02483	1.40197	3.45949	1.9657	2.87178	2.54141	0.520168	0.807846	1.9154	2.99264	2.24868	3.2436	4.0766	1.92871	2.71718	-0.903579	1.82229	2.40337	1.8472	0.880573	2.41473	0.458048	1.06825	3.20163	4.48674	-3.2306	1.46776	1.42566	2.42269	1.66732	1.09668	1.2977	1.04161	2.07389	2.03633	1.17831	3.48968	-0.278112	1.1892	2.99053	0.413839	2.44798	1.23167	0.4032	2.54454	1.94607	1.29981
Os10g0338000	Conserved hypothetical protein.	hypothetical protein	2.20615	2.67733	2.07867	1.89348	2.70055	2.0489	1.2211	2.32231	2.47659	1.5687	1.9318	3.8033	3.30984	3.14468	-0.111471	3.5252	2.04252	2.45954	2.23238	2.51762	1.67394	2.66198	1.92952	3.26498	4.88752	4.76731	2.26568	2.41863	2.54601	5.01095	2.49709	3.16102	2.0779	2.26529	3.84928	2.5424	4.74983	3.85714	2.51887	1.76802	3.58352	2.12466	2.62367	0.406666	0.976537	1.78017	0.697333
Os10g0366400	Conserved hypothetical protein.	expressed protein	7.56829	8.09158	6.64934	7.75384	7.96027	7.18112	7.79683	7.82675	7.81022	8.12458	8.65773	8.33652	7.4963	7.74443	7.79373	8.02093	7.97537	7.52337	9.07975	8.51831	8.22832	9.0917	8.79793	9.25408	8.54653	8.36526	8.55843	8.63694	8.72631	8.08181	8.62452	8.48996	8.83101	9.01211	8.38031	8.29015	6.56803	6.99603	7.66242	7.29821	7.13177	8.2068	10.0324	9.73154	9.60124	7.93654	9.64813
Os10g0399700	Cystathionine gamma-synthase isoform 2 (EC 4.2.99.9).	cystathionine gamma-synthase, putative, expressed	-0.070849	-0.110682	-1.92345	0.2815	0.596859	0.117552	0.730069	1.27948	1.70237	0.803629	1.08802	3.11807	0.530716	0.520381	-0.862693	2.17609	1.5698	1.87373	0.278512	0.258573	-0.627845	1.63466	1.21069	0.452999	-0.280476	3.95921	0.121283	3.52135	1.66328	-1.33471	1.93054	2.14928	2.88152	2.1458	3.89092	0.717892	4.54477	2.62204	1.22041	2.19498	3.02492	1.04208	1.90118	2.24538	1.13014	1.30054	1.13982
Os10g0400100	Methionyl-tRNA synthetase, class Ia domain containing protein.	methionyl-tRNA synthetase, putative, expressed	5.42744	4.79275	5.76149	5.70392	5.51123	5.66288	7.03924	5.84228	5.61521	6.71628	6.44342	6.30073	5.59783	5.79365	7.42446	5.70685	6.23938	6.20281	5.33461	5.92284	6.15119	4.9058	5.09676	5.34981	6.22355	6.34794	5.50302	6.39303	6.30884	5.7711	6.54585	5.896	6.02108	6.51745	5.26793	6.20987	5.29311	6.12713	6.80295	6.27972	6.2432	6.57423	5.30463	6.08593	5.98587	7.39919	5.92662
Os10g0423900	MATH domain containing protein.	MBTB38 - Bric-a-Brac, Tramtrack, Broad Complex BTB domain with Meprin and TRAF Homology MATH domain	4.0276	3.70977	4.56019	3.67253	4.51105	4.56443	2.89363	3.57648	3.55194	2.99871	3.00075	3.85741	4.22262	3.68213	4.20973	3.77776	3.2901	4.51735	3.48375	3.84221	3.70654	3.85663	3.5693	3.10867	4.57607	4.34779	3.34259	4.21984	3.23584	2.88436	4.09367	4.7877	4.01195	4.00663	5.65838	4.95096	6.09039	5.08933	4.28798	4.3277	5.23181	4.05329	3.33458	3.38844	3.47966	3.57721	2.55696
Os10g0427800	MATH domain containing protein.	MBTB49 - Bric-a-Brac, Tramtrack, Broad Complex BTB domain with Meprin and TRAF Homology MATH domain, expressed	6.80991	6.95087	7.28955	6.87651	6.71973	6.91708	7.20631	7.39351	7.68814	6.89549	7.29689	7.34927	7.61931	7.59964	7.53341	6.98616	7.09053	7.4232	6.26317	6.89308	6.50736	6.32274	6.13883	6.18677	6.42199	6.07823	6.52382	6.54405	6.79133	6.33128	7.58012	7.3364	7.64586	7.52882	7.30168	7.7181	8.3469	7.83863	7.98864	7.62353	7.60643	8.32365	7.67662	7.59471	8.0034	8.09319	7.58061
Os10g0456900	von Willebrand factor, type A domain containing protein.	midasin-related, putative, expressed	9.53247	10.4852	8.20046	10.0766	10.2335	8.81269	9.94015	10.147	9.79188	10.0526	10.0822	8.70176	9.57968	9.44009	9.49779	9.48693	10.7811	10.0024	8.06626	8.85941	9.18835	8.67192	9.17132	9.75212	8.90702	8.42604	9.42545	8.09379	9.16007	8.97216	9.33429	9.51072	9.22244	9.69391	8.97398	8.98028	9.48771	9.13286	9.31727	9.18644	9.37652	9.74819	11.6453	10.779	10.6194	9.88965	10.9123
Os10g0462300	Conserved hypothetical protein.	expressed protein	8.77408	8.93716	7.10909	9.20408	9.39684	7.79622	8.8034	8.67093	8.95098	9.51192	9.11245	8.74093	9.94299	10.3014	9.28426	9.97415	9.89616	9.66937	8.22158	8.86628	7.4419	8.66718	8.4511	7.79886	9.01853	7.73713	9.25777	10.3776	9.74489	9.15852	9.36072	8.94292	8.96053	9.5005	8.77141	8.6807	8.86825	8.6586	9.04619	9.22072	8.83813	9.45114	9.86258	9.1281	9.30745	7.34782	8.9098
Os10g0469000	Leucine-rich repeat, typical subtype containing protein.	leucine-rich repeat receptor protein kinase EXS precursor, putative, expressed	2.52244	2.44215	2.67859	1.95889	2.11379	5.02116	1.49185	1.90867	0.702193	0.683844	3.16824	2.78566	1.60172	2.81423	1.79774	1.44803	0.940674	2.4758	2.08208	2.39744	1.1418	1.99331	2.68722	1.97547	3.15514	-2.37743	3.34745	2.87925	2.98535	4.07868	5.11972	4.14264	5.77861	5.80207	5.16716	4.93011	4.47881	3.95995	3.31776	5.06143	3.48004	3.61757	3.76288	4.88516	4.3182	3.24087	5.56283
Os10g0495500	Protein of unknown function UPF0120 family protein.	nucleolar complex protein 2, putative, expressed	9.47633	9.96611	8.25127	8.67641	8.80715	7.88215	9.38904	9.76973	9.43787	9.13629	9.31746	8.7568	9.35576	9.46873	9.51205	8.84778	9.26089	8.60826	9.68884	9.38312	8.83163	9.90342	9.8487	9.90669	8.24734	7.58024	8.23452	7.54144	8.2132	7.75178	9.1107	9.09107	8.95021	9.81448	9.26378	8.71826	7.98616	8.1132	8.22491	8.41246	8.15018	8.48843	10.9987	10.3292	10.1861	8.7859	10.1667
Os10g0501200	TPR-like domain containing protein.	pentatricopeptide, putative, expressed	7.04426	7.65406	6.55993	7.02387	7.23679	6.74421	7.91703	8.06562	8.23555	8.53499	8.38795	8.19834	9.31545	9.5025	9.52275	8.71114	8.89584	9.68185	8.50301	8.78934	6.94864	9.01371	8.35591	8.51329	7.65011	7.53894	7.73116	8.39215	8.53546	7.97675	8.16596	8.12938	7.85589	8.38231	8.25446	7.93091	8.03073	8.4518	8.04645	8.56082	8.39737	8.75039	10.6265	8.92961	9.09158	8.65226	9.8876
Os10g0506200	Valyl-tRNA synthetase (EC 6.1.1.9) (Valine--tRNA ligase) (ValRS).	valyl-tRNA synthetase, putative	5.22036	5.18012	5.37722	6.08445	6.98908	5.78381	5.72021	6.19194	5.87838	7.74374	7.82474	6.3995	6.26607	5.91715	6.19595	7.92294	8.6234	7.37527	3.51206	4.24552	4.14029	4.78093	4.82957	4.5569	5.6202	5.29849	5.38605	4.87198	5.95101	5.03292	5.00164	5.46913	4.13645	4.97532	6.34034	5.86554	5.73054	6.08297	5.21998	5.12083	5.43905	5.39178	2.35188	3.81381	1.80718	7.32344	2.49319
Os10g0513400	Cytochrome P450 family protein.	transposon protein, putative, unclassified, expressed	6.22109	6.2717	7.26143	7.00152	7.56688	7.77993	5.13455	5.5318	6.24103	5.18336	6.11557	7.01171	6.58831	6.62878	7.28179	6.59627	6.6826	7.95519	7.30228	5.92521	7.75383	6.05805	8.12458	7.75845	5.92601	7.33198	6.64174	7.80391	7.10489	7.29788	9.83408	10.2342	10.2622	9.55437	9.16279	9.30711	10.0996	9.25692	9.78648	8.56131	7.64062	9.13001	3.84837	7.64949	5.26469	10.1058	6.33281
Os10g0514500	Cytochrome P450 family protein.	transposon protein, putative, unclassified, expressed	8.48273	8.02934	8.63501	9.19796	9.34717	9.33182	4.67006	5.999	7.06111	4.72295	6.41303	6.98336	6.95732	7.59798	7.92774	6.85935	7.26302	8.52216	7.23701	6.43288	7.30372	6.09385	7.15804	7.91909	6.15148	7.1712	5.91056	6.92536	6.39683	6.79462	8.60615	8.93294	8.87589	8.19423	7.80346	7.86716	8.59375	8.03561	8.41365	7.2086	6.41227	7.90134	2.69358	3.52149	3.0163	4.42907	2.91169
Os10g0515000	Conserved hypothetical protein.	No Hit	7.30559	6.60711	6.68239	8.8758	8.27312	8.15509	6.45297	6.27173	6.35209	7.31479	6.98028	6.70683	6.19515	5.88114	5.65947	7.18029	7.23043	7.00394	6.30683	3.82132	7.14868	4.59294	4.94736	4.98633	3.71538	3.59518	4.5726	4.67627	5.45464	4.62334	3.88355	3.30816	3.65829	4.19334	4.45025	4.23311	6.726	4.95688	4.68872	5.6015	4.6224	3.58292	4.4172	4.12896	3.95748	4.18187	2.65845
Os10g0534600	Conserved hypothetical protein.	No Hit	3.5411	3.10188	4.21906	4.45314	4.35043	4.22013	5.0139	5.0662	5.39098	6.04995	6.16562	5.98861	4.9563	4.75432	4.83884	5.55673	5.96244	5.78667	3.48676	3.04959	3.76302	3.426	2.15416	3.07408	4.77851	4.93412	5.47661	5.32928	6.16551	5.6589	3.27179	2.87353	3.96922	3.81247	3.26115	4.50053	5.22819	4.6698	5.30375	3.96795	4.52164	5.44494	3.83498	2.56422	2.53293	4.01263	3.27639
Os10g0540900	Conserved hypothetical protein.	expressed protein	6.8333	6.39902	6.03266	7.14653	6.54127	6.38464	7.62131	6.76457	6.41151	7.33453	6.63303	6.45695	6.17686	6.35839	6.97876	6.20088	6.9284	6.69851	6.10082	5.62999	6.36369	5.93702	6.09981	6.45333	5.839	5.51063	6.18259	6.28159	6.0092	6.04141	6.14011	5.04306	5.97277	6.54361	4.35489	5.73012	2.2244	3.89757	5.52121	6.24787	4.48554	5.77631	7.09574	6.57198	6.29779	7.39486	7.18757
Os10g0551400	Retrotransposon gag protein family protein.	No Hit	2.0168	2.32337	2.94355	1.47482	2.10533	2.25924	1.72139	2.38553	2.89687	1.75214	1.62527	1.03928	2.39998	1.86984	1.12785	3.10452	1.77173	0.869575	1.3412	1.16283	0.765051	0.941221	0.926787	0.803532	0.848034	0.531693	3.74073	1.54571	2.10794	2.53462	1.02821	1.87032	1.91514	0.884287	2.39126	0.470814	5.1849	1.33676	5.26719	1.64804	1.79313	0.99298	1.68709	2.01945	1.57307	0.990409	1.7011
Os10g0557800	Conserved hypothetical protein.	hypothetical protein	7.19353	7.08831	5.64682	6.18374	5.59223	4.89354	6.73815	6.70514	6.98085	6.40079	6.17197	6.25071	7.79762	7.87057	8.06231	7.03818	7.03303	7.36199	7.55312	7.56234	7.31227	8.22427	8.16409	8.35713	7.50442	6.62102	7.71311	7.06293	6.68492	6.67777	7.41439	7.04467	6.61269	7.89199	7.35384	6.7702	5.29098	6.33225	6.35414	6.80577	6.0891	6.83001	9.52544	8.70643	8.53364	7.07198	9.00989
Os10g0569100	Conserved hypothetical protein.	phosphatidylinositol N-acetylglucosaminyltransferase subunit P, putative, expressed	5.8105	6.3097	6.31436	6.45333	7.1544	8.25468	5.00574	5.5007	4.83775	4.85538	5.68482	5.64153	5.81579	6.21542	6.02086	5.9385	6.04548	4.98965	7.1977	6.6321	6.10294	7.30139	7.09509	7.2642	5.5867	6.73649	6.59365	6.34961	5.88978	5.63461	7.71988	7.70907	8.11564	7.85518	7.98488	7.76364	6.32	5.44301	6.79254	5.8237	6.18232	7.37679	7.43643	7.49695	7.1997	7.99746	7.97178
Os10g0572800	Enoyl-CoA hydratase/isomerase domain containing protein.	enoyl-CoA-hydratase, putative, expressed	2.2799	4.04657	3.598	2.7651	3.37225	3.72401	3.1946	3.54313	2.73692	3.39846	3.025	4.92688	5.2517	3.45707	3.83425	2.52626	2.29522	3.62362	3.11087	3.05288	2.95242	1.43662	2.13279	2.70576	4.29385	4.91706	4.44908	0.360201	2.86716	2.55155	2.95451	2.50384	3.34676	3.02388	1.77007	2.80791	4.86828	0.56442	3.61007	2.76901	1.92169	2.41226	3.08998	2.40519	2.4085	3.36897	3.24895
Os11g0104200	Hypothetical protein.	expressed protein	3.85339	3.79225	4.75166	3.94952	3.40029	4.88166	2.61479	2.97767	2.34467	2.37635	4.646	2.96862	2.94907	3.63045	4.05692	2.81231	3.46871	3.98163	2.42318	2.89679	3.00711	2.38729	2.58952	2.44517	4.08441	4.24731	4.74026	3.59385	2.31307	0.706991	3.78713	3.93433	3.73904	3.44218	4.71862	4.47858	5.52503	4.73871	4.29058	4.45026	4.58784	4.77476	3.43504	2.27475	3.39599	3.1798	2.23953
Os11g0105400	Ribosomal protein L10 family protein.	ribosomal protein L10, putative, expressed	9.49175	9.94973	8.63731	9.04103	9.1522	8.41082	9.54771	9.91649	9.85489	9.48188	9.92648	9.73727	9.62162	9.94032	9.8793	9.40575	9.43819	9.46689	10.883	10.5597	9.73201	10.9891	10.5957	10.638	9.43603	9.04873	9.72725	9.74994	9.65558	9.2896	9.55877	9.88896	9.72612	10.6349	10.3577	9.82541	8.15741	8.53497	9.06392	9.1095	8.81548	9.46464	11.728	11.2178	11.0948	9.19804	10.6836
Os11g0106000	Hypothetical protein.	No Hit	4.59699	5.02287	4.63508	4.53403	4.64846	4.39909	4.88798	5.4882	4.95253	4.96497	4.8259	3.94569	5.06711	5.12024	5.10609	4.3006	5.29663	5.3073	4.51317	4.13003	4.55547	2.63236	3.27674	3.80591	2.51389	0.959956	3.69805	4.87864	4.96758	3.26369	3.33396	3.26516	3.86026	2.69302	-0.00875759	3.31674	1.37256	3.40135	3.91067	4.11714	2.44231	4.40739	6.15328	5.93779	4.85577	5.04916	5.22134
Os11g0109200	UBA-like domain containing protein.	DNA methyltransferase protein, putative	2.22103	2.56973	1.67571	2.83296	1.94972	2.69147	2.49677	1.92704	3.76547	2.69672	0.575623	3.4617	2.47904	1.41622	3.11923	3.01143	2.40289	1.83663	2.27249	2.56273	2.58762	3.15383	3.07632	1.34831	2.54484	4.2277	3.06124	2.0003	2.48939	4.9725	3.56415	4.20867	2.92948	3.08991	5.15243	3.3726	5.17731	4.96633	3.40353	3.79011	4.13995	2.26554	1.95591	1.639	2.23998	0.856622	1.48554
Os11g0109300	(No Hit)	No Hit	2.82045	3.06927	3.99623	3.00732	2.77788	3.6586	2.6099	2.04165	2.21201	2.44729	2.18278	4.47037	3.31608	2.92518	3.01086	3.34947	2.56629	2.61464	1.80381	3.02674	2.31639	3.7335	3.04048	1.79786	4.67181	5.27317	4.28389	3.31543	2.3686	2.92364	3.56622	4.26218	2.88193	3.04321	5.27682	3.67933	4.80453	4.99091	3.01445	3.36199	4.70196	2.96789	2.93161	2.28034	2.01662	2.05055	1.94032
Os11g0109600	Uncharacterized Cys-rich domain containing protein.	pentatricopeptide, putative, expressed	4.47602	4.94491	4.01466	5.93626	5.94469	4.89804	4.88493	5.08192	4.95735	5.67685	5.4286	5.07059	5.61353	5.06435	5.12302	5.73889	5.95591	6.31129	5.63449	5.82449	5.41874	6.15318	6.05499	6.09132	5.01912	5.31461	4.61842	4.84437	4.95537	4.80067	5.33991	4.99108	4.98612	5.57086	5.29135	4.68948	4.90275	4.67493	4.96009	4.41329	4.84646	5.25025	7.0709	6.37221	6.09387	4.63747	5.93696
Os11g0134500	WD40-like domain containing protein.	WD domain, G-beta repeat domain containing protein, expressed	11.3606	11.4408	9.76676	10.6499	10.4986	9.52035	11.0144	11.1016	10.8473	10.995	11.0339	10.6491	11.4015	11.4605	11.0774	11.0345	11.0491	10.7708	10.5695	10.784	10.0319	11.1024	10.7499	10.7654	10.6961	10.3128	10.9685	11.0088	10.6974	9.92499	10.0704	9.80893	9.93713	10.8511	9.90712	9.87707	9.44205	9.7421	9.87323	10.2178	9.66143	10.3795	11.7985	11.1011	10.946	10.2854	11.0199
Os11g0135400	60S acidic ribosomal protein P0.	60S acidic ribosomal protein P0, putative, expressed	8.1962	8.70331	6.98335	8.58403	8.60835	7.46124	7.67972	7.81601	7.71779	8.1096	8.72954	8.12254	8.84163	8.89202	8.89583	8.96284	8.92117	9.02465	10.79	10.9138	9.37364	11.8795	11.3849	11.4587	9.10502	8.61331	9.83512	9.54249	9.48266	8.91577	11.6451	11.3952	11.4161	12.0004	11.5251	10.8638	10.1092	10.0784	10.2682	10.0616	10.3703	10.885	13.3055	12.8634	12.5851	7.72167	12.3358
Os11g0137100	Mpp10 protein family protein.	M phase phosphoprotein 10, putative, expressed	9.2045	9.81785	8.58464	8.01832	8.15664	7.29327	9.18034	9.61066	9.43365	8.13415	8.27013	7.61789	9.69867	9.97976	9.79874	8.05615	8.97582	8.83757	8.5357	8.8083	8.30828	9.00264	8.91343	8.87232	8.34596	7.22363	7.81901	6.747	7.68449	7.37618	8.3303	8.45089	8.1841	8.89147	8.56057	8.2712	8.11147	8.13318	7.90222	8.11656	8.27011	8.38255	9.89559	9.27828	9.16154	8.40614	9.28609
Os11g0140900	(No Hit)	expressed protein	8.19947	8.43484	7.69031	8.05379	8.21536	7.84645	8.79134	8.53048	8.13996	8.64065	8.56507	8.38598	8.3966	8.65198	8.52747	8.27573	8.49964	7.85783	7.84109	8.10165	7.68775	7.02874	7.07061	7.12736	7.10475	6.44633	7.17486	8.29529	8.07506	7.15715	7.03922	6.79995	7.2894	7.01339	6.0872	6.93677	6.53323	6.8575	7.46845	7.53567	7.05961	7.68489	7.84475	7.63763	7.33044	7.80511	7.46537
Os11g0143600	Hypothetical protein.	hypothetical protein	3.52868	3.49737	3.88282	3.12026	3.20007	4.29636	2.03013	1.76255	2.55999	2.67481	2.66131	3.30872	4.39354	3.6563	3.72375	6.18673	3.32197	3.66967	2.1478	1.96557	3.01735	3.51417	3.14024	2.94694	5.00895	5.0095	4.76259	3.82635	3.32003	4.36658	2.9786	3.90259	3.50475	2.29069	5.00909	3.22475	5.85654	5.31166	3.73044	4.05961	4.77339	4.8586	3.13197	2.52352	2.89483	4.18037	2.76307
Os11g0150800	Hypothetical protein.	No Hit	9.01937	8.97997	9.28796	8.93485	9.02174	9.31595	9.12532	9.20558	9.0274	8.60876	8.99786	8.86721	8.3795	8.44061	8.49325	7.92629	8.03936	7.73658	9.44663	8.87224	9.22444	8.80683	8.84984	8.84766	8.08484	7.04387	7.81423	8.08938	8.38431	7.36413	8.68896	8.66187	8.95021	9.04376	8.65541	8.56622	6.76736	7.26269	8.19923	6.67572	7.5581	7.53168	9.5704	9.91574	9.69289	9.47631	9.12555
Os11g0159500	Hypothetical protein.	expressed protein	3.77134	3.98747	2.97503	4.59158	4.50964	2.77363	3.50752	3.68184	3.71916	3.33229	3.60593	3.00232	7.35063	7.03188	6.76335	6.15551	6.59786	6.88835	2.67724	3.4718	2.84474	2.34125	2.29247	2.59865	4.40004	2.84921	4.25585	4.2558	4.4054	3.87981	4.17929	3.94923	4.19679	3.60849	4.08452	4.71567	3.53752	3.55112	4.26912	4.68854	3.78646	3.93349	9.86384	8.68692	8.51099	7.76949	9.59545
Os11g0170300	CBS domain containing protein.	CBS domain-containing protein, putative, expressed	3.19558	2.47753	2.91906	3.3883	2.97813	3.94565	3.23293	2.03194	1.58	2.36922	2.09033	2.27687	2.56594	2.87031	3.35023	1.10466	1.36012	3.29617	2.56003	2.49011	3.76417	2.69211	2.88164	3.54077	1.92606	3.24539	2.33447	2.24417	2.19867	2.36167	2.23503	2.46672	2.47004	2.6399	3.5994	1.16557	1.85847	3.13369	0.5335	2.01795	2.37796	2.44183	2.30284	2.53584	1.14329	2.60419	3.02952
Os11g0175300	Hypothetical protein.	proteophosphoglycan ppg1, putative, expressed	2.8135	3.46977	2.08028	2.68019	2.23255	3.11265	1.9282	2.85271	1.19466	2.46272	1.14799	3.43411	2.5551	2.77006	3.28021	3.7961	2.52303	3.64514	2.00184	3.01437	1.13905	2.88103	3.20906	2.10817	4.3197	4.85715	3.0564	3.11301	2.88719	4.14021	4.2102	4.77815	3.26575	3.87096	5.69392	4.9582	4.86409	4.84708	3.18379	2.93389	4.42416	2.27976	2.80936	2.16318	1.34028	2.76448	1.67074
Os11g0187500	Heat shock protein 70.	DnaK family protein, putative, expressed	0.446321	1.52581	1.14974	1.6605	2.31281	0.679333	1.57725	1.12243	2.1377	1.65678	2.56511	1.20212	1.95754	2.15266	1.72146	1.75117	0.890477	2.13367	1.86288	0.0612959	2.18419	1.76968	1.29715	1.40916	0.855148	4.92707	3.55323	0.588679	0.0920202	3.1937	1.36237	1.73801	0.67161	2.32362	3.00433	1.59974	3.0061	1.93181	2.09082	0.381774	1.52236	1.63848	6.23519	2.53634	3.22395	1.51792	5.32186
Os11g0187600	Heat shock protein 70.	DnaK family protein, putative, expressed	2.49348	1.32969	-0.0924163	0.915198	1.09404	2.11786	2.91185	2.58621	1.36186	1.30311	1.3493	2.21479	1.45227	2.66338	2.84791	-0.385406	1.73984	1.81394	2.26004	0.0360669	1.42667	-0.335164	1.80257	0.383931	-1.18217	0.735895	3.522	0.761687	1.69997	3.95313	2.10892	1.22697	2.66648	2.26063	0.9578	5.15066	2.7592	-0.522263	1.14914	3.29449	-0.00604214	0.612731	1.64068	0.351891	0.264768	1.04648	0.841124
Os11g0192400	Pectinesterase family protein.	pectinesterase, putative, expressed	2.2768	0.452332	2.0336	1.61005	1.53939	1.23782	3.86129	0.562964	2.11767	1.8832	0.907706	1.06572	1.62972	1.80056	1.47296	1.73714	1.23763	0.772482	0.7713	1.85199	1.33292	2.20127	-0.272465	1.35626	3.61193	4.5485	3.75958	3.05193	1.6814	3.87906	1.79521	2.03361	0.468314	0.266872	3.09682	1.25287	1.16176	1.59799	0.416796	2.04682	2.32686	1.92958	1.435	0.355352	0.380333	0.887985	0.722164
Os11g0196400	Non-protein coding transcript, unclassifiable transcript.	No Hit	2.90568	2.8894	-1.44073	1.56263	0.602555	1.98772	3.65366	5.0773	4.67031	3.39759	3.69177	2.83545	6.02069	6.06851	5.71876	3.80183	3.53104	0.97161	0.701673	1.83086	2.18148	1.2764	1.86713	0.226945	4.87209	5.18595	4.65753	3.02826	3.99911	4.17838	2.45208	2.76055	1.09428	2.32854	4.04681	3.0306	3.35313	3.43542	2.82592	1.86125	2.45353	1.7872	2.05747	3.40693	4.34395	1.1374	3.69318
Os11g0201600	(No Hit)	No Hit	2.26945	2.75416	3.45699	1.02102	1.89634	1.98894	2.34487	2.02536	2.35763	1.79314	2.00982	2.28294	2.16325	2.09887	2.62319	3.43509	2.08367	1.2697	2.01591	2.25696	0.609394	2.40085	2.2896	3.1341	3.58047	-0.519734	4.6544	3.72935	1.69956	1.21462	2.95875	3.42354	2.0832	2.67104	4.41436	3.52054	4.88842	4.01999	2.1499	2.14013	3.19412	2.11847	3.6873	3.52593	3.15316	2.08144	4.26596
Os11g0205200	Conserved hypothetical protein.	expressed protein	4.33565	3.92152	4.60533	4.52676	3.8105	4.22041	3.62516	4.22721	3.49776	3.55717	4.09655	4.08594	3.06029	3.23501	4.06945	3.42897	3.93705	3.23962	2.92678	2.58761	3.1885	2.03088	2.56499	2.87339	3.58075	4.85646	1.7538	2.56404	3.19145	3.57986	2.10609	2.5065	2.06755	2.83156	3.63656	2.81103	6.43239	3.61627	2.7768	4.61094	4.07798	2.84536	4.52318	3.28062	2.98066	3.72542	3.92169
Os11g0206100	Hypothetical protein.	No Hit	3.40698	3.30465	2.70728	2.97369	2.81165	3.33343	3.58543	2.80518	3.92581	2.85289	3.92839	3.49856	3.60886	2.96282	3.01167	2.70658	2.85108	3.53992	1.90284	1.58485	1.42729	2.72591	2.54034	2.29972	3.93605	4.79237	1.84147	3.13622	2.21997	5.30512	2.625	3.3143	3.08605	2.63655	3.81218	3.23069	3.6564	3.92063	2.76882	2.33275	3.28639	3.48695	3.47305	3.09644	4.02108	1.70326	2.90716
Os11g0218600	(No Hit)	No Hit	8.46766	8.6863	8.5593	8.91555	9.34276	9.08604	9.03717	9.29946	9.03759	8.427	8.5599	9.52579	9.60972	9.28395	9.1808	8.22223	8.78497	8.78975	7.62655	6.96068	7.75931	6.51683	7.02946	6.25917	6.9791	7.35399	7.91287	6.31215	6.53	7.87676	7.54914	7.76557	7.85419	7.12595	7.24186	7.52572	11.7192	9.33884	8.41689	9.6324	8.99198	7.95523	9.58717	7.61972	7.34822	8.13356	7.03699
Os11g0220400	Hypothetical protein.	CIP111, putative, expressed	3.754	3.85403	3.09005	3.23713	2.95126	2.90499	2.70809	3.77192	3.34079	3.29419	2.71952	4.03293	4.13101	3.52988	4.06105	3.1884	3.0673	3.58049	3.6798	2.9509	2.50946	3.28089	2.89659	3.19669	3.31167	4.04116	4.03142	3.10917	3.17446	2.73779	2.88021	3.67934	3.07572	2.92715	4.3107	3.31543	4.85351	4.5293	2.74423	3.26986	4.34721	2.8182	4.47696	3.80858	3.61992	2.624	3.90478
Os11g0230700	(No Hit)	serpin domain containing protein, putative, expressed	2.56998	2.44933	2.41068	3.78123	2.60914	3.04132	3.49447	0.932011	2.50241	4.33848	3.36209	3.26531	3.59911	3.15363	2.64957	3.08265	3.26033	3.72609	1.89513	5.05304	3.2247	3.97981	3.08748	3.32321	1.15479	3.28124	7.07253	4.20139	1.78735	4.36795	4.06186	3.64723	3.46204	3.3881	3.68697	4.6093	4.80141	4.95701	4.38453	4.97427	4.59832	3.7941	2.21918	3.32288	3.43893	2.4453	2.37432
Os11g0231600	Cyclin-like F-box domain containing protein.	OsFBL54 - F-box domain and LRR containing protein, expressed	2.49086	2.71026	2.3087	4.77472	2.42312	1.91283	1.39881	2.96014	3.61664	2.6408	1.26094	0.99969	1.37271	2.73434	2.12018	-0.785954	2.35519	2.09187	1.95237	0.493944	0.836639	0.647743	0.345578	1.62963	-0.812064	3.34357	3.47455	1.45696	2.11172	4.18009	1.90185	0.994237	0.910126	2.39648	0.952558	2.42959	-1.2	-0.428321	1.27176	-0.191719	-0.485313	1.50378	2.02349	0.952971	1.50509	3.81775	2.64457
Os11g0233900	(No Hit)	transposon protein, putative, unclassified, expressed	3.27927	2.96652	1.74608	4.32276	4.3277	3.94749	3.71286	2.70414	2.42187	3.67894	3.7953	4.25089	1.46856	2.20826	1.58207	1.86883	2.80585	3.35625	5.33272	3.52185	4.59323	4.21567	4.21245	5.75561	4.45885	-2.54101	4.53916	4.00798	3.90093	2.23418	2.2618	0.883064	3.12497	1.9016	0.902731	2.37746	1.73502	0.989336	0.487423	1.9361	-0.434344	5.23039	7.35184	6.14597	6.2164	5.77236	7.06192
Os11g0246400	Homeodomain-like containing protein.	No Hit	3.52932	3.50928	4.09183	2.99736	3.12763	3.22278	2.95466	3.25689	2.14497	2.38973	2.67655	2.90855	3.62871	2.03411	2.08805	3.34615	3.22547	2.5293	2.86342	3.22623	1.36786	2.9898	3.01761	2.26679	4.32095	4.92211	4.65168	3.50488	2.65274	5.5371	3.61782	4.32012	1.42654	3.25607	5.15606	4.14098	5.38075	4.49729	2.37392	2.80801	4.06058	2.10566	2.97525	2.93202	1.72212	2.03872	1.99076
Os11g0258700	Transcriptional activator Ra homolog (Fragment).	anthocyanin regulatory Lc protein, putative	3.32764	3.76235	3.83881	3.75796	5.882	1.70759	4.13569	2.38072	-0.138085	1.67251	1.50305	2.87261	3.10511	3.3448	2.88479	1.77612	1.90056	2.03051	3.66649	4.65522	2.83062	6.25938	5.00282	5.8064	2.78346	1.80759	-1.15349	3.70082	2.16533	-0.881454	1.84938	0.437845	1.47294	-0.0599731	-0.996506	2.60369	3.54188	3.06155	1.84576	1.59468	0.220522	0.601775	1.73412	3.65368	0.166066	3.67675	2.27228
Os11g0261900	Metallophosphoesterase domain containing protein.	Ser/Thr protein phosphatase family protein, putative, expressed	4.67699	4.83434	6.2521	5.75945	4.76933	5.39598	5.87249	5.2073	5.43235	6.35035	6.2831	6.45996	5.24046	5.25925	4.34869	5.59923	4.84074	5.3231	5.656	5.7945	5.54097	6.13839	5.86747	5.53675	4.58378	5.01638	4.41551	5.95902	5.98238	5.23701	7.91117	7.36655	7.51569	7.62724	7.16746	7.40657	7.13519	7.15092	8.11746	7.83229	7.17992	7.83466	6.50294	5.74128	5.75407	4.54129	5.92249
Os11g0264700	Protein of unknown function DUF525 family protein.	expressed protein	8.64466	8.3151	7.95963	8.92605	8.5415	8.16284	8.75724	9.14074	8.70722	9.71474	10.0176	9.22717	8.46417	8.92787	8.5357	9.24078	9.75385	8.95395	7.61564	7.9546	7.39657	8.27836	8.03964	7.76856	8.79465	8.21079	8.94738	10.1051	10.3709	9.97556	8.26853	7.83315	7.88137	8.35594	7.60999	8.06839	8.47687	8.68992	8.72859	8.92585	8.75197	8.99213	8.09262	7.89103	7.76226	8.32691	8.43554
Os11g0277800	(No Hit)	No Hit	7.66136	7.938	7.22492	8.21156	8.41734	7.93623	9.26724	9.88441	9.69155	8.69106	9.04332	8.64123	8.9844	9.77461	9.5883	8.52533	9.76731	9.15884	7.47627	6.72958	7.4573	6.27356	6.67897	6.19223	5.74758	5.94299	6.21797	5.81704	5.94235	5.88054	7.74482	7.68986	7.56528	7.10334	7.3587	7.41715	7.8461	7.37184	7.28557	7.53585	7.22574	6.93576	7.85887	7.78831	7.13623	7.10227	6.98963
Os11g0281200	(No Hit)	No Hit	8.33604	8.68121	8.46539	8.95501	9.2755	9.01725	8.92502	9.21186	8.92446	8.29779	8.49888	9.43404	9.40948	9.14652	9.0819	8.05988	8.65075	8.67767	7.53048	6.87999	7.55051	6.19672	6.81709	6.16714	7.06649	7.01253	7.85044	6.17414	6.45267	7.70872	7.4603	7.68546	7.81128	7.07369	7.17021	7.32888	11.6072	9.27491	8.46693	9.69041	9.03572	7.93794	9.65519	7.72377	7.27774	8.0303	6.94141
Os11g0433100	(No Hit)	No Hit	2.62866	3.44169	4.24086	4.20787	3.73169	3.43466	3.29538	2.88419	3.09631	4.48713	4.59392	4.32978	2.89808	4.16816	4.29736	3.50253	4.39702	4.53786	3.4615	3.13909	10.9166	2.39317	3.05521	3.2764	3.223	3.86845	4.29436	4.15945	3.00862	0.511557	2.96964	3.10423	3.10465	2.74849	3.84473	3.58203	4.3045	3.60725	3.53533	3.88426	3.52474	3.84693	5.19245	3.69105	4.00662	3.2186	4.053
Os11g0437800	(No Hit)	flavonol synthase/flavanone 3-hydroxylase, putative	2.43943	0.263976	1.1683	0.377857	0.443227	1.04415	1.80528	0.627302	1.40957	2.36127	0.469961	0.051133	2.25422	2.08535	1.4661	-1.00406	0.897813	2.53585	1.18494	1.15751	2.10157	0.916124	1.51375	2.06664	2.6367	3.99861	0.246101	0.978622	-0.486647	2.17418	3.37136	3.94692	3.14641	4.1137	4.89632	4.78377	1.36097	1.97476	5.3511	3.77781	1.25893	1.24145	1.50234	0.340606	2.19157	0.613134	0.626037
Os11g0442900	Zn-finger, C2H2 type domain containing protein.	ZOS11-02 - C2H2 zinc finger protein, expressed	3.21427	2.8377	4.06204	2.83157	3.93319	3.36139	1.62984	2.42509	3.45315	0.942647	1.8296	3.65377	3.6567	3.12795	4.59582	2.75089	2.3602	2.94003	2.08023	2.46939	2.04292	2.99758	3.18788	2.73986	3.73193	3.8625	2.49552	2.83175	1.60434	4.63341	4.21902	4.50254	2.20849	3.87444	5.5329	4.97777	5.12758	4.73981	2.77543	2.96877	4.16825	2.05391	2.81152	1.92586	1.92582	1.91741	1.20975
Os11g0449000	(No Hit)	No Hit	8.26244	8.63015	8.44672	8.96211	9.25675	9.04558	8.89256	9.18724	8.98494	8.26903	8.44447	9.47189	9.41205	9.12208	9.07238	8.01993	8.65892	8.68729	7.6097	6.79651	7.58831	6.22423	6.84888	6.07931	6.99668	7.11835	7.82481	6.18766	6.48337	7.74734	7.43079	7.68162	7.70719	7.08785	7.12866	7.38723	11.62	9.30556	8.47536	9.68918	9.0165	7.96226	9.66788	7.70356	7.281	8.04716	6.85772
Os11g0454800	(No Hit)	ATP-binding region, ATPase-like domain containing protein	0.845289	1.94163	1.9443	1.64623	1.60117	0.256693	0.656667	1.50066	2.94415	0.303951	1.352	1.689	4.45451	2.11882	2.95589	1.71134	3.06719	2.62665	0.762713	2.05397	1.81191	1.21828	1.36932	0.875227	3.31188	4.11882	4.23643	1.61275	2.84117	1.99731	1.21044	1.27959	0.259047	0.744946	2.96718	0.487736	2.81441	2.2618	1.07595	3.85505	1.47038	2.25589	1.11943	2.23054	1.17791	1.00284	1.56982
Os11g0519300	Hypothetical protein.	No Hit	2.83434	2.26231	2.3005	2.26831	4.87687	0.434583	2.07094	2.12236	0.678784	5.35402	1.53102	2.40927	4.22443	3.22284	1.43443	2.35488	2.95339	2.7182	2.5323	2.76472	1.76121	2.01337	2.62014	1.32508	4.4712	4.33374	2.61594	3.48256	4.91623	2.9484	5.79191	3.88436	2.02646	2.10811	4.88154	3.19362	3.96953	4.72774	1.17528	2.86456	4.0535	1.08123	1.97438	1.45998	2.10507	0.863463	1.9837
Os11g0556100	Hypothetical protein.	No Hit	4.36722	4.29188	4.04341	4.45121	3.88726	4.29035	3.33487	2.85565	3.49029	4.96233	3.51577	4.6897	3.09913	2.98971	4.17823	2.18179	3.3845	2.08407	3.10528	3.04015	2.96482	1.60318	2.38063	2.05423	4.80975	4.37079	3.7591	2.79682	2.63628	4.85662	3.33586	2.1884	3.48601	3.43694	1.81171	5.83824	4.45053	3.55863	3.41899	5.31734	3.52815	3.94672	5.09224	3.59302	4.0559	4.07387	3.92084
Os11g0574200	Zn-finger, RING domain containing protein.	zinc finger C3HC4 type family protein, putative	1.71451	2.77662	4.03147	1.69385	2.10648	3.66326	1.94972	2.375	1.81048	1.07101	1.1975	2.44132	3.35689	2.49078	6.22121	6.1864	2.29856	2.07077	1.35096	2.60414	2.19072	3.29767	2.72081	1.90689	4.22911	5.56193	4.31697	3.42	3.30299	3.15438	2.36849	3.2279	2.33621	2.06878	4.42718	3.22714	3.40763	4.01869	3.55799	1.94942	3.57385	1.57772	1.23568	1.44787	2.74985	0.882003	2.99616
Os11g0597800	(No Hit)	No Hit	2.59885	3.07447	3.58082	2.72597	3.38113	3.85141	2.09907	3.15322	4.08627	2.5119	3.2431	4.04975	3.9282	3.57558	2.73558	3.66131	2.55964	2.95761	3.36883	3.46089	3.43526	2.55102	2.99098	3.03124	2.78353	3.74667	4.21118	3.2577	2.88511	3.87199	2.92144	2.80559	2.9904	2.88918	2.85956	3.01701	5.22315	3.65158	9.4127	3.23491	2.28761	3.42359	2.96449	2.60534	3.02562	4.36741	2.88283
Os11g0619800	BTB/POZ domain containing protein.	expressed protein	3.43259	3.25817	4.02606	2.93804	3.82113	2.9527	3.87815	2.79987	2.97988	1.24553	3.92821	3.20122	3.78833	3.91375	3.78427	4.39537	3.86499	3.64671	3.17074	2.82412	2.85328	3.29121	3.1968	2.23028	3.47232	4.60737	4.51222	2.7513	3.29138	4.90089	2.93639	2.76533	2.06862	2.69879	4.46684	3.21139	4.48612	3.76463	3.06655	3.42705	3.3906	2.86948	2.37847	3.38718	2.15493	5.68633	1.22698
Os11g0621200	(No Hit)	No Hit	5.99789	6.4158	5.63234	5.41411	5.95455	5.26504	5.80194	6.89646	6.32255	7.39779	5.78672	5.49472	5.27382	5.57018	5.86908	5.01894	6.11399	5.47617	3.93648	6.49057	4.05397	3.26566	4.15257	3.38307	3.44557	5.00265	4.02203	3.76284	3.76469	4.5211	3.02508	3.67839	1.97794	2.68474	4.18888	3.38599	6.84628	5.45527	4.22651	4.69387	5.26175	4.60647	4.33673	3.86843	3.21101	4.92313	3.58843
Os11g0625000	(No Hit)	No Hit	4.91415	5.38883	5.5933	5.34056	5.27765	5.61547	5.55901	6.93865	5.40655	5.04802	6.49416	6.02794	5.77066	5.12782	5.48157	5.25929	5.37312	5.99965	8.12557	7.54152	7.90701	6.89968	6.84948	7.57764	6.07453	5.9047	6.74428	6.76133	6.87436	5.47159	6.16565	5.96137	5.80461	5.99137	6.01711	5.82724	8.10062	6.31989	6.32374	6.70115	6.07041	6.33404	5.57097	6.8947	6.10551	9.49762	7.04898
Os11g0629600	BTB/POZ domain containing protein.	disease resistance protein RPM1, putative, expressed	4.83238	4.20061	4.19253	3.91067	3.35931	3.49031	6.13213	5.76021	6.11896	4.4862	4.31965	3.2479	6.87192	6.67076	5.8813	4.81732	5.24838	4.94499	4.60887	5.71392	4.89892	3.24108	3.11209	3.1586	5.43894	5.25024	5.47182	5.02562	3.93172	4.62782	5.99149	5.61571	5.96091	5.40953	5.08708	5.02294	5.13369	5.77102	6.1778	5.72575	4.88879	5.74807	5.83159	5.77962	5.98746	6.77332	4.83658
Os11g0642100	Cyclin-like F-box domain containing protein.	OsFBX432 - F-box domain containing protein, expressed	0.742001	1.60888	2.58969	2.60967	1.03479	-0.192626	1.11295	0.972868	1.35824	2.02647	1.81683	1.77709	1.45825	3.26633	0.638954	1.38734	0.935499	1.77703	0.700429	1.44915	0.489358	2.27498	-0.0762092	0.620323	-1.24321	3.98061	4.88545	1.10826	1.01831	3.54298	1.68033	0.28696	1.19018	0.492522	0.217635	1.74517	2.11303	0.508205	1.18184	0.468405	0.725482	2.00143	2.32048	1.43649	1.36369	1.40757	1.31931
Os11g0657200	2OG-Fe(II) oxygenase domain containing protein.	oxidoreductase, 2OG-Fe oxygenase family protein, putative, expressed	10.0902	9.68888	9.17259	10.1499	10.0681	9.50957	10.2132	9.83101	9.27245	9.98938	10.0444	9.9245	9.2784	9.38671	9.3857	9.60019	9.58533	8.92026	9.41928	9.207	8.93952	9.2093	9.11869	9.29953	8.96088	8.36204	9.10403	9.85931	9.54815	8.92363	9.59137	9.15106	9.86204	9.79101	8.885	9.20607	8.50059	8.58012	8.96182	9.40296	9.04272	9.31434	9.86708	9.50287	9.20733	9.25466	9.46138
Os11g0674300	(No Hit)	No Hit	4.18348	3.26158	5.33158	5.13079	4.01476	4.89965	4.17314	3.79129	4.8658	4.52205	3.66822	4.61623	4.16941	4.01994	4.11956	4.20606	3.78503	5.53697	1.62195	3.34687	3.72299	3.52653	3.54252	3.29668	3.65474	5.35017	4.45096	3.77344	3.85654	4.91257	4.35979	3.97142	2.98032	4.31135	5.17536	6.47369	5.03671	4.59295	3.97252	5.07404	4.57153	3.40978	3.58884	3.33925	2.93759	3.98426	3.46771
Os11g0681700	Hypothetical protein.	No Hit	7.89619	7.92799	7.94243	9.58127	10.2473	9.27748	6.83597	8.03726	7.92967	9.21242	10.5136	8.5529	6.73526	7.5516	7.07149	9.01336	9.66853	7.23436	4.55199	4.51384	4.56368	4.39403	5.28686	4.5549	3.56469	5.91209	4.83822	4.12229	5.31737	4.02506	4.49065	5.12477	6.62356	5.47634	5.55756	4.96022	8.41839	6.62722	5.14244	6.22184	6.4449	4.81614	5.91479	6.14073	4.97921	5.64767	4.37283
Os11g0696400	Glycoside hydrolase, family 3, N-terminal domain containing protein.	No Hit	2.73623	2.17625	3.18704	2.1041	2.31479	2.59091	2.14888	3.32563	2.53843	2.05788	2.00966	3.54408	2.47281	0.888785	1.69722	2.06875	2.62051	3.17593	2.31343	1.7177	3.00367	0.733246	2.04531	2.46974	-2.51155	4.81569	-0.319205	2.6168	2.88636	0.214175	2.03331	2.19069	2.77164	1.82728	2.84889	3.74108	5.6944	3.19561	2.13066	2.32197	3.62351	3.20599	3.10623	2.85187	2.24133	3.01607	1.78471
Os12g0109300	TPR-like domain containing protein.	pentatricopeptide, putative, expressed	5.42711	5.72512	4.61385	6.58623	6.24507	5.22473	5.58538	5.79165	5.73238	6.46458	6.49679	6.04735	6.05393	6.0259	5.61451	6.38099	6.62925	6.88138	6.96543	7.00209	6.28422	6.95742	6.84639	6.83152	5.76975	5.21501	1.82294	5.60314	5.88184	4.90309	6.46426	6.12752	6.15805	6.55628	5.82536	5.58445	5.91272	5.58781	5.76593	6.123	5.73647	6.00914	8.32639	7.4566	7.16436	5.57886	6.9747
Os12g0121300	Cytidylyltransferase domain containing protein.	cytidylyltransferase domain containing protein, expressed	12.4347	11.8125	11.3392	10.5221	10.1239	10.0762	11.1692	10.8118	10.6026	10.7266	10.1491	9.97113	10.5044	10.3981	10.3172	10.6666	10.4241	10.3752	9.99001	10.3742	9.8846	10.2965	10.3174	10.3356	9.92829	9.30292	9.58225	9.75474	9.71007	9.30159	10.0493	9.08791	9.50574	10.2042	8.98983	9.79451	8.36121	8.50059	8.92878	9.16849	8.6384	8.98644	10.5679	9.97451	10.0208	8.66077	10.5974
Os12g0132400	Grwd-pending-prov protein.	WD domain, G-beta repeat domain containing protein, expressed	10.5008	11.1274	9.36845	10.1372	10.2806	9.31303	10.1745	10.7742	10.5944	10.2333	10.6861	10.5183	10.7745	11.1342	11.1056	10.4753	10.7855	10.7972	10.129	10.5198	9.75644	10.78	10.3301	10.4608	10.4993	9.99011	10.5114	10.7736	10.3391	9.72442	9.34969	9.4552	9.74207	10.1384	9.61114	9.68027	8.90213	9.39775	9.72398	9.80407	9.44289	10.2878	11.4592	10.5656	10.4991	9.84175	10.5103
Os12g0133900	Mpp10 protein family protein.	M-phase phosphoprotein 10, putative, expressed	9.24752	9.74033	8.69105	8.00129	8.0998	7.48549	9.44187	9.53159	9.48479	8.29851	8.09515	7.64347	9.63313	9.81806	10.1374	7.92874	8.87397	9.13484	8.50459	8.542	8.6092	8.8454	8.80198	9.20481	8.19667	7.14832	7.67138	6.55726	7.47829	7.3628	8.19244	8.35198	8.20581	8.7463	8.46633	8.32973	7.91995	8.02265	7.82438	8.17777	8.09786	8.36237	9.93463	9.26548	9.20645	8.55585	9.53178
Os12g0152200	Cyclin-like F-box domain containing protein.	OsFBO24 - F-box and other domain containing protein	2.33101	2.27829	0.874966	3.9734	4.69536	3.55501	2.82309	4.66105	4.78874	4.56099	6.38849	5.02762	5.47636	5.4471	5.13907	6.50346	7.06504	7.44753	1.65478	2.21132	2.7523	0.683891	1.79811	1.7749	2.53915	0.0910104	2.90958	0.714576	5.171	1.70202	0.836124	-0.6836	0.258185	0.17081	-0.827681	2.53614	2.79264	1.04881	1.52399	0.8875	-0.538563	2.18703	1.70058	1.25569	0.342844	1.02527	2.25421
Os12g0161500	Hypothetical protein.	expressed protein	1.63448	3.27154	-1.21859	2.69086	2.84945	-0.804857	2.11836	2.66592	1.18092	2.87202	3.24465	2.83402	4.49276	4.29665	4.14465	4.09007	4.46697	4.6524	1.25144	1.95158	2.04662	1.69511	1.15053	1.72073	3.66019	4.85913	2.48213	0.734876	2.49573	-1.58288	2.38179	1.93802	2.77857	3.02251	1.34033	2.62327	4.44524	3.9569	5.21529	4.97087	3.97455	5.67517	1.75935	2.01919	2.00626	2.46487	2.08021
Os12g0178200	Thylakoid-bound ascorbate peroxidase (EC 1.11.1.11) (Fragment).	OsAPx5 - Stromal Ascorbate Peroxidase encoding gene 5,8	5.07452	5.34287	4.60216	5.97061	5.73451	4.98326	6.95948	7.26214	7.25855	6.24511	6.70948	6.12079	7.10349	6.78426	6.7207	6.70182	6.91168	6.59247	6.15358	6.49463	5.81424	6.18892	5.95992	6.21348	6.55806	6.74521	5.97034	6.03279	6.25924	6.27425	5.78328	5.69281	5.14674	6.17072	5.83692	5.58294	5.68081	6.05932	5.80761	5.86986	5.81528	5.87612	7.48692	6.53777	6.49185	5.9882	6.86721
Os12g0188900	Exonuclease domain containing protein.	exonuclease, putative, expressed	9.74928	9.93572	9.05694	9.52261	9.45113	8.81467	10.0397	9.9849	9.66455	9.41683	9.29613	8.65984	9.1095	9.22419	9.21312	8.7196	9.38908	8.75441	8.068	8.13796	8.44992	8.28649	8.58003	8.6945	8.3876	7.19804	8.18954	8.25256	8.21582	8.27744	8.07714	7.77644	7.88336	8.31428	7.692	7.97777	7.35761	8.15944	8.16411	8.26582	8.30993	8.60961	9.76118	8.99494	8.78722	8.76603	9.29043
Os12g0194400	Hypothetical protein.	No Hit	3.23978	3.42653	0.578017	3.6337	3.43269	4.03564	4.20027	2.9252	3.44877	3.83735	3.36617	3.43149	4.5881	5.08145	3.69791	4.67991	4.27204	4.4263	2.44706	3.12248	3.4013	3.79235	4.23351	2.94167	3.86088	4.60388	4.89372	1.89649	3.23382	3.22222	4.15715	4.43954	3.6028	3.88322	5.11607	4.31565	4.99692	4.33942	3.72915	2.45456	4.13815	2.83163	4.2248	4.6204	4.76401	2.24463	3.46264
Os12g0236600	Conserved hypothetical protein.	expressed protein	1.0169	2.13485	2.79293	2.479	2.68682	3.09801	2.89698	1.57342	0.24456	2.18685	2.10892	3.00748	1.76197	2.27145	0.960113	0.984587	2.38411	3.13439	2.47001	2.43274	2.03538	4.07764	1.50084	1.89821	-0.425694	1.13492	-0.255238	3.71479	3.36356	1.27047	3.75888	3.80325	4.05831	4.14271	4.1468	4.70853	4.57171	3.35366	4.17935	4.93431	3.15038	3.66824	2.1782	0.597499	2.24345	3.12211	1.16879
Os12g0256400	Hypothetical protein.	No Hit	7.06553	6.57371	6.91295	7.56899	7.30304	7.24339	6.45719	6.37036	6.40627	7.15685	6.41331	6.88695	6.7694	6.60633	6.25789	6.61242	7.1236	7.07467	4.85309	4.60884	5.10764	5.6391	5.86953	6.01073	4.98216	5.14295	6.06477	5.20397	6.02844	5.37024	5.76957	5.7294	5.6739	6.05919	6.00495	6.0551	8.94657	6.88448	6.23016	7.60304	6.63207	5.88657	6.66346	5.4475	5.11014	5.28759	5.8019
Os12g0273300	Disease resistance protein family protein.	stripe rust resistance protein Yr10, putative, expressed	5.42351	5.48298	4.2554	6.33312	6.32851	5.91845	5.97649	5.9022	5.70042	6.25235	5.70585	5.67625	6.81296	6.79689	6.98862	6.041	6.85133	6.44927	5.24448	5.53268	5.54028	5.37849	5.31423	6.06354	5.91022	6.16054	6.22325	6.5941	6.19338	5.33436	4.87573	4.63938	5.16792	5.29217	3.97849	5.09814	4.90624	4.29061	5.26293	5.84895	4.8822	5.67527	5.78938	5.06216	5.26475	5.58977	6.30849
Os12g0282000	Hypothetical protein.	expressed protein	2.88946	3.3336	3.19465	2.05161	2.46124	0.475326	1.54622	2.37115	2.42765	3.27047	3.20138	1.45674	2.99871	2.64856	1.96611	2.71886	2.24993	3.04608	2.00503	2.14264	1.85236	2.1445	1.81381	1.75056	2.84754	5.05294	4.68416	3.42243	2.51587	5.0161	3.34769	2.81881	4.18712	2.53391	3.88841	3.18164	4.20394	3.53024	1.24762	2.70577	3.24333	2.81133	1.73443	2.23419	2.68299	2.00145	1.99912
Os12g0294800	(No Hit)	No Hit	5.49983	5.85035	6.17224	6.37033	6.54109	6.61499	5.54168	5.30551	4.80421	5.26817	4.60528	6.83429	3.82223	4.61479	5.27971	2.27185	4.71335	5.22289	3.93292	2.58676	3.76256	2.84203	3.74723	4.16478	4.92267	4.01419	5.00133	3.53391	3.45144	5.73955	3.64079	3.9776	4.06925	3.73261	3.73472	4.10463	8.15808	6.40419	5.36028	7.34428	6.25658	4.73004	6.67289	4.15993	3.20593	5.69447	4.40063
Os12g0296900	(No Hit)	No Hit	7.98255	8.34924	8.1015	8.64242	8.89364	8.68351	8.85282	8.92316	8.61402	8.24587	8.03573	9.09199	9.0356	8.76286	8.97034	7.61238	8.3183	8.55041	7.28086	6.38853	7.46774	5.83247	6.45143	5.99974	6.04525	6.78878	8.31195	5.75295	6.04145	7.44847	6.97119	7.30414	7.38871	6.64629	6.77079	6.9787	11.1475	8.98928	7.96405	9.57926	8.74578	7.56025	9.3373	7.37597	6.84334	7.9925	6.81068
Os12g0460000	Hypothetical protein.	No Hit	3.4921	2.88278	4.33406	3.71576	2.80714	3.92405	4.81997	4.24109	2.14933	2.45974	2.39368	3.103	3.73162	3.99855	3.78578	4.11723	3.08955	4.28215	3.87905	3.65444	2.69068	4.19442	3.90589	2.77853	5.19075	5.12085	4.169	4.19212	2.102	4.51368	4.3494	5.05048	2.86148	3.35225	6.03836	4.32849	5.73738	5.70186	3.80623	3.93695	5.25791	2.97287	2.88093	3.36897	2.95577	2.84636	2.1042
Os12g0509100	Hypothetical protein.	expressed protein	8.28324	8.56126	6.59725	7.72616	7.71957	5.74959	6.7005	5.88043	5.64744	6.60217	6.47182	5.9168	6.29776	6.09582	7.01878	5.94983	7.03433	5.42319	4.94556	5.51797	6.4039	4.69294	5.37363	5.94033	5.78245	4.98669	6.63345	4.53964	5.25451	5.11581	6.20571	6.08414	5.64563	6.12264	4.88742	5.58998	5.95222	6.52097	6.24928	6.08393	6.18564	6.94325	7.51818	5.74147	5.43993	6.08794	6.25995
Os12g0509200	Hypothetical protein.	expressed protein	4.1551	3.82448	5.05342	3.79235	3.43489	5.408	3.84733	3.8316	4.04136	0.792685	3.86821	4.26592	3.38184	3.6919	4.36325	4.08765	3.54025	4.11436	4.0594	2.98485	3.45865	2.79895	2.54235	3.58711	5.38095	5.04305	4.05443	4.34166	3.91213	2.98001	2.9113	3.78907	2.88682	2.762	3.23973	3.06067	5.47435	4.57161	3.5111	4.25469	4.29785	3.19637	4.0865	3.33831	3.68182	3.71328	3.6543
Os12g0518900	(No Hit)	No Hit	8.47807	8.78544	8.56844	9.13658	9.46802	9.09679	9.10631	9.4859	8.99479	8.46294	8.56352	9.53344	9.56978	9.26438	9.29575	8.15468	8.74824	8.82752	7.66155	7.02473	7.83608	6.30711	7.04302	6.45527	6.95998	7.7272	8.14002	6.31586	6.92464	7.83402	7.57885	7.80868	7.91718	7.20768	7.22957	7.44781	11.6236	9.31147	8.41506	9.60759	9.0508	8.03996	9.68011	7.97147	7.3654	8.18457	7.03997
Os12g0529100	Hypothetical protein.	No Hit	3.24383	3.16192	3.93033	3.41028	3.36315	3.76453	2.82615	3.10156	2.78238	3.05883	3.00598	4.7284	3.39379	3.64051	3.42058	3.77772	3.34243	4.38441	2.78912	3.01358	4.53128	3.05977	2.84214	3.15297	5.09375	3.82339	0.740111	3.68227	3.49203	3.86371	3.03724	4.20592	2.90458	3.68421	4.79717	3.36433	5.12283	4.80948	3.13657	3.83677	4.4501	3.53822	3.69451	2.76436	3.39523	3.03652	3.41267
Os12g0540100	(No Hit)	No Hit	3.92994	3.91142	2.2835	3.80576	2.71883	3.86804	3.11444	2.44723	1.65008	2.4457	2.37324	3.33266	2.88582	2.0552	2.68571	3.30069	2.9313	3.6455	3.77386	2.55122	3.0396	3.83942	4.08748	4.00644	3.26103	4.35888	1.96266	2.70299	2.29686	2.85654	2.59303	1.92673	2.30755	2.93281	2.88287	2.8531	3.16493	2.82756	2.92167	3.05138	3.22561	5.31558	5.60759	4.05411	4.43969	2.7069	4.63983
Os12g0550800	Hypothetical protein.	expressed protein	1.85703	2.81879	1.69807	2.54098	3.02142	1.35108	3.40467	1.92197	2.01915	2.58722	2.26036	2.36767	1.67396	1.80588	-0.318821	2.05851	1.25517	1.95551	0.987909	1.9306	0.0758157	0.899124	0.667708	2.62735	-1.55612	2.47487	3.40944	0.48789	1.46366	3.80434	2.58495	1.62259	0.370231	1.98825	2.89003	2.09904	5.34938	2.15987	3.61965	3.71128	2.51663	1.51471	2.49869	1.10752	2.54203	2.19543	1.02616
Os12g0558400	Hypothetical protein.	expressed protein	1.84327	1.3194	1.29924	2.18198	2.15901	0.883758	1.86272	1.81456	2.11875	1.70313	1.26701	-0.289521	1.14605	1.99397	2.19674	2.1028	2.27575	1.27549	1.94878	0.614304	2.23033	1.12211	1.04214	1.92479	3.9941	4.27951	4.05543	2.04657	1.76145	3.26547	0.501034	-0.110157	1.06925	2.01377	0.194197	0.931915	0.342411	-0.0329136	1.27507	0.446757	-0.378687	1.2111	2.50683	2.03518	2.12896	1.43261	2.16949
Os12g0570300	Hypothetical protein.	expressed protein	2.85	3.50853	2.88743	2.18123	2.73414	2.54821	1.52478	2.15799	2.29872	1.91455	2.25441	2.93108	1.66523	2.43526	1.34209	4.11816	1.99958	2.49063	9.75175	6.84647	8.82666	8.68298	9.27415	9.81697	4.83618	4.37565	4.29911	2.58839	1.67396	4.50177	2.82119	3.70118	2.86882	3.35404	4.29535	3.8086	4.27795	3.77974	3.09532	2.55751	3.85118	2.0501	3.6109	4.68649	5.15807	2.51783	5.65103
Os12g0583000	Glycosyl transferase, group 1 domain containing protein.	glycosyl transferase, group 1 domain containing protein, expressed	8.17553	8.66857	7.64363	8.21085	8.50277	7.72576	8.37043	8.88167	8.68705	8.56128	9.09149	8.37939	8.29499	8.49339	8.30614	8.17571	8.63817	8.15808	7.64873	8.05572	7.89971	8.10737	8.21388	8.18046	7.62059	7.51293	7.99711	8.2568	8.50145	7.60143	7.93838	7.88559	7.97224	8.14563	7.86526	7.95515	7.35251	7.39654	7.59597	7.23351	7.65376	7.91919	8.25884	8.44941	8.39281	8.45771	8.42425
Os12g0593700	(No Hit)	No Hit	5.62324	7.36141	7.53084	7.97213	7.28724	8.77889	8.48736	9.80734	9.38799	7.79293	6.69729	7.43464	8.14891	5.75256	8.05438	8.6843	9.35406	7.28638	4.93378	6.50815	7.72404	5.66005	5.10669	6.09388	6.56241	7.16103	6.25089	6.0227	5.77941	6.34496	5.58576	6.42296	7.06533	6.05086	6.13243	6.8342	9.11892	7.8615	7.58016	7.7391	7.1516	6.9248	7.40396	6.5144	6.60536	7.93477	6.58728
Os12g0604400	(No Hit)	retrotransposon, putative, centromere-specific	5.23633	5.75435	6.02245	5.8197	6.3271	6.59486	4.43675	5.34728	5.06674	5.21656	5.45782	6.88459	3.03345	3.33166	4.0213	2.73354	3.80794	4.21402	4.05899	3.47251	5.0051	3.6118	4.11357	3.92317	5.43354	5.50313	4.92764	4.4209	4.3047	5.51499	4.762	4.99133	5.17128	4.42147	5.16253	4.74264	9.4689	6.97158	6.41488	7.37494	6.81031	6.43292	7.5744	6.78855	6.11594	7.5832	6.47669
Os12g0605900	Kinase like protein.	protein kinase domain containing protein, expressed	3.29969	2.67491	3.25854	2.81557	1.85528	4.29228	2.82444	3.45439	1.36272	-0.837733	1.96454	3.14462	2.78559	5.7639	3.64295	2.84195	2.89993	3.94594	2.72321	3.18641	2.55722	4.01377	3.79019	2.5618	1.47613	5.47448	4.61626	3.11964	2.94319	3.2269	4.1236	5.05066	2.5305	3.54175	5.79408	4.86618	5.01789	5.57029	3.08915	1.59507	5.02434	2.6934	2.36582	2.93914	3.00846	1.57878	2.08644
Os12g0608500	Protein kinase domain containing protein.	cysteine-rich receptor-like protein kinase 8 precursor, putative, expressed	2.11175	0.39653	2.60123	1.8338	1.16826	4.60111	2.02539	0.929707	2.15351	0.398609	1.52725	2.3478	0.881921	1.13226	3.22288	2.05239	1.08389	1.22807	1.79714	2.04375	-0.155761	2.16172	1.74052	1.89245	3.36051	5.42995	3.16349	2.49454	1.07513	3.15817	2.13326	2.55529	0.289627	0.729376	3.92232	1.5149	4.29995	3.33563	2.69426	3.05025	3.24239	2.17782	2.05873	1.42491	1.04075	1.15135	0.804862
Os12g0637900	CHCH domain containing protein.	CHCH domain containing protein, expressed	4.95383	4.87311	5.08147	5.66181	4.80881	5.35625	4.24788	4.90355	4.94566	3.65301	4.04358	4.96208	4.87776	3.9996	5.69396	5.00268	4.76519	5.27501	3.97313	3.94646	3.69939	4.01354	4.06198	4.1216	5.35952	4.26506	3.42431	4.65141	4.45941	3.00717	4.28917	5.04164	3.94022	4.4658	5.65575	4.80665	6.29412	5.85574	4.64885	4.85489	5.39511	4.62703	4.51135	4.41704	4.78845	4.24157	4.35126
osa-miR156g	miRNA	No Hit	3.82253	3.28198	3.38023	3.65148	2.8053	3.6865	2.70335	2.23462	2.13113	3.5145	2.15431	4.09529	1.55344	2.47681	3.49166	4.25896	2.59264	2.3334	3.09956	2.89566	0.964942	3.71381	3.78666	2.52186	4.88202	3.1192	3.91806	3.37077	3.05314	4.18645	5.39565	5.54984	3.09532	5.06353	6.25436	6.25495	6.35625	5.95873	4.36771	3.71535	5.58447	3.8913	3.10804	2.50777	5.5181	2.12298	1.7711
osa-miR168b	miRNA	No Hit	4.01524	3.84904	4.06436	3.65074	3.76542	4.23414	2.52726	3.88643	3.69447	3.30727	4.08142	3.32174	2.06554	3.70014	1.92995	3.35638	3.79758	3.73413	3.10351	3.18505	2.55691	3.39582	2.49288	3.63947	4.17419	-3.12316	4.0481	3.28368	3.92359	3.06822	3.48706	3.16951	3.47367	3.21958	3.25631	3.46649	4.87365	3.66013	2.81041	3.74615	3.88946	3.17942	3.40972	3.12186	3.19232	4.26399	3.46654
osa-miR172c	miRNA	No Hit	-1.23177	0.164426	-0.30382	-0.797979	-0.968125	2.55426	-1.48141	0.106957	1.80687	2.8167	1.32109	0.379916	0.044006	1.83899	1.68244	4.73185	1.40706	0.416305	0.943625	0.207278	0.250579	0.500363	0.355921	2.07256	1.6534	4.95954	-1.32371	0.238647	1.72181	2.82921	0.538923	0.196034	1.05429	1.67248	0.610655	0.632236	-1.26612	-0.809094	0.972267	4.60439	-0.513683	0.363605	0.799542	0.291071	0.791522	1.42107	1.51823
osa-miR395b	miRNA	No Hit	3.31414	3.35125	4.93838	2.39413	2.25704	3.74338	1.31499	2.5115	3.39924	3.91633	2.89028	3.92677	3.88653	0.709841	3.13493	2.67466	2.39487	2.08061	1.51602	1.92952	2.9042	2.0937	1.50176	3.47058	4.08461	3.61358	3.5669	1.36052	1.87076	3.00144	2.48906	3.11523	2.18058	2.22184	4.01647	7.20122	4.97691	4.05111	2.51349	2.17457	3.04709	3.10193	2.82411	3.49984	2.80233	1.81724	3.40134
osa-miR439g	miRNA	No Hit	-0.802271	0.709248	2.76504	2.31903	-1.43546	-0.504412	1.86381	-0.246964	0.711169	2.07587	0.222252	0.351358	-0.162255	-0.404251	2.36116	1.60671	-0.112524	-0.228837	-1.52585	-1.11168	2.0998	-0.24277	-0.552995	0.365052	1.8547	-1.64147	0.417009	-0.734082	0.702989	0.212532	0.870394	-1.31756	0.846893	-0.356688	-2.03403	-1.31937	-1.02419	-2.02937	1.53154	-1.51997	-1.70199	1.53162	1.22082	0.114145	0.69214	0.0547569	0.699246
osa-miR441a	miRNA	No Hit	3.32434	2.49957	4.20031	2.29696	0.982763	2.82607	1.63997	2.51022	2.01944	0.771961	2.29711	1.39106	2.85068	2.0868	3.12753	2.9218	2.47362	2.87656	2.63615	2.29967	2.24672	3.31019	2.59144	2.52091	4.71359	6.07803	4.30497	3.96612	2.74922	4.48981	2.70571	3.87538	0.752367	2.23803	4.96546	2.31224	3.60159	4.14128	3.35997	1.03293	3.37908	2.81473	1.47008	1.30012	1.41811	1.97839	5.52616
[truncated: 129 more columns]
