# Supplementary material for: Comprehensive Network Analysis of Anther-Expressed Genes in Rice by the Combination of 33 Laser Microdissection and 143 Spatiotemporal Microarrays
Source: PLoS One. 2011 Oct 26;6(10):e26162. doi: 10.1371/journal.pone.0026162 (PMC3202526; doi:10.1371/journal.pone.0026162)
Supplement: Table S16 — Microarray data of Uninuclear (UN)-tapetum preferentially expressed genes. (XLS) [file pone.0026162.s017.xls]

## Sheet: Sheet1
Table S16. Microarray data of Uninuclear (UN)-tapetum preferentially expressed genes.
RAP-ID	Description_RAP-DB	Description_TIGR	Leaf blade_vegetative_12:00	Leaf blade_vegetative_12:00	Leaf blade_vegetative_12:00	Leaf blade_vegetative_00:00	Leaf blade_vegetative_00:00	Leaf blade_vegetative_00:00	Leaf blade_reproductive_12:00	Leaf blade_reproductive_12:00	Leaf blade_reproductive_12:00	Leaf blade_reproductive_00:00	Leaf blade_reproductive_00:00	Leaf blade_reproductive_00:00	Leaf blade_ripening_12:00	Leaf blade_ripening_12:00	Leaf blade_ripening_12:00	Leaf blade_ripening_00:00	Leaf blade_ripening_00:00	Leaf blade_ripening_00:00	Leaf sheath_vegetative_12:00	Leaf sheath_vegetative_12:00	Leaf sheath_vegetative_12:00	Leaf sheath_vegetative_00:00	Leaf sheath_vegetative_00:00	Leaf sheath_vegetative_00:00	Leaf sheath_reproductive_12:00	Leaf sheath_reproductive_12:00	Leaf sheath_reproductive_12:00	Leaf sheath_reproductive_00:00	Leaf sheath_reproductive_00:00	Leaf sheath_reproductive_00:00	Root_vegetative_12:00	Root_vegetative_12:00	Root_vegetative_12:00	Root_vegetative_00:00	Root_vegetative_00:00	Root_vegetative_00:00	Root_reproductive_12:00	Root_reproductive_12:00	Root_reproductive_12:00	Root_reproductive_00:00	Root_reproductive_00:00	Root_reproductive_00:00	Stem_reproductive_12:00	Stem_reproductive_12:00	Stem_reproductive_12:00	Stem_reproductive_00:00	Stem_reproductive_00:00
Os01g0112400	Major intrinsic protein family protein.	aquaporin protein, putative, expressed	2.50875	3.48494	0.865468	3.0374	2.84283	3.40646	2.99965	3.29724	2.43515	3.58345	2.41211	2.54708	1.84283	1.87632	0.538938	4.32141	2.55183	1.92655	2.67741	2.82003	2.17519	2.98687	3.14682	2.55559	3.99493	4.56853	4.3943	2.35616	2.35395	4.73696	3.96383	4.52742	3.59182	3.8872	4.83742	3.43426	6.21238	4.63033	3.07434	6.37908	4.14254	3.10751	2.67643	3.02446	3.20454	4.16777	2.94854
Os01g0114500	Rust resistance kinase Lr10.	protein kinase domain containing protein	4.52435	4.49462	4.1957	4.55307	4.4989	4.3307	5.07304	5.12517	4.813	4.52386	4.97768	5.17314	5.33287	4.10687	3.74362	4.34567	4.02613	3.34047	3.35167	3.12342	3.06766	3.95596	3.17722	3.3685	4.12644	4.92426	5.99034	4.12564	3.85635	5.62641	3.99564	4.24828	3.80098	3.97318	4.88194	4.19116	6.02638	5.62617	4.63054	5.20639	5.12985	4.35455	3.28084	3.14764	4.64263	2.46409	2.53897
Os01g0132200	Conserved hypothetical protein.	expressed protein	1.8409	2.60492	4.36025	2.41453	3.34324	1.90352	2.32372	3.48665	1.46836	1.91023	1.56294	3.75839	-0.191654	1.99208	2.55199	3.73437	4.41842	2.34413	7.16295	6.01058	6.59352	6.94696	6.58509	6.6747	4.03126	4.88478	4.49829	1.30821	2.86001	3.2106	5.75679	6.06201	6.27984	5.98534	5.83917	5.76358	4.91017	4.11884	5.53573	4.81618	4.81696	5.50037	8.41664	9.71872	9.86108	4.21239	8.98102
Os01g0136700	(No Hit)	conserved hypothetical protein	2.81116	2.64995	2.40785	3.95492	1.84167	0.739516	2.45114	0.323412	1.73815	4.3894	3.05742	2.04394	3.20016	2.16444	2.11684	4.01726	3.8984	2.94759	1.62146	1.58605	1.79924	2.35212	2.45387	2.02057	3.50171	4.60569	2.97065	1.84516	2.44938	4.40905	3.4227	3.41255	2.16064	3.1089	4.17733	2.18357	2.19938	2.48631	2.35904	1.88291	2.84018	3.17707	2.51703	1.81136	2.09993	2.141	4.76122
Os01g0147800	Protein of unknown function DUF547 domain containing protein.	expressed protein	3.9676	3.38163	3.72257	5.80665	3.86819	3.87804	4.61346	5.83717	4.30475	3.36142	3.61543	4.06602	5.27498	4.37551	3.39395	4.97295	2.91283	3.74218	6.96363	6.08676	6.45098	7.05934	7.27902	7.63894	6.56558	6.47128	6.3781	7.39818	7.61288	6.91068	5.02744	5.23481	3.32454	4.7139	5.92333	5.65851	4.89048	4.79532	3.63573	4.2697	4.48004	3.77403	7.60276	7.8125	7.67266	8.0915	7.56473
Os01g0159400	Acyl-CoA dehydrogenase family protein.	glutaryl-CoA dehydrogenase, mitochondrial precursor, putative, expressed	3.6999	3.83815	3.75597	4.71616	3.94863	4.6913	5.23608	4.8877	4.8532	5.52323	5.69046	5.31499	3.58523	3.93601	4.35484	5.14847	5.25836	5.66994	3.35528	3.71516	4.51383	4.3885	4.37672	4.78729	5.75689	4.61163	5.6177	5.54904	5.83336	5.39179	5.99314	5.80942	6.19827	5.44831	4.99637	5.76387	5.99508	5.58792	6.70733	5.45935	5.74124	6.74185	4.2468	4.47378	5.20255	5.90912	4.56035
Os01g0178300	Non-protein coding transcript, uncharacterized transcript.	hypothetical protein	7.10462	6.59961	6.51138	6.83444	6.3542	6.45488	7.34767	7.18985	7.45444	7.47831	7.40417	7.67705	6.45525	6.57607	6.75422	7.37554	7.53024	7.70349	5.92354	6.07234	6.29613	5.27161	5.20078	5.40014	8.58827	7.50358	8.2886	8.54693	8.36948	7.35958	6.98999	5.90749	7.80168	7.11888	5.67042	6.23972	6.35963	5.76339	6.94552	6.65105	6.99152	7.8213	3.20816	5.90554	6.93927	6.30935	6.07129
Os01g0183500	Phytochrome P450-like protein.	cytochrome P450, putative, expressed	1.77805	2.50063	2.40723	2.63827	1.56124	2.28394	1.93494	3.61363	1.65502	2.59179	2.54407	3.12382	1.67021	3.4337	2.65205	2.84288	3.64323	2.17584	4.93189	5.07712	2.42961	5.32225	4.87504	4.09606	4.52924	-1.56179	5.46894	4.29578	3.17071	3.61463	5.71276	5.7505	4.67504	5.40908	6.4045	5.86224	5.12218	5.45276	3.73527	4.61575	4.97364	3.94007	7.77149	6.05429	6.01788	6.8071	5.68319
Os01g0202900	Hypothetical protein.	No Hit	2.85197	1.89164	5.45918	2.43515	0.511369	4.06923	3.45714	1.60697	3.10733	3.61221	3.58378	3.57568	2.99926	2.83843	4.37477	2.77464	3.17274	3.91654	2.79263	2.60719	3.6996	2.8937	2.62885	3.32605	5.13106	4.8887	4.70091	3.3747	2.64242	3.65696	3.36029	3.97245	3.77376	3.1772	4.70988	3.74184	3.19149	4.3779	3.73589	3.45399	4.28168	4.18006	3.05881	3.67642	4.26367	4.0312	4.12509
Os01g0229400	Small GTP-binding protein OsRac1.	ras-related protein, putative, expressed	7.43187	7.46597	7.51217	7.35612	7.67122	7.77129	8.33293	8.19331	7.9097	6.80315	6.90677	6.84534	4.46215	5.76209	5.72064	3.54687	4.34352	4.20665	9.99149	8.80739	9.61429	9.03272	9.58436	9.29575	8.12495	6.67649	7.3605	6.7283	7.13823	8.06841	7.99452	8.33983	8.03869	8.25803	8.19696	7.71451	6.77403	7.07344	7.0954	6.92356	7.10174	7.72191	10.3127	9.64194	9.68507	9.12905	10.1818
Os01g0255000	Soluble epoxide hydrolase.	hydrolase, alpha/beta fold family domain containing protein, expressed	13.1447	12.9093	12.22	12.0715	11.8533	11.2651	12.5189	12.3589	12.1933	11.4923	11.3965	10.9946	11.9816	12.2348	12.1021	11.1663	11.4416	11.2974	10.9333	11.5251	10.7655	10.6367	10.5875	10.4697	11.0682	10.6345	11.3113	11.9344	11.7977	11.4267	9.40861	8.8381	9.09453	9.8111	8.67988	9.106	7.81218	8.54017	8.90852	9.43102	9.31087	9.34966	10.6617	10.5757	10.1838	11.2934	10.7341
Os01g0274800	Transcription factor.	MYB family transcription factor, putative, expressed	4.7095	5.03555	4.06336	6.68977	7.21733	6.43536	3.36362	4.34038	3.82079	6.25621	6.53538	5.83278	4.73165	3.63557	4.47376	7.55816	8.25636	7.54357	5.48894	6.33282	4.99214	6.04992	5.94032	6.35487	5.2397	4.50423	5.11489	6.37191	6.02652	5.342	7.44424	7.84645	7.65055	7.96244	8.50795	8.89189	8.06244	7.66384	7.61709	7.22374	7.51317	7.74981	5.89195	3.97199	4.73576	4.17909	6.55203
Os01g0283400	Conserved hypothetical protein.	expressed protein	5.45162	5.28186	6.04749	5.31735	5.34785	5.97616	5.35281	5.7711	5.79974	5.37855	5.92996	6.74804	5.26968	5.93452	6.01242	5.4079	5.43334	6.13332	5.16281	5.20568	5.27779	5.53099	5.00466	5.43977	5.61481	5.87417	6.30658	7.15344	6.30746	7.11944	5.21324	5.87253	5.87387	5.0769	5.44654	5.6469	6.4067	6.03977	6.2279	6.47875	6.14811	6.28654	5.26506	5.1533	5.20487	6.19231	5.22623
Os01g0305300	Non-protein coding transcript, unclassifiable transcript.	No Hit	10.4977	10.0408	9.98295	10.1566	9.06481	9.13771	6.95216	6.51823	7.40335	6.48583	6.44132	6.4673	8.38243	8.21467	7.50426	6.75837	6.11155	7.16543	7.13913	8.31611	8.92212	7.18278	7.59665	6.91025	6.64929	7.09806	6.96821	7.06089	6.36989	6.23166	8.07699	7.44317	7.95582	8.28686	7.71363	8.40966	6.59513	7.0899	8.10559	7.6148	6.88646	7.76303	3.81841	5.04201	3.04053	7.8706	3.92372
Os01g0339400	Conserved hypothetical protein.	expressed protein	4.28289	4.29576	4.67569	4.2215	4.65666	4.04492	4.18879	4.35073	4.65408	4.88386	5.06299	6.01032	3.64019	5.39645	4.4495	4.54022	5.21889	4.89643	8.19554	6.80516	4.29399	6.73722	6.36298	6.88389	3.50246	0.899239	4.53624	4.89911	4.43427	4.01127	2.65512	3.29989	2.28467	2.43873	2.28357	1.8919	3.44557	3.60938	2.2853	4.79348	4.25854	2.60137	9.68766	7.97072	7.75762	2.1046	8.908
Os01g0520500	(No Hit)	hypothetical protein	2.62798	2.54565	2.1147	2.20942	2.77757	2.75833	2.42223	2.93093	1.39448	2.50939	2.13976	2.38897	2.48444	2.50569	2.74779	2.11417	1.53843	2.06503	2.66505	2.46196	2.67201	2.58979	1.7765	3.60609	0.0295564	4.08636	3.86234	2.50613	1.5681	4.22807	2.92664	3.13014	2.42168	2.88535	4.19306	3.3125	3.88436	3.72789	2.5516	3.23123	3.16213	1.5429	2.59722	2.46122	2.52838	2.42877	1.94401
Os01g0584100	Hypothetical protein.	retrotransposon protein, putative, unclassified, expressed	8.78527	8.79025	9.85783	7.18688	7.51134	8.5456	7.71969	7.68326	8.40283	7.62065	7.81149	8.34045	9.70375	9.49206	9.68104	7.67465	7.77382	8.72261	9.47485	9.29105	10.3505	10.3925	10.4868	10.8884	9.02613	8.47692	9.14509	9.94317	10.7372	10.3517	11.7798	11.7253	12.1963	12.1692	12.2028	12.2097	10.6626	10.2269	11.5245	10.5372	10.8113	11.6509	10.3955	10.8974	11.2751	12.0545	11.2397
Os01g0594500	Conserved hypothetical protein.	THION18 - Plant thionin family protein precursor, expressed	3.2394	4.01743	6.37625	2.08984	3.51807	4.27135	3.10916	3.95572	2.96213	2.71782	2.71383	3.52689	3.76914	2.50043	3.57454	2.06997	2.87434	3.88965	2.19478	1.69869	2.73421	0.277604	0.162236	2.60084	-0.046225	5.46413	4.70095	1.4617	3.13124	3.67204	1.44886	0.585387	2.89825	1.06692	2.37633	3.08963	4.43433	-0.404607	2.30245	2.80279	1.78343	2.20963	3.16841	2.59022	3.05485	2.49942	2.46306
Os01g0594900	Conserved hypothetical protein.	THION27 - Plant thionin family protein precursor, expressed	1.39761	2.85844	4.11916	1.62157	3.10318	1.79226	0.482276	3.27346	1.88163	0.849654	0.885264	6.92126	4.14077	3.92297	3.19617	3.17399	1.87341	3.89341	2.73173	1.01565	3.91418	1.28877	0.532469	2.29781	4.42556	4.84166	4.23871	2.9938	2.46674	3.54669	1.66852	0.910988	2.08762	0.937582	0.878923	0.0552115	3.72252	0.782891	2.54528	1.64444	0.987205	4.88793	2.51781	1.44717	2.45074	5.61535	1.06941
Os01g0607200	Amino acid permease subfamily protein.	amino acid permease family protein, putative, expressed	6.6848	6.47609	7.15693	8.14986	8.41161	8.54036	7.881	7.57075	7.7619	8.32587	7.82826	7.88362	8.59976	8.42083	8.64406	9.61261	9.80666	10.0929	6.05834	6.9749	6.98427	8.0725	7.71836	7.96642	8.25483	8.07768	6.66204	9.28803	8.14479	8.07785	8.98942	8.89236	9.09327	9.708	9.53784	10.0071	8.32624	8.82953	9.45111	9.27421	9.36125	9.64317	6.59618	7.46579	7.52493	6.62613	6.68269
Os01g0632000	(No Hit)	expressed protein	2.14237	2.35884	3.07262	1.99951	3.20506	3.5516	2.60059	2.59635	2.39018	2.34742	2.41155	1.85706	2.77816	1.10769	0.888437	0.185651	2.75238	2.23332	6.04617	5.63113	3.4157	6.34852	5.49322	4.88011	3.59509	4.44471	3.73941	1.39511	2.18621	0.991326	5.45376	5.08857	5.48262	5.12228	4.84595	4.29376	4.4315	2.96047	4.39968	4.17354	3.59892	4.7414	7.15514	6.02489	6.57377	4.43346	6.91472
Os01g0651500	Hypothetical protein.	wax synthase isoform 3, putative, expressed	4.59103	4.82086	5.89991	4.18887	4.88555	5.31448	3.92782	3.85007	4.55662	3.36964	2.81739	4.31789	4.56751	3.87328	4.31531	3.85919	3.25119	3.76967	5.43552	7.11784	6.28729	5.84443	5.40729	5.82554	3.60824	5.23709	3.87815	2.52275	3.73373	4.52188	2.5944	3.26613	3.20477	2.38289	3.99722	3.43265	5.75499	4.76514	3.87624	4.45065	4.37279	3.21979	3.59919	4.22382	4.03331	3.93298	3.47012
Os01g0709000	Myb, DNA-binding domain containing protein.	MYB family transcription factor, putative, expressed	4.78695	-0.28761	-0.0126862	2.95304	2.68576	1.92261	2.74112	0.825252	2.76395	0.289663	1.79834	2.47144	4.10271	0.00847565	0.649269	2.36225	1.13247	1.38664	4.73899	1.72083	5.54341	3.50324	4.82992	5.52341	5.14335	5.36976	2.3587	2.3887	2.43659	-0.750371	1.92707	1.78171	1.37063	2.15987	3.78844	1.60163	3.14059	1.6881	2.3906	2.02515	0.794442	1.77419	0.911994	3.99162	5.87036	1.1059	3.64217
Os01g0739500	Conserved hypothetical protein.	expressed protein	5.88133	6.0015	6.99374	5.37699	5.45942	6.56536	4.07044	4.7193	4.87068	5.0867	5.40087	5.84001	4.71462	4.88946	5.36036	5.28583	4.45034	5.73448	4.06022	4.63282	5.13259	4.25254	3.6255	4.5306	5.64513	6.50782	6.12791	5.09205	5.65279	4.67452	3.58862	4.13747	4.41102	3.24975	4.64518	3.44122	5.0609	4.56678	5.16059	3.97262	4.37686	4.91439	5.13619	4.89137	3.17387	4.02412	4.04031
Os01g0754200	Glycosyl transferase, family 48 protein.	1,3-beta-glucan synthase component, putative, expressed	7.38917	7.56305	7.25828	7.59691	7.51895	7.04124	8.47169	8.74624	8.6686	8.52029	8.31212	7.72323	8.47816	8.39723	7.76679	8.23013	8.38757	8.98635	6.5002	7.64812	6.9952	7.26021	7.18338	7.19149	8.31807	7.40022	7.79092	8.63225	8.27401	7.95935	7.33992	7.01162	7.40224	7.55464	6.8128	7.11392	6.49679	6.61161	7.15179	6.49367	6.77436	7.27657	7.18735	7.4148	7.74233	7.29183	7.76792
Os01g0761300	Long-chain-fatty-acid-CoA ligase-like protein.	AMP-binding enzyme, putative, expressed	2.22798	2.81008	2.69803	3.68326	3.41498	3.08959	1.93481	1.10108	1.36815	1.8689	1.59839	4.72644	0.762999	1.87948	1.36408	0.373387	2.80176	1.21209	1.9914	1.31552	4.92942	1.47218	3.08297	3.32461	-2.58266	-2.94242	2.38964	1.93679	1.24053	3.60536	2.04712	1.88402	3.24265	2.16355	0.306289	1.70708	3.16012	1.28094	1.6482	0.705373	0.0678974	1.97478	2.61304	3.91565	3.39033	2.80859	2.86819
Os01g0761500	TGF-beta receptor, type I/II extracellular region family protein.	peptide transporter PTR2, putative, expressed	6.16326	5.46802	5.28366	5.26607	4.41945	5.1087	7.45391	7.59518	7.3103	5.77197	6.33422	5.79965	6.22713	6.12021	5.63066	5.54	4.83525	4.57957	6.79258	7.62016	5.85106	7.80141	6.54973	5.89275	6.77201	6.72173	6.63056	8.03402	7.5908	7.7177	4.30086	5.2681	3.24155	4.02304	6.00374	4.23962	5.38072	5.24396	3.90296	4.0233	4.99639	2.67894	5.48396	5.01592	5.32175	4.02718	5.25689
Os01g0763600	Glycerophosphoryl diester phosphodiesterase family protein.	glycerophosphoryl diester phosphodiesterase family protein, putative, expressed	9.61018	10.1774	9.65944	8.8454	8.46804	9.18024	9.00927	8.44464	8.4611	8.97998	8.4472	8.50284	8.59245	8.73841	8.52129	8.12663	8.4694	7.80644	9.87653	9.7813	9.56815	8.90536	9.03936	9.16836	8.71705	8.22679	8.51148	9.12789	8.80557	9.16305	8.64758	8.10982	8.87103	8.85843	7.80302	8.17773	6.14321	7.28338	7.87865	8.51643	7.69626	8.25454	9.29654	9.56323	9.6568	7.56588	9.70604
Os01g0810500	Protein kinase domain containing protein.	senescence-induced receptor-like serine/threonine-protein kinase precursor, putative, expressed	3.01069	3.70867	4.19353	2.56021	3.42436	4.64106	4.22071	2.48788	3.60751	0.316839	2.50649	3.51226	4.71277	4.04288	2.83882	4.51752	3.32016	3.17803	2.12248	3.41805	6.1713	3.47466	3.35123	3.37434	4.90451	4.3955	-0.250312	3.52137	3.47623	5.25587	3.7886	4.49187	2.85724	3.27555	4.79538	4.48905	6.28899	5.44939	3.95332	4.06954	5.51865	3.55124	2.03856	2.41238	3.10003	3.32075	3.25128
Os01g0824900	Hypothetical protein.	expressed protein	5.66217	5.49745	5.65184	4.60234	4.15635	5.9105	5.14514	4.23943	4.50589	2.96284	2.61893	6.65077	1.59663	-0.869838	1.90755	0.735955	-0.356937	0.291041	8.47044	5.34868	8.11558	6.94	8.32859	8.41834	-3.70254	-4.09951	-2.99863	-1.14062	-0.721315	-2.13306	7.13541	6.20529	6.35821	6.83864	7.24074	7.06095	5.66933	4.88495	5.42295	5.03007	4.37998	5.44607	4.09012	6.72446	7.73827	7.55983	7.27416
Os01g0832100	Lipolytic enzyme, G-D-S-L family protein.	GDSL-like lipase/acylhydrolase, putative, expressed	0.42868	1.56792	3.13179	2.19272	1.09265	3.09717	-0.0218721	0.818266	2.36353	6.86376	2.1451	3.37943	1.30563	2.74015	1.66867	-0.49731	1.96743	2.87552	8.63553	9.09701	8.90237	9.32976	9.02264	9.19899	8.29269	8.66248	8.40373	8.56892	8.65	9.08787	2.65553	2.68174	2.4884	2.79257	4.22088	3.24081	4.90551	3.40216	2.44016	3.01069	3.79037	3.20745	5.04712	8.46974	8.58228	7.80008	8.25565
Os01g0848200	Delta 1-pyrroline-5-carboxylate synthetase (P5CS) [Includes: Glutamate 5-kinase (EC 2.7.2.11) (Gamma-glutamyl kinase) (GK); Gamma-glutamyl phosphate reductase (GPR) (EC 1.2.1.41) (Glutamate-5-semialdehyde dehydrogenase) (Glutamyl-gamma-semialdehyde dehydr	amino acid kinase, putative, expressed	8.62391	8.75096	8.38886	8.00928	7.71674	8.55006	9.13041	9.35183	9.07098	7.70464	8.18203	7.95801	8.71135	9.52953	9.19697	6.42808	7.09053	7.51036	9.09635	8.52657	6.91878	8.36704	8.21213	8.60808	6.06326	5.90747	5.3426	6.35065	6.63101	6.06212	8.08006	7.541	8.4048	8.92319	7.96253	6.91351	5.0609	5.23243	6.65884	6.69234	6.62118	8.00158	12.4775	11.3969	11.2607	6.58645	10.7562
Os01g0855000	Phospholipid/glycerol acyltransferase family protein.	glycerol-3-phosphate acyltransferase, putative, expressed	3.65305	3.27736	2.85294	4.995	4.68216	4.58533	2.62916	3.12157	2.90866	2.58236	2.52182	3.0043	2.22901	1.85103	2.3289	2.59045	3.63532	4.23663	10.669	9.4614	11.6323	10.6962	11.3562	11.6795	3.71035	5.14018	3.60472	3.72464	2.71212	-2.79223	10.0315	9.78988	9.8411	10.3388	9.56572	9.45104	8.13445	8.27332	9.32488	9.20964	8.95316	8.39252	8.92413	10.7116	10.8703	9.41794	10.9113
Os01g0929600	Conserved hypothetical protein.	LEML1 - Anther-specific LEM1 family protein precursor, expressed	1.45777	2.6786	2.45734	1.05041	2.15418	1.41878	1.66068	2.72496	2.80117	1.85641	2.09255	2.88404	1.98435	1.91284	2.48396	2.34516	2.56559	2.16455	2.30164	2.15762	2.39203	2.2804	1.33228	3.33044	4.20785	3.94929	2.93549	2.28884	1.30803	4.2507	2.0116	1.16681	3.5283	2.409	2.14275	2.12626	3.89199	1.48045	2.37358	1.55952	0.203317	2.06593	2.85917	3.05889	2.49494	6.86325	2.07649
Os01g0930500	Conserved hypothetical protein.	expressed protein	4.94419	2.41577	5.62578	4.0628	3.60964	6.36217	3.87093	2.08731	3.58486	2.50817	1.32754	0.76285	2.81625	2.30848	3.5112	2.17059	2.38088	4.05141	5.6459	2.51807	5.02198	5.23782	5.90111	6.18046	-1.66914	1.63898	4.89783	2.67395	2.43251	2.31759	7.12299	6.34471	6.09546	6.70677	5.70126	6.33206	4.38935	6.19463	7.11574	8.19175	7.56263	7.14657	5.71757	6.3826	6.32008	8.31775	7.41293
Os01g0930600	Conserved hypothetical protein.	No Hit	1.81399	2.04241	2.08988	2.73379	2.82263	2.78707	3.25888	1.91004	0.485235	-0.899382	1.26725	1.48012	1.62645	1.28193	2.80841	2.69448	1.63954	0.235301	1.04074	1.81941	1.76407	2.26946	1.7243	1.87562	3.89928	4.09295	4.59935	2.3984	1.53014	-0.721767	1.68286	2.06732	2.43701	1.26089	2.63883	1.70198	4.33389	2.52684	3.32771	1.76875	3.19003	1.29509	2.97247	2.08153	1.02249	3.3999	2.61093
Os01g0932500	K+ potassium transporter family protein.	potassium transporter, putative, expressed	3.47863	2.46957	3.88013	3.87093	6.53136	1.56184	3.91692	3.32591	2.46576	3.93429	2.4169	3.8563	2.55172	1.97006	3.26795	3.14141	2.08021	3.70895	2.46169	3.26599	3.0594	4.15333	2.30626	3.43885	5.14843	5.72232	7.05946	5.06419	5.12787	5.34176	2.77021	3.27871	2.61349	2.61935	4.24263	4.35715	3.58974	2.68922	3.46903	2.14137	3.27507	3.26301	2.42793	2.68348	1.79754	2.31128	1.94755
Os01g0938400	Hypothetical protein.	expressed protein	4.01243	3.22139	4.0595	3.83159	2.50071	4.82421	4.24998	3.01084	3.78534	3.50163	3.41796	4.99663	4.20813	2.55672	3.76885	2.51393	2.93363	3.15668	7.09965	5.88809	7.32446	6.42892	6.83304	7.66535	6.30038	6.88055	5.9421	6.08283	5.47999	6.71587	2.79772	3.40654	2.78836	2.81854	4.51063	2.819	2.16677	3.47789	1.61843	1.75065	3.24887	2.03532	3.85357	5.37527	6.35009	5.64896	5.97429
Os02g0103600	Protein of unknown function DUF6 domain containing protein.	auxin-induced protein 5NG4, putative, expressed	4.60671	3.59848	4.85684	5.27953	4.88951	4.6222	2.31145	2.56685	3.15878	2.37734	2.69517	3.61184	2.432	2.47423	3.3761	3.74171	2.71548	3.05077	6.51947	6.94442	5.50858	7.73936	6.23968	7.0299	3.81637	4.15836	4.21324	3.32799	3.27818	4.56779	3.33828	3.61067	2.56864	3.10804	4.44401	2.92071	3.39424	3.6961	2.45367	3.5793	3.41229	2.81077	3.97509	8.09425	9.03869	12.0478	9.9194
Os02g0117500	Glutamate receptor 3.2 precursor (Ligand-gated ion channel 3.2) (AtGluR2).	glutamate receptor, putative, expressed	6.66254	6.50703	6.71295	9.19079	9.05092	9.27727	6.39675	5.94191	5.78815	8.51744	8.47615	7.69701	5.78014	5.55991	5.30938	8.37561	8.62819	7.2101	8.07918	7.47235	7.35588	8.27221	8.7879	8.52144	4.33596	4.69459	4.93702	5.67772	5.75163	4.91185	8.91294	8.25867	8.82029	9.02825	8.07024	8.9185	6.83212	7.58323	7.84579	8.28142	7.75115	8.11822	9.06773	7.81725	8.0193	6.96432	8.29976
Os02g0132500	BZIP transcription factor.	CPuORF1 - conserved peptide uORF-containing transcript, expressed	11.5527	11.334	10.5219	12.2585	11.7996	11.343	12.7733	12.7366	12.6803	13.153	12.7925	11.6966	12.0292	12.404	11.9619	12.0328	12.4254	11.971	10.0543	10.9495	10.4484	10.6564	10.1311	10.1742	8.83853	7.87261	8.52661	11.8066	12.0613	10.9868	12.0341	11.2506	11.3134	11.8214	10.7537	11.0773	10.6461	11.0998	10.8561	11.401	11.0221	11.5375	10.839	11.8329	12.2233	12.157	10.3831
Os02g0178700	Basic helix-loop-helix dimerisation region bHLH domain containing protein.	expressed protein	1.97183	0.231388	1.09602	2.07178	0.159366	1.08815	1.64022	0.454478	2.51246	0.887363	2.20484	1.17816	2.92399	1.41474	2.04032	0.215467	1.80809	1.403	8.4302	7.35611	8.69325	8.55056	9.19476	9.37805	7.42836	6.01744	8.35875	5.41123	6.05151	7.01481	10.2138	9.41578	10.4067	10.3498	9.19206	9.451	6.72991	7.35432	9.0705	8.24694	7.52926	8.76723	9.57738	11.4043	11.3883	3.3063	10.5667
Os02g0178800	Sterol desaturase family protein.	WAX2, putative, expressed	6.9267	5.49106	7.72818	5.84382	5.47678	6.88138	6.14573	4.51813	5.59497	5.7773	4.68088	5.86502	2.28887	3.8064	3.44045	4.01504	3.79725	4.93228	11.4583	10.6688	12.6953	9.80134	11.2025	11.8801	9.74856	10.0353	9.34293	7.95737	9.33075	9.60282	9.19173	8.41559	9.0222	8.31777	8.13802	7.36214	6.01878	6.59435	7.58954	6.42512	6.3536	5.77489	8.96227	9.59784	9.15451	10.0883	8.98457
Os02g0184900	Cytochrome P450 family protein.	cytochrome P450, putative, expressed	7.34889	7.70126	6.00914	6.09751	6.41386	6.05939	6.40989	6.81991	8.11101	5.93549	5.13657	5.55607	8.96867	9.1366	8.90855	8.68068	8.63888	8.57529	8.51986	10.2982	9.0758	10.4385	8.95157	9.4621	9.96835	9.8055	9.04246	10.7032	9.66851	8.99203	9.67051	9.79654	9.68133	10.3631	10.3774	10.7794	9.38545	9.86891	9.88582	10.1473	10.0308	10.3711	2.60683	4.02167	3.2649	6.02897	4.64508
Os02g0187000	Cytochrome P450 family protein.	cytochrome P450, putative, expressed	7.88067	7.66934	8.88648	7.63078	7.70928	8.94209	6.86406	7.64129	8.44772	6.96094	7.79623	8.91543	7.54946	7.8813	8.60649	7.78558	7.59257	8.99718	7.15526	6.94572	8.34818	6.8555	6.98467	8.06399	8.66018	8.41089	7.52036	8.25872	7.84668	8.89422	6.9122	7.01574	8.00879	6.88845	6.79048	7.72601	9.06484	7.68262	7.89504	7.91932	7.64331	7.45934	7.30649	7.31108	8.23716	7.61186	7.40121
Os02g0196800	Fumarylacetoacetase (Fragment).	fumarylacetoacetase, putative, expressed	11.8443	11.1275	11.0822	12.2012	11.6255	11.0398	11.8926	10.9187	10.6317	11.4987	11.0372	10.2212	11.5222	11.0846	10.7023	11.091	10.8412	10.11	11.3301	10.8264	11.7459	10.6444	11.1011	11.2807	10.2809	9.71105	10.4027	10.2551	10.5661	9.94155	11.3143	10.4157	10.6794	11.2639	9.92389	10.2783	9.43046	9.47916	10.081	10.336	9.59579	10.0397	11.4636	11.7315	11.4832	12.4534	12.1097
Os02g0202000	Dehydration responsive element binding protein 2B (DREB2B protein).	AP2 domain containing protein, expressed	3.06492	1.99844	0.733893	2.1586	1.96015	2.72612	2.57561	1.92528	1.98854	2.50506	1.92084	1.61477	3.25837	2.15368	0.312449	2.95976	2.65458	2.54723	8.55089	5.05991	9.32327	7.54565	9.37415	9.97185	2.5492	4.72246	2.19402	2.30007	1.35433	2.45093	2.50403	2.78829	2.01967	2.5864	3.43571	2.16123	2.93234	2.19484	1.82326	2.66578	2.13715	1.77401	3.16916	8.2425	8.97221	6.52979	8.14237
Os02g0216500	Hypothetical protein.	expressed protein	4.60293	4.49457	4.92364	5.89733	5.96734	5.3152	4.99061	5.14131	5.28571	5.73502	6.37653	5.37844	5.70277	5.75631	4.81092	5.99896	6.27061	5.76968	3.65231	3.39739	4.07919	3.75307	4.27997	4.51849	3.44548	5.56048	4.36417	4.0341	5.35232	3.61397	4.21128	4.34569	4.91338	4.24562	3.84225	4.74588	4.8094	4.77671	5.39285	4.9224	4.50987	5.68946	4.7104	4.79704	4.88831	4.39063	4.90492
Os02g0232800	(No Hit)	No Hit	3.08312	3.57679	4.1149	3.84324	5.5631	3.13845	3.41891	3.7061	3.33509	3.69161	3.12175	3.74166	3.14548	4.868	3.5534	3.51536	3.81568	4.02108	5.89856	5.26726	5.13357	5.87042	5.83196	5.45562	5.0442	4.9831	3.75592	4.09208	3.77862	2.33708	5.55655	5.94301	3.67398	5.03126	6.66927	5.91327	6.01739	6.14061	3.92958	4.52929	5.76843	4.0545	5.15531	5.77008	5.90404	5.42216	5.32813
Os02g0258800	Conserved hypothetical protein.	expressed protein	13.3702	13.5565	12.8703	9.24319	9.50956	9.32176	10.9378	11.0611	11.0976	3.47149	2.61725	1.55064	12.985	12.6024	12.8413	8.69571	8.13395	8.01646	9.91769	11.1463	10.9229	7.76376	8.41748	8.24494	5.0972	5.11474	5.61476	4.36444	2.21094	2.94209	10.5725	10.3572	11.251	10.8906	9.72605	9.33916	8.67268	8.94456	10.2944	8.77026	10.0137	9.03323	5.22533	6.21771	6.46078	5.82986	4.45054
Os02g0307200	WD40-like domain containing protein.	WD domain, G-beta repeat domain containing protein, expressed	8.31622	8.57731	7.83744	8.22414	8.30351	7.73611	8.41499	8.59895	8.4681	8.44362	8.48007	8.06072	7.79964	8.06792	7.90268	7.79701	8.4806	8.28772	6.78153	7.40542	7.40229	7.54598	7.83872	7.7599	7.49985	7.14422	7.36745	7.60055	7.72269	7.65246	7.58207	7.44566	7.10995	7.72377	7.45492	7.44465	7.2952	7.94625	7.73481	8.05208	7.80167	7.96275	8.57365	7.98099	7.72369	8.39176	8.45713
Os02g0504800	Acyl-[acyl-carrier-protein] desaturase, chloroplast precursor (EC 1.14.19.2) (Stearoyl-ACP desaturase).	PE-PGRS family protein, putative	3.03245	3.32245	3.59574	4.52347	4.70128	4.08867	5.09002	5.16062	4.86137	6.47126	6.1537	6.70732	5.64107	6.06478	5.90924	7.13565	7.13019	6.93807	3.81249	4.42093	3.25746	3.98418	3.18216	3.19937	5.33295	5.45512	5.36287	7.04921	6.26697	6.30601	5.38964	4.86595	5.06851	4.14677	3.60643	5.11241	4.66811	5.9919	5.66548	6.94473	6.1001	6.00564	4.7467	4.20274	4.19823	6.1875	4.47462
Os02g0526400	ERD1 protein, chloroplast precursor.	ERD1 protein, chloroplast precursor, putative, expressed	4.98452	5.1855	4.93589	6.54702	6.58928	5.95913	4.70824	4.3706	4.7899	7.16706	6.35512	6.48186	7.7636	7.1775	6.82313	6.38852	6.74724	7.67627	4.51399	5.65641	5.4349	4.61505	4.97531	5.12406	6.08545	5.72075	5.50574	6.55157	5.9436	5.67856	5.06729	4.48409	5.18414	5.22215	4.06983	4.74069	4.29993	5.09891	6.11087	5.60598	5.24399	6.13029	3.13411	4.16675	5.3038	5.69264	4.62332
Os02g0535300	(No Hit)	POEI29 - Pollen Ole e I allergen and extensin family protein precursor, putative, expressed	4.06622	3.50296	3.43965	3.33446	3.43081	2.55237	3.35641	3.60397	3.24024	3.05992	3.23615	3.56024	4.10611	3.46698	3.04664	4.05214	3.34108	2.99055	5.14876	3.45035	5.79173	4.23104	4.52667	4.0371	4.13945	4.20677	4.59929	4.35656	3.73708	4.30205	3.64098	4.27711	2.61706	3.12642	5.13566	3.39659	4.1998	4.06065	2.81655	4.11554	4.46747	2.75547	3.30515	6.66609	7.37793	6.02294	7.40454
Os02g0536100	Conserved hypothetical protein.	expressed protein	4.97712	4.64193	5.76791	5.39853	4.80567	5.18155	5.6803	5.19392	5.13921	6.01275	5.81226	6.19166	5.49658	5.93744	5.71625	5.7528	6.04879	5.57173	4.34351	5.33455	4.66727	4.87528	3.97403	4.63497	6.54464	6.01122	7.01181	7.36972	6.3022	6.46982	5.01628	4.22575	4.97755	5.28086	3.23712	4.95486	2.31857	4.67883	5.36585	5.87843	4.83803	5.81271	3.81434	4.52672	5.46858	4.70852	4.57855
Os02g0542600	Hypothetical protein.	No Hit	2.38148	2.57513	3.26583	3.28405	2.8557	3.18538	2.4342	3.73541	3.37516	3.92713	3.40997	3.67283	3.44961	3.21267	3.38236	3.95485	2.77435	4.43771	3.08903	4.2066	3.36688	4.29689	3.57835	3.27955	5.01124	3.95005	4.64436	4.86535	4.93798	5.81005	3.87546	3.77773	4.11296	3.97938	4.2494	3.89047	5.44135	4.98255	4.91195	4.69389	4.46398	4.81153	2.93503	2.76776	3.09968	2.74214	2.73871
Os02g0567800	Esterase/lipase/thioesterase domain containing protein.	gibberellin receptor GID1L2, putative, expressed	7.14698	7.07518	6.66336	6.94581	7.04197	7.88598	7.77606	7.41527	7.43954	7.04656	6.55923	6.89366	8.34189	8.45734	8.43978	7.80322	7.57373	7.88867	9.37654	9.96085	9.26201	9.47527	9.19403	9.2835	8.2972	7.84564	7.89814	8.8915	8.11216	8.20745	10.304	9.65535	9.91211	10.0279	9.13552	9.42943	8.79595	9.1888	9.4182	9.69346	9.07002	9.69005	9.88547	9.99385	9.82917	7.2258	9.56569
Os02g0578800	Protein of unknown function DUF962 family protein.	YGL010w, putative, expressed	10.1092	10.1563	9.76232	10.432	10.6521	9.923	11.4481	11.6491	11.4725	10.893	11.0133	10.4284	11.3587	11.1443	10.848	11.3182	11.2738	11.2398	9.86998	10.8673	10.2213	10.9544	10.067	10.2134	11.1367	10.4764	11.23	11.8679	11.6431	10.9454	11.0037	11.1156	11.2435	11.2087	11.0235	11.357	11.3397	11.5433	11.9918	11.6703	11.7309	12.0268	8.96622	9.30582	8.96999	10.8173	9.17926
Os02g0582100	Conserved hypothetical protein.	expressed protein	10.8126	10.7109	10.9262	10.502	10.6291	10.8775	12.1843	12.1211	11.9675	12.0274	11.8746	11.4523	11.7401	11.7993	11.4335	12.5012	12.5869	11.9406	11.2006	11.6848	11.6616	11.2948	11.5043	11.5673	11.9284	11.2206	11.3873	12.0332	12.6731	11.6768	10.2198	10.1672	10.5058	10.2657	9.77482	10.3127	10.274	10.0323	11.0911	10.732	10.3231	11.1045	10.6767	10.5776	10.3755	10.2061	10.105
Os02g0592600	Copper amine oxidase family protein.	transposon protein, putative, unclassified, expressed	6.54078	6.97914	6.2086	7.00266	6.77415	6.16282	6.43758	6.48937	6.31565	7.26781	6.91361	6.63271	6.16108	6.48528	6.57946	6.09829	7.09805	6.36803	5.16828	5.14567	5.50289	5.13276	5.76749	6.17128	3.98225	3.44137	4.37655	4.93491	5.44068	4.91327	4.93483	4.83621	5.4111	5.45794	4.3011	5.14526	5.25076	5.09851	4.95873	5.40414	5.01271	5.49445	6.35346	6.11474	5.77604	6.16457	7.12312
Os02g0596300	Cytochrome P450 family protein.	cytochrome P450, putative, expressed	3.14961	3.60602	4.41343	2.58301	3.27727	3.97751	3.90164	3.32132	2.96606	3.82308	2.03848	3.97315	1.72825	3.35158	2.74786	1.32792	3.18721	2.22457	6.96	5.97174	6.07604	7.03929	5.6239	6.49187	5.23995	4.44716	4.14417	3.91036	5.90481	5.85234	1.93169	2.44496	2.87089	2.14248	3.45237	3.93308	4.6593	2.0599	3.41876	2.98402	2.93662	7.14045	3.73132	8.23558	4.72839	7.95875	7.78735
Os02g0614700	SPla/RYanodine receptor SPRY domain containing protein.	No Hit	11.4656	11.6158	11.519	11.5731	11.8937	11.8442	11.5189	11.7958	11.7111	12.4881	12.6806	12.5453	12.1093	12.3944	12.0923	12.5655	12.5531	12.6108	10.167	10.4468	10.3749	9.81056	10.0209	9.78324	10.0232	9.63763	8.82039	11.3429	11.907	10.614	11.4162	11.6783	11.3831	11.6827	12.2036	12.5357	11.7194	11.6204	11.6277	11.9874	11.7208	11.6654	6.39801	9.62178	9.13944	12.6712	9.73255
Os02g0617400	Lipolytic enzyme, G-D-S-L family protein.	GDSL-like lipase/acylhydrolase, putative, expressed	3.52842	7.77709	3.82013	2.15667	3.18779	2.90168	2.87969	3.55209	1.50694	1.779	1.88847	3.20075	3.13181	1.68409	0.731565	3.45942	2.02774	2.18719	11.3807	10.7635	11.2618	11.4792	11.4491	11.4954	2.56104	5.7591	5.17588	4.44791	3.76528	5.94188	2.66024	0.0526959	1.40268	1.58715	-0.551593	0.621679	2.96478	-0.118204	2.3847	2.08376	-0.290709	2.68902	6.64531	10.5803	10.4214	6.81185	9.71086
Os02g0621300	Sterol desaturase family protein.	WAX2, putative, expressed	6.07158	6.45789	7.30177	4.06806	3.82493	6.08152	3.23193	3.65074	4.49805	3.28833	2.69103	3.30406	6.63131	6.6929	7.01768	4.91723	4.65426	6.71275	5.05133	5.68335	4.96406	4.72908	4.45598	4.63954	2.80207	4.68946	4.19623	3.79547	2.46267	4.35395	2.2876	2.7321	2.35139	2.06402	3.90338	2.33371	4.29132	3.15318	0.813006	2.2545	2.8677	0.481884	3.08523	2.49354	1.34477	2.56557	2.35598
Os02g0621800	Conserved hypothetical protein.	alcohol oxidase, putative, expressed	10.4628	9.94516	10.3171	9.32103	9.31639	9.31124	11.574	11.5507	11.6835	11.24	11.1238	11.0877	11.5994	11.3479	10.8368	10.1147	10.2259	10.2779	10.6888	11.6144	11.207	10.4422	9.91537	10.1794	11.5874	11.6259	10.8353	12.3319	12.0799	10.945	12.0392	11.9393	11.9551	12.2938	12.1866	12.376	11.5186	11.3988	11.7288	11.1399	11.3397	11.408	11.6457	11.121	10.8138	11.7417	10.883
Os02g0622400	Conserved hypothetical protein.	GLTP domain containing protein, putative, expressed	12.368	12.6105	12.1155	12.6123	12.5537	12.3641	12.1746	12.0267	11.8587	11.9276	12.2872	12.0908	12.0065	12.1817	12.0695	12.3487	11.8933	11.8257	12.283	12.7307	12.2908	11.9619	11.5411	12.1043	12.0687	11.6939	12.5091	12.429	12.4384	12.0513	12.0404	12.0858	12.4536	12.0511	11.5263	12.1692	11.1237	11.0695	11.7713	11.3875	10.9939	12.0342	11.8782	11.8758	11.8575	12.2058	12.1364
Os02g0653300	Conserved hypothetical protein.	No Hit	4.91859	4.84656	4.16663	3.19016	3.5242	3.43421	7.9052	5.47667	4.90258	4.89675	4.27414	4.8078	4.96847	4.80438	4.98736	3.64594	3.99818	3.58752	4.65606	4.4942	4.84415	4.3824	5.04301	4.78945	5.11248	3.83538	5.12803	4.0008	4.75293	5.21854	4.50347	4.39795	5.162	4.7337	4.17061	4.15789	4.18606	3.73114	5.22755	3.93355	3.64178	4.90943	5.52395	5.63972	5.30582	5.49472	6.11951
Os02g0653400	Transferase family protein.	transferase family protein, putative, expressed	5.97074	5.63157	6.25386	7.28672	7.17569	7.85992	7.02639	6.70815	6.82277	7.02432	7.39718	7.92716	4.30215	5.44973	5.54205	6.26499	6.33228	6.92853	10.7957	9.61482	11.4505	9.77339	11.5987	10.3243	9.55916	9.6968	9.70834	9.90004	10.3123	10.7051	8.37922	7.91416	8.77253	8.43415	8.11256	8.17886	5.29287	5.9785	7.43222	5.9738	5.60614	7.6433	5.9837	7.77254	7.3425	10.0419	7.84151
Os02g0666500	Cytochrome P450.	cytochrome P450, putative, expressed	3.34576	1.84434	2.62092	1.77307	3.29322	3.09617	3.53349	4.59071	3.45717	2.12273	3.45161	3.28921	2.4683	3.71427	5.34304	3.48335	3.3845	3.23057	11.5986	10.6986	11.8428	11.6919	11.9522	11.8581	5.93089	6.72755	5.02474	6.66812	5.64784	5.52587	9.86315	9.55351	9.80829	9.37761	8.79436	8.50512	8.2801	7.75024	8.9626	7.87399	7.67123	7.87536	11.0282	11.7477	12.0178	9.29735	11.2233
Os03g0133800	Adenosine monophosphate binding protein 1 AMPBP1.	AMP-binding domain containing protein, expressed	2.80369	3.01412	2.63348	2.19628	3.51322	1.7108	2.87991	2.92983	3.59701	2.81445	3.63497	2.96669	2.85004	2.73806	2.70023	2.49901	2.43605	2.52393	2.89396	1.74695	2.70611	1.81766	1.59938	3.25642	3.17029	4.57591	3.08814	3.09267	4.52424	2.43905	1.63972	1.09832	1.33672	1.07351	1.64511	0.00866908	4.11409	2.98455	2.86742	2.15779	1.93689	1.97527	3.25693	2.23634	0.11673	2.92102	2.74934
Os03g0140500	Protein of unknown function DUF26 domain containing protein.	expressed protein	2.92317	3.60602	4.44934	3.04983	4.29213	4.43301	3.61502	4.77092	3.83888	3.87648	3.98796	4.6285	3.44914	3.38598	4.15014	3.5277	3.76849	4.42936	5.10213	4.15264	4.37376	3.6283	3.98651	4.84106	1.703	0.0475974	3.22529	4.88459	4.65602	3.30441	4.47414	4.44979	5.14146	4.32154	3.50706	4.52663	6.45327	4.64069	4.65657	4.65213	4.16944	4.59638	5.52398	5.02108	5.01346	4.78064	5.32976
Os03g0142200	Protein of unknown function DUF594 family protein.	expressed protein	5.37036	4.76968	9.26226	4.56766	4.60093	7.4156	5.48592	4.78609	3.66002	4.75186	4.85915	4.72773	5.45711	4.7264	4.65509	5.79138	5.19767	5.62388	9.40914	3.48177	5.46372	3.83076	4.50479	3.29022	5.84215	-0.0621757	5.60627	5.18937	4.51369	3.68884	6.79559	7.43425	7.39186	7.03167	7.19455	7.83791	6.79444	6.53363	6.92451	7.35754	6.43201	7.44573	2.87132	3.85702	2.30974	5.05562	3.12134
Os03g0142300	Hypothetical protein.	No Hit	4.07074	3.68948	4.15821	3.79059	3.68148	4.51058	3.43849	3.8985	4.12728	4.01484	4.24711	4.92712	4.98496	3.94424	4.95235	4.2634	3.80918	5.05598	4.05422	3.95286	3.73357	4.77021	4.22409	4.9113	4.56336	5.08347	-1.46275	4.96353	5.01181	5.443	4.60775	4.22469	5.12569	4.41272	5.00302	4.17274	5.79514	5.03636	4.40919	5.31951	4.89202	5.27847	4.72092	4.77755	5.76536	3.98294	4.72277
Os03g0168300	Conserved hypothetical protein.	expressed protein	6.04505	5.08204	7.09198	4.45055	3.87959	4.33795	5.06219	3.92819	4.19016	2.67364	2.84211	4.09457	3.3052	3.52827	4.78315	4.41702	3.94061	3.72322	8.63154	8.54602	9.08342	6.87213	6.89645	8.14026	9.58955	9.23117	9.90476	7.03596	6.8259	7.45067	9.32233	8.92749	10.3034	9.48907	7.8216	8.06545	6.96806	7.77527	8.91723	6.89966	7.85273	7.82411	7.80602	7.7489	8.01721	7.78677	7.04599
Os03g0188000	Conserved hypothetical protein.	No Hit	8.47634	8.76767	8.87569	8.23873	8.20237	8.55534	7.08282	8.11597	8.11418	6.5646	7.36857	7.23886	9.44272	9.70916	9.45628	8.16748	8.22921	8.37196	7.47011	7.67183	7.52448	7.139	7.12751	7.39023	7.2045	7.67913	6.52361	7.65719	7.44262	7.2394	6.83264	7.31238	7.44483	6.72624	7.194	7.05591	8.49528	7.42114	6.9474	7.354	7.57688	6.8144	7.14621	7.37359	7.15383	7.96156	7.05676
Os03g0192600	Plant lipid transfer protein/Par allergen family protein.	LTPL69 - Protease inhibitor/seed storage/LTP family protein precursor, expressed	11.3023	10.6343	11.7079	10.7852	10.3023	11.5132	10.6021	9.81724	9.94329	10.6207	10.6486	10.6765	10.3221	10.1323	10.7196	10.1264	9.68112	10.804	11.5272	10.9707	11.0885	11.4722	11.4848	11.1452	8.50733	8.83198	9.50338	10.3685	10.1445	11.1763	11.4367	11.2922	11.0987	11.6138	11.2909	11.3339	11.3	11.2059	11.2279	10.86	10.9096	11.4991	11.4192	11.7167	12.6544	13.8412	12.7689
Os03g0200200	Hypothetical protein.	expressed protein	5.3076	5.38571	6.07673	5.93721	6.15388	6.61405	6.17099	5.29216	5.34863	7.50802	7.61474	7.41083	8.04218	8.60788	8.4773	9.46346	9.18098	9.60009	7.763	8.10617	7.61061	7.04211	6.55111	7.06616	6.5884	6.93569	7.62288	9.59261	8.65852	8.62032	9.16894	9.35576	9.74191	8.57129	8.28968	8.85459	9.35465	9.45905	9.56551	9.47438	9.10336	9.88233	6.78592	8.59196	7.74052	9.90452	7.63109
Os03g0240600	U box domain containing protein.	immediate-early fungal elicitor protein CMPG1, putative, expressed	3.77062	2.93014	4.58617	4.23478	4.04327	2.4443	4.08747	4.37405	4.80781	5.75112	5.84882	4.93718	7.04519	5.6636	5.24546	5.49859	6.23213	5.89766	4.07556	4.69616	4.51825	3.38433	4.26566	2.04889	4.24859	5.36957	5.07308	5.47983	4.62329	3.51156	7.70298	7.6199	7.83545	7.76947	7.21246	7.29264	8.39728	8.32582	8.09504	8.21652	7.78833	8.22461	4.2414	2.47032	3.06938	3.92754	2.6069
Os03g0259100	Basic blue protein (Cusacyanin) (Plantacyanin) (CBP).	plastocyanin-like domain containing protein, putative, expressed	6.16178	4.83973	6.33482	4.46333	4.5886	5.44871	4.496	4.67335	4.98604	3.46056	2.7984	3.78053	8.22459	7.67386	8.48555	4.93901	5.24877	5.46947	6.50712	6.07846	5.47282	4.40072	7.63496	4.05283	4.9683	3.43552	3.41347	4.2003	3.2532	3.86167	13.9653	13.7612	14.9153	14.0361	13.4566	13.7952	9.19669	10.3766	10.5865	11.896	11.0806	11.8414	2.60067	3.91213	2.26572	2.69886	4.68122
Os03g0265900	Conserved hypothetical protein.	expressed protein	14.6939	14.6963	14.4415	12.3219	12.2284	12.2032	13.2627	13.3318	13.7265	10.4525	10.9451	11.1368	12.4678	13.2559	12.9166	10.5971	10.1706	9.57551	12.1975	11.5801	12.7622	11.0546	12.258	11.8895	13.2033	12.8084	13.1951	11.4934	12.2178	11.7699	9.30034	9.44771	9.92634	9.76704	8.66357	9.20093	9.23856	10.217	10.8675	10.7106	10.0952	10.7357	8.21022	10.7478	9.33386	12.9266	10.9648
Os03g0291200	Protein of unknown function DUF231 domain containing protein.	proteins of unknown function domain containing protein, expressed	1.78471	2.12431	2.65831	2.64968	1.83875	-1.0828	0.727378	3.16745	0.776237	1.95586	1.84024	3.12384	1.58344	1.99581	4.05286	1.09018	1.08465	2.26326	7.59003	4.5434	5.66672	4.48987	4.55081	5.10466	2.74389	-2.09272	4.90746	2.44113	2.3304	1.83552	5.00724	5.11328	4.74085	4.32422	4.77241	4.02833	6.76822	6.08659	6.22676	5.64425	6.32797	4.98413	4.67593	11.1267	12.4271	10.145	11.0474
Os03g0310400	Enoyl-CoA hydratase/isomerase domain containing protein.	enoyl-CoA hydratase/isomerase family protein, putative, expressed	7.95134	8.08549	7.90947	8.84668	9.17503	8.89014	8.66138	8.71828	8.30714	9.15069	9.25514	9.09395	8.57232	8.70303	8.24154	9.15353	9.20008	8.79517	8.69157	9.55568	8.51057	9.11464	8.51368	8.58921	9.95324	9.55644	10.3241	10.6647	9.77544	10.042	9.55424	9.44228	9.8851	9.61213	9.14674	9.42018	8.67249	9.08696	9.80188	9.51209	9.42956	9.77378	6.84914	7.82484	7.57966	9.78361	8.36534
Os03g0340600	Conserved hypothetical protein.	hypothetical protein	5.2541	5.20747	5.06755	5.02165	4.77392	5.18181	4.67709	5.22196	5.20736	4.54726	4.99704	5.12656	4.98055	5.46641	5.12896	4.30458	4.82178	4.90082	4.40032	4.84865	4.87859	4.09403	4.10843	4.45533	3.63951	4.89133	4.3538	4.78428	4.75829	4.66853	3.26706	4.1662	3.52914	3.34219	4.10492	3.67245	8.42702	6.23012	4.56185	5.91414	6.20517	4.34307	5.25142	4.66482	4.85115	4.86476	4.22907
Os03g0428700	Alpha-expansin OsEXPA19.	expansin precursor, putative, expressed	2.41984	2.24159	3.59451	1.86429	1.62891	4.312	3.05086	2.53918	1.91913	2.96131	1.945	1.53378	1.9038	1.62439	3.19627	1.32635	1.98394	3.24028	2.9454	0.530048	2.94672	0.047793	2.53521	2.27682	3.48756	3.89189	4.0486	3.16203	4.35267	2.31366	6.35904	5.66485	6.61342	5.96401	5.22663	5.63608	3.36148	-1.21688	4.28996	2.40222	0.913597	3.93171	2.22387	2.22324	3.07495	2.41525	1.54015
Os03g0432800	(No Hit)	No Hit	5.43712	5.83831	7.01047	4.96618	5.80198	6.68539	4.90854	5.56261	5.60615	4.87581	5.26461	6.60182	5.38903	5.15348	5.79888	4.80519	5.1006	6.14766	5.51667	5.18298	6.0818	5.03513	4.79684	5.83965	5.95478	5.03713	5.23605	5.46375	5.42869	5.90386	5.17224	5.40469	6.14561	5.26262	5.52547	6.07255	7.68461	5.91733	5.94844	6.09767	5.8662	5.59138	5.72945	5.87532	6.06912	6.33808	5.5867
Os03g0560000	Hypothetical protein.	No Hit	3.54948	4.21896	5.21334	4.20737	4.37949	5.3135	3.28887	3.4387	3.80449	3.03116	2.83999	5.30454	3.63541	2.99612	3.68057	3.4078	3.10087	3.80179	3.6504	2.66296	3.49342	3.17317	3.40819	3.95543	3.86914	4.34385	5.36039	3.64136	2.71923	4.92468	3.38878	4.08805	4.6397	2.60336	4.58489	3.59941	7.75219	5.43448	4.13748	5.77458	5.25672	4.05786	5.00612	3.57404	3.53834	3.93547	2.61054
Os03g0590100	Hypothetical protein.	No Hit	4.52139	5.01767	4.13107	5.60536	5.73268	4.62146	7.75286	5.9541	5.30361	5.91335	6.42	6.15882	5.84882	5.78966	5.58767	6.76094	6.80253	6.50766	5.29666	4.65911	5.00762	4.25566	5.06486	5.09513	5.15261	5.29607	4.21694	5.79387	6.3878	4.87469	3.60437	4.45817	4.02792	2.98937	4.66877	4.27718	5.88395	5.77066	4.76599	6.17826	5.69935	4.83445	4.45465	4.0566	4.07015	5.00669	4.21151
Os03g0599600	Regulator of chromosome condensation, RCC1 repeat containing protein.	Regulator of chromosome condensation domain containing protein, expressed	9.86233	9.63114	9.13576	9.243	9.05814	8.15778	10.4933	9.95809	9.53345	9.33124	9.01705	8.44894	10.2157	9.92109	9.67242	8.79263	9.20396	8.32252	9.63151	9.71128	9.73974	7.23484	7.79526	7.6944	8.58715	8.32069	8.21676	8.06352	7.74265	7.32435	8.79776	8.64001	8.59912	8.45464	7.87286	7.94836	8.38249	8.3642	8.71404	8.71179	8.43297	8.65268	10.0632	10.0603	9.47605	7.70882	8.88128
Os03g0666600	Conserved hypothetical protein.	UDP-glucoronosyl and UDP-glucosyl transferase domain containing protein, expressed	2.26428	0.791997	2.4055	1.51068	0.928824	1.69123	1.47394	2.4859	2.32526	1.96788	1.74958	1.25215	2.34916	1.74037	3.22195	1.87171	2.3137	3.08774	1.02028	2.08513	1.91622	1.88883	0.738799	1.19867	0.393313	2.83014	2.92493	1.44457	1.0776	3.11726	1.40659	2.20914	1.2439	0.535183	3.56434	1.29171	1.88534	2.56229	0.739083	1.27198	2.32598	2.03834	1.13343	2.22532	1.86316	1.7315	1.47306
Os03g0674300	PGPS/D5 (Fragment).	CBS domain containing protein, expressed	6.04871	6.0182	7.32153	5.68888	6.15726	6.50443	6.08694	6.49971	5.93883	5.36223	5.84584	5.50125	5.80132	6.18421	6.41744	5.13894	5.42659	5.52561	6.0643	5.42223	5.95554	5.01601	4.97983	5.54392	5.14225	5.76597	6.16329	5.95351	6.15833	5.50559	4.72656	4.83284	5.33392	5.37702	4.7961	5.78143	6.07783	5.20261	5.1722	5.73566	5.82617	5.07024	5.07566	5.73935	5.46049	5.62342	5.02416
Os03g0789300	(No Hit)	No Hit	3.40425	2.52999	3.8396	3.86151	3.56154	5.04081	1.19765	1.74265	3.41954	2.80172	2.91968	4.30043	2.91004	2.30706	2.90829	1.91291	2.92481	3.73767	2.98033	2.99598	3.25292	3.16789	3.58039	2.24142	0.8087	2.34281	2.61699	2.93299	2.9429	3.76557	2.69594	3.5063	1.42659	1.65897	4.75609	2.84576	4.64534	4.57413	2.6124	2.46027	4.16836	1.90421	3.07493	3.45067	2.49558	3.37747	2.13424
Os03g0808500	Plant lipid transfer protein/Par allergen family protein.	LTPL28 - Protease inhibitor/seed storage/LTP family protein precursor, expressed	8.83214	8.8685	8.82261	8.85385	9.06747	9.391	8.23337	8.4764	8.68162	8.99275	9.25872	9.9418	8.80193	8.67422	8.56756	9.50892	8.68191	8.96952	8.35862	8.27012	7.8878	8.3797	8.13407	8.25477	10.1328	10.5924	8.85601	9.00692	9.64166	9.68923	7.70464	7.73584	7.89846	7.65562	7.80543	7.8224	9.86495	8.52984	8.19292	9.98869	8.59646	8.76898	8.61528	8.09497	8.27979	8.79496	8.52271
Os03g0810900	Patatin family protein.	phospholipase, patatin family, putative, expressed	7.43178	7.17585	5.96382	8.18734	8.00865	6.92822	8.67391	8.53979	7.84821	8.75227	8.44757	7.75642	8.43746	8.28566	7.53209	8.48082	8.71424	7.84204	7.30262	7.93582	6.98088	7.24596	6.94973	6.91819	8.43983	8.45664	8.95442	8.94093	8.57533	7.97635	7.90762	7.37407	7.66512	7.91588	6.79024	7.25943	7.60857	7.82151	7.98401	8.26886	7.93205	7.93404	6.24034	6.39641	6.46951	7.19753	6.403
Os03g0816700	Protein of unknown function DUF567 family protein.	DUF567 domain containing protein, putative, expressed	1.70452	2.37951	3.2532	1.99964	1.71881	3.50522	2.02929	2.02985	3.05337	1.73644	2.56371	0.411048	4.23382	1.98269	1.58455	2.62372	1.20234	1.94908	1.61176	2.00442	2.43104	2.52036	0.730878	2.82512	2.89114	4.19142	4.96899	1.07049	1.44597	4.4839	4.8991	5.24896	5.53698	4.28363	4.46364	5.02048	4.08824	5.31827	6.2067	8.40505	5.11453	3.49062	1.59171	2.92086	3.9598	4.15592	1.69258
Os04g0150200	(No Hit)	No Hit	2.09354	3.03988	5.76328	3.75233	3.00533	0.180586	2.43422	2.74513	2.82219	2.04068	2.13289	2.1796	3.66278	1.77509	3.14365	3.54841	2.09751	3.81916	1.1284	1.68735	2.49325	2.54839	0.330128	2.10968	1.94968	1.86206	2.70578	0.612884	1.29642	4.08762	2.44768	2.18778	2.10385	0.633364	2.94539	0.671186	1.43383	1.99645	0.643468	2.18758	2.22321	1.39666	1.61824	1.03164	1.19553	1.23365	0.737724
Os04g0167800	Chalcone reductase homologue (Fragment).	oxidoreductase, aldo/keto reductase family protein, putative, expressed	10.9507	11.1117	11.1529	11.0556	11.009	11.0458	11.6436	11.5761	11.6746	11.9	12.0943	12.0646	11.7025	11.5444	10.9658	11.3809	11.3312	11.0268	10.5342	10.0567	11.5186	9.25797	10.3579	10.2382	10.1617	10.0602	9.50806	11.2139	11.7774	10.5531	9.63607	9.53858	9.96263	9.50649	9.6386	10.446	11.4876	11.2948	11.2804	11.2464	11.5601	12.1038	3.21136	10.8293	8.30217	13.1765	9.57189
Os04g0255500	Hypothetical protein.	No Hit	9.01695	8.94249	9.96301	8.08856	7.61505	8.82706	6.37653	8.36144	9.44223	6.79918	7.59693	8.3326	8.73019	8.43727	9.21719	8.1121	7.87761	8.93949	8.04419	7.85555	8.66454	7.79817	7.95714	8.42174	8.84525	9.11699	7.59344	8.66821	7.8516	8.84556	8.07379	8.03224	8.85334	8.05503	8.03405	8.38475	9.2954	8.32033	8.97616	8.39339	8.05101	8.39367	8.13866	8.27526	8.69799	8.40019	8.21527
Os04g0271200	Protein tyrosine phosphatase-like protein, PTPLA family protein.	expressed protein	10.5702	10.9355	9.72769	11.359	11.5999	10.6226	10.1515	10.3354	10.3519	10.2635	10.1149	10.1046	10.8418	11.3758	11.2439	10.2855	10.5876	11.1452	11.1235	10.4971	11.549	11.0024	11.2886	11.5891	9.12168	8.64926	8.82351	10.3076	9.72265	9.30826	9.03941	8.86771	9.49872	9.01487	8.14347	8.75909	8.63881	8.96992	9.46651	9.53988	8.93403	9.77276	10.5528	10.5068	10.8408	8.92868	10.7697
Os04g0308200	Non-protein coding transcript, putative npRNA.	No Hit	10.4935	10.4574	11.8715	9.77343	10.0044	11.4045	9.08644	9.68001	10.5893	8.27257	9.20324	10.4138	9.58712	9.86282	10.9811	9.04627	9.33805	10.4236	9.56128	9.1047	10.7508	8.40123	8.56989	9.98865	10.692	11.1648	9.0134	9.42267	9.17096	10.0771	8.73331	8.87617	9.99244	8.79959	8.2113	9.63078	10.6187	9.45941	10.2763	9.62816	9.32015	10.0336	8.29682	9.42196	9.50072	10.6875	8.89597
Os04g0347100	Conserved hypothetical protein.	No Hit	1.13515	3.28817	2.35739	6.03153	3.69462	2.72581	3.40231	3.342	2.9845	1.82226	2.77364	3.55397	4.18435	3.01603	2.00443	3.9148	2.1525	2.83132	1.17231	2.86456	3.60859	1.88031	3.69195	3.37663	0.875467	3.89857	0.545641	2.23846	3.40255	5.67577	5.08205	1.17804	1.61364	1.61863	1.67838	1.29993	5.88175	3.69983	1.43584	3.28977	3.42714	1.74118	3.13417	2.63276	3.62368	2.01659	3.32084
Os04g0395800	ZIM domain containing protein.	zinc-finger protein, putative, expressed	3.7822	3.40274	5.88063	3.84013	3.02677	3.80696	4.53014	2.99779	3.87978	3.86832	3.9657	3.95827	3.61192	3.21828	2.27691	3.80976	3.27372	3.96951	6.16349	6.89686	7.15578	7.17226	5.87341	6.88236	6.06441	5.34654	5.03524	5.78766	5.09459	5.30186	5.86129	6.1138	6.18687	6.58765	6.31532	6.51429	6.50741	6.13197	7.28211	6.54406	6.25254	6.89122	0.856804	2.02229	2.29714	4.02981	2.07063
Os04g0404900	Conserved hypothetical protein.	heparan-alpha-glucosaminide N-acetyltransferase, putative, expressed	9.86495	8.95097	10.4441	7.56791	7.19354	9.99824	8.82385	8.25892	8.09696	7.36305	7.82536	6.98629	5.65676	6.29328	6.09103	7.16994	7.04742	6.44394	8.73681	7.39255	8.43892	7.35926	7.54469	7.61692	6.64465	6.34614	7.4921	8.52805	8.83224	8.84476	9.14092	8.59986	9.44918	9.47849	8.92494	9.43152	8.44331	9.21583	8.99997	9.12036	8.82579	9.37907	6.30831	8.11242	8.03698	11.1794	8.13119
Os04g0445700	3-oxoacyl-[acyl-carrier-protein] synthase I, chloroplast precursor (EC 2.3.1.41) (Beta-ketoacyl-ACP synthase I) (KAS I).	3-oxoacyl-synthase, putative, expressed	8.62971	8.24971	7.11573	11.3689	11.4787	10.3589	10.7154	11.5249	10.9373	11.4614	11.1897	10.5008	8.72079	8.71738	8.94191	11.4411	11.807	11.9722	12.2467	9.90892	12.6271	11.147	12.199	12.2466	8.6639	8.26987	8.52791	8.90448	9.72185	8.75424	7.02404	6.28697	6.92892	7.48048	6.76933	6.03391	5.19851	5.28485	5.88731	5.24425	5.6047	5.27148	10.9363	10.6364	10.3058	10.2984	10.317
Os04g0450300	RING finger protein 13 (C-RZF).	RING-H2 finger protein ATL3B precursor, putative, expressed	5.9449	5.93523	5.70145	6.61892	6.34669	6.05669	6.42288	6.62202	6.43868	7.23969	7.15771	7.28183	7.10911	7.1343	6.77969	7.73897	7.21849	7.68268	6.763	7.57157	6.25177	7.28398	6.98977	6.27398	7.41074	7.7353	7.03222	8.50256	7.82186	7.14282	8.5451	8.83334	8.52225	8.31366	9.13617	8.78775	9.07171	8.94087	8.7014	8.68853	9.03662	8.72056	7.40076	7.4092	7.17346	8.44834	7.31798
Os04g0450900	Protein kinase PKN/PRK1, effector domain containing protein.	expressed protein	6.95914	7.13496	6.98966	7.91277	7.92525	7.98691	7.02284	7.23332	7.4316	9.49943	9.49563	9.48625	7.06059	7.64494	7.61025	8.33175	9.09019	8.56222	6.89495	7.0804	6.86635	6.98365	7.01418	7.41349	6.55017	6.04542	6.57487	8.42428	7.93198	6.72532	9.69627	9.70134	9.95078	9.76175	9.0831	9.71838	8.63182	9.79045	10.1148	10.035	9.7592	10.0339	6.67477	6.67064	7.02258	8.48194	7.34796
Os04g0480500	Leucine-rich repeat, plant specific containing protein.	expressed protein	4.94108	5.46633	4.50447	6.20675	5.97782	5.20779	8.4316	8.44675	8.6615	8.87268	8.51564	8.25978	7.66945	7.54473	7.60544	7.86978	8.30363	8.72686	4.13813	5.74901	4.80921	5.6177	5.02954	4.42251	6.79542	6.82575	5.81994	7.54452	7.6186	6.41417	6.38649	6.49815	5.54333	6.08192	7.24487	6.5764	6.32062	6.45811	5.6613	4.74489	6.16094	5.5728	4.57016	4.44585	3.77559	4.82158	3.78392
Os04g0480700	Cytochrome P450 71A1 (EC 1.14.-.-) (CYPLXXIA1) (ARP-2).	cytochrome P450, putative, expressed	1.48792	2.99992	1.05585	2.21864	4.64591	1.64245	2.58934	2.37266	4.92605	2.07119	1.26568	1.98192	1.96825	2.66739	2.95147	2.43035	1.70673	2.93857	-0.099694	1.86678	2.67434	1.13833	0.823163	0.77698	3.57057	4.60797	3.34194	2.01864	0.683513	3.6349	1.13292	2.24595	0.518437	1.37916	3.69464	2.38958	5.68765	4.10676	1.29423	3.3055	3.65175	1.4758	2.49513	0.398681	1.43716	1.64271	1.35274
Os04g0500500	Conserved hypothetical protein.	No Hit	3.59279	4.86246	4.79398	4.86562	5.56776	5.75184	2.73725	4.72652	3.20397	0.977001	2.89311	5.96998	4.35599	3.77254	3.52894	3.74723	3.19794	3.80125	3.30968	2.69018	3.00199	2.2684	2.71931	3.2759	5.52783	4.29332	5.14027	3.63854	3.51474	4.71121	3.1567	2.98776	3.79836	2.5769	3.39866	3.34164	8.86761	6.03071	5.00243	6.60663	5.7818	4.88917	5.90571	2.71293	7.21442	5.02282	4.14051
Os04g0545700	Conserved hypothetical protein.	transferase family protein, putative, expressed	2.124	1.40145	2.88764	1.78967	0.528758	2.77545	-1.29626	-0.268263	1.57433	3.86202	3.1923	2.36367	-1.28586	1.21958	1.34638	0.970821	2.65649	1.93761	5.45752	4.6531	6.08127	5.12397	5.74988	4.80143	5.7359	7.31796	3.21625	5.74413	3.65174	3.21385	11.0171	10.136	10.8162	10.7506	9.72981	9.73096	8.29714	8.30229	10.0291	9.17159	8.08357	9.43141	1.93615	4.53781	5.41612	5.88632	3.65652
Os04g0560100	Cytochrome P450.	cytochrome P450, putative, expressed	1.88654	2.97928	1.12767	2.26783	2.63115	1.90606	2.73023	1.64149	3.66182	0.650232	1.70072	2.23731	4.82325	5.1827	5.19849	4.48575	4.59534	5.39365	11.8453	10.5767	12.4654	12.088	12.7365	12.7324	5.36357	4.89374	4.87706	5.28907	3.73414	4.34173	12.4082	12.3593	12.3217	11.2607	10.7959	10.7886	11.4484	11.624	11.6256	11.5672	11.3901	10.4993	9.74513	11.9884	12.4915	10.4935	11.8762
Os04g0584500	U box domain containing protein.	U-box domain-containing protein, putative, expressed	9.43392	9.10271	9.49843	9.60331	9.45937	10.6897	7.16958	5.94035	5.10566	9.46312	8.34004	8.71241	3.44223	3.44875	3.27162	8.77193	8.06757	9.14199	7.42516	8.06691	7.54767	6.3762	6.36221	6.50234	5.8155	5.85931	5.66543	8.75786	9.00009	8.50334	7.14538	6.64296	6.77879	6.38059	6.76112	7.50232	5.82022	5.18703	5.17622	6.51762	5.33564	4.81272	3.16183	2.26551	2.70991	3.2387	2.76969
Os04g0586700	Zn-finger, RING domain containing protein.	zinc finger, C3HC4 type domain containing protein, expressed	5.1606	3.85479	4.28218	3.93059	3.66383	4.52154	3.01253	2.80092	3.37191	4.66077	4.20169	4.89716	3.58521	4.06269	3.6805	4.96716	4.59675	5.45345	8.24526	5.73121	7.78961	7.47208	8.34568	8.26908	4.68394	1.82347	4.27157	3.05414	3.47862	3.67495	9.36934	9.20841	9.10924	9.02685	8.63382	8.25281	8.27572	7.83764	8.01005	7.67341	7.64363	7.55051	6.70892	8.52539	9.87718	6.2742	8.57927
Os04g0606000	Transferase family protein.	transferase family protein, putative, expressed	7.19243	6.61358	8.82314	7.33764	7.7518	8.78136	5.54208	4.82977	5.14524	6.13383	7.91492	6.37588	2.03202	3.77716	3.25017	4.00903	1.71772	3.16107	6.66385	4.39902	6.31134	4.50789	5.86501	5.21804	3.45279	2.80107	5.66175	6.13386	6.63989	5.25135	8.7065	8.7033	8.64176	8.30276	8.1891	8.40186	7.53591	7.95763	8.87971	7.60216	8.09615	8.55229	4.69575	3.84833	4.13887	5.70104	5.27928
Os04g0611200	Transferase family protein.	transferase family protein, putative, expressed	10.0565	10.2041	10.425	9.76411	10.0481	10.4235	10.2107	10.6308	10.5117	10.2597	10.9739	11.1059	8.44789	9.46824	8.97521	10.2283	10.377	10.4057	13.6673	12.8259	14.3502	12.8615	13.7518	13.5865	11.3357	11.3672	11.1686	12.3184	12.5889	11.8866	8.8924	8.04011	9.39781	8.624	7.65265	7.61975	6.16974	6.56985	8.30607	6.4191	6.61813	7.59144	10.8941	11.4076	10.4658	12.0286	10.9541
Os04g0634600	Non-protein coding transcript, uncharacterized transcript.	No Hit	4.94151	4.76754	4.77952	4.03104	4.79906	3.72305	6.41646	6.30781	6.09855	5.03957	4.70504	4.74952	4.98666	4.91104	5.65318	3.10284	3.89352	3.92313	2.87984	4.44494	4.70889	3.18272	2.90699	3.57386	5.15871	5.01329	6.13053	5.5029	4.8916	5.84663	5.27451	5.03772	5.60909	5.04317	4.19056	5.15278	4.79942	5.77129	6.09868	5.13581	5.41474	5.94246	3.08973	5.25181	5.75374	7.03807	5.2809
Os04g0665200	SAM dependent carboxyl methyltransferase family protein.	jasmonate O-methyltransferase, putative, expressed	1.88721	3.30075	2.17106	5.37589	5.82736	4.89824	3.97129	3.84473	4.47664	6.40029	6.45928	6.24567	4.14339	4.51295	5.22506	6.38144	7.02555	6.77959	5.20101	4.79251	4.19421	4.53118	4.50051	4.6571	3.35353	5.19012	5.44716	5.95272	6.16968	5.70496	6.91781	7.82889	7.5391	7.70152	7.34075	7.86949	6.34923	6.37644	6.33121	6.66961	7.20793	6.61263	7.911	6.24143	6.30247	4.93152	7.00081
Os04g0692800	Conserved hypothetical protein.	prenylcysteine oxidase 1 precursor, putative, expressed	5.27053	5.14719	5.56088	6.00702	6.34514	6.69514	4.88316	5.9196	5.60767	5.66385	6.238	6.33434	4.54931	4.75372	5.78497	5.19356	5.80411	6.01034	4.82544	4.97487	5.30392	5.09377	4.8548	5.76242	4.19002	5.60329	5.51998	6.02814	6.01376	5.69889	6.04388	5.96844	6.67543	5.68272	5.20525	6.12105	7.41628	6.28384	6.18503	6.10327	6.18897	6.02934	3.80363	4.23875	4.30277	4.45133	4.49345
Os05g0107600	Peroxisomal ABC transporter.	ABC transporter, ATP-binding protein, putative, expressed	9.30806	9.26536	9.27594	9.2196	9.06455	9.12151	9.74864	9.71455	9.41692	8.67412	8.86926	8.17534	8.82796	8.83063	8.50554	8.60742	8.79981	8.93432	10.2848	10.1605	11.0531	10.8495	11.3349	11.1824	9.91982	9.8736	10.4207	10.3154	10.2704	9.84728	10.4374	9.99162	10.4153	10.559	9.66992	10.0075	9.09744	8.9227	9.81637	9.26255	9.40093	9.82859	10.3895	11.4906	11.1626	11.4815	11.0754
Os05g0132100	AMP-dependent synthetase and ligase domain containing protein.	AMP-binding enzyme, putative, expressed	10.6339	10.2036	10.8691	10.9	10.8475	11.1017	11.9006	10.6846	10.7318	10.8277	10.9548	10.7426	7.75094	8.18685	7.96816	8.52332	8.53142	8.40213	12.0627	11.0258	13.5312	11.4842	12.7933	13.1802	9.69476	10.2419	10.3857	8.23546	10.0305	10.1367	9.04005	8.54304	8.61215	8.23951	8.14746	8.52486	8.216	8.94488	8.56098	9.72443	8.72078	7.70632	10.6666	12.2666	11.7939	13.2754	11.9311
Os05g0172300	Protein of unknown function DUF630 domain containing protein.	DUF630/DUF632 domains containing protein, putative, expressed	3.34432	5.35607	3.74259	3.94905	4.3444	3.35065	3.56565	4.3018	4.36337	3.48867	4.21456	3.38154	5.37867	4.92525	5.39345	4.88693	4.97835	5.04643	6.90375	6.69696	5.89113	7.27736	7.61654	7.70105	4.24141	5.71853	5.27624	3.60072	3.96547	4.47162	6.56064	6.95769	6.55542	6.43014	6.93339	6.11776	6.28242	6.06537	5.66721	4.6315	5.92947	5.52088	9.03806	8.67699	8.65043	4.40293	8.77481
Os05g0176700	Conserved hypothetical protein.	expressed protein	10.3687	10.5617	10.2652	11.9215	11.9356	11.6465	11.6964	11.5558	11.6453	12.8038	13.1119	13.0969	11.2907	12.1723	11.4715	12.5223	12.1597	11.9455	11.7566	11.5333	10.7254	13.521	13.2945	13.3695	12.0812	12.1063	13.0509	13.6174	13.141	12.4545	12.0968	11.9573	12.4557	12.7083	12.5811	12.8093	12.364	12.0964	12.9544	13.4027	12.9875	12.9161	12.9586	11.8083	11.4303	12.3096	12.3208
Os05g0181200	Phytochrome P450-like protein.	cytochrome P450, putative, expressed	4.35777	2.96674	0.922531	2.62344	2.89196	3.22532	2.69283	3.35822	4.80957	2.94836	3.95791	4.11765	4.09368	3.93429	2.53656	5.23771	5.12278	5.43381	3.48515	2.37328	4.2244	3.59108	5.23878	3.32763	2.32415	4.69681	4.37035	5.37394	3.24064	1.57932	3.94721	4.45334	4.16408	3.75868	4.76109	5.03065	4.20237	5.10627	4.83507	6.21856	6.056	5.57459	2.1648	2.42644	2.68474	2.22673	2.84311
Os05g0217900	Homeodomain-like containing protein.	transposon protein, putative, CACTA, En/Spm sub-class	4.70842	3.26295	5.38982	4.243	3.64944	4.75362	3.91083	3.06521	3.63891	3.69796	2.90971	4.66979	3.79749	3.21935	4.13679	3.92252	2.54569	3.50114	3.41665	3.69374	4.52572	3.76958	3.13656	4.08516	3.0354	4.75573	3.7236	3.52244	2.55323	4.4305	3.8934	3.49623	3.6412	3.26958	4.06127	3.51341	5.51952	4.33126	3.45729	4.17094	4.03491	3.22876	3.41391	3.71597	5.76729	2.99501	2.99147
Os05g0307000	Hypothetical protein.	No Hit	7.53249	7.60533	9.43123	7.54136	6.91231	8.90827	6.63206	7.97916	8.69754	5.67742	7.01674	8.76353	7.93107	7.70442	8.86592	7.48244	6.81151	8.55359	7.91412	7.37577	8.70228	7.31469	6.80552	8.36056	8.94974	8.49716	7.25381	8.95468	7.5735	9.40809	7.176	6.89455	8.13798	6.9547	6.61823	7.83039	8.30102	7.8705	7.75988	7.99443	7.25121	7.84858	6.3392	7.43185	8.33906	8.51264	7.60605
Os05g0368700	Subtilase family protein.	OsSub46 - Putative Subtilisin homologue, expressed	1.52046	2.23752	3.84544	1.2805	2.053	0.190031	1.8696	2.17524	2.70272	2.29265	0.870707	1.94633	3.32763	2.68712	3.22722	2.82463	1.37285	0.989582	1.93815	2.14683	2.42354	2.26116	1.91135	1.63385	2.59801	4.94454	4.23457	2.5409	1.38108	3.83745	1.85193	2.78599	2.0278	1.21297	2.7908	1.78594	1.40404	3.15661	0.954607	1.7862	1.62174	1.99359	2.09012	0.807065	2.40526	1.18183	1.41569
Os05g0434100	RNA-directed DNA polymerase (Reverse transcriptase) domain containing protein.	No Hit	2.81039	2.16613	0.772692	1.98376	1.76855	2.75925	-0.155378	1.95291	2.3485	1.06774	1.72904	3.24704	2.79756	2.49619	1.38473	1.26109	1.998	2.65458	1.85726	1.02876	2.69294	2.55504	2.31514	3.76634	2.79757	5.84793	1.49321	0.7846	2.63746	3.78272	3.2153	3.47654	2.3074	1.99284	4.37937	3.40218	4.90488	3.49005	2.89694	2.6219	2.62774	2.57185	1.71066	1.99008	-0.272865	2.0438	1.91135
Os05g0480400	Protein kinase domain containing protein.	inactive receptor kinase At2g26730 precursor, putative, expressed	6.59377	6.10561	6.94171	7.70396	7.55713	7.8682	7.20074	7.00385	6.13341	6.83006	6.96652	6.40571	5.66416	5.68362	5.63393	6.30909	6.53799	6.40164	11.1345	10.8264	10.8416	11.6147	11.4437	11.5194	4.82552	4.64783	4.62682	5.57762	6.84884	6.81063	11.1453	10.6524	11.0576	10.9465	10.4017	10.2062	9.00708	8.98117	10.085	9.54005	9.43706	9.77832	11.2432	11.6092	11.5277	10.1679	11.5843
Os05g0482400	Cytochrome P450 family protein.	cytochrome P450, putative, expressed	8.15215	8.04347	8.90359	7.74035	7.45192	9.01711	8.36177	7.54302	7.91857	7.62116	7.50534	8.50791	8.10473	8.57953	8.65988	7.96718	8.10317	8.9787	6.58315	7.97696	7.88665	7.37378	6.87426	7.34292	7.14372	7.27836	6.27716	8.3468	8.15697	6.88786	8.48179	8.63747	8.95052	8.23279	8.49502	9.19516	9.47318	9.6971	9.74696	9.42141	9.698	10.0045	3.14543	4.90785	6.80051	6.63929	5.96097
Os05g0489200	Plant lipid transfer/seed storage/trypsin-alpha amylase inhibitor domain containing protein.	LTPL67 - Protease inhibitor/seed storage/LTP family protein precursor, expressed	10.328	9.4173	9.48967	9.17228	8.87801	8.88406	9.2324	8.92736	8.88967	7.94102	7.61845	7.16958	8.89009	8.90736	8.50792	7.664	7.71934	7.87706	9.43592	9.56486	10.0865	9.58565	9.47258	9.91973	8.85279	8.18074	8.8536	8.78446	9.51342	9.65727	3.34614	2.02927	2.57053	3.05258	2.84314	3.74546	3.26024	3.83532	3.61476	4.78935	3.60255	3.64463	5.63943	6.8587	7.28519	7.62001	6.32087
Os05g0500900	Auxin-responsive-like protein (Auxin-responsive GH3 homologue).	OsGH3	3.65348	3.4319	3.79957	3.74039	3.9286	2.23405	3.69201	3.95483	1.9828	1.01483	3.65701	2.45679	4.45469	2.45017	3.12298	1.28629	2.06143	3.90126	7.06883	4.40389	5.59443	5.98308	6.46914	7.19122	4.99751	4.53191	5.49666	5.2775	4.38421	4.08163	7.56034	7.44905	7.23231	7.31348	6.35091	7.35944	9.12706	9.3175	7.09908	8.02475	7.81704	8.46679	6.93515	3.08001	5.20417	8.51774	8.01944
Os05g0528300	Hypothetical protein.	No Hit	5.30074	5.07734	5.29862	4.22136	4.30646	4.81081	3.89132	4.23901	4.49664	2.62653	3.80795	4.34155	4.89862	4.38705	5.22643	3.97058	3.93999	4.58475	3.85832	3.85755	5.47203	3.52977	4.51027	4.38118	4.55047	4.18762	5.07129	3.95638	3.92986	2.82043	4.12667	4.86148	5.28359	3.58071	4.399	4.75596	6.17469	4.91871	5.08821	5.10588	4.72887	4.54882	3.64579	3.59247	3.76719	4.90023	3.81531
Os05g0540100	FEN-1.	FEN1A - Putative flap endonuclease protein, expressed	3.58701	3.38711	3.41141	3.91002	3.1485	3.64176	3.06387	2.85304	3.13992	3.19446	2.39837	3.0647	3.75251	3.57793	3.39278	4.09449	3.63443	3.40681	2.67311	2.98146	2.27894	3.59433	3.33307	2.9467	4.32339	5.45161	4.22294	3.23801	2.34857	4.69205	4.08708	3.97226	3.61511	4.19807	4.67155	3.86164	2.98324	3.86381	2.99625	2.62737	3.3876	3.19733	2.13933	2.48043	3.47182	3.01498	3.51908
Os05g0556000	Conserved hypothetical protein.	expressed protein	8.95395	9.3227	8.48234	9.37817	9.88672	8.77715	8.69409	8.81029	8.70729	8.54415	8.9854	8.60894	10.1195	10.439	10.0494	10.1244	10.3076	10.2836	9.70726	9.3643	10.0541	9.43125	10.3843	10.3425	9.73655	9.86768	9.70428	10.2949	9.1569	9.26845	9.88098	9.87961	10.3464	9.76273	9.31638	9.81867	9.65078	9.96329	10.3109	10.2727	10.096	10.6372	9.31937	10.0394	9.68653	10.1826	10.1233
Os05g0558800	Conserved hypothetical protein.	expressed protein	9.54703	9.2943	9.22863	10.3011	9.96234	9.90498	10.2129	10.0593	9.92526	10.2623	10.3143	10.1338	9.17969	9.68445	9.63791	9.6427	9.92313	10.1528	9.57698	9.68789	9.57828	10.0888	9.82401	10.0001	9.83174	9.39827	10.1056	10.546	10.2934	10.1883	9.687	9.06999	9.63142	9.84939	8.79627	9.56735	7.88748	8.87453	9.54115	9.32561	9.2879	9.7844	9.99306	9.78119	9.68669	10.1069	10.0257
Os05g0571400	Conserved hypothetical protein.	expressed protein	4.38739	4.35791	4.27631	3.89035	3.89502	4.05892	3.31692	4.29577	4.82019	3.4758	4.51127	4.24487	4.1875	4.30656	4.74462	3.90236	3.76696	4.37922	3.0276	3.83923	3.3853	4.18093	4.04226	3.42474	5.4504	5.26722	4.2455	4.55551	2.66312	6.5127	3.71872	4.13553	3.26328	3.52201	5.10554	3.93923	4.87145	4.61995	3.49976	4.45991	4.56638	3.34797	3.44406	3.19022	4.62967	3.20409	3.42105
Os05g0574000	Lipase, class 3 family protein.	lipase class 3 family protein, putative, expressed	3.12384	2.97923	3.10907	1.85191	1.93355	2.34884	5.36376	2.83977	2.02759	3.79394	2.66028	3.39894	2.67129	2.95243	3.96778	2.84487	2.15053	2.82937	3.10117	3.08052	2.94667	2.91119	3.23531	2.11274	3.62634	4.85264	5.38346	3.47107	3.32989	3.60348	3.05085	4.0014	2.47896	2.89574	4.9235	4.16997	3.67191	4.39731	3.33562	4.26517	4.30703	2.59135	2.18833	3.24777	1.93095	2.54245	1.8784
Os05g0575000	Conserved hypothetical protein.	expressed protein	6.94212	6.561	6.85762	6.29751	6.32687	6.01699	8.26206	7.66125	8.08491	7.32861	7.14517	7.46397	7.37398	7.2975	6.7618	7.1563	7.04155	7.42585	8.21864	8.27687	7.28262	6.78435	6.33858	6.85344	8.45062	8.48931	8.61453	7.4263	6.57857	7.29489	8.80339	8.78045	9.38441	8.9367	8.03625	8.27511	7.60181	8.29573	9.24342	9.08724	8.36524	9.26544	6.8358	6.32715	6.61581	7.25451	6.10549
Os06g0138500	Hypothetical protein.	No Hit	4.78611	4.31399	5.39852	4.45635	3.98337	5.62077	3.01986	4.27744	4.47385	3.90496	3.79498	4.52765	3.82238	4.63505	4.99646	3.97411	3.68065	4.60698	3.97235	3.77297	7.27938	4.41598	3.99906	4.51561	4.94598	4.47824	-1.75485	4.77069	3.99576	4.36468	4.13973	4.60581	4.559	3.89319	5.15104	4.2631	7.23962	6.06419	5.44795	6.24442	5.95982	5.65119	4.96294	4.93	4.80731	4.55158	4.92332
Os06g0180000	Conserved hypothetical protein.	expressed protein	9.78814	10.0284	9.65974	9.76004	9.94069	9.6647	9.55443	9.60242	9.70014	9.58764	10.0045	9.3726	10.0236	9.77143	9.70987	9.53635	9.73579	9.35022	9.51004	9.57237	9.78493	9.4694	9.86854	10.1671	9.14909	8.41313	8.42543	9.20311	9.48253	9.30549	10.3052	10.306	10.9263	10.4067	9.64707	10.3403	9.17187	9.20626	9.73105	9.16419	9.30023	9.90758	10.0276	10.7281	10.6786	11.5341	10.7282
Os06g0196700	Auxin response factor 1.	auxin response factor, putative, expressed	7.45231	7.1303	6.69904	7.89671	7.65727	6.84498	6.99059	6.61503	6.549	7.3135	7.31885	5.88138	7.82377	7.4879	7.10399	7.14795	7.77056	7.60023	7.54618	7.71093	8.03288	8.13257	8.67344	8.6984	6.10719	4.8031	6.12993	6.37993	6.42262	5.7637	9.77834	9.12651	9.14992	9.82983	8.98676	8.9696	8.42378	8.58399	8.72487	8.83317	8.79512	8.42187	8.56581	9.36225	9.04348	8.76391	8.99467
Os06g0228500	Amino acid/polyamine transporter II family protein.	transmembrane amino acid transporter protein, putative, expressed	11.7492	12.102	10.905	12.1298	11.7671	11.2384	10.6763	11.1004	11.5557	10.9201	10.5575	9.3715	10.7441	12.2565	11.1006	11.7144	11.5276	12.6842	6.68837	7.46107	6.21438	6.33533	8.01248	6.29905	5.08532	4.79258	4.35044	7.71366	8.45074	5.93533	9.80687	9.18863	8.7413	10.1226	9.21704	9.12265	7.55872	8.11252	7.76292	7.24769	7.54293	7.3264	8.011	6.26063	6.47609	4.20597	8.59005
Os06g0228800	Amino acid/polyamine transporter II family protein.	amino acid transporter, putative, expressed	4.42455	4.41821	4.16229	2.76452	3.07551	3.49605	3.81782	4.79089	4.85287	2.75853	2.85735	2.51914	4.60416	4.60058	4.14439	3.91486	3.02798	1.97938	3.22183	2.19662	1.67221	2.61271	2.67994	3.90616	3.80732	4.87653	-1.62346	1.09292	1.4325	2.93877	1.64512	2.96449	1.21929	1.68474	3.28006	1.174	3.45589	3.33964	2.98781	2.5464	3.49846	2.10206	2.48609	2.34951	4.05	2.2938	4.35094
Os06g0254600	Caleosin related family protein.	caleosin related protein, putative, expressed	11.745	11.5742	12.9021	8.81917	8.583	9.96624	8.65166	7.33328	7.62553	7.84899	3.13742	2.99666	7.53916	6.43334	6.12181	2.27317	2.39875	2.2338	8.71871	8.81017	9.27436	5.32533	5.73745	6.59799	2.94275	5.40334	3.73416	2.53656	0.864677	3.78933	1.55444	2.13012	3.83183	1.86358	3.28762	3.91131	0.596753	2.40337	0.60387	0.2503	2.64996	0.346936	0.936351	1.59421	1.46755	2.47044	0.784701
Os06g0351500	Lipolytic enzyme, G-D-S-L family protein.	GDSL-like lipase/acylhydrolase, putative, expressed	7.92151	4.96332	8.17368	4.61163	3.87803	7.82602	4.91072	4.20059	4.3366	2.67066	1.8388	2.17833	1.43552	2.38954	1.38237	3.73456	2.11057	2.48831	7.15171	5.9131	8.50186	5.04035	6.52532	7.82027	4.49266	6.47787	5.12534	3.81155	4.32742	5.87159	1.21119	1.43158	0.563834	0.564143	1.80002	1.31415	2.67028	-0.555713	0.778447	-0.109394	-0.279447	2.3239	0.318277	4.83118	4.35244	6.40117	4.80042
Os06g0480800	Hypothetical protein.	No Hit	6.13623	6.45782	6.79371	5.01867	5.1817	6.04145	4.98458	5.84674	5.55574	2.96521	4.09467	4.04843	4.49207	4.73784	4.30518	4.45298	4.29374	4.50605	5.01274	5.0255	4.92991	4.24332	4.37701	3.97184	4.7464	4.3824	5.21037	4.66625	3.83168	4.18079	4.06634	4.94095	3.09338	3.90639	5.77855	4.34358	7.8099	7.51205	4.82833	7.51952	7.49543	4.87902	3.7847	4.73173	5.52755	5.97895	5.10865
Os06g0483200	Beta-amyrin synthase.	cycloartenol synthase, putative	1.93236	2.29026	3.85774	1.82589	2.15515	3.35041	3.95675	1.98841	3.1341	2.05611	2.08448	1.01637	0.324898	0.28718	2.78692	1.107	1.531	2.71247	1.75125	0.476879	4.20799	0.757828	0.37908	1.88441	2.84986	3.63814	4.1782	1.76541	2.72137	3.56424	-0.26177	-0.693905	0.76881	0.102778	-0.636739	0.221064	0.70575	-1.53384	-0.235634	0.919695	-1.41523	2.64418	1.70204	1.86067	0.178454	3.41499	0.575267
Os06g0490200	Non-protein coding transcript, uncharacterized transcript.	No Hit	5.97854	5.84132	5.84654	4.46862	4.71742	5.05368	4.58731	4.62163	5.03587	3.87655	4.60295	5.16665	4.45377	4.38688	4.65223	4.57042	4.65361	4.41434	5.78297	5.5158	8.21817	4.78254	4.69804	4.71398	4.97993	5.07285	5.68967	5.14542	4.79879	5.38664	4.89862	4.82398	5.16173	4.79401	4.82246	4.65122	4.99129	4.32477	4.45428	4.49694	4.27089	4.50051	6.40637	6.14835	5.91499	5.23946	5.72009
Os06g0536800	Peptidase aspartic family protein.	No Hit	4.99549	5.44483	5.29444	5.54729	6.17298	5.69033	4.33331	4.79175	5.05835	4.86319	5.70319	5.62654	7.003	4.45473	4.58788	4.33746	5.04411	5.25448	3.99627	3.79842	3.65864	4.37487	4.47751	4.28922	4.0502	3.3363	6.10584	4.9121	5.19692	5.22517	4.07919	4.20603	3.19993	3.60404	4.74426	3.89152	5.52624	4.68484	3.47068	4.51813	4.51628	4.06814	4.71303	4.06114	3.74382	6.22568	4.55824
Os06g0538900	Protein of unknown function DUF538 family protein.	DUF538 domain containing protein, putative, expressed	12.5553	12.9187	13.0303	12.2015	12.4358	12.4571	13.7177	13.8607	13.5675	12.8176	12.9474	13.3435	14.3337	14.6607	14.3755	14.348	13.9587	14.4335	15.1966	14.6073	15.5423	14.938	15.1239	15.2787	13.6504	13.5578	13.2397	14.0645	13.7393	13.887	13.6401	13.7076	14.2993	13.3773	13.4495	13.6508	13.1217	12.997	13.6111	13.4544	13.0972	13.5642	13.9477	14.4603	14.5379	13.8857	13.8799
Os06g0539400	Amino acid/polyamine transporter I family protein.	amino acid permease family protein, putative, expressed	5.44826	5.01418	5.45599	5.87351	5.98855	6.0178	7.14393	7.30266	6.60302	8.04613	7.68695	6.97929	7.12386	7.07188	6.87295	7.82455	7.95978	8.22538	7.48594	6.77153	7.48092	7.6929	7.89016	7.99058	4.88255	5.59443	5.44468	8.30814	8.33206	7.13021	7.10825	6.53494	7.40296	7.13634	6.62748	7.07313	7.58295	7.3698	8.29869	7.10278	6.75526	7.3735	7.89319	8.2588	8.41812	8.48468	8.43907
Os06g0561000	Myo-inositol oxygenase.	inositol oxygenase, putative, expressed	7.68742	7.01896	8.48078	3.82026	4.21199	5.04037	9.70268	7.96702	7.22302	2.96078	3.56117	2.94636	3.76036	4.70847	4.71225	4.47581	4.32954	4.8434	13.279	11.6637	13.7618	10.3358	13.1648	13.4024	9.86595	10.852	10.1887	7.65845	8.2323	9.37637	11.6699	10.9735	12.3214	13.1427	12.4863	13.0495	11.3712	11.1258	12.5048	12.4298	12.0286	12.6444	8.76944	11.6816	9.85913	11.5591	9.66565
Os06g0608600	Conserved hypothetical protein.	SFT2, putative, expressed	5.38974	5.94234	5.65111	5.50411	5.66566	5.78116	5.34161	5.68763	6.00178	5.56514	6.22567	5.93933	5.58328	6.00488	5.72315	5.78227	5.98348	5.84947	5.33887	5.59476	5.0161	6.15689	5.85952	5.72068	5.91866	5.51608	6.24387	6.76632	6.49585	6.51709	5.53117	5.4496	6.17925	5.60052	5.58521	5.96615	5.21696	5.1542	5.73482	5.41583	5.43957	6.08004	5.08898	5.46561	5.45291	5.71704	5.68558
Os06g0610800	Peptidase A1, pepsin family protein.	aspartic proteinase, putative, expressed	1.27318	2.33624	4.19576	2.4269	2.02501	4.10916	1.27183	1.54026	0.943878	0.668314	1.88339	4.16348	2.59115	3.3334	2.25496	0.273387	2.94663	2.32498	4.15021	1.75438	3.88059	2.11206	4.01993	3.08209	-0.0229506	-0.0557615	3.65622	4.37026	4.87302	5.42745	4.67099	4.01595	5.23345	4.94966	3.46669	4.6071	5.58131	4.19649	5.14575	4.10475	4.2123	4.51523	2.80027	2.70981	2.9127	3.7111	2.27965
Os06g0635300	AB-hydrolase associated lipase region domain containing protein.	triacylglycerol lipase precursor, putative, expressed	2.58959	1.7106	2.48902	1.72231	1.36277	1.65751	2.76274	0.854222	1.72741	1.48332	1.58265	0.919917	2.16113	3.26267	0.702943	2.77455	0.845654	1.45722	1.87853	1.06513	0.00361489	1.49918	0.325616	1.17779	4.44411	4.89793	4.33577	1.39156	2.00652	2.96867	0.87789	0.463268	0.837403	0.455275	-0.615269	-0.00790556	3.35711	-0.0546079	4.04938	0.408736	0.134348	2.02935	1.78126	1.96281	2.48468	1.65907	1.15881
Os06g0636700	Lipolytic enzyme, G-D-S-L family protein.	GDSL-like lipase/acylhydrolase, putative, expressed	2.02354	1.83389	2.18206	3.72906	3.54033	2.54127	1.29034	3.9468	1.72513	1.73492	1.5005	1.68327	2.07832	2.11814	0.867694	5.31098	2.96841	1.68327	12.8053	10.9983	13.2583	12.2875	12.9457	13.1853	0.0367503	4.04505	4.8341	2.17599	1.16214	4.2264	8.04562	7.9911	8.24651	8.02851	7.54454	6.98719	5.72862	5.67553	6.53774	6.11199	6.39225	6.61788	11.9559	12.0438	11.9747	7.60174	11.9174
Os06g0653000	Glossy1 homolog (Fragment).	WAX2, putative, expressed	4.81603	4.56628	4.82874	3.71349	3.90753	4.21009	3.96717	2.95719	1.99302	2.76888	3.0862	3.60681	4.86612	4.74467	4.25617	4.5792	4.52165	3.02589	9.07314	10.3981	8.79621	9.4643	9.223	9.19355	9.38166	9.92774	9.5964	9.86041	9.6957	9.72576	5.86315	6.01601	4.76993	4.65532	6.46309	4.79957	5.90755	6.30986	4.56804	5.05059	6.06508	3.60233	10.798	9.21046	9.07596	11.5679	9.98446
Os06g0662100	Non-protein coding transcript, unclassifiable transcript.	hypothetical protein	5.6637	5.53254	5.16034	5.72593	4.46838	4.72534	5.70399	5.10462	5.26743	5.23129	4.42942	4.15068	6.6715	5.91634	5.93231	7.09956	5.05476	5.74721	3.21256	4.13245	4.58256	3.7111	4.03549	3.84366	4.88601	5.1588	3.98763	3.12413	3.94147	3.70241	4.49591	3.72463	3.95238	4.17105	4.23949	3.84279	3.52588	4.30972	3.86897	4.37936	4.05834	4.87811	5.5309	4.70866	4.4185	4.72149	4.33449
Os06g0680700	Cytochrome P450 family protein.	cytochrome P450, putative, expressed	4.87597	3.53652	5.14243	4.02851	4.75092	4.39894	4.26864	2.95179	3.03931	3.8659	3.79947	4.20097	4.32154	3.26691	3.06967	5.27319	3.49178	5.82842	12.1518	11.8942	12.2223	12.6991	12.6229	12.3007	7.49762	8.97785	8.67169	6.82377	7.88687	8.89156	6.58872	6.45303	7.0839	6.01091	5.7911	5.87705	6.025	5.22011	6.79946	6.09127	5.16022	6.54959	11.1335	11.6161	11.3336	11.3409	11.0174
Os06g0683000	Zn-finger, C2H2 type domain containing protein.	ZOS6-07 - C2H2 zinc finger protein, expressed	3.09692	2.17055	3.82555	2.64758	2.66254	4.20711	2.04345	3.10298	2.98314	2.59298	2.49476	3.54355	2.94109	3.4539	3.37592	3.68787	2.34538	2.91472	4.28183	3.68844	3.87112	3.42241	2.9302	3.54924	4.72444	6.02983	3.09142	4.43535	2.58084	5.81155	3.75503	3.8734	3.94326	3.50849	4.22085	3.7329	5.04103	4.0431	3.66837	4.10353	4.08355	2.92322	6.04443	5.15062	5.27991	1.82394	4.83981
Os06g0703300	Protein of unknown function DUF594 family protein.	expressed protein	3.81749	2.92299	4.20355	5.87611	5.49376	5.32859	6.22494	5.08968	5.49092	6.68015	6.29235	6.89275	2.77268	3.20146	3.60059	5.43816	4.65018	5.92407	6.23265	5.87374	7.1198	6.52888	7.20199	7.38041	5.5213	5.89767	6.97008	7.28439	7.534	7.70138	8.90601	9.02297	8.98102	9.11469	8.62589	8.76548	7.93235	8.15852	8.98188	8.67758	7.59446	9.12572	6.22625	7.83479	8.19877	9.27808	7.72057
Os06g0711000	Hypothetical protein.	expressed protein	3.01425	2.45668	3.97388	4.08818	4.16742	3.73102	5.16827	5.33353	5.48338	6.71642	6.66897	7.03862	8.29494	8.434	8.03689	7.72438	7.80628	8.41653	8.5837	7.97465	7.83631	7.89619	8.10039	8.31825	5.85818	6.28889	6.74051	7.91838	7.75045	8.09646	7.67212	7.55228	7.88618	7.66507	7.10695	7.88191	7.6172	7.73103	8.23056	7.67249	7.28981	8.63578	8.15457	8.11067	8.24236	7.74008	8.10875
Os07g0111100	Conserved hypothetical protein.	thiamine pyrophosphate enzyme, N-terminal TPP binding domain containing protein, expressed	3.7135	4.56176	5.39037	4.21188	4.48899	5.27807	3.53019	3.97911	4.7369	3.56444	3.90088	4.52305	4.16944	4.2037	4.5126	4.27386	3.54083	3.96434	4.04235	3.02024	4.99323	3.63651	4.23056	4.84773	3.36575	3.93117	6.32897	3.85031	3.27373	0.475537	3.13111	3.8881	4.32124	3.85189	4.20018	3.86953	7.35482	5.46718	4.03825	5.35021	5.31214	4.06612	4.51984	4.54837	4.81007	4.43901	4.44135
Os07g0118000	NB-ARC domain containing protein.	No Hit	1.61082	0.260484	3.55442	1.06295	-0.0458256	-0.0606205	2.09309	1.45128	0.555333	2.71389	1.828	2.84407	3.60602	2.03097	1.87174	3.503	2.5693	2.01838	2.61997	2.88828	0.577989	3.45076	3.12109	3.41761	3.05696	-0.258459	4.32888	2.83157	2.39407	3.60253	3.99655	4.69796	3.21319	3.49157	5.4106	4.35006	5.05885	5.30465	3.59906	4.43441	4.93042	4.50637	3.54588	3.5867	3.22356	2.32326	3.52969
Os07g0150700	Serine/threonine kinase.	CAMK_KIN1/SNF1/Nim1_like	8.42831	7.95731	7.57079	7.26866	6.74375	7.50752	8.49907	7.93728	7.53664	7.69751	7.68006	7.89769	7.05902	7.04589	7.20105	8.43963	8.36986	7.52369	7.62311	9.15921	8.17416	7.46207	7.0791	7.43694	7.3511	7.3745	6.62037	7.98798	6.68692	6.95052	10.4261	9.98802	10.3729	10.2151	9.44755	10.0209	9.41173	9.84369	10.434	9.82318	10.1003	10.5033	5.89879	6.84586	6.92691	8.14344	7.24667
Os07g0194300	Hypothetical protein.	acanthoscurrin-1 precursor, putative, expressed	4.19053	3.61438	7.28381	3.91898	3.96941	5.92501	5.40568	5.08767	5.10248	5.05614	5.02162	5.75006	3.56437	3.55306	3.40469	4.09543	3.7794	3.75374	12.8227	11.1743	12.925	12.3956	12.5227	12.5493	5.28909	5.31283	6.71529	8.33497	7.50431	7.33424	7.27688	6.98841	7.29787	7.05288	6.26772	6.10048	4.75551	5.13025	6.12659	6.544	5.90218	6.94913	11.9363	12.8155	12.5614	9.84403	12.5761
Os07g0245100	Nitrogen fixation protein.	cytidine deaminase, putative, expressed	9.21786	8.39009	10.1237	11.0373	11.0965	11.6193	8.26214	7.60653	7.3409	8.65615	8.85545	8.12103	6.77869	6.87338	5.92477	7.80555	8.25118	6.31647	9.95804	8.44476	9.62701	9.60029	10.6583	10.6129	7.12053	6.71895	6.42929	6.97988	7.58664	7.13815	9.76058	9.58451	10.3087	10.6199	10.2937	10.3073	7.01174	7.42029	8.63781	8.58544	8.31227	9.01437	8.73764	9.45464	9.06795	8.19595	9.59056
Os07g0298400	(No Hit)	expressed protein	2.24884	4.49951	2.50282	2.74846	4.1	3.74245	1.79964	4.64562	1.76484	2.40518	3.0423	4.27982	3.41214	3.04875	2.61404	2.47863	3.00827	3.25556	5.57553	4.4837	5.36547	5.37932	5.39892	5.87088	2.34472	4.93883	5.44836	6.26757	2.56206	5.09994	4.26126	4.56955	4.59908	4.52425	4.91283	4.6543	4.85599	4.03195	4.08618	4.15284	4.33134	3.1899	6.82247	7.06569	6.52396	5.58847	6.81885
Os07g0414300	(No Hit)	No Hit	2.16798	3.54757	2.32759	3.3399	3.58219	4.4683	3.3699	4.11637	3.59568	3.09151	2.64899	3.85923	4.65948	1.62948	2.48025	3.40846	3.01828	4.06527	1.95155	2.1281	3.3083	2.99	2.75927	3.7824	3.0481	-0.551276	1.26012	2.29824	1.60462	4.4971	2.1686	0.826255	2.86512	2.72782	0.656838	2.65464	2.18612	-0.813525	2.63325	0.916645	0.290169	1.9689	3.66819	2.05932	3.05893	6.28464	3.90787
Os07g0425000	Conserved hypothetical protein.	integral membrane transporter family protein, putative, expressed	12.2132	11.6007	11.2358	10.2909	10.0644	9.74513	12.0297	11.5788	11.325	7.87369	7.2086	6.9839	11.7524	12.0008	11.7212	9.37586	9.70755	9.82452	9.33079	10.2852	9.76031	9.00542	8.47144	8.9624	8.44599	8.0257	8.14537	9.49225	8.46811	9.31993	4.29536	3.79666	4.49469	4.38437	3.26496	3.65668	4.89847	4.3484	4.45941	5.62685	3.80461	4.65791	8.29947	8.01502	8.60889	6.83379	8.1445
Os07g0503600	Conserved hypothetical protein.	No Hit	4.23924	4.09597	4.44752	3.09057	4.36013	4.40884	2.28216	2.49622	3.47718	2.00317	2.73084	2.53703	4.6283	3.07858	3.82484	2.67511	2.63997	3.36671	4.93844	4.17653	5.1321	3.98312	4.77777	4.62872	-0.724462	4.8258	0.507663	2.52389	3.27865	3.98322	2.72989	2.71884	1.25434	2.29922	3.34007	2.62544	4.88255	3.73403	1.79872	3.04193	3.81102	1.50768	3.91598	5.19148	4.86541	5.85612	4.81038
Os07g0565800	Conserved hypothetical protein.	expressed protein	2.73012	1.30383	4.18318	2.707	2.76823	1.85868	1.8935	1.77708	2.08128	1.84172	0.732403	2.71603	2.20739	1.21381	2.00813	1.71305	1.19183	1.11277	15.1465	12.6755	15.3289	14.6596	15.2915	15.3478	-0.875798	-1.55253	8.35062	3.32733	2.22945	2.90422	4.54949	4.37132	5.09449	5.07775	3.82591	4.32947	3.38673	2.32856	4.65433	3.92821	3.71253	4.24117	6.62962	13.9201	14.835	8.43375	13.7123
Os07g0566500	No apical meristem (NAM) protein domain containing protein.	no apical meristem protein, putative, expressed	3.08257	3.33901	2.45478	3.0781	3.82344	2.49334	4.25557	5.04463	5.13351	5.35002	5.45088	4.19428	8.07624	8.48244	7.60448	8.11724	8.30862	8.22607	4.29521	5.68809	4.62857	4.92108	4.28561	2.50505	5.19768	4.75841	5.1829	6.7583	7.38507	5.09168	2.85879	3.16463	1.22762	2.47363	4.18278	3.20947	4.79966	4.38027	3.81129	3.91259	4.21611	3.53646	2.28474	1.86055	3.41108	3.93851	2.32105
Os07g0597300	Conserved hypothetical protein.	No Hit	3.76298	4.64371	5.17175	4.05364	4.31969	4.51116	4.26659	4.21138	4.42585	3.7135	4.90444	5.15863	3.34312	3.69667	3.54988	3.57714	4.21112	3.92318	5.15803	4.84589	4.35392	5.61023	5.32077	4.68974	4.33317	4.86219	2.18702	5.24029	4.34741	4.25971	4.26055	5.1284	5.05206	4.28641	5.60396	4.39684	5.67516	5.24782	4.7989	4.60233	4.99553	5.09016	6.82199	5.3783	5.63156	4.91698	5.20674
Os07g0607400	Pectinesterase family protein.	pectinesterase, putative, expressed	6.01676	7.09964	4.64618	5.29761	6.56775	4.14091	3.40227	3.23624	5.27661	4.40205	2.10358	2.77546	4.73562	5.1763	5.59043	2.83642	3.48396	3.21207	5.03645	4.98384	5.92839	5.33582	4.90339	4.62386	4.55807	5.21614	3.44865	3.80461	3.0286	4.52139	6.70792	7.09019	5.83604	5.26151	5.6704	5.20899	6.80753	7.13952	6.51759	6.42715	6.72429	5.46704	3.35371	4.11549	2.60775	3.75708	3.80485
Os07g0655800	Conserved hypothetical protein.	LTPL2 - Protease inhibitor/seed storage/LTP family protein precursor, expressed	4.51042	2.85803	4.58825	2.88412	3.05082	5.50094	5.13321	3.88711	3.77274	3.53956	3.51573	4.07886	2.93608	3.3842	2.93913	3.53155	2.38135	2.87272	4.40439	3.47077	3.41309	3.89342	4.45058	4.0152	3.95829	4.96464	4.9061	5.118	4.42066	5.4482	6.65428	6.91901	7.41459	6.29348	5.53242	5.72748	5.91345	5.74517	7.05198	5.28789	5.29233	8.54882	5.27803	5.54669	5.66606	5.93046	4.81147
Os07g0679200	Uncharacterized plant-specific domain containing protein.	DUF623 domain containing protein, expressed	4.86525	5.95719	6.8896	5.5982	4.58363	6.11162	1.95734	6.81402	3.29693	2.89408	3.80086	6.0653	3.40911	1.93404	3.23996	3.79407	2.75189	2.7701	7.91746	7.61506	7.64341	7.98439	7.3481	7.44064	5.30423	5.72465	4.34421	6.42398	7.13115	7.79759	8.75091	8.56507	8.9378	8.84813	9.06338	9.32451	8.32002	8.07415	8.29648	8.33711	8.24022	9.08535	7.94457	8.41934	8.55678	9.38606	8.44113
Os07g0680900	Serine/threonine-protein kinase AtPK19 (EC 2.7.1.37) (Ribosomal- protein S6 kinase homolog).	AGC_AGC_other_RS6K_like	10.2657	10.3782	10.8721	11.6045	11.234	11.0108	11.1373	11.0294	10.8902	11.6717	11.6887	11.167	9.9847	10.1886	10.3256	10.6458	11.07	10.8029	10.3727	10.3878	10.9932	10.5622	10.6076	11.2742	10.5519	9.46388	10.5029	10.6392	11.6131	11.117	10.1513	10.2521	10.6083	10.5746	10.1809	10.6875	9.98518	10.0906	10.9148	10.6886	10.2348	11.0273	10.6197	10.5342	10.6957	11.8201	11.3907
Os07g0691700	(No Hit)	expressed protein	6.50908	6.4083	6.08636	5.99054	6.16385	5.79347	1.6807	1.61267	2.47821	3.01486	2.58832	2.77331	2.04668	2.13991	1.17118	1.95279	2.40745	3.80584	8.04807	6.75392	9.04104	8.49517	9.6979	9.26619	1.7801	2.30947	3.57358	2.40076	1.15142	3.50814	5.8061	5.29031	6.30367	5.79476	5.07237	4.79853	3.44335	3.37769	4.75837	4.51186	4.19092	4.77383	7.93847	9.07069	8.76161	5.47874	9.26167
Os08g0110600	Conserved hypothetical protein.	expressed protein	3.39111	3.29585	4.84137	2.22238	2.79137	6.32287	4.75164	3.9939	4.30365	3.7658	2.69141	4.26774	4.93589	4.56027	4.47979	3.83499	3.2299	5.01135	3.1938	2.93999	2.77708	3.76155	3.32535	3.46182	4.69415	5.35528	4.34937	4.40533	2.54336	3.92742	3.73538	4.37058	2.46517	2.76091	5.1426	3.74008	3.90859	4.4183	3.83519	2.23126	3.94366	2.33937	2.35914	2.41887	2.74571	2.33565	3.53302
Os08g0136600	Conserved hypothetical protein.	No Hit	2.63989	3.32935	4.32008	3.11804	2.38776	4.37558	3.24927	2.62207	3.16843	2.31822	2.28059	4.0109	2.69062	3.07795	4.11131	3.08216	3.15242	3.80468	2.49538	1.69127	2.91368	2.5155	2.09295	3.60291	4.24258	5.03806	1.60202	1.62793	3.39364	4.03713	2.57517	3.74083	3.19549	2.47286	3.96844	3.36059	4.15622	3.84126	3.44738	2.57912	3.16357	2.95684	2.56344	2.14737	2.99384	4.88718	2.84473
Os08g0138700	Protein kinase family protein.	tyrosine protein kinase domain containing protein, putative, expressed	7.09646	6.66271	6.57497	6.2548	5.73361	5.89761	7.96017	6.90104	6.75791	6.1837	5.54084	6.12524	6.39867	6.08413	9.81682	6.25258	6.16964	6.1605	7.7336	6.91384	7.23412	6.92432	7.38837	7.62969	6.64706	7.27083	5.88647	6.34608	5.87136	5.36406	9.24421	8.99685	8.97735	9.70238	8.96624	9.06825	8.35083	8.27824	8.69423	9.32773	8.57136	8.80121	8.25631	7.55613	7.7439	8.21742	8.2348
Os08g0176000	Integrase, catalytic region domain containing protein.	No Hit	4.4063	4.63084	5.21767	4.13307	4.68623	5.34151	3.04162	3.48705	3.3809	3.30397	2.75036	5.21331	4.39435	4.49637	4.7946	3.28975	2.6241	3.97323	2.68728	2.54683	3.37549	1.84907	1.67522	3.49707	3.9013	3.2233	4.3475	3.11339	3.39214	3.80935	2.338	3.10414	3.26461	2.83357	3.01083	3.1056	7.17097	4.94683	3.49966	4.82951	4.6162	3.13772	3.9171	2.09852	2.66981	2.79984	2.06743
Os08g0240600	Conserved hypothetical protein.	expressed protein	3.58091	3.21225	5.49892	2.85066	3.53626	4.70913	2.96853	4.61613	3.72868	3.12813	3.68393	4.17279	4.31414	3.29084	3.54906	3.95809	3.0968	4.41575	3.74268	3.50928	3.59303	3.68144	2.85321	3.66568	3.43102	5.15521	4.14432	3.81396	2.16751	4.6723	3.55846	3.20456	3.97888	3.23279	2.91216	3.80889	5.91921	3.83754	3.89463	3.9444	3.14898	4.17749	3.92417	3.9503	4.12197	3.55873	3.49211
Os08g0293400	Conserved hypothetical protein.	No Hit	3.628	4.43377	4.28749	3.51845	4.57496	4.56753	3.26342	4.02035	3.63142	2.75284	3.5637	3.9326	5.17652	4.92608	4.27575	3.92312	4.22545	4.15955	3.83685	3.76539	3.52828	3.4226	3.18836	3.80879	2.59982	1.84088	4.9314	3.33273	3.32625	1.57613	2.85171	3.03173	7.58101	2.96175	2.72545	3.0804	5.51455	3.48067	3.06788	4.85948	3.83598	3.75008	4.3564	3.84118	3.67795	3.52055	3.40231
Os08g0297500	Conserved hypothetical protein.	expressed protein	8.65843	8.48344	9.31198	8.01982	8.36197	8.76671	7.08309	7.85177	7.60114	7.67473	8.36967	8.54538	6.66688	7.12924	7.22677	8.1449	8.1148	7.80671	7.67668	7.05889	6.85079	8.84528	8.26458	8.49287	8.01117	8.0313	9.04537	9.64196	9.17381	9.90418	5.6566	5.79387	6.21826	6.39056	6.36498	6.54159	5.71571	5.15212	5.95256	6.37178	6.15569	6.77226	8.41312	7.8193	7.79376	8.24502	9.15119
Os08g0330400	Plant invertase/pectin methylesterase inhibitor domain containing protein.	invertase/pectin methylesterase inhibitor family protein, putative	4.17777	4.68669	5.25346	5.33055	5.90354	5.9643	4.20192	4.87683	4.86247	3.39759	4.48431	5.14806	4.1137	4.39469	4.45915	4.24819	4.39394	5.36779	3.8348	3.26711	3.78625	2.91339	3.04792	3.95649	4.22879	5.65732	5.93159	4.77149	4.34254	3.85938	2.60178	2.80834	3.39322	6.4218	0.868511	3.67885	7.97134	5.21429	4.09741	5.36581	5.22026	3.95496	4.9944	3.71884	3.55844	4.50611	3.52992
Os08g0387400	Cellulase (Endo-beta-1,4-glucanase) (EC 3.2.1.4).	endoglucanase, putative, expressed	4.58165	4.26007	5.11424	4.15805	4.63403	4.38251	4.18906	4.38083	4.63253	4.76745	4.60699	4.73099	5.67033	5.6329	5.79513	6.40913	6.62709	6.3829	3.48243	3.87541	4.38249	3.7374	2.8991	2.86818	5.1943	5.64196	4.53412	3.27458	3.3865	4.16901	2.48333	3.10281	2.88879	2.22319	4.13322	3.31203	4.73426	3.46394	2.55326	1.85309	2.60639	5.38345	3.70632	3.1269	3.92574	3.27111	3.47663
Os08g0402800	Protein of unknown function DUF6 domain containing protein.	integral membrane protein DUF6 containing protein, expressed	2.52573	0.59311	2.44678	0.94996	1.54862	0.440823	0.239434	0.472482	1.26954	-0.519136	0.662108	2.23935	-0.184531	-0.244283	3.56786	5.14354	1.00664	2.03477	1.20975	0.311413	2.77312	1.76252	1.29157	-0.176671	4.575	4.85706	3.23652	1.91202	0.695344	-0.0952544	1.67547	1.89003	0.597259	0.721751	3.50702	-0.126304	-1.17235	2.2926	2.09123	1.42876	1.78295	1.71269	0.841509	0.125035	0.315002	0.132555	0.811043
Os08g0441500	Cinnamoyl-CoA reductase.	cinnamoyl-CoA reductase, putative, expressed	10.4356	10.0281	12.3881	9.88692	9.51374	11.4648	10.1967	9.85319	11.5403	9.23155	9.19832	8.31514	15.4021	14.7593	13.9885	13.0819	13.6013	12.511	14.0683	13.2069	13.8338	11.375	12.456	12.4224	13.1023	13.7275	11.5187	12.157	11.2876	12.5135	15.0152	15.0056	15.3703	14.9132	14.8064	15.3893	15.7242	15.1873	16.0522	15.0305	14.9359	15.8712	14.8267	14.9695	14.682	15.5457	14.4628
Os08g0459700	(No Hit)	Cupin domain containing protein, expressed	5.4416	5.12339	6.36221	5.22382	5.04781	6.29063	4.88519	5.1516	5.78401	4.6987	4.95387	6.17018	5.11947	5.49083	5.88476	5.2964	5.00681	6.09906	6.56088	5.31958	7.85328	5.76969	7.72936	7.00986	5.03499	5.05738	4.78487	4.94886	5.46639	6.22916	5.40509	5.4455	5.84767	5.36826	5.76244	5.94767	6.11785	5.44223	5.50688	5.69967	5.26852	5.28259	4.95148	4.86489	5.36785	4.8567	4.47935
Os08g0461100	(No Hit)	expressed protein	3.98933	4.12437	3.38633	4.30587	4.2837	4.54772	3.01131	2.71165	3.80837	3.34274	3.4032	3.69988	2.80343	2.99599	3.43939	2.66149	3.70357	3.4305	2.84944	2.88259	2.90053	2.72737	3.44498	3.45443	2.76876	2.59065	3.67172	3.14217	1.31904	2.93653	3.35203	3.72611	3.05647	3.16804	4.41734	4.89348	3.49129	3.88543	1.72702	1.58406	3.48178	2.71099	3.33645	3.15812	3.15183	1.33088	2.85106
Os08g0476000	Conserved hypothetical protein.	expressed protein	5.37761	5.74138	6.10296	5.34788	5.23372	5.62345	5.23895	5.29007	5.54224	5.86625	5.96797	7.29982	5.61752	5.75297	6.22099	5.60181	5.26826	5.76026	5.25149	5.33856	4.75863	5.44076	5.5089	5.2681	5.70939	4.51484	4.61974	5.99415	5.76473	5.87303	5.8448	5.84241	5.96434	5.35462	5.67134	5.54689	5.71108	5.60387	5.40267	6.39427	5.90626	5.30135	6.90806	6.57746	6.73622	5.34572	7.09089
Os08g0480200	2OG-Fe(II) oxygenase domain containing protein.	flavonol synthase/flavanone 3-hydroxylase, putative, expressed	12.5459	12.2802	10.9964	9.01909	9.14924	8.75892	10.8283	11.3276	11.1126	8.22105	8.46587	7.87435	12.501	12.7846	12.5799	9.59066	9.39856	8.74638	9.57575	10.4404	9.57305	7.95708	7.17035	7.29446	11.6814	11.2241	11.935	9.10876	8.75082	8.59294	7.43309	7.21348	7.61694	6.70932	6.34051	6.04687	7.78373	7.80176	7.62091	6.97776	7.0979	6.91621	10.7695	10.1727	10.2423	7.88337	8.85957
Os08g0496800	RAFTIN1a protein (RAFTIN1a anther protein).	BURP domain containing protein, expressed	1.18621	2.02442	3.6327	1.63434	2.07896	3.61075	2.21246	2.83775	3.19798	1.83846	1.5809	2.55848	2.65758	2.50592	2.43061	2.41772	2.34123	2.1251	3.39971	3.12949	1.68053	2.72715	2.89406	2.23178	3.39465	7.07271	1.99685	2.20664	2.68082	3.85967	3.10356	4.48541	3.49201	3.13356	5.17947	3.9136	4.84433	5.0316	4.08615	3.41689	4.58203	3.30534	1.86773	3.37618	2.73432	4.60389	2.49949
Os08g0498400	Caffeoyl-CoA O-methyltransferase (EC 2.1.1.104) (Trans-caffeoyl-CoA 3- O-methyltransferase) (CCoAMT) (CCoAOMT).	caffeoyl-CoA O-methyltransferase, putative, expressed	9.25517	9.25938	10.4617	8.40704	7.82783	9.05507	8.14902	6.52376	6.70387	5.55929	6.38319	6.81081	4.63203	4.78387	5.15643	4.07145	4.64274	4.73269	9.98994	10.314	10.736	9.90409	9.53962	10.2852	9.78752	9.66937	9.80244	8.82289	9.65033	9.42884	6.69822	7.80472	7.18439	8.73188	7.88733	8.53813	7.65048	7.49987	9.02433	7.39904	7.03078	8.21226	8.36834	8.25402	7.84178	10.866	8.49164
Os08g0518300	Peptidase, eukaryotic cysteine peptidase active site family protein.	retrotransposon protein, putative, Ty1-copia subclass	4.71613	4.7105	5.42635	4.05907	4.28705	4.95165	3.42787	4.56752	4.76617	3.7263	4.31986	5.37616	5.04226	4.52639	5.23197	5.45786	4.23274	5.10322	4.79227	4.75773	4.19082	4.34268	4.256	3.94004	5.05756	4.93409	4.87753	4.85453	5.11747	4.72107	3.73879	4.46493	3.90107	3.63851	4.98246	4.32133	5.713	4.69935	4.01535	4.62113	4.30155	3.94733	4.21249	4.22253	5.54728	4.33069	3.66963
Os08g0519700	Protein of unknown function DUF630 domain containing protein.	pumilio domain-containing protein PPD1, putative, expressed	8.7058	8.40448	7.52677	8.58589	8.17756	7.82575	8.33004	8.11334	8.44089	9.23423	9.20565	7.84565	8.69514	7.57708	7.03339	8.66272	8.72616	7.91538	10.3919	10.4391	9.45855	11.0977	11.0317	11.0198	7.35134	7.3479	7.25299	9.05996	8.89227	7.17472	10.3759	9.88978	10.0746	10.4781	9.502	9.84671	10.1732	10.6008	10.7351	11.7627	11.0066	11.1731	12.4937	11.8319	11.7408	10.1655	12.2554
Os08g0532800	Plant lipid transfer/seed storage/trypsin-alpha amylase inhibitor domain containing protein.	LTPL80 - Protease inhibitor/seed storage/LTP family protein precursor, expressed	9.81954	9.54902	10.0192	8.85948	9.24075	9.37988	9.75206	9.85037	9.86168	8.58907	8.94357	8.95979	8.64054	9.31184	8.84932	8.83969	9.09437	8.89923	11.3027	11.0694	12.0958	11.5871	12.0269	11.9614	9.62862	9.21594	9.77929	9.23751	9.88898	9.40105	4.24697	3.86242	6.32277	3.84133	3.81453	3.63588	3.53382	2.51185	3.49576	1.61192	2.08928	3.55011	9.04204	10.2034	10.1232	9.09578	9.32798
Os08g0557900	Inosine/uridine-preferring nucleoside hydrolase domain containing protein.	inosine-uridine preferring nucleoside hydrolase family protein, putative, expressed	10.5666	10.2309	11.1563	11.7174	11.8476	12.3199	10.7055	10.3256	10.1444	10.4817	9.9925	10.4419	11.0694	11.8682	11.9949	10.9403	11.2716	11.7083	10.6071	9.99821	10.8376	9.89026	10.2226	11.0927	9.84189	9.64952	8.5416	9.94057	9.25694	9.07353	10.7573	10.1372	11.2939	10.8747	10.0232	11.0144	8.29988	9.5117	10.6484	10.602	9.8698	10.7683	9.5464	10.6398	10.3843	8.92547	10.5592
Os08g0560300	Protein of unknown function DUF597 family protein.	zinc-binding protein, putative, expressed	2.64576	2.36236	2.62241	3.23778	3.22343	3.12046	4.07938	2.8224	1.42012	3.55094	2.26638	2.07627	2.22472	2.32619	3.00127	3.68058	2.13975	2.28547	3.99891	2.57325	5.21012	3.21593	5.43024	5.08455	4.23502	5.26434	5.88876	3.24358	2.07541	2.89875	5.62	5.27618	5.74372	5.3336	4.93449	5.20857	3.94964	1.67856	4.62014	3.72525	2.40585	4.77736	3.84756	6.50761	5.59497	7.20639	5.87315
Os08g0565900	Lipolytic enzyme, G-D-S-L family protein.	GDSL-like lipase/acylhydrolase, putative, expressed	2.47117	2.18088	-0.906686	1.67516	2.60573	2.6014	2.37446	0.864409	1.74558	3.83749	2.18426	2.12772	3.81852	2.47987	3.52862	2.86932	2.15354	2.73705	3.33149	2.26549	1.37262	2.16348	2.24181	2.43356	4.23798	4.64403	5.08895	2.5802	2.62301	0.373551	1.75433	2.5502	2.12542	1.11894	3.22574	2.16827	3.96432	1.67614	1.68419	0.397588	0.0799538	2.80369	1.53321	1.74252	1.88175	2.10835	1.37006
Os09g0317600	Ankyrin repeat containing protein.	conserved hypothetical protein	4.2137	3.55464	3.76628	3.68977	3.73072	7.48986	4.92123	4.91792	4.42904	4.44694	3.8203	3.88807	2.88047	3.80922	2.87622	4.72686	3.4545	8.23504	4.31923	5.35145	4.54287	4.6059	4.72587	3.49089	6.17936	4.42259	4.89799	5.99105	7.42566	4.60619	5.06733	5.6886	2.84011	4.73863	6.58685	5.7325	6.31302	6.36407	4.3353	4.36137	5.75319	3.61218	3.91769	3.59703	3.00648	2.12384	3.05991
Os09g0341100	Protein kinase domain containing protein.	retrotransposon protein, putative, Ty1-copia subclass, expressed	7.78033	9.2676	8.31518	7.53586	7.37593	7.56462	4.95523	5.31529	6.31164	4.46212	4.19184	6.06931	4.54702	5.19097	5.66681	4.12395	4.52475	5.45976	7.00289	8.52251	6.79899	5.52967	5.73075	6.13995	5.71343	5.55868	4.78117	4.74777	4.92966	5.06467	6.51682	6.69271	7.30011	6.85637	6.74353	7.62493	7.47002	6.62588	5.77892	7.46867	6.63082	5.50161	5.58415	5.26994	7.35285	5.33566	4.76874
Os09g0363800	Beta-lactamase-like domain containing protein.	metallo-beta-lactamase family protein, putative, expressed	2.36768	3.38695	4.41436	1.76735	3.29395	3.22005	1.04492	3.80728	3.84362	1.30506	1.01471	5.82952	5.12714	2.87496	3.28974	1.85659	1.71334	3.12745	2.03426	1.97699	2.42534	3.29042	3.25592	3.0651	4.84202	5.79569	3.87242	2.64587	2.93543	5.10594	3.3109	4.19559	2.72656	3.58252	5.16361	3.54364	4.95154	4.65702	2.83794	2.66461	4.33195	2.35995	3.50395	2.90903	2.74577	0.965542	1.74831
Os09g0364800	Heavy metal transport/detoxification protein domain containing protein.	heavy metal-associated domain containing protein, expressed	3.53962	2.98891	3.19277	3.05845	3.10237	2.97176	4.28911	4.06617	4.9175	3.83689	1.79246	2.59369	4.55424	3.75718	3.88329	3.72518	2.56321	0.155315	4.19176	2.05153	4.31123	3.40674	3.8054	4.46681	3.48773	7.63345	5.37132	3.72117	2.36511	5.6134	3.61955	3.59854	3.8916	3.21008	4.0612	4.08056	4.66003	4.76979	4.69694	3.98976	3.5724	4.83875	4.23309	6.67437	6.43765	8.7454	6.27203
Os09g0368500	Polyamine oxidase precursor (EC 1.5.3.11).	amine oxidase, flavin-containing, domain containing protein, expressed	3.16915	4.18804	4.40908	3.2132	4.04774	4.43957	3.66005	3.55863	2.95721	2.2092	3.43802	3.56304	3.49225	3.74915	3.3095	2.90296	2.91141	3.32126	3.79804	3.96014	4.84452	3.97002	5.39817	4.46428	3.93242	6.8793	3.8427	3.63451	3.15501	3.28002	3.6218	3.02079	4.31981	3.70912	3.1013	3.98808	9.47618	6.82468	5.22854	6.08815	7.56121	4.68616	4.11626	3.49214	4.32803	3.16443	3.23876
Os09g0460200	Sec23/Sec24 trunk region domain containing protein.	protein transport protein, putative, expressed	2.86693	3.12203	2.762	2.2304	3.08005	1.72246	1.99302	3.38862	3.14349	2.63581	2.42003	3.16779	3.32461	2.83982	3.10072	3.30095	2.54745	2.99097	2.40672	1.11424	2.82631	1.51513	0.479631	1.74862	3.23505	1.83616	3.5607	1.61036	2.15481	4.26222	1.78994	1.49724	2.38232	1.63788	-0.0249036	1.34625	4.95103	1.12018	2.0312	2.26391	1.99937	2.28193	2.72623	2.17231	3.42208	2.29411	2.69073
Os09g0480900	Anther-specific protein.	BURP domain containing protein, expressed	2.34994	1.38992	4.08665	3.10178	1.94652	6.04723	3.27025	2.36598	3.53163	2.05194	2.54486	3.31408	2.72795	2.25684	3.81331	2.68473	2.94073	2.31852	2.65227	2.45343	2.85306	1.97708	2.61105	2.31622	4.8046	5.66503	3.89551	3.00751	2.89233	3.54219	3.27181	3.78121	3.66632	3.24943	4.20252	4.1722	5.79564	5.45897	4.09963	3.47951	4.33934	4.60492	3.25789	1.57641	2.65555	2.81069	2.52871
Os09g0483300	Calcium-binding EF-hand domain containing protein.	EF hand family protein, expressed	1.80504	2.01519	2.09398	1.98263	2.66496	5.95479	-0.0922836	0.217182	1.7315	1.51833	2.58263	3.19869	1.97436	2.5051	2.30166	2.1716	1.96987	3.24989	0.604283	2.39243	2.10366	1.26637	1.81059	1.98072	3.75709	4.66944	4.79054	0.641621	2.61519	2.19362	5.1312	5.16656	5.86747	4.47391	4.48445	4.91117	7.22029	8.0682	7.65003	8.45637	7.48597	6.10322	1.11154	1.22344	2.14426	3.57307	1.16448
Os09g0489800	Hypothetical protein.	No Hit	4.86048	5.71761	4.4644	6.12251	6.14593	4.63227	6.10367	6.45249	6.05273	6.88787	7.31642	6.45272	7.46828	7.43877	7.46123	7.86926	8.33297	7.07192	3.72976	3.62356	4.40057	3.13369	3.57655	3.58822	6.21864	3.14527	4.56618	4.73884	5.79625	5.03975	4.85724	4.9348	5.1946	4.4927	3.75736	5.27371	6.41459	5.91318	6.23356	6.44127	6.19492	6.64125	2.93887	3.21578	1.91129	5.38947	2.6745
Os09g0497500	Peptidase C1A, papain family protein.	vignain precursor, putative, expressed	3.87169	3.28345	3.44651	3.78402	3.19401	3.66615	4.26011	3.24414	3.87764	3.53823	2.98906	2.67149	3.86635	4.44628	4.31669	4.01252	3.67794	3.36708	2.44016	3.29079	3.05731	3.54887	3.39558	1.4586	4.54029	4.78454	3.91162	2.86138	2.41791	4.60918	3.61878	4.62483	1.73955	2.82302	5.57609	3.53823	4.12722	5.22423	2.0569	2.75045	4.67511	2.78111	2.11683	2.18646	-0.745185	1.75629	1.91189
Os09g0500100	Cyclin-like F-box domain containing protein.	OsFBX333 - F-box domain containing protein, expressed	2.64476	3.16124	-1.11034	2.87106	3.80279	1.7114	5.93123	4.92026	4.01974	5.31757	4.87345	3.91273	5.20992	5.01765	5.77649	4.84089	4.93327	3.40577	1.61624	2.21583	2.51871	1.52177	1.81349	1.20762	0.948368	4.27346	2.90684	3.03204	3.61544	-0.755275	3.84734	3.62468	3.63588	3.31127	-0.819907	2.31714	4.46128	4.96329	4.44515	6.02285	4.65428	4.93011	6.57678	5.89624	5.97738	4.73239	5.54874
Os09g0520800	Galactose-binding like domain containing protein.	glycosyl hydrolase family 29, putative, expressed	4.98466	3.571	5.68962	3.96364	1.42523	3.56908	4.79349	3.77527	4.18636	3.5999	2.89438	4.93757	1.64349	2.27142	2.38132	2.66005	2.46121	2.82441	8.1655	7.09247	9.08684	8.02871	8.16639	8.65928	6.69558	5.73172	3.87506	3.69864	4.41805	5.03943	9.76506	8.93737	9.62057	9.39221	9.3765	9.86482	6.89256	7.57378	7.63153	7.17535	7.63654	7.48565	7.01123	9.05003	8.98169	9.89022	8.328
Os09g0526700	UDP-Glucose 4-epimerase (EC 5.1.3.2).	UDP-glucose 4-epimerase, putative, expressed	10.3047	10.4602	11.0751	11.3969	11.6416	12.3305	11.1408	10.9984	10.7063	11.0137	11.4045	10.8966	9.15622	9.97856	9.69947	9.2246	9.8748	9.41819	9.63238	10.7731	9.87695	9.37049	8.69354	9.27123	9.9092	9.27158	8.87066	11.5051	11.3032	9.49051	10.3738	10.1825	10.0537	9.50373	9.70885	10.3227	10.7374	12.0068	11.6544	13.5124	12.0947	10.9863	4.48295	5.41116	5.78197	6.15663	5.17814
Os09g0533600	Probable serine/threonine-protein kinase NAK (EC 2.7.1.37).	tyrosine protein kinase domain containing protein, putative, expressed	6.2776	5.75251	5.88001	6.3546	6.05676	5.67314	7.1268	6.74176	7.08561	7.781	7.65179	7.51056	6.95411	6.3248	6.39145	6.31416	5.9669	6.56725	6.74122	7.88079	7.39436	7.20985	6.70243	6.89093	8.20298	7.98478	7.64837	8.86694	8.38476	8.24712	7.42772	7.2684	7.431	7.65068	7.21023	7.37924	7.44886	7.49149	7.77945	7.68292	7.59088	7.82998	6.75985	7.08407	7.27545	8.83556	7.38366
Os09g0570600	PAP/25A core domain containing protein.	expressed protein	4.58083	6.48932	4.8316	6.30005	6.26263	5.71049	5.75667	6.08005	5.56362	6.78079	6.88952	6.23699	6.26421	6.54733	6.22708	6.80295	7.04698	6.71318	4.80723	4.57459	4.81692	5.04209	5.13251	5.27863	5.67116	4.43476	5.59662	5.86577	6.15154	4.64239	4.5575	5.30661	5.20338	4.58564	4.36556	4.99048	7.0441	5.8336	5.2759	6.28452	5.68583	5.60542	5.319	4.75219	4.57827	5.18466	5.4607
Os10g0104300	(No Hit)	helix-loop-helix DNA-binding domain containing protein, expressed	2.71166	3.02627	3.11961	1.6348	2.47578	3.43818	2.2275	1.73153	2.71078	-0.400766	1.98798	3.82972	1.81106	3.01051	2.26472	2.60763	1.78875	2.32982	1.95781	1.25559	0.925341	1.88877	2.28111	2.19165	3.77181	4.18651	4.39904	3.77995	2.76502	3.51273	5.09602	5.29475	4.83232	5.24484	5.17915	4.76775	3.73501	4.38296	3.2689	4.26003	3.94672	3.43133	2.18926	2.25676	2.71898	1.5803	1.43703
Os10g0148000	Plant lipid transfer/seed storage/trypsin-alpha amylase inhibitor domain containing protein.	LTPL37 - Protease inhibitor/seed storage/LTP family protein precursor, expressed	3.89806	3.17192	3.39353	2.69212	1.89551	4.29052	3.26953	2.66193	3.70543	3.00717	1.47919	3.11317	2.62464	2.54056	2.85644	3.5128	2.32717	2.9145	2.49629	3.11423	2.85531	3.57693	3.25704	2.31393	4.718	5.84996	5.17756	3.15552	2.7943	5.1147	3.87156	4.60606	2.84077	3.52404	5.44248	4.38096	4.6582	4.9256	3.13156	3.48612	4.13411	2.24797	1.92125	2.41568	1.81541	1.85731	1.88101
Os10g0150600	Protein of unknown function DUF1210 family protein.	POEI13 - Pollen Ole e I allergen and extensin family protein precursor, expressed	1.56445	2.23168	3.23028	1.68445	1.38614	2.48409	1.32019	2.36176	2.35924	1.86495	0.760933	2.07797	2.05416	0.801195	1.6928	1.01571	2.36749	1.75235	12.3952	9.55478	13.8929	11.3065	13.092	13.561	2.34946	4.7288	4.02498	0.430813	1.58324	1.34374	1.55388	-0.321013	3.35066	1.63802	-1.78624	0.0843932	2.36198	-1.37677	1.21852	0.137974	-1.03661	1.12907	2.6448	11.9635	12.4745	6.53592	11.4718
Os10g0445700	Conserved hypothetical protein.	No Hit	4.29338	4.22693	4.60697	3.95824	4.5153	4.65942	3.96649	4.72124	4.88311	3.95796	4.35496	4.40731	4.89959	4.67194	4.12053	4.63386	4.34208	4.69951	4.45908	3.91938	4.23588	4.45332	4.23166	3.94533	5.00581	5.59913	5.40168	4.72045	4.55692	4.8447	4.11704	5.29913	3.09555	3.43403	5.55566	4.28621	5.29147	5.23607	2.83473	4.47066	4.73056	3.59874	3.13237	3.772	3.72093	4.02498	2.98467
Os10g0471400	TPR-like domain containing protein.	tetratricopeptide repeat domain containing protein, expressed	5.64367	5.73592	5.40256	3.75059	3.65574	3.21544	5.11026	4.86172	4.69762	3.58336	2.53962	3.43877	5.32434	5.20886	4.93536	2.7134	3.76963	3.73757	5.04009	4.75127	5.67132	1.46425	2.4615	2.88334	2.60291	-0.905803	1.83828	1.94433	2.56558	3.94621	4.39416	3.61194	4.42908	4.01018	-0.701591	3.18978	3.43225	2.49296	3.9752	3.26418	0.701577	3.89697	6.51638	6.11495	5.94224	5.34624	5.19484
Os10g0494300	ABC transporter.	white-brown complex homolog protein 11, putative, expressed	2.06388	1.588	2.22699	3.07643	2.48451	1.81279	4.09339	2.73954	3.18136	2.41452	2.33661	3.07372	1.46903	1.42943	-0.386961	2.82001	1.29863	1.92408	8.04317	8.96079	7.26327	8.87777	8.38697	9.00197	7.98484	7.29069	9.11528	6.03743	7.82424	7.79258	3.81153	3.48171	2.73008	4.19001	4.1771	2.87891	3.02696	3.71037	3.81664	2.8946	3.37257	3.48843	8.59241	7.26606	7.18896	4.96367	8.45633
Os10g0498000	Epoxide hydrolase.	hydrolase, alpha/beta fold family domain containing protein, expressed	9.66298	9.1185	9.72015	8.76591	8.10544	9.83826	6.94386	6.24398	6.13359	4.70361	4.52785	4.764	3.90009	4.58615	3.2486	4.7212	3.0569	2.3417	8.21179	6.54673	7.04245	6.59532	6.9097	6.54933	3.73356	5.62911	4.74421	3.80419	2.97646	5.14078	7.48517	6.96344	7.33702	7.50083	6.9701	6.63474	3.69077	4.64437	4.93302	4.88432	4.97878	5.7829	8.38041	7.63992	7.9788	3.75572	8.59296
Os10g0498100	Epoxide hydrolase family protein.	epoxide hydrolase, putative, expressed	3.65417	2.84162	3.27343	5.1437	3.47126	1.78332	2.89831	4.07708	3.38683	1.15652	4.35766	3.24044	3.71966	3.53638	2.64064	4.13598	3.69984	3.85783	8.47747	9.46857	9.056	9.71008	8.65881	9.49878	8.89606	8.82265	8.39258	8.2372	8.18932	8.39866	10.2911	10.626	10.1026	10.2725	10.8616	10.666	9.22688	8.84503	10.737	9.88166	9.80792	10.4637	9.44419	9.00913	9.29253	5.41589	9.3254
Os10g0515100	Conserved hypothetical protein.	No Hit	4.21079	4.42868	4.00237	5.35789	6.4916	4.24712	4.55783	4.83586	4.10632	4.85668	4.61606	4.304	4.2637	4.45648	4.39017	4.32545	4.4717	5.06733	2.3266	2.65981	3.00072	4.28008	0.385414	1.88208	5.00198	4.90148	0.255001	2.68917	2.18133	1.712	2.14387	1.10141	2.218	1.19595	0.498008	3.08436	3.39703	0.245413	3.14738	2.02338	0.11368	1.30774	2.52849	1.78663	0.00995869	3.45389	3.36353
Os10g0518000	Protein of unknown function DUF538 family protein.	DUF538 domain containing protein, putative, expressed	2.5206	1.27762	3.30964	2.61126	1.78465	3.36421	3.04515	1.54813	3.34181	2.61838	1.84336	2.45843	3.20194	4.28757	4.59688	4.16815	4.4966	4.52737	9.24685	8.51019	8.95385	7.97981	8.44855	8.75594	8.12105	8.54307	6.37173	8.02856	6.02675	7.15093	10.5096	10.3981	11.5336	10.3317	10.1513	10.6331	7.77879	8.55114	10.1837	8.38122	8.6677	9.47173	0.429441	8.65682	10.0447	4.69519	8.90474
Os10g0521000	Glycoside hydrolase, family 37 protein.	trehalase precursor, putative, expressed	9.39471	10.1099	9.15677	8.87882	9.47919	9.00048	6.05518	6.34617	6.40146	5.44197	5.30489	5.77728	8.35207	8.71638	9.02022	5.80264	6.32398	6.34309	7.78435	7.56243	7.06937	7.35504	7.48573	7.49136	5.02504	5.29152	5.40075	6.40794	5.38421	6.83668	8.95573	8.99165	9.1588	8.96682	9.12581	9.6545	8.20253	8.23331	8.19525	9.16085	8.68536	8.65762	8.91033	9.56628	9.82659	7.729	10.0182
Os10g0522700	Conserved hypothetical protein.	expressed protein	7.18097	6.78598	7.30739	6.41353	5.93693	6.63834	6.17976	5.87065	5.99687	6.62035	7.2837	6.29168	3.30661	2.81557	2.85978	4.18585	3.97658	1.72571	9.22664	7.85109	8.33952	8.81636	8.70263	8.97622	7.34635	6.49528	7.73276	6.99507	8.61761	7.10973	9.9091	9.24862	9.63725	10.4546	9.6488	9.88189	7.26924	7.85621	8.89397	9.11818	8.19015	9.05607	8.39348	8.22461	8.90329	8.4793	9.73362
Os10g0530800	Conserved hypothetical protein.	No Hit	3.42952	2.77433	3.89554	0.878145	2.5694	2.74646	1.03469	3.11978	2.00189	1.55268	2.58778	3.3235	3.01685	2.70232	2.63571	2.31893	1.63601	3.28686	1.21444	1.1138	3.53084	1.18911	0.74912	1.78169	2.10295	4.5918	0.64458	1.044	3.09642	1.41347	1.88501	1.33303	1.92423	1.16724	1.11516	1.63748	5.17973	2.30649	1.86185	3.38386	1.6566	2.94815	1.70025	2.32526	1.61333	2.31934	1.5652
Os10g0544600	Zn-finger, RING domain containing protein.	zinc finger, C3HC4 type, domain containing protein, expressed	3.69991	3.06975	4.49821	3.0938	3.02945	6.58152	3.38706	3.32421	3.31377	2.61213	2.29768	3.86895	3.2497	3.37481	3.80047	3.47361	3.05587	3.51556	3.20087	2.57542	3.30275	2.48887	2.34039	3.69486	4.14263	3.18663	3.58604	2.89671	1.83063	4.50054	3.01982	2.12118	3.17002	2.77422	2.24319	3.20971	4.71707	0.28159	2.29072	2.77188	-0.105023	2.78575	3.08947	3.30414	3.43883	3.41392	2.74705
Os11g0105000	Calcium-binding EF-hand domain containing protein.	OsCML25 - Calmodulin-related calcium sensor protein	2.18267	2.53873	0.735274	2.12853	2.17874	3.47033	1.8855	1.75245	1.87284	1.84318	2.21249	3.37045	3.23144	2.85563	2.12636	2.52796	2.37499	1.66029	2.71692	2.91309	1.11032	3.72656	3.81886	2.341	4.28706	5.43119	3.11596	3.41738	2.18757	3.99924	4.38127	5.26911	3.13827	3.99391	6.19506	4.18508	5.08152	5.86476	4.18235	4.12751	5.38022	3.36136	2.04922	2.75879	0.534588	1.28652	1.79896
Os11g0120800	(No Hit)	No Hit	6.97796	6.77542	6.50639	8.41195	8.06504	7.81396	8.44576	7.60014	7.21811	8.07628	7.56026	7.5846	6.28167	5.84528	6.16133	5.60857	5.97713	5.36121	6.3429	5.79707	6.18841	5.60776	6.08848	6.45811	6.04032	5.81076	6.1472	6.81432	6.81676	6.33308	7.11589	7.03253	7.30119	7.39556	6.60285	6.90747	6.73219	7.25241	7.15784	7.46611	6.65417	7.21733	7.14488	6.87386	6.47396	6.71272	7.23059
Os11g0123900	(No Hit)	No Hit	7.42255	7.30338	7.74707	8.00168	7.70448	8.02795	9.08824	9.47716	9.72814	8.91196	8.8636	8.39197	8.87934	9.08451	8.72406	8.78389	9.62827	10.0815	5.61144	6.1895	6.863	6.71827	6.41346	6.14115	6.02254	6.5065	5.69296	6.83306	6.97003	5.60915	6.63158	6.81947	6.87195	6.61985	6.98489	6.89447	8.14196	7.67728	7.69965	7.39507	7.48389	7.64849	7.73352	7.10455	7.09854	7.93423	7.02959
Os11g0186200	Aldehyde dehydrogenase (EC 1.2.1.3).	aldehyde dehydrogenase, putative, expressed	11.459	11.184	11.1218	11.9756	11.8716	11.5036	12.2808	12.2845	11.8003	12.4994	12.2949	12.0064	11.2169	12.0961	11.6541	12.4791	12.8283	13.1997	11.4257	11.51	11.5663	11.493	11.3228	11.4522	12.7854	12.5957	12.7923	13.008	12.635	12.2159	12.2158	11.7755	12.3098	12.2957	11.1903	11.7994	10.2841	10.9302	12.0496	11.5305	11.7143	11.8332	9.17186	10.4892	10.2262	11.5196	10.635
Os11g0188900	Hypothetical protein.	No Hit	8.5894	8.6789	9.11774	8.07566	8.42588	8.85466	7.10184	8.19486	8.46859	6.36323	7.37261	9.03202	8.55696	8.67654	8.46479	7.46868	7.70456	7.98111	7.57142	7.39876	7.8061	6.9589	7.31009	7.61338	8.22437	8.41417	7.36084	7.67929	7.38856	7.85428	7.14025	7.52975	7.54261	7.26181	7.59106	7.5686	8.64684	7.21833	7.14954	7.61377	7.33724	6.90609	7.59446	7.67317	7.5686	7.59498	7.21781
Os11g0213700	Leucine-rich repeat, typical subtype containing protein.	NBS-LRR disease resistance protein, putative, expressed	6.01275	6.44668	6.04684	5.67769	6.01538	5.52076	6.25323	6.77741	6.30329	6.44382	6.89157	5.81308	6.62038	6.51612	8.17478	5.63999	6.78334	5.74302	5.83291	6.32516	6.05215	5.17324	5.79936	6.03109	6.17707	6.08879	5.63604	4.67053	5.91741	6.45522	5.25905	5.7669	5.81679	5.21847	5.50092	5.58758	6.38636	6.3892	6.43769	5.81443	6.02934	6.4275	7.31627	6.75157	6.55462	6.59631	6.68239
Os11g0239600	Hypothetical protein.	No Hit	6.32244	6.61882	7.20614	6.06557	6.41516	6.90859	6.15466	6.83407	6.99044	6.04395	6.49718	7.28729	6.26668	6.34622	6.63344	6.65189	6.45355	6.88911	7.39906	7.20838	7.04983	7.97139	7.43335	8.28998	6.66706	7.09274	5.96443	7.0145	7.06716	6.87998	6.13992	6.68247	6.99841	6.30272	6.69901	6.8007	8.71536	7.71541	7.52344	8.72737	7.91863	7.95606	6.97871	6.99579	7.13407	6.80303	7.05335
Os11g0287100	Hypothetical protein.	No Hit	3.53623	3.54047	4.19428	3.04537	2.66188	3.9021	2.62323	2.68831	2.69954	3.02282	2.33314	3.65891	4.03653	3.64552	2.92902	4.33446	3.40831	2.98955	3.25216	2.17089	4.0245	2.9342	2.41519	2.05261	3.1665	3.92585	3.2386	2.86702	3.49164	3.73223	1.24976	1.76789	2.57875	0.285283	1.38752	1.80492	4.4513	3.72917	3.04354	3.35977	3.8332	1.57056	2.51841	3.03346	3.06651	2.60388	2.62166
Os11g0557700	SAM (and some other nucleotide) binding motif domain containing protein.	methyltransferase, putative, expressed	8.10019	8.40258	8.74168	7.90107	8.09859	8.56678	8.0056	8.44925	8.80136	7.4451	8.36654	8.69315	8.21672	9.14921	9.22884	7.85483	8.33786	9.11297	8.3196	8.18341	8.1622	8.31135	8.09009	8.53928	8.0393	7.95366	8.05445	8.87094	8.55269	9.22227	7.97576	7.89817	8.15442	8.08098	7.8218	7.90224	8.30447	7.79755	7.87058	8.33441	7.75987	8.035	8.55783	8.25788	8.18641	8.53758	8.65196
Os11g0582500	Anther specific protein.	LTPL68 - Protease inhibitor/seed storage/LTP family protein precursor, expressed	2.48735	2.39083	6.44218	2.80439	2.51809	3.1865	1.52301	2.25198	2.93464	1.64396	1.66059	2.89536	1.87171	1.15978	3.32617	3.59417	2.92703	1.50951	2.01156	1.82356	3.01425	2.14147	2.09473	1.77898	4.73794	5.55087	4.32088	2.1821	2.55039	4.96319	2.66064	3.07035	2.14248	2.55593	3.37437	3.6374	3.9707	3.25892	2.35624	2.70478	2.54585	1.76962	1.87539	1.6873	7.42093	3.44955	5.93077
Os11g0587500	RabGAP/TBC domain containing protein.	TBC domain containing protein, expressed	7.5262	7.59467	7.66937	8.62037	8.56388	8.54558	8.51526	7.55035	7.33066	8.68822	8.27205	8.31005	6.85961	7.43387	7.59373	7.36628	8.36534	7.88107	6.95989	6.82722	7.79925	6.9874	7.35295	8.15856	7.24838	6.72148	6.88594	7.52952	7.57159	6.95574	7.93612	7.33832	7.97292	8.01562	7.24977	7.75202	5.82529	6.8173	7.49588	7.23134	6.98628	7.61241	7.50999	7.86544	7.83041	8.28903	8.31046
Os11g0623800	NB-ARC domain containing protein.	disease resistance protein, putative	4.02626	3.34401	3.42316	3.45092	3.25579	3.37109	2.85245	4.87945	3.18241	3.99876	4.44624	5.15548	2.52097	3.86234	3.89009	3.17953	3.99406	4.17906	4.42647	4.19765	3.10193	4.31241	4.37608	3.81181	4.62376	4.41469	4.24678	4.09224	3.54198	3.41764	4.81284	5.92266	2.41515	4.44799	6.36402	5.38062	6.42796	6.31956	5.25476	4.88298	5.98985	3.92202	4.62459	3.83986	3.1978	3.64506	4.66722
Os11g0694500	Hypothetical protein.	No Hit	2.13029	2.40759	2.43798	2.3732	2.56362	1.91152	2.37775	2.60824	3.16591	1.59268	1.55409	1.86493	4.37268	2.57362	2.11012	4.21046	2.13144	1.33981	2.80159	2.72031	3.74752	1.64552	2.49972	2.96844	-1.10464	4.35931	2.85139	0.933912	2.99729	3.45057	2.77581	1.44735	2.41271	1.98347	-0.380724	2.25573	4.36389	-1.27022	1.6915	0.287737	-0.252051	1.58292	4.73444	3.75387	3.17261	2.78363	2.672
Os11g0694800	(No Hit)	No Hit	9.23201	9.52732	9.09824	9.25409	9.52893	8.831	9.03414	9.34807	8.88048	9.03426	9.2765	8.7085	8.54678	9.32205	9.24082	8.3536	9.25079	9.0895	7.37956	7.87405	8.13462	7.28454	7.58192	7.56492	7.12454	6.67741	7.0854	8.2478	8.2492	7.25608	8.03369	8.11748	8.32156	7.71932	7.13766	8.06604	8.14376	8.25046	8.32393	7.89851	8.1538	8.3847	8.29559	8.39338	8.03398	8.97763	8.20938
Os11g0708400	CPRD49.	No Hit	10.2961	10.5401	10.1712	10.8561	11.033	10.8374	10.6202	10.7929	10.9385	10.3257	10.6137	10.4284	10.4802	10.6623	10.4556	10.6815	10.5187	10.4678	12.2796	11.5985	12.0015	11.9032	12.087	12.2478	10.2574	9.90104	10.5291	10.3967	10.3683	10.1693	10.0335	10.016	10.462	9.98523	9.65459	9.91705	9.44758	9.45962	9.97871	9.22978	9.45497	10.3955	12.8065	11.9963	12.229	10.7191	12.0828
Os12g0103500	Hypothetical protein.	No Hit	4.61098	4.9794	6.16841	2.76167	3.13002	2.73816	3.36185	4.51015	4.72231	4.17691	3.92471	4.50802	3.20109	4.09427	4.35252	2.44752	2.51656	1.93652	2.92088	3.68553	3.79026	2.78739	3.11427	3.18664	4.3961	5.18622	3.95444	2.41215	2.70101	4.45159	3.06008	3.63705	3.4068	1.94281	3.92468	3.20072	6.79211	3.66349	3.14379	3.22853	3.6645	4.57403	5.16679	4.28974	4.93346	4.38987	4.01692
Os12g0158300	Uncharacterized plant-specific domain containing protein.	DUF623 domain containing protein, expressed	4.31372	1.83063	5.02085	5.21616	3.45298	4.40124	3.9017	3.18374	0.570358	2.07213	3.2682	3.60632	0.861735	-0.537253	6.01843	-0.0127471	2.59588	0.739405	10.045	9.88527	9.77169	10.6561	10.5293	10.5363	6.2292	6.48881	6.92717	6.3004	6.64522	6.51343	9.35822	9.32653	9.19258	9.36786	9.5273	9.15209	6.84912	6.76197	7.49125	6.97636	7.333	7.52566	10.4258	10.3367	10.2963	9.53135	10.0577
Os12g0242700	3-oxoacyl-[acyl-carrier-protein] reductase, chloroplast precursor (EC 1.1.1.100) (3-ketoacyl-acyl carrier protein reductase).	3-oxoacyl-reductase, chloroplast precursor, putative, expressed	2.49132	0.24606	5.16335	1.80054	1.78499	2.17663	2.22577	1.81178	1.80169	2.00266	2.45318	3.5463	1.65151	1.10044	3.12308	2.47847	0.44784	2.19999	1.71535	1.30006	2.6356	2.46063	1.85618	1.60758	-0.723919	3.37688	4.67946	3.06493	1.91246	3.58112	2.42738	2.90406	1.22145	2.02899	4.13046	2.08939	2.66118	2.9423	2.04882	1.94009	2.66172	1.59498	1.58387	1.5383	1.8382	1.91426	1.61558
Os12g0288000	Protein of unknown function DUF6 domain containing protein.	integral membrane protein DUF6 containing protein, expressed	0.348946	1.15964	2.13131	0.982515	0.620096	1.27382	1.46409	1.12044	2.15038	2.44455	0.505385	1.46982	3.04369	0.315664	0.95484	1.67706	1.35329	1.70296	1.09196	1.27677	1.28647	1.07325	0.950966	2.79977	3.69962	3.66346	-1.95228	2.45421	1.52996	3.68349	2.7033	2.31619	2.12615	2.76093	3.07125	2.53701	2.18036	2.76748	1.80386	4.07183	2.51642	1.95743	2.34166	1.70301	4.61448	1.45697	3.30098
Os12g0489800	NBS-LRR protein (Fragment).	disease resistance protein RGA2, putative, expressed	3.52195	3.95846	3.88457	3.45299	3.82637	8.10918	4.31545	4.49143	4.10477	4.60004	4.78496	1.89712	2.48569	2.99794	2.92322	2.31396	3.74246	1.01629	4.48112	5.11528	5.23982	3.85302	4.02197	5.35793	3.37621	6.10706	5.20251	4.81452	4.81952	3.47176	6.64454	6.37694	6.62924	5.63107	5.03847	5.86604	5.26277	5.9303	5.88079	6.08329	6.11067	5.86307	6.57311	6.0475	5.52574	5.37208	6.07453
Os12g0503000	Allantoin permease.	ureide permease, putative, expressed	4.31155	4.03409	4.63737	3.97347	3.36363	5.01359	1.63052	3.06515	2.63366	0.45893	2.18363	3.71052	2.91639	2.54518	2.76859	2.20948	2.20127	2.30235	5.93606	6.72325	7.47809	5.64577	6.75019	7.25972	2.76731	1.96977	4.64144	4.0962	3.18071	4.39274	5.46684	4.72372	5.99055	5.92932	4.66586	6.00165	4.66919	3.20774	5.15842	2.53487	3.5475	4.62604	7.12451	6.17212	6.17574	6.53924	6.05476
Os12g0510300	Hypothetical protein.	No Hit	4.27755	4.97556	5.31077	4.10993	4.67224	5.01348	4.60737	4.78998	4.81777	4.66378	4.57234	5.85761	4.56694	4.86913	5.30878	4.00244	4.03331	4.84983	4.17175	4.8983	4.69652	2.94869	2.83019	3.67092	4.70316	5.16619	5.08423	4.8165	4.68154	4.33452	3.40991	3.32818	4.29339	2.89601	1.49322	3.89043	5.40468	3.45955	4.1636	4.74068	3.49398	4.05332	4.27741	4.41579	3.39493	4.54848	3.25179
Os12g0622200	Conserved hypothetical protein.	expressed protein	9.41415	10.0344	9.10951	9.10466	9.47571	8.97981	8.69891	9.42825	9.21838	8.47164	9.27266	8.97192	8.40261	9.10068	9.22055	8.56795	9.14185	8.44715	9.08696	8.34551	8.31186	9.94985	9.73216	9.67732	8.37703	7.63224	8.71943	8.66992	9.05074	8.61308	7.83341	8.11196	8.34475	8.00387	8.09387	8.29474	7.61162	7.50504	7.95204	7.57309	7.77214	8.40362	10.2433	9.34035	9.17875	8.88419	10.0002
Os12g0637000	Purple acid phosphatase precursor (EC 3.1.3.2).	No Hit	4.16522	3.41311	3.49826	2.83456	1.93795	1.88475	3.29355	2.94377	1.63394	1.95467	2.36391	1.95406	3.7294	2.09411	3.03848	3.45027	3.27687	3.5833	2.36809	2.93416	2.6855	3.3144	2.58139	2.42022	4.2785	4.65351	4.44742	2.64466	1.86378	3.70337	3.75796	4.44836	3.24965	4.58796	5.41251	3.89593	3.84909	4.19337	3.45239	3.36614	4.30987	3.03166	2.11514	2.83876	1.83955	3.32685	2.73568
osa-miR156h	miRNA	No Hit	8.40689	8.36634	8.60044	7.67087	8.03877	8.43116	7.41804	8.15181	8.08763	7.0444	7.68289	7.69767	8.07193	8.28784	8.07836	7.72562	7.93136	8.16782	7.48347	7.59459	7.5446	7.40975	7.52504	7.47791	8.25196	8.57064	7.81747	8.4601	7.8591	8.24248	6.98174	7.55078	7.62322	6.80934	7.33929	7.23368	9.258	8.26428	7.54041	8.6215	8.12042	7.28539	7.93349	8.08467	7.78808	7.87258	7.52858
osa-miR394	miRNA	No Hit	3.43314	2.50126	3.70387	2.64708	2.90761	3.03476	3.38603	3.6125	3.95989	3.01405	3.61872	4.14027	3.05648	2.91844	3.95235	2.74744	2.36719	3.37573	3.1395	1.80501	2.53015	2.48645	1.74037	2.38476	3.31334	5.5979	3.82949	2.01665	3.12859	2.94944	1.61137	2.76478	2.57102	1.87728	2.85504	2.50542	4.66357	2.64372	2.59518	3.20597	2.4675	3.13221	5.30054	3.06852	4.00127	2.97054	4.40922
osa-miR399g	miRNA	No Hit	2.46396	2.71372	3.91399	2.75335	3.28132	4.07923	1.90545	2.79716	3.21628	2.83207	3.1415	4.00686	3.15811	3.65849	2.55651	3.34754	2.99285	3.79227	3.46125	3.06777	3.40169	3.37771	2.46154	2.28167	2.12206	5.6983	4.10172	2.83202	3.07884	3.75952	2.74681	3.32291	2.21893	2.54312	4.26428	2.87427	4.7205	4.07832	2.75571	3.8132	4.06913	3.10732	2.78921	2.64764	5.38729	2.77879	2.53659
osa-miR408	miRNA	No Hit	8.07107	7.33521	8.10514	7.01338	7.20952	7.82219	8.88273	9.55364	9.45951	6.63429	7.91435	8.49549	7.55677	7.80776	8.28493	6.67084	7.00939	7.56447	7.51655	7.35788	8.28442	7.3225	7.11012	7.77582	7.83169	8.75455	7.72714	8.15899	7.67118	7.93828	7.68285	7.85659	8.84956	7.64883	7.36653	7.87817	9.2965	7.91449	7.62285	8.0368	7.92637	7.73594	7.83228	8.19258	8.65271	8.57026	8.60696
[truncated: 129 more columns]
