# Supplementary material for: Comprehensive Network Analysis of Anther-Expressed Genes in Rice by the Combination of 33 Laser Microdissection and 143 Spatiotemporal Microarrays
Source: PLoS One. 2011 Oct 26;6(10):e26162. doi: 10.1371/journal.pone.0026162 (PMC3202526; doi:10.1371/journal.pone.0026162)
Supplement: Table S17 — Microarray data of Anther_1.6–2.0 mm preferentially expressed genes. (XLS) [file pone.0026162.s018.xls]

## Sheet: Sheet1
Table S17. Microarray data of Anther_1.6-2.0 mm preferentially expressed genes.
RAP-ID	Description_RAP-DB	Description_TIGR	Leaf blade_vegetative_12:00	Leaf blade_vegetative_12:00	Leaf blade_vegetative_12:00	Leaf blade_vegetative_00:00	Leaf blade_vegetative_00:00	Leaf blade_vegetative_00:00	Leaf blade_reproductive_12:00	Leaf blade_reproductive_12:00	Leaf blade_reproductive_12:00	Leaf blade_reproductive_00:00	Leaf blade_reproductive_00:00	Leaf blade_reproductive_00:00	Leaf blade_ripening_12:00	Leaf blade_ripening_12:00	Leaf blade_ripening_12:00	Leaf blade_ripening_00:00	Leaf blade_ripening_00:00	Leaf blade_ripening_00:00	Leaf sheath_vegetative_12:00	Leaf sheath_vegetative_12:00	Leaf sheath_vegetative_12:00	Leaf sheath_vegetative_00:00	Leaf sheath_vegetative_00:00	Leaf sheath_vegetative_00:00	Leaf sheath_reproductive_12:00	Leaf sheath_reproductive_12:00	Leaf sheath_reproductive_12:00	Leaf sheath_reproductive_00:00	Leaf sheath_reproductive_00:00	Leaf sheath_reproductive_00:00	Root_vegetative_12:00	Root_vegetative_12:00	Root_vegetative_12:00	Root_vegetative_00:00	Root_vegetative_00:00	Root_vegetative_00:00	Root_reproductive_12:00	Root_reproductive_12:00	Root_reproductive_12:00	Root_reproductive_00:00	Root_reproductive_00:00	Root_reproductive_00:00	Stem_reproductive_12:00	Stem_reproductive_12:00	Stem_reproductive_12:00	Stem_reproductive_00:00	Stem_reproductive_00:00
Os01g0119000	Protein of unknown function DUF563 family protein.	glycosyltransferase protein, putative, expressed	4.19084	3.20418	6.03287	3.82849	2.34275	7.40883	6.34887	3.89244	4.05891	4.43977	5.26755	7.00613	2.89564	1.79965	6.13156	4.49065	2.75322	2.77486	8.06133	8.17129	7.12157	7.84343	6.72916	6.99134	6.36615	7.30793	7.44901	7.57399	8.05096	9.05125	8.98776	8.87755	9.09966	8.68077	8.73827	8.39409	6.55035	6.74978	7.58121	7.4496	6.83234	7.88424	1.81996	3.80258	3.52326	3.54881	2.99282
Os01g0125500	(No Hit)	conserved hypothetical protein	2.74089	3.33451	2.12912	3.23802	2.81332	2.04869	5.54421	4.37543	3.92563	5.47787	5.30379	4.58356	3.67793	3.78155	3.46643	4.24959	4.89972	4.93406	1.49307	2.4062	4.00368	3.09631	2.58523	1.82573	4.12137	3.68017	4.15072	3.69185	3.44776	4.69832	3.0082	3.49252	1.73066	3.13413	4.32394	2.72299	4.02511	4.53389	3.22761	2.3097	4.44465	4.1571	1.62413	2.1988	2.09368	5.25027	2.2984
Os01g0127900	Mannose-6-phosphate isomerase, type I family protein.	mannose-6-phosphate isomerase, putative, expressed	6.59126	6.83238	6.48719	8.45577	8.20141	7.86715	5.5022	5.78752	5.83198	7.64863	7.85589	6.6673	5.93838	5.69368	5.08908	6.48555	6.82038	6.38419	5.56165	6.29336	5.90695	6.14914	5.90875	5.77619	4.74281	4.58591	4.64229	5.29391	6.00615	4.80558	8.41614	8.45501	8.448	8.69879	8.36208	8.40927	6.38941	6.53261	7.07648	7.46479	7.30062	7.00939	6.98172	5.8108	5.79721	4.79957	6.04972
Os01g0154500	Conserved hypothetical protein.	expressed protein	4.74233	6.36686	2.44127	4.38869	5.55879	2.5255	5.04389	4.97963	5.17318	5.44707	4.7657	5.01232	5.8033	5.88436	6.12144	6.05516	5.52525	5.27399	2.56735	1.91318	1.82036	1.97336	0.892876	1.98079	5.53279	5.41696	5.10749	6.06079	4.83569	5.11964	1.45171	0.882021	1.87402	1.43974	0.955438	1.47542	2.87624	0.226458	1.58313	2.90656	3.06253	3.14288	5.64879	4.16174	4.2483	3.57772	5.47577
Os01g0177900	PDR-like ABC transporter (PDR4 ABC transporter).	pleiotropic drug resistance protein 4, putative, expressed	5.57687	5.49649	5.14495	6.12436	6.09807	5.91273	6.09617	5.58473	5.7205	6.10012	5.88397	6.09238	5.03398	4.70542	5.83727	4.37852	5.16058	5.11642	10.0759	9.37565	10.8325	10.0582	10.6315	11.0157	5.59699	5.63931	5.70356	6.10112	6.48772	6.82713	5.3403	5.7971	5.47254	5.38537	5.63354	4.55491	5.65874	5.90273	5.38722	5.07795	5.91114	5.75708	11.2047	11.5216	11.7918	9.13793	10.7064
Os01g0221100	GH3 auxin-responsive promoter family protein.	OsGH3	2.60607	2.32598	1.03918	4.78604	3.7463	4.38227	3.81787	2.68623	2.98563	6.30843	5.92115	5.5109	2.97415	2.41951	2.51343	4.91464	5.04578	3.79963	2.68791	3.39136	3.64471	4.90455	4.86828	5.22784	4.23693	5.21409	5.19054	4.65907	5.18093	4.95374	4.97	5.16391	4.52452	5.34726	5.70487	4.99795	5.03432	5.64176	5.62936	5.72902	5.4622	6.02453	4.77254	3.66567	3.83657	5.32767	4.58592
Os01g0226600	C4-dicarboxylate transporter/malic acid transport protein family protein.	C4-dicarboxylate transporter/malic acid transport protein, expressed	4.76799	4.2571	4.81003	2.8334	2.45976	4.64921	5.61174	6.58623	6.93967	3.33325	2.93885	3.96236	5.77989	5.71123	5.53894	3.04774	4.53641	3.87613	2.93133	3.5235	3.72368	3.2827	2.93788	2.99996	-0.270202	4.78879	4.04985	4.64337	3.88259	3.96521	5.04755	4.77682	4.69847	6.97155	5.89014	5.65681	5.1746	4.88244	5.35437	5.31456	5.30506	4.96706	2.82751	2.42831	2.89032	2.21784	1.88119
Os01g0229500	Thioesterase superfamily domain containing protein.	thioesterase family protein, putative, expressed	7.8782	7.36558	8.08746	7.81635	7.28676	8.04968	8.54122	8.07546	8.46726	8.29021	7.99232	9.32498	7.42597	7.36277	7.85765	7.57386	6.77107	7.00542	7.47981	7.7565	7.18675	7.08479	6.55478	6.87498	7.88402	7.84594	7.33325	9.11369	8.03918	8.97639	8.58462	8.07885	8.56354	8.70574	8.1854	8.68977	7.61334	8.03727	8.66319	8.06588	8.43761	9.10985	7.08384	7.14443	7.48615	8.66503	7.53454
Os01g0233900	Ubiquitin-conjugating enzymes domain containing protein.	ubiquitin conjugating enzyme protein, putative, expressed	7.05138	8.10925	6.47324	7.6658	8.13364	7.3619	7.14358	7.40917	7.52941	8.12105	8.0926	8.12976	8.8372	8.60049	8.68787	9.0631	8.78652	9.33157	7.16199	7.73205	7.18262	7.7097	7.39667	7.56513	8.01555	8.04359	8.07469	10.1945	9.51477	9.79008	7.79422	7.80224	8.36199	8.1613	7.57965	8.58333	8.90062	8.69763	8.8774	9.12654	8.94496	9.44456	7.48659	7.77029	8.74725	8.96932	8.77689
Os01g0271000	Conserved hypothetical protein.	expressed protein	9.84636	10.087	9.46414	9.53366	9.81153	9.40583	10.2183	10.2994	10.6276	10.2071	10.34	10.222	10.587	10.6856	10.8208	10.5262	10.379	10.6154	11.0068	10.9965	10.7334	10.8726	10.4823	10.8847	10.8344	10.846	11.3104	11.5468	11.1479	11.2052	10.2626	10.1053	10.5254	10.3125	10.3099	10.4116	9.56939	9.72397	10.1041	9.67036	9.54699	10.5077	11.7415	11.3477	11.5756	10.8593	11.3093
Os01g0280400	DNA-binding protein.	PPR repeat domain containing protein, putative, expressed	9.34697	9.81991	8.2369	7.53111	7.55598	7.0979	9.14018	10.0792	10.0727	7.61945	7.39477	7.702	10.0976	10.0344	10.171	9.00298	9.42008	10.1346	10.1648	9.96603	8.21943	10.3169	9.76974	9.96771	8.6339	8.44745	8.71933	8.20151	7.34567	7.14912	9.69489	9.53942	9.31023	10.0761	9.30792	8.59632	7.8389	7.96836	8.37121	8.07534	7.95006	8.92783	11.6068	10.0479	9.96228	7.5003	10.3603
Os01g0319000	Pectinacetylesterase family protein.	pectinacetylesterase domain containing protein, expressed	5.5105	4.43459	7.14148	4.2166	4.61748	6.48607	3.65858	3.6904	4.39887	3.31168	3.61122	3.95693	3.95975	4.12675	3.82851	3.58198	3.36102	4.51356	8.8114	5.60669	10.688	5.67506	9.07905	8.89295	6.05043	6.20252	4.6573	4.32242	4.42229	5.62002	6.29518	6.24997	5.3813	6.08711	6.79525	6.14346	6.72159	6.23935	5.1967	5.56803	6.08164	4.93073	5.68743	7.58681	6.00877	7.56119	6.41679
Os01g0328300	Cyclin-like F-box domain containing protein.	OsFBDUF4 - F-box and DUF domain containing protein, expressed	6.09594	6.41343	5.42497	5.82339	5.66505	5.02103	6.4524	6.6599	6.67623	6.77957	6.7761	6.14137	6.60352	6.9734	6.80587	5.6435	6.37675	6.7613	5.19276	5.95811	5.23902	5.68071	5.30424	5.39782	5.57547	5.88488	6.21075	6.7957	6.69685	6.29688	5.3335	4.89502	5.25006	5.42439	4.66852	5.48287	5.22675	5.98179	6.01566	6.50596	6.09308	6.33384	6.47954	5.92026	5.70035	6.76073	6.34445
Os01g0367400	Conserved hypothetical protein.	expressed protein	10.3475	10.2102	10.2957	12.1985	12.2358	12.2183	10.4448	10.7428	10.4874	11.5947	11.7268	11.0871	9.88239	10.1416	10.147	11.6026	12.2525	11.232	11.2493	10.163	11.5356	10.6108	11.6548	11.2474	10.0559	9.82242	10.416	11.2908	10.7273	9.70868	10.0894	9.98004	10.5015	9.92135	9.43512	10.0624	8.14798	8.53931	9.34745	9.86975	8.93543	9.03549	11.2531	11.1405	10.8001	11.8394	11.494
Os01g0556900	Pol polyprotein.	No Hit	7.4297	7.6498	7.30241	7.72274	8.18172	7.29777	8.12948	8.5675	7.9285	8.32027	8.79519	7.71396	6.32068	6.66363	7.3704	7.10469	8.42084	6.72841	5.48117	5.10271	6.03279	5.98745	6.57978	6.70714	6.7878	4.46605	6.45453	6.45468	7.67432	6.82595	5.3279	5.5233	5.50218	5.2387	5.78189	5.5121	6.00245	6.63496	6.30802	6.59394	6.65794	6.84089	8.06214	6.63302	6.48194	5.65647	8.28168
Os01g0567500	Monosaccharide transporter 3.	transporter family protein, putative, expressed	2.04196	2.23028	2.9144	2.13255	-0.064209	6.00756	2.51813	1.50798	1.25182	1.11374	1.0568	1.76072	-0.119048	1.79264	1.52641	-0.0270691	1.59064	2.30215	2.11088	2.23201	2.4671	0.216572	1.62698	1.22876	3.49743	1.41613	5.55197	0.0435814	3.3733	2.44457	2.93093	0.665927	2.00487	0.858988	0.153415	1.95083	3.65524	3.09395	2.59987	5.89503	3.93339	3.15083	1.31174	1.28324	1.7797	3.08895	1.31225
Os01g0574400	Peptidase S16, lon protease family protein.	OsFtsH4 FtsH protease, homologue of AtFtsH4, expressed	7.04638	7.15308	6.43523	7.79158	7.66108	6.95815	8.70028	8.48916	8.38314	8.93153	8.5686	7.82606	8.97276	8.82242	8.42667	8.83623	8.91352	9.11756	6.96545	7.29672	7.00453	7.63213	7.47599	7.63406	7.51149	7.25517	7.86958	8.07759	8.28436	7.40129	6.98575	6.7191	6.64478	7.35624	6.75489	6.74327	6.50757	6.76425	6.80346	7.4312	6.79195	7.00739	7.52652	7.08023	6.86911	7.39426	7.67953
Os01g0583300	(No Hit)	expressed protein	7.63266	7.96299	5.1328	6.1896	6.05289	4.37177	4.68962	3.38083	4.02325	3.90898	3.99921	4.17103	4.4583	3.60445	4.58705	3.8571	4.02271	3.2924	5.76145	5.17212	7.76601	4.29253	5.89926	6.11984	3.93964	4.90921	5.71577	3.27189	3.035	4.6124	4.445	4.66827	4.76168	4.93307	5.17424	4.18478	5.03083	5.80708	5.99882	5.38835	5.21748	6.97258	7.0831	6.75403	6.69439	4.81167	5.8255
Os01g0592900	Xeroderma pigmentosum group D protein family protein.	helicase, putative, expressed	7.91073	8.46464	6.95461	8.86448	8.81633	7.71262	8.41311	8.13442	8.23672	9.17161	9.13001	8.54161	8.386	8.20972	8.35342	8.79271	9.1893	8.84759	7.80691	8.14	7.3605	8.43243	8.37581	8.72422	7.77862	7.7172	7.83729	7.92165	8.24869	8.14074	8.37514	8.04516	8.15982	8.57995	7.51569	7.7186	7.39745	7.56196	7.68486	7.59048	7.64255	8.50033	10.6165	9.27747	9.35549	7.72739	9.59629
Os01g0612000	DNA methyltransferase PMT1-like protein.	C-5 cytosine-specific DNA methylase, putative, expressed	6.25655	6.49342	6.60443	6.40336	6.36742	6.25653	6.63555	6.31645	6.24483	6.03171	6.50098	5.9437	5.62031	5.90486	5.87086	4.96778	6.06617	5.17914	6.15163	5.74477	5.87295	6.06737	6.00239	6.17358	4.77598	4.85454	6.26295	5.06513	5.69787	5.94816	6.13647	5.99745	6.24949	6.36833	5.69928	6.02999	5.20463	5.9813	6.09305	6.21744	5.83728	6.38616	7.32317	6.84786	6.67193	6.47888	6.86137
Os01g0616600	Protein prenyltransferase domain containing protein.	PPR repeat domain containing protein, putative	8.90341	9.16716	7.37983	8.45725	8.19286	7.64392	9.20124	9.60031	9.69434	9.70616	9.52109	9.44307	10.4061	10.4193	10.3353	9.50399	9.47913	10.2581	10.5964	10.8444	8.84472	11.2759	10.6154	10.4838	9.40672	8.76017	9.18845	9.75139	9.79096	9.10118	10.9065	10.7086	10.352	11.4989	11.0851	10.2885	9.66204	9.9992	9.82765	9.98158	10.1924	10.3902	12.2461	11.3181	11.2968	9.47832	11.0275
Os01g0616900	Ctps protein.	CTP synthase, putative, expressed	10.8365	10.8766	9.88049	9.97178	10.1777	9.04963	11.5225	12.0286	11.4795	10.5916	10.7781	9.96178	10.0009	10.4225	10.1965	10.0853	10.6927	10.4107	11.127	11.8701	10.9346	11.3645	11.237	11.0348	11.8788	11.6166	12.9424	10.5171	9.89223	9.76578	10.5207	10.3818	10.3346	10.9358	10.4862	10.3664	9.55841	9.99884	10.3162	10.2377	9.8906	10.4761	12.0948	11.3907	10.951	10.5223	11.666
Os01g0624000	Neutral/alkaline nonlysosomal ceramidase family protein.	neutral ceramidase precursor, putative, expressed	6.36006	6.56549	5.43952	6.16265	6.16504	5.28901	6.98836	6.75311	5.96919	6.87252	6.37417	5.4567	6.56857	6.84965	6.60555	5.98722	6.64154	6.48888	5.35043	5.89378	5.911	5.97271	6.1452	6.46565	5.26643	5.29354	5.6124	6.44906	7.20167	5.31406	6.37072	5.72769	6.43864	6.59061	5.37936	6.12747	5.41912	5.91564	5.77895	6.9229	6.17566	5.98196	5.97273	7.04586	6.49266	6.81521	7.76226
Os01g0637400	(No Hit)	No Hit	7.35317	7.72289	7.37217	7.78516	8.19455	7.30074	8.25496	8.62576	8.24165	8.42633	8.89625	7.82495	6.37285	6.77982	7.02631	7.02067	8.45181	6.68622	5.49398	5.33819	6.19104	5.96471	6.78327	6.87017	6.56378	5.39722	6.73983	6.63284	7.68273	7.1498	5.33015	5.67756	5.52864	5.3321	5.80125	5.76562	6.01222	6.68469	6.50261	6.60455	6.53918	6.93703	8.02537	6.61838	6.68369	7.29728	8.33894
Os01g0640000	Carbonic anhydrase, chloroplast precursor (EC 4.2.1.1) (Carbonate dehydratase).	retrotransposon protein, putative, unclassified, expressed	2.81536	4.2915	3.9932	2.999	2.20231	3.92235	2.67865	4.56467	2.06405	1.70015	2.73995	3.98699	1.72081	3.24155	2.65792	2.19059	2.37782	2.42534	2.2223	1.31406	2.37905	2.29132	2.01147	1.52484	0.776144	5.03873	4.60183	3.55883	1.27068	1.24381	2.86791	2.24892	2.7963	2.34398	3.38314	2.04547	5.46721	3.26467	2.5888	2.95605	2.96644	2.34708	3.61297	1.99102	2.30656	2.42968	2.07768
Os01g0681100	Dynamin-like protein B.	dynamin-related protein 1A, putative	2.24665	2.99186	2.41237	3.1785	3.80401	3.4779	4.54455	3.60737	4.24554	4.45995	4.5032	3.75049	3.95779	2.83815	3.18838	4.2839	4.53201	4.15871	2.96913	2.01474	3.4638	3.249	2.78974	2.4485	3.65048	4.79858	3.85366	2.676	3.94313	4.08232	3.98347	4.02092	3.18579	3.74663	4.55197	5.18034	4.9796	4.3308	4.8001	4.85873	4.33836	4.92752	3.61496	3.37847	3.72578	4.68336	3.51507
Os01g0705700	Transcription factor ICE1 (Inducer of CBF expression 1) (Basic helix- loop-helix protein 116) (bHLH116) (AtbHLH116).	helix-loop-helix DNA-binding domain containing protein, expressed	7.99216	7.30808	10.7304	10.8829	9.83338	10.7757	8.20982	7.81614	7.80154	7.86076	8.8067	8.95448	7.1343	7.22599	6.57246	7.18192	6.97641	7.00807	9.74022	9.97042	11.7876	9.24224	9.66911	8.8424	8.54548	9.14331	9.51333	10.5516	9.89225	9.52645	9.26731	9.04799	9.61924	9.45315	8.6171	8.57233	9.77989	9.21544	10.4642	9.54281	8.64706	9.66143	11.0029	9.80149	9.49852	10.186	9.88828
Os01g0708500	Conserved hypothetical protein 730 family protein.	uncharacterized protein PA4923, putative, expressed	8.05836	8.19963	7.26248	8.30329	8.36091	7.90546	6.49443	6.54126	6.48337	7.73559	7.86678	8.07591	6.97264	7.43791	6.68983	7.31295	7.19275	6.75245	9.13607	9.29569	8.25297	9.42209	8.90925	8.40154	8.38293	8.69162	9.45841	9.76339	9.62314	8.99655	10.3264	9.96804	10.1101	9.83356	10.0162	10.1591	8.75008	8.83074	9.65774	9.48959	8.99584	8.3604	7.94046	7.39962	6.92308	8.08818	7.67764
Os01g0731100	Conserved hypothetical protein.	pathogen-related protein, putative, expressed	7.46731	7.19934	9.1824	9.39834	9.34998	11.3672	10.0944	10.5319	9.67171	11.9648	11.8576	12.4157	8.45655	9.79945	9.1715	12.386	12.7701	12.474	7.42879	6.98438	8.44602	8.36786	7.79871	8.00526	8.90907	8.29052	8.59002	11.1921	10.9506	11.3808	3.24959	3.55392	2.5039	4.70158	5.44736	5.55101	4.90813	3.76482	2.5081	5.18977	5.5728	3.82856	2.38221	8.36576	5.72067	10.5544	9.7969
Os01g0731600	Conserved hypothetical protein.	No Hit	4.25207	4.91364	6.12351	4.69243	5.74832	7.45683	4.55718	6.73584	6.19645	5.78132	7.69257	8.36587	5.13193	6.24581	5.94206	7.42074	8.65196	8.4198	5.27002	4.89924	5.3278	5.55676	5.43642	5.5775	5.87631	6.27938	5.16783	6.88444	6.90324	7.26344	6.22989	6.54972	6.43992	5.65162	5.91519	5.97768	6.65215	6.04338	5.2566	5.98106	6.42424	4.71921	5.32848	5.73927	5.52645	7.6111	6.46355
Os01g0742200	Elongation factor EF-2 (Fragment).	elongation factor, putative, expressed	6.00949	6.0406	5.39918	6.94779	7.07469	6.29431	6.78703	6.71331	6.34353	7.76323	7.24325	6.70007	7.70585	7.54732	7.40182	8.00487	8.25521	7.25162	6.41685	6.25673	5.8343	6.47106	6.628	6.72299	6.65917	5.56426	6.85076	7.08212	7.03713	6.86045	6.56614	6.3235	6.85435	6.57478	6.67239	7.03975	6.46508	6.55381	6.41919	6.75278	6.75602	6.8171	7.46195	6.38832	6.55576	6.4121	7.05993
Os01g0751300	Conserved hypothetical protein.	expressed protein	9.66708	9.37274	9.26648	9.20582	9.25337	8.54882	9.17802	9.46247	9.37901	9.1942	9.21111	8.38726	9.35348	9.36913	8.95153	9.09291	9.48092	9.10801	8.18904	8.2973	8.03967	8.79146	8.94571	8.46668	8.22103	7.44859	7.84094	9.12328	9.16684	8.39976	8.41063	8.19234	8.30115	8.78252	8.30464	8.45141	7.79078	7.96168	8.07763	8.32295	8.06071	8.25603	8.38475	8.5666	8.32918	7.23368	8.5417
Os01g0758200	Dof2 (Fragment).	dof zinc finger domain containing protein, putative, expressed	5.63691	5.6147	6.31012	7.84814	7.79218	7.78531	4.1186	3.19037	3.78029	7.92115	7.7676	7.83134	5.94329	5.5574	5.74383	8.11431	7.65688	9.07537	9.25921	9.22856	8.9931	10.3144	9.90893	9.63802	7.46634	7.17143	6.93372	11.2198	9.91225	10.2737	10.045	10.2792	10.0742	10.5459	10.6921	10.6677	10.5287	10.3148	10.5544	11.6986	11.6454	11.5482	10.1052	9.62352	9.38731	9.56325	10.1008
Os01g0775400	FAD linked oxidase, N-terminal domain containing protein.	cytokinin dehydrogenase precursor, putative, expressed	5.16453	4.91945	7.81326	4.16137	4.53895	4.51831	4.62546	3.85403	3.90392	3.23738	4.03652	4.6178	5.3328	4.66107	5.13179	4.53558	3.24422	4.12395	8.89377	10.6155	10.8727	8.86062	7.81526	8.73212	10.0008	9.75645	9.45173	9.39644	8.67919	9.20232	8.65359	8.18475	8.24904	8.21472	7.6743	7.62874	9.46978	7.76939	9.36714	7.20921	7.49061	7.64933	3.73353	6.25307	7.97205	10.5159	9.27081
Os01g0816500	(No Hit)	HEAT, putative	3.51161	2.44634	4.09468	5.37345	3.37595	3.19405	2.84168	4.16814	4.96627	3.36643	2.3143	3.64114	2.85749	3.59353	3.59779	2.56452	3.23739	2.87165	5.32217	3.35538	5.2239	3.96576	4.686	5.31034	-0.0866585	5.30958	3.81794	1.99419	2.63364	4.80822	5.66642	5.21257	5.56918	5.06947	4.58961	5.03421	5.38374	4.48405	4.64488	4.43903	3.84443	4.76901	5.90401	7.07315	6.76254	7.92042	6.43508
Os01g0817600	Protein of unknown function DUF567 family protein.	hypothetical protein	4.21069	3.20844	5.01788	3.07485	2.48158	3.27134	6.68476	5.53163	5.67628	5.91	5.60838	6.04109	3.72177	3.39743	2.42729	5.7946	5.57575	5.20417	8.02432	7.34466	7.72578	7.92008	7.88757	8.1024	7.1486	7.67876	8.11433	7.70112	7.04396	7.08391	5.89688	5.61381	5.75312	6.01181	5.99924	6.5854	5.841	6.22362	6.78951	6.8515	6.57164	6.77481	8.74658	8.44327	8.50796	5.56696	8.47766
Os01g0830700	Protein of unknown function DUF231 domain containing protein.	leaf senescence related protein, putative, expressed	9.70111	9.30693	10.3237	10.4133	10.553	10.6909	10.3665	10.2196	10.5307	12.3542	11.9066	12.1136	11.0703	10.7033	10.4374	12.3812	12.1312	12.3321	11.5887	11.9194	12.1307	11.6551	11.3095	11.8373	11.7663	11.5952	11.1476	13.494	12.3563	12.2473	13.0902	12.8479	13.5302	13.3267	12.9834	13.4921	12.7341	12.2267	13.0285	12.2029	12.5583	13.0798	3.39081	7.03411	7.85288	8.97957	6.78896
Os01g0850100	Conserved hypothetical protein.	phosphatidic acid phosphatase-related, putative, expressed	9.68801	9.58524	9.59006	10.074	10.131	9.6254	9.77137	9.42819	9.28677	10.1191	10.1901	9.7347	9.77178	9.74496	9.64797	9.71266	10.0635	9.57605	9.23393	9.64266	9.32419	9.90592	9.63295	9.69122	9.89943	9.4546	9.91962	10.8907	10.6033	10.5954	10.7153	10.3616	10.922	10.9503	10.2016	10.7205	10.3073	10.5519	11.0791	10.929	10.9818	10.9547	10.6548	10.4697	10.4747	10.5022	10.1458
Os01g0856600	Hypothetical protein.	nsp1-like C-terminal region family protein, expressed	6.44081	7.11521	6.22218	6.35315	6.58638	6.21156	5.93574	7.11116	7.41375	5.98957	6.90671	6.08382	7.17327	6.96108	6.76881	6.25914	6.85617	7.15762	4.40052	4.75311	4.89526	6.75137	6.75215	6.77516	5.97213	5.10814	5.42582	5.43832	6.48311	5.71375	4.902	4.97113	5.56932	6.34303	6.08549	7.03246	6.10566	5.33181	5.58643	5.31297	5.59165	5.96529	6.21494	5.96264	6.52102	6.37689	6.56645
Os01g0861000	Conserved hypothetical protein.	expressed protein	8.78861	9.17458	8.13488	9.08425	9.22358	8.55777	8.82438	9.35717	9.41277	9.3287	9.65251	9.75546	9.15111	9.53821	9.36538	9.49766	9.37515	9.22845	10.2791	10.0849	8.88498	10.4586	9.78173	9.93327	9.74822	9.52226	10.1944	10.5171	9.75284	9.95373	9.42618	9.59594	9.73017	9.84466	9.63143	9.52276	8.25801	8.51614	8.93272	8.94879	8.76007	9.38654	11.1276	10.2854	10.2672	9.46379	10.3079
Os01g0899000	Pti1 kinase-like protein.	STRUBBELIG-RECEPTOR FAMILY 8 precursor, putative, expressed	8.52403	8.75569	8.58675	9.60441	9.75975	9.10513	9.77412	9.68317	9.26359	9.5635	9.72509	9.30346	9.16407	9.351	8.91952	9.3019	9.73838	9.11484	9.5775	9.32784	9.99361	9.56816	10.1578	10.1	9.23195	8.84342	9.36053	9.21666	9.36501	8.73151	9.67856	9.57747	9.82403	9.67182	8.99352	9.39999	8.3329	8.74059	9.42423	9.12632	8.97693	9.35303	9.4622	10.1348	9.95185	10.899	9.99144
Os01g0913300	TGF-beta receptor, type I/II extracellular region family protein.	peptide transporter PTR2, putative, expressed	4.79393	3.7588	4.14533	3.1709	2.98075	3.70815	5.39703	3.69335	3.37115	2.7701	3.03799	3.24638	2.68236	2.72916	1.85956	3.74406	3.07576	1.92338	7.87523	8.86957	8.37958	7.46923	6.32568	7.13444	7.12041	7.32282	7.35913	5.9393	6.62796	6.61428	5.36332	5.52462	5.96125	6.78698	5.91604	6.7427	5.14483	5.41218	5.85538	6.43246	5.30043	5.38233	1.62259	5.46964	5.00112	8.10204	5.03598
Os01g0931400	Thiamine pyrophosphokinase family protein.	thiamin pyrophosphokinase 1, putative, expressed	9.09898	8.74599	8.34547	9.1086	8.66661	8.48938	9.31186	9.35683	9.55546	9.09662	9.09858	8.48503	8.76045	8.7498	8.62922	8.54023	8.93592	8.76808	7.81951	8.12505	8.22372	8.217	8.52894	8.62629	8.75031	8.11615	8.7998	8.58168	8.47268	8.20226	7.95971	7.43832	7.84487	8.41005	7.62282	8.13665	6.9938	7.62468	8.21716	7.90868	7.70748	8.12425	8.7322	8.32467	8.58889	9.19878	8.44222
Os01g0948400	Pyrroline-5-carboxylate reductase (EC 1.5.1.2) (P5CR) (P5C reductase).	pyrroline-5-carboxylate reductase, putative, expressed	10.717	10.8468	9.54215	10.4868	10.6769	9.77943	10.4125	10.8215	10.6038	10.0308	10.2689	9.53694	10.5156	10.6706	10.3349	10.173	10.4373	9.90982	11.2507	10.8404	10.0522	11.415	11.3621	11.0888	9.42775	9.16418	9.71568	9.72177	9.88164	9.27103	10.7453	10.5682	10.3828	10.7752	10.5022	10.3397	9.25618	9.39192	9.59341	9.78186	9.55848	9.83498	11.7231	11.4032	11.1505	9.43794	11.0438
Os01g0950700	Hypothetical protein.	expressed protein	4.74554	4.60507	4.86265	8.19059	8.12477	8.02878	7.682	7.95083	7.78784	8.72	7.70255	7.8832	10.008	10.2378	9.54069	9.60443	10.078	11.1468	8.38269	7.34925	6.39737	8.72538	8.19692	8.32465	6.73499	6.20714	5.82438	6.66721	6.5216	5.41422	8.24455	8.24559	8.13006	8.33779	8.12183	7.75211	7.25535	7.37456	6.79314	8.42465	7.44891	6.60396	9.19896	8.38235	8.73334	4.75445	9.03944
Os01g0952700	Amidohydrolase domain containing protein.	amidohydrolase, putative, expressed	6.66637	6.29	6.54833	7.73626	7.31542	7.33072	6.81659	6.43318	5.93985	7.71147	7.42433	6.84992	5.22645	5.37408	5.83133	7.27276	7.35255	6.9121	5.33513	5.24912	4.9744	6.2279	6.00134	6.20309	5.5215	9.51902	6.21205	6.57764	6.62587	5.97451	6.61336	6.04428	6.33895	6.67602	6.2698	6.16058	4.70704	5.48291	5.17016	5.51611	5.56651	4.82764	4.31579	4.42428	3.99221	3.79079	4.86667
Os01g0956700	Conserved hypothetical protein.	expressed protein	7.40613	7.32184	6.65759	7.62957	7.51806	7.10743	9.2631	8.77191	8.2873	9.05173	8.64056	8.17588	8.32214	8.61459	8.40859	8.61716	9.1485	8.28183	6.11043	7.42533	6.56475	6.54404	5.82254	6.0716	8.58793	8.00279	8.91399	8.66307	8.65858	8.26572	5.92959	5.5875	5.94048	6.35024	5.37634	6.24099	6.53772	7.28239	7.12872	8.08488	7.45179	7.6024	8.62862	8.45488	9.42163	9.70335	9.03808
Os01g0956800	Disease resistance protein family protein.	disease resistance protein RPS2, putative	2.15375	1.37004	1.63542	2.0122	2.56993	3.71982	1.67088	2.61715	1.8748	1.63233	1.37402	1.43197	3.31575	2.30414	1.76563	1.0987	1.2208	1.93971	1.8492	1.80563	2.10208	1.97173	1.31764	1.58417	2.72108	4.59482	3.54786	1.8916	2.75277	2.89803	3.38256	3.49157	3.56459	3.02377	4.16603	3.7759	4.11697	4.01907	4.31626	4.07226	3.89167	3.63607	2.2831	1.91007	0.241744	1.5838	0.994743
Os02g0101100	Initiation factor 3 family protein.	translation initiation factor IF-3, putative, expressed	8.99826	9.21659	8.36235	9.25942	9.22255	8.61945	9.20827	9.37727	9.30979	9.76795	10.0211	9.4711	9.7492	9.54616	9.29889	9.38124	9.51254	9.02748	9.37893	9.43511	8.89486	9.62522	9.56058	9.38524	8.94104	8.25583	8.88105	9.05996	9.50721	9.26066	9.68618	9.42204	9.39638	9.82219	9.22903	9.23844	8.40117	8.79813	9.09282	9.26175	8.89324	9.4002	10.1266	9.99989	10.0031	9.31113	9.88392
Os02g0111900	DEAD/DEAH box helicase, N-terminal domain containing protein.	ATP-dependent helicase HRQ1, putative, expressed	3.08448	3.55662	3.72015	2.31549	2.3361	2.8199	2.89413	3.64791	2.88612	0.474374	2.54461	0.906168	2.72151	2.23168	3.45027	3.35249	2.75434	3.48866	2.3021	3.14907	2.06331	2.80267	2.55175	1.69571	3.94774	4.8614	5.45194	3.0941	3.29091	4.26889	3.36749	3.97099	2.61666	3.15634	4.9833	3.85522	4.15442	4.46997	3.05293	2.66533	3.32119	2.61729	1.84748	2.22076	2.82211	1.42619	2.98582
Os02g0114600	Cyclin-like F-box domain containing protein.	OsFBK2 - F-box domain and kelch repeat containing protein, expressed	8.33959	8.84697	7.7808	8.07424	8.23662	7.79353	8.55321	8.77084	8.38961	8.43653	8.83282	7.77709	8.26187	8.59064	8.34279	7.99977	8.32681	8.1519	9.31292	8.82229	8.95068	9.21595	9.23546	9.31141	7.46205	7.21599	7.94849	8.45665	9.08379	8.00132	8.21541	8.62366	8.55361	8.49901	8.2722	8.61588	7.17133	7.6326	8.27278	7.95773	7.77976	8.26763	10.0035	9.7533	9.47556	9.73126	9.85681
Os02g0121200	Protein of unknown function DUF890 family protein.	expressed protein	9.51961	9.65916	8.64343	8.29187	8.48295	7.71681	8.81255	8.85499	8.66612	8.51631	8.72188	8.08112	8.95668	9.27419	8.76553	8.1972	8.59725	8.29477	8.33079	9.00176	7.64873	8.64523	7.82316	7.63545	8.31011	7.79521	8.47331	9.51411	9.29089	8.47645	8.58479	8.58121	8.40807	8.70411	8.30778	8.25778	7.45137	8.24261	8.3767	8.55121	8.50057	8.76128	8.76147	8.22427	7.83404	8.64375	8.21302
Os02g0130600	Conserved hypothetical protein.	expressed protein	7.2752	6.63205	7.68462	7.89552	7.68746	8.17297	7.46056	7.54137	7.0805	8.12011	8.19176	7.98628	5.76027	5.92667	5.70749	7.76265	7.28007	7.35243	11.5926	10.3019	10.8222	11.3733	11.7752	11.7745	7.26923	6.96195	7.25663	7.9376	8.12353	7.73032	9.8923	9.49687	9.81828	9.77714	8.90016	8.88437	8.15696	8.38359	9.28784	8.50063	8.65307	8.96533	12.2643	11.8594	11.7944	11.7248	12.105
Os02g0133400	Structural maintenance of chromosome protein SMC, C-terminal domain containing protein.	RecF/RecN/SMC N terminal domain containing protein	2.76955	3.67425	4.33049	2.75542	2.56453	4.28015	3.16399	2.71213	3.25536	3.65058	2.92697	3.88556	6.87888	0.820706	3.39043	2.30115	3.3201	4.22897	3.72022	2.47386	3.51551	2.89354	2.71799	3.01441	4.35653	5.21076	2.75534	2.6699	2.6512	2.06726	2.95405	3.29423	3.56167	2.33289	4.08755	2.05617	4.80522	4.43596	3.24585	2.81389	4.34616	2.56079	2.99037	2.43525	2.91265	3.39549	3.69936
Os02g0142800	Conserved hypothetical protein.	expressed protein	9.27573	9.3256	9.71846	9.10959	8.9479	9.22711	8.93847	8.9	8.8334	8.5516	8.54111	8.66896	7.94275	8.31365	8.01608	7.84229	8.03705	8.32198	8.25111	8.56778	7.99867	7.54509	7.6139	7.36726	8.94443	8.54835	8.89749	9.2366	9.12904	9.01885	5.92021	5.40158	6.1262	6.28222	5.39516	6.68039	7.31298	7.8012	8.01309	7.71844	7.20561	8.33316	8.80442	8.22035	8.34843	9.46409	8.61395
Os02g0156700	Conserved hypothetical protein.	No Hit	5.49846	5.87814	4.46768	4.88228	5.45097	4.49249	3.75419	4.49311	4.46375	4.22447	4.47053	4.0564	3.85716	4.30302	4.42459	3.80744	4.4402	4.33811	4.88417	4.63051	4.53312	4.64446	4.95492	6.08691	5.25158	-1.22672	4.14156	2.66425	3.52225	4.89336	4.54526	5.0917	4.50717	4.60117	5.19517	4.47367	4.70868	4.67841	4.09543	4.14488	4.55762	4.18127	6.57147	5.88486	6.05562	4.6744	6.07261
Os02g0156900	Conotoxin family protein.	No Hit	0.423588	1.12292	1.89186	2.06846	1.47865	0.552963	0.638575	0.0407684	1.7252	2.01864	1.20006	1.0531	2.82215	1.37236	2.84528	0.911929	1.51295	0.769292	1.7701	2.66362	-0.632611	1.82861	2.17537	0.793871	0.205406	4.14176	-2.48943	1.63817	0.889659	-0.253491	2.1995	3.60065	0.620562	1.89706	4.50181	1.19198	4.04327	4.37473	3.86267	2.99367	4.08892	1.86686	1.83424	1.86654	0.0902208	1.6354	1.32792
Os02g0174800	Protein of unknown function DUF581 family protein.	DUF581 domain containing protein, expressed	10.9812	11.4848	11.1666	9.44307	10.0385	9.84217	10.8722	11.1598	11.42	8.97135	10.5106	9.9321	9.54466	9.6603	9.72016	9.76847	9.55408	8.92172	11.0037	11.9762	11.316	12.237	11.1892	11.8116	10.7477	11.1534	11.2334	12.3923	12.9514	12.7397	12.0098	11.7002	13.049	12.2622	11.3038	12.9293	11.6874	12.4076	12.7231	12.0626	12.1194	13.5481	10.7106	11.4667	12.5485	14.3867	12.9839
Os02g0176900	Aldose 1-epimerase family protein.	aldose 1-epimerase, putative	4.92482	5.14556	4.97407	5.48341	5.49935	5.25353	4.50393	4.4086	3.99251	3.86767	4.0949	4.74117	5.01113	4.78923	4.33384	5.22945	5.23603	4.44491	3.94017	4.60558	4.46322	4.50852	4.37022	4.21606	4.98053	3.80982	4.5229	4.21027	4.11852	4.68129	5.37428	5.66179	5.78768	5.22422	5.90333	5.55375	5.90805	5.98716	5.10288	5.01087	5.62729	5.66327	4.9344	4.10153	4.02934	5.00843	5.26366
Os02g0179200	Glutamine amidotransferase class-I domain containing protein.	class I glutamine amidotransferase, putative, expressed	2.45102	2.43695	4.07226	3.38504	1.68433	3.48668	3.44016	2.88547	2.21227	3.19509	2.79235	2.18927	2.14176	3.17409	2.6314	0.838486	2.523	1.62793	6.86505	6.86925	6.88782	6.9357	5.88	6.49838	4.68775	5.68558	4.57472	6.31562	6.95296	7.06163	6.06445	6.1858	6.15018	8.01618	7.45418	7.71145	4.52497	5.31203	4.80801	5.44251	4.79272	3.98651	2.21781	2.99013	2.53314	4.85827	2.55752
Os02g0183500	Conserved hypothetical protein.	expressed protein	2.80532	2.73228	2.87011	3.23073	2.02748	3.35505	2.48546	1.69487	3.67531	2.27714	2.42733	3.26923	0.495004	2.96607	3.20155	2.73042	2.02743	3.11714	3.0308	2.22743	3.11151	3.06477	3.46371	3.79291	4.13242	2.93252	3.78863	3.21663	2.17715	1.3925	6.99426	7.77429	7.97159	6.76536	7.93638	7.81898	6.56078	5.93537	5.98504	5.08205	5.88833	5.56874	2.64363	2.08586	5.42396	1.5143	2.90911
Os02g0198700	Subtilisin-like protease.	OsSub12 - Putative Subtilisin homologue, expressed	11.0291	10.3569	11.0291	9.21255	9.02718	9.97939	6.90743	6.7051	6.79076	8.13491	7.48347	7.08687	6.67342	6.45813	6.34768	8.34506	8.66885	8.20465	7.44805	6.70021	8.30072	7.55731	8.11609	7.93585	5.5882	5.93826	5.01924	6.52679	6.54161	6.39621	7.82736	7.92205	7.6943	8.09345	7.73376	7.64689	5.3693	5.1623	6.58422	6.54213	5.94631	5.78817	4.81502	6.72388	7.06178	8.54834	7.6551
Os02g0210600	Conserved hypothetical protein.	No Hit	5.88471	6.17613	4.15644	6.46998	6.44455	5.45335	5.64131	5.80773	5.81848	6.6289	6.55252	6.01344	6.09121	5.5508	5.85073	6.82455	6.75053	6.18605	7.2027	6.80771	6.6593	6.39735	6.90459	6.86956	4.4628	5.34454	5.69078	5.35325	5.77726	5.49169	6.52462	5.95803	6.25458	6.68149	5.46046	5.97459	6.45004	6.32528	6.3732	6.69284	6.39104	6.7531	9.04524	8.10729	8.01046	5.43195	7.87129
Os02g0224400	Xaa-Pro dipeptidase (EC 3.4.13.9) (X-Pro dipeptidase) (Proline dipeptidase) (Prolidase) (Imidodipeptidase).	xaa-Pro dipeptidase, putative, expressed	8.92708	8.91971	8.48546	9.12344	9.06904	8.73402	8.82587	8.37071	8.18738	9.37085	9.40307	8.60273	8.5541	8.54768	8.42482	9.08386	9.27293	8.88159	8.33412	8.57616	8.65268	8.57801	8.70965	8.88647	9.2636	8.42	9.50401	9.26875	9.48857	8.79657	9.14335	8.53612	9.16755	9.21928	8.0995	8.69563	7.24811	7.82158	8.40422	8.36513	7.9531	8.87753	9.06993	9.03422	8.78652	9.75477	9.49802
Os02g0237700	HAT dimerisation domain containing protein.	No Hit	3.00235	2.30322	4.21314	3.41591	3.06441	3.49303	3.61237	4.19298	1.68882	3.128	3.07916	2.55596	0.945267	3.44251	5.78022	3.71894	2.23516	2.70988	3.40489	3.22443	2.49622	4.8471	3.36363	1.17229	5.15967	4.97612	2.95975	3.87449	3.60381	3.98032	4.22521	4.79558	0.565987	3.22121	5.65218	3.85519	5.80655	5.47617	3.6022	3.92937	4.96007	3.36201	3.49553	2.64991	-0.152778	2.71533	5.53797
Os02g0251700	Conserved hypothetical protein.	tyrosine-protein phosphatase YVH1, putative, expressed	9.67718	10.289	9.41348	10.7306	11.2303	10.6564	9.71901	10.4202	10.2879	10.3111	10.8858	10.6395	10.1045	10.7214	10.7412	10.7478	10.8495	10.6493	9.05959	9.0691	8.83689	9.01105	8.69711	9.31338	9.70118	8.97513	9.94247	9.91968	9.86569	9.73784	7.43083	7.64533	8.18634	7.8855	7.41033	7.85723	8.27493	8.13707	8.63925	8.50664	8.14015	9.36808	10.0882	9.15082	9.40571	8.24107	9.52018
Os02g0265900	Reticulon family protein.	reticulon domain containing protein, putative, expressed	11.9317	11.828	11.9371	12.13	12.2679	12.1337	12.082	12.1525	11.7739	11.982	12.0358	12.5183	12.1742	12.8418	12.3148	12.4328	12.4547	12.4192	11.2245	11.4553	10.8345	10.6835	10.2733	10.4147	12.743	12.453	12.9709	13.4717	12.7608	12.7596	10.8499	10.7139	11.2061	10.6253	10.2353	11.1663	11.1901	11.5816	11.7804	12.4874	11.862	11.9651	8.67116	10.3269	9.90513	11.5603	10.1108
Os02g0273100	Aminotransferase, class IV family protein.	aminotransferase domain containing protein, putative, expressed	3.89761	3.56464	4.95564	5.39356	5.67128	6.60678	5.65323	5.45803	4.69102	7.07452	7.6598	6.80346	3.82474	4.16252	3.9119	5.17411	5.21571	5.21098	5.75548	2.43231	3.80896	4.38673	4.67182	4.82359	4.05528	2.7772	4.0855	4.18443	5.22461	3.31323	6.77847	6.53427	7.33108	7.1584	6.3526	7.49883	5.23626	5.59532	6.25966	6.84538	5.618	6.13946	3.59516	3.90839	3.37524	6.49937	4.70159
Os02g0310400	Non-protein coding transcript, unclassifiable transcript.	No Hit	7.17265	6.87935	7.22622	8.62245	8.30401	8.25837	8.67464	8.69981	8.92377	8.45776	8.17351	8.71871	8.04159	8.24785	8.26934	8.54605	8.22683	8.19116	8.16106	7.76688	7.27262	7.97932	7.43404	7.29718	8.34765	8.31143	7.98404	8.89884	8.19053	8.60353	6.38285	6.03876	6.39222	6.54016	5.82091	6.19202	4.83185	5.42169	6.14154	6.3534	5.64997	6.64116	8.2272	7.60613	7.96268	7.7022	7.20363
Os02g0332200	T-complex protein 1 delta subunit.	T-complex protein, putative, expressed	7.95088	7.98772	7.22427	8.91065	8.81209	8.27512	9.1432	9.20532	9.34223	8.95869	8.91988	8.20402	8.97373	9.24508	9.04256	8.55899	8.99467	9.54202	8.32674	8.48032	8.3462	9.29192	8.9186	9.39284	9.15229	8.43886	8.69847	9.07748	9.35672	8.52758	9.05266	8.96392	9.02132	9.44918	8.9109	8.96069	7.89367	7.98443	8.40698	8.03901	8.20805	8.57144	8.98167	9.00156	9.01253	7.90638	9.26524
Os02g0469000	Conserved hypothetical protein.	expressed protein	7.37496	7.87784	6.8326	6.80345	6.96715	6.70988	7.39508	7.87094	7.77243	7.74062	7.74432	7.72163	7.88735	8.08585	8.17074	7.68962	7.86323	8.17186	7.14047	7.12804	6.84931	7.52134	7.16679	7.42791	7.26962	7.25452	6.96037	8.00231	7.73897	7.42333	6.31016	6.75862	6.43864	6.31229	6.89576	7.85773	6.83797	7.18083	6.76127	7.04661	7.14327	7.0262	7.89438	7.3442	7.14597	7.44321	7.665
Os02g0484200	Transferase family protein.	transferase family protein, putative, expressed	3.95032	5.03246	3.8278	3.91392	6.77546	3.9548	0.706413	2.68643	2.99031	1.60401	2.30097	2.15432	7.09885	7.19478	6.88617	3.93688	3.46143	4.31665	4.47546	3.82338	3.33831	2.13511	2.11531	6.41764	3.21755	4.97767	3.41929	1.62054	2.38361	4.64082	1.18555	0.608823	-0.0182294	1.6208	0.820878	1.09376	3.76389	-0.232309	2.93271	1.76238	0.0623931	0.502026	5.44446	3.86862	4.75898	2.38361	6.13977
Os02g0492500	Conserved hypothetical protein.	expressed protein	0.348415	2.65814	3.49713	1.93397	2.26273	2.39765	1.84142	1.86697	1.98943	2.17833	0.665679	2.32178	4.47831	2.99598	2.2434	2.42771	1.4635	0.452075	1.26638	1.34117	1.7023	1.42822	1.29739	1.8985	3.44119	5.54045	4.32877	-0.0246809	-0.43487	-1.02004	1.37106	1.30926	1.70933	2.02533	2.5424	1.42347	4.28905	0.967797	5.76875	2.47722	1.36265	0.536245	2.57408	1.45988	3.01227	1.50083	1.29719
Os02g0497600	Conserved hypothetical protein.	No Hit	5.94363	5.87739	5.32352	7.47393	7.49288	6.7568	5.81934	5.8038	5.79318	6.45391	5.97437	5.83499	6.69301	6.74666	6.61852	6.93899	7.76174	7.20352	9.03372	3.9742	9.34787	7.31106	9.4144	9.28462	4.74695	0.911063	3.37247	4.25455	4.36148	5.16294	6.65311	6.70322	6.52782	6.68087	6.60074	7.15669	6.77248	5.94195	5.57197	5.52547	5.60977	5.83414	6.62329	6.53986	5.95323	9.52608	7.88221
Os02g0520500	Conserved hypothetical protein.	LEML2 - Anther-specific LEM1 family protein precursor, expressed	3.04973	2.90577	3.14921	3.01024	1.57318	3.64224	1.85346	1.13275	2.8983	2.18781	2.62288	2.17595	1.64371	3.2307	3.56494	1.65514	2.08542	3.23442	2.92026	2.37286	3.06702	3.19136	2.61542	1.15017	2.75851	4.22366	4.64921	3.18889	1.0946	4.97283	3.03561	3.65944	1.43454	2.34509	4.89616	3.57755	4.17864	4.16863	3.47219	3.21413	3.51534	2.03838	2.34047	1.78797	0.0250435	2.62747	3.53
Os02g0537500	E2F homolog.	E2F family transcription factor protein, putative, expressed	4.74073	4.60634	4.27615	5.5523	5.1533	4.82817	5.78138	5.42585	5.41328	5.94126	5.86781	5.8366	5.57734	5.85971	6.56973	5.35926	5.4444	4.88903	5.92635	5.58575	5.91312	5.55696	5.47362	5.36681	5.32393	5.65532	5.41555	5.50311	5.35994	5.27344	6.25695	6.11959	6.1954	6.30229	5.98179	5.84094	5.78761	5.89905	5.97333	6.31164	5.60993	5.86538	7.15924	6.7899	6.6915	5.41413	6.40381
Os02g0551600	Conserved hypothetical protein.	expressed protein	4.57219	4.10684	4.32695	4.42715	3.40657	4.53533	3.90041	3.11283	4.24346	2.81614	3.48531	3.41609	3.64734	3.70813	3.15593	3.56685	2.93015	3.56533	7.17953	6.42276	7.74542	7.19878	7.78439	7.75462	5.20876	6.54662	4.44603	5.22598	5.84136	6.29118	8.06328	7.82992	7.66503	8.60535	8.09095	8.12785	7.24935	7.49629	8.16944	7.67962	7.69508	7.72448	9.1826	8.99246	9.13332	9.93047	9.15293
Os02g0555100	TPR-like domain containing protein.	pentatricopeptide, putative, expressed	5.46709	4.4282	3.71599	5.33035	5.50705	4.04008	3.40706	4.62379	4.64754	6.2504	6.22265	6.06336	5.23939	5.31951	5.03853	6.307	6.61996	6.94729	5.31057	5.4684	4.53228	6.19009	5.63305	5.91193	4.92363	5.74857	5.24789	5.34842	5.91975	6.01445	5.66783	5.82794	5.44472	5.67521	5.70071	5.37548	5.69881	5.45383	5.22283	4.79617	5.43074	5.62353	7.27678	6.7334	6.48239	4.3668	6.77785
Os02g0631300	(No Hit)	No Hit	7.24982	7.63592	7.30225	7.66323	8.0176	7.19677	8.11724	8.45036	7.85655	8.25711	8.56333	7.66866	6.13361	6.61695	7.04081	6.95946	8.20828	6.73125	5.48692	5.06693	5.99651	5.70182	6.57992	6.79694	6.40217	4.95319	6.60522	6.33157	7.50886	6.91448	5.0645	5.52449	5.26302	5.00397	5.4681	5.43845	5.90197	6.57461	6.32475	6.59417	6.45842	6.78054	7.88696	6.31686	6.32598	7.21293	8.21952
Os02g0633100	Winged helix DNA-binding domain containing protein.	transcription factor-related, putative, expressed	10.1246	10.3339	9.40443	9.76399	9.79227	8.87282	10.6533	10.8715	10.5929	10.7684	10.8456	9.79563	10.7533	10.8818	10.4946	10.0197	10.8902	10.6886	9.20118	9.96859	9.64982	9.72805	9.74808	9.52971	9.84454	9.09029	9.70319	9.83271	10.3392	9.71699	9.6596	9.42221	9.57286	9.5501	8.75965	9.18042	9.4124	9.6127	9.76917	9.79029	9.7119	9.89437	11.2786	10.618	10.4132	10.3657	10.654
Os02g0634700	Serine carboxypeptidase II-1 precursor (EC 3.4.16.6) (CP-MII.1) (Fragment).	OsSCP8 - Putative Serine Carboxypeptidase homologue, expressed	11.6687	11.817	12.0073	9.63429	9.81672	9.85258	11.1223	11.3928	11.4024	11.0789	11.3735	10.8089	10.9331	10.7666	10.7694	11.1387	12.0565	10.1647	12.2438	11.8592	12.758	11.0112	12.1051	12.2661	10.4506	10.3539	10.7285	9.46906	9.81299	8.84058	9.42044	9.4013	10.5982	10.0061	9.89919	10.3351	7.10567	6.71177	8.96105	9.31843	7.93279	7.93505	10.8098	12.0907	12.1005	6.99943	10.9534
Os02g0717400	TPR-like domain containing protein.	tetratricopeptide repeat, putative, expressed	12.024	12.27	11.463	11.7638	12.0234	11.2981	11.7082	11.9633	11.7411	11.6322	11.6226	11.0484	11.6094	11.4997	11.3953	11.1506	11.658	11.312	10.6256	10.8841	10.5501	11.2953	11.4341	11.3664	10.6403	9.96534	10.5565	10.6186	10.861	10.5881	11.0594	10.9591	11.1137	11.3464	10.9065	10.9185	10.6284	10.6407	10.9478	10.8506	10.8183	11.1322	12.2208	11.897	11.6583	11.2836	11.76
Os02g0718000	Conserved hypothetical protein.	expressed protein	9.86631	10.0086	9.18388	10.5791	10.7298	9.97414	10.2053	10.6044	10.3594	10.5114	10.7212	10.2507	10.8526	10.9425	10.4293	10.5936	10.7599	10.5326	10.0359	10.6233	9.46731	10.3787	9.8092	9.50431	9.9059	9.47141	9.44477	10.9263	10.7752	9.98533	10.2087	10.2811	10.1556	10.1365	10.1462	9.92149	9.75632	9.73328	9.93945	9.61894	9.92264	10.0277	10.2979	10.2161	9.9288	9.61987	9.92691
Os02g0730000	Mitochondrial aldehyde dehydrogenase ALDH2a.	aldehyde dehydrogenase, putative, expressed	2.15334	2.31016	1.13177	2.34887	3.76495	2.94225	4.67729	5.18025	2.84738	3.75843	2.08223	2.17584	2.13377	1.45081	1.948	4.25404	3.86755	2.76798	3.35919	2.70352	1.6904	3.32494	3.14457	2.88088	2.70621	1.4406	3.38988	4.40894	2.88798	2.95929	2.98403	3.97749	3.25551	2.35667	3.80328	2.74505	4.74142	4.72244	4.67534	2.81764	3.93105	4.52215	2.55376	3.17801	3.39785	4.23288	2.27783
Os02g0775400	Kinesin heavy chain-like protein (Fragment).	kinesin motor domain containing protein, putative, expressed	8.2706	7.99313	8.2333	7.61636	7.52942	8.04809	6.57268	5.60492	4.95434	6.87437	6.78209	6.18035	5.47337	5.88203	5.74668	5.6614	5.97288	5.96581	9.90374	9.06563	10.2836	10.0276	10.4953	10.5766	6.44214	6.64547	6.96537	5.65513	6.9378	6.97924	10.357	10.1763	10.2251	10.5202	9.72824	9.99663	9.24145	9.04427	9.71454	9.58202	9.06238	9.45715	11.4763	11.4945	11.4139	11.5299	11.9884
Os02g0793800	(No Hit)	expressed protein	5.48145	6.36627	5.12078	5.37603	6.01156	4.25668	4.30948	4.93868	4.91494	5.09013	5.23056	5.28315	8.81796	8.76925	8.65232	8.79979	8.74304	8.4665	5.20863	5.37253	4.82324	4.19426	3.87525	4.66211	4.07149	6.29238	4.91235	5.15312	4.2506	2.32834	3.90833	4.35073	3.65445	3.59298	4.97545	4.09754	5.54883	5.48533	5.16548	4.9478	4.88329	5.65949	3.76144	3.48701	2.13211	2.77694	3.63453
Os02g0799600	Conserved hypothetical protein.	expressed protein	10.754	11.596	10.9232	10.4636	10.9491	10.9466	11.4491	12.3901	12.4385	12.0076	12.8669	12.6886	12.3617	13.0539	12.5164	11.8029	12.0105	11.7449	8.82514	10.495	9.32442	8.13425	8.03931	7.53091	11.282	10.3166	12.3855	11.5771	12.228	11.5295	9.42333	9.68805	10.0964	9.84245	10.0056	9.71314	9.58468	9.71127	10.6687	10.3295	10.5014	10.5595	8.20177	9.00843	8.12009	9.61527	8.81615
Os02g0809700	Hypothetical protein.	No Hit	3.41217	2.8666	3.4701	2.64593	3.62757	3.62598	3.21799	2.35807	4.08109	2.21969	3.48254	2.72406	4.16585	3.44318	3.48192	4.47899	2.50327	2.7791	2.39264	3.0629	3.88059	2.89464	2.10374	3.07957	5.08963	5.25374	4.4756	2.57211	1.51847	5.38524	3.10609	3.62654	1.54157	2.97718	4.38987	2.951	3.88476	4.2125	2.72286	3.14445	3.57106	2.15391	2.16736	1.94864	2.25493	2.137	1.69056
Os03g0136400	Inorganic phosphate transporter 1.	inorganic phosphate transporter, putative, expressed	2.75011	1.91066	4.01406	2.84232	1.70553	3.4042	3.03522	2.77639	2.12377	2.90462	1.65871	3.15262	2.44288	1.07575	2.86515	2.65832	2.16247	3.26076	2.30622	3.02556	2.50319	1.7488	1.57596	2.81473	2.30072	2.74113	1.81632	2.13246	1.0126	2.75011	0.905534	0.499163	1.95009	1.22963	-0.964733	2.14042	4.80497	0.831627	1.87631	3.25117	1.40055	2.4074	2.07143	1.52378	2.42376	1.19398	1.73206
Os03g0161500	Conserved hypothetical protein.	MTN26L2 - MtN26 family protein precursor, expressed	10.6178	10.4796	10.3531	10.9981	10.9784	11.0804	11.3356	10.3757	10.2925	11.8043	11.7375	11.654	9.2719	9.6169	9.79903	10.8224	11.0118	10.762	10.9407	11.206	11.9087	10.155	10.8484	11.229	10.1388	9.87418	10.4653	11.3471	11.7368	10.8812	9.5127	9.18453	9.52826	8.94786	8.8403	9.53608	9.09897	9.70718	9.43773	10.3083	9.90306	10.116	5.65492	8.83749	8.31445	9.5158	8.63457
Os03g0162300	Hypothetical protein.	hypothetical protein	4.38217	3.90987	4.27406	3.78005	1.9982	4.60316	5.13882	2.32107	3.48599	1.93513	3.72147	4.81687	1.10894	4.22997	3.3561	3.67885	3.61081	4.29991	6.48013	5.13131	5.45757	5.91256	6.36025	5.19502	6.17627	5.41765	5.39321	4.91766	4.33561	5.66078	7.35395	7.58685	4.87896	7.17917	8.38252	8.28497	6.87288	7.30292	5.49902	4.50163	6.87389	4.72756	5.44124	5.67576	5.03142	4.75549	4.61793
Os03g0162500	Uncharacterized plant-specific protein DUF506 domain containing protein.	plant-specific domain TIGR01615 family protein, expressed	10.0744	9.81871	10.4083	10.4618	10.1803	10.8259	10.2982	9.75594	10.1326	11.2008	11.0735	11.239	7.6997	8.19202	8.50188	9.91907	9.28429	9.32877	11.778	10.8369	11.3315	11.761	11.7553	12.22	10.6269	10.6964	11.2409	10.4999	11.1361	11.5167	11.4604	11.1357	11.3564	11.3395	10.6817	10.6334	9.36478	9.69115	11.502	9.6958	9.87071	10.6444	11.7623	11.8001	11.8155	12.6576	11.6708
Os03g0181400	Plant specific of unknown function DUF860 family protein.	ubiquitin carboxyl-terminal hydrolase, family 1, putative, expressed	4.35012	3.29501	3.7821	4.7671	4.7864	3.92901	4.00874	3.67869	3.98194	4.83095	4.88653	4.81867	4.02189	4.43464	3.97475	5.45521	5.58627	5.98562	4.70986	4.32772	3.66372	4.68796	4.06108	4.62243	3.89187	5.0959	4.67311	4.67677	4.6455	2.60223	4.34729	4.32394	3.83362	4.48913	4.35994	4.52377	4.15976	3.05808	3.98135	3.01008	2.90899	3.75573	5.75419	4.18658	4.92346	4.02916	4.84126
Os03g0198900	Methyladenine glycosylase family protein.	methyladenine glycosylase, putative	9.68547	9.19465	10.1994	9.97086	9.75206	10.1808	9.58133	9.0856	8.56385	8.80145	8.75507	8.02446	8.47392	8.53873	8.54578	8.21928	9.25783	7.75061	8.11725	6.81769	8.05742	6.9026	7.68594	7.68134	6.03609	5.18215	5.53607	5.186	5.5493	5.23956	8.27044	8.04571	8.2113	8.14641	7.51204	7.88522	6.84887	7.19705	7.77701	7.82636	7.16562	7.29693	6.98964	7.75339	9.13068	9.06586	8.32809
Os03g0200700	Surfeit 1.	SURF1, putative, expressed	7.64202	6.84329	6.48531	7.49618	7.49003	6.60166	8.04548	7.72155	7.76657	8.79719	8.85944	8.57	7.57294	7.36203	7.33516	7.69849	7.8856	7.29918	9.11854	9.25186	8.06763	9.47868	9.23298	9.072	8.20398	7.34364	8.19021	8.75277	8.5639	8.44923	9.71972	9.50397	9.73846	9.95425	9.05817	9.26221	7.86011	8.12066	8.79038	8.69486	8.40125	9.04563	10.5745	10.1469	10.2056	8.62752	9.96784
Os03g0201600	SUA5/yciO/yrdC, N-terminal domain containing protein.	Sua5/YciO/YrdC/YwlC family protein, putative, expressed	7.12325	7.07028	6.05872	6.93189	6.92197	5.90695	6.82997	6.63263	6.07015	6.83122	6.85079	6.4882	5.80087	6.12912	5.78486	6.7136	7.02777	6.33772	5.29104	5.37701	4.74252	6.03061	6.06657	5.88269	4.94647	5.25663	5.04212	6.51223	6.30798	5.50583	2.80752	3.43658	2.73947	2.5284	4.39188	3.64894	2.601	4.13033	3.97201	4.56991	3.71805	4.4729	4.69695	3.92415	4.17858	6.04218	5.70113
Os03g0202500	Cyclin-like F-box domain containing protein.	OsFBX78 - F-box domain containing protein, expressed	8.48406	8.93547	7.34697	8.23226	8.36121	7.14446	8.31533	8.46186	8.08507	8.30143	8.55685	7.85232	7.82315	7.99242	8.01748	7.67098	8.60977	7.63439	8.08589	8.26771	7.80217	7.87645	7.8838	7.94731	7.56705	7.0362	8.44136	7.91419	7.83398	7.22155	7.50344	7.62329	7.65778	7.84397	7.12802	7.4813	7.15694	7.7965	7.75698	7.73746	7.81767	8.20736	9.92568	9.02473	8.65283	8.26748	8.95327
Os03g0205800	GCN5-related N-acetyltransferase domain containing protein.	HLS, putative, expressed	8.13346	8.317	8.24542	5.63966	6.36164	6.00634	7.06607	7.8796	7.7583	4.91559	5.46333	6.14138	6.92775	7.39174	7.74097	5.3744	5.52013	6.43878	6.97623	6.08583	6.95296	5.29209	5.99543	5.91271	4.97597	5.61383	4.36533	4.39413	5.07534	5.41332	4.21365	5.35149	3.45737	4.72819	5.93129	4.65498	6.0884	6.06173	3.88452	4.90339	5.97087	4.39179	5.99131	5.60762	5.46834	7.25482	6.02942
Os03g0209000	MFP1 attachment factor 1.	MFP1 attachment factor 1, putative, expressed	13.3705	13.6102	13.599	12.7846	13.1695	13.3323	12.3053	12.9279	12.8407	12.5997	12.9566	12.8257	12.4768	13.1656	12.8989	12.3712	12.6804	12.5821	14.1264	13.4975	13.6492	14.0434	13.9631	14.0804	11.3729	10.7901	10.9499	12.5204	12.9143	12.1578	12.5093	12.7388	12.9514	12.6853	12.6828	12.6105	10.2634	10.7477	11.8319	11.2817	11.2792	11.7722	14.4342	14.3261	14.515	14.1752	14.4277
Os03g0214900	Hypothetical protein.	expressed protein	9.8891	10.1111	9.32771	10.075	10.1233	9.36732	10.3109	10.7182	10.3136	10.5082	10.5215	9.46308	10.7292	10.5942	9.92851	9.97628	10.5595	10.6805	8.68048	9.55059	9.0449	9.29254	9.3946	9.11631	9.71589	9.17268	9.83594	10.1663	10.5457	9.75734	9.52332	9.23515	9.33119	9.44119	8.77932	9.05417	9.36315	9.3426	9.54829	9.46927	9.62494	9.57371	9.80533	9.69961	9.3087	10.1469	9.69775
Os03g0223900	UDP-3-0-acyl N-acetylglucosamine deacetylase family protein.	UDP-3-O- N-acetylglucosamine deacetylase, putative, expressed	5.36314	6.65244	5.06101	7.01957	6.95449	6.24268	6.81996	6.69448	6.30638	8.29097	8.48846	7.91596	6.48514	6.59461	6.6751	7.46795	7.74513	7.35946	7.9498	7.81333	7.21104	8.35284	8.12365	8.18307	7.48291	7.00092	7.72657	8.12225	8.22982	8.0328	8.33449	8.24186	8.51613	8.32591	7.78998	7.6945	7.83673	7.71965	8.18206	7.76672	8.06176	8.32615	8.73562	8.6197	8.28937	8.67668	8.75033
Os03g0264000	LAG1 homolog 2.	ASC1, putative, expressed	8.73121	9.06689	8.70524	8.60201	8.86182	8.49833	8.90242	9.22091	9.15212	8.95818	9.23316	8.92327	9.77856	9.50985	9.34072	9.02269	9.25995	8.82244	9.68385	9.67949	9.40013	9.82123	9.90401	9.78485	8.98745	8.36115	8.81994	9.39513	9.28108	8.89367	9.7882	9.57457	10.2463	9.93651	9.36567	9.71271	8.47851	8.67999	9.4281	9.22434	8.84409	9.37746	10.8772	10.9129	10.9731	9.64162	10.684
Os03g0278800	RNA-binding region RNP-1 (RNA recognition motif) domain containing protein.	RNA recognition motif containing protein, putative, expressed	9.42265	9.7214	8.78798	8.87496	9.35291	8.63415	8.92337	9.14882	8.91084	8.64247	8.67351	8.4296	9.48016	9.54442	9.43363	8.98622	9.40562	9.90075	8.35667	8.9903	8.51593	8.41686	8.34297	8.46759	8.15545	7.71319	8.19959	8.58421	8.54005	8.27765	7.41959	7.7859	7.52656	7.57723	7.44794	7.90544	7.73236	8.04553	8.07851	8.36951	8.15561	8.39589	9.05417	8.22623	8.10662	8.26096	8.65027
Os03g0297600	Bet v I allergen family protein.	cyclase/dehydrase family protein, putative, expressed	9.24362	8.99987	8.05589	9.46569	9.3041	8.7152	8.21219	8.65229	8.53721	8.8075	8.23195	7.5182	7.84441	7.99977	7.41081	9.38417	9.34	8.64652	8.30798	9.90621	8.26681	8.28706	7.45948	7.30978	7.77011	7.68195	8.8335	8.94336	7.89561	6.75301	8.65891	8.10316	8.39961	8.31806	8.03286	7.95146	7.57548	7.93124	8.59699	7.71787	7.35255	7.29962	3.51706	4.75155	4.14911	6.07781	3.99739
Os03g0300100	Conserved hypothetical protein.	No Hit	2.93039	3.25098	3.49401	4.15209	4.5271	3.64112	4.06724	3.16518	7.05374	4.26933	4.39506	4.55158	2.89279	3.51526	2.26677	2.37176	4.40082	3.07995	2.64505	3.32807	3.56268	4.09539	2.87517	3.5779	5.70989	5.12912	5.67928	4.63804	4.51973	4.96454	3.38737	2.63525	3.12209	5.19236	3.5167	2.04998	3.78075	1.56263	3.80155	1.88825	2.80431	3.02006	1.94112	1.09667	2.43013	2.6894	2.09753
Os03g0300700	Retrotransposon gag protein family protein.	retrotransposon protein, putative, unclassified, expressed	9.95387	10.1305	9.16494	9.37362	9.48057	8.50304	10.3342	10.7343	10.2223	10.4186	10.5447	10.0624	10.7494	11.1396	10.8089	10.4446	10.7037	10.3565	10.0903	10.5511	9.57087	10.1222	9.7166	9.65658	10.058	9.73114	10.5161	10.9312	10.8707	9.80742	8.34113	8.39314	8.63292	9.00468	8.42253	8.43429	8.42543	8.52351	8.84014	9.37009	8.932	9.46578	11.4519	11.0453	10.8643	10.065	10.9256
Os03g0329900	Phosphate starvation regulator protein (Regulatory protein of P- starvation acclimation response Psr1).	myb-like DNA-binding domain containing protein, expressed	10.2087	9.85697	9.39935	10.1597	9.91071	9.51524	10.0717	10.0855	9.9775	10.1303	10.0523	9.04829	9.64216	9.84683	9.2986	9.56279	10.0094	9.55054	7.91023	8.63196	7.8575	8.81129	8.48179	8.01546	8.44444	7.81832	8.13884	8.60499	9.33819	8.71826	9.16126	8.81509	8.47417	9.25229	8.80824	8.92265	8.49631	8.87011	8.70964	9.17583	8.71303	8.879	7.96602	7.38833	7.10977	9.13339	8.26841
Os03g0336300	Peptidase M16, C-terminal domain containing protein.	insulin-degrading enzyme, putative, expressed	11.5106	11.6302	10.9576	11.7281	11.8051	11.1536	11.6567	11.7336	11.3722	11.8674	12.1398	11.3235	11.5697	11.6548	11.2901	11.3888	11.6799	11.3155	11.6158	11.4247	11.3836	11.8455	11.9763	11.9627	11.5335	11.1718	11.7271	12.2045	12.0224	11.4776	11.9962	11.4281	12.0082	12.1188	10.6747	11.388	10.6629	11.1522	11.6085	11.5628	11.1541	11.9229	12.8644	12.7732	12.52	11.8495	12.5945
Os03g0348900	CHY zinc finger domain containing protein.	RING finger and CHY zinc finger domain-containing protein 1, putative, expressed	4.31529	3.63021	4.66082	5.70375	5.95136	5.19643	6.38095	4.96191	4.60746	5.51319	5.76022	6.79751	3.7944	4.1888	5.06692	5.86525	6.28236	7.07513	7.91408	7.05113	7.65159	7.28791	7.21592	8.24694	7.99148	7.97408	8.73572	9.77123	8.01731	9.27869	9.26567	8.99637	9.91538	9.41712	8.32288	8.65591	7.20206	8.22855	9.52818	9.03879	8.95458	9.43244	9.33277	9.95043	9.75395	10.7286	10.1615
Os03g0357100	(No Hit)	No Hit	7.56288	7.88817	7.39999	7.84761	8.26566	7.43195	8.29761	8.72439	8.08215	8.44684	8.78541	7.81422	6.3074	6.75129	6.93649	7.06649	8.48721	6.85752	5.63338	4.94844	6.0867	5.91843	6.70972	6.89975	6.66886	5.54912	6.82427	6.54252	7.63191	6.90953	5.29043	5.67866	5.34254	5.3707	5.74974	5.73665	6.39924	6.73354	6.44312	6.69583	6.69097	6.82761	8.21912	6.83516	6.48308	6.91671	8.3676
Os03g0358800	UDP-glucuronosyl/UDP-glucosyltransferase family protein.	cytokinin-O-glucosyltransferase 3, putative	5.05429	4.82827	4.67846	4.29091	4.89983	5.15198	3.71785	3.63675	3.50338	3.48431	4.18452	4.30143	5.38088	5.0347	4.51823	4.84621	4.05698	4.86997	4.1291	4.50348	4.00999	4.70849	4.28089	7.47842	5.08964	5.5473	5.33364	4.48579	4.19858	4.04749	5.58673	6.09386	5.20352	5.56466	6.32552	5.78421	6.89261	7.0562	6.13025	6.69143	6.88061	6.70009	3.82654	4.07869	3.13879	3.02313	3.12359
Os03g0369800	Novel plant SNARE 13 (AtNPSN13).	novel plant SNARE 11, putative, expressed	12.3401	12.6683	11.9213	12.8539	13.2841	12.5827	12.2292	12.8245	12.6043	12.4312	13.0993	12.4893	12.111	12.1212	11.8502	12.7374	12.8577	12.2382	11.5071	11.7852	11.4345	11.693	11.9617	11.8424	12.261	11.6683	12.4034	12.2525	12.6967	12.634	11.1591	11.0551	11.6826	11.0444	10.5717	11.5181	11.701	11.7877	12.1234	12.0893	11.8315	12.5223	11.6874	11.7114	11.8951	12.5396	11.9888
Os03g0371000	Cytochrome P450.	cytochrome P450 72A1, putative, expressed	3.30349	2.75147	3.32396	2.68078	2.78994	1.64225	2.38147	3.27649	2.33322	2.66782	2.70157	2.47386	2.54333	1.16427	2.08948	3.20011	2.97105	3.24734	3.0895	2.74377	2.18134	2.40789	2.38029	1.68847	4.32698	5.89606	4.68234	3.12148	2.5093	4.51308	3.37561	3.73799	1.85962	3.39914	4.73808	3.64732	4.47336	3.87931	1.48984	2.15319	3.97683	1.95073	1.8318	2.05845	2.46087	1.81288	1.99306
Os03g0375900	Amino acid/polyamine transporter I family protein.	amino acid permease family protein, putative	9.39044	9.05284	9.40409	8.45173	8.38836	8.39442	9.34864	9.13729	9.35144	9.66319	8.9249	8.66938	10.7067	10.6881	10.5707	10.8765	11.1112	10.9495	8.68366	10.2125	9.68384	9.3784	8.64433	8.84485	9.44309	8.96046	8.26131	10.8114	10.2112	9.36697	9.88981	9.64465	9.48163	10.5285	10.4249	10.4404	9.18083	9.50899	9.58495	10.8833	10.1899	9.8955	5.8677	6.59845	6.85722	8.64604	7.60025
Os03g0381000	Aldose 1-epimerase-like protein.	aldose 1-epimerase, putative, expressed	2.19499	1.07293	0.841995	0.718355	0.929638	2.51464	1.48211	1.80461	1.59809	1.86364	-0.0450779	1.86671	2.30554	0.660837	2.31257	2.72634	1.75437	3.1341	0.411811	1.68317	1.55826	2.18605	2.73587	2.10826	3.49242	4.65812	3.83076	2.8754	0.750018	4.28859	3.81845	4.05015	3.55556	3.11465	5.0273	4.21546	3.81315	3.70953	2.08798	1.36654	3.33231	2.19994	2.01964	2.26131	1.78664	1.34568	1.0841
Os03g0388000	RNA-binding region RNP-1 (RNA recognition motif) domain containing protein.	RNA recognition motif containing protein, expressed	6.20545	6.80089	5.92525	6.27295	6.25148	5.79303	6.86551	6.94691	7.05291	6.59559	6.86216	6.78119	7.17134	6.95777	7.16115	7.07274	6.94879	6.70324	9.26314	8.81648	8.17391	8.63534	8.13907	8.47574	6.95977	6.74658	7.88748	7.38596	7.05208	6.69881	6.65456	6.90661	6.98178	6.93675	7.00902	7.29574	7.00958	7.03853	7.01397	7.60262	7.3711	7.07297	10.4245	8.96538	9.19616	7.40106	8.9049
Os03g0403100	DNA-directed RNA polymerase subunit.	DNA-directed RNA polymerase subunit, putative, expressed	9.65737	10.3361	9.28875	9.93796	10.2261	9.734	9.79817	10.024	10.0164	9.71807	9.95919	9.27283	10.1151	10.2177	10.1461	9.86444	10.5806	10.7234	9.22532	9.53347	9.49147	9.49197	9.42333	9.79911	9.24903	8.95018	9.74289	8.676	9.34772	8.55125	8.81499	8.94093	9.06503	8.94853	8.43849	8.6448	9.11149	9.1022	9.27973	9.08182	8.79225	9.6918	11.0546	10.2813	10.2022	9.4898	10.5879
Os03g0565500	Elongation factor G 1, mitochondrial precursor (mEF-G-1).	elongation factor, putative, expressed	5.85715	6.61877	5.01711	5.94148	6.61055	5.12812	6.26052	6.41565	5.69659	6.4305	6.50452	5.84471	5.63929	6.332	6.31205	5.54006	6.60587	6.36687	5.48401	6.04494	5.2723	6.08786	6.09507	5.80712	5.21217	5.29744	4.50243	6.37042	6.28641	5.05426	5.94469	5.9053	5.45043	6.00198	5.97158	5.46881	5.73548	6.23846	5.46927	5.39379	6.34167	5.62711	6.33082	6.69618	6.0517	6.10284	6.63352
Os03g0569900	RNA Binding Protein 45.	RNA recognition motif containing protein, putative, expressed	6.63093	7.02215	5.83207	7.16566	7.36417	6.23806	7.01745	7.1775	6.93888	8.49679	8.02989	7.27793	7.28327	7.63453	7.37139	7.39394	8.03592	7.46353	7.81482	7.55504	7.63515	7.39147	7.29347	7.39695	7.35396	6.35964	7.31506	7.89051	7.71519	6.87383	7.02573	7.08818	7.34593	6.91013	6.27328	6.17413	6.36859	6.00014	6.49613	6.29414	6.48283	6.94307	8.70193	8.29252	7.94086	6.77211	7.69118
Os03g0582000	Conserved hypothetical protein.	folic acid binding protein, putative, expressed	7.1952	6.69168	7.59049	5.3021	5.19413	5.01016	9.14441	7.9391	7.43281	4.881	5.38324	5.46399	4.41475	5.17269	4.64072	3.85783	4.18335	3.31596	8.08323	6.46336	6.4481	7.99581	8.36219	8.1429	8.40172	8.39663	8.84268	4.59314	4.90798	5.23389	9.15794	9.13173	9.29434	9.26088	8.80914	9.063	6.10417	7.49304	8.02803	7.43257	7.28571	7.39177	9.9019	8.7019	8.72383	7.09227	9.81276
Os03g0586600	DNA-DIRECTED RNA POLYMERASES I, II, AND III 15 KD POLYPEPTIDE(RPABC6).	DNA-directed RNA polymerase subunit, putative, expressed	10.0456	9.96874	10.3709	10.0897	10.1843	10.5543	10.1698	10.4586	10.3633	10.416	10.4682	10.9276	9.92526	10.2681	10.4239	10.3907	9.9826	10.3662	11.1494	10.6252	10.1829	10.8235	10.1362	10.6023	10.6389	10.4093	10.7243	11.1688	10.8589	10.9251	9.71237	9.76247	10.1574	10.1823	9.85126	9.97317	8.21051	8.67276	9.12641	9.62715	9.01891	9.67115	10.831	10.5683	10.5589	10.2314	10.4328
Os03g0586700	Conserved hypothetical protein.	metal ion binding protein, putative, expressed	10.7708	11.216	10.9478	10.4494	10.5854	10.619	10.1808	10.6795	10.2264	10.5867	10.7201	9.90203	9.93105	10.1566	10.0368	9.99853	10.9352	10.8239	9.37882	10.2443	10.3034	9.11598	9.50113	9.53438	10.136	9.37474	10.004	10.3278	10.5836	10.119	9.92948	9.68697	9.88178	9.91615	9.11827	9.84222	8.90945	9.34198	9.83827	9.54887	9.46413	9.88377	9.73897	9.69286	9.74297	10.8883	10.2575
Os03g0597600	L-asparaginase (EC 3.5.1.1) (L-asparagine amidohydrolase).	transposon protein, putative, unclassified, expressed	7.72556	7.17684	8.42792	7.01481	7.36334	8.11785	10.8011	11.0802	10.8668	9.97359	9.65004	10.6937	11.8243	11.9877	11.9933	11.2931	10.6852	11.019	11.0066	10.1849	9.04987	10.6978	10.4558	10.2184	12.2656	12.5182	12.1101	13.6776	11.9582	12.0213	13.5419	13.226	13.467	13.1825	12.6675	13.285	13.9235	14.3465	14.0308	14.6398	13.9016	14.1472	13.0278	12.2311	12.2683	9.36365	12.4259
Os03g0626800	Calcineurin B-like protein 2.	calcineurin B, putative, expressed	10.6536	10.5483	10.1612	10.959	10.9391	10.4142	10.6646	10.5671	10.375	10.9553	10.7804	10.4264	11.1006	11.1083	10.8616	11.1905	11.0929	11.4095	9.86198	10.2778	10.0482	10.2861	10.3014	10.3544	10.6378	10.2017	10.5769	11.516	11.1393	10.7839	10.5422	10.2157	10.5075	10.6014	9.8708	10.4283	9.81515	10.0326	10.6137	10.5824	10.4134	10.5579	10.4073	10.6191	10.2435	10.8296	10.5368
Os03g0674600	Hypothetical protein.	No Hit	8.12091	8.60539	7.24349	7.36548	7.2711	6.50382	7.97735	7.78453	6.96869	7.68282	7.82944	7.23176	6.53055	6.85224	6.90377	6.53469	7.07666	5.91114	6.17053	6.32487	6.31303	6.66827	7.03267	6.42191	5.87588	6.2718	5.94891	5.98059	6.64943	6.16226	6.55754	6.59674	6.20307	6.65345	6.52636	6.25622	6.3733	7.1345	6.86801	6.7509	6.93968	7.08692	7.86333	7.67032	7.11812	8.66077	7.72031
Os03g0680500	TPR-like domain containing protein.	ankyrin repeat family protein, putative	3.58723	2.88549	3.28068	0.451605	3.18816	1.49092	1.61218	3.65755	3.38882	0.711402	4.16933	1.99524	4.00105	2.85687	1.02907	3.94955	1.50428	1.31237	1.99922	0.393732	1.44144	0.354654	0.0314279	0.583443	3.51627	3.55964	4.85002	2.29235	2.092	5.12873	1.47653	-0.356466	1.12519	0.762787	-1.70145	0.348133	4.01914	-1.35788	3.39172	1.57365	-1.33097	1.43328	1.2769	1.8319	1.91068	1.51441	1.36594
Os03g0682200	Argonaute protein.	PINHEAD, putative, expressed	2.94336	2.92588	2.35939	2.15868	3.9655	2.8385	3.66468	2.6729	3.19741	3.03236	1.75516	2.97037	4.00559	3.27983	5.00786	3.00457	2.16661	3.33388	2.5443	3.47109	2.29	3.41069	3.34499	1.81143	4.66671	-1.85688	3.76232	3.83881	2.2	4.09071	3.82098	4.76131	2.4175	3.01253	5.57683	3.96376	5.39919	5.4529	2.96053	3.75089	5.03164	2.81213	1.96462	2.18708	1.43899	1.63111	1.84365
Os03g0700600	Conserved hypothetical protein.	No Hit	5.59095	2.88738	0.874205	2.14203	3.83364	3.36562	0.784179	2.20107	2.70882	1.29113	1.37429	2.33045	-1.15346	2.43954	1.42673	3.22756	2.6759	0.408234	0.956614	-0.420265	1.38236	-0.225517	0.730283	0.946304	-2.87485	-2.08924	0.086755	0.102587	1.51856	0.586832	0.552251	-0.316192	0.172047	2.38761	-0.0288419	1.43215	5.30592	0.486778	1.17167	2.59414	1.20122	1.28399	3.21166	1.4448	0.699632	1.88247	1.21933
Os03g0720300	Glutamate decarboxylase isozyme 1 (EC 4.1.1.15).	glutamate decarboxylase, putative, expressed	13.5644	13.545	13.7865	13.2123	13.3991	13.469	14.0247	14.2429	14.3042	13.3297	13.5134	13.2024	14.1481	14.2514	13.9659	13.7312	13.6591	13.9045	13.3905	13.8109	13.7708	13.5073	13.3796	13.3944	13.2007	12.8711	12.7737	13.5008	13.6352	13.0772	14.4877	14.4867	14.8234	14.6029	14.7288	14.9842	14.2526	14.0236	14.2482	13.9321	14.2167	13.814	13.3349	14.3102	14.4241	13.4309	13.733
Os03g0745100	Conserved hypothetical protein.	anthocyanin 3-O-beta-glucosyltransferase, putative	1.07872	2.6926	4.06381	0.928761	2.32423	3.02885	3.78319	2.00142	2.30065	3.33574	3.63459	3.37226	2.26401	2.67772	2.5434	3.60997	2.33442	3.44482	2.73372	1.82813	2.51747	2.12532	2.20063	2.00241	-0.00266005	3.19236	3.66799	3.7084	3.76266	2.4812	2.37785	4.27039	4.0105	2.73582	4.21085	4.07615	6.02078	5.19641	5.18964	3.63436	5.14278	5.30298	2.77406	1.91238	2.41523	2.25215	2.2091
Os03g0754800	Mitochondrial substrate carrier family protein.	mitochondrial carrier protein, putative, expressed	10.4708	10.3683	10.2023	10.8822	10.6528	10.5726	10.4266	9.98011	9.92744	10.4585	10.2571	10.2874	10.5937	10.7137	10.6077	10.1699	10.1778	10.1123	10.1944	9.9211	10.0219	9.61958	9.84744	9.96301	9.59032	9.36223	9.64474	10.365	9.76946	9.49711	9.61936	9.03464	9.70701	10.08	9.00342	9.55954	8.22432	8.39507	9.20599	9.47018	8.80593	9.30891	9.62412	9.81983	9.83841	9.99101	9.88092
Os03g0757500	UDP-glucuronosyl/UDP-glucosyltransferase family protein.	UDP-glucoronosyl and UDP-glucosyl transferase domain containing protein, expressed	3.34008	1.46708	4.63083	2.87712	2.41417	3.78931	3.87287	2.54982	3.70396	4.04394	4.30489	4.22562	3.53816	3.53473	3.29036	3.2258	3.26552	3.84492	2.80146	2.82097	2.5794	3.16001	3.12884	2.53474	4.36784	5.16539	4.05601	4.89732	5.04376	5.65334	4.30495	4.6597	4.29489	4.17595	5.16922	4.55682	4.63905	4.47588	4.60659	3.75315	4.39226	4.54872	3.69914	4.88285	5.27501	6.29236	5.00587
Os03g0766900	Conserved hypothetical protein.	tumor necrosis factor superfamily, member 5-induced protein 1, putative, expressed	10.314	10.2509	9.69703	10.1499	10.0077	9.45946	10.6244	10.3018	9.95597	10.9319	10.7765	10.6463	10.2905	10.559	10.3635	10.9272	10.7588	11.0981	10.6515	11.0171	9.66168	11.1512	10.4681	10.4262	10.3109	10.04	10.8037	12.1203	11.0573	11.0552	10.2719	9.80678	9.94052	10.3558	9.55342	9.63683	9.59665	9.92505	9.92854	10.3195	10.2115	10.3776	11.2683	10.8942	10.5794	10.3526	10.8225
Os03g0775300	Radical SAM domain containing protein.	tRNA wybutosine-synthesizing protein 1, putative, expressed	7.74202	8.00215	6.60894	7.40165	7.32701	6.55734	8.9063	9.0485	8.64263	9.03348	8.81461	8.08445	8.32826	8.62906	8.49128	7.89521	8.50558	8.56415	8.03545	8.36932	7.24017	8.62492	8.23116	8.30191	7.98097	7.79587	8.34812	8.86502	8.61756	8.33347	8.25625	8.09272	7.71275	8.69706	7.95444	7.66494	7.54663	7.97952	7.4036	8.52283	8.06193	7.87255	9.69481	9.08124	8.85826	8.0543	9.42605
Os03g0777600	Conserved hypothetical protein.	expressed protein	9.14786	9.45082	8.73086	9.81592	9.66637	8.82932	9.83261	9.67243	9.45509	10.4816	10.2969	9.50076	9.28544	9.26916	9.20631	9.73844	10.3477	9.80475	9.26381	9.55791	8.80114	9.48044	9.54764	9.49462	9.02183	8.45058	8.91939	9.5359	9.76438	8.90776	10.0505	9.80516	9.64854	10.0172	9.47254	9.73327	9.10694	9.29676	9.35569	10.109	9.58143	9.57951	10.4716	10.016	9.93801	9.63158	10.4804
Os03g0782300	Conserved hypothetical protein.	app1, putative, expressed	8.33189	6.27888	9.85859	4.68294	4.78948	6.21186	3.12579	3.54343	4.23289	2.55304	3.15257	4.252	4.52348	3.84011	3.47275	4.4685	3.67539	3.43918	3.95257	3.21824	3.684	1.10587	2.62001	1.9989	4.65288	4.54508	5.75945	3.3466	3.73901	1.82566	2.38155	2.79683	4.21832	1.75882	3.30503	3.63872	7.08592	5.50208	4.39573	6.21408	5.1167	3.74558	4.05093	2.41363	3.50182	3.8371	2.81612
Os03g0786800	Winged helix DNA-binding domain containing protein.	No Hit	12.7561	13.1115	12.2923	12.8906	13.1729	12.3381	12.859	13.2837	13.0384	12.9367	13.1866	12.2824	13.1613	13.1246	12.884	13.0555	13.5805	13.4858	11.933	12.3299	12.3888	12.4465	12.6795	12.7027	12.2568	11.5694	12.2029	12.1628	12.8475	12.3371	12.2093	12.1509	12.3543	12.297	11.6808	12.186	11.9258	11.9885	12.3483	12.1742	12.3435	12.5415	13.0311	12.8907	12.6913	12.7465	12.9155
Os03g0789500	Hypothetical protein.	No Hit	7.52253	8.75604	7.14142	8.53151	8.22966	7.95213	8.50215	7.20457	7.17402	7.75677	7.36524	7.36767	7.09871	6.992	7.69404	6.90291	7.94498	6.93439	5.39332	5.95126	6.94063	6.06217	6.61938	7.22079	7.23075	6.49015	7.07037	5.86136	5.91443	7.10567	6.49617	6.18236	6.57946	6.84429	6.2369	6.7094	5.89237	7.01208	6.84572	7.61716	6.99205	7.24469	7.65186	6.54232	6.73736	7.31023	7.29294
Os03g0792800	Beta-1,3-glucanase-like protein.	glucan endo-1,3-beta-glucosidase precursor, putative, expressed	10.6485	10.2958	11.0446	9.77646	10.0017	10.394	8.29801	9.19714	9.11115	8.72347	9.74158	9.05084	9.77077	9.38525	9.54358	7.26959	7.68039	7.76705	9.71103	9.64331	9.84806	9.31533	9.79479	9.67844	6.7502	7.07668	6.6096	6.88208	8.08861	7.48037	11.752	11.8437	11.9634	11.5647	11.4721	10.9046	9.9009	9.44458	10.735	9.65635	9.82932	10.6093	11.0682	10.7672	10.8179	8.47743	10.9734
Os03g0797800	AUX/IAA protein family protein.	OsIAA14 - Auxin-responsive Aux/IAA gene family member, expressed	3.00419	1.15097	3.8926	1.71088	1.3869	4.55558	3.33987	2.56339	1.76337	1.22429	1.61579	3.32577	1.31523	1.2696	4.32332	0.624026	1.19747	2.9269	9.61402	7.79164	9.12148	10.066	10.3063	10.2317	5.5896	5.80042	6.24601	4.36975	4.14171	4.83817	5.30516	5.93146	5.38698	5.15227	6.00415	4.50974	4.46808	5.29034	5.03945	3.96409	5.06146	3.13624	10.5065	10.8428	10.7539	7.50616	10.3654
Os03g0802800	Hypothetical protein.	No Hit	11.0409	11.321	11.2824	11.3745	11.5252	11.6451	11.5729	11.6944	11.7031	11.6492	11.996	11.8084	11.204	11.3473	11.6961	11.33	11.6496	11.3672	11.1256	10.957	10.9021	10.9743	11.0113	11.4983	11.1526	10.4622	10.8941	11.084	11.6482	11.5336	10.7061	10.7766	11.2258	10.6797	10.2093	11.1489	10.8974	11.0116	11.2258	11.4406	11.03	11.553	12.1211	11.5968	11.8051	11.6567	11.9762
Os03g0816400	GTP-binding domain containing protein.	GTPase of unknown function domain containing protein, putative, expressed	5.44925	5.67012	5.25587	6.82366	6.86674	5.89224	5.0927	5.37917	5.68514	6.16688	6.30783	5.60115	5.62385	5.69078	5.32641	6.54914	7.08184	6.54018	7.05107	6.62657	5.79333	7.5347	7.39526	7.43874	5.47084	4.38645	5.38759	5.36984	5.79506	5.96667	7.81692	7.6701	7.46517	8.37942	7.83519	7.10922	6.11474	5.71589	6.18963	5.78863	6.05046	6.40468	8.21154	7.83102	7.57199	5.48567	7.20371
Os03g0831800	WD40-like domain containing protein.	WD domain, G-beta repeat domain containing protein, expressed	9.29812	9.11692	8.75482	10.2894	10.4943	9.81968	9.57464	9.73785	9.64928	9.61518	9.69609	9.33725	9.89462	10.4757	9.83096	9.97278	10.1289	10.1659	10.1576	9.83744	9.43238	10.4408	10.2546	10.2519	9.49155	9.35194	9.59905	10.0234	9.98311	9.05087	10.2969	10.133	10.2341	10.3688	10.0058	10.1957	9.50568	9.5867	9.9939	9.88417	9.78634	10.026	10.036	10.606	10.6613	10.2575	10.6713
Os03g0840400	Myb, DNA-binding domain containing protein.	No Hit	7.82223	7.75064	7.06935	8.26653	7.87465	7.36043	8.17565	8.31464	8.28057	8.60664	8.28767	7.53413	8.15489	7.79512	8.13213	7.89125	8.15123	8.35254	6.69204	6.95604	7.53533	7.24724	7.60409	7.62528	7.32962	6.50856	6.62919	6.71964	7.83847	7.48691	7.09864	6.94224	6.1299	7.07358	7.44619	7.61069	6.96491	7.13283	6.85573	6.78045	6.88964	6.73469	8.3019	7.28618	7.23969	7.86363	7.81235
Os03g0849900	Conserved hypothetical protein.	regulatory protein, putative, expressed	2.01137	2.94386	2.67936	1.72801	3.86829	2.29602	2.55431	1.71897	4.41214	1.15369	1.39303	2.15897	3.67995	2.03675	-0.4731	3.58215	1.68099	3.08834	10.1137	11.0186	10.3466	9.9542	9.73878	9.81714	10.2798	10.3266	10.2214	9.36988	9.98108	11.0591	11.4964	11.5092	11.5966	11.2779	11.1321	11.0127	10.1893	10.1601	10.5421	10.1634	10.1049	10.6326	2.69833	5.88198	4.69508	7.53332	5.04905
Os04g0202200	Non-protein coding transcript, uncharacterized transcript.	No Hit	6.72994	7.04486	6.1	7.67981	7.71816	6.98573	7.18414	7.56534	7.28286	7.58214	7.43672	6.92804	7.09883	6.94329	7.61126	7.47039	8.13135	7.73374	6.8487	6.80251	6.90196	6.45152	7.06666	7.10254	6.30011	6.12891	6.50757	6.06008	7.19294	6.17453	7.25345	6.72731	7.13542	7.1896	6.23029	6.73455	6.40971	6.63643	7.225	6.59142	6.85894	7.38102	8.27223	7.53121	7.58393	8.32995	7.99243
Os04g0223900	Conserved hypothetical protein.	No Hit	3.94211	3.62362	4.20397	3.66574	3.36781	3.1984	3.89993	3.42987	3.43176	3.16104	3.25387	2.19012	3.75416	4.17553	3.43417	3.87576	3.23328	3.52871	9.11705	5.59172	8.9974	5.97099	8.68995	6.98992	5.8043	5.61614	5.74763	5.70183	4.09577	4.51342	6.78864	6.77661	6.42218	6.98	7.08487	6.37383	7.05032	7.10121	6.94361	6.45342	6.61467	7.03933	4.55436	5.21988	5.25575	7.2109	6.3614
Os04g0226500	(No Hit)	No Hit	7.4064	7.87116	7.42012	7.85589	8.20213	7.46036	8.31215	8.65601	8.09732	8.45341	8.8926	7.80107	6.33038	6.74787	7.13965	7.22286	8.46334	6.96969	5.72089	5.25101	6.22333	5.97675	6.76891	7.00329	6.65883	5.74257	6.9202	6.69107	7.75668	7.05884	5.282	5.62329	5.53062	5.22662	5.81786	7.32391	6.22513	6.62905	6.5483	6.67942	6.7107	6.86705	8.04378	6.66472	6.6764	7.2758	8.29642
Os04g0227000	Protein kinase domain containing protein.	Leucine Rich Repeat family protein, expressed	6.94862	7.32664	6.54958	8.02215	7.4619	6.54935	7.47402	7.26749	6.95255	7.47711	6.87473	7.08714	7.1635	7.4603	7.49052	7.79627	8.15684	7.09715	4.28815	4.73939	4.44121	3.41207	3.72455	3.65455	5.0666	4.64542	3.66213	6.39872	5.82124	4.52335	3.27393	2.91935	4.04091	3.94754	2.57284	4.03878	4.88926	4.95268	4.62315	5.64275	4.95923	6.25513	2.10241	1.22425	1.89078	3.48005	2.24603
Os04g0295100	Ribonuclease P-related protein family protein.	rpp14 family protein, expressed	9.37088	9.84433	8.49114	9.32731	9.58342	8.80052	9.40663	9.69696	9.2699	9.28554	9.96463	8.99493	8.99388	9.11444	8.84282	9.57362	9.64618	9.03447	9.17619	8.50589	8.53285	9.21583	9.49712	9.39507	6.66468	6.25265	6.51744	7.03602	8.52065	7.02359	8.07181	8.36588	8.29428	8.54224	8.29495	8.23883	7.75231	7.10487	7.19992	7.24773	7.34368	7.61726	9.04518	8.8886	8.59453	8.0161	8.81495
Os04g0402300	Ovarian tumour, otubain domain containing protein.	OTU-like cysteine protease family protein, putative, expressed	9.03887	9.38739	8.58855	9.11462	9.58764	8.61621	8.82278	8.75276	7.87706	8.6739	9.07537	8.29285	8.67785	9.24081	8.63248	8.34787	9.12558	7.76782	8.18844	8.14983	8.2726	7.66466	7.97046	7.66982	7.50327	6.77518	8.15398	8.35371	8.19009	6.72543	8.44566	8.3681	8.70114	8.27012	7.80673	8.14096	7.49285	7.8914	8.21085	8.05958	8.39204	7.99259	7.43787	8.66594	7.54971	9.02877	7.96981
Os04g0415900	Plant lipid transfer/seed storage/trypsin-alpha amylase inhibitor domain containing protein.	LTPL103 - Protease inhibitor/seed storage/LTP family protein precursor, expressed	3.99526	3.2393	1.00473	3.64554	2.19972	2.72324	1.14293	2.32165	2.26773	0.823819	1.91871	0.872617	3.61668	3.18768	1.67039	3.22763	2.56573	-0.0828876	1.18851	2.94516	1.55317	2.67553	2.27897	3.05219	4.19683	5.29659	3.53226	3.05491	2.41596	3.70055	3.10042	3.71806	1.57588	2.49267	4.46005	2.6725	4.99647	4.59896	2.26581	5.19066	4.11986	1.86459	2.3447	2.4724	0.97312	5.86413	1.23685
Os04g0435100	Amino acid/polyamine transporter I family protein.	amino acid permease family protein, putative, expressed	8.60484	8.4741	8.15683	8.98138	8.46376	8.39369	7.82586	7.51786	8.25921	9.08995	8.74977	8.23312	10.1837	9.73059	9.16552	10.1089	9.70599	9.84584	7.05038	8.40824	7.97715	7.90167	7.86487	7.42138	8.57834	7.95101	6.80203	10.0772	9.09326	7.94739	9.15144	8.86652	8.81401	9.45322	9.15657	9.41195	9.50265	9.20339	9.40923	10.0349	9.57612	9.69888	4.59763	4.51112	4.54221	6.4417	4.03686
Os04g0453400	Sugar transporter family protein.	transporter family protein, putative, expressed	9.05712	8.59639	8.18958	8.39036	7.7841	8.40437	10.0515	9.77809	10.1654	9.02335	8.94359	8.67767	10.4793	10.6723	10.6688	7.49218	7.42596	7.82933	8.66306	8.74158	8.65805	9.16351	8.91049	9.27329	9.12479	8.81743	9.21499	7.77204	8.71592	7.90711	8.82947	8.22175	8.61478	8.68132	7.84019	8.22508	8.37273	8.87882	8.91928	8.31987	8.03451	8.68996	9.08035	9.1451	9.88136	10.8608	10.1616
Os04g0482700	Conserved hypothetical protein.	metalloprotease ATP23, putative, expressed	7.50959	7.89369	6.89264	6.80393	6.89648	6.49991	7.56725	7.7667	7.57845	7.42633	7.68896	7.75564	7.76017	8.14975	7.95199	7.70673	7.52015	7.51333	8.34835	7.91084	7.01485	8.78	8.18321	8.29588	7.85528	7.51067	7.93698	7.98099	7.4184	7.37904	7.13106	7.17524	7.44874	7.78602	7.62163	7.44437	6.02452	6.31999	6.28104	6.75165	6.34649	6.99438	8.639	8.31653	8.33676	6.24518	8.14535
Os04g0488500	TPR-like domain containing protein.	PPR repeat containing protein, expressed	8.68747	9.07953	7.19036	7.48883	7.51092	6.50553	8.91479	9.0435	8.71768	8.48442	8.29268	7.58644	9.64331	9.91048	9.28242	8.76607	9.18761	9.2707	7.76331	8.0387	7.17411	7.78327	7.52674	7.63109	7.96276	7.53264	8.07796	7.50868	7.65646	6.98984	7.15047	6.99999	6.79638	7.4221	6.97997	7.02509	6.65599	7.37987	6.69715	7.53075	7.0443	7.239	8.99277	8.26025	7.9595	7.41906	8.70402
Os04g0490400	Ribosome recycling factor family protein.	ribosome recycling factor, putative, expressed	9.04649	9.69528	8.08993	8.61003	8.89568	8.08938	8.48083	8.99299	9.0059	8.44315	8.86912	8.47981	9.63108	9.57853	9.58629	9.13277	9.1965	8.91886	10.4213	10.191	8.77384	10.5527	10.3328	10.4041	8.74428	7.50728	8.34232	7.80332	8.27302	7.92144	10.5191	10.5842	10.4035	10.8006	10.5061	9.9871	9.09975	9.01056	9.26623	8.77277	9.26896	9.81708	11.6956	11.1742	10.8288	9.25284	10.7559
Os04g0501600	HMG-I and HMG-Y, DNA-binding domain containing protein.	AT hook motif family protein, expressed	11.9114	12.2166	11.9138	12.1184	11.9755	11.6814	12.6714	12.8608	12.7364	12.5579	12.5269	12.2179	12.2759	12.6506	13.0089	11.9948	12.5542	12.781	11.9667	11.5236	11.8972	11.9061	11.884	12.3216	11.6215	10.8854	11.1676	11.1015	11.7099	11.5272	11.1319	11.0774	11.2961	11.3375	10.7133	11.0882	11.0026	11.1661	11.303	11.3565	11.1297	11.5402	12.9022	12.2401	12.3501	12.1097	12.4475
Os04g0503700	DIE2/ALG10 family protein.	DIE2/ALG10 family, putative, expressed	6.82877	7.5787	6.64851	6.88271	7.59296	6.92548	7.36597	7.62091	7.16546	7.28677	7.81057	7.32676	7.19648	8.05478	8.09196	6.66131	7.73736	7.29265	7.73551	7.17342	7.88545	6.87541	7.18259	7.73474	5.71512	6.23528	6.31553	6.86353	6.74386	6.00026	6.55335	6.89943	7.57325	6.54545	6.10932	6.97939	5.94734	6.51092	6.86402	6.37652	6.58419	6.89658	7.81711	8.18629	7.54635	7.47058	8.1417
Os04g0510400	ATP-dependent RNA helicase.	DEAD-box ATP-dependent RNA helicase, putative, expressed	9.90835	10.2591	8.64048	9.29842	9.29738	8.32113	10.3364	10.2599	10.0959	9.97263	9.96493	9.20771	10.4021	10.7205	10.5502	9.49051	10.2029	9.82911	9.73785	9.62269	9.31293	9.59029	9.5552	9.74661	9.0475	8.33384	9.06507	8.57092	9.01974	8.49254	9.31232	9.26899	9.08689	9.56527	9.21738	8.90793	8.82943	9.1013	9.03334	9.31533	8.91077	9.30242	11.19	10.2794	10.2237	8.95856	10.2113
Os04g0564700	Hypothetical protein.	expressed protein	9.71473	9.56719	8.9068	8.7758	8.36509	8.36825	8.61137	8.15545	7.88947	6.60109	6.21785	5.49343	7.67539	7.98258	7.70305	7.17337	7.24414	6.4811	7.5596	7.83112	8.60708	8.08261	8.71404	8.78735	6.31452	6.53386	6.3117	5.40307	5.80144	6.6552	8.14104	7.51209	7.67049	8.54974	7.47122	8.02561	6.86587	7.35628	7.63629	8.5602	8.42191	8.07938	10.2623	10.4596	10.7653	9.73988	11.3061
Os04g0580800	Zn-finger, RING domain containing protein.	zinc finger, C3HC4 type domain containing protein, expressed	6.48077	5.79722	7.71622	6.74623	6.73644	8.02062	6.58915	6.153	6.63258	9.0439	9.28259	9.61154	5.42989	4.82945	5.70773	7.4807	6.5021	6.21498	9.56219	9.32259	10.2175	9.60625	9.02094	9.13913	10.1159	9.90754	10.2987	11.8059	10.4575	10.1749	8.38067	8.25898	8.71098	8.39888	8.26922	9.30154	9.99696	10.1586	11.1011	10.828	10.4538	11.3301	4.15454	8.33798	6.52956	12.6045	8.14109
Os04g0619000	No apical meristem (NAM) protein domain containing protein.	no apical meristem protein, putative, expressed	7.86064	7.79302	7.24479	5.15383	5.32609	5.18398	2.70956	2.70644	3.98138	2.75735	1.64734	3.21676	5.33163	5.45333	5.38407	5.11626	4.87674	6.30492	6.21249	8.279	5.83891	5.86715	6.68793	5.67357	7.32486	7.93156	8.81703	8.93233	3.46621	3.21635	10.9766	10.2709	10.8288	10.4786	9.96051	10.7252	9.70586	10.634	10.9754	12.0058	10.7443	10.4232	1.88224	1.73455	1.85616	2.53703	1.5039
Os04g0628100	Ubiquitin domain containing protein.	ubiquitin family protein, putative, expressed	13.6315	13.9111	13.852	14.3913	14.2442	14.3684	13.903	13.9637	13.817	13.7995	13.9868	13.6153	14.4025	14.7288	14.3025	13.8236	14.158	14.295	13.5401	13.9171	13.5349	13.7019	13.2781	13.3808	13.4957	13.0966	13.8764	14.1405	13.9136	13.1716	13.0647	13.2936	13.6089	13.0724	12.9823	13.5713	13.5025	13.5468	14.0765	13.6866	13.6378	13.7993	13.2848	13.3446	13.225	13.7553	13.6177
Os04g0629300	SNF2-related domain containing protein.	SNF2 family N-terminal domain containing protein, expressed	7.4789	7.54004	7.45668	8.41709	8.55075	8.21969	8.04954	8.59818	8.35383	8.48663	8.29523	8.50409	10.6436	10.5015	9.70523	10.044	10.1776	9.95081	7.30406	8.43036	7.55507	7.58685	6.88628	6.94957	9.86809	9.60303	9.5012	9.60798	9.20763	8.54658	9.87909	9.80587	10.0935	9.39061	9.10643	9.95375	9.77525	10.0549	10.2193	10.7261	9.98669	10.2086	6.77626	6.58558	6.64217	8.13983	6.52098
Os04g0630200	(No Hit)	No Hit	7.55216	7.94122	7.52999	7.94828	8.29894	7.50107	8.47306	8.71493	8.10583	8.63167	8.81626	7.97893	6.328	6.65795	7.39651	7.22652	8.48748	7.14568	5.57425	5.09792	6.39693	6.03573	6.74918	7.15579	6.89215	6.42209	6.9978	6.70293	7.68734	7.20405	5.2943	5.6852	5.4702	5.18854	5.73095	5.84339	6.01982	6.73372	6.46581	6.84504	6.71859	6.96657	8.1514	6.83863	6.75253	7.39021	8.5194
Os04g0635200	(No Hit)	No Hit	7.50958	7.80285	7.38865	7.87792	8.19515	7.24019	8.24412	8.73074	8.12092	8.49404	8.83229	7.75665	6.43387	6.59131	6.9259	7.19503	8.50668	6.68475	5.4562	5.10621	5.94423	5.90711	6.66569	6.6931	6.44783	5.33943	6.92742	6.48856	7.71774	7.24055	5.41074	5.50522	5.19374	5.13809	5.75654	5.76014	6.12956	6.65407	6.45482	6.70743	6.7415	6.91127	8.11556	6.68178	6.54615	6.89473	8.35628
Os04g0647800	Glycerol kinase 2 (EC 2.7.1.30).	FGGY family of carbohydrate kinases, putative, expressed	10.5124	10.4887	10.6022	12.1647	12.0076	11.6937	12.3375	11.9767	12.0697	12.5238	12.2971	11.8241	11.9991	11.9313	11.7183	12.2001	12.4195	12.4529	11.395	11.6444	11.5587	11.7309	11.6074	11.8278	12.3465	11.8605	11.6976	12.7886	12.4728	11.7013	12.4511	12.2438	12.7056	12.7657	12.4138	12.9822	11.0193	11.211	12.3409	12.2089	11.927	12.2055	11.1149	10.6477	10.8496	10.4655	11.196
Os04g0650200	Lipolytic enzyme, G-D-S-L family protein.	GDSL-like lipase/acylhydrolase, putative, expressed	3.10428	2.41567	2.60128	2.14778	3.54877	2.77855	0.97492	2.09182	2.20998	3.98907	3.0384	3.54701	2.42377	3.00368	2.29365	1.98871	2.84497	2.69354	2.16968	2.55467	2.52864	2.84681	2.38388	1.68222	4.58424	4.88801	3.28324	2.54186	2.19321	3.54768	2.76227	3.31321	0.805184	2.99721	4.31379	3.02537	5.07559	4.0071	2.26682	3.64592	3.77122	1.87243	2.60706	2.78163	2.06557	3.106	2.53605
Os04g0668900	Oxidase (OSJNBa0043A12.16 protein).	immutans protein, putative, expressed	8.92188	8.93201	8.88979	10.0555	9.78269	9.51078	8.82621	9.01324	8.95317	9.65548	9.36327	9.14768	8.71001	9.32738	9.36908	9.4852	9.81203	10.0067	7.45745	8.17283	7.64622	6.95083	6.74623	7.02549	8.03208	7.48181	7.89042	8.21257	7.71737	6.94491	7.21144	6.88249	7.20495	7.0394	5.58988	6.67379	4.99636	5.86861	6.32573	6.40652	5.88301	6.47994	6.3837	6.15433	6.24323	7.06919	6.55579
Os04g0677200	Leucine-rich repeat, plant specific containing protein.	polygalacturonase inhibitor 3 precursor, putative, expressed	2.68957	2.19688	2.94508	2.42934	1.36754	2.44435	1.81925	2.58912	1.2801	0.693442	1.76916	3.23018	2.50685	2.8374	0.800916	2.77105	1.51869	3.0051	9.82722	8.99058	7.70384	11.3557	10.5533	9.21806	-1.70384	3.77818	4.02862	1.09356	1.78468	3.66652	8.23552	7.51846	7.97088	7.96443	6.85077	6.7989	5.92182	5.71831	7.35317	6.41041	5.95651	6.16728	10.2129	10.2862	10.77	3.92821	9.83035
Os04g0683600	Receptor kinase-like protein.	expressed protein	7.51009	7.65479	8.48993	4.20566	4.87853	6.47781	5.70035	5.74628	5.78057	3.51832	2.50081	3.90775	3.55776	3.9341	4.02315	0.347669	2.14879	1.78146	11.7487	10.6813	11.813	11.5836	12.1589	12.0861	6.50583	6.35279	8.47246	4.97736	5.8328	6.33157	11.2648	11.1665	11.2225	11.1061	10.522	10.4649	9.46306	9.7105	10.198	9.60335	9.69322	10.0683	12.6978	12.7742	12.6331	11.5142	12.5659
Os04g0684100	Non-protein coding transcript, uncharacterized transcript.	expressed protein	1.97987	2.51105	4.60561	2.39763	4.46226	3.90589	1.8818	4.79394	2.97263	1.19991	0.771687	3.08849	3.96913	2.93238	3.98926	3.23686	3.71092	3.04346	4.07595	4.77491	4.83258	4.98841	5.04584	5.30403	6.33078	4.76297	6.76671	5.36604	5.0781	4.81655	2.9335	2.65264	2.69196	1.60314	3.10522	2.58508	4.29997	2.21575	2.02901	2.71529	2.94626	2.50708	6.14499	5.73093	5.3372	5.86679	5.42835
Os04g0686800	Nodulin-lile protein.	integral membrane protein, putative, expressed	4.31785	4.87378	4.18245	2.67851	3.37273	2.41135	5.24456	5.49129	5.53756	3.0057	3.95152	3.86989	5.57198	5.78529	5.17777	5.17345	4.60096	3.99702	7.51464	8.93112	7.45613	8.03469	6.59445	6.67864	6.31079	5.85053	6.64179	6.57306	6.29474	5.59963	6.01573	5.77107	5.84445	7.07626	6.84067	7.98084	5.61933	6.0325	6.0496	5.41191	6.21353	5.95084	2.7033	5.40708	6.23621	7.42078	7.4122
Os04g0690600	Transcriptional factor B3 family protein.	auxin response factor, putative, expressed	-0.162916	1.3248	2.51437	1.48534	2.31848	2.34256	2.45851	2.9041	3.42263	3.31436	3.70484	2.9244	4.61799	4.45122	4.46769	4.46833	4.35591	4.54644	1.84038	1.56678	0.957213	1.47802	1.76045	1.42952	4.06781	-1.99043	4.77871	3.65528	3.30575	2.75955	1.59556	2.26831	2.09219	1.72019	3.9283	2.51742	6.23874	5.93956	5.40546	5.27594	5.508	6.03165	1.93355	3.10472	2.01167	2.11856	0.879021
Os05g0106500	Chaperone protein dnaJ.	heat shock protein DnaJ, putative, expressed	6.38934	6.50753	5.06749	6.69452	6.60055	5.48147	6.41705	5.82243	5.93956	6.52618	6.37999	6.18721	6.5524	6.41232	6.7779	7.28051	7.00842	6.39246	6.20462	6.30596	5.62417	6.40507	6.26709	6.47902	6.18557	6.487	6.79944	5.73865	5.75795	5.35218	5.00009	4.88	4.81235	5.72844	5.52291	5.0305	5.46778	5.29299	5.13842	5.52114	5.4603	5.81003	7.57895	6.53164	6.50167	6.03899	6.59369
Os05g0114500	RNA-binding region RNP-1 (RNA recognition motif) domain containing protein.	RNA recognition motif containing protein, expressed	9.32122	9.71959	7.49697	8.63763	8.49653	7.17538	9.47864	9.845	9.3352	9.39676	9.45199	8.79613	9.76453	9.83974	9.401	9.05102	9.21245	9.00024	9.32996	9.51286	8.64015	9.60161	9.5241	9.27473	8.22996	7.51529	7.90886	8.36039	8.87609	7.19287	9.285	8.87135	8.85166	9.76119	8.97081	8.68161	8.66523	8.62512	8.62056	8.61847	8.59504	8.71345	10.4642	9.92911	9.80174	8.62986	9.88346
Os05g0132300	Conserved hypothetical protein.	No Hit	3.93828	3.82093	2.06951	5.10157	4.53805	4.28292	4.62897	4.21558	4.55861	4.77499	4.59702	4.97548	3.89588	4.2485	3.63842	4.85434	4.22456	4.43746	4.28598	3.24284	3.86102	4.43915	5.52868	5.01412	4.61426	4.79815	5.33705	4.08481	3.34603	5.0744	3.66256	4.30577	2.12571	3.24508	5.3751	3.58727	4.17068	4.32041	3.07927	2.88074	4.11636	2.05932	2.58221	3.44002	5.37431	4.90795	3.24118
Os05g0161400	Peptidase, trypsin-like serine and cysteine proteases domain containing protein.	expressed protein	8.54853	8.27634	7.99206	8.79942	8.39185	7.83072	9.54914	8.91712	8.85437	9.39237	9.05612	8.93675	9.63973	9.48634	9.36585	9.06845	9.04214	8.57617	7.85247	8.07762	7.91657	7.23251	7.37033	7.23859	8.64101	8.19638	8.36266	9.08822	8.64844	8.21199	7.38788	7.77098	6.89852	7.71251	7.76785	7.48482	7.58592	8.02211	8.18873	8.5902	7.90752	8.5593	9.2311	8.6569	8.82137	9.67828	8.89435
Os05g0165600	(No Hit)	No Hit	7.63065	8.02383	7.54624	8.12218	8.41829	7.44501	8.51096	8.83991	8.19815	8.57793	9.01675	7.95429	6.40277	6.73671	7.28277	7.2066	8.57323	6.86788	5.67051	5.33428	6.35046	5.98486	6.91323	7.19595	6.61141	4.95007	6.78277	6.99588	7.84296	7.27207	5.53757	5.63098	5.67963	5.36571	5.71127	5.83868	6.325	6.7466	6.58396	6.63328	7.03602	6.98532	8.18351	6.93701	6.71859	7.55671	8.4735
Os05g0180600	Phosphatidylinositol 3-kinase, root isoform (EC 2.7.1.137) (PI3- kinase) (PtdIns-3-kinase) (PI3K) (SPI3K-5).	phosphatidylinositol 3-kinase, root isoform, putative, expressed	9.48451	9.16214	9.09848	9.24508	9.10295	8.71102	10.3032	10.2976	10.1718	10.0695	9.97874	9.25799	10.3572	10.3524	10.0739	9.55469	10.1549	9.89834	8.52447	9.12289	9.02242	8.17552	8.15986	8.52986	9.80825	8.98464	9.502	9.73147	9.82544	9.64528	9.0292	8.58068	9.11524	8.74571	7.61209	8.63469	7.97962	8.6946	9.10813	9.14181	9.00143	9.06788	9.56982	9.28659	9.20294	9.53284	9.13662
Os05g0210100	Lipolytic enzyme, G-D-S-L family protein.	GDSL-like lipase/acylhydrolase, putative, expressed	8.89449	8.46763	10.0956	6.96659	6.82476	8.16464	10.7184	10.107	10.0135	9.70816	9.94166	9.36677	10.5411	10.6441	10.2494	9.55958	9.83325	9.92932	12.6315	11.7462	12.6304	12.5845	12.7391	12.6946	11.8188	11.852	12.2648	12.321	11.6128	12.2405	13.975	13.701	13.9836	13.8731	13.695	13.412	12.8074	13.2878	13.3621	13.5137	13.0823	13.8075	13.6543	14.1784	14.4039	13.889	13.9871
Os05g0239100	Hypothetical protein.	No Hit	5.1423	5.10035	5.22027	5.65032	5.72512	5.3347	3.56224	5.00153	4.82052	3.81066	3.88235	4.31864	5.1443	4.44471	4.60888	4.61806	5.13512	4.62537	3.50397	3.86081	3.34125	4.56034	5.13569	4.98516	4.31916	3.18889	2.86253	3.46179	2.39597	3.35751	4.20388	4.81967	3.69814	4.80685	5.57833	4.97976	5.75795	5.22074	3.73294	3.66021	4.63859	4.17406	4.4354	3.69355	3.82539	3.75695	4.32783
Os05g0270000	Ribosomal protein L25 family protein.	ribosomal protein L25, putative, expressed	5.26832	5.96944	4.55761	6.13991	6.00176	5.61524	4.00784	4.04936	4.04096	4.82471	5.4707	5.27225	5.49153	5.74036	6.35596	6.19333	6.09492	6.2525	9.16535	8.74396	5.89037	9.84429	9.24875	9.10268	5.0402	5.66462	5.11309	4.65517	4.51844	4.56508	9.06291	8.88391	8.63491	9.26162	9.08678	8.29581	6.27333	6.47774	6.7213	6.28692	6.7531	6.95713	10.5917	9.55995	9.52892	5.1169	9.79636
Os05g0342600	Conserved hypothetical protein.	No Hit	3.30283	3.60833	4.15989	2.83391	2.61066	3.78822	3.01954	3.03527	3.40242	2.75409	2.67274	3.88832	3.98345	3.76607	3.93227	3.48821	2.0673	2.18667	1.47683	2.36022	2.7517	1.12281	2.13979	2.6328	3.05873	-0.720944	3.73617	2.44222	2.59889	4.0681	1.76105	2.42133	1.79071	2.34188	2.61662	2.69667	5.0325	2.67228	2.52629	3.58525	2.81387	2.69619	2.95451	2.64741	1.95058	2.0611	2.26819
Os05g0392400	Helicase, C-terminal domain containing protein.	required to maintain repression 1, putative, expressed	7.14285	7.16262	6.24704	6.42351	6.02002	5.86211	6.45338	6.5479	6.41177	6.81028	6.45709	5.41534	7.22935	6.68691	6.63383	6.78446	7.38424	7.63695	6.22003	6.9675	8.15663	6.16232	6.41116	6.51139	5.57477	6.5502	5.99148	4.95826	5.56688	4.9583	7.13513	6.64107	6.62944	7.2075	5.94617	6.41754	6.46378	6.37759	6.45401	7.01158	6.22428	6.78866	7.64003	7.29708	7.0586	6.87712	7.33795
Os05g0399700	Chitinase (EC 3.2.1.14).	CHIT6 - Chitinase family protein precursor, expressed	3.33728	1.49479	2.82213	2.87142	1.68202	2.85076	2.30344	2.13207	2.4957	2.19875	2.32825	2.11777	1.8401	3.00816	1.75588	1.99368	2.3699	2.84346	2.38292	2.83043	4.0072	3.6333	4.34469	2.05217	4.35711	4.56461	2.44346	2.52586	1.6863	2.98582	3.30085	3.75972	0.915274	2.43022	4.67134	2.48409	4.48907	4.44398	2.16157	2.81862	3.82785	1.95903	2.58257	2.42907	4.96449	3.28314	1.7964
Os05g0430900	TGF-beta receptor, type I/II extracellular region family protein.	peptide transporter, putative, expressed	4.14681	3.76324	4.54409	4.66541	4.23516	4.09621	4.08624	3.72218	3.74908	4.24693	4.19013	3.7949	2.34367	3.07513	1.54219	3.72971	3.86383	3.4545	6.53285	5.63236	6.12053	5.2534	5.28289	4.872	4.18044	4.58505	3.84158	4.60773	4.87993	4.97046	4.26261	4.61587	3.88019	4.49483	5.23644	4.18364	4.01073	5.27609	3.79936	4.55054	5.10078	4.46548	2.08909	2.49119	1.22694	4.74752	3.04892
Os05g0432500	Conserved hypothetical protein.	transmembrane protein 18, putative, expressed	8.9965	9.20344	9.04856	9.1105	9.19004	9.11972	9.24994	9.605	9.48212	9.23498	9.89667	10.0316	9.95874	10.4398	9.98978	9.6882	9.72282	9.53699	9.99985	9.80582	9.29948	9.68	9.42814	9.55565	9.98477	9.64526	10.0458	10.4854	10.0712	9.9215	9.1782	9.27628	9.79361	9.26897	8.80806	9.47254	8.00628	8.61675	8.98176	9.03336	8.70483	9.2913	10.5203	10.1303	10.1555	9.93073	10.3278
Os05g0440100	Histone deacetylase superfamily protein.	NC domain-containing protein, putative, expressed	5.05323	5.00338	4.91327	5.67797	5.54848	4.51189	5.1747	5.05076	5.00381	6.23697	6.26146	5.59982	5.86396	5.49081	4.90495	5.65733	5.80006	5.96835	4.21058	4.62156	4.42847	4.83421	4.4434	4.69457	4.88011	5.67382	5.97883	5.75435	5.54186	5.1523	5.32857	5.13461	5.39914	5.76722	5.3757	5.67333	5.15626	5.07611	5.2829	5.29776	4.98166	5.23917	4.48467	3.59018	3.71401	5.22769	4.18188
Os05g0455500	Delta 1-pyrroline-5-carboxylate synthetase (P5CS) [Includes: Glutamate 5-kinase (EC 2.7.2.11) (Gamma-glutamyl kinase) (GK); Gamma-glutamyl phosphate reductase (GPR) (EC 1.2.1.41) (Glutamate-5-semialdehyde dehydrogenase) (Glutamyl-gamma-semialdehyde dehydr	amino acid kinase, putative, expressed	6.44466	6.34359	6.39012	6.54022	6.7865	6.43703	7.10018	7.00373	7.3268	6.36799	6.85389	6.28146	6.05881	6.54926	6.24215	5.1406	6.06535	5.33477	7.1836	7.06764	7.01474	6.9821	7.08145	7.56057	6.7528	6.02017	6.62536	5.61115	6.92318	5.89333	7.64652	7.32376	7.84637	7.5628	6.96859	7.39862	6.62664	6.52186	7.17013	6.34241	6.37769	7.35079	7.76151	7.95241	8.12432	6.79249	8.01101
Os05g0463900	HECT domain containing protein.	HECT-domain domain containing protein, expressed	10.7421	10.7104	10.6763	11.4014	11.424	11.336	11.5203	11.186	10.8885	12.0192	11.6218	10.7764	11.0868	11.5207	11.2552	11.2403	12.0949	12.2786	9.47237	10.3335	10.3036	9.73455	9.74054	10.1483	10.6735	10.141	10.8121	11.5931	11.618	11.2465	11.2667	11.047	11.0705	10.797	10.1931	10.7503	11.3655	11.6472	11.6453	12.2417	11.6246	11.6459	10.5711	10.5625	9.95855	12.061	11.0678
Os05g0486600	(No Hit)	BRCA1 C Terminus domain containing protein, expressed	3.89452	4.34082	4.30534	5.59036	4.92921	4.04678	6.13686	5.00269	4.94456	6.51643	6.11279	5.91504	4.98634	5.0085	5.05434	5.61591	6.499	5.30272	3.67035	3.23316	4.32334	3.64603	3.35383	3.80026	3.41901	4.89817	4.3004	4.79769	5.58476	5.45805	2.06855	2.62498	2.20891	2.54472	2.74723	2.28962	3.91985	4.92201	4.45142	5.07276	4.71184	4.94522	2.96605	4.17309	4.38454	7.09043	4.61261
Os05g0490600	OSMYB5.	MYB family transcription factor, putative, expressed	3.22677	1.82198	3.3252	3.66444	2.81891	2.98323	3.167	1.23245	2.56914	3.66021	0.474818	2.69973	2.35696	1.32718	2.91793	2.46665	1.31289	0.902843	0.340893	0.838903	2.43077	0.123584	0.660816	0.905873	-1.82292	4.45896	2.18748	-0.251253	1.42912	3.18415	1.04265	-0.714049	1.25228	1.92291	-0.87555	1.44225	4.07637	-1.09708	3.58173	2.91049	-1.16122	1.49596	2.69297	1.00504	0.914338	2.28841	1.87424
Os05g0556800	Protein of unknown function DUF250 domain containing protein.	purine permease, putative, expressed	2.02047	1.34978	4.70188	2.22814	6.72117	3.5186	2.33442	1.66045	-0.440293	2.07143	1.23919	2.03893	0.395057	1.72285	0.525493	1.19835	1.54132	2.40547	1.977	0.601081	2.1613	4.39071	4.32375	3.79159	0.994535	1.54102	3.10744	3.78787	5.2295	5.7907	2.80453	2.99268	1.3967	2.58451	3.92188	2.50723	4.72294	4.02517	2.17108	3.26993	3.29562	2.00014	2.61821	1.95891	3.35216	1.81833	1.8262
Os05g0586200	GH3 auxin-responsive promoter family protein.	OsGH3	11.7229	11.3243	11.52	11.7637	11.3588	10.9381	12.1264	11.7835	11.9134	11.3629	11.0635	10.5442	11.9092	11.5468	11.2827	11.7817	11.7603	11.6143	10.5501	11.3309	11.0903	11.0199	10.7693	10.8646	10.6803	10.0253	10.4952	11.0996	11.1787	10.682	12.0069	11.6476	11.7159	12.305	11.5356	12.177	11.7831	11.447	11.9504	11.7649	11.1803	11.8886	10.9216	10.7992	10.6855	10.5437	10.8755
Os06g0111100	Hypothetical protein.	OsFBX181 - F-box domain containing protein, expressed	6.31211	6.66079	5.7195	6.62116	6.90635	6.22182	6.93678	7.40727	7.50837	7.01093	7.36753	7.10298	7.59911	7.55925	7.4548	6.96153	7.24539	7.77482	6.8203	7.51299	6.74443	8.08561	7.65754	7.70673	7.61002	7.54485	7.52277	7.91433	7.78434	7.54853	6.82947	6.97783	7.20417	7.46152	7.21749	7.50426	7.1779	7.08406	7.48597	6.67348	7.36227	7.58107	8.21317	8.02297	8.08725	7.21397	7.6386
Os06g0132500	Alpha/beta hydrolase family protein.	No Hit	2.80072	1.96402	6.08712	4.65027	2.05922	3.70338	3.58662	1.56303	1.92484	2.83085	1.92278	3.55543	2.84729	2.66778	3.00434	2.29559	1.38021	3.37877	10.5841	10.2443	11.1308	10.4874	11.4432	11.9319	9.63856	9.4413	9.97634	8.92401	10.8451	10.895	9.54661	9.09015	9.57706	10.105	9.17683	9.39675	7.9258	7.21351	9.02719	8.55887	8.5332	7.9608	2.84765	10.1737	11.3737	10.286	11.2741
Os06g0135300	(No Hit)	No Hit	2.42231	3.54716	1.8905	2.42445	1.54733	2.44548	2.34064	2.61619	1.99411	2.216	1.60767	3.01177	4.00949	3.27261	3.40395	3.24272	2.83837	2.52773	2.14213	1.51647	1.75969	1.8865	2.43734	1.49682	2.98582	4.5425	4.54099	2.74941	2.78792	3.45817	3.58325	3.88277	2.78831	3.09068	4.7199	4.64631	3.98497	3.25344	2.24858	1.95076	3.51523	2.10334	1.81759	2.40105	2.05838	2.13752	3.95564
Os06g0152700	Arabidopsis thaliana protein of unknown function DUF821 family protein.	DTA2, putative, expressed	7.76333	8.39461	7.92119	7.59787	8.11768	7.8443	8.967	9.3223	9.3864	8.18919	8.60967	8.76634	8.67464	8.96188	8.56007	8.88038	9.09311	8.85016	6.67457	7.61678	6.67862	7.45066	6.58158	5.97373	8.26322	7.91558	6.95301	8.6293	8.43073	7.63955	7.10607	7.25135	7.27982	6.79525	7.69825	8.30011	7.94125	8.24873	8.02959	8.27362	8.86799	8.34463	-0.373953	1.5889	2.09069	5.54998	1.00215
Os06g0162700	(No Hit)	MYB family transcription factor, putative, expressed	5.19108	4.97592	4.2662	5.50031	5.29344	4.18934	5.15648	4.32255	4.528	4.72046	4.42442	4.761	4.93395	4.58024	5.15337	5.12222	5.61342	4.10011	3.2441	3.2784	2.95923	3.2865	3.48818	5.32489	0.35011	-2.58747	4.64438	3.46085	3.35725	5.52568	3.36325	3.81317	2.0069	2.9612	4.73867	3.40475	5.10116	4.70824	3.56579	4.82324	4.48497	4.56672	4.15798	3.43308	4.04903	3.31572	3.4759
Os06g0182300	Callose synthase 1 catalytic subunit.	1,3-beta-glucan synthase component domain containing protein, expressed	2.3026	3.59675	3.42307	2.94752	3.84974	4.37831	2.52905	2.49252	3.60905	2.95794	2.92823	3.28156	2.63707	3.19203	2.41018	3.20212	2.98469	3.42708	2.47263	2.77981	2.60307	2.00445	2.47286	2.90012	3.47338	4.69117	4.90761	3.04924	2.52004	5.01412	2.58723	2.75386	2.76674	2.3154	3.07158	2.15955	6.39319	3.30122	2.75382	3.43945	3.49172	3.17571	6.15422	3.79312	3.25863	3.94324	4.01945
Os06g0189600	Conserved hypothetical protein.	expressed protein	4.57555	4.69267	4.2988	4.84098	4.35588	3.65516	3.63321	3.87422	4.18536	3.49039	3.87859	4.26562	5.73084	5.16514	5.1384	4.87486	5.1094	5.2831	4.47753	5.11153	3.78933	4.49956	4.36877	4.34816	5.19619	4.67585	5.25958	4.60226	4.05038	4.31389	5.33803	5.58068	5.38217	6.06219	6.12641	5.36807	5.58008	5.63486	4.64192	4.44885	5.73038	5.04778	7.71892	6.90517	6.78192	5.28536	7.07495
Os06g0201200	Conserved hypothetical protein.	expressed protein	3.47763	3.64305	4.63138	5.8161	6.38069	6.70005	6.91618	3.03898	2.69649	6.69034	6.68579	6.85878	2.61868	2.87987	4.30886	5.81143	5.77052	5.22017	4.47332	5.50395	4.48131	6.52411	5.19925	5.01861	4.00337	4.5438	5.27879	6.34914	5.04161	4.0773	6.28435	6.44831	6.69406	7.12029	7.07648	7.20161	4.55238	5.53578	5.83425	5.51847	5.86635	6.84766	6.02997	5.05543	4.88293	7.20241	5.71954
Os06g0243900	Hypothetical protein.	No Hit	0.868727	0.106993	1.47009	2.45177	2.99349	2.81484	2.06306	1.52536	1.95791	3.13603	3.30962	4.83559	2.70484	0.956049	2.47644	1.78426	3.42589	2.53689	2.28582	2.42625	2.76373	2.70912	2.30016	2.8621	2.11266	0.590835	4.81851	2.93907	4.11996	4.744	1.62105	1.7189	2.56676	1.44964	2.49542	1.82363	3.38796	3.12217	2.87929	2.21304	2.80147	3.49805	5.71587	4.28881	4.98888	2.79348	5.01684
Os06g0252800	Estrogen sulfotransferase (EC 2.8.2.4) (Sulfotransferase, estrogen- preferring) (ST1E3).	STF-1, putative, expressed	2.52871	2.27609	4.06223	3.25896	2.31319	3.9827	2.73133	2.68628	2.90512	2.88584	2.70188	3.96238	3.36687	3.50382	3.7267	3.36245	1.85883	3.80814	1.66165	2.52899	7.32308	1.80929	2.11917	2.63507	4.39759	4.71349	5.43891	4.25509	2.25207	4.1997	4.47682	4.83947	5.43998	5.13117	5.43927	6.9024	4.62688	3.37123	4.41706	3.85616	3.53069	3.54654	3.04712	1.69466	2.81294	1.72303	1.70519
Os06g0255100	2OG-Fe(II) oxygenase domain containing protein.	1-aminocyclopropane-1-carboxylate oxidase homolog 4, putative, expressed	9.11955	9.22317	8.85106	9.07815	9.15812	8.57946	9.40442	9.38086	9.43642	8.69997	8.73319	8.07804	10.8959	10.748	10.434	9.43967	9.61135	9.92373	8.94554	9.43541	9.06488	8.69369	8.79745	8.53856	9.32001	8.98502	8.6877	9.27421	9.17353	8.61992	6.87359	6.84843	7.06828	7.59733	7.57697	7.58374	7.7558	7.89357	7.47739	8.31538	8.35705	7.82411	9.35859	10.1685	9.58298	10.6261	9.72775
Os06g0274600	Non-protein coding transcript, unclassifiable transcript.	No Hit	8.84575	9.26177	8.66108	9.17826	9.17485	8.7215	9.02086	9.64447	9.20238	9.38081	9.32142	8.3774	9.15431	9.39347	9.01363	8.62465	9.38276	10.0197	6.46091	7.05047	7.06717	7.49031	7.62953	7.67257	5.49114	6.02665	4.12541	7.26277	7.9107	5.22932	6.89605	6.56085	6.87998	6.68295	6.32089	6.9666	7.29573	8.29645	7.58955	8.07526	7.42622	8.38718	6.58524	7.3371	7.57048	9.8406	7.93534
Os06g0321900	Conserved hypothetical protein.	No Hit	3.30516	4.54705	4.52811	4.06287	4.32103	4.33043	4.98229	4.60264	4.41569	4.32484	5.06703	5.10202	3.48965	3.14176	4.96558	3.62418	3.19417	3.66811	3.53087	2.68236	4.06777	0.887557	1.81698	2.69148	2.21729	3.60772	4.18206	3.07469	3.88147	3.7117	3.21141	2.60296	3.53821	3.41646	1.50111	3.70918	6.25197	5.50708	4.95183	5.75859	4.83511	5.04883	6.35036	5.76835	5.24731	5.02112	5.20509
Os06g0326500	Mitochondrial glycoprotein family protein.	mitochondrial glycoprotein, putative, expressed	7.86568	8.40077	6.2374	8.08987	8.06938	6.71821	7.75039	8.33355	7.8713	8.18967	7.96771	7.37761	9.07262	8.95186	8.55438	9.03117	8.97376	9.18504	8.84138	8.9262	7.22094	9.82205	9.28063	9.02633	6.8063	6.41628	6.65431	6.94371	7.74211	6.09943	9.40823	9.13568	8.75204	9.59244	8.93605	8.29497	7.9429	7.43275	7.49717	7.83537	7.70769	7.92178	10.0496	9.75514	9.43476	6.97603	9.38298
Os06g0332600	Conserved hypothetical protein.	EMB1303, putative, expressed	8.50224	9.15369	6.3364	9.48922	9.75946	7.30662	7.82656	8.57477	8.48371	8.88084	9.20114	8.39319	8.80555	8.86919	8.75346	10.0685	10.4329	9.83097	10.3448	10.1172	10.0219	10.7554	10.9428	10.7358	7.41279	7.05473	8.0845	7.71556	8.6293	7.01092	9.37693	9.47205	9.16265	9.4462	9.25294	8.79574	7.52518	7.6123	8.05213	7.47468	7.91678	8.3901	10.8696	10.7084	10.4303	7.33211	10.294
Os06g0523300	Conserved hypothetical protein.	expressed protein	12.3046	12.411	12.0237	11.3906	11.8351	11.6646	13.0058	13.4901	13.3587	12.0703	12.3417	12.6012	13.0369	13.5528	13.5483	12.4133	12.0623	13.2092	10.0233	10.9528	10.3129	9.95075	8.78213	9.71322	11.2597	10.9358	11.1469	12.0338	11.9741	11.239	9.8132	9.77263	9.68186	8.46633	8.50243	8.83886	8.43862	8.38707	8.2594	7.86767	7.74035	7.8139	5.90716	9.89434	8.50228	12.2428	6.92212
Os06g0530700	tRNA intron endonuclease, catalytic C-terminal domain containing protein.	tRNA-splicing endonuclease subunit Sen2, putative, expressed	3.77548	4.05104	3.19917	4.47652	4.39984	2.98134	3.66067	4.04616	3.79769	3.82286	3.94496	3.67425	5.00742	5.43465	4.75103	3.96104	4.25019	4.19369	4.8378	4.49623	3.89453	4.65353	4.77794	3.85521	3.71236	5.9466	1.75292	3.03611	3.26109	5.77426	4.17528	4.3576	4.05724	4.13951	4.92518	3.82813	3.54983	4.22468	2.20007	2.85166	3.88016	3.5373	5.92404	4.82777	5.43469	3.65539	4.9591
Os06g0534800	Ankyrin repeat containing protein.	zinc finger, C3HC4 type domain containing protein, expressed	6.42812	4.44956	6.93147	5.47134	5.67861	7.67398	5.64086	4.62617	5.34288	4.61357	5.49167	6.45481	0.647688	3.78391	3.26918	4.52994	3.74921	4.44058	8.52996	8.3252	8.35616	8.13245	7.47807	8.17468	7.35856	8.04026	7.95242	8.49798	8.45832	9.06513	9.26564	9.10049	9.72371	9.06035	8.93938	9.68956	8.59796	8.64321	9.61465	8.97063	8.75986	8.89452	2.20392	5.55546	1.8115	8.88694	3.20664
Os06g0603400	Winged helix DNA-binding domain containing protein.	RNA polymerase Rpc34 subunit family protein, expressed	7.7328	8.1984	7.13449	7.77534	7.78844	7.13858	7.73492	8.22867	8.47089	8.23015	8.44693	8.51455	9.27666	9.55684	9.166	8.67847	8.82146	9.24217	8.65742	8.93989	7.71467	9.4479	8.91905	8.78617	8.42713	8.20462	8.07397	8.84844	8.62156	8.35972	8.61799	8.60177	8.50319	8.92376	8.82161	8.6676	7.81616	8.37919	8.44913	8.44033	8.56221	8.72127	9.4623	8.80242	8.8804	7.95579	8.93326
Os06g0605600	Conserved hypothetical protein.	MYB family transcription factor, putative, expressed	7.67078	7.90958	7.4639	7.91646	7.90022	7.70607	8.15881	7.76308	7.33092	8.53963	8.32073	8.2278	7.06125	7.23083	7.65668	7.95025	8.1944	7.57291	7.99477	7.30332	7.91592	7.07129	7.62547	8.15367	6.63712	5.63266	6.99013	6.62332	6.9107	6.80803	8.54541	8.38497	8.74934	8.4565	7.91312	8.83601	8.37669	8.47853	8.87316	9.02116	8.51222	8.82445	8.81473	8.14825	7.97221	8.51213	8.58836
Os06g0674100	Hypothetical protein.	expressed protein	3.62924	3.72703	2.24361	3.21153	3.16726	3.08944	7.21638	7.07526	7.18343	6.79371	6.65734	7.49766	10.4795	9.35853	10.0658	9.32415	9.28018	7.83732	4.37687	5.00952	4.41606	4.09763	4.32663	2.74252	8.14932	7.48839	7.26063	7.91312	7.22554	6.15332	8.52798	8.58379	8.4717	8.18905	8.24051	8.68758	8.50321	9.60104	9.29941	10.2015	9.71554	9.32588	2.10003	2.46042	3.61261	3.75672	3.17534
Os06g0683100	Hypothetical protein.	dihydroflavonol-4-reductase, putative, expressed	7.05029	6.22878	6.67498	4.69002	3.87021	5.28724	5.71709	4.17033	4.71856	3.58376	2.28718	2.83307	5.15706	6.74727	6.68433	3.05435	2.85456	4.80401	6.48137	7.04622	6.05822	7.23597	6.16318	6.87652	6.21243	4.73684	5.57657	6.38369	5.71811	6.60217	6.47822	5.99795	6.09315	5.55655	4.83276	5.00094	4.13985	5.02352	5.09919	6.70531	5.12004	5.35946	6.45806	5.84856	5.59144	0.763563	6.84298
Os06g0694400	Hypothetical protein.	expressed protein	4.83854	3.42216	5.16154	4.80832	3.75865	5.20684	7.41894	6.84563	6.56172	5.81822	6.17481	5.17789	2.13263	2.0459	2.05093	-0.400224	2.20899	2.8414	4.61323	2.93571	3.17469	5.0934	5.50413	5.14541	3.96588	2.86048	4.39081	1.16681	2.90245	3.68891	3.19198	2.93901	3.97613	4.2872	3.78397	3.91365	4.19876	0.892822	3.00867	2.39241	1.74907	2.25893	2.7138	3.2639	2.68789	3.46125	2.3259
Os06g0699300	Zn-finger, CCHC type domain containing protein.	No Hit	7.17099	7.6251	7.41233	7.65169	8.03977	7.25753	8.13587	8.50527	7.81068	8.2889	8.63085	7.67322	6.06784	6.64259	6.97646	7.14125	8.30106	6.70811	5.39993	4.92473	6.08179	5.80475	6.57585	6.75878	6.34511	6.18275	6.44665	6.38331	7.47312	6.84151	5.22152	5.46887	5.30223	5.03454	5.79559	5.61654	5.89037	6.57521	6.27652	6.6381	6.5327	6.72459	7.96454	6.85226	6.4543	6.57583	8.21152
Os06g0704800	TAZ finger domain containing protein.	TAZ zinc finger family protein, expressed	5.00763	4.88029	5.43435	5.71909	5.20007	5.1139	6.40324	6.39838	5.85777	6.43241	6.04251	5.40097	6.12362	6.00745	6.19536	6.19715	7.44356	7.69969	3.81749	4.82333	4.34239	5.12641	5.70207	4.50657	5.63062	4.14154	5.36146	4.63701	4.80051	5.2302	7.50345	7.3532	6.5309	7.17121	7.686	7.62367	8.13858	8.26925	7.85294	8.11153	8.24517	7.57555	4.60635	4.7216	5.08766	6.46457	4.39159
Os06g0729500	Photosystem II stability/assembly factor HCF136, chloroplast precursor.	expressed protein	9.19649	9.13732	8.82928	12.2109	12.0004	11.6589	11.0374	11.0181	10.7497	12.8345	12.5065	11.6145	10.0138	10.1157	9.93318	12.1797	12.7046	12.0689	8.71391	8.90616	9.29556	9.36747	9.35572	9.84305	10.1971	9.45358	9.95747	10.2579	11.452	10.7256	8.25709	8.36504	8.4089	8.41816	7.61394	8.5621	8.62208	8.85203	9.57284	9.5038	8.91345	9.67048	9.78858	9.25858	9.0953	11.3662	10.3237
Os06g0730000	Peptidase S10, serine carboxypeptidase family protein.	OsSCP38 - Putative Serine Carboxypeptidase homologue	3.43583	3.45955	4.64908	3.17821	3.71054	4.48912	3.33163	3.29698	3.53006	3.36648	2.95842	3.86461	4.39279	3.77968	3.69718	4.37316	2.76537	4.02006	3.48862	3.69449	4.69339	3.87284	3.68645	4.55399	4.29755	4.70372	4.40084	3.65363	4.42656	3.94109	3.07043	1.36254	3.86464	3.19285	1.99497	3.60641	4.892	2.59769	2.96494	3.35398	2.69441	2.92569	3.24374	3.62414	4.22814	4.14151	2.98423
Os07g0159800	E1 protein and Def2/Der2 allergen family protein.	ML domain protein, putative, expressed	10.4176	10.5605	10.2421	10.559	10.7809	10.2757	10.593	10.7677	10.7633	10.2773	10.7043	10.2761	11.1317	11.0759	10.4283	10.8259	10.8405	10.0259	10.9129	11.2977	10.4225	11.0991	10.7924	10.6268	10.7653	9.99895	10.9548	10.2043	10.6135	10.0969	11.446	11.5848	11.4905	11.1056	11.2417	11.6073	11.0699	11.07	11.3245	10.9428	11.0212	11.1417	10.8021	11.0099	10.9652	11.2976	11.0179
Os07g0169600	2OG-Fe(II) oxygenase domain containing protein.	oxidoreductase, 2OG-Fe oxygenase family protein, putative, expressed	7.00454	5.86066	6.4058	7.14043	6.92973	6.91269	7.79283	6.39111	6.74074	8.40682	7.45245	7.91223	7.1184	6.4616	6.42745	7.51063	6.797	6.94022	7.46467	8.7612	8.2157	8.14921	7.76647	8.54399	7.89748	7.32846	7.72105	8.13532	8.3784	8.45978	9.19763	8.65779	9.07329	9.51287	7.8555	8.75541	5.72307	6.17098	8.18033	7.86751	7.12709	7.72838	7.5567	6.75471	7.19503	7.87443	7.79397
Os07g0222700	TPR-like domain containing protein.	PPR repeat domain containing protein, putative, expressed	7.65329	7.44903	6.82607	6.78134	6.79319	6.2625	8.05904	8.1779	7.99714	7.34348	7.47821	6.88802	8.76945	8.47383	8.2701	7.67805	7.49881	7.41218	7.95155	8.13015	6.91938	7.43921	7.04359	7.12151	7.23565	6.46066	7.61875	7.27039	7.51978	6.75596	7.57728	7.59098	6.72838	7.69648	7.66827	7.93322	6.7588	7.13369	6.57129	6.76164	6.69858	6.72901	8.84898	8.12467	7.8637	7.21698	7.67872
Os07g0251800	(No Hit)	No Hit	7.44498	7.89697	7.46838	7.91969	8.30557	7.28429	8.45246	8.70294	8.12343	8.6025	8.95235	7.79052	6.42065	6.95794	7.21233	7.17609	8.55993	7.06431	5.47553	5.19573	6.37846	5.99376	6.79895	7.07564	6.52139	5.16697	6.91729	6.64979	7.80166	7.44302	5.81302	5.52959	5.52884	5.28716	5.76618	5.70361	6.2324	6.59779	6.42982	6.58671	6.81167	6.95626	8.13165	6.79898	6.66673	7.45014	8.51757
Os07g0300200	Protein prenyltransferase domain containing protein.	auxin efflux carrier, putative	5.10017	5.21233	6.32604	5.98961	5.92634	5.42367	6.02548	5.76777	5.3935	6.24531	5.69439	4.9413	5.42371	5.64389	5.57784	5.56001	6.13424	6.21009	5.03661	4.92481	4.87597	5.78087	5.95969	5.96898	5.29031	5.21422	4.50846	5.41846	5.40926	4.55596	5.74712	5.34962	5.32618	6.49516	5.40876	5.04578	4.4487	4.93	4.5662	5.31785	5.09174	5.00563	6.21072	6.23145	5.98767	5.74743	6.77654
Os07g0486100	Hypothetical protein.	RFT1, putative, expressed	9.32776	9.12643	8.68981	9.23516	8.98786	8.93375	8.43383	8.27256	8.36391	8.33761	8.30012	7.83982	8.35672	8.77749	8.51373	8.06699	8.72823	8.35977	7.26267	7.4135	7.33289	7.01007	7.52417	7.59223	6.82366	7.09537	7.36986	7.49905	7.72	6.92088	7.44769	7.0544	7.50086	7.37511	6.0831	6.97883	5.47125	6.4399	6.86301	6.67919	6.2716	7.17283	8.80776	8.49366	8.41579	7.71237	8.69959
Os07g0515900	Ankyrin repeat containing protein.	expressed protein	6.52614	6.98289	5.47076	6.75357	6.85498	5.86515	6.55445	6.51863	5.92839	6.5183	6.38975	5.63485	6.0559	6.4973	6.72122	5.95914	6.92408	5.91045	5.06371	4.28599	4.85356	4.66341	5.30743	5.58948	2.9086	1.59073	4.81548	4.56593	5.24372	3.26177	4.45198	3.94924	4.40122	4.50703	3.37593	4.29414	5.20065	4.31053	5.81021	4.6462	4.5033	4.76802	6.22761	5.48212	5.19971	4.68883	5.87797
Os07g0543000	Basic helix-loop-helix dimerisation region bHLH domain containing protein.	basic helix-loop-helix DND-binding domain containing protein, expressed	11.7516	12.1135	11.7722	11.4079	11.6651	11.466	11.5757	11.8846	11.8077	11.3613	11.7529	11.1572	11.7577	11.9171	11.8151	11.4345	11.7678	11.8228	10.5133	11.1022	10.983	10.2898	10.3281	10.5394	10.6075	9.81417	10.2148	10.3983	10.9708	10.5264	10.2853	10.3167	10.7139	10.0523	9.64433	10.5709	10.1453	10.2486	10.7053	9.84308	10.3639	10.7222	10.7869	10.6474	10.7207	11.1821	10.7539
Os07g0543100	Beta-amylase (EC 3.2.1.2).	beta-amylase, putative, expressed	13.0773	13.458	13.3293	11.1056	11.5105	11.3972	8.98869	9.31435	9.47512	6.88861	7.26115	7.81749	10.3228	10.7787	11.2435	8.35709	9.08383	8.7443	10.0287	10.7497	10.2728	5.77017	6.69799	7.20522	5.96153	4.75121	1.70423	5.56103	4.84234	3.38714	5.30405	4.95143	4.73236	5.28734	5.49525	5.32065	6.36895	5.78653	4.98452	5.20745	5.53591	4.6845	3.23227	3.86554	3.50515	5.69967	3.88931
Os07g0544000	(No Hit)	No Hit	7.64411	8.06036	7.61458	8.15546	8.44932	7.52666	8.49999	8.88922	8.1507	8.58428	9.0234	7.91832	6.42646	6.84769	7.19513	7.33257	8.58722	6.82735	5.83243	5.38478	6.3273	6.06763	6.83467	7.17237	6.27689	4.99934	7.09439	6.76019	7.8228	7.26459	5.42423	5.63104	5.52277	5.34403	5.78878	5.74521	6.20752	6.75295	6.61851	6.65573	6.9793	6.9954	8.19591	6.95206	6.66737	7.62866	8.5501
Os07g0545500	Pherophorin-dz1 protein precursor.	formin-like protein 3 precursor, putative, expressed	4.91872	5.23003	5.24083	5.23016	5.44079	5.26052	6.05997	6.02988	6.01686	6.0243	5.89421	5.35959	5.71675	5.70934	5.82275	5.00898	5.74438	5.32413	5.06563	5.06521	5.65569	4.95428	5.68041	6.04993	4.33828	3.9917	4.58043	4.90433	5.09439	5.69306	5.78881	5.85765	5.41117	5.62414	6.21555	6.2531	5.95972	6.0178	5.35617	5.6056	5.60277	5.43607	6.41115	6.25906	6.11563	5.99537	6.51852
Os07g0546100	Conserved hypothetical protein.	eukaryotic translation initiation factor-related, putative, expressed	11.4111	11.4377	10.9349	11.1983	11.3871	10.8936	11.2485	11.6237	11.4957	11.2024	11.5156	10.7817	11.9972	12.1928	11.5073	11.3523	11.7972	11.5658	11.0173	11.1154	10.2715	11.4198	11.1634	10.9004	10.6092	10.304	10.7494	11.8326	11.7831	11.0677	11.0663	11.1294	11.0824	11.3031	11.0768	11.0226	10.9392	11.0148	11.0822	10.9711	11.0628	11.0807	11.9384	11.7153	11.3059	10.4015	11.5191
Os07g0554900	Cyclin-like F-box domain containing protein.	OsFBX254 - F-box domain containing protein, expressed	3.74442	4.44027	1.66004	4.17454	4.85305	3.84162	5.78965	6.67818	6.43267	6.86624	7.21335	6.09848	7.38057	6.88731	7.58955	7.23765	7.47054	7.44345	4.64711	6.87043	5.50555	5.52902	4.33277	4.95865	6.73041	6.38948	6.77396	8.0944	8.20165	7.23782	5.94796	5.9792	5.90033	5.8396	5.15359	5.83007	7.14336	7.47553	6.99071	6.90297	6.79542	7.599	6.9634	6.61859	6.10045	6.87378	6.73427
Os07g0560300	Armadillo repeat containing protein.	armadillo/beta-catenin repeat family protein, putative, expressed	6.93389	7.03979	7.66534	6.73381	6.6141	8.19945	7.88512	7.74293	7.52559	7.2171	7.1028	7.42618	6.07702	6.73549	6.67307	7.31919	7.14977	7.46587	11.8722	10.488	12.205	11.8904	12.6586	12.5009	7.04461	7.29784	7.09414	9.94697	9.56954	9.45737	10.2411	10.1927	10.7493	10.0716	9.75281	9.6648	8.22351	8.13551	9.54248	8.75176	9.02369	9.90287	11.2842	12.5806	12.4383	11.3179	12.3714
Os07g0568400	TB2/DP1 and HVA22 related protein family protein.	HVA22, putative, expressed	10.7419	10.8534	10.3104	10.8213	10.9975	10.5569	10.9754	11.1466	10.9274	10.9822	11.1999	10.5489	11.2213	11.3625	10.8538	11.0307	11.2244	10.89	10.7405	10.7428	10.4307	10.5778	10.6942	10.494	10.19	9.56951	10.4847	10.742	10.9555	10.0984	10.5889	10.5299	10.7054	10.3681	9.96907	10.3335	9.97944	10.3782	10.732	10.8093	10.5572	10.7176	11.5847	11.5142	11.1763	10.8307	11.0974
Os07g0570100	Peptidase M16, C-terminal domain containing protein.	insulin-degrading enzyme, putative, expressed	6.82067	7.3293	7.06741	8.10963	8.32876	8.18582	8.20022	8.22002	8.63236	10.0645	10.1588	9.75685	9.00786	9.06703	8.76031	9.9046	10.5935	10.477	9.00826	9.21173	10.0003	9.62208	9.96958	10.3068	9.78314	9.94356	8.88969	10.6398	9.84595	8.88063	11.9787	11.7831	12.3817	11.6719	11.5036	11.8745	10.7399	10.934	11.5792	11.3155	10.8015	11.3767	9.58067	9.99254	10.2791	9.67054	10.3646
Os07g0570200	Peptidase M16, zinc-binding site containing protein.	No Hit	4.23959	3.60776	3.85846	3.80324	4.20758	3.59182	3.56297	4.4492	4.61848	4.22964	4.29359	4.5609	4.71969	4.53328	4.28916	4.66891	4.46808	4.58076	3.42096	4.38736	3.67846	4.70417	4.53074	3.80211	4.64143	5.70633	3.79344	4.80398	4.70597	4.40063	5.61729	5.61478	5.61312	5.37949	5.98544	5.42593	5.61827	5.86871	5.17061	4.60866	5.5638	4.96696	3.84715	4.24574	3.88151	3.54275	4.42601
Os07g0590100	Zn-finger, C2H2 type domain containing protein.	ZOS7-09 - C2H2 zinc finger protein, expressed	3.94221	3.72637	4.74463	3.32032	2.35715	4.84463	3.67788	2.65477	3.30591	3.37458	3.08128	4.24314	3.60751	3.98783	2.43918	4.05679	2.76124	4.32146	4.21228	4.46806	3.72222	4.87933	5.08441	3.34405	5.3588	5.33942	4.87994	4.04184	3.30049	4.75362	6.29425	6.73313	6.68834	6.44909	7.43095	7.44034	7.33769	6.71478	5.22936	5.03611	6.38573	5.07546	3.28118	2.9805	-0.860743	2.53755	3.2131
Os07g0597200	Protein kinase domain containing protein.	BRASSINOSTEROID INSENSITIVE 1 precursor, putative, expressed	8.00917	8.22111	8.01741	8.93838	8.8237	8.44954	8.2151	8.58426	8.81862	10.1987	10.282	9.54933	9.58523	9.02103	8.56612	10.2754	10.1765	10.8591	7.28194	8.51049	8.4381	8.46945	8.26243	7.88284	9.43331	9.09164	8.91611	10.9346	10.3636	9.41665	9.5986	9.71082	10.3525	10.0221	9.71014	10.1063	11.1452	10.9235	11.3508	10.9738	10.9214	11.4762	7.47965	7.13936	7.74402	9.43678	7.81023
Os07g0598400	Glycoside hydrolase, family 79, N-terminal domain containing protein.	heparanase-like protein precursor, putative, expressed	3.87747	4.27002	2.68795	2.94982	2.95119	3.97071	3.62543	4.28453	1.76139	3.16125	3.08895	2.17791	3.71333	3.37551	3.22679	3.86454	2.22596	3.85091	4.08347	3.45588	4.99568	3.85489	6.15622	6.28891	5.42731	2.99896	4.14249	2.70951	2.22472	2.3649	3.45618	4.03416	3.95248	3.59337	4.87406	3.57516	3.95917	4.26125	2.90301	2.45743	3.49383	1.82905	3.14407	2.85361	1.65885	2.82863	3.72244
Os07g0602000	NADPH HC toxin reductase.	NAD dependent epimerase/dehydratase family protein, putative, expressed	2.43193	2.91667	3.45662	3.59581	1.7101	4.26569	3.39785	2.9006	2.95101	3.84614	3.64498	4.59123	1.22075	2.78433	3.26765	3.2005	3.38089	4.89353	1.65858	2.59336	3.86937	2.05579	2.07661	1.09719	4.55854	4.42292	4.25101	3.47873	2.27864	4.39761	7.87745	8.41731	8.44347	8.18021	7.72971	8.43264	9.12391	9.21678	9.46707	9.12066	9.41783	9.92014	1.44439	1.68589	3.12799	2.05507	2.68335
Os07g0602800	Glycerophosphoryl diester phosphodiesterase family protein.	glycerophosphoryl diester phosphodiesterase family protein, putative, expressed	1.59903	2.61753	4.29579	2.04163	3.06955	1.96849	0.434827	3.60507	1.70158	1.54493	0.57238	3.4536	4.10225	3.00256	3.49572	3.30368	2.54757	2.12771	2.83342	1.97128	2.71602	2.16171	3.0978	1.42666	4.06518	5.64543	5.66971	1.59476	4.01888	1.90323	1.70295	2.81217	2.14508	1.09146	3.74082	1.96197	3.73277	3.85751	2.20496	2.0961	3.80592	2.61378	2.67636	2.49371	2.06933	1.71799	3.15252
Os07g0603600	Alpha/beta hydrolase family protein.	esterase, putative, expressed	8.05518	8.33634	7.8643	7.61206	7.79924	7.67615	8.69436	8.42548	8.7198	9.12102	9.19656	9.44233	8.22237	8.22094	8.04937	9.38972	9.09258	9.30068	8.29773	8.16873	8.02833	7.5302	7.47391	8.13402	9.09584	8.97605	9.13824	9.94865	9.48452	8.26448	8.68767	8.53321	9.46354	9.01019	8.37346	9.20896	9.19963	8.8295	9.84108	9.57589	9.16769	9.95203	7.19917	6.41386	7.14111	7.62176	6.71404
Os07g0604400	Phytochelatin synthetase-like protein.	COBRA-like protein precursor, putative, expressed	3.54792	5.49323	3.09606	3.83656	3.99015	4.29789	2.76501	2.68103	2.60476	2.30747	2.06241	3.15297	4.0974	2.66714	2.97491	2.82666	2.40172	3.51063	7.13129	4.71021	7.86431	6.40438	8.03482	8.00443	4.1925	5.33874	5.17108	3.95116	2.14282	4.83136	8.78479	8.67597	8.54273	9.15157	8.61172	8.6254	7.83428	7.52951	8.1139	7.20082	7.45265	7.16288	5.51111	9.63277	10.7932	9.42439	9.95668
Os07g0611700	Conserved hypothetical protein.	expressed protein	3.72767	3.85427	2.86218	5.04588	5.19112	4.1615	6.00107	4.69013	3.99524	5.9186	6.10756	6.65242	5.07531	5.86449	5.40154	5.08742	5.46439	5.59406	3.82101	2.62281	3.69864	3.53883	3.23893	3.83232	5.13373	4.09545	6.68807	5.87559	5.33803	6.31624	2.11669	0.651825	2.55506	2.47675	1.26991	2.96535	4.47636	2.47169	3.97073	4.43199	3.54953	4.95687	5.05299	5.08826	5.14879	4.21848	4.966
Os07g0632000	Xylanase inhibitor protein I precursor.	glycosyl hydrolase, putative, expressed	4.37402	3.36058	4.62083	2.61138	2.80992	3.56129	3.17689	3.38535	3.40007	3.17216	3.07928	2.76816	4.21634	4.01608	5.11648	4.13179	3.53401	4.59496	5.07571	4.96355	4.39775	4.43566	4.03618	3.43931	6.0273	5.94198	5.55199	5.94056	5.5531	5.68228	3.7877	4.7646	2.67534	3.57626	5.88474	4.55083	4.84619	5.66565	3.0937	3.48104	5.07218	2.1485	1.86353	3.0348	2.53108	1.78574	1.62582
Os07g0647300	Mitochondrial import inner membrane translocase, subunit Tim44 family protein.	tim44-like domain containing protein	5.8875	5.56778	4.02753	6.16997	5.89867	4.97066	5.5155	5.23938	5.05473	6.20708	6.02171	5.61078	5.90683	5.62421	5.38533	5.99288	6.00245	5.71851	5.9743	5.97811	5.05482	6.95624	6.76213	6.5119	5.30032	5.77315	5.69425	5.08319	5.59356	5.1859	6.81444	6.17711	6.00364	7.05268	6.4632	5.90133	5.46548	5.45297	5.20108	5.79857	5.54412	5.53633	6.8338	6.62181	6.29821	5.30181	6.83698
Os07g0669100	Xylose isomerase (EC 5.3.1.5).	xylose isomerase, putative, expressed	11.8006	11.4284	11.3688	12.3413	11.9512	11.8311	12.4324	12.2514	12.0947	12.2523	12.3901	11.7718	10.9874	11.1343	10.9035	11.6921	12.0071	11.2502	12.2218	12.1622	12.1875	12.0142	12.1467	12.3209	11.565	11.3031	12.1787	12.2285	12.4891	11.9098	12.3747	11.9713	12.3239	12.5329	11.3697	11.9126	10.7794	11.1521	12.0192	11.9593	11.2492	12.2263	12.6234	12.2467	12.1107	11.8271	12.6639
Os08g0112200	Transferase family protein.	transferase family protein, putative	2.83675	2.46851	3.20401	4.18049	4.34741	4.63001	3.25815	3.38965	4.16688	6.74162	5.73602	6.11254	6.60999	6.77611	5.63337	9.8642	8.05757	9.05564	5.53617	4.88167	4.08843	4.58517	4.43278	4.44301	5.05474	6.06538	5.16892	8.61859	6.48979	4.01423	7.55663	7.94554	8.25595	7.76783	7.93663	8.31485	8.56835	8.37656	8.69134	9.11184	9.02619	9.21925	3.11207	2.3869	2.17411	3.09366	2.05688
Os08g0112300	Transferase family protein.	transferase family protein, putative, expressed	2.98066	3.1159	3.23617	3.8687	4.21212	3.6788	4.22488	2.48399	2.30539	6.34194	4.91816	5.59206	5.75851	6.1344	5.12217	9.01611	7.3731	8.39814	4.77722	4.61027	3.59276	4.46815	4.16131	4.3588	4.46369	5.33116	5.1882	8.69226	6.05578	4.65189	6.03585	6.04952	6.25074	6.63745	6.3302	6.80329	7.11711	7.32973	7.70216	8.01086	8.64114	8.70757	2.85008	2.58569	1.66719	4.26425	1.88883
Os08g0119000	CSN3 (Fragment).	proteasome subunit, putative, expressed	10.6529	10.6753	9.93101	10.4316	10.4265	9.74584	10.9946	10.7763	10.6242	10.7291	10.3656	10.0025	10.8417	11.0552	11.1162	10.1389	10.5735	10.7646	10.7142	10.6303	10.2001	10.8199	10.8032	10.8952	9.69274	8.93797	9.28586	9.92484	9.86471	9.56923	10.6522	10.3527	10.3884	10.6897	10.093	10.1051	9.31412	9.5827	9.81435	10.2461	9.78095	10.0685	11.5798	11.1907	11.0257	10.143	11.3073
Os08g0140700	Conserved hypothetical protein.	csAtPR5, putative, expressed	3.74493	3.63671	5.46584	3.22236	6.85363	4.32125	3.13929	2.47901	2.28063	0.647778	2.50618	2.16815	2.27085	2.96803	2.51163	2.68194	2.44597	1.5186	1.34609	2.20665	2.60793	2.27517	1.893	1.75395	2.79686	1.3133	3.43401	0.345944	0.898781	2.29111	2.38225	3.18176	5.31759	2.13224	3.5292	2.69619	5.38799	3.76888	2.92724	4.08141	3.11858	2.53713	2.81119	2.10559	4.95941	1.63859	1.97172
Os08g0149100	Conserved hypothetical protein.	expressed protein	7.01715	7.80419	6.66995	6.95213	7.3037	6.19529	6.58809	7.26572	7.25185	7.22241	8.15786	7.22342	7.87414	7.85248	7.94822	8.08445	8.44886	8.53152	7.24553	7.94085	6.83112	8.13662	7.5659	7.92964	7.90916	7.23283	8.21926	8.37548	8.924	8.20844	7.23954	7.43982	7.81163	7.66301	7.01778	7.63563	8.09656	7.96168	8.20697	7.65035	8.19532	8.94682	9.93298	9.1723	9.19865	8.78464	9.6822
Os08g0153600	Protein prenyltransferase domain containing protein.	pentatricopeptide, putative, expressed	7.29834	7.2979	6.48088	7.68039	7.56617	6.83133	7.74019	8.25373	8.13464	7.59674	7.29288	6.81379	9.17288	8.95712	8.48561	7.96315	8.21957	8.68235	6.94504	7.27418	6.67449	8.00414	7.79193	7.5156	6.92158	7.00247	6.31564	7.05952	7.18724	6.6036	7.49042	7.15273	7.00307	7.89834	7.37669	7.24654	6.88012	6.60792	6.7133	6.92117	6.76394	6.67263	8.05916	8.02739	7.7151	6.76318	7.57345
Os08g0174500	HAP3.	histone-like transcription factor and archaeal histone, putative, expressed	10.8616	11.0011	10.779	9.73953	9.84044	10.0221	10.1823	10.6467	9.94349	9.9519	11.0966	10.4028	8.30537	10.0766	9.42588	8.89331	8.84986	8.5148	9.46797	9.50535	8.43187	8.08287	8.17531	7.39813	5.70887	5.85175	7.25773	7.72292	8.62806	7.43125	6.31414	5.88032	5.50475	5.42653	6.12625	5.94314	6.37665	7.08659	6.93143	7.16142	7.4353	7.17456	2.91969	5.06328	4.16686	6.45762	4.68669
Os08g0192800	Bromodomain containing protein.	bromodomain containing protein, expressed	13.6109	12.9885	12.4566	14.3805	13.9403	13.3409	12.9705	12.8236	12.5068	13.1936	13.1425	12.4344	12.4757	12.4729	12.0454	12.524	12.5735	12.4226	12.0982	12.296	11.8037	12.9343	12.8489	12.8018	11.3393	10.8497	11.2078	12.0435	12.2129	11.2339	12.8495	12.2016	12.3101	13.0745	12.2772	12.3687	11.6117	11.5699	12.0426	11.852	11.9299	12.082	13.0265	12.9058	12.8104	12.6057	12.9175
Os08g0223900	Cycloartenol synthase (EC 5.4.99.8).	No Hit	3.4995	3.09125	2.92793	3.43188	2.56842	2.89825	2.71628	2.98058	2.72917	2.64185	2.77864	3.02179	3.75236	4.14692	3.33893	3.62896	2.92279	3.6722	2.87137	2.43853	2.78072	2.96304	2.71648	2.36577	4.46838	5.15378	4.22696	3.26141	3.12143	4.08822	3.35364	3.21895	2.31136	3.48547	4.49355	2.49066	4.30519	4.14578	2.5149	3.6074	3.43747	2.51647	2.83165	2.34204	2.4803	3.13665	2.5957
Os08g0224800	CTP:ethanolamine cytidylyltransferase (CTP-phosphoethanolamine cytidylyltransferase).	cytidylyltransferase domain containing protein, expressed	11.2005	11.253	10.9985	10.1163	10.2476	9.94982	10.6332	10.7036	10.8448	10.4535	10.6672	10.021	10.1741	10.5369	10.4899	9.59486	10.2748	9.95277	10.2077	10.1788	10.6599	10.3832	10.5535	10.6411	10.3975	9.53352	10.0813	10.1678	10.2243	9.55208	10.8069	10.6776	11.0696	10.8417	10.4631	10.6628	10.151	10.4583	10.8404	10.2272	10.6604	10.9006	11.0516	11.442	11.3476	12.2002	11.5112
Os08g0243600	Haloacid dehalogenase-like hydrolase domain containing protein.	haloacid dehalogenase-like hydrolase domain-containing protein 1A, putative, expressed	11.7037	11.8593	11.8682	11.0683	11.1371	11.0983	10.9688	11.1871	11.3403	10.3499	10.6928	10.4772	11.2317	11.6422	11.6869	10.5236	10.8771	10.6303	11.7906	11.1808	11.3319	11.0842	11.3065	11.5306	10.0924	9.68182	9.61852	10.1448	10.2843	9.99402	10.9705	10.7703	11.2402	11.1095	10.3516	10.9384	8.53271	9.17996	10.0106	9.66975	9.44344	10.2131	11.5698	11.4892	11.5346	11.4445	11.5996
Os08g0244400	Nuclear protein SET domain containing protein.	SET domain containing protein, expressed	6.81416	7.4412	5.89907	6.19025	6.77154	5.55062	7.12499	7.75885	7.4646	7.34797	7.63308	7.15751	7.79964	7.79674	7.55651	7.03106	7.52265	7.40848	7.95545	8.14779	7.04321	8.06005	7.66572	7.22712	7.49087	7.3045	7.65953	8.01039	7.67061	7.3272	7.48512	7.38089	7.31667	7.33806	7.02387	6.80253	6.75895	7.14689	7.0171	7.29318	7.2364	7.59624	9.71487	8.71285	8.24957	7.4508	8.68004
Os08g0326900	Conserved hypothetical protein.	expressed protein	7.5259	7.74366	7.06613	6.14059	6.44495	6.13642	7.97318	8.28426	8.08438	6.85899	6.79207	6.43226	8.85214	9.07307	9.08037	6.57397	6.91666	6.72998	7.60096	7.73283	7.25192	5.85949	5.45987	5.67725	6.5153	6.71266	7.23199	6.2211	6.19749	5.92349	6.5642	6.61418	6.6255	5.71423	5.82606	6.10905	6.06003	6.39449	6.51951	5.93382	5.83321	6.09031	8.09179	7.304	7.06167	5.23914	6.67822
Os08g0337300	FYVE/PHD zinc finger domain containing protein.	EDM2, putative, expressed	9.07459	8.56562	8.39328	9.41048	9.28994	8.87129	9.69044	9.5592	9.34169	9.02047	8.99782	8.46561	9.37268	9.56879	9.21889	9.04569	9.30802	8.98854	8.1895	8.03797	8.10358	9.39238	9.31632	9.31351	8.85594	7.6418	8.08483	8.26855	8.57097	8.1815	8.2939	7.7952	8.30019	9.21459	8.27415	8.71778	7.59923	7.3367	8.14614	8.05434	7.72595	8.3655	8.47543	8.62476	8.60445	8.58577	8.9107
Os08g0340900	PPR repeat containing protein.	pentatricopeptide, putative, expressed	6.80858	7.03089	5.07736	7.06398	6.98576	6.24829	6.84348	6.73384	6.37172	7.39087	6.92473	6.29416	7.30489	7.47551	7.2808	7.51881	7.86881	8.25309	6.70983	6.65451	6.1626	7.23142	6.72106	6.99363	5.8896	6.20579	6.3904	6.84004	6.76127	5.67574	5.9723	5.96629	5.43646	6.28192	5.77611	5.77036	5.07408	5.72313	5.86266	6.34731	5.59152	6.07732	7.38218	6.6532	6.3488	5.88424	6.97753
Os08g0361000	Conserved hypothetical protein.	ARID/BRIGHT DNA-binding domain containing protein	8.848	8.75402	8.46405	8.61789	8.28078	8.12691	9.45316	8.77528	8.55399	8.34125	8.33463	7.96407	8.25679	8.33527	8.27618	7.76877	8.36721	7.39539	8.45743	8.14624	8.5246	8.36151	8.75376	8.86077	7.48462	7.53573	8.0142	7.42899	7.1855	7.64292	8.21524	7.83913	8.17722	8.70566	7.18133	7.44884	6.77584	7.5786	8.27206	7.92516	7.63036	8.33124	10.8148	10.3648	10.2207	9.68644	10.0431
Os08g0376300	Protein kinase domain containing protein.	receptor-like protein kinase 5 precursor, putative, expressed	4.38852	3.68972	5.18711	6.5836	6.33359	6.45372	5.55056	6.06972	5.73334	7.93343	8.21288	7.19273	5.38333	6.68001	8.35945	8.03747	8.50042	9.4568	8.60869	8.09893	8.66803	10.1432	10.2525	9.15929	3.19998	3.55075	3.2769	6.74026	6.35462	6.61248	6.53404	6.83469	5.88289	7.30173	7.05469	6.67753	8.00202	8.17556	7.01009	8.05237	8.05098	7.96702	10.1155	10.0325	9.99819	12.0023	10.8085
Os08g0430000	Conserved hypothetical protein.	expressed protein	11.7427	11.8413	11.7774	11.9054	11.849	11.5853	11.7809	12.1641	12.1997	12.0673	12.2474	11.943	12.472	12.5796	12.1456	12.081	12.1468	12.607	10.6581	11.1593	10.6429	10.9547	10.6068	10.6906	12.0771	11.6803	11.9327	12.6142	12.4516	11.66	10.655	10.5632	11.0458	10.5871	10.142	10.9448	11.169	11.0285	11.3052	11.3822	11.0741	11.3373	11.2727	11.0422	11.1073	11.5372	11.0453
Os08g0431200	Actin-binding FH2 domain containing protein.	formin, putative, expressed	3.5999	2.60731	2.44129	3.6262	3.06845	3.51684	3.27475	2.47229	2.52675	2.96632	2.95156	3.75704	3.55402	3.19662	3.5257	3.48121	2.31007	6.09881	3.64197	4.07808	4.42453	4.30447	4.52438	4.18522	5.48856	4.67974	4.43577	3.76371	3.51632	4.02425	4.60143	5.49966	3.01048	4.44888	6.28421	4.85934	5.66813	5.98646	3.3129	3.68527	5.54757	2.77455	3.35813	4.31756	6.51038	3.5728	3.76405
Os08g0472800	E-class P450, group I family protein.	cytochrome P450, putative, expressed	11.137	10.9615	10.821	9.27518	9.10557	9.41311	10.8874	10.8874	10.9769	8.06785	7.83085	7.25509	10.4102	10.7293	10.472	7.41273	7.24177	7.98281	8.47679	7.84612	8.48725	7.58462	8.06121	7.56186	5.51639	3.77413	5.30986	4.35534	5.94622	4.29546	5.69216	5.34802	5.59744	6.03876	5.73689	6.06923	6.17742	6.93642	7.13423	7.07301	6.86301	8.20252	8.66052	9.7627	9.57814	4.04843	9.78797
Os08g0500000	COP9 complex subunit 6.	COP9 signalosome complex subunit 6a, putative, expressed	10.4746	10.8161	9.51207	10.1327	10.321	9.40158	10.4308	10.9284	10.7099	10.6035	10.8341	10.2899	11.3975	11.3685	10.9651	10.8431	11.0566	11.0737	11.0665	11.101	10.1853	11.7204	11.4139	11.0357	9.68436	9.26218	9.42386	10.5976	10.6319	9.724	10.8189	10.8173	10.6056	10.9809	10.8626	10.4396	10.3818	10.4787	10.4159	10.7975	10.4504	10.6778	12.2969	11.723	11.5904	10.5901	11.528
Os08g0547200	RabGAP/TBC domain containing protein.	TBC domain containing protein, expressed	9.05174	9.13694	9.36882	9.28776	9.50933	9.50008	8.38408	9.71514	9.59015	9.4784	9.92813	9.69711	8.93815	9.471	9.05559	9.37817	9.46681	9.17824	9.60319	9.21969	8.85981	9.26258	9.15037	9.07096	8.96654	8.46585	9.20026	9.49904	9.62415	9.38633	8.44963	8.41251	8.82459	8.73839	8.18369	8.98013	7.87149	8.34798	8.87842	8.64864	8.29451	8.94289	9.61186	9.32763	9.01682	9.78779	9.38233
Os08g0548700	Non-protein coding transcript, unclassifiable transcript.	thaumatin, putative, expressed	9.16537	9.53643	8.79263	9.71152	9.9999	9.87266	10.0445	10.6668	10.5177	11.1003	11.4498	10.7856	10.7495	10.7324	10.4292	11.2127	11.3218	10.8296	10.8012	10.9483	9.29086	11.3259	10.6789	10.4554	9.76345	9.21802	8.7887	11.5596	11.468	10.9251	10.8487	10.9623	11.0479	10.8088	10.636	10.7808	11.3789	11.4059	11.3382	11.6028	11.4599	11.6785	12.2192	11.4206	11.5457	11.5461	11.2365
Os09g0112400	DCL protein, chloroplast precursor (Defective chloroplasts and leaves protein).	DCL, chloroplast precursor, putative, expressed	7.44353	7.76194	6.78752	7.73023	7.70186	7.22547	8.06966	8.1554	8.08286	7.59683	7.53198	7.01767	8.71877	8.36403	8.24689	7.96459	8.17858	8.32276	8.24175	7.97551	7.91453	8.55013	8.31705	8.66053	6.81757	6.68174	6.03938	6.51094	6.65562	5.92747	7.36709	7.35514	7.26906	7.76832	7.31357	7.08648	5.7608	6.05475	6.58919	6.36089	6.12647	6.8945	9.07194	8.40279	8.42085	7.07811	8.52422
Os09g0119600	Conserved hypothetical protein.	cytokinin-O-glucosyltransferase 2, putative, expressed	5.68848	6.16512	7.37832	6.07397	5.89849	6.93014	4.04402	4.17134	4.7613	4.24254	4.99047	6.49379	3.43108	3.69859	4.43711	4.48029	3.77978	4.61732	8.49913	5.36008	7.21205	6.06748	6.70962	6.13743	4.9862	5.63453	4.74029	4.31676	3.8686	4.74472	4.33581	4.96368	4.39541	4.28097	5.7697	5.36741	6.40956	5.4332	4.81227	4.46165	5.36034	4.45674	4.78984	6.41277	3.3025	8.41651	4.56722
Os09g0120100	Conserved hypothetical protein.	No Hit	11.0918	11.253	10.5041	11.6936	11.7692	11.0742	11.5985	11.7839	11.4532	11.9919	12.133	11.4266	11.9055	12.1147	11.5302	12.1935	12.3119	12.0825	10.6971	11.1871	10.6431	10.9998	10.721	10.848	11.2045	11.0184	11.6331	12.1543	11.9576	10.921	10.8732	10.3671	10.9064	10.9256	9.74527	10.8189	10.1612	10.4389	10.8843	10.902	10.7024	10.9843	11.3602	11.2421	11.256	11.2314	11.1932
Os09g0124800	TPR-like domain containing protein.	ankyrin, putative, expressed	6.5163	6.71359	7.02097	6.37101	6.8752	5.91193	7.02795	6.91807	6.91936	6.54179	6.81525	6.40517	7.85321	8.11799	7.92737	7.99187	8.23495	8.13559	5.84552	5.78216	6.05965	5.56347	5.97038	5.99896	6.78697	6.36063	6.88347	7.21943	6.66156	7.29854	2.92369	3.04663	2.80041	3.22114	2.8753	3.14371	5.37007	3.64171	3.4455	5.5158	3.83609	3.44265	9.10262	8.72274	8.92399	8.93269	9.22887
Os09g0244100	En/Spm-like transposon proteins family protein.	No Hit	2.59532	1.32329	1.90163	3.01941	2.92599	3.85532	4.19144	2.31137	2.48073	1.84771	2.21378	4.3405	2.35436	2.8766	3.08933	1.66963	2.10148	3.67055	2.45226	3.23763	2.90919	2.99181	2.9459	1.48521	4.62696	3.37283	4.19753	3.45584	1.32888	1.55038	3.67821	4.0271	1.1132	3.6527	5.15686	3.46092	5.5042	4.76438	3.08545	4.33165	4.4654	2.94708	3.4346	2.70553	2.58429	2.02173	2.13399
Os09g0255800	Conserved hypothetical protein.	No Hit	3.92148	3.22146	4.72799	3.34479	3.62118	4.59764	4.32413	3.83323	3.95212	4.8459	4.65687	4.60365	4.27308	3.81938	3.46051	5.36615	4.6102	3.76448	2.65757	3.55791	3.30707	3.8431	3.56523	2.8348	2.94329	4.67581	5.29896	4.11166	4.04331	3.97808	3.41968	3.53549	3.38408	3.43778	4.68107	3.99735	4.61683	4.30021	4.07546	3.76685	4.33153	4.10773	3.61925	3.50394	3.25816	4.53943	5.07573
Os09g0256100	Sulfotransferase family protein.	sulfotransferase domain containing protein, expressed	4.45507	3.44034	6.09401	7.32555	3.55102	6.37395	3.81777	7.14211	2.6584	0.962702	2.75641	4.67088	2.83082	4.01412	4.30705	1.73983	2.53565	3.99457	4.87999	3.9171	3.67832	4.65999	4.77149	3.12319	5.34148	5.43157	3.87713	4.35887	3.38626	3.27871	5.98241	6.22391	4.73585	6.0043	7.07558	6.92819	5.93014	6.19546	4.42745	4.69745	5.6495	3.68579	2.90342	5.48858	4.17757	7.14169	5.74859
Os09g0278900	Non-protein coding transcript, putative npRNA.	No Hit	9.50384	9.41948	9.19087	9.42556	9.42573	8.88993	9.15451	8.39782	8.26286	8.69601	9.01747	8.26625	7.93586	8.25085	8.20584	7.96805	8.76511	7.25363	8.14976	8.34962	8.66529	7.95239	8.40962	8.57065	8.35896	7.5897	9.0268	6.96781	7.77568	7.96505	8.76786	8.2982	9.19065	8.72304	7.75531	8.51809	7.8264	8.59172	8.71331	8.8125	8.33641	8.93864	9.6253	9.49683	9.23651	9.9202	9.66226
Os09g0309100	SWIM Zn-finger domain containing protein.	SWIM zinc finger family protein, putative, expressed	10.0649	10.2117	9.23859	9.82958	9.77299	8.93518	10.3119	10.4792	10.2204	10.4047	10.5596	9.78067	10.6384	10.9494	10.4799	10.1532	10.5529	10.6667	9.89611	10.2867	9.33529	10.3092	10.0434	9.76338	9.69084	9.17702	9.77064	10.7389	10.6817	9.68472	9.58449	9.48577	9.42728	9.60959	9.18458	9.16266	9.02119	9.37248	9.35859	9.67998	9.48039	9.49296	10.7252	10.3013	10.214	10.3458	10.4267
Os09g0309200	Hypothetical protein.	calmodulin binding protein, putative, expressed	3.33685	3.21553	2.81739	3.60147	3.30625	3.5034	3.64361	2.88507	2.99364	3.69358	3.34247	3.79247	3.30765	2.75608	2.83302	3.37717	2.70849	3.49548	2.26648	2.47466	3.57333	3.07172	2.52253	2.69828	4.21813	4.37114	4.64658	3.77562	2.65829	4.19888	4.7577	4.64112	4.5783	4.99958	5.41123	5.28321	4.08283	3.72118	4.17566	4.61862	4.25366	4.02159	3.85891	2.90019	3.29866	3.81422	3.51058
Os09g0309700	Pathogenesis-related transcriptional factor and ERF domain containing protein.	AP2 domain containing protein, expressed	11.5798	11.3549	10.7397	10.9246	10.8433	10.1583	11.0466	10.9322	10.7501	10.5768	10.2519	9.9088	11.0725	11.2042	11.0044	10.2363	10.8243	10.6611	8.69683	9.42367	9.17449	8.7774	8.46514	8.64734	9.6186	8.97815	9.34359	9.79447	9.9635	9.45757	8.08987	7.84646	8.10875	8.47951	7.51111	8.30323	8.39138	8.96391	8.99222	9.34655	8.96133	9.32935	8.55256	8.67026	8.67026	9.76342	8.61185
Os09g0325100	Cyclin-like F-box domain containing protein.	No Hit	6.3214	6.67381	5.66572	7.7597	7.99218	6.74616	8.40305	8.9421	8.33045	8.60081	8.84647	7.79753	7.24467	7.1706	7.56307	7.78676	9.08226	7.59204	6.25121	6.10504	7.28754	5.84776	6.82867	7.07204	6.48227	6.31159	6.25194	6.20867	7.43639	6.39481	7.38167	7.44138	7.72678	7.51235	6.80869	7.4877	8.27055	7.96198	7.98486	7.7621	7.97057	8.0939	8.41307	8.60856	8.22644	7.47153	8.12956
Os09g0381400	Peptidase C1A, papain family protein.	cysteine proteinase EP-B 1 precursor, putative, expressed	3.69072	3.07352	5.35246	2.9986	3.12743	5.11586	2.70475	0.787056	3.11296	4.28649	2.05949	4.76769	2.08308	2.03663	2.58719	3.56236	2.19109	3.11379	3.16205	3.3478	3.17468	3.91942	3.69438	2.4093	3.35391	5.16068	4.093	3.62328	3.05515	4.585	8.34957	9.49643	9.26246	8.01472	9.25147	9.34551	8.25964	8.43395	8.01364	6.43858	7.02239	6.4968	3.92897	2.96238	2.59327	3.95458	3.17085
Os09g0421300	Phospholipase D lambda.	phospholipase D, putative, expressed	5.33668	3.92691	6.17051	5.71327	5.0894	6.53055	8.83155	7.99866	7.92969	6.87067	7.58468	9.24764	5.47599	5.22917	6.33142	5.47781	5.35707	6.81874	5.78567	4.80206	6.22221	5.65659	6.21085	6.45727	6.85081	7.2552	7.43836	8.39431	10.9503	11.1208	6.51228	6.12801	5.86871	6.45885	5.8586	5.62782	5.1543	5.6189	5.54565	6.01479	5.88876	5.17324	7.9015	7.78402	8.25337	10.9116	8.65389
Os09g0426800	Gl1 protein.	WAX2, putative, expressed	11.2668	11.1076	11.4494	10.1165	10.1128	10.1898	9.00025	8.96511	9.2463	8.83022	9.16854	8.80953	6.4452	6.82707	6.79641	7.14667	7.50098	7.31148	9.81904	10.2462	13.1543	8.8652	11.7892	9.91522	8.96061	8.95784	8.39695	9.81432	10.4131	9.69942	3.68408	4.09298	2.66096	3.88557	5.48304	4.21112	4.43171	4.83406	3.8595	4.13823	5.066	4.3351	2.02978	7.40397	2.95801	8.82874	5.43312
Os09g0439800	Conserved hypothetical protein.	expressed protein	5.0862	5.18023	6.3454	2.89199	3.29213	4.9388	3.9713	3.55865	2.20395	2.06439	2.60733	3.17689	1.47541	2.38855	2.72195	3.17971	2.99848	2.81215	7.10765	10.1484	7.20462	3.77862	4.0797	4.27443	5.35365	5.7939	6.55528	2.68571	2.61959	2.44649	5.69576	5.6657	5.86747	5.61153	5.25447	5.36138	5.60215	4.05958	4.67259	4.64242	3.83097	5.03055	6.55996	5.97768	5.65442	3.6422	5.52833
Os09g0451800	Conserved hypothetical protein.	expressed protein	10.2868	10.4468	9.54341	10.3486	10.2589	9.64266	10.3989	10.6683	10.5849	11.0293	11.2975	10.9833	11.1012	11.1654	10.7766	10.8968	10.7383	10.495	10.1249	10.3751	9.2387	10.214	9.75689	9.61739	10.5496	10.0721	10.5269	11.5804	11.2811	10.814	9.46312	9.24408	9.61891	9.72064	9.13762	9.79537	9.44136	9.82986	10.0264	10.6894	10.0272	10.382	10.482	9.60607	9.61852	9.85637	10.0043
Os09g0498700	Hypothetical protein.	expressed protein	6.63239	7.07021	6.10782	7.09085	6.84609	6.06269	8.04279	7.19669	7.0875	7.83238	7.3484	7.11696	7.22699	6.82693	7.20324	7.23266	7.56843	6.47719	5.32739	6.03382	6.26412	5.36632	5.60756	5.93569	6.53873	5.31632	6.53594	6.15795	6.09237	6.04293	7.49619	6.80981	7.10636	7.63767	6.60373	7.09205	6.88092	7.56767	7.60834	8.06067	7.50183	7.81481	6.48651	6.56699	6.33477	7.32339	6.70051
Os09g0504000	Nucleotide sugar epimerase-like protein (UDP-D-glucuronate 4- epimerase) (EC 5.1.3.6).	UDP-glucuronate 4-epimerase, putative, expressed	4.13381	3.5715	5.613	5.70889	4.98729	7.04833	3.39003	3.07006	3.87881	5.0044	5.49151	5.87227	3.59956	3.17875	3.79872	4.51936	4.10528	5.27311	6.05482	5.09472	6.72724	6.41385	6.88016	7.78165	5.70132	6.84761	6.02761	6.34233	6.60753	7.10599	5.89209	6.27422	5.96954	5.83859	6.85547	6.81248	6.30343	6.97774	7.25641	5.83067	7.27339	6.867	5.34599	6.76199	7.15855	6.99984	6.8841
Os09g0506000	Diphosphonucleotide phosphatase 1 precursor.	nucleotide pyrophosphatase/phosphodiesterase, putative, expressed	5.57648	5.76479	6.71751	6.31299	6.57117	6.60654	3.88714	3.64947	3.73976	4.78475	5.15259	3.6823	3.78776	4.2607	3.70038	4.82849	5.48176	4.90304	7.15773	7.46844	8.01342	6.6146	7.13006	7.70767	4.17679	4.16356	3.92542	3.8245	4.55757	3.16594	6.84753	7.53993	7.81673	6.64466	7.12802	8.24335	5.00814	5.77119	4.60429	4.96706	5.6731	4.90969	4.93206	6.13289	5.90924	4.88452	6.66357
Os09g0518200	UDP-glucuronosyl/UDP-glucosyltransferase family protein.	UDP-glucoronosyl and UDP-glucosyl transferase domain containing protein, expressed	5.48641	6.79979	6.53388	2.28121	3.27085	2.78956	3.20154	2.07821	2.49948	2.0892	2.02524	2.9896	2.85843	2.71983	5.20446	3.84084	3.98441	3.83414	4.8352	4.87317	4.75064	3.44734	3.71267	3.96985	2.28934	4.10155	3.89581	2.29221	3.23894	4.21444	8.02687	7.70314	8.0178	8.60868	7.78459	8.15558	7.69135	7.3117	8.02528	7.94561	7.37193	8.54696	3.09905	2.49453	2.63013	2.78304	3.98527
Os09g0530200	CMCase; cellulase; endo-1,4-beta-D-glucanase (Fragment).	endoglucanase, putative, expressed	1.77012	1.5715	0.229876	0.828201	0.910446	-0.387033	1.71198	2.00712	1.61723	1.77291	1.10907	-0.401845	1.34516	2.40416	2.5642	1.63589	1.30825	0.252343	6.80676	5.02524	4.65966	7.58177	7.48342	7.80241	4.05335	4.86176	4.05349	2.23127	0.538081	3.69388	5.21349	4.20684	4.70765	5.37032	4.79925	4.56875	3.06383	3.613	4.06397	4.13949	3.92814	4.03893	8.7059	8.79391	8.55112	0.896912	9.56443
Os09g0538600	Peroxisome type ascorbate peroxidase.	L-ascorbate peroxidase 4, putative, expressed	6.90505	7.11126	7.03985	8.42064	8.54758	7.49682	8.11999	8.13208	7.68611	9.49148	9.16324	8.69744	7.99716	7.66018	7.79176	8.48436	9.11821	7.93111	6.93609	7.12159	8.20917	6.63197	7.24928	7.42036	8.14311	6.87903	8.30425	9.58921	8.50628	7.71662	8.99668	8.49749	9.31029	9.199	8.16719	8.90665	9.14596	9.67863	9.76233	10.7108	10.0069	10.2592	6.17322	5.59499	4.96611	7.71315	5.72185
Os09g0559200	Hypothetical protein.	expressed protein	2.70597	2.70618	0.584051	0.455815	0.987838	1.10493	2.25946	3.60917	1.33601	2.94741	0.623182	1.36567	0.862831	0.877924	1.32579	-1.76854	0.44646	1.60909	3.57722	2.89443	1.10558	3.17445	2.19598	2.53041	3.69572	4.36619	4.31282	2.73693	1.94229	3.85349	3.25763	3.23027	1.74858	1.83728	3.12722	1.95353	1.20461	2.78205	1.01092	1.90081	2.06162	1.69822	3.12483	3.70853	3.80715	1.89588	3.13082
Os10g0145100	Cyclin-like F-box domain containing protein.	OsFBX372 - F-box domain containing protein, expressed	5.08442	4.63758	4.75588	5.21331	5.2059	5.30254	5.02812	4.95818	5.8466	5.71486	5.34217	5.11785	6.73688	6.37935	5.90557	6.65398	6.1674	6.30128	3.94607	4.36787	3.77763	4.54504	4.4651	4.51995	3.95514	5.77217	5.687	5.86231	5.29866	5.66397	4.52631	4.43097	4.10824	4.66599	4.64108	4.6695	4.74612	4.46627	4.93727	4.91846	4.34211	4.9869	4.88661	4.24708	4.41445	5.34104	4.43963
Os10g0148800	Cyclin-like F-box domain containing protein.	F-box protein family, AtFBL4, putative, expressed	8.32886	8.15073	8.08493	7.89443	7.57702	7.26153	9.40023	8.62484	8.59796	9.35817	8.84368	8.40477	8.81575	8.51211	8.75754	8.69643	8.55683	8.48913	9.42542	9.24914	8.67154	9.01009	8.69903	9.16808	8.38319	8.20688	8.72579	9.04342	9.15563	8.81569	9.25286	8.89531	8.95451	9.19655	8.11758	8.35748	7.56455	8.20544	8.57775	9.34542	8.34709	9.08249	10.9368	10.0642	9.87697	9.65601	10.6782
Os10g0170300	Conserved hypothetical protein.	expressed protein	7.6515	7.33871	6.02828	7.61493	7.5043	6.70277	7.55226	6.84128	6.43552	7.41137	7.08191	6.36743	6.78159	6.59872	6.2857	6.22094	7.252	6.12292	6.95807	6.8276	7.13319	7.20481	7.78002	7.6662	6.11281	5.93498	6.74125	6.27629	6.16882	6.46714	8.25756	7.63482	7.84933	8.29111	6.97867	7.11118	5.66785	6.27704	6.81152	6.8542	6.48472	6.90763	8.55364	8.72316	8.23518	7.05907	8.69442
Os10g0330600	Glycoside hydrolase, family 35 protein.	beta-galactosidase precursor, putative, expressed	2.89363	2.67674	3.06875	2.44779	2.14138	2.02636	1.78125	2.44391	2.69044	2.32408	1.93009	2.39956	3.03463	2.5327	2.11683	0.878331	1.52005	2.44964	1.84221	2.02276	2.10674	1.9994	1.33189	7.12277	2.77541	5.16053	4.71442	1.61067	2.13571	4.74292	1.88864	1.96322	2.28224	2.32456	3.1409	2.54857	0.410938	0.578579	1.96175	0.42444	1.55265	1.50206	1.59798	1.724	2.41956	1.99877	1.68033
Os10g0360100	Sugar transporter protein.	transporter family protein, putative, expressed	5.30438	4.73161	4.87567	3.65496	3.18674	3.9931	4.74481	4.54649	4.93392	4.78176	3.87789	4.51106	4.19698	4.92702	4.76365	3.62277	3.44778	3.70974	5.51363	5.30006	5.16043	5.73064	5.0364	5.21353	3.81717	-0.823145	4.8243	4.94778	4.84707	4.18858	5.09435	5.06495	5.43579	5.28952	4.58218	5.52569	6.61502	6.05244	6.67882	7.11842	6.18748	6.6605	5.51594	4.87105	4.34624	4.05664	5.30067
Os10g0364800	Non-protein coding transcript, unclassifiable transcript.	No Hit	4.45114	4.33507	1.5764	5.72148	5.91808	4.66678	1.42841	3.12723	3.64509	6.17685	6.05081	5.20518	4.6112	4.9619	4.89163	6.05839	7.06597	6.62408	3.41458	4.21099	4.10338	4.31039	5.00555	6.21542	3.60815	5.07662	6.00107	4.42443	4.42573	4.55879	4.78982	5.2743	4.31252	4.95244	5.34261	4.50582	5.93279	6.71899	6.47818	6.39912	6.46148	7.11682	5.72096	4.7484	4.32028	3.83396	6.05825
Os10g0375000	(No Hit)	receptor-like kinase, putative, expressed	0.337424	1.66697	4.0571	2.2418	2.62055	1.57244	2.3314	2.84505	2.87979	3.13087	3.94985	3.73911	-0.483873	1.32813	2.53	2.28022	1.4642	1.10034	4.73413	4.72625	1.70634	5.07271	3.98428	4.89146	3.26343	4.04554	5.19129	3.85063	3.6501	4.469	6.45217	6.4631	6.71291	6.76391	5.66988	6.49584	7.41894	7.67521	8.18967	7.49446	7.35769	8.06944	4.93283	3.15246	4.26106	4.47852	4.52235
Os10g0391400	ZIM domain containing protein.	ZIM domain containing protein, putative, expressed	6.38161	6.30043	10.0209	5.1106	5.48716	6.86843	6.45878	5.72625	6.56326	6.23477	7.68405	7.29026	6.15658	6.08941	6.11964	6.05699	5.78874	6.44592	7.50027	7.24131	11.5079	5.68719	4.89996	6.86339	6.04606	4.41016	5.70603	5.4431	6.05873	5.95334	6.27081	6.67094	9.37939	7.40108	7.19516	7.413	6.24533	6.11324	8.96616	8.14491	6.53575	7.59043	4.67553	2.5002	1.98469	4.94638	3.7409
Os10g0392900	Lipolytic enzyme, G-D-S-L family protein.	GDSL-like lipase/acylhydrolase, putative, expressed	1.71018	2.59269	2.60261	2.0263	2.78109	3.20374	2.05894	0.728063	3.07712	2.27014	1.90751	3.97086	3.84345	3.22963	2.93243	2.9793	2.89385	2.75934	4.74528	5.32908	3.61331	5.76592	5.86779	6.49512	3.92193	5.63989	3.16834	3.19538	3.00195	3.94861	6.55018	7.9027	7.94636	8.9862	9.56371	9.55738	5.64293	6.06746	5.13676	5.05634	5.86993	3.39634	2.70333	3.22708	2.74117	1.75746	1.6722
Os10g0400900	Colon cancer-associated Mic1-like domain containing protein.	CPuORF15 - conserved peptide uORF-containing transcript, expressed	9.82007	9.83972	9.55529	10.4422	10.4096	10.0379	10.3454	10.0545	9.99681	10.1077	9.98646	9.32507	10.309	10.4503	10.208	10.4018	10.7726	10.3846	9.43142	9.36826	9.53971	9.93815	10.1166	10.1341	8.6604	8.58671	8.4719	9.24528	9.22133	8.82915	10.5599	10.2136	10.4588	10.6826	10.1693	10.3907	9.14577	9.33366	9.94321	9.5317	9.1868	9.86601	10.2842	10.2421	10.1437	10.0106	10.2383
Os10g0439700	Cytochrome P450 family protein.	cytochrome P450, putative	3.43255	2.89314	3.08513	3.18143	3.74696	3.24571	1.87676	1.6794	2.4141	3.14574	3.04786	3.23363	2.1771	3.51538	2.9793	4.09384	2.97963	4.19106	2.30313	2.90031	2.64269	3.41424	2.58111	1.63597	2.81976	3.78098	4.76373	4.31445	3.22376	2.15519	4.17773	4.53216	4.50311	5.2103	5.11114	5.68741	6.24041	6.21015	6.22076	6.49791	7.12465	7.45305	2.68042	2.67583	1.90316	4.32974	2.10776
Os10g0501300	TPR-like domain containing protein.	pentatricopeptide, putative, expressed	8.39408	8.7525	7.81204	7.96519	8.05215	7.29384	9.56105	9.70763	9.69348	9.85271	9.93254	9.18854	10.1968	10.3214	9.84297	9.35995	9.53132	9.72749	9.13498	9.61963	7.96683	8.85786	8.34952	8.28133	9.51361	8.74623	9.67619	9.95639	10.0223	9.22083	8.63058	8.53866	8.24997	8.39784	7.93459	8.18968	9.07537	9.42683	9.18788	9.72164	9.48083	9.41236	10.808	9.57237	9.63701	9.20015	9.79612
Os10g0514600	T-complex protein 1 delta subunit.	T-complex protein, putative, expressed	2.70537	2.65217	1.41039	1.83788	2.93291	3.30263	2.4345	2.72387	3.27585	2.23144	2.14176	2.46784	1.38825	2.61311	2.95933	2.54766	2.42515	0.197619	2.88756	1.68296	1.73837	1.85789	1.66406	3.25546	3.27497	0.980197	4.33118	1.98474	1.76044	2.80718	2.80782	3.12601	1.27078	2.97663	3.6003	3.31998	4.40773	2.58442	2.60046	1.67125	2.3984	3.10369	2.3598	1.85181	1.61496	1.20176	2.60126
Os10g0552900	Enoyl-CoA hydratase/isomerase domain containing protein.	enoyl-CoA hydratase/isomerase family protein, putative, expressed	10.3977	10.7734	9.2465	10.11	10.1464	9.09525	10.2643	10.609	10.5778	10.1691	10.4434	9.928	10.9619	10.9074	10.7838	10.6238	10.7921	10.6519	10.4392	10.4511	9.95054	10.6738	10.5125	10.578	10.1925	9.77229	10.207	10.4611	10.1647	9.67507	10.718	10.5587	10.5958	10.8782	10.3675	10.1722	9.67707	9.71823	10.0475	9.91424	9.8055	10.3891	11.4619	11.0113	10.8547	9.68825	10.7306
Os10g0567600	Conserved hypothetical protein.	expressed protein	9.02316	8.67983	8.44008	9.28483	8.96827	8.54404	10.0809	9.79662	9.95413	9.47216	9.11685	8.89991	9.71962	9.66428	9.51572	9.48436	9.25241	9.75133	8.71866	9.47418	9.75434	9.26935	9.48629	9.34394	9.49695	8.77462	8.36963	9.91371	9.78197	8.98719	9.2302	8.70384	8.70493	9.63688	9.09118	9.0439	8.73227	8.85683	9.11908	9.07164	8.92529	9.49243	9.94349	9.99184	10.1503	11.3014	10.3844
Os11g0101200	CCT domain containing protein.	RNase P subunit p30, putative, expressed	8.49166	8.86853	9.06112	8.57527	9.13107	9.10596	8.77558	9.54459	9.31649	9.05669	9.92907	8.63778	8.09268	8.39233	8.30489	8.27336	9.53273	8.80734	8.62803	9.44213	8.88057	7.94687	8.67322	8.47726	7.58003	6.41562	7.1168	7.85009	8.79963	7.68535	8.43855	8.76325	8.97657	8.44479	8.48096	8.84662	8.75988	9.26188	9.11526	9.06926	9.28292	9.03232	9.65931	9.26312	8.78111	10.0659	9.12896
Os11g0120100	Harpin-induced 1 domain containing protein.	harpin-induced protein 1 domain containing protein, expressed	11.7807	11.3498	11.8853	11.5132	11.4732	11.6422	12.0012	12.0367	11.9042	11.1193	10.9854	10.8009	11.5159	11.9382	11.7081	11.3555	11.4035	11.3411	11.4012	10.9276	11.3179	10.2176	11.3409	10.6405	10.8011	9.85636	10.0767	11.5888	11.239	10.0476	9.98794	9.69261	9.74944	9.80335	9.45764	9.73514	8.8085	9.13027	9.27664	9.43668	9.25352	8.82791	8.38332	10.1088	9.90324	11.5653	9.97397
Os11g0121500	Protein kinase domain containing protein.	protein kinase, putative	6.94598	6.39291	6.35514	7.70699	7.60576	7.36713	6.74995	5.69522	5.46616	6.56743	6.99316	6.15527	5.14876	5.59715	5.98238	6.28617	7.07603	5.67112	6.95183	6.62657	6.83616	5.29571	6.03508	6.14041	6.40337	4.37564	6.76345	4.87759	6.88287	3.98872	4.97113	4.30964	5.80123	4.47464	3.46761	4.56284	4.10059	3.97097	4.36072	4.4095	2.95887	4.67059	7.39186	7.32803	7.39408	6.24656	7.09656
Os11g0124900	Glycosyl transferase, family 8 protein.	glycosyl transferase, family 8, putative, expressed	5.74744	5.7919	5.93896	4.65946	5.01921	4.11039	5.00203	6.18224	5.4062	4.48765	5.48391	4.76534	6.05911	5.86249	5.044	4.83194	4.67312	4.19549	10.0443	9.33012	9.76792	9.95452	10.2638	10.1496	4.75309	4.15831	5.86936	4.4436	5.52114	5.92642	9.2227	8.86198	9.74257	9.31428	8.34629	8.64598	6.66648	6.6785	8.47403	6.92831	6.94799	8.36101	10.9669	11.077	11.1491	7.98568	10.6674
Os11g0138400	Phosphoglycerate/bisphosphoglycerate mutase family protein.	retrotransposon protein, putative, unclassified, expressed	4.72736	5.58054	4.3769	5.19353	5.51253	5.35689	5.58881	6.41772	6.17893	5.56904	5.70475	5.02181	6.16042	6.03558	5.83893	5.34958	6.01008	6.23748	4.69159	5.65061	4.80236	5.42362	5.31206	5.31621	5.31466	3.91391	4.93763	5.0781	5.58255	4.4274	4.71407	5.07747	4.33508	4.62331	5.21219	4.38925	5.32179	5.52981	5.34285	4.60698	5.31283	4.81312	6.25077	5.70043	5.3592	4.85752	5.60026
Os11g0146200	Ankyrin repeat containing protein.	ankyrin repeat domain containing protein, expressed	5.47595	5.73741	5.62243	5.92226	9.11417	5.42167	6.36976	5.36905	5.29915	7.47036	7.72219	7.55601	6.56496	6.7261	6.83127	7.21453	8.23734	6.20681	4.364	5.54108	5.71068	5.55843	5.40539	5.45869	6.30034	5.67687	7.30903	7.00499	6.9532	6.96474	5.89465	6.07323	5.74296	5.74131	6.38685	6.2157	6.11468	7.71814	6.92593	7.44603	7.48605	7.55324	6.44046	5.87412	5.46072	7.26074	6.47898
Os11g0167300	Protein of unknown function DUF537 family protein.	expressed protein	6.62352	6.87766	5.47159	6.17117	5.82147	5.65418	6.75702	6.67338	6.71155	7.25995	7.05733	6.91517	7.96164	7.67465	7.54512	7.42702	7.32891	7.54905	7.58487	7.64466	6.27925	7.89569	7.41425	7.50793	7.32822	6.98047	6.87402	6.06463	6.69982	6.84278	7.41497	7.31095	7.07909	7.7369	7.38137	7.25963	7.03128	7.28517	6.79146	7.27173	7.07799	7.36765	9.73352	8.41613	8.4657	7.05975	8.70657
Os11g0209100	Cyclin-like F-box domain containing protein.	OsFBX416 - F-box domain containing protein, expressed	5.28091	6.58817	4.21784	7.30316	7.33996	5.4408	4.97178	4.45792	4.67192	7.53979	7.92978	6.74126	6.61232	6.37127	6.11168	8.06539	8.20551	7.92975	8.36068	8.32248	7.44524	8.48906	8.26357	8.15305	6.03405	4.39179	5.62919	6.95034	7.13798	6.1561	8.09053	7.8138	7.68718	8.27543	7.5529	7.31182	6.13682	6.35991	6.5922	6.27173	6.55459	6.71004	9.92384	9.19169	8.8923	6.42381	9.13579
Os11g0209200	Ribosomal RNA apurinic site specific lyase.	OsFBX417 - F-box domain containing protein, expressed	6.67481	6.86597	6.13351	7.72007	7.94448	7.20709	7.39728	7.40705	7.43784	8.89091	9.01043	8.57239	8.20957	8.52118	8.25105	9.0068	9.17802	9.08432	7.97754	8.05507	7.32802	7.98937	7.54055	8.03992	7.70471	7.71871	8.62431	9.76273	9.55877	8.88204	7.59779	7.3156	7.64786	7.54719	6.89183	7.48099	7.38161	7.99021	7.98079	8.53291	8.08388	8.44815	8.76603	8.18198	7.95203	7.75009	8.67398
Os11g0422100	Hypothetical protein.	No Hit	4.13	3.97244	4.47948	3.72708	4.0336	3.68976	4.72815	4.6439	4.45087	4.67147	5.09315	4.66454	5.20071	4.56379	4.1019	5.62298	4.74713	4.60897	6.26212	6.34423	5.99686	5.64263	5.38466	5.96334	4.31473	5.03271	5.28944	5.46091	5.1346	5.73501	6.51793	6.17895	6.58021	6.66798	5.76991	6.22777	6.42972	5.84362	6.50554	5.96117	5.51628	6.58658	8.59192	8.37967	8.3493	8.43944	8.54269
Os11g0515500	Conserved hypothetical protein.	OsFBL55 - F-box domain and LRR containing protein, expressed	9.58454	10.0393	9.71914	9.86889	10.0852	9.80013	10.1611	10.7761	10.6357	10.6437	11.1872	10.682	10.7738	11.0989	10.6192	10.5253	11.0859	10.8227	9.75354	10.2849	9.70971	9.67069	9.38059	9.47553	10.5632	10.3348	10.5925	11.6919	11.4187	10.6966	9.46988	9.50165	10.0791	9.53365	8.77041	9.74577	9.49254	9.79553	10.3633	10.0884	9.78767	10.5947	10.2123	10.1742	10.1667	10.372	10.3085
Os11g0544300	Plant specific of unknown function DUF860 family protein.	ubiquitin carboxyl-terminal hydrolase, family 1, putative, expressed	10.1323	10.534	8.58203	9.55645	9.6149	8.66178	9.36889	10.0314	9.79269	9.73899	10.0113	9.59425	10.0279	10.0675	9.85326	10.051	10.091	9.88553	10.2352	9.85097	9.15154	10.3193	10.381	9.99805	8.91398	8.76037	8.89927	9.4684	9.54054	8.98291	8.62141	8.75767	8.19936	8.96063	8.79007	8.37748	7.8592	8.20596	8.25948	8.13574	8.03539	8.64535	10.6758	9.86271	9.8064	8.68824	9.91187
Os11g0545000	Hypothetical protein.	expressed protein	10.5877	10.8872	9.85038	10.6123	10.7979	9.76996	10.6547	10.8268	10.4702	10.2087	10.5968	10.1935	11.1277	11.2821	10.789	10.8106	10.8221	10.5073	11.1947	11.0418	10.0766	10.7993	10.4441	10.2763	10.417	9.76086	10.3853	10.28	10.3153	9.42399	9.73671	9.69904	9.92786	10.068	9.24957	9.67665	8.97999	9.43224	9.78088	9.53436	9.52226	10.0328	11.8219	11.4216	11.127	10.3075	10.9463
Os11g0579900	ARM repeat fold domain containing protein.	pumilio-family RNA binding repeat domain containing protein, expressed	4.58465	5.45866	3.72645	4.77854	4.44712	3.92492	4.35195	4.77534	3.70276	5.0395	4.91781	4.46293	4.66905	4.29687	3.80141	4.83325	5.10206	6.19982	4.77707	5.45928	4.01406	4.38902	4.19764	3.74681	4.38363	5.30459	4.34386	4.70021	4.561	4.42406	4.14862	3.9811	3.6164	4.4811	3.87733	3.74017	4.52343	4.89966	4.05308	4.89143	4.86585	4.3326	5.2621	4.12798	3.90387	7.10343	5.24287
Os11g0661000	TPR-like domain containing protein.	pentatricopeptide, putative, expressed	9.52989	9.96439	9.09866	9.11501	9.5455	8.84268	9.43244	9.89513	9.81168	9.64215	9.80007	9.33377	10.1254	10.5348	10.0264	9.61305	10.1762	10.4175	9.0745	9.09205	8.87496	9.48435	9.56841	9.56976	9.06066	8.28416	9.00147	9.62677	9.67287	9.06429	8.49145	8.56363	8.60545	8.67209	8.49127	8.67798	8.79453	8.53859	8.8261	8.64479	8.47768	8.96361	10.0371	9.60289	9.54165	9.06586	9.93027
Os11g0681400	SWIM Zn-finger domain containing protein.	TKL_IRAK_DUF26-lh	1.80819	2.3219	0.52214	1.32312	1.11543	2.14438	1.27099	1.88871	2.70961	-0.00904754	1.23295	2.55885	3.45602	1.95884	1.17764	2.24589	0.732384	3.0035	1.57647	1.77774	1.62307	1.59895	2.35003	1.75038	-0.283119	3.92652	5.49594	2.24059	1.003	4.64328	3.67355	3.93916	1.83871	3.59259	5.14331	3.76908	4.22088	3.58708	2.3413	2.62529	3.36634	2.2231	1.81008	1.58562	3.62441	1.04282	0.72467
Os12g0101000	(No Hit)	RNase P subunit p30, putative	6.99276	7.56913	7.60167	7.3196	7.6128	7.68442	7.27259	7.86402	7.59847	7.61875	8.22295	7.00213	6.70228	6.87951	7.04503	6.82077	7.94689	7.3339	7.26188	8.16585	7.51144	7.00526	7.21811	7.04486	5.54916	5.71278	4.71435	5.6259	7.00459	5.22194	7.15756	7.41046	7.48214	7.17473	7.18257	7.40629	7.2093	7.64214	7.36966	7.3952	7.77904	7.1457	8.03803	7.78002	7.35447	8.1071	7.65686
Os12g0114400	TPR-like domain containing protein.	pentatricopeptide, putative, expressed	3.67349	4.34467	3.47676	4.5676	4.52815	3.53228	3.41667	4.55291	4.3601	4.8958	5.35343	4.83403	4.39641	3.60558	3.76443	4.35463	5.01604	4.02744	3.99798	4.14	4.21528	3.56598	4.59732	5.01883	4.94425	2.44527	3.84923	3.38418	3.77937	4.14929	4.64428	4.97562	4.15556	4.63009	5.3665	5.20431	5.2819	4.73971	4.1059	3.60408	4.66854	4.41913	5.64991	4.81973	4.80986	4.32013	4.96123
Os12g0119800	Harpin-induced 1 domain containing protein.	harpin-induced protein 1 domain containing protein, expressed	11.1357	10.7495	11.4432	10.3707	10.3763	10.7375	11.1209	11.1388	11.0936	10.3271	10.1894	10.296	11.0855	11.1774	10.8662	10.7983	10.6313	10.8416	10.9115	10.8404	11.2291	9.8995	10.9892	10.2102	10.5994	10.1245	10.0692	11.6461	10.9985	10.1479	9.89948	9.67158	9.82218	9.63442	9.14293	9.29176	8.87793	9.2433	9.35992	9.65642	9.17436	8.95902	8.34441	9.76656	9.85572	11.5794	9.63695
Os12g0122400	Hypothetical protein.	glycosyl transferase, family 8, putative, expressed	3.47259	4.20999	4.41248	2.289	2.10225	3.76821	3.42605	3.87872	4.12832	2.25317	3.01708	4.96949	4.40119	4.26189	4.35501	3.48148	2.97897	3.49518	6.09385	6.01529	6.24259	7.06829	7.0158	6.39612	5.06741	5.18777	4.06476	3.71459	4.50275	2.6181	4.64075	5.12035	5.65677	4.88809	5.36441	4.68296	5.39615	5.00492	5.06058	3.53196	4.29039	4.84388	8.79525	7.75772	7.61456	5.11094	7.66037
Os12g0124400	Exostosin-like family protein.	exostosin family domain containing protein, expressed	9.09034	9.66315	9.00006	9.85724	9.99893	9.65902	10.0966	10.4646	10.3154	10.1368	10.0982	9.67791	10.4163	10.8185	10.8923	10.2798	10.8049	11.2336	9.79162	9.83627	10.1026	9.78758	10.0178	10.4768	9.29357	8.79565	9.50006	9.90866	10.0275	9.37374	9.77048	9.84254	9.91516	9.91644	9.42485	9.97315	9.09464	9.42959	9.64799	9.54608	9.49531	9.77237	10.2047	10.3145	10.2832	10.5757	10.5308
Os12g0135900	50S ribosomal protein L24.	ribosomal protein L24, putative, expressed	8.29412	8.68133	7.9538	8.34433	8.50586	8.20022	8.36984	8.77151	8.74237	8.37277	9.17136	9.23712	8.42475	8.81434	8.77112	8.39311	8.67292	8.34446	9.95611	9.47917	8.70802	9.58569	9.10436	9.39398	9.07425	8.66284	9.53618	9.23067	9.12763	8.67354	8.4577	8.40008	8.72678	8.80272	8.31179	8.35128	6.81382	7.23776	8.03326	7.91085	7.62684	8.33114	10.5408	10.2741	10.263	8.14992	9.74036
Os12g0136300	Hypothetical protein.	No Hit	3.55633	2.72899	0.650744	4.4287	4.09412	5.21155	4.23885	2.72339	3.20393	4.6548	4.72564	4.90034	3.41865	3.66506	3.96844	3.49081	4.44428	4.99818	3.26548	2.90182	3.56163	3.77912	3.8448	4.32842	3.71815	4.66418	3.58226	4.24446	4.05173	3.55442	4.00766	3.84151	4.13678	4.48416	4.22015	4.15193	4.99031	4.34388	3.70808	4.03104	4.17024	3.64748	3.21701	3.70513	2.47952	5.87849	3.65594
Os12g0171700	Hypothetical protein.	expressed protein	7.80585	7.85809	6.87929	7.63481	7.53112	6.15462	8.72224	8.49338	8.05475	6.79884	6.87742	6.53221	7.81455	7.81467	8.24217	7.33841	8.15793	7.60024	7.88767	7.64411	7.82599	8.35838	8.47575	8.44617	6.92978	6.74675	6.81499	6.13814	5.99045	5.56467	7.49203	7.24234	7.53437	7.93118	7.23153	7.11271	6.29262	6.86341	6.96322	3.61763	7.11042	7.62338	10.1878	9.36198	9.18891	7.12941	9.21562
Os12g0178000	Aldehyde dehydrogenase (EC 1.2.1.3).	No Hit	7.76618	6.9606	7.63217	6.7485	6.12786	5.76171	8.58091	8.07704	8.01325	5.90659	5.11851	5.48489	8.98019	9.61636	9.19862	7.05949	7.32915	7.2842	10.1094	11.1162	11.4235	10.0261	9.16502	10.2768	10.1272	10.0076	9.95184	9.99005	10.8705	10.7962	5.91914	5.40204	5.09188	5.93229	5.80277	5.79353	5.82792	6.64731	6.33161	6.74149	6.4527	6.17664	3.78963	5.72351	3.63054	6.7436	4.44504
Os12g0193100	Subtilisin inhibitor I (ASI-I) [Contains: Subtilisin inhibitor II (ASI-II)].	protein kinase PKN/PRK1, effector, putative, expressed	4.86887	4.43213	3.97967	5.75183	6.04514	4.94006	5.1171	5.39679	5.12804	5.10212	5.0222	4.58013	4.44075	4.83424	4.73379	4.56282	5.60864	5.0163	4.5328	4.26386	4.35281	4.01539	3.85374	4.05803	4.36756	5.4413	4.77857	4.75341	4.9585	4.47636	6.46567	6.00527	6.38051	5.62391	6.11776	6.55581	4.45712	5.08445	5.44501	5.71906	5.19924	5.30305	6.97531	5.85629	5.21284	5.12973	6.82499
Os12g0236500	Aspartyl aminopeptidase-like protein.	aspartyl aminopeptidase, putative, expressed	9.32923	9.6176	9.12523	10.0707	10.3709	9.83603	10.1965	10.285	10.1135	10.2915	10.5929	9.71397	10.2727	10.6146	10.1771	10.2397	10.7524	10.0565	10.7344	10.6294	9.94917	10.6181	10.4505	10.297	9.88319	9.50257	10.394	10.4651	10.5357	9.83887	10.7328	10.578	10.5836	10.7048	10.4619	10.3128	9.72941	10.235	10.3643	10.2834	10.1841	10.3164	11.1772	11.2831	10.9485	10.8322	11.253
Os12g0456100	TPR-like domain containing protein.	PPR repeat domain containing protein, putative	5.00169	5.60791	4.00345	6.22253	6.2698	5.20868	4.85706	5.60936	5.26353	6.61288	7.0996	5.93426	5.58763	5.95059	5.40883	6.51643	7.0037	6.47036	5.81721	5.53405	5.28422	6.61658	6.76504	6.58709	4.7121	4.78222	5.76565	5.97012	6.74828	5.87862	5.28364	5.33226	5.22176	5.7387	5.41302	5.24623	5.2189	5.50759	5.15814	5.61079	5.25786	5.78826	7.22662	6.21735	6.13459	4.7424	6.96984
Os12g0502200	Single-stranded nucleic acid binding protein.	glycine-rich RNA-binding protein 7, putative, expressed	12.3321	12.5477	11.0732	11.9847	11.8504	11.0729	12.2568	12.7215	12.7265	11.8007	11.7961	11.5793	12.99	12.9043	12.6667	12.3428	12.2191	12.3612	12.5342	12.5665	11.5917	12.8982	12.3295	12.3355	11.7275	11.2409	12.5903	11.9303	12.1825	11.6889	12.5513	12.2721	12.0783	12.8003	12.1487	11.9235	11.0882	11.5416	11.8075	12.0388	11.5643	12.0078	13.0105	12.9087	12.6526	10.6086	12.2194
Os12g0535300	Hypothetical protein.	csAtPR5, putative, expressed	11.5865	11.8939	10.6226	11.8926	12.0584	10.9818	11.3607	11.7711	11.6011	11.9028	12.0569	11.5796	12.0958	12.3438	11.7971	12.4499	12.4241	12.1618	10.2371	10.6014	10.1402	10.9997	10.5971	10.5361	10.1068	9.63675	10.8506	11.2828	11.6902	10.7865	10.1967	10.3369	10.6558	10.632	10.2933	10.3914	9.4176	9.58625	10.1153	10.408	10.1641	10.3239	12.2716	11.8639	11.7754	11.362	11.7519
Os12g0552300	TPR-like domain containing protein.	pentatricopeptide, putative, expressed	5.0872	5.69015	6.08441	6.79879	7.01919	6.01749	4.71137	5.51619	5.089	6.7459	6.62874	5.86782	5.7348	5.68089	5.83724	7.2145	7.84722	7.17633	5.91075	5.72134	5.83342	5.43414	5.95869	6.25822	5.53076	5.77166	5.3432	4.85103	4.91155	3.88918	6.07726	6.0866	5.81571	6.04868	6.16816	6.09703	5.84553	5.99098	6.00009	6.29806	6.07152	6.30707	7.64194	6.97697	6.65273	5.70942	6.6563
Os12g0588900	Hypothetical protein.	expressed protein	8.26239	8.52698	7.65362	8.43184	8.48953	7.75232	7.34194	7.67186	7.85649	8.66217	9.15528	8.55396	8.29783	8.25001	8.34316	8.78364	8.76772	8.88583	7.51561	7.90641	7.36947	8.70637	8.22144	8.344	8.08754	7.71688	8.47147	8.9533	9.38331	8.78475	7.66263	7.39473	7.8443	7.94506	7.28136	7.75454	7.07883	7.13845	7.63067	7.36325	7.46122	8.09579	8.40235	7.59895	7.60004	8.02486	8.24569
Os12g0605800	Methylcrotonyl-CoA carboxylase alpha chain, mitochondrial precursor (EC 6.4.1.4) (3-Methylcrotonyl-CoA carboxylase 1) (MCCase alpha subunit) (3-methylcrotonyl-CoA:carbon dioxide ligase alpha subunit).	methylcrotonoyl-CoA carboxylase subunit alpha, mitochondrial precursor, putative, expressed	8.39637	8.63416	8.59583	10.3892	10.5925	10.4716	9.38978	9.40254	9.28189	9.93594	10.1187	9.79077	9.25802	9.45228	9.79222	10.1484	10.7181	10.225	8.77048	8.27325	9.36429	8.4707	9.22613	9.75964	8.46663	8.10641	8.06518	8.15142	9.25276	8.7557	8.50153	8.48199	9.10235	8.65279	8.1408	8.71278	8.50343	7.94769	8.95994	8.70454	8.15248	9.02135	8.6356	8.7508	8.70763	9.44175	9.20344
Os12g0606900	Hypothetical protein.	ulp1 protease family protein, putative, expressed	8.86586	8.69268	8.46004	9.16554	9.00215	8.82885	9.82262	9.49433	9.1165	10.2487	10.2054	9.98421	9.65481	9.45292	9.43918	9.91375	10.0114	9.59116	8.40685	8.97813	8.38271	8.4294	8.04772	8.16998	9.5294	8.64381	9.11064	10.4338	10.5891	9.90721	8.60554	8.29579	8.61413	8.65005	7.97551	8.53908	8.59747	8.9824	9.10517	9.6019	8.95081	9.40424	9.58104	8.80493	8.68722	10.2211	9.14523
Os12g0610600	NAM / CUC2-like protein.	No apical meristem protein, putative, expressed	7.88297	7.51893	7.30654	8.56038	8.47274	8.25728	7.95883	7.34117	7.76696	8.87599	8.20028	8.15474	10.8327	11.0454	10.852	12.3859	12.0185	12.6838	8.16745	9.39949	8.71703	10.1529	9.16948	9.50704	9.1203	7.97256	8.48624	10.3631	8.85144	8.09781	9.66457	9.02132	9.49423	10.1161	9.7149	10.3888	9.97486	10.2081	10.3386	11.0636	10.7963	10.5735	3.24938	4.39771	4.82188	7.12696	5.47025
Os12g0628300	(No Hit)	expressed protein	8.69949	8.81388	9.07092	8.53334	9.0242	9.41515	9.61576	9.75563	9.70138	9.38122	9.69007	9.54901	9.55052	9.56116	9.22594	9.6344	9.83291	9.37492	9.45697	10.0001	9.65716	9.0247	8.52641	8.64247	9.85691	9.6448	9.40801	11.0139	10.1551	9.70792	10.4554	10.4593	10.6718	10.7206	10.403	10.6261	9.60179	10.1053	10.5934	10.285	10.3392	10.7399	9.65174	8.97129	9.12894	8.81579	9.4688
[truncated: 129 more columns]
