# Supplementary material for: Comprehensive Network Analysis of Anther-Expressed Genes in Rice by the Combination of 33 Laser Microdissection and 143 Spatiotemporal Microarrays
Source: PLoS One. 2011 Oct 26;6(10):e26162. doi: 10.1371/journal.pone.0026162 (PMC3202526; doi:10.1371/journal.pone.0026162)
Supplement: Table S18 — Microarray data of Bicellular (BC)-pollen preferentially expressed genes. (XLS) [file pone.0026162.s019.xls]

## Sheet: Sheet1
Table S18. Microarray data of Bicellular (BC)-pollen preferentially expressed genes.
RAP-ID	Description_RAP-DB	Description_TIGR	Leaf blade_vegetative_12:00	Leaf blade_vegetative_12:00	Leaf blade_vegetative_12:00	Leaf blade_vegetative_00:00	Leaf blade_vegetative_00:00	Leaf blade_vegetative_00:00	Leaf blade_reproductive_12:00	Leaf blade_reproductive_12:00	Leaf blade_reproductive_12:00	Leaf blade_reproductive_00:00	Leaf blade_reproductive_00:00	Leaf blade_reproductive_00:00	Leaf blade_ripening_12:00	Leaf blade_ripening_12:00	Leaf blade_ripening_12:00	Leaf blade_ripening_00:00	Leaf blade_ripening_00:00	Leaf blade_ripening_00:00	Leaf sheath_vegetative_12:00	Leaf sheath_vegetative_12:00	Leaf sheath_vegetative_12:00	Leaf sheath_vegetative_00:00	Leaf sheath_vegetative_00:00	Leaf sheath_vegetative_00:00	Leaf sheath_reproductive_12:00	Leaf sheath_reproductive_12:00	Leaf sheath_reproductive_12:00	Leaf sheath_reproductive_00:00	Leaf sheath_reproductive_00:00	Leaf sheath_reproductive_00:00	Root_vegetative_12:00	Root_vegetative_12:00	Root_vegetative_12:00	Root_vegetative_00:00	Root_vegetative_00:00	Root_vegetative_00:00	Root_reproductive_12:00	Root_reproductive_12:00	Root_reproductive_12:00	Root_reproductive_00:00	Root_reproductive_00:00	Root_reproductive_00:00	Stem_reproductive_12:00	Stem_reproductive_12:00	Stem_reproductive_12:00	Stem_reproductive_00:00	Stem_reproductive_00:00
Os01g0112100	Conserved hypothetical protein.	No Hit	2.0158	1.11664	2.89806	2.80148	2.22011	2.90304	2.13767	3.02538	2.68003	2.34215	2.38068	3.08601	2.98631	2.29803	1.059	2.76191	2.76985	2.23444	1.46741	0.935625	1.2799	1.99773	0.572512	1.66344	2.229	3.91508	5.86236	2.69406	2.16753	3.97724	1.0972	-0.016221	1.7887	0.488205	0.764896	1.59961	3.08148	-0.124901	1.78206	0.144844	-0.323874	2.46287	2.86177	2.51453	2.08357	1.63625	2.19606
Os01g0114700	LRK33.	Ser/Thr receptor-like kinase, putative, expressed	3.50571	3.08879	2.3924	2.83266	2.90729	1.09348	1.95346	2.39024	2.94493	3.29323	4.43745	1.31158	2.69012	2.01799	2.68301	3.82789	2.19539	3.14844	2.01155	1.72333	1.10217	1.51968	1.13233	1.58092	3.08189	3.86761	3.78537	3.08763	1.8742	3.21025	0.797251	2.78774	2.07891	1.59073	2.53393	1.35398	3.48996	2.75963	0.752062	2.19509	2.9235	2.59046	2.73741	1.60444	4.98852	2.07832	1.95325
Os01g0116200	Protein kinase domain containing protein.	protein kinase domain containing protein, expressed	2.06932	2.05733	2.43032	0.878421	2.09685	1.86463	2.76316	2.0552	3.03578	3.31837	1.7567	0.132101	2.82969	1.90685	3.70414	3.36581	2.53743	2.09873	0.978294	1.11301	2.21874	1.19605	0.747529	1.19375	1.73129	4.07937	5.10332	2.50444	2.24787	5.84886	1.76648	-0.0281375	0.913594	1.13197	-0.647329	2.2797	2.5626	0.747126	2.53704	3.3385	1.30284	0.736507	0.96372	1.43646	-1.35011	1.90574	1.1999
Os01g0126000	Non-protein coding transcript, uncharacterized transcript.	No Hit	2.52231	2.15647	2.67411	1.8951	2.37791	1.6167	3.11928	2.53825	1.49806	2.80258	2.33421	3.31686	3.03985	2.58034	3.53059	2.5268	2.59275	3.09141	2.21233	1.60443	2.23026	1.85662	2.24914	2.05665	3.66219	5.16113	3.80659	2.97556	1.30651	2.7176	0.833044	1.59651	1.42082	2.15582	2.18857	1.59191	1.50525	1.82265	2.34469	1.34785	1.2807	2.15313	1.36241	2.15762	1.84133	1.3754	1.50198
Os01g0134300	Hypothetical protein.	No Hit	1.28905	3.0064	3.97519	1.88818	2.19509	3.73535	4.158	3.75131	2.60689	2.89047	2.44629	3.60575	0.535796	3.6309	2.8923	3.52593	3.13545	1.80476	3.04546	1.81064	4.06912	2.84515	2.86019	0.86356	5.18071	5.2707	4.52674	3.44678	3.19595	4.43465	2.77211	3.41579	1.90543	2.46191	4.63335	3.6991	5.50378	4.19976	2.61641	1.83253	5.50067	1.78959	1.86166	2.06663	0.621651	2.74424	1.88917
Os01g0138100	Hypothetical protein.	No Hit	1.65063	2.82296	2.3428	2.09811	2.40379	2.23323	2.29444	1.02266	2.46035	1.90497	2.02279	1.56111	1.47751	1.45606	2.55805	2.31209	2.67609	1.47345	2.44498	1.50205	2.36715	1.44282	0.756596	1.72732	4.16632	3.69459	2.58427	2.70772	2.89237	3.9025	1.19309	-0.107585	2.28535	0.80494	-1.38921	1.10969	-1.69416	-1.28784	2.41244	-0.139456	-1.57268	0.397185	1.88976	1.25452	2.9473	1.22227	2.05025
Os01g0154900	Esterase/lipase/thioesterase domain containing protein.	gibberellin receptor GID1L2, putative	2.29038	1.77423	2.69555	2.60348	2.15001	1.29146	1.05271	4.34901	3.44781	1.70128	2.33768	2.73292	3.17597	3.67822	2.8736	3.60594	2.97721	2.15877	2.00657	0.534313	1.52579	-0.61176	0.549697	1.55788	2.76089	5.21883	-2.12765	3.15957	2.17927	3.84891	-0.127834	-0.70559	1.13465	2.44536	-1.6438	1.01958	3.89248	1.89806	1.46811	-0.4095	-0.0446455	0.706239	2.25692	2.11234	2.27921	2.70669	1.97891
Os01g0161000	Leucine-rich repeat, typical subtype containing protein.	verticillium wilt disease resistance protein Ve2, putative	2.92111	1.97794	3.23259	2.71655	2.34561	2.18304	2.34934	2.82443	3.16652	2.23585	1.42318	2.71372	3.14606	2.79206	3.52388	3.17578	2.4529	1.77875	2.42415	2.49943	2.43033	2.64268	2.10889	1.79032	4.11071	5.38404	2.88307	2.5991	2.86973	3.90952	2.87502	3.52009	1.70337	2.46662	4.62483	2.6788	4.25194	4.78718	3.05288	3.26167	4.35373	2.04965	2.19977	1.74081	2.30118	1.52366	1.84303
Os01g0207000	Hypothetical protein.	No Hit	2.46581	2.14524	2.43697	2.06181	1.87389	3.16857	2.33986	1.00335	0.803301	4.01418	1.65959	2.96867	2.20141	1.42242	1.46876	3.13516	1.72908	1.73485	2.26604	1.52346	2.2393	2.46176	1.96329	6.73991	2.8149	4.08684	-1.14769	2.76531	1.06508	2.31239	2.39659	3.07304	1.55137	2.64456	3.82957	1.26476	4.31066	4.08508	1.61175	1.1143	3.67095	1.07922	2.06919	0.628195	1.71724	1.88656	1.74396
Os01g0208800	Conserved hypothetical protein.	No Hit	1.59794	1.43547	2.18206	0.994469	2.77361	1.15701	1.03204	0.775749	2.44809	0.983105	1.99485	0.970026	2.3432	1.3646	-0.589392	4.29753	1.21599	2.7122	0.779789	0.18943	1.56557	1.57418	1.13914	1.36452	-0.0206169	4.50975	3.19246	0.505124	-0.544252	4.56678	0.7992	1.9144	1.08993	0.676023	3.1614	0.640138	2.06103	2.41533	1.13828	2.02404	1.71312	1.75551	2.81451	4.21641	2.31745	1.95534	1.67222
Os01g0216300	Lipolytic enzyme, G-D-S-L family protein.	GDSL-like lipase/acylhydrolase, putative, expressed	1.46623	1.43468	1.1337	1.02192	2.56922	0.227441	0.525031	1.97949	2.29519	1.57267	2.26758	1.18179	2.301	0.0884043	0.0104983	2.57226	0.839101	1.31907	0.884263	0.0641538	-0.112445	0.119391	-0.0739005	0.724864	2.56121	4.24247	4.18931	1.81956	0.119374	4.59213	0.829152	-0.86442	0.551783	0.0919851	-1.45703	0.294875	-0.414511	-1.88693	2.78613	0.065628	-1.82258	1.40254	1.17231	0.0956703	1.80905	1.07955	1.56362
Os01g0219900	Conserved hypothetical protein.	No Hit	4.60193	4.28582	5.25709	3.69481	4.67693	4.98467	3.85589	4.30218	3.79919	2.67289	3.4475	4.81663	4.50171	4.4431	4.07251	4.50085	3.74208	3.9141	3.86093	3.44836	3.64835	3.58805	3.47184	3.7378	3.54844	-0.194025	3.8262	5.52737	4.40267	4.85505	3.67752	3.54385	3.41548	3.0025	3.72036	3.28495	4.8194	3.88439	3.11085	4.56293	3.49961	3.37362	3.98683	3.99871	3.32085	4.71802	4.10224
Os01g0260000	Protein prenyltransferase domain containing protein.	tetratricopeptide-like helical, putative, expressed	4.70256	3.99217	4.21015	5.2011	4.7822	4.67238	3.4671	3.68416	3.48951	4.69803	4.27922	4.97333	4.95232	4.8504	4.21802	5.14087	5.35888	5.77314	4.19519	4.21705	3.40989	5.19627	4.9735	4.9223	5.16255	4.96115	4.41612	5.02147	4.12751	4.0212	4.58731	4.87399	3.62975	4.74566	5.42589	4.35533	4.89145	5.43573	4.14484	3.94841	4.96803	4.057	5.04051	4.8368	4.49979	3.74745	4.22552
Os01g0261000	Non-protein coding transcript, unclassifiable transcript.	No Hit	4.45114	4.1048	5.02151	4.18677	3.75729	4.27069	3.6133	4.18844	3.76493	3.89787	3.89186	4.46969	4.38272	3.91767	4.33411	4.80081	3.86418	4.28767	4.51256	4.27871	4.45988	4.91629	4.54947	4.41396	4.12773	5.84431	5.1445	4.54754	4.22341	4.72207	4.68224	5.11462	4.31046	4.91551	6.01555	4.9748	5.44064	5.37322	4.08149	5.16079	4.9342	4.34572	4.54554	5.15859	4.88122	6.81731	5.43832
Os01g0293600	HAT dimerisation domain containing protein.	No Hit	1.60083	2.32161	3.30124	2.05443	1.71414	2.76245	1.37338	1.29141	1.34646	0.0390802	1.33192	2.76925	1.87545	1.91147	4.89821	3.52689	2.65726	3.85393	3.46937	2.74235	1.93096	3.02495	3.09613	2.47815	4.04758	4.83367	3.53131	2.23252	2.08233	4.08823	3.61488	4.35255	2.6939	2.88166	5.44473	3.88373	4.23995	4.71561	2.8221	2.5451	4.21792	2.83557	2.47757	1.6473	2.44951	1.4095	1.46244
Os01g0295900	Glycoprotein endopeptidase.	O-sialoglycoprotein endopeptidase, putative, expressed	5.23135	6.43585	6.17497	5.85827	5.49124	6.1506	5.19664	5.14429	5.37742	5.53179	5.8632	6.30863	4.39932	5.18799	6.26721	4.16552	6.0151	5.28425	3.60155	3.4294	5.29158	3.43349	4.10415	4.55578	3.02309	3.6306	4.11814	4.33554	4.51981	5.40802	3.17739	4.03515	3.06497	2.83599	4.96274	3.5774	5.16665	4.61479	3.37508	3.65183	4.11126	3.70135	3.96942	3.74567	3.84382	4.53846	4.32358
Os01g0301500	TPR-like domain containing protein.	pentatricopeptide, putative, expressed	4.29689	2.81664	4.78358	2.44849	2.96583	3.54892	3.09657	2.45811	3.05201	2.36782	3.08432	3.00125	2.601	2.71369	3.72063	2.57664	1.98721	3.0203	2.3619	0.768048	1.83295	1.64795	1.56188	2.19769	4.46565	1.16064	4.228	2.20754	2.54301	3.676	1.78646	1.28206	1.71915	1.55652	1.15767	1.49141	1.85938	-0.168893	1.45505	1.28608	-0.456045	2.33556	2.06085	2.20051	2.0586	1.97962	2.30026
Os01g0315300	(No Hit)	No Hit	3.57811	3.85111	4.84935	3.66432	4.33234	4.95837	2.86504	4.92609	3.97421	3.17679	3.84848	5.1121	3.16895	3.6368	7.55078	3.09556	3.31036	4.6308	3.33231	3.01048	3.30177	2.4327	2.94482	3.28552	4.50284	4.24355	3.81	4.10724	3.97416	4.93347	2.58161	2.86879	4.09412	1.6358	2.21861	3.48128	6.80795	4.32606	4.04033	5.09032	4.77778	3.91314	4.54221	3.20295	3.12448	3.77847	3.18552
Os01g0319400	Plant protein of unknown function family protein.	plant protein of unknown function domain containing protein, expressed	2.5408	2.27119	3.21651	1.97699	2.77692	2.32599	3.21085	2.52259	2.19854	2.97174	1.45805	1.20579	3.60999	4.51819	0.433937	3.14606	2.4347	2.91975	1.64993	1.41718	2.15945	2.14428	1.76783	1.78377	2.40877	5.19791	4.9943	3.91519	3.32043	3.42911	1.75069	1.76812	1.72535	1.8534	4.26737	2.24627	3.18599	1.83773	2.86857	1.43206	2.40534	2.23718	1.88891	0.921006	1.43408	2.56276	2.51773
Os01g0348300	Conserved hypothetical protein.	No Hit	1.56945	2.25732	3.30549	0.0998436	0.883943	2.69841	0.0920927	1.60193	2.58457	1.55588	0.477088	0.552006	2.5382	3.19825	2.14931	1.58598	2.24369	1.52269	1.08152	0.971003	0.973187	1.14261	1.23694	1.38013	2.06464	4.81473	5.12807	0.259306	2.14998	3.15474	0.332691	1.78737	1.33535	-0.360972	3.46825	1.37891	2.78738	3.4429	1.65078	3.81888	3.48206	1.75377	1.92503	1.55371	1.70918	1.20459	1.03033
Os01g0353800	Hypothetical protein.	No Hit	5.83022	5.73508	7.08045	5.28676	5.43868	6.80483	4.31238	6.19936	6.21081	4.35159	4.93292	5.97711	4.14176	5.13454	5.47555	4.69357	5.00011	5.66011	4.88086	4.3662	5.28583	4.13611	4.10181	4.72208	5.34578	6.27487	5.13914	5.12705	4.61461	5.734	4.0777	4.70338	4.52918	4.12897	5.09747	4.68414	7.27859	5.5512	4.75775	6.27775	5.51942	5.82384	4.66274	3.95677	4.45688	4.62524	3.68672
Os01g0356300	Glutathione-conjugate transporter AtMRP4.	No Hit	3.48793	4.06103	4.44317	4.24326	4.61577	4.36217	3.64264	3.33617	2.97538	3.00188	5.11982	3.95752	4.59386	5.2228	3.41837	4.069	4.31656	4.50842	2.25134	2.76596	3.27471	3.3163	3.87832	1.90585	2.6248	3.88987	5.05011	3.06357	2.66548	3.20198	4.00031	4.33721	3.0543	3.88897	5.10877	4.73794	5.52716	5.00015	2.8863	3.25907	4.83748	3.00363	3.38098	3.48711	3.22351	3.33983	1.94394
Os01g0357000	Flavin monoxygenase-like protein floozy.	flavin monooxygenase, putative	4.76206	5.09739	5.06185	4.87484	5.06102	5.76971	3.36819	4.23183	3.94044	4.63792	4.11076	5.67211	4.38206	3.91876	4.46968	4.73106	3.98889	5.00868	3.40902	3.68838	3.47991	4.01265	3.79877	3.87571	4.49316	4.78061	4.25216	4.0306	4.33647	3.35603	3.8588	4.42892	3.8276	3.92075	5.28482	3.88008	6.97963	6.09198	5.1519	6.95085	5.83173	4.481	4.7977	4.02836	2.71682	3.99603	4.35099
Os01g0357400	Glycoside hydrolase family 13 protein.	alpha-amylase isozyme C, putative, expressed	3.57301	3.09123	3.36168	2.81923	2.6676	3.79638	4.52442	3.10944	3.65115	4.77622	2.63687	4.22606	3.32194	2.69962	2.91866	4.04915	2.15521	2.88469	3.11658	3.2501	3.31979	3.9673	3.12774	3.28692	4.94335	4.27956	4.87799	4.36632	3.2373	3.7165	4.33782	4.49853	3.68856	3.99686	5.34087	4.61284	4.92098	4.59565	4.00088	2.79422	4.42257	3.36059	2.6407	2.74358	1.59971	2.55871	1.95506
Os01g0375400	Dehydroquinate dehydratase/shikimate:NADP oxidoreductase (EC 4.2.1.10) (EC 1.1.1.25).	No Hit	1.53175	2.58095	3.00711	0.685753	2.1791	1.53797	2.21775	2.12643	2.37915	1.36901	1.81239	2.38394	3.62097	2.14669	1.89982	3.49162	1.68935	1.89675	1.71773	1.58035	3.07814	2.27317	1.70448	3.46954	2.49208	2.53914	4.4262	3.06164	1.61908	4.70841	2.14076	2.79412	1.7381	1.43308	3.65325	2.27029	4.14745	3.89911	1.20641	0.859611	3.1511	2.45573	1.82775	2.29973	1.5916	1.38629	1.39332
Os01g0386500	Hypothetical protein.	retrotransposon protein, putative, Ty3-gypsy subclass	2.52684	1.16973	3.55366	2.84607	2.07034	2.48354	2.07523	1.98286	1.34756	2.13222	0.874276	3.62836	2.0698	2.91692	1.5585	2.65048	0.226845	3.20649	0.883927	0.498264	0.987803	0.677685	0.638775	1.23658	3.56231	5.2753	0.667692	3.23377	1.66203	3.86665	1.22767	1.37617	1.17345	2.62674	2.02796	2.54566	2.45113	-0.515146	1.44472	1.80332	1.13922	2.42266	2.01534	0.749963	1.77785	1.21239	1.27111
Os01g0500400	Conserved hypothetical protein.	No Hit	4.1749	3.70989	4.67882	5.63831	5.58906	6.13054	4.81139	4.75053	4.24727	5.80163	5.53684	5.42814	3.39013	3.82692	3.34337	4.27333	4.35221	4.80652	6.55483	5.57626	6.08587	6.85092	7.14907	7.32965	4.77867	1.01354	4.67592	4.55189	4.8678	5.12473	5.92297	5.65379	5.75429	5.84016	5.60769	5.04689	4.60973	4.67291	4.90834	4.78134	4.52898	5.18225	8.3299	7.81808	7.79807	6.44651	8.14984
Os01g0525000	Conserved hypothetical protein.	No Hit	3.23753	2.9201	3.15357	2.52539	2.52376	3.46992	3.56171	2.83257	2.71969	0.359783	1.62075	2.54578	3.59405	2.26363	1.90148	2.80927	2.22518	2.08569	3.54751	3.00496	2.20157	2.90909	2.82035	1.74287	2.63404	5.04303	4.56919	3.08774	2.93308	4.89561	3.0367	3.60079	1.62957	3.01225	4.73062	3.31547	4.9243	3.92718	2.75676	1.61157	3.75713	3.45178	2.51049	2.55711	2.00494	1.98634	2.15857
Os01g0550900	Protein of unknown function DUF239 domain containing protein.	carboxyl-terminal peptidase, putative	0.957867	2.34236	3.23867	1.38954	1.071	1.95518	2.61255	1.79638	2.2278	3.23466	2.81046	3.80955	4.10705	2.66576	1.63056	3.51858	2.38906	1.27533	1.84171	1.81045	1.38423	2.93094	2.42329	1.65676	3.49746	3.90426	2.74578	2.76807	3.16252	3.67203	2.13269	3.13996	1.76116	1.38564	4.2071	2.25294	3.62722	3.85708	2.109	1.23301	3.39141	1.96282	1.92475	1.28547	2.4486	1.47656	1.1009
Os01g0562400	Peptidylprolyl isomerase, FKBP-type domain containing protein.	peptidyl-prolyl isomerase, putative, expressed	1.11915	-0.944565	1.03254	0.572408	1.92554	-0.444665	3.35411	2.24529	2.12827	1.24341	1.97478	2.84985	0.134798	1.5842	2.12317	-1.09553	1.79495	1.38785	0.899826	1.33865	2.14687	0.88044	0.758109	3.85843	2.83079	-1.55704	1.89865	1.36008	0.64419	3.85578	4.39172	2.99378	3.74808	4.00126	3.0815	3.02057	2.67486	0.593588	2.30296	1.79703	3.01506	2.99419	3.32944	3.16213	3.59042	2.81174	2.7813
Os01g0604600	Conserved hypothetical protein.	skin secretory protein xP2 precursor, putative, expressed	2.68186	3.29037	4.44576	4.90587	3.01807	3.4961	3.25513	2.76882	2.4614	3.78887	3.31986	3.26898	2.09149	3.10216	4.41885	3.93165	2.8677	2.95393	2.93867	2.09887	2.66452	2.94389	2.71454	2.78112	1.97942	3.7108	1.20605	3.27349	3.12535	3.32529	3.41577	3.52825	1.55901	2.97128	3.90169	3.75956	5.08262	3.74865	3.58657	5.07386	3.13739	2.97339	3.19924	2.67316	3.78691	2.33103	2.60791
Os01g0621400	Hypothetical protein.	No Hit	6.09438	6.3898	7.22901	5.47424	5.95194	6.63435	4.97985	6.14687	6.07469	4.67673	5.65869	6.16105	5.48102	6.09947	6.50945	5.53975	5.64853	5.97748	5.62311	5.26833	5.82429	4.97112	5.14314	5.5113	6.27421	7.17361	5.68901	6.26693	5.86865	6.55642	4.72899	5.31838	5.49877	4.33178	4.98976	5.44069	7.11721	5.66942	5.15443	6.86934	5.82925	5.10208	5.31106	5.43534	5.69302	5.95223	5.59547
Os01g0628000	Cytochrome P450 family protein.	cytochrome P450 72A1, putative, expressed	3.78228	3.50877	5.9116	3.30288	6.47082	4.56217	3.39635	3.65241	3.9999	2.5406	3.30909	4.72229	3.95871	4.09506	4.20043	3.40176	3.86171	4.05924	2.97358	3.07314	3.51764	3.57967	3.13784	2.72277	4.00326	4.93752	3.46553	3.64308	3.86103	4.11555	3.35139	3.97829	3.73465	3.08049	4.319	3.6542	6.00331	4.44138	4.04998	4.69692	4.37866	3.88589	3.21971	3.12884	5.4823	2.81286	2.96458
Os01g0636600	(No Hit)	peptide deformylase, putative, expressed	4.18245	4.78843	2.5804	2.4902	2.41086	0.920366	2.96658	3.45265	3.58195	2.30571	2.95818	0.883772	4.13513	3.68556	3.98584	1.2882	3.27051	1.2786	0.639828	1.07217	2.21564	0.319912	0.576472	1.34747	-2.74287	-0.8979	3.34154	1.70458	2.71866	1.24403	0.280952	0.0892442	0.502774	0.824044	0.0218259	-0.266475	2.55466	-0.236501	-0.597051	1.39312	-0.732213	-0.0275753	2.42625	1.29498	1.49641	2.62415	1.98578
Os01g0640200	von Willebrand factor, type A domain containing protein.	zinc finger family protein, putative	2.78833	3.00056	2.99149	2.27702	2.38538	0.746175	-0.751134	1.68672	0.380585	3.32457	1.94563	2.81108	2.10973	2.30252	1.58751	2.76376	1.116	0.79985	2.30124	1.30564	2.48614	2.40171	1.97179	5.95768	3.18979	3.80848	4.03634	2.3201	0.312092	4.69882	0.969023	1.29	-0.561629	0.184069	2.10678	0.149754	4.66604	2.42832	1.12564	4.55201	1.95495	1.94357	2.42565	3.58355	2.99513	2.0882	2.38948
Os01g0659900	Cyclin-like F-box domain containing protein.	OsFBK1 - F-box domain and kelch repeat containing protein, expressed	6.24988	5.95089	5.26981	4.99731	5.16697	5.10072	2.36707	3.53719	3.59582	3.72671	3.86395	3.20341	3.04414	3.6364	3.23497	3.58509	3.18992	3.41652	4.42027	4.95323	4.31464	3.79941	3.61392	3.64082	3.5513	4.20264	3.95656	3.73629	4.02376	4.52043	6.14728	5.97735	5.58582	4.86941	4.90609	4.71296	5.19971	5.00518	5.03798	4.51382	4.79011	4.40667	4.96867	4.89289	5.74702	4.95844	4.14351
Os01g0662300	Chloroplast 50S ribosomal protein L12.	ribosomal protein L7/L12 C-terminal domain containing protein, expressed	11.7909	13.0739	13.17	12.0238	12.5886	12.6735	11.4857	12.7021	12.5515	10.9504	12.0112	11.8231	12.7358	12.8788	12.6527	12.2737	12.2658	12.4315	12.0843	11.9771	12.1493	11.6081	11.8007	11.6735	12.5566	12.8895	11.5403	12.0918	11.7991	12.1731	11.0183	11.7196	12.08	10.9025	11.439	11.4825	13.4733	11.9463	11.5608	11.9471	11.8311	11.1202	11.8653	11.8178	11.8204	12.2835	11.6228
Os01g0668700	Conserved hypothetical protein.	No Hit	5.96247	6.65042	6.98353	8.05945	8.12256	8.0611	6.53644	6.94788	7.00796	7.59906	7.61769	7.28762	6.81973	6.86896	7.32988	6.71187	7.86534	7.78883	5.87581	5.96604	6.49524	5.67984	5.85162	6.35324	6.16019	6.03332	5.78254	6.36314	6.39374	6.23664	6.24127	6.31739	6.95392	6.20854	5.84362	6.47898	7.13634	6.73151	7.01849	6.76353	6.54967	6.99683	7.75763	7.0957	7.1477	7.06393	7.40138
Os01g0674600	Hypothetical protein.	No Hit	3.27195	3.90819	3.87208	2.5444	3.30949	3.34089	3.60623	3.35248	2.67028	4.44426	3.46279	3.08534	3.08445	4.1284	3.59078	2.89242	3.496	2.54447	2.75404	3.05296	2.68855	3.52417	3.02314	1.72908	2.97374	3.47745	3.14207	4.12606	3.96366	4.52632	2.83623	3.68839	2.62571	2.4554	4.42229	2.8897	4.05845	3.76121	2.87737	4.20305	2.95756	2.67408	2.90022	4.0138	2.43304	3.12193	2.66223
Os01g0679200	Hypothetical protein.	No Hit	3.50559	4.09586	5.0342	3.43458	3.72646	4.69962	2.65657	3.28125	3.51173	2.82214	2.65206	4.37595	3.46961	3.2538	2.83633	3.14907	2.85095	3.19471	2.76657	2.52402	2.0524	3.16685	2.83743	2.25411	1.19772	4.81198	4.39488	2.90862	1.42897	4.20596	2.14615	2.60978	1.74474	1.8496	3.54002	2.17701	5.02245	3.49155	2.3493	3.96327	2.76764	2.56743	3.43303	2.33619	1.66943	3.18191	2.15699
Os01g0691200	Ankyrin repeat containing protein.	No Hit	4.32504	4.5665	4.66933	4.32386	4.22065	4.22597	3.40302	3.43401	4.14144	3.2956	3.54542	3.85602	4.53091	3.34117	3.82137	4.26791	4.18646	4.53756	2.82662	3.02172	3.64367	2.40776	3.73407	3.83572	1.54184	3.70973	3.79808	2.71642	3.52658	4.00159	3.0099	3.61685	2.46181	2.77199	4.12047	3.07526	4.90061	3.14914	2.58481	2.48252	3.32224	2.90657	3.94021	2.85393	3.13296	3.52207	3.09217
Os01g0710400	Hypothetical protein.	No Hit	8.3876	8.46636	7.57416	7.97268	8.19228	7.92692	7.4601	8.11416	7.42264	7.54647	7.95506	7.60206	7.93954	8.55915	7.49237	7.81092	8.01075	7.6172	7.68748	7.99023	6.95097	7.7291	7.75599	6.63654	8.4515	8.42251	8.01689	8.09638	8.28102	7.52605	7.35739	8.08348	6.99714	7.01293	8.19185	7.37871	9.96791	8.76551	7.80671	9.56498	8.82531	8.17633	8.18382	8.12796	7.10043	8.24781	7.60536
Os01g0732200	GTP-binding domain containing protein.	GTPase of unknown function domain containing protein, putative, expressed	4.12659	4.63709	5.59546	5.16796	5.55371	5.34144	3.49825	5.16767	5.55245	4.20426	4.4751	5.39259	4.81191	4.20963	5.41147	5.30644	5.13527	5.6492	3.72753	4.94526	4.10814	3.20126	3.61011	4.02484	4.63174	4.78375	1.51807	4.28441	3.93537	4.2003	2.41488	2.18239	2.99578	2.87879	2.05858	3.39229	5.67146	1.43424	3.54686	2.79967	2.36836	3.63453	3.68109	3.3509	3.50285	3.86096	2.59282
Os01g0802400	Conserved hypothetical protein.	transposon protein, putative, unclassified	3.73537	3.59508	5.2713	4.01038	4.10859	5.29362	3.31361	3.9025	3.81475	4.06503	4.05896	5.84041	4.58666	3.97258	4.55079	4.70695	4.21651	5.18847	3.14306	4.19671	4.55621	3.89691	4.01396	4.6723	3.86188	5.09523	3.68232	4.57917	5.03979	6.16134	4.41345	4.45452	4.63317	4.31347	4.93532	5.04387	5.81684	4.86346	4.50484	4.69186	4.69821	4.29542	4.01405	4.14559	4.07266	4.34048	3.76363
Os01g0807900	Dihydroorotase region domain containing protein.	dihydropyrimidinase, putative, expressed	6.04294	6.59238	6.00434	8.44818	8.52176	8.11633	7.05216	6.68293	6.92754	8.34491	8.21949	8.25035	6.4438	6.8169	7.01343	7.69182	8.08972	7.80478	6.40378	6.85986	7.17803	6.68825	6.80569	7.32424	6.99417	6.83191	7.20151	8.48417	8.50158	8.05693	7.58874	7.47821	7.9772	7.10226	6.69721	7.51057	6.60831	7.13874	7.71192	7.67297	7.32082	7.85616	7.30518	6.63482	6.6194	6.9113	7.61472
Os01g0810200	RmlC-like cupin family protein.	cupin, RmlC-type, putative, expressed	5.52621	5.53992	5.05315	2.62318	2.24905	3.3696	6.21399	6.01048	6.20634	3.77527	3.71883	3.36123	6.57479	6.41485	6.64444	2.66958	5.62272	3.75496	4.54366	4.90085	4.86302	1.29169	3.78027	2.68357	4.81366	-0.273334	4.4511	2.77455	3.62078	3.37092	3.77857	3.39889	4.44255	3.50384	-0.922622	3.26146	4.85126	2.98364	4.21858	4.13521	2.31026	3.92512	6.00388	6.01167	5.67625	4.48076	4.22488
Os01g0835600	HMG-I and HMG-Y, DNA-binding domain containing protein.	AT hook motif family protein, expressed	5.36421	5.19605	5.19603	5.31264	5.57394	4.65243	4.57173	5.01123	5.06681	3.98913	4.57464	4.30958	5.37183	5.12988	4.74499	4.48013	4.15383	4.6229	3.00318	5.02472	4.33	3.08591	3.63527	3.72567	-0.969218	1.82574	3.64572	4.54039	3.79806	4.77563	3.71773	3.73909	3.27827	3.25209	4.37506	3.56756	5.38622	4.09583	3.53411	4.94712	3.94729	3.30019	4.193	4.51591	4.33959	4.00789	4.07142
Os01g0841800	Ribonuclease II domain containing protein.	ribonuclease protein, putative, expressed	3.15029	2.53504	3.27026	2.1607	2.85819	2.86924	2.98011	2.41695	3.75714	2.67507	1.92507	2.93855	3.31277	2.61803	2.43783	5.72122	2.30962	2.60896	1.76163	2.73029	1.93943	2.82489	2.57817	1.52834	4.65449	4.54176	3.44254	2.96626	1.23719	5.21807	3.06528	3.7306	2.40954	2.89683	4.7921	3.55244	3.30883	4.29268	2.45416	1.2491	3.91272	2.05711	1.11668	2.44615	1.53031	2.59297	1.34986
Os01g0858200	DEAD/H (Asp-Glu-Ala-Asp/His) box polypeptide 16.	cytochrome P450, putative, expressed	5.08395	5.07002	5.91083	2.99753	4.08707	4.60531	4.66525	4.95909	4.91682	3.3927	3.33418	4.35222	5.1565	4.72618	4.66027	4.21093	3.78383	4.073	4.36742	4.25563	4.43093	3.56379	3.58722	3.82231	3.55095	4.42166	3.69065	4.13121	3.29479	5.07607	3.92101	4.55084	4.45296	4.06097	4.82699	4.79827	4.76739	3.67379	2.92045	4.03701	2.99082	3.17393	3.58721	3.41104	3.09794	3.23606	3.46835
Os01g0876200	Hypothetical protein.	No Hit	3.71677	1.43269	4.15278	2.82233	1.38365	3.69046	1.88738	2.07332	1.70212	2.12329	1.88037	2.53481	3.25612	2.6919	2.33076	2.0806	1.76981	1.11188	2.04817	2.18928	1.96061	2.22587	1.87214	2.35207	3.65692	4.82469	4.58383	3.45292	1.74986	4.43561	2.32473	1.86506	2.55525	1.70606	3.26741	2.25941	3.61182	2.25978	2.60126	2.36806	1.3768	1.85707	0.567815	1.58111	1.93529	3.34548	1.24854
Os01g0880900	Conserved hypothetical protein.	pentatricopeptide, putative, expressed	3.65038	3.09104	2.62656	6.59004	6.48205	4.73769	4.53458	4.84348	4.57931	7.93458	7.85237	7.14199	5.29088	5.66629	5.40845	7.69157	7.72095	7.68478	5.96191	6.32508	4.76714	6.47283	5.78898	5.53576	5.47608	5.20788	6.02628	7.72614	7.85248	7.19322	4.92442	4.50573	4.23651	5.25304	4.67582	4.15493	5.63021	5.54877	4.94491	5.70426	5.58287	5.56038	6.76274	6.31367	5.89211	5.40086	5.96666
Os01g0887400	Peptide chain release factor 1 (RF-1).	expressed protein	4.13187	3.92674	4.60321	2.61031	3.87571	5.10152	3.50081	3.25591	2.75734	3.02334	3.14981	4.34126	3.46916	3.83385	3.64234	3.85759	3.20545	4.27512	3.31724	3.51227	1.69469	3.42147	3.51441	2.02559	-0.582256	4.89149	3.21542	3.64487	3.50303	3.03991	3.93465	4.95981	1.05297	3.6802	5.7821	4.37064	5.74333	5.74821	3.27856	3.96459	5.15445	2.08846	2.34596	2.4858	1.50601	1.90428	1.29042
Os01g0935200	(No Hit)	histone-like transcription factor and archaeal histone, putative, expressed	5.35154	2.44577	2.85494	1.92819	2.92015	1.77043	2.34734	2.94899	3.67678	2.31967	2.05469	1.79758	4.06553	2.63488	0.411727	2.5782	1.36223	2.00234	2.584	3.1885	2.0736	3.11889	2.35684	3.36576	3.86996	5.21828	2.24563	3.34124	3.0891	4.78537	2.43266	3.13952	1.56966	3.54181	4.11897	2.64616	1.98128	3.88584	1.22204	2.80917	3.64765	1.9635	2.8323	2.43664	5.64445	0.97571	2.56114
Os01g0936500	(No Hit)	No Hit	1.21892	2.02096	0.0166549	1.01454	1.64618	0.659373	2.10496	1.23272	2.21773	1.29321	1.10538	1.69252	2.61001	2.21469	4.44368	1.83826	1.61	1.36734	1.02664	2.04069	1.25885	0.0945191	0.629382	1.84043	4.19499	-1.83768	-1.95041	0.156576	2.3853	3.6684	0.621473	1.50512	0.817446	0.874271	-0.394891	0.288956	2.65592	0.480965	0.927018	1.59734	0.178195	1.87401	1.76777	1.34438	2.61788	2.41001	1.29666
Os01g0939000	Conserved hypothetical protein.	No Hit	4.26223	4.60652	4.0629	4.94437	5.34712	3.91208	4.53672	4.89527	5.22397	5.38302	5.41164	5.36452	4.78688	5.01888	5.43904	5.62823	5.40495	5.82565	4.81818	4.35575	4.54838	4.60706	4.2542	4.90696	5.78277	5.44444	5.44916	5.43984	5.25284	6.27049	3.82856	3.49053	4.22678	4.21056	3.73588	4.23703	3.52539	3.54807	3.89515	4.07668	3.71206	4.59423	4.56883	4.34493	4.79632	4.6072	4.3662
Os01g0976200	Legumin-like protein.	cupin domain containing protein, expressed	2.34074	2.3364	3.02502	2.41312	1.64945	1.4023	2.50427	1.49058	2.12552	1.87219	2.54484	2.70987	0.343836	3.21285	1.92816	2.80904	1.37576	1.75587	2.25698	0.998908	3.62478	3.0458	3.31445	3.47498	4.07028	3.18124	0.469949	1.12264	1.22023	2.3271	4.55132	4.60039	4.59807	4.33024	4.52783	4.24409	4.68813	4.71488	4.07724	3.72248	4.29251	4.27237	3.23346	3.82389	4.13311	1.95696	3.52428
Os02g0120100	Amino acid-binding ACT domain containing protein.	protein kinase family protein, putative, expressed	5.60576	6.47815	5.81526	4.75155	4.81255	4.91793	6.54165	6.87336	6.40933	5.49729	5.45122	5.74275	5.93175	6.07017	6.40415	4.94449	5.26879	5.74933	3.33123	3.82254	3.94989	3.22575	3.35677	3.75473	5.58808	1.06495	3.96615	4.75738	4.312	4.65636	8.26829	8.10742	8.53903	7.989	7.60576	8.51006	5.14607	4.2665	6.51728	7.04382	5.61928	6.28676	3.98272	2.76168	3.14119	4.35024	3.24245
Os02g0120200	Phospholipase D nu-2 (Fragment).	C2 domain containing protein, expressed	3.90321	3.46504	3.84103	3.9531	3.4358	3.71217	4.25294	3.69245	4.33438	4.49339	4.73046	4.36249	3.59834	2.88227	2.83579	4.23045	4.22769	3.68564	4.78677	3.9258	4.07782	4.60281	4.69194	4.5715	3.75268	5.11024	4.2747	5.05292	4.9913	4.68705	3.8516	4.17088	3.06398	3.58858	5.07886	3.08364	3.76156	4.07022	2.15867	2.7436	3.97508	2.72762	4.95181	5.63898	5.95465	5.0018	5.31858
Os02g0139900	Hypothetical protein.	No Hit	4.33946	4.62486	5.18481	6.44357	5.2186	5.23358	3.57619	4.63272	4.49816	3.53264	3.93503	4.5274	4.43339	3.82857	4.23965	4.28096	4.5817	4.49062	3.05233	3.43843	3.6063	3.23255	3.48087	4.16579	4.60949	5.23949	2.99098	3.54461	3.97656	4.23403	3.07822	3.51677	4.11156	3.78717	4.16707	4.29443	5.43022	3.20237	4.57213	3.67265	3.69011	3.53174	3.89779	3.57402	3.99661	4.07608	3.72355
Os02g0140100	Conserved hypothetical protein.	No Hit	2.81332	4.19978	1.35747	2.26522	2.83339	2.42129	2.39168	2.61406	2.09881	1.75118	2.6006	1.72011	3.11818	3.40394	3.25316	3.94835	3.04217	2.57637	2.47226	2.97686	1.36008	3.21246	3.75254	1.56975	0.0525568	5.00629	2.99181	2.77284	1.42794	4.55036	4.46204	4.98337	1.71683	3.88791	5.79317	4.83392	4.87004	5.09294	2.07602	2.87474	4.69344	2.22203	2.28669	2.19211	4.78362	1.45665	1.79104
Os02g0141000	AIG2-like family protein.	AIG2-like family domain containing protein, expressed	6.28538	5.70856	6.26392	6.79464	6.67458	7.30595	6.38775	5.84302	5.87959	6.9229	7.02463	7.10299	5.1405	5.69114	5.69567	5.6411	6.2845	5.76788	5.74613	4.96301	5.48768	5.09375	5.18953	5.83572	4.53469	5.29182	5.8592	5.31657	6.00988	4.80522	4.58397	3.79749	4.68778	4.79759	3.70934	4.85657	3.47907	3.52462	4.5777	5.1663	3.8442	5.21874	5.5965	5.58561	5.52669	5.86406	6.37907
Os02g0153600	Hypothetical protein.	No Hit	3.05594	2.46523	-0.0655361	1.74125	1.7213	2.67339	1.746	1.76706	2.28003	2.39149	3.13874	1.61132	2.38156	2.03621	0.477931	3.3838	2.02047	2.63757	1.84781	1.36449	2.0234	2.30551	1.15922	1.79319	2.2819	2.50681	6.45193	2.77835	3.1824	3.22151	2.22375	2.74713	2.09815	2.44131	3.35275	1.88505	4.75499	3.7627	2.16477	2.44243	3.19671	3.4321	2.59293	2.10274	1.57889	2.1381	2.23614
Os02g0158800	Hypothetical plant protein family protein.	growth regulator related protein, putative, expressed	2.79099	2.60985	2.39504	3.58392	3.77529	4.20658	2.7335	3.48771	3.43661	2.91902	3.42684	2.22366	2.0675	3.18655	1.75284	3.13183	2.91381	3.39119	6.45944	6.42222	5.31576	7.14267	6.6852	6.73276	4.94711	5.24145	2.6138	4.0709	4.21001	4.70028	6.72446	6.73465	6.52568	6.55019	6.6279	6.24496	5.07422	5.73228	6.23992	5.3191	5.63351	6.15212	8.43196	7.61525	7.87929	4.81447	7.88927
Os02g0194900	BZIP transcription factor-like protein.	bZIP transcription factor domain containing protein	3.74976	3.76701	4.1584	3.06568	3.16723	3.56165	2.88547	4.07468	3.5173	2.7998	3.32358	3.6896	3.45156	3.16626	4.13587	3.43209	3.03795	3.46959	3.88495	2.9448	3.31281	2.97656	3.19451	3.19871	4.53388	4.78008	4.09137	3.94979	2.8789	3.43385	4.79467	5.06805	4.66778	4.47214	5.4991	5.32049	5.34322	5.18246	4.72444	5.16268	4.99821	4.30049	3.39265	3.78176	5.2978	3.61544	2.16852
Os02g0198400	Conserved hypothetical protein.	expressed protein	1.85056	1.9879	-0.181849	0.530842	1.52902	1.40881	0.0898332	3.13779	1.12666	1.04948	1.59182	-1.45125	2.10169	2.71008	0.41412	3.14749	1.44525	1.59925	0.903198	1.77182	-0.303672	2.40548	1.71782	2.77467	3.10513	4.95279	2.03627	2.31099	2.16186	2.7539	1.72259	2.23681	2.78127	2.10015	3.72504	2.75031	-1.32002	2.98419	0.649549	0.343067	3.14933	1.14445	1.02768	1.43019	1.78238	1.48499	1.55441
Os02g0203200	Conserved hypothetical protein.	No Hit	3.97447	3.16456	2.48046	3.02693	2.36438	3.59076	4.19528	3.99673	4.28801	3.87735	2.58354	3.19355	4.49066	4.42839	4.49611	3.76574	2.23769	3.95588	2.58975	1.80533	2.25404	2.78114	1.4828	1.12863	4.0797	5.24629	4.21315	2.67467	2.52007	4.96138	3.03346	2.43256	2.25871	2.75997	3.07398	2.59498	3.10534	2.53327	3.13972	3.22917	1.65167	2.97133	2.06489	2.34741	0.664781	2.29152	2.93959
Os02g0206200	(No Hit)	No Hit	3.34341	3.38927	4.9088	3.40177	3.37134	2.68429	3.10833	2.66364	2.09196	2.92882	3.18755	2.33351	3.39458	3.21148	3.75664	3.46861	1.9871	2.83642	3.30012	2.99731	3.88824	2.31176	2.54575	2.45956	3.48427	4.14587	4.05592	2.99947	2.75483	3.61574	2.35552	3.68705	3.86164	2.68588	3.83321	3.65969	4.5267	4.30221	3.90194	2.8843	4.05825	3.84522	2.61424	3.29332	1.6492	2.19161	2.3534
Os02g0214300	Nuclear ribonuclease Z (EC 3.1.26.11) (RNase Z) (tRNA 3 endonuclease) (Zinc phosphodiesterase ELAC) (Fragment).	nuclear ribonuclease Z, putative	4.34909	4.17309	4.28034	4.32323	3.41226	3.9907	4.85833	4.07159	4.11896	4.98352	4.23101	4.4682	4.19687	3.731	4.13303	4.35177	3.77541	4.18883	3.70571	3.4666	3.65951	3.96256	3.65104	3.36088	3.13323	5.65285	4.44225	3.87477	3.87077	4.76263	4.08749	4.55703	2.50962	3.80204	5.03568	3.34978	4.13458	4.16471	3.2165	3.65932	4.47309	3.5697	4.33403	3.62492	4.05252	4.13666	3.66143
Os02g0216400	Hypothetical protein.	No Hit	0.899202	1.21247	-0.345051	2.11551	2.43569	2.52224	2.95526	1.39037	2.77904	2.6895	2.27198	1.62189	2.6585	1.18462	3.68325	2.51306	1.91301	1.98007	3.44981	0.775294	2.7998	0.613833	0.356138	0.635083	0.460845	4.19235	2.64941	1.3029	2.36829	3.27342	0.904399	-0.0632671	-0.394801	-0.23552	-0.761563	0.692684	2.30363	-1.05791	0.592513	0.918591	-0.588718	1.84214	1.44559	0.587188	1.10434	4.85466	1.37226
Os02g0220800	Conserved hypothetical protein.	No Hit	6.9225	6.96043	7.53759	6.38091	6.86125	7.38799	5.30691	6.23713	7.11498	5.52581	6.48124	7.12793	6.0708	6.79511	6.48987	6.35365	6.39607	6.90688	6.19326	6.12464	5.82931	6.53168	6.68393	5.98254	6.80652	7.00189	6.77829	7.05815	6.99549	7.36858	6.97448	7.50293	6.35194	6.77064	7.97813	7.86779	7.86638	7.71594	6.38944	7.47282	7.3647	6.15279	6.20164	6.38031	5.88442	6.6149	6.45806
Os02g0232300	TWIN SISTER of FT protein (TFL1 like protein).	osFTL13 FT-Like13 homologous to Flowering Locus T gene; contains Pfam profile PF01161: Phosphatidylethanolamine-binding protein	2.73635	2.9547	3.30893	2.93599	2.31853	3.17181	2.31062	2.77905	1.76793	2.99002	1.80342	2.32149	3.41826	2.74252	2.01388	3.11057	2.58211	3.67776	2.24016	2.54817	1.8977	3.14335	2.2117	2.64148	3.03423	4.30508	5.02013	2.88132	2.9228	3.72709	2.95829	3.59362	1.05687	2.5052	4.65503	2.89454	4.29072	4.22335	2.3172	2.89794	3.98642	1.69182	2.36195	3.17692	3.14612	2.40454	2.12281
Os02g0237000	Peroxidase (EC 1.11.1.7).	peroxidase precursor, putative	3.28377	3.77339	3.82647	2.66097	3.34066	2.80659	3.32683	3.42483	3.73434	2.9955	2.73871	3.55705	3.09364	4.13512	2.79232	3.87084	2.98616	3.39924	2.57449	2.26129	2.60946	3.01085	3.41236	2.58807	4.70509	5.71637	4.24733	3.59487	3.13914	4.17723	2.94151	3.93106	2.19567	3.41412	4.73984	3.59845	4.70409	3.77552	2.59698	3.18332	3.66288	2.21558	2.75057	2.37225	2.69363	1.77258	2.30521
Os02g0256500	Conserved hypothetical protein.	expressed protein	5.49184	5.60738	6.95794	5.26137	5.861	6.55214	5.24794	5.83477	5.55748	5.2711	5.35358	6.3781	5.48271	5.32724	5.2585	4.73832	5.42059	5.70847	5.78745	5.49992	5.77812	5.26383	5.04836	5.61925	5.6066	5.54722	4.46945	5.69271	5.64672	5.65017	5.29029	5.58023	5.71889	5.36963	5.50716	5.75249	7.49243	5.74957	5.82479	6.27533	5.94904	5.59342	6.21539	6.31469	6.46163	6.85675	5.8393
Os02g0266900	Hypothetical protein.	expressed protein	2.70332	1.48858	3.60051	2.11833	2.18631	3.76355	1.89049	2.17168	1.93667	2.6479	2.03987	1.87835	2.90468	1.55246	1.5955	1.9137	2.90767	1.92697	1.22173	1.85302	2.60153	-0.193414	1.48414	0.0298223	5.45498	4.67547	4.28722	2.64184	1.28484	1.86287	0.469065	1.20709	0.768197	1.71622	1.67296	1.50353	1.04198	-0.521632	0.999623	1.7847	-0.514092	1.54295	2.61377	1.36027	1.82281	1.28461	2.58995
Os02g0286600	Chlorophyllase 2, chloroplast precursor (EC 3.1.1.14) (AtCLH2) (Chlorophyll-chlorophyllido hydrolase 2) (Chlase 2).	No Hit	2.45029	1.80406	3.69374	2.37421	2.90875	3.57256	3.78128	2.46135	1.82189	2.54286	3.11454	3.67782	5.55291	2.9743	3.06955	3.24679	2.57082	1.93867	2.51474	1.69866	2.49723	1.12629	1.47506	2.04096	3.31372	3.64035	2.81338	4.04105	2.12534	3.07675	1.58763	2.20228	1.91665	0.950184	2.48989	2.67914	5.00713	4.09927	2.79458	3.25378	3.64548	2.53469	1.98304	4.02934	2.90909	2.58201	2.24315
Os02g0300000	Conserved hypothetical protein.	hypothetical protein	2.13873	2.55254	3.32208	2.73935	3.11072	2.92982	2.64397	1.75174	1.82053	2.03836	1.82098	3.36191	1.75499	0.710378	2.29459	1.68206	1.81665	1.50446	1.4225	0.861307	0.448151	-0.45389	0.614242	1.63693	2.91135	3.58246	1.98136	0.670711	2.0482	1.11948	0.341144	-0.372847	0.948472	0.13239	-0.615633	0.78349	5.25821	2.37987	3.85197	4.48583	0.881962	2.49831	2.80666	1.92444	1.3818	2.38327	1.04952
Os02g0331000	En/Spm-like transposon proteins family protein.	No Hit	2.9038	2.78375	2.30966	2.25473	1.82511	2.28385	1.83105	1.81504	1.8059	2.05597	0.566974	2.12538	3.35107	2.7505	1.77894	2.57432	1.89597	1.96522	1.91251	1.95254	0.857038	2.62163	2.18215	1.29982	4.6458	4.59805	3.86386	2.87375	2.53128	5.21603	2.29023	2.98177	1.05893	2.32557	4.29231	2.53782	3.44966	3.95059	2.0795	2.74063	3.0935	1.89785	1.60865	1.85026	2.33844	2.12559	2.03256
Os02g0438500	Non-protein coding transcript, uncharacterized transcript.	No Hit	7.23251	7.61654	7.89823	7.43818	7.90778	7.8656	7.4578	8.0831	7.97624	7.75624	8.49055	8.9298	9.28243	9.02449	8.71324	9.25674	8.79435	8.92536	6.63979	6.21714	6.56273	6.38249	6.16193	6.46615	6.94481	6.94542	6.24358	7.32419	8.02617	7.05049	8.46115	8.76248	8.9239	8.31383	8.9855	9.41357	9.47172	8.48276	8.85044	9.21455	9.08441	8.47435	6.89703	6.90574	6.64329	6.08835	7.36555
Os02g0461900	Hypothetical protein.	wiskott-Aldrich syndrome protein family member 2, putative, expressed	3.26629	3.00328	2.36277	3.257	3.19069	3.32562	2.79201	2.90009	3.7789	2.02833	2.4602	3.35082	1.91467	2.53992	2.6051	3.14064	3.58746	3.21872	2.30049	1.24605	2.67942	2.11105	2.90288	2.76784	2.7344	3.32545	4.00489	3.2835	2.92594	3.76833	3.33357	3.44779	2.45792	3.6066	3.78956	3.99125	4.38809	2.56842	2.47981	2.87573	1.5511	3.12883	3.94814	3.79266	2.72801	2.93273	3.6663
Os02g0491700	Germin family protein.	retrotransposon protein, putative, unclassified	3.62392	2.83075	2.66866	2.6464	2.98442	2.70322	1.89336	1.69227	3.33541	2.17645	2.92689	2.06884	1.2617	2.86764	1.89642	2.74512	2.18892	2.81852	3.82224	0.253622	2.45351	2.32652	2.11415	2.23003	1.32505	0.975687	2.21528	2.80948	2.47227	4.15172	2.97464	3.16922	2.63624	3.00948	3.60696	2.58263	4.4314	3.52862	2.11722	3.93243	4.34603	2.77263	4.20543	3.47016	3.07603	3.9816	3.51905
Os02g0498000	Hypothetical protein.	No Hit	5.10979	4.90216	5.83905	5.30935	4.72735	5.42741	4.57196	4.77256	4.77913	4.66176	5.15864	4.92215	5.378	5.23955	5.60513	4.91731	5.19559	5.56802	4.34389	4.12195	4.77307	4.27615	4.42176	5.33872	4.34128	5.50124	-2.4874	4.4403	4.89457	3.88693	5.24372	5.14822	5.38983	5.19978	5.43003	5.30769	6.37026	5.61837	4.77919	6.27313	5.55811	4.68929	4.72476	4.92451	5.51309	5.24802	5.22984
Os02g0499300	Conserved hypothetical protein.	expressed protein	2.17917	2.88542	2.71011	1.93503	2.66545	2.45022	2.01945	2.22328	4.07344	1.31447	1.32645	1.91546	4.53615	2.14884	2.14519	4.30817	1.88331	2.44107	1.95107	2.01861	1.54543	3.11519	3.1405	1.30773	1.59413	4.19887	3.34608	3.8753	3.08113	5.40208	3.48705	4.45914	2.21269	3.38487	5.223	4.41576	4.1979	4.64146	2.37758	1.11865	4.12311	2.21176	1.22825	1.40301	1.25766	1.72907	1.27707
Os02g0525700	Conserved hypothetical protein.	No Hit	4.7491	8.8779	4.47697	3.64779	3.55993	3.15608	5.25773	5.31606	5.54593	4.56315	4.63638	4.07496	5.12408	4.67775	4.50312	4.92685	3.81022	4.61569	4.61862	4.80064	4.59496	5.1974	5.12913	4.40996	5.92914	6.37355	6.04612	5.04224	4.90432	5.46756	5.97778	6.10187	5.27339	5.54302	6.62138	5.99006	5.94438	5.94565	5.61952	4.85067	5.7605	5.09584	4.43402	5.26176	4.98959	5.24425	4.19951
Os02g0553000	Protein kinase domain containing protein.	receptor-like protein kinase 5 precursor, putative, expressed	1.9702	2.29994	0.09087	2.33013	2.75218	2.05353	2.83337	2.68346	1.24656	3.57633	2.93998	2.91678	3.68818	3.50143	1.76252	4.67025	4.65649	3.38461	1.61781	4.37881	1.97694	0.609904	2.4212	2.20651	3.15672	3.68079	4.70213	2.61185	2.36028	4.48655	2.92168	3.25785	3.52365	2.89863	3.47622	2.15731	4.39891	5.12176	6.51536	5.03651	5.0967	6.10882	1.98035	1.60728	1.22793	2.96721	1.77451
Os02g0564700	Basic helix-loop-helix dimerisation region bHLH domain containing protein.	PTF1, putative, expressed	2.7764	2.16048	1.57328	1.63585	2.40631	1.16067	3.03132	3.00696	3.17139	3.33173	1.97837	2.79675	3.50369	3.55085	2.17544	3.09704	3.1686	3.41117	3.69902	4.97386	4.33413	4.16989	2.72141	4.8092	6.39103	5.99889	5.67815	5.51861	5.11743	5.71368	4.29066	3.25713	3.64142	4.32803	3.22757	4.59082	2.97516	2.70659	5.2373	3.78696	2.73665	3.94983	2.27177	1.57782	2.00063	3.07581	1.77099
Os02g0597800	Steroid nuclear receptor, ligand-binding domain containing protein.	steroid nuclear receptor, ligand-binding, putative, expressed	2.85303	3.51605	3.01336	2.04702	3.35187	3.85466	3.26101	3.01846	3.15532	2.58176	3.43034	3.23523	1.55162	2.24032	3.20056	2.34541	3.22773	2.14295	0.835977	1.04938	2.66165	0.524877	1.6738	1.00073	2.06426	4.49477	4.69416	2.09057	1.12441	2.94441	1.85225	0.814145	1.64543	0.806944	2.82577	2.65585	2.45455	2.11727	1.68618	1.16112	0.23469	1.39755	2.10442	2.57095	1.8649	1.38671	2.43556
Os02g0608100	FAR1 domain containing protein.	transposon protein, putative, unclassified, expressed	3.84961	4.62432	4.19036	3.66684	3.80658	3.19928	3.67207	4.08743	3.30979	3.0967	3.3472	3.29876	5.50386	5.34928	5.21987	3.70837	3.97149	5.2315	3.22421	3.23969	3.79356	2.74858	2.84496	3.66407	2.32558	5.34608	4.50016	3.06928	3.79204	2.0132	3.02794	2.34606	3.32043	2.70986	1.3524	2.58224	3.9121	0.381074	2.43809	2.32083	0.487976	3.09737	4.65093	3.21519	3.9973	3.81725	3.82634
Os02g0641900	Myb7 protein (Fragment).	MYB family transcription factor, putative, expressed	3.07843	3.00714	4.5413	2.46152	2.6872	2.86496	2.54393	2.50492	3.27715	2.63819	2.88424	3.57343	3.71817	2.33046	3.22779	2.6251	2.56577	3.44083	2.01289	2.00592	2.75663	2.06403	2.38338	3.15641	2.84844	4.90797	-1.30901	1.53582	3.7256	2.03349	2.92307	3.34698	2.94975	2.79096	3.85603	3.29417	4.96704	4.09966	2.63933	2.97836	3.56251	2.92328	3.14825	2.91659	3.05616	2.12897	2.21973
Os02g0665700	Conserved hypothetical protein.	No Hit	3.07377	2.54956	1.16095	2.88263	2.58971	2.44188	2.86786	2.28451	2.64717	2.93978	2.85953	2.06999	3.43502	2.72037	2.88696	2.74224	2.79963	2.42146	1.74254	1.58934	1.35548	2.19576	2.68035	2.32798	4.16065	5.56704	3.41996	4.27512	2.12052	3.11134	2.88839	3.05902	2.20035	3.14683	4.60343	3.0221	3.57358	3.79947	1.84145	1.86429	3.20822	1.95924	2.22862	1.9253	2.65646	3.14265	2.8626
Os02g0667600	Harpin-induced 1 domain containing protein.	expressed protein	3.97846	4.3327	5.68078	1.97524	2.59252	2.68608	2.67967	5.27542	5.0166	1.16254	1.16673	2.56327	4.47422	2.88088	3.92704	3.80927	2.00602	2.31339	2.8971	2.53802	4.81682	1.99419	2.36859	2.71724	3.24758	4.43968	-1.96662	1.26632	2.21978	2.06879	0.917721	1.02128	2.24532	2.51221	1.11425	1.73183	6.33336	0.831141	1.77385	1.70992	0.535389	2.6432	4.32528	2.90247	2.75398	1.74367	3.59286
Os02g0692200	(No Hit)	No Hit	2.64783	2.47399	3.13632	2.55441	2.35468	3.24891	2.93717	2.39222	2.8128	1.8144	2.14624	3.29374	4.03597	3.25904	2.82576	3.98215	2.5161	3.50567	2.86628	3.22596	3.00556	3.37012	3.93387	2.54588	3.78263	5.53434	3.86775	3.49549	1.95287	3.04547	4.42609	4.85498	3.21719	4.10944	5.97417	5.37464	4.98098	5.10679	3.31862	2.95915	4.6436	2.7394	3.27934	3.50059	2.58669	2.48875	2.12214
Os02g0719900	Hypothetical protein.	PHD finger family protein, putative, expressed	2.73941	3.41497	3.3152	3.6728	2.61537	1.95892	-0.29976	3.68647	3.84524	1.98188	3.47785	2.77112	3.96384	3.36774	3.85034	3.79268	3.09175	2.89674	2.83236	1.7217	1.65156	1.57844	1.86781	1.17382	4.61217	5.13085	3.34316	3.24534	2.99436	-0.248555	0.579666	2.23476	1.93313	2.18188	3.1301	2.77455	4.59279	1.99882	1.61233	3.29325	3.93903	2.42879	2.91804	2.58637	2.70444	2.0329	2.24097
Os02g0725500	Plastocyanin-like domain containing protein.	plastocyanin-like domain containing protein, putative, expressed	1.84785	1.65864	2.62541	1.51949	1.6184	2.4307	1.83829	1.99105	0.933113	2.95773	0.736976	1.63449	2.95082	1.7425	-0.0863524	-0.291261	2.02868	0.417415	1.23881	0.655335	1.56681	1.44034	1.26109	1.14948	2.80305	3.23137	4.02644	1.61965	2.2811	2.34798	3.09233	2.24008	3.16028	3.78866	3.34334	2.23055	3.163	1.76284	2.15816	2.63647	0.821285	2.01052	1.93155	1.10855	2.46021	1.00284	4.02066
Os02g0795600	Protein of unknown function DUF239 domain containing protein.	carboxyl-terminal proteinase, putative, expressed	2.32656	2.4697	2.01866	1.50503	5.36163	1.93983	1.98145	1.43217	3.80584	1.97239	1.47081	3.23902	1.65088	2.76116	2.10869	3.00901	1.24695	2.19708	2.41205	3.39499	1.30834	4.04463	3.46503	1.71891	3.16819	5.14726	4.83205	3.77645	2.65622	4.98389	3.67016	4.59027	1.61747	3.21439	5.71508	2.84949	4.35627	5.19673	1.94394	2.48878	4.70572	2.36057	0.975282	1.98927	1.2811	2.20478	1.55722
Os02g0799400	Non-protein coding transcript, uncharacterized transcript.	No Hit	1.64343	1.7997	2.48117	1.22939	3.06192	5.63721	3.47393	3.0761	2.82449	3.37938	2.69739	1.244	2.38725	2.16078	2.61568	2.16017	2.34215	2.28194	1.62967	1.38715	1.57705	0.727519	0.985685	1.51196	4.5542	2.6183	4.63064	2.23938	0.466151	2.51568	1.49978	0.416309	3.23001	1.77758	2.4983	1.16087	0.605226	-0.0126747	1.28394	3.23694	1.6264	3.26112	1.11464	3.33108	0.99774	1.63497	0.366931
Os02g0807100	Conserved hypothetical protein.	glycogen synthase 1, putative, expressed	2.38965	3.95979	3.36603	4.23613	3.68825	3.72398	3.19055	2.95333	3.22569	3.67272	3.12699	3.39772	3.65557	3.54899	3.52328	4.06512	4.25316	4.47537	1.82974	2.06126	3.29048	2.69703	2.56719	2.74171	4.04173	5.06856	4.40113	1.4089	2.98995	4.28057	2.49343	2.30673	1.70297	2.66947	2.54672	2.49333	1.6031	0.577625	2.04017	1.74198	0.189191	2.02449	2.43113	2.63318	3.13248	4.41139	2.71694
Os02g0819500	Ovarian tumour, otubain domain containing protein.	OTU-like cysteine protease family protein, putative, expressed	3.78145	3.56248	4.07318	4.71862	4.9773	4.67394	3.66338	3.43796	3.48776	2.10915	3.11585	3.17287	3.95582	3.78378	3.47763	2.96427	3.44914	3.98661	2.95168	1.63661	3.61046	2.95933	2.69627	2.77211	2.66835	4.10332	4.41934	2.56545	2.7981	5.00949	2.44609	2.0444	4.47722	3.37768	3.51084	5.75642	4.77974	2.28305	3.08966	2.61402	2.11776	3.15595	2.58997	2.08419	1.6054	1.91338	2.01839
Os02g0823200	Conserved hypothetical protein.	conserved hypothetical protein	2.18212	2.1821	2.75285	1.75325	2.49124	3.43418	2.6826	2.28793	1.36602	3.03041	2.4893	3.11044	3.15486	2.49172	2.79877	3.49024	2.25026	1.8015	2.65933	1.61888	1.52812	2.34783	2.79942	3.08074	2.76691	2.6867	3.6897	2.29931	2.1889	3.62792	2.64337	1.0934	2.29559	2.3164	3.15319	2.52231	2.41013	1.13782	1.38563	1.91359	1.31489	2.19755	2.62475	3.19689	3.17522	2.69993	2.19726
Os03g0103400	GRAS transcription factor domain containing protein.	No Hit	2.68415	1.73241	3.1034	2.21579	2.25685	0.165546	2.73556	3.14854	2.30476	2.43251	2.61254	3.46511	2.69114	2.94215	2.78516	2.99437	2.5118	2.63899	1.85135	1.99009	1.20918	0.513152	1.84049	1.55173	4.39245	4.59161	3.98616	2.70815	1.11608	4.27372	1.67796	2.35872	1.22165	1.45604	3.80015	1.64514	2.57458	2.6737	1.9868	2.30833	1.96028	2.25999	2.07423	2.59871	4.2611	1.47187	2.61972
Os03g0120600	Conserved hypothetical protein.	No Hit	3.59141	2.44313	3.18873	2.37448	2.88185	3.01935	2.39832	1.83974	3.31839	2.24386	2.4319	3.04173	3.78627	2.74944	2.13738	3.98523	2.28255	2.62368	2.41385	2.32535	2.37191	3.42383	2.21162	1.46804	3.91726	5.00709	4.49307	3.51091	2.47783	4.49279	2.55457	3.59515	1.6993	2.8607	4.56667	2.33122	5.08022	4.34209	2.32305	3.64199	4.24419	2.81632	3.48254	3.15872	1.71684	2.58373	1.56917
Os03g0145000	Protein kinase domain containing protein.	hypothetical protein	4.21318	4.49899	3.80849	3.89819	4.33573	4.70318	4.22509	4.67318	3.83644	3.91247	4.60228	4.54322	4.66503	4.93658	4.02324	4.69709	4.20308	4.09128	4.99743	4.82898	4.68427	5.2528	5.12298	4.14309	5.21687	3.9346	5.67198	4.59807	4.63146	4.54855	5.06736	5.68307	3.93955	4.80144	6.20306	5.64359	6.03385	5.98645	4.16494	5.48539	5.63244	3.90418	5.16827	5.37577	3.67987	4.3002	4.69447
Os03g0173500	Hypothetical protein.	expressed protein	4.5356	5.14971	5.20903	4.70176	4.92606	5.33968	4.72217	4.36107	4.96011	4.32559	4.14191	5.03948	3.98062	3.966	4.53075	2.99886	4.1925	4.8973	4.08765	3.83364	4.64561	4.35818	4.52143	4.69491	5.63379	5.37107	5.1031	3.95807	3.53067	5.13424	4.03081	4.49305	4.62241	4.35824	4.40831	4.85413	5.65465	4.66533	4.56673	4.88231	4.46922	4.47916	5.34616	4.74645	4.97546	4.59956	4.73291
Os03g0179200	(No Hit)	hypothetical protein	1.96451	-0.0831537	2.94196	1.78619	1.4473	1.34255	2.00359	1.37899	1.52116	2.38312	1.19235	2.54849	2.52368	2.32613	2.63738	1.42516	1.34597	1.89017	1.06141	0.376487	1.21768	-0.118686	-0.242035	2.26766	-0.579293	3.58743	2.43741	1.50698	1.41302	-1.72816	0.635221	-1.03619	0.995375	0.833087	-1.80959	-0.0414155	0.86705	-1.41318	-0.144049	1.66427	-1.80729	0.0982018	0.821935	0.798999	1.93587	1.85797	2.10283
Os03g0186600	Transcription factor, MADS-box domain containing protein.	OsMADS47 - MADS-box family gene with MIKCc type-box, expressed	11.4144	11.7375	11.0398	11.7151	12.0305	11.4824	9.43708	10.1541	10.1513	9.79378	10.5279	8.99453	9.50833	9.713	9.52734	9.43746	10.0107	9.53741	11.1809	11.306	11.0063	11.2594	11.365	11.2974	10.2313	9.6637	10.1306	11.0771	11.2892	9.98809	11.1455	11.0099	11.2361	11.272	10.8669	11.1778	11.1004	11.351	11.3669	11.1591	11.5535	11.5996	7.04144	9.18654	8.52794	7.90885	8.12333
Os03g0217600	Hypothetical protein.	No Hit	2.47011	3.11385	2.4896	5.71292	3.46368	3.25114	2.87498	3.95981	3.7971	1.68599	2.79193	2.91291	4.2647	3.01143	2.71816	1.61529	2.61584	2.51353	0.678047	2.73774	2.75044	3.02538	2.72946	1.67765	3.48555	5.33659	3.41049	3.46187	2.09349	4.65064	3.47815	3.85101	1.95499	2.84402	4.55542	2.34654	4.97319	4.49638	2.73017	4.55826	4.4542	3.42257	3.14494	2.84288	2.15086	3.13104	3.62985
Os03g0247500	Hypothetical protein.	No Hit	3.142	2.76002	4.13436	3.0287	2.69549	1.58352	2.80201	3.31745	2.88353	3.35185	3.02534	3.69261	3.19158	3.08627	2.84552	3.87548	2.58807	1.90527	3.20719	2.4343	2.81311	2.94253	3.23741	2.84336	4.06069	4.66675	4.59827	3.46052	3.47511	2.54326	3.3517	3.97266	2.12358	3.09709	4.68878	2.86332	4.61564	4.63478	3.01606	3.04588	4.19119	2.77281	3.13466	3.1408	2.79058	3.53585	2.90708
Os03g0258500	Autophagy protein Apg6 family protein.	beclin-1, putative	2.89091	4.01973	2.99151	2.94671	3.02665	2.60912	2.77784	1.88757	2.42418	2.16003	2.16165	3.01654	2.58628	3.30187	4.42314	3.3097	2.596	3.3614	3.33949	5.06437	3.99424	4.08762	2.95266	3.47733	4.2293	3.57864	3.76261	3.08858	2.72593	4.18615	3.41488	3.87628	2.10127	3.21357	4.94379	3.81175	4.50116	4.4937	2.59419	2.82768	4.14388	3.00716	2.24523	2.13709	2.08171	2.40755	1.37302
Os03g0282300	Conserved hypothetical protein.	expressed protein	1.84139	7.12948	3.66075	2.80819	2.53286	2.65335	4.23822	3.4178	2.92449	3.25881	2.98132	3.57082	3.29376	2.519	3.46893	2.64631	3.53512	3.82644	2.55854	2.63577	2.71076	3.43143	2.28804	2.9033	3.31801	3.12829	3.23831	2.91493	2.62758	4.30799	2.74401	3.67332	1.92865	2.73468	4.56339	2.62438	4.9525	4.45076	2.56671	2.79608	4.14381	2.42823	2.88623	1.45679	1.51086	1.21274	1.76296
Os03g0320800	Protein kinase domain containing protein.	expressed protein	1.22039	1.99381	0.535551	2.61109	2.26529	0.99183	1.23355	2.26446	0.524386	1.74385	1.88897	1.98297	1.62254	0.163169	2.35463	2.67628	1.68152	2.35931	3.42452	2.92777	5.03173	3.73437	4.47607	5.07186	2.6945	1.90126	5.22384	2.44074	2.0226	4.25037	3.02168	2.59151	2.87033	2.67574	3.08064	1.98	3.25553	2.52967	1.33275	1.82663	1.1652	0.841328	4.4578	5.43756	5.9916	1.2859	5.47672
Os03g0323300	Beta-glucosidase.	No Hit	3.02727	2.64375	4.57883	3.14159	1.95856	3.5738	3.3214	2.80664	2.2881	3.33327	2.94857	7.09029	3.54798	4.40828	4.45392	3.47667	3.01484	3.62575	2.03006	3.30512	2.84568	2.93259	2.97009	1.63075	4.30523	4.4987	4.80553	3.23927	3.1116	4.40887	2.60943	3.78886	1.94112	2.08624	4.55085	3.13645	4.60218	4.27924	2.4499	2.73743	3.98859	2.64718	2.74563	1.45696	1.59406	1.82124	2.07633
Os03g0333700	Hypothetical protein.	expressed protein	2.39021	2.55001	3.02446	2.86834	2.53382	2.94561	3.19598	1.89852	3.91879	2.97985	2.22611	2.31202	2.82693	2.85852	3.38178	2.81611	3.17873	2.52323	0.645286	0.287226	0.914436	1.89638	1.95759	1.05877	3.16066	4.05206	4.53418	2.57384	0.388809	3.29646	1.42319	0.60195	0.706359	1.40996	2.81903	0.429061	3.01829	1.33325	0.367351	1.23589	1.88241	1.00344	1.54146	1.30816	2.47316	2.02857	1.08246
Os03g0347800	Peptidyl-tRNA hydrolase (EC 3.1.1.29) (PTH).	peptidyl-tRNA hydrolase, mitochondrial precursor protein, putative, expressed	5.47971	5.43994	6.20917	5.95328	6.05708	6.45419	5.64463	6.0004	6.39593	6.04196	6.32148	6.19759	6.35303	6.66389	6.85151	5.7746	6.70649	7.25631	4.61535	4.94885	5.30338	4.54857	4.66822	4.95675	5.34286	4.55638	5.45803	5.36627	6.07723	5.03267	4.87187	4.83605	5.1398	4.63807	5.14895	5.12677	6.55631	5.5033	5.20182	5.52629	5.41958	5.13495	4.49216	4.40109	4.3589	4.35004	4.05986
Os03g0358200	Conserved hypothetical protein.	OsRhmbd8 - Putative Rhomboid homologue, expressed	4.34622	3.44785	5.38082	7.24176	6.45797	6.76091	3.6599	3.94319	2.71372	7.14417	7.77003	5.98624	3.71584	4.21453	3.80972	4.73911	4.59599	5.04585	4.93776	4.26657	5.32793	6.55695	6.23776	6.49652	4.50457	1.66574	0.502618	5.68946	6.95328	5.31165	4.80743	4.87496	4.91304	5.8102	5.4115	6.15467	5.83361	5.21782	6.98125	6.90739	7.09509	6.41054	7.44344	6.51712	6.2405	6.60724	6.91215
Os03g0396300	Conserved hypothetical protein.	No Hit	1.71245	1.92122	3.21829	1.24986	2.05921	2.52091	2.01223	0.932217	2.64396	1.73674	1.39786	1.64216	2.19381	2.65513	2.17007	3.61254	2.31403	1.85816	2.20136	2.05064	2.1469	0.364308	0.626808	3.79173	4.34898	2.24198	3.97491	4.61006	2.23498	4.22935	0.383565	1.01932	1.05596	0.447234	1.04196	0.262822	2.35762	0.658158	0.615611	1.3	0.235569	1.55158	2.20758	1.68055	1.6415	1.61942	2.14174
Os03g0398400	Plant MuDR transposase domain containing protein.	No Hit	4.71729	3.81041	5.02567	4.22814	3.49559	4.60937	3.43436	4.17532	4.11287	3.84829	3.21834	4.87611	4.2903	3.58412	4.66626	4.23041	3.04079	4.38926	3.93755	2.50522	3.97623	2.75774	2.95302	3.83732	3.82871	4.83046	5.29046	4.25267	3.69937	5.59952	3.74818	3.59658	3.8954	3.75239	4.18982	4.57942	5.65755	3.71548	3.85048	4.38392	3.60814	3.46746	4.01642	3.6227	5.83938	4.22858	2.85139
Os03g0420000	Conserved hypothetical protein.	No Hit	8.85238	8.99871	8.34743	8.2649	8.725	8.27216	8.46255	8.94022	7.69391	8.10123	8.4205	7.78448	8.8298	9.36811	8.04707	8.31244	8.79159	8.27625	8.41092	8.53393	7.32284	8.3069	8.28787	7.06867	7.85895	8.47564	7.89463	8.8319	8.47276	7.36306	7.61258	8.30768	7.18013	7.06759	8.31017	6.76997	9.15553	8.53687	7.11308	9.2981	8.56394	6.85125	8.7342	8.75096	7.37673	8.73631	8.31603
Os03g0421500	Conserved hypothetical protein.	No Hit	3.00625	3.11554	3.71751	3.18807	3.28491	3.95607	3.37874	3.14382	3.42554	3.40905	3.07331	4.06554	2.55794	3.29421	2.87938	3.35595	3.39007	3.11356	1.80149	2.43498	1.02717	1.52867	1.47779	1.80726	3.99213	4.05823	3.5734	3.38272	2.7425	3.70147	2.98127	2.1213	1.69862	2.60283	2.15049	1.98635	4.3258	3.06794	3.92095	3.65347	2.79092	3.67988	3.20551	2.73796	2.91864	2.45419	1.99096
Os03g0573600	Conserved hypothetical protein.	No Hit	3.22287	2.54638	2.1546	2.42037	2.13199	2.69354	2.04231	2.42045	3.14933	1.89289	2.57412	0.557281	4.45536	2.54921	1.86654	3.19857	2.34572	2.04002	2.15546	2.69052	1.54677	3.24139	2.8022	1.45861	4.50809	5.2523	3.82654	3.50558	2.56463	4.8042	3.38885	4.0499	1.76013	3.34677	5.10543	3.1144	3.82362	3.94901	4.51303	2.01576	3.58228	2.22355	1.53432	2.33511	1.90039	2.06283	1.33669
Os03g0606100	Protein of unknown function DUF620 family protein.	expressed protein	4.52997	3.90005	4.47206	4.17741	3.76679	4.36147	3.55447	3.08483	4.05842	3.81506	3.81179	4.69857	4.68431	4.15145	5.88179	4.73674	4.6297	5.07403	3.82024	4.18948	3.60932	4.46834	4.40708	3.15448	5.22139	5.7117	3.661	4.79302	3.63713	4.88331	4.95349	5.32959	4.56746	4.81098	6.21943	5.11326	5.40096	5.63914	3.74584	4.11622	5.38365	4.03864	3.60154	3.77537	3.99265	3.68708	2.8958
Os03g0615300	Conserved hypothetical protein.	expressed protein	-0.313713	1.95617	3.27597	0.845375	1.72345	2.05677	1.21844	2.37569	0.786928	0.469232	0.779068	2.35075	-0.598275	0.761171	2.8032	1.66178	1.89094	2.29146	3.21626	-0.132173	-0.0928131	0.256662	0.343511	0.504804	4.61015	4.51134	2.30024	0.127402	2.9445	0.100212	4.67715	-0.624947	2.26727	-0.225777	-0.573089	1.28819	3.03207	-0.80768	2.41366	1.21587	-0.235444	1.49711	2.59069	1.58203	2.52741	2.22506	1.30876
Os03g0617700	Conserved hypothetical protein.	No Hit	5.24611	5.16255	6.05072	5.17857	5.42744	6.05334	4.48402	5.13489	5.11826	5.02409	5.32529	5.77207	4.59612	5.15661	7.74854	5.13297	4.96158	6.02135	5.42707	5.68201	5.4533	5.51413	4.92636	5.35156	6.38417	6.82636	5.45116	6.77045	6.76693	6.75846	5.10423	5.51933	5.81985	5.03344	5.41897	5.50152	6.85715	6.20935	6.88534	6.31229	5.88019	5.64314	4.71367	5.6113	5.50758	7.42436	5.37485
Os03g0620500	Transcriptional factor B3 family protein.	B3 DNA binding domain containing protein, expressed	4.32725	4.4812	3.67911	4.32605	4.48001	4.03532	4.10523	3.41763	4.04481	4.15324	3.88647	3.70111	3.74691	3.4117	3.59134	4.18347	4.54207	2.73055	2.25081	2.90868	3.71657	3.26119	2.92179	3.86015	2.13795	4.41073	4.04956	2.42453	2.67586	4.49817	4.02412	3.5755	3.85449	4.21681	3.9251	3.49418	4.74839	4.29106	3.81652	4.1058	3.84878	3.95143	4.73889	3.42046	3.39758	3.23418	3.97951
Os03g0621700	Conserved hypothetical protein.	expressed protein	3.00078	2.39374	1.78256	2.22973	1.94341	3.31043	2.62579	2.51168	2.17126	2.93243	2.7584	1.22692	3.59871	1.75436	1.93837	3.76794	2.25739	2.9144	1.88967	2.97752	1.74909	3.30716	2.60413	1.03839	3.98301	5.02736	4.385	2.96023	2.94114	4.59752	2.83353	3.90081	2.00798	2.46462	4.69385	2.09919	2.8698	4.55842	2.1885	2.72463	4.26294	1.55122	2.5053	2.45573	2.68798	1.96093	2.2097
Os03g0626900	Hypothetical protein.	No Hit	3.11669	3.98244	3.74597	3.12573	3.76744	4.28873	3.0729	3.42912	3.86895	3.55546	3.98932	2.74843	3.67989	3.86339	4.20834	3.28741	3.60002	3.8952	2.2118	2.58555	3.01364	2.99274	3.04662	3.3692	1.70356	4.54766	4.71649	3.36444	3.33881	4.72204	3.03145	3.74772	2.9482	2.20617	4.09208	2.91617	4.21934	3.34242	3.4155	3.10332	3.0543	3.31033	3.47437	3.60515	4.2143	3.59129	3.31374
Os03g0643600	(No Hit)	No Hit	5.6512	5.2918	5.61814	5.6702	5.21376	5.74447	4.9705	4.99248	4.99615	4.85309	5.20722	5.6596	4.84719	5.47531	5.14162	5.3993	5.43234	5.61797	4.91062	5.40118	4.5898	5.72443	6.01057	4.39244	6.1866	6.17952	5.46902	6.08433	5.61428	5.80394	6.53929	7.05517	4.92385	6.25117	7.81853	7.06592	6.95704	7.29758	5.4984	5.12503	7.02828	5.10023	4.82739	5.11339	4.25334	4.95373	4.56944
Os03g0644700	Hypothetical protein.	conserved hypothetical protein	7.3235	7.33228	7.30039	8.61114	8.39654	8.03291	8.90996	8.73339	8.44386	10.2382	10.1296	9.60946	7.59457	8.3642	8.09909	8.59922	9.57515	8.91356	7.10024	7.65534	7.46567	7.74312	7.33454	7.38558	8.22967	7.96822	8.42801	10.144	10.4336	9.93411	5.69181	5.70989	5.68149	6.03388	5.88151	6.26088	6.99388	6.67666	6.56726	7.47912	6.8655	6.56608	10.1835	8.89244	8.94333	9.80797	9.73966
Os03g0654600	Short-chain dehydrogenase/reductase SDR family protein.	oxidoreductase, short chain dehydrogenase/reductase family domain containing protein, expressed	0.723451	2.99082	1.45183	1.96723	3.4223	1.03621	2.70289	2.49257	3.46267	2.18304	3.11965	1.77688	3.91602	2.38987	3.20857	3.76342	3.10968	3.53941	2.11438	1.19442	1.11771	1.04335	2.07316	1.36407	1.86194	5.18766	2.95925	2.22619	2.93447	2.90021	0.92383	0.981208	0.721669	0.36285	1.04554	1.10506	3.36855	-0.212719	0.0967955	2.71463	1.22333	1.01537	1.94207	1.52101	2.00253	1.36833	1.77526
Os03g0672300	Pyruvate kinase family protein.	pyruvate kinase, putative, expressed	3.39942	4.36773	5.2333	5.28372	5.03657	3.98251	5.85067	5.76077	5.46615	6.98742	6.85023	6.61983	5.07421	5.58225	4.65538	6.04198	6.78225	5.44046	8.53896	8.09204	7.15999	8.44644	8.35725	8.06315	6.28645	6.1054	6.37079	6.67029	6.5406	5.51361	8.9722	8.65613	8.48731	8.90493	8.34369	8.01668	7.06986	7.30895	7.6675	7.70586	7.29826	7.88037	9.5969	9.28716	9.00239	6.08905	9.14393
Os03g0679100	Conserved hypothetical protein.	retrotransposon protein, putative, unclassified	2.50724	3.39784	3.66072	3.20328	4.33112	3.25511	3.77846	3.82614	3.32814	4.01035	4.0287	4.32843	2.83434	3.68126	2.85837	2.46671	4.41067	4.2383	2.6182	2.45076	3.62391	2.42857	2.31647	3.22707	2.74791	-0.324556	2.97881	2.9184	2.98613	1.70005	2.38073	2.43751	3.41167	2.28658	0.115353	2.27841	5.20341	3.62108	3.56386	4.35628	2.84757	3.22362	3.906	3.7262	3.56772	2.85829	3.65877
Os03g0700100	(No Hit)	THION38 - Plant thionin family protein precursor, putative	2.18818	1.36447	1.79928	2.13901	2.45675	2.38947	3.85132	1.92818	2.5257	3.23136	2.07576	1.90817	1.80118	2.10307	3.7557	2.91788	0.861891	2.43572	2.47569	0.447124	1.51534	0.415329	0.845353	0.641878	3.71217	6.76172	3.26118	2.01374	2.28458	-0.0368935	3.38133	4.10415	4.03758	3.11089	2.65697	4.23283	5.40673	4.7426	4.43811	7.06884	4.81755	4.57692	1.41458	0.433008	0.913807	1.32199	1.26
Os03g0702100	Conserved hypothetical protein.	No Hit	2.44057	7.6205	4.13539	3.42171	3.06761	3.50156	1.93347	2.54867	2.93293	2.11639	2.05901	2.47336	2.77752	3.01427	2.59838	3.32241	2.93495	3.62874	2.94867	1.93131	2.33233	2.81924	2.67207	3.67144	0.719827	3.17308	2.36155	1.82787	2.83055	3.24534	3.79672	3.80771	3.20219	3.20454	4.48609	4.09458	5.90657	4.79911	3.85794	5.05321	4.96824	4.0391	2.72227	2.65736	2.82583	3.16741	1.96272
Os03g0715400	Eukaryotic membrane protein DUF747 family protein.	No Hit	4.11123	4.40521	4.17324	3.37879	4.08004	3.58141	3.23036	3.45613	2.8136	3.63692	3.90425	3.17762	3.6331	3.66613	3.41235	3.19339	4.06505	3.07389	2.57565	3.51041	3.04976	2.10712	2.59277	2.97069	4.06367	2.7661	4.00939	2.18916	3.17587	3.91578	3.12467	3.14703	3.52705	3.147	3.61232	3.0144	3.19975	2.84152	1.88597	1.49586	2.75947	2.74745	3.52758	3.61036	3.23765	3.60845	3.81821
Os03g0734400	Ribosomal protein L7/L12 family protein.	ribosomal protein L7/L12 C-terminal domain containing protein, expressed	7.72963	8.01846	7.20134	7.2359	7.19316	7.00558	7.9536	8.4529	8.34999	7.73461	7.86581	7.92601	7.81352	8.12617	8.34792	7.47933	7.59026	7.9567	8.86208	8.88111	7.90926	9.48121	8.93953	8.93257	8.14264	7.55651	7.80928	8.2908	7.99661	8.18769	8.52736	8.28165	8.35318	8.94688	8.52696	8.31571	6.30444	6.97745	7.55813	6.79573	7.46684	7.94645	9.9192	9.31876	9.31358	8.13673	9.14821
Os03g0754200	Triosephosphate isomerase (EC 5.3.1.1) (TIM) (Triose-phosphate isomerase).	expressed protein	4.16659	4.28537	3.88225	4.45397	4.20306	3.73424	3.58247	4.287	3.93301	4.59536	3.93437	2.65859	2.89923	3.79436	3.83972	4.1955	4.42868	3.49357	2.56474	1.48475	2.64172	1.82864	2.42977	3.40126	2.94489	-2.1382	3.85243	2.08022	2.83783	2.63512	1.49697	0.200017	1.30491	1.97268	0.743553	1.62177	-0.909962	-1.06132	1.9691	0.00762165	0.460118	2.23419	3.02531	3.53783	2.4022	4.77542	5.13354
Os03g0779500	Hypothetical protein.	No Hit	2.70215	3.03703	3.54377	2.22648	2.43513	2.34187	2.49908	1.90808	3.58694	2.01012	2.66339	1.23325	4.19816	2.79412	2.0547	4.096	1.39312	2.83764	1.87973	1.98139	2.16235	2.32506	1.36257	1.39924	4.25522	4.88571	4.30834	2.62666	1.77744	4.8689	2.2842	2.18873	1.67873	1.94601	3.46002	2.36439	2.90498	1.60128	2.18336	1.11925	0.580342	2.08269	2.53618	1.29277	2.42889	2.1488	1.16664
Os03g0790100	(No Hit)	No Hit	3.93557	3.95669	4.13977	3.00777	6.12526	6.06297	3.09719	2.78005	3.43942	2.47121	2.46317	4.55562	3.5409	3.12833	2.04621	3.10206	4.18019	0.830108	0.220863	2.39001	2.83328	-0.0448843	0.996538	2.14063	3.49283	0.469193	2.14409	2.44468	1.15633	3.70509	2.63019	0.567504	2.21047	1.19376	-0.171822	2.33235	6.80214	2.65008	1.92667	4.16593	2.00981	2.46016	3.91287	1.82167	2.84186	2.2204	1.5026
Os03g0798000	Aldehyde oxidase and xanthine dehydrogenase, molybdopterin binding domain containing protein.	expressed protein	3.84281	4.0971	4.83185	2.95159	3.01329	3.74509	3.15682	3.40613	3.65768	2.45029	2.53085	3.40607	3.86444	3.3704	3.80055	3.51649	2.42815	2.5859	3.29839	3.08219	2.63671	3.08215	2.94157	2.51565	3.50007	2.57377	1.43182	2.89551	2.80589	4.29626	3.64834	4.37837	2.4911	3.33603	5.22436	4.12897	4.82579	4.78934	2.52467	3.5963	4.16825	2.85211	2.11798	2.93591	5.90153	2.2171	1.82964
Os03g0826500	Anthranilate synthase alpha 1 subunit.	anthranilate synthase component I-1, chloroplast precursor, putative, expressed	7.52669	7.69933	6.70454	10.644	10.6018	9.28274	7.26424	7.06817	6.96164	9.47919	9.13851	8.55275	7.48782	8.04301	8.00535	9.73799	10.5544	10.0758	9.92349	9.18851	9.8729	10.1659	10.6185	10.6025	6.63777	6.37903	8.07326	7.81997	8.41046	7.97132	8.80176	8.24767	8.08329	8.80348	7.93323	7.40012	5.66982	6.32544	6.96386	7.07002	6.79785	7.44496	11.5308	10.1303	10.1826	8.60686	11.0521
Os03g0851100	Eftu.	elongation factor Tu, putative, expressed	8.35371	8.7134	7.6216	8.13445	8.22819	7.64775	7.36626	7.98724	8.09473	7.70448	8.00946	8.23618	8.27711	8.66049	8.93021	7.78859	8.21675	8.63902	10.0096	9.64492	8.38957	10.193	9.64398	9.85117	8.45681	8.20859	8.98444	9.17588	8.86112	8.70837	9.93467	9.73606	9.53643	10.0975	9.54142	9.05364	7.58794	8.23956	8.60353	8.03878	8.50227	9.2044	10.861	10.4603	10.3972	8.20653	10.2197
Os04g0109500	Concanavalin A-like lectin/glucanase domain containing protein.	legume lectins beta domain containing protein, putative, expressed	-0.696138	0.305789	2.61946	0.535974	1.05901	2.00817	1.77772	-0.184356	2.41678	0.972583	0.35775	2.34806	2.81264	0.319539	1.73697	1.11386	0.953169	1.03933	-0.424657	1.3407	1.3682	0.208379	-0.158829	2.03718	1.52586	3.87845	3.68623	0.489094	-0.0651979	2.02719	1.83813	0.910518	1.78543	1.68702	1.22417	1.12566	-1.17081	-1.35755	1.38882	-0.850468	-1.68232	1.56774	1.35415	0.701881	1.46221	0.357988	1.25218
Os04g0125100	Hypothetical protein.	expressed protein	3.50602	3.24509	1.77092	3.81121	3.11627	1.54931	6.05266	3.76535	3.57288	4.75188	4.28691	4.64243	3.47858	4.94485	3.4107	3.70851	3.40163	4.28099	4.76817	4.15266	4.23019	4.10371	3.53986	3.59786	4.82398	4.60453	4.85838	4.90075	4.5361	3.06912	4.59077	4.13328	4.42382	4.51778	4.07015	4.205	3.85727	3.56902	4.01661	4.95179	4.0502	3.95002	5.28266	5.39591	5.54628	6.90246	5.05108
Os04g0133000	(No Hit)	FAR1 family protein	3.66056	3.69606	4.03902	4.01817	3.73379	4.98908	3.11897	3.09849	2.8916	1.68504	3.03133	4.65447	2.65704	3.41499	2.91697	3.43777	3.29694	3.97708	3.36984	3.41122	3.61775	4.33739	4.12508	2.76943	5.4948	5.12935	4.36999	3.60051	3.28519	5.19322	4.62617	5.59156	3.5307	4.41896	6.4051	5.41353	7.36512	6.55647	4.55437	6.03056	6.35468	4.23502	4.55675	3.74542	7.98858	3.35678	3.14068
Os04g0161800	Protein kinase domain containing protein.	retrotransposon protein, putative, unclassified	3.13548	7.60245	2.95053	2.40695	3.27188	2.01408	1.82907	2.50309	4.18394	1.9461	1.51093	3.15023	1.41878	1.06446	2.06998	7.37301	1.83206	2.36011	1.68556	1.47153	1.56224	2.30491	2.97659	1.7161	1.96174	3.53124	2.82484	1.3673	1.99832	4.31482	2.8229	3.48203	1.92505	3.26287	4.47559	3.29448	5.00859	4.01144	3.27833	3.54876	3.73755	2.77961	2.65478	2.29737	2.96654	1.50664	2.65726
Os04g0172600	Non-protein coding transcript, putative npRNA.	No Hit	2.53013	3.16013	3.31757	3.29464	2.11856	3.89928	2.64846	2.93225	2.8011	3.78377	2.51523	4.1133	2.9837	2.46748	3.19736	2.36456	3.14543	3.35105	2.50167	2.94719	2.3649	3.42851	3.4255	1.83837	3.9425	1.13733	5.30789	4.0168	2.99421	4.24031	4.63303	4.89789	3.12872	4.15684	6.13781	5.62062	5.66381	4.82077	3.36432	3.46031	4.64622	3.84096	3.13805	3.5514	1.59607	2.35995	1.43447
Os04g0193300	Cyclin-like F-box domain containing protein.	OsFBX119 - F-box domain containing protein, expressed	3.98235	3.68023	5.50177	2.06119	2.88318	3.46593	2.32718	2.17733	1.68823	2.98984	2.19859	2.51454	0.104002	1.39787	3.09887	2.46978	1.7427	1.70049	3.52836	1.68995	3.3546	1.21794	1.97363	1.99775	1.78828	0.502411	3.05924	3.18618	0.578305	3.02245	2.06024	2.49885	1.65476	1.993	3.00448	2.44535	4.33069	1.62703	2.57782	3.81383	0.6261	0.829033	3.25441	2.10921	3.79999	2.19	2.3648
Os04g0201600	Conserved hypothetical protein.	No Hit	1.84083	1.6932	0.664449	1.91011	0.189767	1.99934	2.90879	2.19064	3.77263	2.5558	2.48066	1.58903	2.71948	0.831576	1.15576	1.3762	2.92536	2.84645	0.55197	0.237353	0.198656	0.722139	0.431654	3.12396	3.96487	3.37062	0.68895	3.25731	1.66971	2.82523	0.255027	0.0761837	0.953653	0.868057	0.532326	1.60759	-1.16549	-0.496057	-0.884399	1.29797	-0.223523	2.28852	0.331287	0.872096	0.199348	0.423882	1.40775
Os04g0203700	(No Hit)	No Hit	2.14857	2.2622	2.38229	2.27045	1.36019	0.502943	3.78713	2.19829	2.71798	2.67787	4.25897	2.64663	3.59698	2.98349	7.30646	4.71484	2.87192	6.19113	0.994382	2.10323	1.47458	-0.32984	0.920925	1.94589	4.33852	4.69888	5.25181	2.0371	2.37325	3.47866	1.63997	-0.000445776	1.97503	1.51619	0.0383863	2.27997	1.16443	0.408405	2.19121	3.66771	1.69863	1.53423	1.56982	1.51832	1.44171	2.05255	2.32103
Os04g0206500	UDP-glucuronosyl/UDP-glucosyltransferase family protein.	UDP-glucoronosyl/UDP-glucosyl transferase, putative, expressed	1.95201	1.05309	3.22378	2.58531	1.63475	4.00807	4.12087	0.574083	3.05528	2.45928	3.69288	2.25539	4.15192	2.96911	2.72533	6.12169	4.06045	4.76575	0.251927	0.663842	4.47948	-0.827506	0.747899	1.77116	-0.531556	-0.548984	-1.76799	-0.375351	-0.46581	-1.75405	1.73202	1.94863	2.12733	2.51935	2.66488	2.52668	3.33322	2.96037	2.85803	3.03386	2.78631	2.17983	1.0022	0.365493	1.73661	5.44722	0.978002
Os04g0247700	Ribosomal protein L9 N-terminal-like domain containing protein.	No Hit	3.62509	3.33488	3.87135	3.88704	3.54479	4.13275	3.24657	3.25456	3.18573	3.62649	2.8842	4.42524	4.24897	2.94438	3.91507	3.60695	3.6484	6.84956	3.35354	2.11872	3.36816	2.79837	2.91564	3.13347	3.14429	-2.31028	4.52484	3.01026	3.19106	4.05227	3.24436	3.96639	2.9069	3.32409	4.66985	3.61158	6.39675	4.94045	3.72303	5.23216	4.57599	3.29348	4.24726	2.50364	2.78898	3.33163	2.72093
Os04g0257000	Integrase, catalytic region domain containing protein.	No Hit	1.2944	2.17785	1.42493	2.23932	4.2579	0.896374	0.354431	2.12669	2.36867	0.307249	1.96635	1.66724	3.37702	1.11876	2.60454	3.79559	1.9456	1.86772	2.10057	1.45635	0.583349	1.92227	1.13484	1.5219	4.28876	2.21928	3.40665	-0.00161383	-0.19804	3.93181	1.70426	2.05014	0.429584	1.21797	3.80657	1.30873	4.62069	3.45009	1.34193	2.77457	3.65878	0.481158	2.77195	1.98493	4.8692	0.236097	1.2496
Os04g0262800	Retrotransposon gag protein family protein.	No Hit	4.94805	4.94405	5.01413	5.5415	5.64604	5.41893	4.10861	4.703	4.4854	3.86446	4.29404	4.38827	5.50978	5.85423	6.17795	4.91645	6.33048	5.96683	2.81862	3.13248	2.88211	3.5467	3.31272	3.75057	4.42891	4.8955	2.63823	3.03848	3.01801	2.79309	3.73373	3.52785	3.20461	3.02719	4.38698	3.38085	5.50328	4.73769	3.79062	3.3646	4.47272	3.33078	2.14735	3.56054	3.42739	2.9846	3.271
Os04g0280300	Hypothetical protein.	expressed protein	4.00452	3.38559	3.52559	2.65758	2.86594	3.62618	4.83065	4.86198	5.07515	4.36262	4.3466	5.09046	5.46587	5.60525	5.58454	5.2034	4.9272	5.99942	4.408	4.08979	3.52175	5.69009	4.95782	4.67593	5.33688	4.78889	3.58532	3.92084	3.94253	3.2723	2.45543	2.61986	3.73954	2.70797	2.89762	3.1163	3.82422	3.33893	2.88544	2.93806	2.87718	3.04671	5.92611	4.8259	4.36425	3.43028	3.98055
Os04g0309100	NAD(P)H-quinone oxidoreductase chain 2, chloroplast (EC 1.6.5.-) (NAD(P)H dehydrogenase, chain 2) (NADH-plastoquinone oxidoreductase chain 2).	kinesin heavy chain isolog, putative, expressed	3.4952	3.21123	3.31785	3.42984	2.89796	3.48243	3.0904	2.90094	3.3604	3.09853	2.71817	2.53576	3.48723	3.3091	3.50162	2.88886	3.35972	4.45225	3.05565	3.30225	2.55779	3.91638	3.61117	2.47158	3.65777	4.59182	4.33402	3.42618	2.88325	2.79058	3.86925	4.17022	3.14121	3.93392	5.29046	4.07518	3.97575	4.72645	4.14683	3.51895	4.39761	2.90037	2.75239	3.57812	3.28695	2.4597	2.93688
Os04g0310700	4-coumarate--CoA ligase 3 (EC 6.2.1.12) (4CL 3) (4-coumaroyl-CoA synthase 3).	No Hit	3.95937	3.64227	3.75933	2.99498	3.67265	3.89967	0.624251	4.27505	3.64508	0.929507	3.32912	3.74727	3.83607	3.29761	2.71618	4.33375	2.75895	3.01253	2.74369	3.84629	2.54251	3.67739	3.82464	1.17094	4.47129	3.12382	5.72793	3.43479	3.09438	3.65088	5.37442	5.36682	3.06063	4.73019	6.24761	6.22314	6.08227	5.78885	3.97869	4.06834	5.38643	3.49381	2.49415	2.55888	1.10107	3.62682	1.1643
Os04g0330300	Hypothetical protein.	No Hit	4.20106	4.91145	4.73981	4.15327	4.1726	4.48148	3.22617	3.58056	3.97303	3.93671	4.6467	4.63512	3.82898	4.32291	4.29668	4.30802	3.79787	4.44282	3.46118	3.35432	4.25169	3.00595	3.49721	3.94034	2.86678	4.49009	4.45576	4.07633	4.02342	3.68682	2.87222	4.82073	3.39876	2.87522	3.51561	3.29221	5.1298	3.46084	4.02913	3.65398	3.68419	3.97524	4.82623	4.10166	4.19938	4.12782	4.35407
Os04g0342600	Terpenoid synthase domain containing protein.	No Hit	2.81597	2.77462	3.0862	3.07862	3.02616	3.69139	3.37823	3.44424	3.04637	3.81105	3.56734	3.88373	2.41105	3.06601	2.94068	3.15937	2.76458	3.69121	3.69847	3.24189	2.94702	3.49343	3.0383	2.44733	4.28137	4.50951	4.19691	2.9787	3.61289	2.4581	3.27521	3.92512	2.37883	4.03586	4.92988	3.53465	5.6608	5.06568	4.57068	4.61762	5.20014	5.57686	2.91689	1.9416	2.26359	1.77117	1.11783
Os04g0374800	Disease resistance protein family protein.	No Hit	2.66262	2.66463	3.02725	2.55709	1.6545	1.90836	2.51204	1.18993	2.35565	5.98814	0.98606	1.84836	3.11044	1.97944	1.7228	2.40421	1.37104	1.73927	0.0184635	1.82689	1.86592	2.18984	2.21595	1.92508	3.28773	0.748816	2.51404	1.82857	1.75716	1.95893	2.64393	3.0962	0.830522	1.92969	4.30585	1.84799	4.20197	4.16884	0.731335	-0.356197	3.71547	1.47522	1.35563	1.07947	1.30401	1.2404	1.12976
Os04g0413200	Cell wall invertase 2.	glycosyl hydrolases, putative, expressed	4.43913	4.53492	4.96498	4.12165	2.4525	4.4858	3.41523	2.78566	3.71952	3.06107	3.29882	4.49787	3.19681	3.83862	4.54455	3.67989	3.07099	3.75597	3.74575	3.31525	4.29947	3.57312	3.39157	3.04015	7.07559	5.11794	2.82082	3.79179	3.43377	3.22571	4.27246	4.53467	3.6016	3.37402	5.18284	4.50834	6.07343	5.25963	4.04369	3.82464	4.94809	3.39891	3.82542	2.93302	3.48433	2.96722	3.08193
Os04g0419200	Non-protein coding transcript, uncharacterized transcript.	hypothetical protein	4.64303	5.28661	5.7074	4.61309	4.16808	3.62465	4.436	3.75339	3.55093	3.84596	3.57139	3.88423	3.90664	4.08449	4.00744	4.09447	3.76335	3.1527	2.44601	3.65895	3.3033	3.09636	2.90387	2.59799	4.59506	5.10509	4.24674	3.70284	2.7038	4.19012	3.70729	4.00169	3.081	3.4765	5.00973	3.71059	4.21199	4.82905	3.07274	2.77169	4.16416	2.75254	4.27745	3.90765	3.2754	2.22012	3.67593
Os04g0433100	MATH domain containing protein.	MBTB5 - Bric-a-Brac, Tramtrack, Broad Complex BTB domain with Meprin and TRAF Homology MATH domain, expressed	3.10172	1.73297	2.55382	2.23643	2.16243	2.39752	2.72364	0.878972	1.64713	2.43018	2.20542	2.65958	4.33763	2.4898	1.86759	2.2522	2.1391	3.02847	2.70341	2.71009	2.1218	3.5852	3.54763	2.51923	3.94245	4.63403	3.19068	3.80968	1.86267	3.18419	4.07212	4.67731	2.36455	3.77587	5.66573	4.8964	5.09187	5.0359	2.06408	3.21584	4.78472	2.18306	1.7044	3.23075	2.7075	2.4621	1.99349
Os04g0438100	Conserved hypothetical protein.	No Hit	3.34377	3.70742	3.23607	3.06398	2.0802	2.16939	3.63974	0.383882	1.17965	1.94511	2.54678	2.63429	2.94988	3.63096	1.39807	2.81776	2.57821	3.29232	2.627	2.14405	2.37118	2.72224	3.12322	1.12581	3.75347	3.38934	0.0938857	2.6188	2.34095	3.89106	3.58933	4.57459	1.01306	3.18683	5.34464	5.32466	5.04414	5.29891	3.49372	4.12949	4.65855	1.11955	2.76432	1.18608	1.873	1.50925	1.23515
Os04g0443300	Endo-1,4-beta-glucanase (EC 3.2.1.4) (Fragment).	endoglucanase, putative	7.85043	7.82285	8.71368	7.07985	7.22059	8.3713	6.74817	7.45339	7.80613	6.06226	6.80842	6.9581	7.61083	7.62632	7.92792	6.87587	7.00903	7.89831	6.8246	6.97023	7.33747	6.54342	6.77204	6.9856	7.24361	7.90202	6.23096	7.01138	6.65753	6.82809	7.60147	8.03303	8.37886	7.17729	7.79723	7.72173	7.89275	7.08722	7.0026	7.28502	7.08668	6.97272	7.21745	7.52389	7.68211	6.935	6.88649
Os04g0458600	Non-cell-autonomous protein pathway2.	aldose 1-epimerase, putative, expressed	2.38105	3.19275	-0.428376	3.88255	4.79966	1.95974	1.69615	2.60041	2.97392	6.00527	7.1613	5.55843	4.26703	3.56316	3.67348	7.60902	7.70909	6.85723	3.39707	3.63703	3.40829	4.06749	4.76924	3.77152	4.8693	4.90774	4.75359	6.61741	6.84293	5.32814	8.11594	8.02886	7.6622	7.43603	8.07483	8.60053	9.43015	9.18181	9.63377	9.88007	9.77766	9.64883	2.01915	2.20735	2.18864	0.657029	1.71278
Os04g0463500	Anthranilate synthase beta subunit (EC 4.1.3.27) (At1g25220).	class I glutamine amidotransferase, putative, expressed	10.5052	10.2897	10.3866	11.0881	11.1321	10.4687	9.7118	9.71854	9.6461	10.3254	10.3043	10.0118	10.4612	10.3704	10.2949	10.793	10.9539	10.6885	10.0482	9.90412	9.76097	9.97506	10.1231	10.0056	8.14072	7.43743	7.32194	8.60069	9.10408	8.06124	9.28197	9.36774	9.88343	9.6566	9.75679	10.2751	11.875	10.8491	11.3809	10.4088	10.973	11.7222	9.94362	9.48598	9.36577	8.57617	9.74675
Os04g0472400	RNA-binding region RNP-1 (RNA recognition motif) domain containing protein.	RNA recognition motif containing protein, putative, expressed	2.35074	3.27576	2.11308	2.66922	2.4048	2.15533	1.98021	2.56076	3.24833	2.2884	2.79649	3.24555	3.94468	3.77664	2.46736	3.66225	2.64587	3.31699	3.13675	3.42164	2.23469	3.50973	3.41941	2.05012	4.12898	5.57157	5.1015	3.60946	2.93219	5.20515	4.48603	5.06159	2.42526	4.28016	6.01757	5.24961	5.24408	5.59231	3.70691	3.92687	4.90859	3.07685	2.23854	2.84369	1.7227	2.64772	1.87608
Os04g0494600	Protein of unknown function DUF642 family protein.	expressed protein	3.05812	2.19813	1.93577	1.64263	1.29792	1.39557	2.41941	2.17914	3.07743	2.59878	1.39977	3.05229	4.2647	2.52547	6.08515	3.12596	2.28485	2.45651	1.83208	1.93755	4.73676	2.92542	2.54378	1.28661	1.89117	4.38133	4.57942	2.26029	0.857639	4.41163	4.11268	4.134	3.93037	4.23704	4.70883	3.60256	3.50096	3.78748	2.58858	1.79992	3.19426	2.27623	1.58629	1.60637	1.87814	1.28333	1.54167
Os04g0508000	Protein of unknown function DUF231 domain containing protein.	expressed protein	2.7131	2.34308	3.14039	2.16036	1.48948	3.55959	2.49259	1.72181	3.46634	2.14057	1.7435	3.41321	1.49983	2.2322	2.87335	2.34347	2.30975	2.92633	4.08049	2.04945	4.71298	1.97509	1.55016	2.35386	-0.331332	3.81253	1.91741	3.2366	2.76678	4.42358	3.67491	3.49056	3.73662	3.15126	3.52589	3.73968	3.9847	3.21012	3.02005	3.36852	3.00377	3.39947	2.84039	2.9139	3.37731	3.91492	2.38576
Os04g0510000	Hypothetical protein.	expressed protein	1.88165	1.11265	1.0303	2.13091	2.69188	1.54421	2.39047	2.25083	2.69865	2.16401	2.30379	1.21482	2.31792	0.991577	3.08158	2.94938	1.72591	2.68291	1.67954	0.059104	1.01089	0.928969	0.657059	0.915188	-0.582115	-0.0807727	3.90218	2.02988	2.03983	4.05442	1.38899	1.8033	1.55837	2.03229	0.922984	2.43427	4.22351	0.897035	1.17622	1.31178	-0.0639872	1.37738	2.87491	1.50859	2.35743	1.93612	1.30043
Os04g0511400	General substrate transporter family protein.	transporter family protein, putative, expressed	5.17502	5.21527	5.61052	5.79544	6.20996	6.01741	5.13735	4.8097	5.17282	5.25278	6.38881	6.16425	6.4255	3.90513	4.52204	4.39741	4.73578	5.33298	6.71077	6.41818	6.0572	8.23798	7.93409	7.93105	3.79745	5.38616	4.54099	5.14026	5.90233	5.79022	5.12601	4.57624	5.121	5.42265	5.50455	5.43311	4.55344	3.30443	4.6263	4.06248	5.39059	4.82867	7.10434	6.35644	6.63173	3.41641	7.19092
Os04g0517700	EGF-like calcium-binding domain containing protein.	OsWAK51 - OsWAK receptor-like protein kinase, expressed	2.66466	2.19964	0.243758	2.27216	2.24462	3.64952	2.0762	2.73434	2.16025	2.43993	1.91772	1.78753	3.3677	1.482	2.57092	3.07958	2.45607	2.23753	1.1945	3.07359	2.77208	2.81392	2.61593	0.87455	-0.644265	4.06755	2.04298	3.40052	1.19245	3.06477	2.5346	3.77922	1.81129	2.54063	4.73057	8.04414	4.17433	4.6556	1.53444	3.74087	4.53105	2.80378	1.76898	1.09826	2.36232	1.5401	1.72651
Os04g0549500	Myb, DNA-binding domain containing protein.	MYB family transcription factor, putative	4.4663	4.07834	4.90043	4.01661	3.42134	4.80792	3.17289	3.96175	3.73027	3.18435	3.72397	4.33862	4.27444	3.86224	4.13382	4.26671	3.54078	4.40833	3.60615	3.65441	3.03136	3.96031	3.36583	2.75104	4.9676	5.14694	4.29888	3.35951	3.61469	2.29315	3.41917	4.16902	2.67721	3.08738	5.31039	3.76488	5.56241	5.2767	3.83189	4.1516	4.94575	3.76907	2.99822	2.96821	3.36368	3.43966	2.66835
Os04g0578000	ACC synthase (EC 4.4.1.14).	aminotransferase, classes I and II, domain containing protein, expressed	1.54411	2.42328	3.81621	2.07376	2.94621	3.26099	4.38676	2.7133	4.01944	4.09465	3.3854	3.70332	3.12466	3.04505	2.61567	3.30606	3.05705	3.70149	2.92457	3.31785	2.89611	2.24599	2.34378	2.25795	-2.00075	4.87532	2.24976	1.68963	2.91045	5.226	4.3261	4.65343	5.58068	4.71608	4.92642	5.04037	6.32548	5.1984	4.85228	4.58359	5.2186	4.91101	1.89776	1.86227	3.66584	2.52352	2.58157
Os04g0594500	Conserved hypothetical protein.	expressed protein	2.67161	2.90043	3.82676	2.52028	2.31944	3.30858	2.66991	2.33555	2.83508	2.69615	2.69913	3.0571	3.19047	2.30773	3.93454	3.46883	2.03377	3.32743	2.3293	2.29757	2.32343	1.20567	1.62866	2.83034	1.87948	4.18527	2.18524	2.07225	3.1834	2.38242	1.91616	2.90995	2.1414	2.15729	2.86722	1.65594	4.7361	3.44132	2.22854	3.61008	2.352	2.42094	2.53986	1.8275	2.5211	2.06919	2.39148
Os04g0618100	Hypothetical protein.	No Hit	3.7539	5.26526	3.99072	3.99696	3.77552	4.07213	4.00672	4.50768	3.27955	3.43745	4.47938	4.25297	3.74823	4.2615	3.71426	3.67721	4.17557	3.93746	4.12623	5.01581	4.21822	5.16473	5.03987	4.0723	4.79809	3.09615	6.51308	3.94619	3.70171	4.43112	4.59143	5.22684	4.16502	4.40316	5.90304	4.84091	7.12645	6.05092	4.63025	5.80491	6.00373	4.52808	5.16834	4.71552	4.58118	3.63886	4.41084
Os04g0621100	Hypothetical protein.	expressed protein	2.20678	2.57897	3.06844	2.14414	1.61425	3.04604	2.21107	1.12318	2.64178	2.33431	0.928333	3.52459	1.66842	1.49344	2.70831	2.05515	2.30188	3.63501	1.54869	1.22936	1.17894	1.68112	1.3098	2.14435	2.70344	2.00663	4.09838	1.35355	1.6264	3.94332	1.69651	1.55169	2.20937	2.8191	2.85671	2.46297	0.93564	1.46979	0.592304	0.974309	0.00804864	1.47202	1.67078	1.80513	1.96576	2.53496	1.99665
Os04g0621600	NB-ARC domain containing protein.	retrotransposon protein, putative, unclassified, expressed	3.56518	3.49677	2.5737	2.20004	2.78706	1.82489	1.62657	2.39726	2.51241	2.12413	1.50195	2.51833	3.13642	1.96185	1.25017	3.12574	2.74709	2.14986	2.65061	2.22192	2.06659	2.65334	1.43617	3.17493	4.01656	4.1162	4.60969	2.00068	2.46722	4.50503	1.94523	3.04327	1.95108	2.33621	3.74208	1.73041	4.26469	3.48674	1.74013	2.21959	3.37503	2.52061	2.63885	2.42939	1.58163	2.337	2.00931
Os04g0631300	Non-protein coding transcript, uncharacterized transcript.	No Hit	2.55828	3.37176	5.4279	2.36362	1.85648	1.31064	1.25177	1.89572	1.39659	1.45896	0.896954	2.16461	0.51545	1.03006	1.8309	-0.91963	1.91732	3.0577	1.22061	1.75673	3.88408	0.88969	1.19085	1.82529	0.0465553	2.12626	4.23791	-0.311054	1.31166	0.393151	1.88101	0.882525	0.927292	0.198893	1.19146	1.20432	3.81403	-0.313017	1.13668	2.53602	0.143925	1.85299	2.68391	1.59369	0.68642	0.800582	4.90272
Os04g0632300	Receptor-like protein kinase 6.	protein kinase, putative, expressed	2.99298	1.59231	4.23008	3.01219	2.98996	3.36547	3.01606	3.14863	3.89705	3.66413	3.80353	4.44817	3.61641	2.57487	3.59232	3.86731	3.51593	3.24126	3.09446	2.59861	2.23861	2.25088	2.01617	3.02318	1.96211	4.82035	1.27222	2.91738	3.67102	2.70785	1.68696	1.73317	1.92016	1.97566	1.42636	1.55273	5.00655	1.83917	2.34941	3.10977	1.45818	2.02875	3.44778	2.16575	2.95381	2.72579	2.53524
Os04g0632400	Conserved hypothetical protein.	No Hit	3.58372	3.84558	2.90048	3.55344	4.2267	4.17786	3.61668	4.45508	3.4037	4.24478	4.506	3.69509	4.3519	4.18135	4.13702	4.53699	4.58939	4.5827	3.07095	3.9764	2.69446	4.0886	3.37345	2.47429	4.81151	5.52243	3.69615	3.26858	4.02358	0.328366	3.51779	3.81086	2.67873	3.06671	4.89065	3.21495	4.78371	3.94192	3.28953	3.45941	4.73201	2.85855	4.46309	3.08949	3.38492	3.48322	3.60532
Os04g0636500	NPH3 domain containing protein.	BTBN12 - Bric-a-Brac, Tramtrack, Broad Complex BTB domain with non-phototropic hypocotyl 3 NPH3 and coiled-coil domains, expressed	3.41982	2.07757	2.96837	2.67114	2.51053	2.28615	1.27422	1.95421	2.41641	3.57753	1.65159	2.68447	1.27109	1.9188	2.63255	2.18276	2.02662	2.27234	2.64043	1.68487	3.71314	2.71408	3.07024	3.09212	3.94153	4.54984	4.57436	3.81538	4.18351	4.0157	4.43478	3.54315	4.16274	4.864	3.16837	3.79835	0.261245	1.09494	2.7386	5.96705	2.00873	2.49033	2.65841	2.38348	3.73338	3.74519	4.71656
Os04g0653300	Conserved hypothetical protein.	expressed protein	7.26507	7.28444	7.642	6.82317	7.37338	7.4762	6.718	7.72711	7.82305	6.22981	7.36415	7.16493	6.60356	7.0963	7.39287	6.70687	6.94084	7.18105	7.30354	7.14647	7.09565	7.02127	6.84309	7.32236	7.76253	8.10185	6.85267	7.85688	7.42084	8.07325	5.80937	6.37816	6.17476	5.61035	6.35714	6.24177	7.58886	6.71705	6.13434	6.79882	6.86509	6.15699	6.06973	6.67413	6.64039	6.91945	6.26336
Os04g0660900	TGF-beta receptor, type I/II extracellular region family protein.	proton-dependent oligopeptide transport, putative, expressed	1.51585	1.40669	2.56366	1.8572	1.5127	1.24814	2.38698	1.64968	2.57523	2.38451	1.84176	2.19753	2.74235	2.29286	3.00276	1.55685	1.80604	3.71206	0.861338	1.38929	1.73235	1.44251	1.05465	1.76932	3.24784	3.92365	4.48467	2.47977	1.12813	4.47095	3.26065	2.01106	3.03792	3.84367	2.92184	3.07921	1.52535	0.618949	1.92253	2.63869	1.31699	2.47797	1.08066	0.5441	2.39518	1.64529	1.79027
Os04g0676600	Transcriptional factor B3 family protein.	B3 DNA binding domain containing protein, expressed	2.53976	5.65738	1.31429	2.22725	1.72089	-0.251793	1.91531	2.60579	2.89489	2.58705	2.31697	1.73493	4.92415	2.5678	3.24361	5.34221	2.7293	2.73088	2.06595	1.33548	1.87291	2.10385	1.197	3.0568	4.09921	-1.39396	4.6365	3.06822	1.6764	4.76203	2.46632	2.8062	1.28415	2.42959	3.92919	0.947728	1.58385	2.30925	1.28356	2.66463	2.4282	2.31035	1.31319	1.18632	1.8881	2.13359	1.92385
Os04g0676900	Hypothetical protein.	No Hit	4.02116	4.51103	3.69055	3.3661	3.34595	3.13534	3.04211	3.60289	4.25572	2.13048	3.50611	3.36106	4.62826	3.50216	3.88717	3.82323	3.64668	2.94994	3.9712	4.11295	3.36172	4.2983	3.8382	3.85664	5.36018	3.83393	3.62749	1.7753	2.85495	5.44913	3.92683	4.40065	3.29247	4.1288	4.91974	4.60605	4.04308	4.21914	3.42889	3.39111	3.9761	3.42949	5.31831	3.89857	3.93649	5.02499	4.69335
Os04g0678900	Sugar transporter family protein.	No Hit	7.90998	7.8267	9.15815	6.98368	7.12433	8.39092	7.40787	7.33298	7.49923	6.63073	7.39344	7.77702	7.56402	7.4976	7.86661	7.23227	7.13684	7.59996	6.84912	6.91839	7.82176	6.2447	6.38826	7.2914	7.32573	7.89604	5.94569	7.69245	6.74055	6.94877	8.62353	8.85667	10.3336	8.61146	9.07141	9.66905	9.69261	8.89088	9.09703	8.79866	8.9345	8.74917	6.69253	7.15627	7.74015	7.95929	6.70938
Os05g0116000	11-S plant seed storage protein family protein.	cupin domain containing protein, expressed	12.2941	11.9838	12.6907	12.4662	12.3557	12.7843	14.1563	13.9542	13.8398	12.5342	12.6219	12.5708	12.572	12.8072	12.7876	12.3705	12.5018	13.1194	13.6351	13.3309	13.4935	13.3467	13.2986	13.3373	13.1959	12.9223	12.9705	12.8007	12.681	12.4084	14.4222	13.9746	14.8259	14.4277	13.6692	13.6051	11.9675	12.4338	13.7449	13.0145	12.0035	13.606	14.2367	14.0859	14.3437	15.3466	14.8268
Os05g0121500	Conserved hypothetical protein.	50S ribosomal protein L10, chloroplast precursor, putative, expressed	9.43369	9.65003	8.56728	9.51125	9.73675	8.94552	8.92018	9.4542	9.2616	9.678	10.0768	9.98332	9.4177	10.0172	9.68239	9.56803	9.84663	9.58202	10.6385	10.5155	9.22041	10.8401	10.3541	9.91019	9.17612	8.99109	9.54926	10.599	10.2833	9.9373	10.0124	10.1561	10.0157	10.02	10.0835	9.7099	8.29302	8.89758	8.98933	9.3702	9.11105	9.27816	10.7597	10.4095	10.222	9.53644	10.2389
Os05g0121700	RecA bacterial DNA recombination protein family protein.	DNA repair protein Rad51, putative, expressed	3.51381	4.27638	6.16614	3.47458	3.35568	4.58773	3.31061	3.17962	3.56679	3.4168	3.51782	4.47735	3.33893	3.24434	3.02656	3.93202	4.04958	4.26071	3.03807	3.65175	2.60751	4.39438	4.30754	3.25807	4.90704	5.99231	4.45339	4.03516	4.24526	4.18657	4.08966	5.07335	3.36027	4.14696	5.81931	3.90786	5.02865	5.92976	3.65958	4.44358	5.56831	3.64945	5.31002	4.87824	4.25641	3.09131	5.37498
Os05g0122100	(No Hit)	conserved hypothetical protein	3.03241	2.93326	3.96972	2.26423	2.97878	5.7467	3.20935	1.20669	3.0524	3.1	2.43573	2.70568	2.43574	2.05234	2.34926	3.34045	1.73972	1.88199	2.2822	2.32008	0.61693	2.54743	2.12793	3.52094	3.43275	4.64369	5.20906	3.65903	1.3111	4.0096	2.86061	3.55347	1.92176	2.28252	4.38382	3.07374	4.50525	4.42691	2.10643	3.03529	3.84408	2.94666	2.14565	2.67825	1.5079	2.02772	1.57974
Os05g0124700	Conserved hypothetical protein.	expressed protein	0.85256	3.73171	3.12147	2.94928	3.17312	3.25926	1.51094	-0.0605785	2.41552	0.701404	1.575	4.22159	1.6498	2.79162	2.45978	1.44168	1.5477	2.55156	1.55509	1.23256	2.37509	2.45588	1.72742	1.28356	4.52978	5.54685	3.6242	1.78733	1.02419	3.92273	2.26025	3.09425	1.67089	2.06366	4.03566	2.40447	5.76073	4.34117	2.48383	3.54161	4.08099	2.19994	2.98914	2.71533	2.22739	1.78609	1.39687
Os05g0139300	Cyclin-like F-box domain containing protein.	OsFBX158 - F-box domain containing protein	4.10588	4.23182	4.31377	4.3318	4.65039	3.87327	2.80969	4.70682	4.5323	4.31887	4.79797	4.26058	5.05033	4.74233	4.89158	5.62565	5.69404	5.59339	4.94181	4.79265	4.89473	5.14537	5.47081	5.45107	6.36529	5.46359	5.26409	4.09143	4.40796	5.04558	4.74573	5.05805	4.33934	4.59062	5.60082	5.29344	5.39855	5.03716	4.29967	3.68296	4.7447	4.62986	6.8152	5.84397	5.86508	3.94121	6.25817
Os05g0143600	Jacalin-related lectin domain containing protein.	jacalin-like lectin domain containing protein, expressed	2.17255	2.20354	2.64818	4.36039	3.94931	3.7799	3.02083	1.9362	4.47879	3.23464	2.31578	3.35087	3.54647	3.87064	3.58987	4.16371	4.07065	4.56521	3.80783	2.48463	5.90689	4.67573	5.71284	4.95885	0.353377	5.22227	4.37555	3.55831	1.91751	5.01603	2.89002	1.15011	2.84124	2.73787	3.40807	3.1397	-1.58836	-0.519935	1.4067	1.89725	-0.146046	2.89571	4.16666	3.61806	4.27488	2.19302	3.83929
Os05g0169500	Hypothetical protein.	No Hit	2.63016	3.0057	2.0712	2.99753	2.25174	3.23133	3.26776	3.25394	3.66997	3.30108	2.71668	3.50232	3.7104	3.43731	3.41867	3.22153	3.40237	3.63546	2.42059	2.97201	2.56466	2.87557	3.75386	2.08066	5.53991	5.15028	3.23106	3.58767	2.86611	3.50937	4.07789	4.63876	2.96251	4.11978	5.66995	4.65081	5.72558	4.97107	3.78626	3.57353	4.66488	3.22771	3.42421	2.66302	3.08383	2.91707	2.21408
Os05g0170400	Hypothetical protein.	No Hit	3.01228	2.88011	3.42557	2.98702	2.06621	4.12855	3.19461	2.75753	2.80087	2.74665	2.37999	4.17032	3.02395	1.89871	2.24489	3.37888	2.74976	3.20939	2.34435	2.99085	2.75992	3.28204	2.89679	2.03335	4.74625	4.58623	4.59373	3.51842	3.11576	4.87034	3.56998	4.28171	2.95182	3.71764	5.30759	4.45743	5.04683	4.92538	2.91289	3.24488	4.39958	2.52474	2.27948	1.8549	2.76428	2.05466	1.9031
Os05g0176500	ATP10 family protein.	ATP10 protein, expressed	6.81847	7.25511	5.6385	7.47329	7.43786	6.62301	7.41689	7.1858	7.0202	7.90143	7.69005	7.26254	7.37955	7.39352	7.83578	7.50404	7.69783	7.47221	8.75227	8.17679	7.75098	8.54357	8.41317	8.76909	6.96218	6.07012	7.4656	6.86919	6.40935	6.97654	8.57405	8.38928	8.19367	8.93176	8.21294	7.93727	6.97004	6.86268	7.28395	7.61742	7.01998	7.52925	9.85633	9.67361	9.58377	7.56616	9.33953
Os05g0185900	(No Hit)	No Hit	3.06992	2.75518	3.31411	2.5204	2.03837	2.50794	2.97224	2.29595	2.93962	2.91176	2.29294	2.93251	2.69928	2.23254	2.99114	2.84847	2.96526	2.82009	2.47876	2.27397	2.63367	3.3444	2.77725	2.11219	5.19465	4.92761	4.20681	2.93936	1.0306	4.73977	4.31907	4.62507	2.41117	3.95764	5.5609	4.71498	4.17956	4.95361	2.67355	2.35243	4.35985	3.20201	1.38602	2.46687	5.46558	1.88973	1.44848
Os05g0234700	HAT dimerisation domain containing protein.	No Hit	5.08276	5.26961	4.23031	5.20127	4.8455	4.64663	5.79525	6.33682	6.13258	5.56535	5.51338	5.0709	6.02536	5.87864	5.98399	5.1781	5.84348	5.23589	3.86725	3.19197	4.4437	3.35304	4.00829	4.06964	4.88371	4.04777	4.78492	3.21931	3.59642	2.96613	4.58976	4.5431	3.43905	4.31701	5.24093	5.25774	4.54908	4.62605	4.45021	4.43317	4.53928	4.08539	4.52012	4.52674	5.07379	2.49374	4.21674
Os05g0239500	(No Hit)	expressed protein	1.51598	3.0287	3.27577	0.94604	2.37426	1.84502	2.60509	2.5903	3.11715	2.09377	2.54598	2.97521	2.19668	2.99068	1.9662	1.86654	1.64736	2.34537	2.92517	3.04764	2.97324	2.42747	2.64261	3.08962	0.353071	3.21887	-1.49842	1.55554	1.90612	0.227311	2.60041	2.66109	1.80074	2.9927	3.19812	2.19743	4.00183	3.04393	3.21105	3.71963	3.31821	3.29906	3.48322	4.21715	4.19742	2.73352	4.88595
Os05g0241900	Retrotransposon gag protein family protein.	No Hit	3.28303	2.97773	5.18628	2.17231	2.39952	3.11399	1.81361	2.14153	2.71303	2.25664	2.34012	2.83202	2.33099	2.54546	6.78199	2.435	1.60721	1.89381	1.92058	2.57984	2.62726	3.15781	2.69274	2.83107	3.20684	4.5887	3.24112	2.91407	0.592814	3.15372	3.20585	4.13035	1.2654	3.04718	4.88869	3.35609	4.80504	4.88628	2.68563	2.2469	4.07765	1.33598	2.31453	2.14046	2.00838	2.03597	1.46276
Os05g0250500	Hypothetical protein.	conserved hypothetical protein	3.31109	5.30318	3.68039	2.63935	2.59105	2.33713	2.9887	2.88512	3.22121	2.74658	2.88081	2.96148	3.13391	2.79267	4.69423	3.84191	3.95901	3.17399	3.29546	2.86523	1.91332	2.943	3.28878	2.30567	3.24517	0.433933	3.33567	2.9501	2.61868	3.7571	3.11903	4.15798	1.59247	3.37052	5.31827	1.74619	4.06157	4.69116	2.99322	2.55458	4.16683	2.7559	2.29708	3.03521	2.51086	1.95088	2.26111
Os05g0267000	Galactose oxidase, central domain containing protein.	No Hit	2.95224	2.42476	6.11869	2.94571	2.86895	2.90519	2.1829	1.15042	2.17563	1.00324	1.94297	3.35464	0.464836	2.95416	6.38917	1.09325	2.71216	3.50675	2.56969	0.865279	2.15726	-0.711477	0.386921	1.61925	0.762958	4.22778	2.28119	1.51497	1.18355	3.91561	1.44694	-0.504661	1.11519	2.28691	-0.850157	1.43874	5.42804	0.592607	0.858232	3.33006	0.220676	1.7233	3.24423	0.893988	2.53151	3.29799	2.03889
Os05g0293200	Integrase, catalytic region domain containing protein.	No Hit	2.84543	2.87108	3.18863	1.85974	3.08027	2.93097	2.541	2.61378	1.68108	2.59408	2.40025	2.84441	3.17289	3.50029	0.606366	3.57446	2.69861	2.19169	1.57813	2.30795	1.23928	2.32477	2.13938	1.1387	3.77656	4.43995	3.98855	1.84243	2.70814	2.63746	1.44526	2.14618	2.50619	1.99473	2.83976	0.885548	5.50881	3.74079	2.01048	3.94066	3.8617	2.36006	3.1917	2.70983	-0.0973375	2.31389	1.85654
Os05g0297700	(No Hit)	No Hit	5.7658	6.93674	5.32642	6.32723	5.98688	5.6173	7.32262	7.65474	7.11741	8.57954	8.54461	7.16058	8.76734	8.58345	8.41298	8.44045	8.66926	8.46569	4.56705	5.26004	4.59718	4.62718	4.16263	4.36805	5.69867	6.22774	7.0314	6.82098	7.6061	6.79343	6.54834	6.03648	6.15737	6.87846	5.48985	5.51103	7.78516	7.52945	8.02695	7.26962	7.44019	8.42915	6.3901	6.63307	5.90732	5.43508	6.23403
Os05g0358000	Drought induced 19 family protein.	drought induced 19 protein, putative, expressed	5.55779	5.70589	5.20184	6.02841	5.63749	5.26016	5.24196	5.11724	4.82914	4.20568	3.78901	4.09139	5.42535	5.2522	5.50823	4.09527	4.46475	4.06134	4.11795	3.3813	3.47856	3.8416	4.20443	2.86321	4.6767	3.27547	2.26379	4.09326	3.91186	3.60816	5.42387	5.72286	4.26649	5.25159	6.50905	6.38534	5.3085	5.64473	4.3497	4.02845	5.32651	3.8911	4.03135	4.20626	3.63625	3.74692	3.37702
Os05g0362300	Protein of unknown function DUF538 family protein.	expressed protein	8.67831	8.76874	8.63293	8.56261	8.57123	8.42901	8.54258	8.50763	8.54519	8.32077	8.01979	7.68132	9.44512	9.28072	9.14145	8.58082	8.77735	9.15356	9.2094	9.06139	9.4089	9.79658	9.88836	10.0517	7.91712	7.24762	7.42943	7.95459	8.17536	7.60023	10.6063	10.4373	10.6292	10.7004	10.31	10.2008	8.27652	8.62583	9.6295	9.42424	9.00614	9.58862	9.71419	10.0617	9.98341	8.88935	10.0132
Os05g0395400	Hypothetical protein.	expressed protein	9.49171	9.57534	9.01138	10.3502	10.6258	9.84971	8.34836	8.17895	8.31627	8.80994	8.68378	9.18517	10.1457	9.73859	9.5482	10.1071	10.0324	9.57604	9.32767	9.34082	9.27463	9.19862	9.53839	9.76061	7.76503	7.28548	7.91363	8.18459	8.55663	8.43545	9.93338	10.2959	10.3872	10.7442	10.7018	10.6723	10.0972	10.7256	10.5521	11.4735	10.8007	11.0072	8.05177	7.60971	7.46743	7.72363	8.29485
Os05g0407200	WD40-like domain containing protein.	WD domain, G-beta repeat domain containing protein, expressed	1.72834	4.6184	2.66353	2.25526	2.85141	2.43315	2.90851	3.27205	3.24354	2.66183	1.79719	2.88332	3.68576	3.48113	3.66104	2.46848	3.31417	2.65432	2.45651	1.85412	2.0247	3.07021	2.12741	2.6777	3.81409	4.32069	-2.12418	2.84669	3.06493	3.22681	1.75386	1.43867	0.951007	1.64695	2.76253	2.17137	3.69925	2.20238	1.83859	2.24698	0.433587	2.32102	3.03327	2.27153	2.67118	1.5938	1.74612
Os05g0435100	Protein of unknown function DUF1218 family protein.	conserved hypothetical protein	7.39187	7.53269	8.49478	7.00346	7.39965	8.27683	6.34615	7.26521	7.57955	6.24047	7.41849	7.84714	7.16335	7.38768	7.63531	7.07337	7.28344	7.95569	6.84797	6.91507	7.65729	6.63652	6.88192	7.08793	7.80959	8.04217	7.02654	8.04642	7.77035	8.44934	6.58828	7.30315	7.54536	6.45162	7.21004	7.35535	8.66606	7.53018	7.17588	7.8357	7.45574	6.75914	7.02553	6.9996	7.12155	7.67526	7.08807
Os05g0449600	Exoglucanase precursor.	periplasmic beta-glucosidase precursor, putative, expressed	4.70528	4.32025	5.09645	5.15438	4.53072	4.81481	5.31159	4.48914	3.89445	3.96771	3.56182	3.2326	3.92641	4.05293	3.72807	3.48073	4.28666	3.17624	2.72114	2.06996	5.36196	2.46911	3.20612	3.26652	2.58827	3.79268	3.74925	3.61308	3.87969	3.91287	2.70455	1.42882	3.03849	3.1182	2.32896	3.69177	0.928686	-0.480205	3.43645	1.86617	4.38452	2.65188	3.59222	3.16093	3.52433	4.08042	5.83758
Os05g0460700	Ribosomal protein L17 family protein.	50S ribosomal protein L17, putative, expressed	4.0619	4.66061	4.17771	5.95933	5.97274	5.48827	5.29227	4.75993	5.07285	6.75815	6.643	6.53111	4.77106	5.04934	5.21284	6.05485	6.43884	5.77641	6.1591	6.41371	5.36399	6.57584	6.32174	6.79802	5.27785	4.62223	5.87013	5.98747	6.08871	6.0327	6.13228	6.00619	6.17018	6.46846	5.71492	5.78709	3.77607	4.4757	5.13135	4.50285	4.90473	5.85382	8.02121	7.31199	7.21092	4.7383	7.35174
Os05g0463700	Hypothetical protein.	No Hit	3.3549	3.80863	3.12577	2.87964	3.33197	3.17718	2.90122	3.46101	3.78996	3.85746	3.88193	3.70811	4.36494	3.86934	3.41298	3.88823	4.18712	4.4475	2.73401	2.28812	2.57234	3.2251	3.2523	3.82438	2.55124	2.66756	5.07569	2.15286	3.84481	3.88311	2.45135	2.37503	3.08971	2.32217	1.99969	2.62008	4.9219	2.64272	2.49147	2.70789	2.57334	3.01709	4.36506	4.02883	3.66431	3.33305	3.92602
Os05g0470800	Bacterial surface antigen (D15) family protein.	outer membrane protein, OMP85 family protein, expressed	3.3833	3.19924	2.50087	3.43143	3.52897	2.7192	2.70196	2.45591	2.65665	2.78671	2.24888	2.89684	3.71679	3.6908	3.6612	3.75018	2.89254	3.11784	3.00361	2.78259	1.80413	2.70048	3.07047	2.43009	3.74854	2.58318	4.67203	3.66903	2.97935	3.3945	3.45665	3.9493	2.47507	3.61376	4.89802	3.2235	4.73686	4.47803	2.15971	3.5925	4.15524	2.29849	2.33069	1.81544	2.22897	2.03814	1.93367
Os05g0471800	FAR1 domain containing protein.	transposon protein, putative, unclassified	3.68325	3.54069	4.10331	4.0822	3.65844	4.44705	2.89069	3.17721	2.86169	3.38127	3.36638	4.69478	2.86261	3.28996	3.16558	3.98009	3.4494	3.22453	2.98841	3.79144	2.80731	4.49708	4.05431	3.19238	4.41415	5.31322	3.92034	4.13181	3.18973	5.06408	4.79465	5.489	3.16318	4.77433	6.40882	5.20587	6.98696	6.53416	4.30951	5.27647	6.16819	3.91168	4.28819	3.70473	2.9666	3.09109	3.36096
Os05g0493400	Hypothetical protein.	No Hit	2.86661	2.08125	0.844718	1.34898	2.32115	2.31493	2.02674	2.82002	2.90801	1.92606	2.23501	0.457023	2.2855	2.07209	3.14691	1.89189	2.39679	0.337515	2.01855	0.00858586	0.498735	0.265672	0.215902	1.0661	4.59827	4.30048	4.83324	1.55015	1.87041	-0.890633	0.77126	0.467545	0.938357	0.101111	1.24363	0.4222	2.59031	0.500324	0.951029	1.75528	0.201719	0.244071	1.667	2.05806	0.898248	0.866891	1.60702
Os05g0493600	UDP-glucuronosyl/UDP-glucosyltransferase family protein.	indole-3-acetate beta-glucosyltransferase, putative, expressed	3.74796	3.56357	4.12414	4.0652	2.50698	4.66675	3.67011	2.43817	2.30077	2.66607	3.23204	4.15505	3.99037	3.88289	3.63952	3.14521	2.88893	7.87136	3.03975	2.15907	3.18922	3.25067	3.88449	2.04163	5.39229	4.02393	-1.62088	2.15374	3.39375	2.06258	9.19815	9.14039	8.94544	8.97464	8.81732	8.49987	7.01958	6.7923	7.1858	6.20396	6.99671	7.56426	2.65659	2.62403	2.90961	2.35442	1.29668
Os05g0500700	Conserved hypothetical protein.	methyltransferase domain containing protein, expressed	1.06895	2.54704	1.63499	1.58148	2.15784	0.923723	1.66561	1.49336	2.39826	2.22264	2.00572	3.51341	3.54891	1.52537	3.12365	2.00234	1.3509	2.07362	1.99206	-0.0616711	1.56815	0.952833	1.24549	1.24651	3.99867	4.55563	4.40125	1.60713	2.76317	3.2938	2.08389	3.08185	1.81206	2.57982	3.18568	2.28176	3.06508	1.53528	0.828144	0.00165904	0.917381	2.08466	2.33383	1.30888	4.14177	1.20149	2.25154
Os05g0513400	Conserved hypothetical protein.	DUF803 domain containing, putative, expressed	4.66768	4.78983	4.97374	4.53478	4.69031	4.61948	4.90495	4.87559	4.59555	4.77702	4.99405	4.98967	5.18075	4.79759	5.08857	5.00404	5.18752	4.43001	4.41436	4.42802	4.44402	3.91485	3.75471	4.16679	4.54449	5.11331	3.73709	4.26871	4.64508	4.00473	4.16343	4.27225	4.43866	4.01234	4.74292	3.99187	5.03506	4.83664	4.74015	4.59186	4.77788	4.58867	3.95726	4.45292	3.83001	4.73858	4.67905
Os05g0524600	Protein kinase domain containing protein.	protein kinase domain containing protein	4.85907	-0.0452096	2.99798	2.88527	2.28422	2.6168	2.13144	2.45473	1.60155	1.49251	2.35606	1.25307	2.83851	2.52766	2.25659	2.14231	2.10774	1.77235	2.39549	2.04609	1.40686	2.41609	1.76234	1.42049	0.242318	2.73809	4.12295	2.49038	0.679848	2.44565	2.22288	2.76056	2.04327	2.03407	3.89848	2.38456	1.88605	3.83866	2.0055	0.665168	2.65	2.0129	2.21763	1.52181	1.05506	1.91909	1.54018
Os05g0525000	TMK protein precursor.	senescence-induced receptor-like serine/threonine-protein kinase precursor, putative	3.46558	2.98757	2.85919	3.06995	2.51229	2.65307	2.60195	2.35171	2.23568	3.23178	2.26509	2.85316	3.43685	2.8977	2.7309	3.59165	3.15958	2.57374	2.69936	3.21727	2.7385	3.42466	2.89756	2.9841	4.06439	3.79298	4.75057	3.29578	2.88781	4.93899	3.03749	3.68189	2.16445	3.43293	4.67612	2.66337	4.42063	4.61111	2.37859	3.61833	4.56412	2.93207	2.54533	2.37181	2.6326	2.73236	1.87941
Os05g0543600	MYB transcription factor.	myb-like DNA-binding domain containing protein, putative, expressed	1.73656	1.18781	1.17819	2.08768	1.14087	4.17666	4.35112	1.47975	2.28616	2.37643	2.35249	4.25719	3.37394	1.86199	2.31238	2.33196	1.83913	1.90698	1.79965	2.2324	2.09635	3.17648	2.97214	1.23449	1.81379	-0.439786	3.57525	2.9084	2.22407	2.79475	3.44818	4.12236	2.03713	3.29913	5.02845	3.01447	3.37737	4.39079	1.14735	1.67296	3.85887	1.97016	1.09678	2.29137	0.883577	2.69171	2.05428
Os05g0554100	Ribosomal protein L7/L12 family protein.	ribosomal protein L7/L12 C-terminal domain containing protein, expressed	7.52326	7.01551	6.58228	6.1607	5.69888	5.05186	7.4295	7.32534	7.54905	6.95405	6.73139	6.52305	7.19033	7.31719	7.32142	6.29673	6.50484	6.8624	7.12295	7.71952	6.51557	7.90644	7.33103	7.20572	6.44115	6.25199	6.51619	7.19987	7.07196	6.8367	7.65737	7.20422	6.9461	8.23769	7.51024	6.94792	5.86751	6.4212	6.54086	6.79125	6.74743	6.84677	8.49892	8.08336	7.96206	6.69222	7.89462
Os05g0561900	Hypothetical protein.	expressed protein	8.02257	7.92648	8.31291	6.74595	7.07057	7.68726	5.96298	7.21321	7.05624	5.96671	7.15193	7.38331	7.32495	7.51995	7.55589	7.09223	6.96659	7.46072	6.94555	7.0489	6.71944	6.98366	6.88832	7.13497	7.27626	7.38526	7.554	8.44851	8.26752	8.35105	6.82256	7.18893	7.44762	6.90157	7.05013	7.09829	7.87347	7.05679	6.45235	7.41352	6.71376	6.3832	7.67031	7.57297	7.21833	7.68042	7.56154
Os05g0570000	Non-protein coding transcript, unclassifiable transcript.	No Hit	2.61143	0.794392	2.60028	1.74463	0.678503	2.03795	2.16021	0.373044	1.66654	1.51659	1.06676	1.79206	1.21069	0.756196	1.49669	1.48442	1.83267	1.2703	0.116285	1.15145	1.26761	-0.552551	0.295105	1.6627	0.385572	1.86368	0.693111	1.87407	1.33032	4.63641	0.672012	2.8719	1.38409	0.914226	-0.788719	1.0745	0.897782	-1.35502	0.193385	0.850942	-1.48422	1.39784	0.653818	1.01098	1.65274	0.817237	1.32168
Os05g0588700	Paired amphipathic helix repeat containing protein.	expressed protein	5.27231	3.46591	2.71563	3.18305	3.79148	2.46538	4.03612	3.92443	4.34985	4.77371	4.62374	3.91137	5.45323	5.54996	5.23979	4.96	5.46722	4.75652	3.60184	3.30361	2.9834	2.15929	2.53689	2.72952	2.00676	3.47044	5.14684	6.50645	3.86201	3.9831	3.15028	3.5205	3.42524	2.6735	3.56141	2.6723	4.22958	4.03251	4.09104	4.4637	3.98586	4.71631	4.85838	3.55219	3.57298	1.3078	2.35113
Os06g0113900	Conserved hypothetical protein.	expressed protein	3.29353	5.51035	3.98984	3.40724	3.60358	3.34604	3.33151	3.74151	4.50797	4.2896	4.53155	3.90586	4.96805	4.61902	4.73633	4.89824	4.96871	5.06645	2.39826	3.23799	2.76932	3.23621	2.76614	2.43708	1.39815	3.88794	4.37249	2.93823	4.60275	4.47277	3.37102	3.98743	3.77353	2.70219	4.14155	3.21553	5.33017	4.57255	4.06065	4.16287	4.13152	4.47561	3.21306	3.36369	3.07255	3.55603	3.18481
Os06g0129000	Conserved hypothetical protein.	expressed protein	3.92991	2.697	4.48312	3.0746	2.48566	3.14653	3.00537	2.87776	2.39704	3.03242	1.79088	2.77536	0.991591	3.07147	3.48878	1.99199	1.75458	0.779994	1.86256	1.83694	1.65464	1.65102	2.16519	1.34398	-0.535323	2.85614	3.78958	3.27318	1.15666	-1.06175	1.69698	2.52208	2.20451	2.39632	3.03545	2.06714	5.7348	2.45678	2.38151	1.07077	2.02681	2.04958	2.22501	1.34526	0.362106	2.616	2.26885
Os06g0156400	Lipolytic enzyme, G-D-S-L family protein.	GDSL-like lipase/acylhydrolase, putative	6.55462	7.01204	9.00643	5.92929	6.38127	6.50033	3.30749	3.99035	4.11825	4.18044	3.06167	4.37113	5.52467	4.78443	5.36795	4.65416	4.17468	4.71201	5.15647	4.08038	6.24578	3.89682	5.11073	6.44258	2.04286	4.16752	3.30638	3.07486	3.07008	1.84713	3.72521	4.17738	3.8671	3.86019	4.95184	4.49183	5.74569	4.63996	5.19678	4.30945	4.32047	3.30261	3.46111	3.28427	2.89969	5.39759	2.80519
Os06g0213900	Conserved hypothetical protein.	expressed protein	6.15439	5.92149	5.19505	8.12124	7.95834	6.79895	6.44158	6.53547	6.81917	7.87123	7.89386	7.6759	7.68372	7.25529	7.11244	8.82733	8.422	8.70623	9.13654	8.92094	6.97994	10.0702	9.30413	9.10916	6.8106	6.89519	7.08684	7.92108	7.73978	7.1679	9.50301	9.11519	9.12537	9.45894	9.01136	8.63217	7.598	7.63382	8.08103	8.04519	7.87032	8.5201	10.2765	9.83837	9.67408	6.92471	9.37259
Os06g0217700	Conserved hypothetical protein.	expressed protein	6.45088	6.58853	6.30494	8.61738	9.28676	8.33115	5.57984	6.18843	5.76622	5.91442	6.67508	6.80261	3.5196	4.36503	4.34543	7.12655	7.58835	6.98715	10.823	7.90156	10.1157	9.07445	10.1694	9.69622	4.04375	4.92271	4.26107	5.02995	5.76987	4.5987	5.45446	5.28858	5.40555	5.40644	5.22565	4.2914	3.42285	4.07723	4.35173	3.61823	4.3036	4.73057	10.5325	8.76481	9.46156	5.21786	9.52517
Os06g0234800	Hypothetical protein.	expressed protein	2.23142	3.2246	2.91451	1.92726	1.59768	2.26519	3.0595	3.11913	3.21938	2.9054	1.40556	2.65114	4.37829	3.61502	6.36052	1.83994	3.03648	2.47621	3.35202	3.76765	2.55973	2.49117	2.48676	1.48057	5.79317	4.55226	5.49297	5.48971	3.82623	4.6845	6.57451	6.42393	6.39991	7.03334	6.61261	7.16676	5.09389	5.14264	5.33265	5.81185	5.6557	5.82415	2.31873	1.45922	1.9636	3.95974	1.08396
Os06g0269200	Hypothetical protein.	integral membrane protein, putative, expressed	3.32176	2.86357	3.05354	3.67241	2.67246	2.24824	0.530733	3.34121	3.46593	4.02116	2.89723	3.27685	2.78214	3.45276	2.29761	3.60492	3.22215	2.38157	2.48594	2.03129	1.79977	1.89448	1.89588	2.18677	1.18888	4.91939	3.31341	2.52413	3.28433	2.32267	2.95106	2.49182	2.47285	2.75631	2.94692	2.12985	5.84752	4.59989	3.9823	4.92345	4.44209	3.25013	2.84246	2.01695	1.67048	2.66824	2.50714
Os06g0287500	Disease resistance protein family protein.	NBS-LRR disease resistance protein, putative, expressed	2.74628	2.98658	-0.593336	2.10807	2.48088	2.1636	2.96803	3.24192	2.36562	2.99509	2.89626	4.20036	3.33352	3.21221	1.97313	3.45779	2.99876	2.45018	2.4856	1.27209	1.92612	0.388914	1.79807	2.00482	0.252695	4.79117	3.09169	1.96495	2.45937	3.548	1.91302	0.870642	2.5355	2.0125	-0.0697085	0.893134	1.50736	0.166568	0.75844	2.05655	-0.440222	2.82323	2.7392	2.53272	1.19359	2.83186	2.46527
Os06g0287700	NBS-LRR disease resistance protein homologue.	NBS-LRR disease resistance protein, putative, expressed	4.05893	3.92602	3.94994	4.59175	4.2524	4.20968	3.85293	3.18095	3.3465	3.07581	3.32131	3.41278	3.62042	3.4654	3.28156	3.25484	2.59517	1.53611	1.88847	2.25544	1.60459	1.69246	2.30965	2.59351	3.59706	4.13725	0.798275	2.71883	2.19578	3.7188	1.60979	1.85182	0.859493	0.621893	2.6859	1.08693	2.53633	2.45185	3.88485	1.5035	1.63892	1.60642	1.82402	1.93582	1.45728	1.69788	1.63486
Os06g0291500	Hypothetical protein.	serine threonine kinase, putative, expressed	0.603095	2.91384	2.08224	1.86804	2.09191	3.1764	3.10397	2.06983	2.4088	1.8334	2.338	3.00171	2.10721	1.99593	3.64979	0.223931	1.72186	3.48088	2.29817	1.29338	1.60155	-0.586314	0.502277	1.39792	1.21371	-0.577816	3.08555	1.4028	1.53945	2.67429	1.96362	0.852913	2.37937	2.37412	1.18928	2.79278	3.10109	0.178623	1.90159	1.81114	-0.639501	1.84554	2.43606	1.50972	2.40269	1.33586	1.11663
Os06g0296700	Hypothetical protein.	cadmium tolerance factor, putative, expressed	3.15728	2.22992	3.25905	2.66481	2.67634	2.26667	2.39643	3.1755	1.63831	2.43067	2.17206	3.0357	3.44157	2.38058	3.27423	3.66044	2.40502	2.40988	1.81736	2.39868	1.69737	3.22018	3.01033	1.4183	5.6244	4.85291	4.15996	4.27671	3.12907	2.68203	4.33583	4.47349	4.28616	4.01917	5.34331	4.18834	4.62071	3.30231	3.62647	3.17934	4.42584	3.73518	1.77168	2.51368	2.75726	2.55579	1.82124
Os06g0298500	Conserved hypothetical protein.	expressed protein	6.45633	7.05888	6.11208	5.72567	5.72229	4.96499	6.80987	7.18761	7.13121	6.42675	7.09329	6.96292	7.82982	7.67963	7.45944	7.20185	6.40363	6.37276	6.66005	7.4208	6.24379	6.78903	6.42894	6.35465	6.73389	6.27782	6.53515	6.69807	6.98754	6.04616	6.23935	6.51927	6.37753	6.63395	6.69451	6.33479	6.55672	6.40965	6.34135	6.09976	6.65335	6.58441	8.0763	7.47729	7.33099	6.39735	7.70428
Os06g0304700	Hypothetical protein.	NBS type disease resistance protein, putative	3.13127	3.70058	4.62705	2.85717	2.52718	3.10817	2.57629	3.40299	3.40195	2.95936	2.92168	3.21766	3.92128	3.49774	3.73547	2.4362	2.88989	2.96318	3.45274	2.43115	3.75787	1.87761	2.43663	3.16768	2.96022	4.84783	4.90573	3.07103	2.70983	4.15281	6.95009	6.93557	7.08915	6.13453	6.05964	6.91502	6.49402	6.71487	6.42365	7.52076	6.79325	6.22982	5.9236	5.00716	4.56794	2.92139	4.99117
Os06g0324100	Hypothetical protein.	No Hit	6.96026	7.04747	7.68733	7.19011	7.82288	8.39434	6.64342	7.59571	7.65682	7.51125	8.41295	8.47536	6.80634	7.34524	7.24547	7.93768	8.03269	8.3357	7.29364	7.49103	7.16213	7.30311	7.34012	7.33806	7.66975	7.63928	7.43706	8.61831	8.48208	8.12298	7.23244	7.69666	7.72918	6.80219	7.64173	7.82684	8.06083	7.95567	7.76147	8.73519	8.13812	7.36203	7.19568	7.28551	8.59078	7.70487	7.46649
Os06g0345200	Nicotianamine aminotransferase B.	tyrosine aminotransferase, putative, expressed	1.81492	2.4733	5.06367	1.52982	2.02851	2.34837	2.27258	0.729152	2.92235	2.35546	1.33607	4.06186	2.94325	2.90943	2.14627	3.04042	2.7835	2.8365	1.93225	2.75641	2.63432	3.00715	1.39402	2.3621	4.30714	5.87565	4.77047	2.49823	2.68858	4.70334	2.20946	2.67062	1.6853	1.71319	3.60179	1.98633	1.80532	3.05532	2.01956	0.907877	2.0949	2.40052	0.950714	1.36414	1.83969	1.756	1.41663
Os06g0470700	Hypothetical protein.	No Hit	2.235	4.00422	2.43924	2.63508	1.68929	3.65871	2.41888	2.95237	1.57683	2.87058	2.58257	2.71507	2.39113	2.88514	2.59371	3.26771	2.66383	2.66065	2.27668	2.81748	1.60364	3.45966	3.47213	2.48557	4.35768	4.83642	4.04057	3.50418	2.52714	3.62222	2.99891	4.41256	1.9027	2.3361	5.36425	3.41692	4.73767	4.83769	4.31569	2.35966	4.44489	2.37751	3.32155	2.23396	3.05858	2.03284	1.96574
Os06g0476900	Hypothetical protein.	No Hit	0.603699	1.48999	3.30643	1.9823	1.28213	3.20357	0.154517	0.669055	3.27791	-0.0963399	1.5175	2.70128	-0.170191	-0.065387	1.37898	6.29779	0.400138	1.51162	0.788083	0.0451551	1.69387	-0.443773	-0.245973	1.87447	1.74356	0.220599	3.10709	2.46975	3.48036	4.35018	0.514042	-0.254956	1.89126	0.117406	-0.963326	0.714416	3.11758	0.0523278	1.36078	2.50692	-0.23456	1.06022	1.18482	0.357369	1.11242	2.07884	0.848478
Os06g0498100	Conserved hypothetical protein.	No Hit	2.89582	2.15757	3.08266	1.98761	2.58693	2.80002	2.57513	2.62982	2.21735	2.72615	2.62495	2.29857	3.17767	3.5949	3.27887	3.7994	2.78297	2.82857	1.63943	2.49253	2.08831	3.17094	2.6283	1.86103	3.98384	4.78345	2.28601	3.20682	3.12239	4.02996	3.16228	3.75286	2.21742	2.2143	4.76367	3.2927	4.66151	4.07443	2.08462	3.39569	4.022	2.47688	2.10982	2.23389	2.62724	2.65368	2.0207
Os06g0521400	Haem peroxidase, plant/fungal/bacterial family protein.	peroxidase precursor, putative, expressed	4.54764	3.78223	4.54671	3.66439	4.30987	3.89824	3.17593	4.16066	3.93273	3.17971	3.38881	3.92296	2.86641	3.27111	4.26179	3.48284	3.16558	3.39544	3.05921	3.37587	4.31144	2.75641	2.6245	3.45935	4.51921	3.09982	2.72564	4.14757	4.63679	4.15937	3.35196	3.61678	4.10102	3.79648	4.05843	4.31961	6.95831	5.0164	4.69931	4.99748	5.12896	5.00247	4.10643	3.95526	4.07022	3.90478	3.8551
Os06g0527300	Cyclic nucleotide-gated channel C (Fragment).	cyclic nucleotide-gated ion channel 1, putative, expressed	3.31682	1.23077	3.08045	2.24413	1.89677	2.97467	2.04887	2.43986	2.83546	3.07725	1.92337	2.88115	2.77657	2.58181	1.33248	2.61743	1.31997	2.22675	1.08671	2.01618	1.15996	1.56632	1.74235	2.53755	3.08871	5.06822	4.33886	1.43759	1.27611	3.95133	1.31906	1.13872	1.34936	1.24852	2.9989	1.43613	2.40736	0.315882	1.11136	1.18458	0.585153	1.67643	1.55901	2.29295	4.29416	1.12089	1.1875
Os06g0543500	Conserved hypothetical protein.	No Hit	4.16427	4.23171	4.40297	3.92023	4.3199	4.87809	3.83007	4.52624	4.64271	3.98883	4.56738	4.65895	3.55275	4.00225	4.75545	4.00123	3.73759	3.73403	4.09662	4.28106	3.96533	3.62176	3.12987	3.87546	4.60492	4.24891	3.78832	5.14526	4.86923	5.73672	2.55992	2.74971	3.48408	2.11594	2.19601	2.15354	4.53694	3.06676	3.05017	2.25266	2.94446	3.7511	3.07554	3.09684	5.07222	3.38454	2.68688
Os06g0552900	Terminal flower1 (Fragment).	osFTL12 FT-Like12 homologous to Flowering Locus T gene; contains Pfam profile PF01161: Phosphatidylethanolamine-binding protein, expressed	3.70723	3.73575	4.08633	3.69994	3.47262	4.38036	4.06539	3.16503	2.98734	3.46318	3.91307	2.89144	3.322	2.98226	3.41512	3.83863	3.14967	4.21716	2.20703	2.48117	3.3815	1.89605	1.94737	2.71186	3.97969	4.50344	4.97336	3.78849	3.60649	4.01662	1.80279	1.11311	1.17116	2.21444	1.80534	2.29343	3.25119	1.38366	3.61002	2.21558	0.265185	0.879502	3.00899	2.43943	2.3334	2.65013	2.46182
Os06g0553800	Plastocyanin-like domain containing protein.	plastocyanin-like domain containing protein, putative, expressed	2.18079	1.70124	2.74027	1.35452	1.97138	1.98371	2.13573	1.66104	1.98647	2.27528	2.01759	0.888822	2.14308	2.78873	1.16141	1.60103	1.75286	7.18082	3.6114	3.76478	4.36212	3.97012	2.79928	2.99172	4.04908	5.25204	3.57738	4.43381	4.9765	3.76878	2.68216	3.04122	2.66109	2.6146	3.59696	3.36187	2.86495	2.40819	3.80421	2.54199	2.73011	3.06364	2.60938	3.39887	2.12187	5.02906	1.91249
Os06g0564400	Cysteine synthase, chloroplast precursor (EC 2.5.1.47) (O-acetylserine sulfhydrylase) (O-acetylserine (Thiol)-lyase) (CSase B) (CS-B) (OAS-TL B).	cysteine synthase, mitochondrial precursor, putative	3.8809	3.94103	4.40103	3.85372	4.29307	4.22917	2.78506	3.93488	3.69995	2.15019	2.7916	2.3374	4.11104	3.07932	2.82731	5.36364	3.4224	3.22253	3.10292	3.12867	3.12817	3.83893	3.52615	3.25761	4.08615	4.58969	2.25643	3.45346	2.88565	4.00471	3.31863	4.43064	3.00566	2.80495	5.19187	3.16187	5.02962	4.94072	2.93207	3.03624	4.59206	3.19942	3.27171	2.43027	2.48087	2.12213	3.06404
Os06g0570000	RNA-directed DNA polymerase (Reverse transcriptase) domain containing protein.	retrotransposon protein, putative, unclassified	1.18585	3.30606	6.26687	3.11923	3.88211	3.08407	2.48132	2.47347	3.36006	2.5651	2.85944	3.23066	2.02747	2.88181	2.52579	2.61242	3.00297	3.34054	2.75125	3.40861	1.88076	2.49912	3.47882	1.06513	4.21775	2.40743	4.63861	4.23698	2.44487	3.04835	2.00029	3.09924	1.2306	2.34264	3.78359	2.10885	6.02005	2.69552	2.02168	5.87129	2.59215	2.22348	4.67653	2.67647	2.30306	5.6399	2.85953
Os06g0573500	(No Hit)	hypothetical protein	2.79047	1.54521	3.28644	2.15253	2.07694	3.56369	2.3751	1.32113	1.85931	2.32951	2.30663	2.14491	2.89787	0.487686	2.45066	3.55445	2.07203	4.40215	1.90437	2.55643	1.96123	3.01877	3.22955	1.42155	5.10329	4.91261	2.07638	2.81042	1.56253	4.23084	2.87297	3.67778	2.10254	2.45088	4.71708	1.70348	3.8935	4.16324	2.49014	2.89296	4.19357	1.86776	2.38223	1.54406	1.53227	1.79409	3.26459
Os06g0585900	Protein kinase domain containing protein.	expressed protein	1.67355	1.35825	2.45632	2.7513	2.68602	3.47844	-1.21049	1.46782	2.84027	3.0623	1.53663	-0.234981	1.32487	2.81391	0.616272	0.981168	2.59438	1.40258	2.69986	2.17478	0.387632	2.29548	1.5061	0.823217	2.2711	5.2753	3.96529	3.35419	1.68999	3.42752	2.14114	3.13021	0.599991	1.95855	3.95386	1.89137	4.49851	2.36485	1.86595	2.9337	2.87431	1.3997	0.337581	0.953801	0.219495	0.946403	1.36947
Os06g0587000	Protein kinase family protein.	receptor-like protein kinase precursor, putative, expressed	2.91387	3.83218	2.70952	2.27405	3.79156	5.13091	2.46986	3.3957	1.85114	2.2654	2.8574	3.04261	4.63265	3.39456	3.46336	3.84395	2.83699	2.52654	2.29493	4.12528	3.13423	2.93949	2.62191	1.69716	4.22411	4.71957	4.42933	3.75008	2.94821	4.41031	4.91498	5.12047	5.51985	5.29292	5.32177	5.26804	4.5799	4.56472	3.85972	3.78174	3.85623	2.6774	2.80224	2.07145	2.34816	3.40005	3.33688
Os06g0589900	Conserved hypothetical protein.	No Hit	2.31416	1.30481	0.971058	2.70874	1.93503	0.840044	5.7898	1.61136	2.71655	3.05189	1.74248	2.11927	2.81548	3.66737	2.25363	-0.0257283	2.02103	1.0247	2.47052	5.19136	1.64273	2.81414	2.8835	2.25785	0.851956	4.26613	4.75829	2.62762	2.18834	-1.59208	1.91501	2.40021	0.790631	2.08142	3.76162	1.78375	3.18705	2.01865	0.961223	3.31154	2.42792	1.31797	3.88145	3.4903	3.74176	2.47788	5.2133
Os06g0611900	Victorin binding protein.	glycine dehydrogenase, putative, expressed	4.73536	4.63624	5.04418	3.95662	3.62533	1.86756	4.94409	5.54756	4.68683	4.27574	4.13537	3.16576	5.10626	4.71885	5.11788	3.46012	3.89785	3.43429	2.30355	1.61861	3.10988	0.335557	0.852789	1.79531	2.57537	3.43973	3.33187	1.05329	2.2859	4.15836	1.02006	1.11709	1.55214	2.06041	-0.373479	2.13447	2.03513	-0.285576	2.18595	1.96583	-1.66369	1.35161	1.88813	2.17122	2.44044	0.269143	1.71364
Os06g0626600	Sulfotransferase family protein.	sulfotransferase domain containing protein, expressed	5.28475	5.65365	6.24303	4.79891	5.28006	5.62175	4.56324	5.59296	5.04604	4.97467	5.38243	5.84555	5.56559	5.2009	8.27243	5.27218	4.96952	5.66949	4.82871	4.65497	4.50568	4.76257	4.88467	4.85497	5.86464	5.97007	5.6458	5.69501	5.96235	5.3975	4.48511	5.04582	5.24023	4.4065	5.55864	5.3133	5.87355	4.90814	4.90937	5.73848	4.80787	4.64972	5.33695	5.03402	5.40164	5.24443	5.07864
Os06g0630200	(No Hit)	transposon protein, putative, unclassified	2.2414	2.25145	2.9762	3.1263	2.27156	3.08699	2.11452	2.27131	2.0844	2.50846	1.90358	2.72929	1.68394	1.74298	2.84563	3.00281	1.77256	3.10557	1.56325	1.5829	1.86268	2.35998	1.53592	1.14712	3.17168	5.72038	5.18959	2.84757	2.47031	3.62037	2.06069	3.08237	2.19915	1.75596	4.40823	1.4913	5.17359	4.82485	2.62366	3.36153	4.0112	2.0944	3.09814	2.11942	2.20952	1.81405	1.85087
Os06g0641500	Cytochrome P450 family protein.	cytochrome P450, putative, expressed	7.57927	7.38353	8.27951	7.25115	6.93705	8.09165	8.30581	8.63941	9.28243	7.3305	8.19613	8.57927	5.55798	7.13565	7.54587	6.40404	7.04559	8.26537	6.74225	3.63068	3.55256	3.4808	4.23097	2.99829	5.9233	6.26655	3.60678	6.60655	7.4066	5.22044	3.83897	5.16691	3.28502	4.23168	5.79362	5.33496	5.83839	5.76428	3.63796	4.32531	5.34136	3.29755	2.66335	2.43125	3.27473	4.08901	2.10915
Os06g0695000	(No Hit)	No Hit	1.77544	1.93489	0.649963	0.378195	1.52594	1.82948	3.67068	0.76404	2.45374	2.83874	1.87144	1.16922	2.02127	2.44528	1.27183	1.29625	0.213095	2.09777	2.02308	1.23397	2.18203	0.464398	2.19803	3.67458	2.70711	3.95315	3.72786	2.6064	1.65147	3.21027	1.74695	2.0857	3.23018	1.01202	3.0136	3.06831	2.05012	0.837122	1.03396	-0.51704	0.0927847	2.56253	1.44302	0.645695	2.39329	2.75153	1.42697
Os06g0701800	(No Hit)	No Hit	4.32777	3.31665	4.87934	5.31221	3.79157	4.635	4.27568	3.73058	4.8583	4.42763	4.24395	4.80793	4.53497	3.96986	4.45101	4.35649	4.61157	5.60441	2.85903	3.42114	4.16257	3.95283	3.63622	3.55373	4.54276	4.58021	2.4671	3.52797	4.01095	4.18173	4.46221	4.23211	3.16302	4.47766	5.15649	4.13891	5.16938	4.78027	4.15321	4.57058	4.60235	3.63694	3.96127	3.52492	3.42762	4.3541	3.28089
Os06g0702100	CW-type Zn-finger domain containing protein.	methyl-binding domain protein MBD, putative, expressed	2.72597	3.68887	2.70567	2.6925	3.28016	1.61337	3.5226	1.93392	2.57083	2.26372	2.72734	2.08735	3.41167	3.1134	2.06332	3.7383	2.00502	1.59429	2.73818	2.83431	2.94139	2.79922	2.93007	1.94246	2.53843	4.9302	4.15895	3.08439	4.72437	4.0874	3.20105	3.9023	2.16731	2.24956	4.79519	3.14076	4.77408	4.7174	2.07731	4.21768	4.77586	2.81153	2.42963	2.13955	1.70538	1.52544	5.67878
Os06g0703100	Hypothetical protein.	No Hit	3.21121	3.2467	2.12509	0.960584	1.96504	1.2346	1.66689	2.44181	-0.110962	2.29515	1.72862	2.58701	2.41848	2.17129	2.17097	3.35239	0.934672	2.87062	2.54857	1.07441	1.38158	1.89978	1.58076	1.63431	2.83296	4.75821	1.38544	2.11257	1.31794	-0.756659	1.71834	2.71439	2.33455	1.94964	3.19777	2.18264	3.7841	3.38427	0.82294	2.75498	1.9817	0.818955	2.77843	2.1335	2.32485	3.04203	2.30848
Os07g0123800	Conserved hypothetical protein.	expressed protein	5.50788	6.352	5.39319	7.2891	7.71042	6.6033	6.50298	7.29007	7.67282	10.3448	10.6454	10.4819	8.30025	8.73785	7.94407	10.0074	9.94882	9.57673	6.32942	6.9435	6.16846	6.82469	5.39184	5.61039	8.55476	8.53869	6.96868	10.1055	9.46026	7.64161	8.51705	8.9228	9.34004	9.0124	8.78618	9.25655	8.7454	8.73348	9.66279	9.38658	8.9327	9.4672	2.67122	2.74679	2.54265	3.99982	2.27623
Os07g0154900	Hypothetical protein.	expressed protein	2.50464	1.93664	3.60456	2.84379	2.88755	2.8931	3.7929	2.46066	3.27188	2.9894	3.02647	3.38951	2.97556	2.64283	2.37762	2.9977	3.2093	2.72085	2.63085	2.04347	2.59622	2.96226	2.58058	3.31282	-2.0825	4.99804	1.44719	4.20064	3.68756	4.6065	2.52696	2.09224	3.4361	2.60526	1.19064	2.90052	5.44071	2.19285	2.43212	3.65617	2.75892	3.1433	3.8632	3.01651	2.96214	3.17494	3.17967
Os07g0184000	Peptidase aspartic family protein.	retrotransposon protein, putative, unclassified	3.01694	4.16376	3.09075	4.37648	6.89682	2.97022	4.68931	3.76624	3.29103	3.91474	4.09902	4.40652	3.65153	4.15593	4.54094	6.35182	4.5414	4.91071	2.89039	2.10204	2.54919	1.69634	3.37845	4.12406	1.49596	4.19901	-1.50312	3.3359	3.31664	3.47875	2.33442	2.84283	2.65923	2.94864	2.7984	3.31587	6.2855	4.29355	3.6175	5.4259	4.10131	2.90448	3.62726	2.94686	2.9596	3.61873	4.12927
Os07g0206600	Hexose transporter.	transporter family protein, putative, expressed	1.6437	2.49424	0.45352	1.91204	2.50489	2.77057	1.99579	1.19587	3.71262	1.31033	1.00168	1.43463	4.11088	1.38941	1.80484	3.35092	2.14184	1.2128	1.54941	2.53502	1.46454	2.05057	2.19833	1.55013	3.73431	4.60352	3.86596	1.48683	1.72655	4.21101	5.10676	4.5648	3.84739	4.86923	5.36789	5.04166	3.78935	4.17687	4.90432	5.83921	5.05817	4.54589	1.53727	1.19596	1.52082	1.42999	1.58286
Os07g0208300	(No Hit)	No Hit	0.258956	0.978528	3.94664	1.95099	0.444816	1.73738	1.66627	0.851376	4.54225	1.19936	0.302647	0.57755	0.195954	1.70461	5.60891	1.59069	0.107158	0.792169	0.594156	0.550666	2.773	0.696863	0.66593	0.840257	4.58588	4.59562	0.684567	1.11456	1.01185	3.21951	2.02174	1.56925	1.32777	0.934825	3.10081	2.58536	-0.637778	2.23033	0.994427	-0.298967	-0.0814967	3.00107	0.855187	1.52997	2.50954	1.20932	1.18918
Os07g0212400	Conserved hypothetical protein.	expressed protein	2.70937	4.54922	5.2138	2.34228	2.29928	3.58758	2.8569	1.88903	1.97148	2.53046	1.16762	1.0706	3.26972	2.67656	3.27342	2.93468	1.97812	2.3935	1.49138	1.422	2.00496	1.85732	0.748607	1.21611	1.99058	5.57758	4.42614	2.0927	1.78152	4.742	1.13283	0.00190821	1.64947	1.48196	0.200184	1.66337	-0.420418	-1.49737	1.09753	1.76914	-1.35746	1.64205	0.997566	1.10811	2.40851	2.17857	1.46953
Os07g0243000	Conserved hypothetical protein.	cytokinin-N-glucosyltransferase 1, putative, expressed	1.593	2.62691	2.52586	2.37337	2.21325	2.37329	2.67561	2.58497	2.31198	1.45621	1.4153	3.45669	1.74058	2.83246	0.81056	2.35714	1.41539	1.40133	1.8195	1.66371	0.325027	1.76096	1.97336	1.20929	3.73294	-0.514595	-1.0435	2.41962	0.0186469	2.64128	2.6917	3.59256	0.966179	2.93901	4.54018	2.64755	5.29781	4.51249	1.7019	3.4565	3.92851	1.92323	2.68257	1.60856	4.81243	1.51249	1.39743
Os07g0244600	Hypothetical protein.	transferase, putative	5.93449	6.11347	6.57045	6.26998	6.86788	6.84514	4.21474	5.56895	5.91745	4.03307	5.35326	5.84407	5.39519	5.89493	5.72808	4.90626	5.03905	5.06507	4.59398	3.62815	3.45816	3.46111	3.39065	3.49364	3.38345	3.53272	1.78235	3.30902	4.76023	3.99747	3.6814	4.57847	3.4881	2.78579	4.50841	3.78279	5.61586	4.8544	3.75044	3.6102	4.67193	3.69612	3.3895	3.61913	3.284	4.09514	3.56514
Os07g0273500	Hypothetical protein.	No Hit	4.83101	5.36916	6.46227	5.67071	5.94313	6.89131	3.5072	4.17169	4.56869	5.14354	5.18933	6.40199	3.648	3.97278	4.75842	5.21037	5.21823	5.67724	4.31719	4.07575	3.92372	4.4495	4.52052	3.885	4.87449	4.94074	4.2252	3.45546	4.23646	3.89958	5.92196	6.13303	6.26111	5.60714	6.37635	6.24466	9.07623	7.04064	6.28475	7.29326	6.82723	6.0371	6.24949	4.15235	3.86264	4.66851	4.02577
Os07g0297100	MATH domain containing protein.	MATH domain containing protein, expressed	0.519563	0.876432	2.88019	1.25019	0.650337	2.86502	3.28149	1.34914	1.23162	1.12951	0.639052	2.99343	1.00036	0.563668	3.35363	-0.655257	0.205656	2.96054	0.19807	1.74605	1.84662	1.90639	0.727336	1.5389	3.61494	3.25935	3.06418	1.22243	0.274786	1.6226	2.07166	1.81619	2.73348	0.682098	3.76305	2.47728	2.49056	2.06436	2.64836	4.72416	2.3052	1.9792	0.329661	-0.246572	2.68054	1.26049	0.56274
Os07g0415200	Ribosomal L23 protein family protein.	ribosomal protein L23 family protein, putative, expressed	8.48622	9.0843	7.61786	9.17256	9.48962	8.36831	8.58143	9.47611	9.36974	9.43798	9.76994	9.49307	9.53728	10.1445	9.76577	10.0917	10.4718	10.627	10.2721	10.1775	8.89402	11.0588	10.5106	10.0424	9.40779	9.07921	9.34558	9.98317	9.94439	9.39067	10.0573	10.0131	9.8479	10.0596	9.95796	9.39411	8.40822	8.94717	8.96858	9.1642	9.03734	9.5357	11.4191	10.7832	10.6443	9.20414	10.6042
Os07g0429300	(No Hit)	No Hit	1.13792	2.41792	0.329728	1.11228	1.73515	2.54969	1.80873	-0.643566	-0.314619	2.75271	-0.165005	0.0773603	1.20417	0.313879	1.82126	0.91966	-0.65867	1.89699	1.27737	-0.333603	2.04881	0.204556	0.223253	2.12451	4.9089	5.49015	-0.0999464	-1.52767	-1.22802	0.381266	1.28618	0.192388	-0.21159	2.4936	0.13392	2.09141	0.0900965	-1.08885	0.734918	0.200045	-1.81074	0.654728	0.219347	0.601958	4.48905	1.16517	0.700307
Os07g0434200	Zn-finger, CCHC type domain containing protein.	retrotransposon protein, putative, unclassified, expressed	2.08957	2.12889	3.54068	1.71186	1.5266	2.56643	3.33116	1.82041	1.42015	3.61296	2.01475	2.83073	2.53511	2.69333	3.70287	2.89917	2.32108	1.80788	2.6638	2.95521	5.36425	3.59041	3.78776	1.31883	4.42907	5.05514	3.71966	3.22244	2.95181	4.36991	4.40425	5.27938	3.27783	4.48125	6.2057	5.07712	4.98814	5.65919	3.03804	3.56179	5.47082	3.28327	1.63291	1.55081	0.855507	2.07162	1.71698
Os07g0445600	Conserved hypothetical protein.	expressed protein	2.05326	1.08438	2.82027	1.76999	1.8531	3.49207	1.85189	2.0899	2.90087	0.313158	1.55837	2.58977	2.91446	0.440751	2.88278	6.21488	0.134274	2.40328	2.05452	1.32603	2.08669	2.55643	2.07616	3.57346	3.89533	5.06844	3.68803	0.224326	1.30562	5.83179	2.86969	2.54381	3.00387	2.93181	3.41222	2.93051	2.69515	1.59229	2.07573	-0.946203	-0.360783	2.65665	1.83663	2.75207	2.33979	3.56929	2.9392
Os07g0489500	Ubiquitin domain containing protein.	ubiquitin fusion protein, putative, expressed	10.6464	10.6291	11.5349	10.1624	9.95194	11.2968	9.28393	10.0031	11.1789	9.15525	9.92654	11.0183	10.6596	10.3782	11.1757	10.0696	9.99865	11.1536	10.7289	10.2944	11.227	10.7575	10.7899	11.7135	11.2276	11.3754	9.53108	9.94038	9.48122	11.4092	10.5821	10.6166	11.8728	10.7855	10.5653	11.5426	11.3712	9.92088	10.9962	9.51471	10.0572	10.7243	11.3092	11.2166	11.8831	9.31215	10.7921
Os07g0510300	Conserved hypothetical protein.	expressed protein	2.82922	2.96034	3.62446	1.13293	2.15015	4.99088	3.77805	3.01094	4.69472	2.05654	2.2347	3.04201	3.06939	2.59541	3.42135	3.77766	5.84369	2.9833	2.24135	2.47294	2.63568	1.57246	1.94977	2.43912	4.35964	5.4379	3.48105	3.00521	2.41831	4.02361	2.01762	2.90893	2.47579	3.01033	1.9168	2.49894	4.31147	3.13066	2.62358	2.03767	2.62927	2.37025	1.94609	1.60966	2.8238	3.22069	2.41897
Os07g0527800	Ankyrin repeat containing protein.	ankyrin repeat family protein, putative, expressed	3.40445	2.68823	4.09505	3.11687	2.70791	2.69525	2.69824	2.62775	2.98605	2.18548	2.96069	4.04423	3.72458	3.15739	3.00578	3.45514	2.40718	3.48464	2.83734	2.65684	1.24327	3.0607	2.59253	1.46015	3.67112	4.03636	3.93854	3.65748	2.6677	4.24818	3.87166	4.25257	2.01328	4.05373	5.3219	4.99952	4.72768	5.03994	3.32985	3.26015	4.4117	2.65554	2.5257	2.70407	2.37939	2.07177	2.12397
Os07g0539700	Serine/threonine protein kinase family protein.	TKL_IRAK_DUF26-lc	6.31007	6.42381	7.02814	6.68374	7.08312	7.47707	4.66015	5.52448	5.32197	5.2059	5.59877	7.91373	5.25061	5.34825	5.5546	5.2626	5.24153	6.12937	5.39698	5.1	4.99773	5.44457	5.5639	5.18271	6.76607	7.02206	6.64208	6.2163	5.87742	7.35949	5.03029	6.08628	5.24275	5.27076	6.42855	5.792	8.80922	7.50097	6.1194	8.04071	7.22789	5.73529	7.01703	5.70846	5.18745	6.57754	5.72372
Os07g0550300	Cyclin-like F-box domain containing protein.	OsFBX248 - F-box domain containing protein	2.85273	3.35566	1.78781	3.16002	3.17881	3.54209	1.80656	3.3263	3.07443	3.50428	3.84077	4.24174	2.75726	3.28097	4.62893	2.40206	2.74052	3.74245	3.21046	2.03219	1.73352	2.45139	2.34186	2.31614	4.09292	5.03375	4.31804	3.97032	4.2225	3.43033	2.91149	3.2607	3.13641	2.58295	3.81601	2.95692	5.25319	3.90308	3.55605	4.42068	3.80936	3.56785	2.90239	3.12209	2.19854	3.27708	3.04686
Os07g0558100	Myb protein.	MYB family transcription factor, putative, expressed	5.93757	5.2153	6.02434	6.61886	5.97083	6.80796	6.71883	5.49814	6.51687	6.01449	5.37844	5.90411	6.60954	7.63586	7.31272	6.19774	6.87265	6.95881	6.93898	7.75568	7.00041	7.72566	7.68458	7.34436	7.2259	7.14261	6.13909	7.8512	7.87703	8.06674	8.44505	7.92743	8.46464	8.6176	8.49508	9.0414	7.27531	7.72997	7.99439	7.98075	7.86488	8.0987	9.41029	5.82593	5.10593	3.31481	7.82231
Os07g0567600	Hypothetical protein.	No Hit	3.19236	6.17119	4.28378	3.28184	3.27486	3.99565	2.78563	2.97198	3.34676	2.87818	2.7435	3.14108	3.33609	3.16356	3.01789	4.03186	3.25687	3.6697	3.27516	3.4487	2.55085	3.64717	3.42119	2.29696	4.33533	5.63062	4.77289	3.61945	3.90685	4.39678	3.0895	4.04074	3.79801	2.90598	5.00776	3.26617	4.51566	4.80089	3.00695	3.17311	4.38665	1.93996	2.86316	3.33664	3.30339	2.27574	2.4483
Os07g0569400	Conserved hypothetical protein.	No Hit	3.64934	3.86451	4.44169	3.31869	3.50893	4.17323	2.90749	3.38174	2.9723	2.58874	2.72013	4.28025	3.67892	3.53612	3.01261	5.96892	2.70157	3.30472	3.16957	1.64714	1.86092	2.41246	2.69339	2.8417	4.80422	4.86124	3.78785	2.74501	3.0589	1.41755	1.90076	3.18796	2.33078	1.73606	3.98439	1.83977	4.93133	4.20737	2.52854	4.95429	3.54484	3.62824	3.01468	1.6622	2.00532	2.37066	1.7322
Os07g0574900	Conserved hypothetical protein.	hypothetical protein	1.49219	0.671082	-0.549222	1.59616	2.78383	1.27189	1.98848	1.20266	3.02709	3.24014	1.66302	-0.248876	2.33977	0.64568	1.54111	2.38272	1.34081	1.40048	1.53129	0.346586	0.463258	1.07765	1.22909	1.22781	3.0366	3.11665	-0.243697	0.523535	0.491898	3.14172	1.53433	0.0898148	1.65948	1.02189	2.19689	2.7043	3.4156	0.499365	1.33648	2.08258	0.0920267	2.08148	2.42976	2.39142	-0.831898	2.41845	1.79057
Os07g0611400	(No Hit)	DC1 domain-containing protein, putative	2.72412	2.3436	2.95103	1.48123	1.73117	1.9606	1.81159	2.16438	1.48061	2.45684	1.18798	1.86155	0.315859	2.85617	1.95629	2.40458	2.05752	1.13579	0.806166	1.24159	0.776981	0.580282	-0.0758592	1.96379	2.62231	4.04817	3.29014	0.765865	0.812746	1.72051	-0.187249	-0.152082	1.93429	0.465791	-1.01469	1.0381	3.93767	0.277845	2.82695	2.38196	-0.579832	1.82689	1.34865	1.39528	1.98705	2.16209	1.17217
Os07g0613900	Hypothetical protein.	retrotransposon protein, putative, unclassified	3.10108	1.42625	-0.394683	2.33182	1.26179	2.8844	1.83466	2.67479	1.63481	2.02791	1.18692	3.3188	2.188	2.40193	2.58824	2.4778	1.27353	2.30402	1.04725	1.17009	1.62453	1.50829	1.03148	1.49799	3.5811	4.66866	2.04899	0.41485	2.04168	2.85452	1.10052	-0.36109	2.21039	0.85482	-0.302575	1.24651	0.206327	-1.00083	0.97874	0.984004	-1.39952	1.68242	1.8577	1.98237	2.30296	1.37585	1.40681
Os07g0632400	Conserved hypothetical protein.	No Hit	5.43304	4.87051	4.924	4.39632	5.2479	5.01918	4.50911	5.39175	4.93787	4.29899	4.79545	4.9341	5.60466	5.17826	4.75831	4.56454	4.51368	4.83967	4.0906	4.7944	4.51923	3.99933	3.87549	4.02092	2.73065	4.28119	4.45105	5.34428	5.33655	4.55052	3.79425	3.82059	3.82676	3.5506	3.46188	3.51133	5.75822	4.92386	3.77231	4.78131	4.54731	3.49109	4.28988	4.30763	3.55023	4.91198	4.44926
Os07g0636900	Protein prenyltransferase domain containing protein.	pentatricopeptide, putative	2.31501	3.83775	3.24383	2.98042	2.90103	2.49367	3.99699	4.10477	4.23206	4.41402	4.76536	4.04234	4.5499	3.86615	4.48746	3.89928	4.25406	4.61642	4.78721	4.74379	3.4181	3.8664	3.09438	3.00533	4.52591	0.580267	4.00263	5.61088	5.52867	5.18853	3.1728	3.24683	3.5769	2.49186	0.488043	2.63032	4.23346	4.03112	4.28115	4.86644	4.3175	4.30063	6.75091	5.13066	5.09579	3.23966	4.83469
Os07g0637100	Heat shock protein DnaJ, N-terminal domain containing protein.	heat shock protein DnaJ, putative, expressed	3.92076	4.08341	3.62475	4.17644	4.65255	2.67291	4.01322	4.27579	3.68878	2.67638	3.06066	3.38944	4.52611	3.84912	4.20027	2.37412	3.32217	3.25363	2.92828	3.11511	2.12335	2.07656	2.09378	2.45681	3.58988	4.5432	4.40209	1.23082	3.11301	4.00422	1.22419	2.74582	1.26778	1.2292	2.92056	0.240072	2.98202	2.19936	1.42438	2.85319	2.83304	2.83072	3.08894	2.40233	1.99523	2.99484	2.49659
Os07g0640700	(No Hit)	No Hit	4.64559	5.19581	3.25994	5.45894	5.69589	3.67339	4.92876	4.4192	4.58017	6.49071	5.8646	5.87645	5.43703	5.58648	5.85212	5.84296	6.70357	5.29905	1.49028	2.30979	3.05654	3.05823	2.7777	3.22043	-1.40138	1.90556	2.73674	1.47424	2.77697	2.12598	4.2065	4.20886	4.56151	4.12282	3.44838	3.81377	2.13645	4.65572	3.96201	4.71507	4.43408	4.84345	3.96598	3.59023	0.572997	2.41529	5.10916
Os07g0648500	(No Hit)	No Hit	2.2421	1.63268	4.1836	2.6511	2.96289	3.72716	-0.575859	1.49053	1.99764	2.43311	1.98428	2.40426	1.85932	2.0316	1.95405	1.13012	0.739068	0.611173	0.48547	0.512111	2.49506	-0.113462	0.964871	1.04258	2.82661	2.8312	4.0124	1.1602	1.2995	3.50444	1.15787	0.971373	1.25227	1.16725	-0.780614	2.26907	5.97944	2.46742	2.54501	3.68128	2.1393	1.5293	3.30126	0.787497	2.06979	2.93307	1.27756
Os07g0664600	Short-chain dehydrogenase/reductase SDR family protein.	ligA, putative, expressed	4.857	5.36976	1.74397	0.955496	6.31395	2.0969	3.54068	3.81231	2.17537	1.86968	3.29021	4.56885	4.54195	4.63998	6.09518	6.40799	6.08601	4.26343	7.57857	8.2732	7.19953	8.21448	6.85732	7.6952	10.0523	9.54109	9.59077	10.9278	10.2169	10.2838	10.7782	12.0901	12.2239	11.3059	11.0999	11.608	11.6467	12.0276	12.5822	11.8105	12.0354	12.7152	3.52418	5.37293	5.6446	7.27431	5.4784
Os07g0665000	Glucose/ribitol dehydrogenase family protein.	sex determination protein tasselseed-2, putative, expressed	6.48238	6.12925	7.18142	9.59213	9.7731	9.32209	8.50487	8.72941	8.57061	10.6156	10.9781	11.1068	7.55198	8.21323	8.06016	11.0038	10.6794	10.3443	8.72002	7.94506	8.13575	8.4467	8.31436	8.68649	10.4156	9.75146	9.28259	10.8447	11.1915	10.245	10.4825	11.1054	11.6249	11.0908	10.3724	11.2408	11.3059	11.0983	12.0081	11.1733	10.9709	12.2503	5.45755	6.42309	7.24126	6.70084	7.55858
Os07g0692200	Protein of unknown function DUF588 family protein.	membrane associated DUF588 domain containing protein, putative, expressed	4.94528	4.86071	5.89325	4.84662	5.0522	5.69599	4.29882	5.17203	4.84756	4.12362	4.70295	5.24299	4.97221	4.95988	5.10249	4.82632	4.62655	5.04711	5.24518	4.78342	4.95642	4.66612	4.98238	5.08781	4.36978	5.38498	4.39665	5.50262	5.39932	5.23515	5.34498	5.69406	5.63035	4.84187	5.36048	5.45343	7.17302	6.50502	6.74748	6.29452	6.25266	6.36535	5.34776	5.71096	7.89871	6.47546	5.59802
Os08g0107000	Disease resistance protein family protein.	NBS-LRR disease resistance protein, putative	2.21521	2.29542	7.07071	2.57257	2.61389	3.95122	2.61405	1.94123	3.18456	2.09698	2.24753	2.87641	2.07476	1.97819	2.84666	3.35145	2.05557	3.08911	1.39136	2.43196	2.43931	2.23877	2.69051	2.53197	3.34336	4.39417	3.85652	2.42279	2.22509	-0.29896	2.32103	3.54997	2.49357	2.52097	4.50345	2.73437	4.17255	3.77343	2.41212	2.63492	3.40622	2.75529	2.72659	2.53933	0.883228	1.86341	1.62301
Os08g0117300	40S ribosomal protein S13.	40S ribosomal protein S13, putative, expressed	8.15665	8.45824	7.66344	8.63835	8.99312	8.18071	8.12434	8.83375	8.94013	8.32829	8.947	8.55958	8.75374	9.14621	8.98757	8.82219	9.15854	9.16609	10.6342	10.0684	9.1127	11.2982	10.7115	10.6931	8.5211	8.25451	8.36696	8.87381	9.22786	8.31726	11.1036	11.2099	11.3529	11.2382	11.0252	10.5495	8.40334	8.3122	9.44631	8.6511	8.87183	9.65629	10.4342	11.0056	10.7602	7.26344	9.9809
Os08g0131000	TPR-like domain containing protein.	pentatricopeptide, putative, expressed	3.70462	3.06438	2.41907	3.55291	2.74497	2.2672	2.12708	2.13273	2.86808	4.84091	4.06937	4.51371	3.76277	3.49358	2.8916	4.37028	4.57091	5.07756	3.22632	3.41412	2.3842	3.9479	3.71404	3.68961	3.92631	5.14327	4.91091	3.98528	4.26137	4.99841	3.81937	3.9814	2.61369	3.51008	4.77211	4.07934	4.3955	4.22746	2.75701	2.83429	3.80614	2.15453	4.22883	3.0308	3.44193	2.96127	3.46289
Os08g0135800	Zn-finger, C-x8-C-x5-C-x3-H type domain containing protein.	zinc finger C-x8-C-x5-C-x3-H type family protein, expressed	2.20299	4.00232	0.0299112	3.77544	3.72892	2.30673	3.48564	5.02671	4.24895	3.73143	3.2509	3.25965	4.73735	4.74758	3.68244	3.50498	3.93751	4.62784	2.98923	3.22921	2.83113	4.00119	3.46679	2.95624	-1.25977	2.47352	3.10716	3.58045	3.5603	3.51464	3.48029	3.66042	2.28365	3.95475	4.60781	3.71471	5.5429	4.13127	3.23777	4.12796	3.98722	1.71851	3.18768	3.42615	2.94601	3.39483	3.08894
Os08g0160500	CSLF6 (Fragment).	CSLF6 - cellulose synthase-like family F; beta1,3;1,4 glucan synthase, expressed	3.58963	5.07067	3.87586	2.64311	2.98093	3.85458	2.85805	3.07365	3.42904	2.7838	3.0028	2.14691	3.60706	3.03479	3.79937	3.19954	3.39668	3.53452	2.20984	1.66829	3.47658	1.54183	2.8329	3.38833	1.38124	3.77089	4.55077	3.10319	3.10557	3.53252	2.1564	1.67179	2.77694	2.25002	0.820358	2.59618	3.61358	1.708	2.95309	2.99313	0.66053	2.1343	2.47945	3.55834	4.0595	3.1811	2.72106
Os08g0168700	UDP-glucuronosyl/UDP-glucosyltransferase family protein.	cytokinin-O-glucosyltransferase 2, putative	3.63481	3.57698	4.17854	2.8072	2.38257	4.24895	2.00772	3.3534	3.70901	2.62262	2.46443	3.01882	3.71068	2.56465	3.30081	3.10023	2.73229	2.68098	2.39168	2.42626	2.44274	0.990066	0.880714	1.79686	2.45445	5.84343	3.87275	2.9794	2.87944	3.02571	2.13629	2.91157	2.73461	1.6087	3.06392	2.46103	5.88925	4.33462	2.84944	4.05058	3.72942	2.62426	2.48761	1.52342	1.44678	2.45568	1.6983
Os08g0169300	O-methyltransferase, family 2 domain containing protein.	O-methyltransferase, putative	2.81516	2.03876	2.88862	2.38709	1.8169	1.69799	4.02236	3.71702	3.43789	3.55992	2.68627	3.1106	3.21623	2.5847	2.34705	3.21663	2.33689	3.53838	1.11422	1.96214	1.97923	1.76311	1.35446	1.19439	3.4293	4.42485	4.68207	2.75272	0.807827	4.18333	1.8417	2.10474	1.29061	1.04513	2.87918	2.34268	3.39249	3.16497	2.0237	0.619163	2.21234	2.70242	2.46852	0.917685	1.66313	1.47378	1.65683
Os08g0172300	HAT dimerisation domain containing protein.	hAT dimerisation domain-containing protein, putative, expressed	6.64775	6.39888	5.72694	5.94222	5.34274	4.96394	6.21094	5.61385	5.54928	6.61571	6.3721	6.46288	4.57735	5.16252	6.14579	4.51425	5.60826	5.7629	5.94856	5.33444	6.50986	6.12383	6.47426	7.11964	4.80248	5.27893	5.41881	5.33599	5.69076	5.35262	5.10884	4.32901	4.95363	5.85881	4.02183	4.76834	-0.92194	2.94088	4.85273	5.07491	3.93616	4.70435	7.21641	6.27952	6.02373	6.64265	6.85018
Os08g0181800	(No Hit)	No Hit	8.59463	8.59203	8.28293	7.92986	7.93656	7.7007	9.05861	8.47237	8.45591	8.11988	7.95487	7.82008	8.041	7.8728	8.58863	7.32979	8.10683	7.66088	6.81454	6.87762	7.148	6.85878	7.37059	7.82143	6.93989	6.1032	6.72295	6.13682	7.57013	6.66372	7.83039	7.41636	7.77355	7.39449	6.80467	7.36789	8.27417	9.05014	8.46367	9.17578	8.69451	8.73622	8.82947	7.84862	7.79417	8.7786	9.18527
Os08g0202500	Conserved hypothetical protein.	No Hit	2.9713	2.19921	3.32962	1.3276	2.31112	2.40491	3.26699	3.06476	2.48838	2.39532	2.3493	2.909	3.19809	3.07763	3.06048	2.03893	2.13042	3.11523	2.69889	2.90832	3.00276	2.43195	1.72385	2.26585	3.49235	3.42052	4.15658	3.37235	2.60874	4.47823	2.75197	2.11555	1.65675	2.34968	2.56949	2.2845	3.5156	1.53209	1.7672	2.20994	2.81335	2.15273	4.46977	3.39568	2.9182	2.46046	2.83774
Os08g0207600	GTP-binding protein ERG.	GTPase of unknown function domain containing protein, putative, expressed	1.64591	2.5869	2.87097	3.179	3.53601	4.16018	3.58538	3.18319	2.74521	2.93573	3.19442	2.7077	2.93677	3.49312	3.57854	0.750203	3.22027	3.30576	2.00016	2.33642	2.3899	3.07837	2.47903	2.16819	3.66142	4.06653	3.75865	3.22584	1.40401	3.07069	1.38954	2.01039	2.66173	1.36586	2.14943	1.50179	1.38588	-0.614891	0.482201	3.56075	1.5684	2.66011	3.32854	2.55405	1.29918	2.72966	2.15861
Os08g0248300	Conserved hypothetical protein.	No Hit	4.31793	5.19501	4.65015	3.16908	3.90213	4.08302	3.40657	3.98878	5.93508	2.89405	3.39315	3.92269	4.24724	4.20005	4.03927	2.99483	3.12039	3.72795	3.35166	3.16938	3.30546	1.57014	2.8008	3.63103	2.95997	3.23689	4.83702	4.41425	3.27554	3.91801	2.74465	1.68591	2.8506	2.91229	3.42648	3.09635	4.0323	1.92095	2.69734	3.8413	2.36746	2.79376	3.02102	3.1916	3.0104	3.12908	5.13371
Os08g0299300	Conserved hypothetical protein.	expressed protein	8.82143	8.7659	8.03772	6.78151	6.36667	6.96027	3.01868	3.51417	2.64497	2.5281	1.36262	1.72046	2.20668	1.90066	1.77182	1.85674	2.43162	2.51004	6.31011	6.69991	5.41921	5.67355	5.8732	5.77194	2.21939	0.32877	4.63298	1.757	0.882802	3.61703	2.91742	2.75403	1.69316	5.50901	3.33096	2.27179	2.20532	0.988507	0.513906	1.65171	0.366716	-0.368619	6.99508	5.67991	5.45207	1.8678	6.41298
Os08g0299600	Agamous-like MADS box protein AGL15.	OsMADS69 - MADS-box family gene with M-alpha type-box, expressed	4.33105	3.36531	2.49162	2.93621	0.813583	2.74474	1.9099	2.30074	2.00819	1.12975	2.76155	2.8864	3.25479	3.50566	7.99831	3.84538	3.77637	3.27111	2.59934	2.95592	2.13771	2.99651	3.2714	1.76049	4.08552	5.34181	0.884203	2.12638	2.34697	4.86752	3.92589	4.33625	3.11218	3.5273	5.37006	3.80748	4.54692	4.88673	2.3704	1.62068	4.2487	2.04415	2.05743	2.6973	2.38224	2.49026	2.31646
Os08g0318600	Hypothetical protein.	No Hit	4.05579	3.53982	3.22083	4.13092	3.23026	1.81687	3.36444	3.32882	3.06578	3.04088	3.61386	2.50688	3.76725	3.9877	3.69732	3.54698	3.60659	3.44357	3.06229	3.51583	2.99741	4.03079	4.32962	2.472	3.86366	4.80956	2.06624	3.77366	3.2003	3.52104	5.199	5.7137	3.26338	5.14791	6.57904	5.65787	5.34253	4.50828	3.40707	4.42372	5.58211	2.85046	3.07486	3.45624	2.93459	2.72047	2.85008
Os08g0320500	Hypothetical protein.	No Hit	5.66195	5.6905	5.11904	5.58496	5.55163	5.3185	6.46965	6.6737	6.99181	7.04228	6.86101	6.46898	7.17968	7.3222	7.27861	6.87394	6.9018	7.29471	4.79942	4.53354	3.21004	4.31697	3.17303	3.81732	5.2847	-0.169463	6.2074	5.64908	5.43122	4.81712	4.53829	4.16811	4.02138	4.80494	4.76837	5.19298	4.53846	4.94057	5.35667	5.83024	5.1456	5.42732	5.09149	2.60979	3.55908	2.14937	3.6407
Os08g0322200	Peptidase aspartic family protein.	No Hit	4.12443	3.1456	2.6393	2.42357	1.42465	0.610605	2.29151	2.38039	2.54521	2.90976	2.78597	2.49057	3.7553	2.49983	2.54906	4.06499	2.53411	2.58099	1.88079	2.20307	1.55022	2.45309	2.57609	1.54568	4.43389	1.92062	4.16474	2.11088	2.88853	3.75318	2.44528	3.97795	1.22745	2.74953	4.57388	2.90595	5.15138	4.94166	1.20631	3.02285	4.37056	1.38705	2.84226	2.49956	2.69504	3.03838	2.25174
Os08g0330800	Conserved hypothetical protein.	expressed protein	5.52586	5.91915	4.94246	5.50632	5.20553	4.22313	5.99911	6.00453	5.87081	5.6907	5.41583	5.4642	6.24119	6.39838	6.21102	5.99051	5.60257	5.9795	6.36961	5.81129	5.5645	6.77816	6.55647	6.33384	5.83826	5.36853	5.86161	5.71389	5.25548	4.4662	5.58873	5.43656	5.51667	6.17959	5.40133	5.39049	5.035	4.45073	5.14609	5.26526	4.76268	5.36254	7.52249	6.65739	6.53494	5.20612	6.13903
Os08g0347000	Hypothetical protein.	hypothetical protein	2.96625	2.60649	2.9997	1.8492	2.87262	2.1551	2.20014	2.93999	3.00184	3.30025	2.87983	4.22483	3.01173	2.34868	2.89638	2.88199	1.85355	2.15252	2.37994	1.9148	2.16262	2.54743	1.84686	1.57543	4.47694	3.93937	5.16275	3.78329	2.50506	3.63116	2.82222	3.03303	3.17078	2.8678	4.21847	3.89145	3.90534	3.2559	3.30001	2.43265	2.66115	4.32627	1.63088	1.037	1.48737	1.96676	1.171
Os08g0349300	Conserved hypothetical protein.	expressed protein	3.68408	3.19162	3.55694	2.5485	2.57586	3.32301	3.05581	3.01523	1.27112	-0.0292783	2.75702	3.15171	2.84222	3.73739	3.91427	3.57132	2.49612	3.58495	2.84122	3.49362	6.24588	3.40288	3.24871	2.26722	3.64467	4.78347	3.46677	3.51127	2.88752	3.5213	2.89817	3.89321	2.04746	1.91197	5.01427	3.03872	4.44337	4.89496	3.1431	2.71895	4.43746	3.93015	2.18122	3.27665	1.02777	2.11777	2.01046
Os08g0371900	Disease resistance protein family protein.	No Hit	3.94226	2.76904	2.08926	3.04053	2.24475	2.67527	2.3207	3.27869	3.03677	3.05301	2.46016	3.768	3.50642	2.43542	3.95985	3.88636	2.44733	2.4414	2.45542	2.55553	2.30136	3.05714	2.71515	2.49951	3.25047	5.08836	4.42637	2.87513	2.53001	3.62904	3.73541	4.11558	2.37994	3.39278	5.16231	3.96787	4.31185	4.50794	1.61527	3.65071	4.37722	2.30886	1.94478	2.38426	1.72181	1.58688	1.91539
Os08g0395400	Non-protein coding transcript, uncharacterized transcript.	No Hit	1.73163	1.53273	6.34632	2.69185	3.01768	4.28807	3.33779	1.25561	1.89798	2.02653	3.3878	2.44589	2.54136	2.51473	2.29592	2.87782	0.382776	1.23341	1.69528	2.05118	0.685003	2.68584	2.58336	1.72955	-0.731589	4.87516	2.05001	2.37394	3.00997	3.35848	2.46786	3.90816	1.88912	2.44968	4.4191	2.715	4.88112	4.80894	2.34214	4.2484	4.3371	2.46656	2.34675	2.72078	-0.495895	1.4006	2.02703
Os08g0398300	ABC transporter domain containing protein.	ABC transporter, ATP-binding protein, putative, expressed	1.86604	1.8058	6.48677	2.04744	2.9505	1.70138	2.89477	0.975631	2.41063	2.731	2.91889	1.91703	2.88961	2.55812	2.2473	3.3698	2.29477	1.65615	1.8992	1.75386	1.03832	1.58964	1.29194	2.12504	4.13629	2.31628	2.7954	1.11117	2.80843	-0.703758	3.20484	1.95887	2.84983	2.43668	2.1092	3.31643	2.85729	2.03331	2.4406	3.32265	0.131582	2.68692	1.94432	1.99624	2.21292	1.42288	1.64
Os08g0399700	Hypothetical protein.	No Hit	2.89115	2.44269	2.78648	2.93803	2.49292	2.86135	2.9978	2.25879	3.06689	2.34371	2.2019	2.88211	3.31841	3.55917	3.14361	3.14751	2.2072	2.84971	2.89002	3.07096	1.42239	3.95649	3.7098	3.59722	2.68877	2.85541	2.93937	1.13107	3.00684	3.80377	3.64853	4.8819	2.70043	3.50423	5.55633	3.81566	4.731	5.39064	3.74957	3.30184	4.79575	2.62035	3.60905	3.07024	3.00428	2.66197	3.12787
Os08g0423500	Carbonic anhydrase, eukaryotic family protein.	bifunctional monodehydroascorbate reductase and carbonic anhydrasenectarin-3 precursor, putative, expressed	6.27246	6.29369	7.38586	5.63338	5.87003	6.90403	5.37579	5.67127	5.38434	4.74491	5.51247	6.58306	5.75568	6.10996	6.34921	5.85092	5.06295	5.68971	5.64304	6.64252	5.42518	6.0135	5.12854	5.37465	6.09999	5.64976	6.01854	6.42974	6.36851	6.14712	5.4531	5.62142	5.23988	5.06904	5.96609	5.91959	6.30009	6.18388	4.81513	5.80852	5.33639	4.64775	5.23659	5.25009	6.03413	6.02747	4.82064
Os08g0431900	Transcription factor MADS23.	OsMADS23 - MADS-box family gene with MIKCc type-box, expressed	2.93749	2.56599	3.42318	2.44768	2.43859	3.51196	2.46459	1.99441	2.99764	2.39165	2.01951	3.35674	3.18808	2.23825	2.66898	3.02724	2.55374	3.1096	2.44971	3.07903	2.56727	3.70209	3.32239	2.34043	4.83113	4.82906	4.33467	3.74132	2.9695	4.75659	4.57943	4.85118	3.49598	4.56427	5.6047	4.70467	5.25605	5.33688	4.32414	5.54759	5.4709	4.86737	2.42981	3.24824	2.13564	1.87368	1.8109
Os08g0434800	Hypothetical protein.	No Hit	5.3634	6.09362	5.00483	3.32997	3.44915	3.68121	5.4133	3.53023	3.40779	3.31286	2.51904	2.93662	3.58666	3.72344	3.48859	2.42769	3.28574	2.88905	2.40692	1.51165	2.49793	2.41856	1.60888	1.54804	1.07419	3.12441	4.83428	1.46315	3.2146	2.53316	2.80715	2.62962	1.98509	3.00248	3.44082	2.75048	4.31859	4.00392	2.60332	3.05991	3.01931	2.84816	3.78338	3.70497	3.10281	2.79311	3.82617
Os08g0442600	Conserved hypothetical protein.	No Hit	3.63115	3.54897	4.1351	2.9381	2.67719	3.53945	2.74026	2.63216	2.47388	2.73789	0.696776	2.91494	2.91726	3.26423	2.59871	2.91123	2.51051	3.19723	3.21016	2.98359	2.28056	3.64862	3.6503	2.43161	4.65281	3.33026	4.28593	3.85552	3.66301	4.67323	3.55734	4.39017	2.49317	3.38382	5.49748	3.61261	4.4493	4.93774	3.21937	2.43664	4.50189	2.56628	2.27825	2.95585	3.14653	2.1145	2.23002
Os08g0443800	CD9/CD37/CD63 antigen family protein.	tetraspanin family protein, putative, expressed	6.2693	6.72009	6.64067	3.16007	3.52663	3.54734	3.26964	3.50535	3.57413	2.48123	2.31742	3.16776	4.91898	5.72942	5.2745	3.13325	2.76562	2.75435	5.13335	5.3719	5.40833	2.36407	1.34032	3.09262	3.88349	3.90747	-0.888331	3.46516	3.21124	3.69	4.00874	3.95505	6.08332	3.89005	3.79521	4.59428	3.59849	0.904957	4.35237	3.73134	2.17097	3.7147	3.29348	1.68333	2.94909	3.74962	2.28244
Os08g0450700	Hypothetical protein.	chaperonin Cpn60/TCP-1, putative, expressed	3.73506	4.45976	3.93829	3.97452	4.37916	3.98169	3.81611	4.01668	4.46752	4.38044	4.27362	4.04247	4.33396	4.46379	5.74029	4.67918	4.92725	4.66502	3.6331	4.2816	3.23757	5.12671	3.7319	3.7333	3.98572	5.07914	3.93926	4.24637	4.268	3.35415	7.17509	3.8554	3.51428	3.06779	4.61477	3.39024	5.25497	4.42367	3.47499	3.81942	4.0504	3.42856	3.94442	3.90646	3.74984	4.2136	3.92244
Os08g0469000	Peptidase A1, pepsin family protein.	aspartic proteinase nepenthesin precursor, putative	4.27896	4.40488	4.53462	4.74043	4.89858	4.48723	3.40391	4.47171	4.25759	4.97027	5.45888	5.24099	5.04211	4.86539	5.25096	6.31492	6.13397	6.84371	3.66868	3.23544	4.24157	2.60066	3.15246	2.68069	-1.22484	1.5753	4.43439	4.20605	4.66562	3.23172	3.61789	3.80199	3.97288	3.29334	4.16831	3.52906	5.49565	4.30553	3.16481	5.65186	4.43383	3.84805	3.83098	3.15979	2.65866	4.72631	3.15639
Os08g0493100	Cyclin-like F-box domain containing protein.	OsFBX300 - F-box domain containing protein, expressed	1.63519	2.01499	2.4167	2.81585	4.41904	2.63907	2.55837	0.870441	1.89124	2.67706	0.673507	1.77612	2.92561	3.05511	2.147	2.62317	1.98274	1.51146	1.79583	2.55561	1.01898	2.76177	2.11684	1.84563	3.19209	5.10745	4.60997	2.82501	2.02362	4.36337	2.28754	3.25015	2.3024	2.37694	4.20083	2.30907	2.01442	2.93204	2.45337	2.1153	3.11745	1.37947	1.94185	2.07524	2.63375	2.05864	1.19968
Os08g0519000	Hypothetical protein.	retrotransposon protein, putative, unclassified, expressed	1.99354	1.77837	5.12242	3.41099	2.60396	3.59642	3.012	2.53195	3.42168	2.94776	3.07744	4.08182	2.93157	2.98344	0.5946	2.56608	2.9974	3.0959	3.1214	2.16148	2.07195	2.01763	1.30535	3.12131	3.53034	3.01946	2.91666	2.72406	2.69021	3.70701	2.6839	1.81698	2.68895	1.87454	2.9678	1.69275	4.92845	2.7452	2.75313	2.51464	1.99319	1.39244	2.84411	2.38348	2.2609	2.40505	2.29636
Os08g0522100	Eukaryotic protein of unknown function DUF889 family protein.	retrotransposon protein, putative, unclassified, expressed	0.260154	3.39827	2.9292	4.72662	2.67566	0.975563	2.72363	1.88646	2.38531	2.41367	2.30326	1.70429	4.60969	2.31435	2.73523	1.49846	3.65666	2.44299	2.15842	1.74555	1.24995	2.56093	2.26168	1.80073	3.73438	2.6006	-1.9959	1.6697	1.43042	4.03285	2.01195	2.57848	1.06346	2.14816	3.57053	0.962668	4.23354	3.9718	0.353791	2.66079	3.95168	2.08075	1.47427	2.01172	1.99383	2.55802	1.6333
Os08g0525800	Glycoside hydrolase, family 17 protein.	glucan endo-1,3-beta-glucosidase precursor, putative	1.55781	1.65794	3.00638	1.75972	2.24454	-0.294631	1.88798	2.699	1.96535	2.68439	1.56148	2.67029	2.92335	1.94733	3.1251	2.81617	1.76399	1.67902	2.338	1.01583	1.43718	-0.0979749	1.26096	3.50781	2.36303	4.04857	3.40997	3.35584	1.04742	5.53842	1.40347	1.40101	1.67868	2.10297	1.20933	1.65805	0.893643	0.692223	1.73323	2.82364	0.241019	1.38983	1.43637	1.5561	2.03506	1.82958	1.59969
Os08g0525900	Non-protein coding transcript, unclassifiable transcript.	expressed protein	1.16484	1.37175	1.20506	1.6745	1.77671	0.25813	1.76641	1.54978	3.27586	3.35244	2.04648	2.67216	3.36737	3.74872	2.79061	0.360547	2.44724	2.85898	0.820545	0.665393	1.65628	0.559389	2.17497	1.07268	-2.31602	-0.37013	3.39713	2.01889	2.58647	3.49942	0.614948	0.0643149	1.53832	0.0394206	1.01026	1.16044	4.12355	0.805519	1.5539	1.61482	1.18906	1.9657	2.69295	1.35248	2.27368	1.97161	1.75696
Os08g0552300	Arabidopsis conserved protein family protein.	No Hit	3.36768	2.51928	3.45177	3.12278	2.26729	2.694	2.11993	3.25884	1.8399	2.44565	2.63078	3.26168	3.22851	3.20669	2.28879	4.09238	2.54148	2.52259	2.85573	3.66889	2.20654	3.82079	2.99542	2.32755	2.2839	5.07784	4.8601	3.48607	3.25218	5.03841	3.4737	4.61496	1.56928	2.70928	5.51712	3.54688	4.3658	4.17541	2.92632	2.76988	4.83851	2.69658	2.12961	3.29295	1.79942	1.99261	2.03743
Os09g0109800	Conserved hypothetical protein.	Citrate transporter protein, putative, expressed	2.70788	3.36696	3.69031	3.10932	3.39087	3.66997	2.7234	3.24715	2.95678	2.89696	2.36842	1.76283	3.12546	3.35806	2.55881	2.38897	3.36885	3.21375	2.40203	2.69023	3.67015	1.97505	0.989569	3.21308	1.64289	0.905589	5.33547	1.96107	2.88142	0.049412	1.35518	1.46112	2.37277	1.33806	1.51644	1.71031	2.11173	0.549301	2.726	2.2639	-0.372314	2.35845	1.78729	2.22421	1.12719	2.38014	2.39355
Os09g0285800	Conserved hypothetical protein.	expressed protein	0.985609	4.73933	1.33969	3.57832	3.05906	1.45483	1.99793	2.7449	0.384022	2.6127	3.26126	4.07794	3.61071	2.29911	1.47946	1.96932	4.20056	0.873083	2.45442	1.89558	1.41127	0.0992714	0.772336	1.0155	2.17504	3.45191	7.86267	3.77584	2.02969	-0.713629	0.0726836	0.0944937	0.53324	1.18369	0.171155	0.416249	4.26169	2.33877	0.367782	4.33949	1.72252	1.75481	2.42619	2.57638	1.77271	4.07609	1.37397
Os09g0323700	Haem peroxidase, plant/fungal/bacterial family protein.	peroxidase precursor, putative	3.90507	3.24197	4.05729	3.13732	3.59011	3.60583	3.85978	3.62369	3.59849	1.72985	2.88403	3.71187	4.37259	3.49403	3.71321	3.54595	3.19096	2.74136	3.75522	3.05309	2.98667	2.89301	2.345	2.7633	0.912238	5.39809	3.09108	3.29129	3.75173	3.5734	4.34458	4.26964	5.34107	5.13147	5.43767	4.93328	5.83798	5.41098	4.63842	6.50066	5.80748	4.3697	3.32874	2.69118	2.46783	3.91483	3.00482
Os09g0324300	Cyclin-like F-box domain containing protein.	OsFBX313 - F-box domain containing protein, expressed	1.56504	0.424809	1.32041	0.362	1.09373	0.754895	-0.347647	1.20781	1.74286	-0.74083	0.629299	0.0933708	2.43477	2.70303	7.55262	1.956	0.768887	1.11301	1.54769	1.68009	1.459	2.68192	2.46972	-0.167406	4.27608	3.38977	4.36389	2.77377	1.21333	3.99627	3.81686	3.80595	2.23817	4.13107	4.80088	3.184	3.3218	3.66131	2.59481	3.66878	3.94306	2.69513	0.108397	0.611084	0.860343	1.58959	0.559535
Os09g0325000	Receptor protein kinase PERK1-like.	conserved hypothetical protein	1.70809	3.15371	4.04408	2.81206	2.95418	2.53187	2.2762	2.02596	1.41904	2.3371	2.62866	2.35847	4.11698	2.90642	3.35754	2.77041	2.60299	2.88463	2.38909	3.51688	2.91926	3.99153	3.88266	2.8545	4.48655	4.71176	4.82072	3.7259	3.60415	4.07717	3.86385	4.39995	2.80972	3.53883	5.59441	3.40017	4.29085	5.14661	3.60743	3.34831	5.22736	3.05047	2.85916	2.78421	3.19705	4.06634	2.92744
Os09g0331100	Ankyrin repeat containing protein.	conserved hypothetical protein	-0.386713	0.437395	3.27262	1.44632	2.2598	1.54591	3.24108	2.5867	0.37221	1.17021	1.38656	1.41146	-0.451157	2.05496	2.18367	0.802774	1.83547	2.12645	1.71379	1.29359	1.18222	2.44055	1.98922	2.44639	0.939911	4.49478	-2.32583	1.7475	1.54529	2.35497	1.93386	3.19078	0.618398	0.255838	4.0267	0.958655	3.66493	3.88344	1.32999	3.55937	3.46085	1.72975	1.89935	4.36616	0.422161	1.74971	0.821397
Os09g0333600	ABC1 protein.	pleiotropic drug resistance protein 4, putative, expressed	7.74462	7.44493	8.02047	6.9937	6.16332	7.14634	6.87855	6.34436	7.76759	6.48566	6.65481	7.15702	5.35579	5.86157	6.82781	5.89281	6.22225	7.03735	6.04835	6.92135	7.68355	6.92174	6.81778	7.60048	6.45194	5.93125	5.77095	6.18141	6.60141	5.52169	6.71436	6.23982	7.71901	7.08628	6.3811	7.07874	7.913	6.68588	7.02882	7.58373	7.08892	6.99022	7.30029	6.50749	7.54186	6.73704	7.32207
Os09g0334600	Cytochrome b5 domain containing protein.	cytochrome b5-like Heme/Steroid binding domain containing protein, expressed	5.19824	5.72184	1.0637	2.01223	0.859657	1.78097	2.176	0.689485	2.30018	2.64276	0.0549463	2.1225	1.40979	2.07447	6.75591	-0.69311	2.64588	2.87278	1.97332	1.42964	2.35002	0.116045	0.327237	1.35721	2.87259	5.05117	3.17248	0.290833	1.10139	4.36144	2.15458	0.331715	2.89322	2.14609	-1.12895	2.58434	2.7927	-1.01817	2.4142	-0.61137	0.0677718	2.47902	3.50796	1.94566	2.56108	1.45736	2.43075
Os09g0353400	2OG-Fe(II) oxygenase domain containing protein.	flavonol synthase/flavanone 3-hydroxylase, putative, expressed	3.1697	3.40921	3.28981	2.77097	5.1533	3.00446	3.04436	3.01308	2.19831	2.89103	4.34993	2.7915	3.51752	3.64955	3.21065	3.75647	2.86324	3.25457	2.75437	3.33946	2.87289	3.0712	2.48962	2.54435	4.75436	5.49567	4.53091	3.75225	2.95333	4.05565	3.72454	4.21442	3.28688	3.29001	5.14481	4.41269	4.5241	4.52907	3.21562	2.60842	3.94513	3.06066	2.10573	2.63683	2.57143	3.26063	2.67716
Os09g0362500	Peptidase M1, membrane alanine aminopeptidase family protein.	puromycin-sensitive aminopeptidase, putative, expressed	10.1137	10.4196	9.89027	10.5505	10.9613	10.2633	10.2805	10.5815	10.5475	9.44584	9.82647	8.77307	10.6218	10.6139	10.3508	10.2098	10.5389	10.3814	9.07916	9.39922	8.87937	9.59536	9.46036	9.39763	8.98036	8.01533	8.51524	8.24791	8.47995	7.34278	9.07469	9.34691	9.5421	9.35456	9.55508	9.55375	8.97291	8.71189	9.51601	8.67471	8.93915	9.21956	9.53766	8.84264	8.9902	7.10054	9.0499
Os09g0371100	(No Hit)	transporter, putative, expressed	2.85664	1.63178	3.13808	1.991	0.812203	3.74518	0.820203	0.695853	0.631204	1.37385	0.992833	1.21042	1.87728	0.746767	0.64209	1.4971	2.20844	2.27335	2.09462	1.77006	4.44011	2.258	1.83201	0.741188	3.83759	4.88745	-2.00113	2.40067	0.822698	3.04422	2.73915	3.16213	3.40488	3.23396	4.49034	3.47538	4.45934	3.93256	2.37056	1.20004	3.37447	1.89809	1.32086	1.80371	2.09653	0.527687	1.53575
Os09g0373200	Strictosidine synthase family protein.	SMP-30/Gluconolaconase/LRE-like region containing protein, expressed	4.82486	4.71593	5.77158	4.02251	5.19309	5.80349	3.0521	3.96255	4.49609	2.50404	3.75786	4.89973	4.5159	3.40081	3.97804	4.87464	3.2929	3.05863	6.77416	3.42536	6.73797	3.17133	5.33028	2.90028	4.17459	6.02383	2.10425	3.56475	4.1639	3.98223	3.12948	3.13845	2.01089	2.50979	3.69184	2.5548	4.78174	3.02844	2.29809	4.48411	3.11019	2.70951	4.94047	4.60485	4.50641	3.37399	4.54522
Os09g0398300	Conserved hypothetical protein.	expressed protein	2.83355	3.25977	2.43714	2.96271	2.31608	3.22998	1.77268	2.0411	2.75867	2.31696	1.63015	2.52198	2.18508	2.58824	1.28942	3.06039	3.11115	1.87454	2.72251	2.51173	0.138796	3.08767	1.80681	0.789465	3.63947	4.74862	2.77438	2.28605	2.71492	3.66111	2.94459	4.17148	1.69932	2.2822	5.05825	2.80771	4.87782	4.99266	2.42467	3.5097	4.33373	2.04453	2.64357	2.42841	2.63777	1.96157	0.825843
Os09g0425300	Procyclic form specific polypeptide B1-alpha precursor (Procyclin B1- alpha) (PARP).	TsetseEP precursor, putative	3.07039	1.34636	3.13183	2.53163	2.2328	1.98751	1.49412	2.62286	3.23537	2.27281	1.76072	2.47241	3.26017	2.42133	2.83755	3.36869	1.71224	3.11429	2.62248	2.61196	3.85021	3.24326	2.60535	2.93321	3.24655	4.7767	1.18791	3.10573	2.27616	4.10632	3.34039	3.96001	1.77861	2.99052	5.10759	3.41217	4.66864	4.94762	1.98523	3.37492	4.54193	2.24276	2.2081	2.04657	2.24527	2.75382	1.90421
Os09g0455000	Conserved hypothetical protein.	No Hit	3.23861	4.08628	4.4927	4.00923	4.43614	4.51223	4.62103	4.98355	4.60652	4.47939	4.85749	5.00234	4.65378	5.20191	4.48199	5.44529	5.41217	5.13043	3.31703	4.51422	4.14826	4.2439	3.78718	3.98529	4.33989	4.50349	5.09156	5.47558	5.66045	4.09325	3.78027	4.56801	3.33285	4.50215	5.32305	4.54293	5.92876	5.6698	4.63654	5.27415	5.43126	4.86505	4.50454	3.9453	5.79409	3.65524	3.54478
Os09g0463800	Conserved hypothetical protein.	No Hit	1.90518	1.63012	1.55554	1.57895	2.59362	3.68891	1.58857	1.75402	0.975694	1.95912	1.79009	3.55821	0.513774	2.1717	3.49992	-0.667452	1.75385	2.98741	1.97051	1.79143	2.86012	1.03676	0.900785	0.812312	2.4822	3.0938	3.08883	1.63222	2.47655	-1.68656	1.68087	0.810967	1.64055	1.05131	0.369469	1.6479	4.74158	0.204594	1.56483	3.1274	3.16025	4.01146	3.6748	2.00076	2.0229	1.07764	1.89669
Os09g0478900	Conserved hypothetical protein.	No Hit	2.88076	3.15942	4.00318	3.19542	3.58674	3.2783	1.44813	3.94058	2.84654	2.34214	2.2179	3.75007	3.43832	3.85735	7.08939	3.85275	3.43504	6.42912	2.9745	2.91311	3.22688	3.20567	2.80525	3.01052	3.86227	4.95759	4.07053	3.41066	3.91048	3.19665	2.01389	3.75497	3.26372	2.67827	4.36339	3.14373	5.20123	4.69552	3.4827	3.66361	4.12868	2.42696	3.1866	3.38591	3.56466	3.6784	3.58049
Os09g0484300	HECT domain containing protein.	HECT-domain domain containing protein, expressed	5.05244	4.92008	6.30637	5.56141	5.71224	6.34157	4.70993	5.25097	6.05784	4.74466	4.74744	6.31477	6.19186	6.30002	6.13575	5.94203	6.15262	6.95735	3.98705	4.2681	5.06133	4.57708	4.63426	5.32863	5.87302	5.72958	6.05745	5.46667	5.12778	6.06903	4.70167	4.87285	5.58162	5.06892	5.30123	6.0856	6.08928	5.32323	5.95423	4.90354	4.97904	5.22259	4.34172	4.49146	4.96125	4.2057	3.90717
Os09g0504700	Hypothetical protein.	zinc finger, C3HC4 type domain containing protein, expressed	3.69452	3.25244	3.63245	3.73545	3.33846	7.08547	3.4154	2.73594	2.99272	3.98154	3.1502	4.07328	4.67813	3.5534	4.17765	3.37694	7.29902	4.07097	2.27809	3.01972	2.99313	3.19938	3.215	2.37735	4.10642	5.54329	-1.41458	3.41361	3.56826	4.17162	3.67975	4.37742	3.38252	3.67406	5.16692	4.51913	4.37591	5.04852	3.25379	3.77426	4.59545	3.09599	2.63633	2.43144	2.96217	2.31486	2.35983
Os09g0506100	Hypothetical protein.	No Hit	6.56305	6.40373	7.68165	5.79341	6.05138	6.82201	5.95757	6.35897	6.86926	5.41034	5.426	6.22362	6.4848	6.07031	6.32798	6.11669	5.81052	6.37699	5.75481	5.37424	6.16228	4.81477	5.11203	5.53181	6.80302	7.95761	5.57787	5.60393	5.52464	6.71411	4.56575	4.60982	5.59923	4.36214	4.56754	5.34074	7.88493	5.96697	5.69173	6.28711	6.04712	5.60585	5.5563	5.45948	5.99849	5.54689	5.09124
Os09g0534900	Hypothetical protein.	No Hit	5.05538	6.01612	6.5331	5.28556	5.09057	6.25207	4.51022	5.10931	5.70902	4.6039	5.13463	5.72338	4.94121	5.3508	5.34311	4.71547	5.05989	4.86509	5.40017	5.30925	4.73412	5.32027	4.82183	4.83247	4.75138	5.59983	4.0581	4.62359	4.868	4.82215	4.00343	4.83468	6.07755	4.95292	5.44806	4.29935	4.27404	5.15922	3.99656	3.95085	4.85513	4.50226	5.49603	4.92426	4.63715	5.5103	4.51806
Os09g0546200	Auxin induced protein.	OsSAUR46 - Auxin-responsive SAUR gene family member, expressed	2.25985	3.56984	1.82036	2.24264	3.51293	3.4827	2.60769	2.23011	1.80539	2.40498	2.22194	2.73665	3.771	3.34353	2.10457	3.57659	2.18612	1.9133	2.54414	1.97056	3.41218	1.73912	3.4912	2.76649	2.74114	3.60537	4.21459	2.19944	2.34376	3.93995	1.72699	2.05514	1.70343	2.10873	3.00599	4.14934	3.66886	2.46334	2.25113	1.05511	2.39378	2.07641	3.30446	2.3806	3.3307	4.7262	2.91104
Os09g0557900	Plastocyanin-like domain containing protein.	plastocyanin-like domain containing protein, putative, expressed	2.50594	2.19929	2.78198	2.95534	2.53367	3.75605	2.54046	0.980296	2.6154	2.83635	2.54718	2.70463	2.37774	2.01966	1.07435	3.50165	2.32645	2.37421	3.06417	1.99221	1.78192	3.04827	1.77402	2.13079	4.61983	3.36968	3.5808	-0.202522	1.87179	4.7063	2.88105	3.07038	2.4687	3.0441	3.72551	2.65919	3.47386	2.66686	2.83819	2.43695	2.41717	1.93106	3.77021	2.43593	3.3338	1.16577	2.50881
Os09g0567800	Lipolytic enzyme, G-D-S-L family protein.	GDSL-like lipase/acylhydrolase, putative, expressed	1.65288	3.03708	3.18842	2.67049	2.48664	2.02762	2.30399	2.21216	3.53586	2.94173	2.56866	3.53215	3.47114	2.56011	3.38287	4.07692	2.75246	2.54188	3.27854	3.19097	2.86691	3.49439	3.57527	2.54504	3.66298	4.446	4.67632	3.65113	3.20521	3.84265	2.91469	4.10868	2.01467	2.75209	5.35953	2.47456	3.76209	4.44298	2.65906	2.18708	4.08547	2.08942	1.99399	2.67046	2.60367	2.04079	2.35582
Os09g0568200	Transcription factor CBF/NF-Y/archaeal histone domain containing protein.	histone-like transcription factor and archaeal histone, putative, expressed	3.49401	2.52294	4.82651	2.54663	2.43913	3.19446	2.92333	2.44719	3.29286	2.77365	2.48599	1.99532	3.04719	3.2838	5.32382	3.47214	2.72378	2.54651	3.85942	3.93162	2.79048	4.32493	3.50094	3.67284	4.34122	4.52778	4.03355	2.3903	2.76992	4.18509	3.55187	4.26354	3.35619	3.6548	4.87625	3.51283	3.47369	4.57589	3.93505	3.37693	4.52142	2.77283	3.34019	3.4281	4.5598	2.2917	2.78939
Os10g0126100	Transposase, IS4 family protein.	No Hit	2.08921	1.69765	-0.848029	1.12527	2.61605	1.05708	1.52063	1.81974	1.8744	1.7649	1.74223	1.24069	1.43561	2.98247	0.0774005	2.83011	1.13599	2.56488	0.486837	0.79056	0.192993	2.22616	1.37455	1.33712	2.71053	4.91833	0.827325	2.87659	1.56985	4.47087	1.52078	1.74282	1.79969	1.57395	3.0116	0.35693	3.75014	2.43541	2.92948	1.31093	2.17048	-0.0800196	1.74473	1.52117	0.693935	0.810632	1.42444
Os10g0132900	Hypothetical protein.	No Hit	1.78098	2.42325	0.948864	0.458652	4.0997	4.48292	3.61156	2.20623	-0.909786	0.496977	3.25999	1.19681	2.17738	0.535795	1.37031	2.85606	2.71493	2.93709	1.84906	1.709	2.35454	1.03574	1.18548	0.832193	3.75265	3.67785	3.50818	1.78203	1.27488	2.52687	0.585746	2.0421	1.4005	1.78422	3.31235	2.25338	3.31838	2.66228	2.21895	2.20761	1.79872	1.48465	2.14757	0.719938	2.05606	2.65616	1.56249
Os10g0135700	Conserved hypothetical protein.	No Hit	2.42377	5.37923	5.20892	3.17575	2.90022	3.20591	2.17498	3.2258	3.46802	2.45275	2.87814	3.49206	3.4945	3.56489	2.82831	3.51471	2.82437	2.94753	2.37869	3.24903	2.82222	3.70568	3.30293	3.05226	4.80628	5.07607	3.48354	3.89926	3.08403	4.22429	3.61386	4.26754	2.55318	3.35983	5.37179	3.71151	5.01036	5.26702	2.65569	3.37478	4.67549	2.69841	3.71213	2.40862	2.64484	2.66711	2.20001
Os10g0151500	Protein kinase domain containing protein.	OsWAK104 - OsWAK receptor-like protein kinase	3.08992	3.17603	4.13076	3.04777	2.89308	4.34301	1.6517	2.57554	2.001	1.50891	1.77207	3.60167	3.86649	2.46257	1.98676	7.21844	2.62363	3.76793	3.59334	4.40094	4.21254	4.36091	4.424	3.45136	4.68634	5.11417	3.48231	5.73173	2.14768	4.80287	3.86332	4.69978	2.70949	3.70438	5.69037	4.57134	5.23384	5.31601	3.3493	3.91003	4.84039	3.10799	2.21369	1.81791	2.39885	1.17189	1.68761
Os10g0157300	Non-protein coding transcript, uncharacterized transcript.	expressed protein	3.36308	3.07111	4.10078	3.28895	3.67967	4.11982	4.20871	3.6598	3.99392	4.52298	3.94776	4.24818	3.20506	3.51417	3.85977	4.74023	3.8684	3.24565	2.4774	3.1933	2.95322	3.68731	3.28974	2.90751	5.07591	5.57863	6.05594	5.56823	5.21886	5.2186	3.91771	4.30877	2.32962	3.68115	5.14706	4.88061	5.29933	4.82408	3.52356	4.42545	4.48811	3.94763	2.62429	2.47991	0.660916	2.68398	2.8209
Os10g0194500	Hypothetical protein.	No Hit	5.56361	5.56947	6.14598	5.13528	5.16308	5.51553	4.50692	5.29627	5.35507	4.62214	4.95727	5.74706	5.14558	5.72731	5.64799	5.13915	4.86528	5.23844	5.30857	5.38217	4.92238	5.45374	5.37057	5.08069	4.55633	6.03896	5.49185	5.50278	5.85074	4.70958	5.25281	5.89576	4.97489	5.03265	6.46047	5.09028	6.52986	6.24536	5.31053	6.26253	5.97076	4.8199	5.70677	5.75671	5.30259	4.89745	5.29635
Os10g0322800	(No Hit)	No Hit	4.64352	4.55443	5.61299	4.31109	4.24413	5.1008	3.70784	3.80642	4.42999	3.30166	4.10949	5.15138	4.11327	3.94174	4.99206	3.89218	3.83797	4.56716	3.63476	3.90649	3.76595	3.81602	3.27915	3.82382	3.46777	5.18449	4.09205	4.33057	4.28869	3.86745	3.31916	3.74027	3.40053	3.18867	4.82309	3.04338	4.73147	4.41468	3.66926	4.02455	4.26839	3.56988	3.59557	3.95711	3.72802	3.79743	3.13846
Os10g0328600	Conserved hypothetical protein.	No Hit	3.72499	4.6482	3.40376	3.87826	5.29696	2.87656	2.86222	3.59685	5.05029	3.6225	5.77355	4.14031	5.85175	4.11482	4.23049	4.33017	6.33965	4.94462	2.85	3.10737	2.01687	4.65595	2.31384	2.63269	5.08843	4.97658	3.82323	4.32849	4.84168	4.46931	4.51637	4.78687	4.11892	3.66601	4.94555	4.62972	4.60371	4.54508	5.09436	4.41362	4.19738	2.77328	1.44908	2.7704	1.77381	2.0239	2.45836
Os10g0420900	Hypothetical protein.	expressed protein	1.96424	2.88715	2.83446	1.92213	2.44992	3.37045	2.25506	4.10779	3.29032	2.509	3.70061	2.76709	3.21767	2.74174	2.19343	3.46049	2.99629	1.70424	1.92445	1.31735	1.71419	1.16863	1.56701	3.57377	3.70342	4.05134	5.36962	3.26405	1.42746	2.47042	2.59986	2.01679	3.10392	2.95182	2.45011	2.18343	1.18068	2.65377	4.70696	1.28562	0.788196	3.06134	4.15394	3.95949	3.54665	2.9246	4.12932
Os10g0459400	Conserved hypothetical protein.	No Hit	1.33316	4.97844	3.37883	2.14682	2.61946	2.74057	1.78253	0.383039	-0.515472	1.10371	1.53782	2.8535	1.95714	2.25179	3.36065	0.276063	1.22007	2.33897	0.317621	3.17981	2.58456	3.36148	2.47566	2.30394	3.92009	3.81488	2.86728	1.82041	0.630093	3.48746	2.45619	3.50423	1.75207	2.93193	4.83316	2.943	5.60042	4.96907	2.64565	3.66236	4.55453	1.75531	2.82296	2.54186	1.56474	1.74573	1.52225
Os10g0459500	(No Hit)	No Hit	2.91146	2.62086	2.22407	2.11917	0.894244	1.60883	0.936533	1.21758	2.63423	2.28136	1.6358	2.93202	3.30032	0.886611	1.33492	2.83782	1.50774	2.08246	2.04487	1.79904	1.63027	2.40528	2.15461	1.58204	3.32238	4.42768	3.14849	2.91023	1.81789	1.5355	2.09306	3.67389	1.5028	2.55707	4.44874	3.22757	5.58972	4.67184	2.5625	3.49009	4.713	2.30143	2.52901	2.53654	1.94944	1.07348	1.91841
Os10g0474300	Peptidase, trypsin-like serine and cysteine proteases domain containing protein.	conserved hypothetical protein	3.18486	2.75238	1.36414	2.39755	1.92291	1.35155	1.12444	2.53542	2.09998	2.77297	2.09153	2.48937	2.78581	2.8024	2.36279	3.28097	1.78715	3.62517	2.70251	1.93508	2.39279	2.01962	1.62822	0.796006	3.71299	5.94268	4.60558	2.81341	2.37761	4.25258	2.64247	2.88225	1.88006	2.33315	3.89178	1.96961	2.88961	2.75305	1.05274	0.468479	1.96915	2.0428	1.80994	1.72791	2.24479	1.26726	1.87931
Os10g0476200	Hypothetical protein.	No Hit	2.6259	1.90974	3.49124	2.81815	0.633284	3.68921	3.32263	3.01067	1.7686	3.08046	1.98413	4.43787	4.51263	2.50287	1.42224	0.283779	4.74761	3.90427	0.363833	1.74849	6.08891	2.26853	2.10123	1.97913	3.21444	4.45531	3.81225	3.50973	1.45683	3.89082	3.59298	3.62586	5.28852	4.65163	4.75355	4.44921	3.84646	3.82959	2.60392	2.31198	4.35495	2.199	1.7164	1.86172	1.48358	1.36334	1.79089
Os10g0499500	Fertility restorer.	Rf1, mitochondrial precursor, putative, expressed	4.24864	2.72813	3.84071	4.34256	3.56774	4.35272	3.04216	3.14591	4.09997	3.63158	2.72751	3.49081	3.49116	3.85594	3.69527	3.57996	3.64842	4.18533	2.97652	3.358	2.82395	3.84792	3.38433	2.53458	2.39279	3.77464	5.10532	3.85176	3.07006	4.82323	3.72038	4.2032	2.98999	3.42749	4.92433	3.68686	4.23641	4.32622	4.48123	4.21074	4.15711	3.10079	4.54352	3.70681	2.55745	2.29879	4.01856
Os10g0504500	Conserved hypothetical protein.	hypothetical protein	0.96534	2.7454	2.30033	1.23002	-0.00526873	-0.983999	-0.437172	0.0621574	0.572464	1.09267	1.44885	2.68594	-0.325304	2.54642	3.3595	1.6238	0.753648	2.3983	-0.251749	1.5724	1.33406	2.11689	1.7125	1.13891	-0.195467	4.75172	3.78278	1.09184	0.490838	3.77592	1.5967	2.30048	0.941795	2.18671	3.82308	1.90072	2.44236	2.54178	1.30674	1.87242	3.07745	2.03109	1.06372	1.19996	2.21238	0.97014	1.60887
Os10g0508900	Conserved hypothetical protein.	expressed protein	5.76299	5.81719	6.39131	8.34645	5.58561	6.20065	4.56568	5.33421	5.48972	4.27147	5.44511	5.97669	5.82072	5.38677	5.54063	5.7151	5.09658	5.58976	6.44921	8.16587	6.52292	6.19169	6.03153	6.35385	5.46101	5.62511	4.75419	5.55872	5.72514	5.36672	4.65576	5.33806	4.97947	4.55143	5.73225	5.14037	6.36226	5.4876	4.84042	5.07112	5.36028	4.90542	5.26159	5.15837	4.90034	5.28369	5.17413
Os10g0511800	HMG-I and HMG-Y, DNA-binding domain containing protein.	No Hit	3.24753	2.83584	0.375785	2.48362	3.31478	2.71585	2.47923	3.62911	3.38209	1.48887	1.9039	1.15478	3.82206	-0.237597	1.62604	3.4627	2.08519	1.53233	1.8741	1.8415	2.2406	1.85328	1.99964	1.57821	1.18739	3.21057	-0.640899	2.47319	1.78238	3.93287	3.54943	2.53139	1.50695	2.14848	1.82433	1.59972	2.86771	1.47721	1.84321	2.33508	0.712094	1.9024	2.83376	2.53704	2.66719	1.26638	2.43028
Os10g0523900	(No Hit)	dehydration-responsive element-binding protein, putative	4.4687	4.84594	5.92585	5.53452	4.91566	6.27348	4.49177	4.49065	5.51116	4.73785	5.10991	6.82978	5.29605	4.48346	5.84992	5.48764	5.06413	6.06421	4.93316	6.24895	8.64012	4.80343	4.60758	4.90071	6.15371	6.31476	5.42445	5.46601	5.49272	6.54114	5.36555	5.67073	4.96669	5.45129	6.20992	6.43249	7.4545	6.2498	5.6939	6.23833	6.03925	5.7251	7.16933	6.06748	6.49362	4.96343	6.41664
Os10g0530300	Glutathione S-transferase GST 22 (EC 2.5.1.18) (Fragment).	glutathione S-transferase, putative	7.86294	8.16155	7.33023	6.93998	7.86063	6.97789	7.44889	8.16363	7.12382	6.90836	7.33329	5.92412	7.85049	8.65268	7.12312	7.28345	7.92816	6.92685	7.99556	7.48629	5.87573	7.16749	7.38115	5.93952	7.64124	8.09665	7.90345	8.07096	7.69633	7.18634	6.4452	7.79752	6.44725	5.75331	7.51437	5.59228	8.48736	7.74095	6.01455	8.56632	7.41997	5.58695	7.77563	8.20405	6.18391	7.98895	7.19544
Os10g0562900	Pathogenesis-related transcriptional factor and ERF domain containing protein.	AP2 domain containing protein, expressed	1.09028	2.04142	3.19306	2.66478	3.07084	2.88778	1.84708	2.56952	3.4912	2.87701	2.14062	2.39549	3.43576	2.47645	4.03741	3.90239	3.29696	2.37574	2.3062	2.53233	2.50635	1.69261	1.45192	0.576968	-1.47742	2.93488	4.89791	2.74182	0.807211	4.28284	1.56169	1.74343	1.6628	2.18881	2.7399	1.37423	4.98637	3.09946	1.79147	2.38302	2.68292	3.42855	2.44326	1.34881	1.81896	1.94076	1.51838
Os11g0101300	Viral coat and capsid protein family protein.	No Hit	2.13	4.13809	4.81086	2.93438	3.96118	5.3786	2.72899	2.71037	3.66225	5.52212	3.02388	4.33427	1.68899	2.47617	4.101	1.85888	1.34252	2.28071	1.62797	2.05725	2.97504	2.16048	2.08724	4.42646	3.76103	5.28912	3.24971	2.60059	2.10173	4.50986	2.85866	3.78006	3.14592	2.64807	4.64279	4.2552	6.54122	4.78925	3.9091	4.46721	4.56956	3.62096	3.28919	1.15116	3.10181	1.98277	1.90998
Os11g0129800	Hypothetical protein.	expressed protein	3.99422	3.90135	4.27241	3.90003	3.63469	3.33674	3.46429	3.32003	2.99685	3.55147	3.28829	3.13302	4.37571	4.59476	3.89269	4.33274	3.61796	4.29448	2.67812	3.6115	1.97851	3.82993	3.39286	2.99542	4.60494	5.45066	3.03944	3.81479	3.45066	4.20091	4.24887	4.84062	3.17908	4.01915	5.76083	4.8475	5.31179	5.6101	3.20944	4.69762	4.90021	3.29336	3.12391	2.88001	2.85657	2.92275	2.42621
Os11g0153800	40S ribosomal protein S25.	40S ribosomal protein S25, putative, expressed	11.6983	12.0676	10.7923	11.4021	11.528	10.6957	11.5427	11.8431	11.848	11.2506	11.6569	11.5382	11.5583	12.0466	12.0412	11.4443	11.8148	11.5828	12.8684	12.6337	11.9378	12.7817	12.508	12.7698	11.7642	11.1537	11.6017	10.7659	10.9683	11.2869	11.8788	11.9776	12.3159	12.1235	11.6052	11.6932	9.66715	10.4294	11.1854	10.7479	10.8338	11.743	13.409	13.2866	13.0925	11.7727	12.8148
Os11g0154500	No apical meristem (NAM) protein domain containing protein.	no apical meristem protein, putative, expressed	2.69274	3.45515	3.0142	2.86512	2.72352	3.0248	2.1549	2.67459	3.68923	2.70912	2.92596	2.8189	3.97519	2.81725	2.71999	4.77425	2.03276	3.72476	2.59153	3.40956	2.72378	3.64733	3.13037	2.11285	4.58248	5.42625	4.58876	3.47096	2.84202	4.47523	4.1356	4.63071	2.97573	4.09203	5.58447	4.53476	4.34127	4.99311	3.24529	3.05634	4.51474	3.69002	2.79714	3.29437	2.14043	2.13902	2.00389
Os11g0156200	Peptidase S28 family protein.	OsProCP5 - Putative Lysosomal Pro-x Carboxypeptidase homologue, expressed	1.18977	0.869219	3.59031	0.656952	-0.477832	1.58401	2.71706	1.21739	2.44777	2.02909	1.11651	4.00675	0.191617	0.947905	1.63	2.23478	1.29345	2.18512	1.77408	2.58682	2.50817	3.10571	1.93726	2.73117	3.45816	4.05758	3.52384	2.1115	2.26	4.2033	1.67155	1.68129	1.50698	1.72109	3.87499	2.50794	0.639358	2.04433	1.34152	-0.0462216	2.28511	1.21851	0.991642	1.36153	2.05379	2.43376	1.22586
Os11g0172800	Protein kinase domain containing protein.	receptor protein kinase CLAVATA1 precursor, putative, expressed	2.66789	5.90772	5.25152	2.64696	1.36686	2.23555	2.71652	1.33569	2.46419	2.50686	2.01351	2.52573	2.1895	1.94665	2.77156	2.5505	1.7205	3.12749	2.79628	4.70723	4.35646	3.86541	3.30671	3.40047	5.1012	5.37332	4.59205	3.6332	3.38248	3.30316	4.33936	4.50103	2.94624	4.18246	5.28803	5.33986	4.66793	4.86628	4.24482	3.24607	4.05695	3.97752	1.83525	2.76749	2.61005	4.65826	2.19127
Os11g0173600	Non-protein coding transcript, putative npRNA.	No Hit	3.93823	3.50521	3.6478	3.62069	3.55737	3.12673	5.44687	5.26039	5.0084	5.50522	5.35898	4.49244	4.90537	4.53903	4.63815	3.96273	4.56984	5.22964	4.49963	4.86396	4.62479	4.63956	4.4298	4.58156	4.05675	4.83876	5.3388	4.49109	4.55539	5.18754	5.2579	5.28168	5.41719	4.90124	5.35963	4.69775	4.87906	5.52756	4.96974	5.14289	4.9841	5.07847	6.55118	5.70906	5.92276	4.90844	6.27783
Os11g0184200	Glycoside hydrolase, family 1 protein.	No Hit	2.36818	3.01256	2.21675	1.81042	2.54585	2.41379	1.03623	3.72852	4.12626	1.33888	2.28911	1.62973	3.55791	2.72966	1.60896	2.9655	1.97102	2.89321	3.60726	3.43223	2.09887	4.22161	3.74431	4.34643	3.90327	4.4288	3.259	3.4768	3.00888	3.59769	3.80397	4.88198	2.02515	3.0161	5.63367	3.24087	5.14591	5.78581	3.09662	3.3684	5.2645	2.59837	2.74172	3.92586	5.31157	2.17817	3.79095
Os11g0206300	Hypothetical protein.	conserved hypothetical protein	2.54085	3.80895	3.03194	2.56206	3.81448	2.98566	2.85591	2.68092	3.15608	3.65309	3.05565	3.6668	6.02462	3.78716	3.48232	3.39348	3.22897	3.62824	2.55599	3.24654	2.13717	4.28508	2.79109	3.04356	4.11185	4.35586	-1.95098	2.85036	3.10945	2.59206	2.58119	4.03317	3.21035	2.28708	4.56175	2.67918	6.77801	5.70792	3.27735	4.97099	5.3427	5.71816	4.07485	2.92098	3.24989	4.44051	3.35414
Os11g0206400	Mitochodrial transcription termination factor-related family protein.	mTERF family protein, expressed	3.20692	3.77962	-0.535985	3.92947	4.4175	7.20766	3.9932	4.65512	4.67304	5.63813	5.32098	4.19811	5.05919	4.56235	4.80561	5.09347	5.38978	5.8116	6.36901	6.56602	4.34827	6.97799	6.43456	6.48795	3.60303	-0.185627	4.93552	4.40172	4.75225	4.66692	6.50562	6.19129	5.92403	6.77642	6.03293	5.42768	3.84742	4.27557	4.57744	4.80944	4.62002	5.23463	8.52519	7.74239	7.78034	4.70986	7.9457
Os11g0209400	(No Hit)	OsFBX418 - F-box domain containing protein, expressed	2.60713	1.6087	1.75982	2.23923	2.43035	0.737955	2.44517	1.57179	2.43696	2.58179	2.36606	2.45233	2.91505	2.74734	2.94313	3.57138	2.79914	3.5541	2.45529	2.14853	2.91528	2.68949	1.72026	2.97008	4.80954	4.76631	3.36468	3.11975	1.73293	4.51146	2.85531	3.40236	2.08287	2.45744	4.6786	2.76618	3.71424	4.14862	2.53147	1.00175	3.42509	1.89423	1.86645	2.30807	2.30376	1.89407	2.04382
Os11g0214400	Plant disease resistance response protein family protein.	dirigent, putative, expressed	2.259	1.79546	5.08559	4.73681	4.75769	7.01045	3.23108	0.07428	0.967151	3.70737	3.76305	4.36742	2.63547	0.942135	0.26899	-1.21192	1.4811	4.18862	6.46753	7.22479	7.32681	8.96842	7.16793	9.10934	4.42486	1.0631	-2.05872	4.11419	2.62313	-1.28442	3.36608	4.85202	6.20522	6.97035	6.99304	7.54807	4.82836	-0.423644	4.40513	3.47396	1.36364	1.67255	1.73151	-0.48293	0.639803	0.398665	5.14794
Os11g0218200	Hypothetical protein.	hypothetical protein	4.19487	4.35542	4.66889	3.43889	4.4811	4.28978	3.29849	4.18292	4.05139	3.38313	3.90809	6.30377	4.29364	4.09741	5.03657	4.44521	3.92387	4.90375	4.25643	3.84248	3.81686	3.91517	4.13599	4.04198	4.92673	4.61138	2.81853	4.29432	4.62771	3.91919	3.31492	4.18782	3.66865	3.41354	4.89138	3.56159	5.76256	5.05476	3.47042	4.5909	4.80272	3.4893	4.63493	4.6124	4.67888	3.89891	4.29475
Os11g0231400	Conserved hypothetical protein.	expressed protein	1.33106	2.28871	1.45133	0.403466	1.72369	2.21377	1.71795	2.9485	0.944953	1.26037	2.31937	0.300137	2.43645	2.26947	0.315016	2.04375	2.17841	0.87504	2.9068	0.782052	1.26591	1.22719	0.757934	0.654464	3.96001	4.21166	-1.30784	0.765805	2.56328	-3.32081	0.223655	0.430074	1.48445	0.353401	-0.467334	0.963537	-1.22298	-1.78718	0.582999	2.21461	-1.22749	1.32699	3.30096	2.64549	2.63801	2.01268	2.43913
Os11g0264300	Plant regulator RWP-RK domain containing protein.	NIN, putative, expressed	1.34478	3.03746	1.59871	2.12254	2.40682	2.98056	4.13946	3.54142	3.21643	2.99208	2.51675	3.09847	3.72579	3.96339	3.75656	1.99463	3.02787	2.97723	1.93406	0.671589	1.44902	-0.780112	0.0849103	1.81871	2.30402	4.76138	3.61922	1.96128	0.651223	2.47236	0.587972	-1.12756	1.79247	1.50533	-1.14406	4.00233	1.45248	-1.29527	0.912296	1.39726	-1.03196	2.14247	2.12487	1.40451	2.57603	2.21772	1.80956
Os11g0271000	Hypothetical protein.	hypothetical protein	2.3713	3.03923	1.23813	1.28931	2.88682	3.50861	3.85306	3.0482	2.86561	2.28458	3.08107	3.73765	3.34687	3.8152	3.8585	3.11191	3.59666	3.70808	2.81994	3.38062	3.01839	3.71873	3.35164	2.78548	4.41698	3.43807	-1.29721	3.38313	3.12955	3.63055	3.98778	4.55599	2.89233	3.2513	5.41458	3.69207	6.04844	5.02337	3.64426	4.62536	4.71136	3.58174	4.20493	3.95999	3.13881	4.03123	3.53574
Os11g0276000	Conserved hypothetical protein.	roothairless 1, putative, expressed	2.80573	1.95945	2.78235	3.05397	2.50105	2.6624	1.52567	2.10805	2.32188	3.19942	2.84052	2.90046	3.12023	2.27231	2.56668	4.28909	3.14695	3.10448	2.8656	2.62301	1.93289	3.36121	3.49922	1.58489	4.19212	4.13751	2.77921	3.37993	3.17575	2.9923	3.78757	4.44646	1.93012	3.66996	5.52703	3.6078	4.54756	4.82731	1.91843	3.27096	4.50149	2.57989	3.59023	3.1273	2.617	4.14153	2.59408
Os11g0286300	Terpenoid cylases/protein prenyltransferase alpha-alpha toroid domain containing protein.	No Hit	2.93647	2.59996	2.11509	3.14032	1.87013	3.65925	1.99851	2.53516	3.10249	2.36254	1.69779	0.967638	2.91224	3.07561	3.27683	3.25194	2.37098	3.15419	3.03589	2.38003	2.88036	3.003	2.43196	1.36854	4.91936	5.24564	4.58132	3.13583	1.5565	4.3967	3.39567	4.0777	3.11651	2.87858	4.79263	3.6574	5.21882	4.21459	3.02552	2.71691	3.56496	2.87136	2.73857	2.19229	2.09815	1.87819	1.35675
Os11g0286400	Hypothetical protein.	cycloartenol synthase, putative	3.84859	2.00405	3.30954	3.96366	2.90349	2.90068	2.48911	2.73845	2.1466	2.54082	1.57755	2.71789	3.20489	1.34727	3.55425	3.40146	2.5638	2.8562	2.59183	3.05316	2.72157	2.98554	2.09678	2.24902	2.73662	4.51957	4.71418	2.37955	2.87562	4.84782	3.32243	3.61484	1.83749	2.79672	4.32958	3.02771	4.96153	4.68641	2.96507	3.22892	4.03782	2.30859	2.94477	2.86028	2.11054	1.85578	2.17159
Os11g0302300	(No Hit)	No Hit	4.91606	4.86549	5.4104	5.5962	5.69623	5.76592	5.61783	6.06453	5.46609	4.14752	5.52379	5.15825	3.66155	2.1243	3.03239	2.23722	3.58562	2.88281	5.63033	4.25323	4.6919	4.98366	4.94398	4.84848	5.07277	5.24463	5.57903	4.51337	4.71925	4.81082	4.7699	5.18421	2.82938	4.38336	6.15484	4.93538	6.80716	6.17301	3.47064	4.75468	5.704	2.97311	5.24194	4.778	4.48879	7.01267	6.16774
Os11g0311900	(No Hit)	hypothetical protein	6.94815	6.93565	6.41285	8.70446	8.45105	7.69996	7.96836	7.87765	7.20684	8.81815	8.47177	7.61555	6.4398	6.48309	6.46432	6.77387	7.60941	5.92291	4.78565	3.74348	5.07529	3.41055	5.119	4.5771	5.16156	5.54088	5.48055	5.56525	6.41845	6.01913	4.13144	4.5923	3.82877	4.27869	5.08205	4.42868	7.09875	6.30468	5.81946	6.27572	5.67695	5.61995	5.17444	4.84019	4.4342	6.55086	4.65703
Os11g0430600	Peptidase S10, serine carboxypeptidase family protein.	No Hit	3.56258	4.54076	3.65415	2.72574	2.79002	2.91774	2.69347	2.81597	2.48694	2.86347	3.09379	2.81385	3.19636	3.55085	2.97486	3.68269	3.6833	4.15244	2.66325	2.79636	2.86905	3.27227	3.23601	2.29748	4.34102	5.27368	4.10431	3.97412	3.21477	4.56417	3.54294	4.17891	1.90545	3.12685	5.01253	3.68082	4.94695	4.66302	2.81417	3.17024	4.18253	2.80005	2.46249	2.16448	2.45009	2.27779	2.02959
Os11g0439100	Glucose/ribitol dehydrogenase family protein.	oxidoreductase, short chain dehydrogenase/reductase domain containing protein	4.48951	4.7626	6.18307	4.35087	4.81987	5.50344	3.56718	4.14281	4.17439	3.60454	4.64121	5.3134	4.4081	4.73234	4.95584	4.34546	4.19858	5.00362	4.12169	4.23072	4.71197	4.45695	4.31405	4.07495	4.46572	6.38867	5.12229	4.69265	4.21694	5.27972	4.24973	4.98099	4.10924	4.64397	5.87502	5.05192	7.46046	7.62892	5.98912	7.35168	7.19613	5.58394	4.07423	5.61951	5.39121	6.07693	4.30031
Os11g0459700	Hypothetical protein.	No Hit	3.30996	4.40636	1.76804	2.51021	1.94167	-0.0955894	2.08095	2.99847	1.90325	3.48537	2.95604	2.99616	4.95313	2.34797	3.01361	2.56277	2.30255	2.83607	1.67554	2.89483	1.44741	3.5414	3.5447	0.690498	-0.663056	3.8399	4.6926	2.53366	2.78496	4.76151	5.06559	4.72663	2.02926	3.49116	5.81829	3.58394	4.79429	5.38951	1.93322	2.86406	4.97481	1.51846	1.30015	2.36501	1.65951	1.42562	1.42002
Os11g0474800	Terpene synthase-like domain containing protein.	terpene synthase, putative, expressed	1.14853	3.78882	2.80499	1.98727	2.01296	2.58185	2.67986	3.27381	3.46798	3.63326	3.07472	3.68874	2.65076	3.12028	2.65324	4.41345	2.69849	2.27896	2.14406	1.38951	1.66144	1.61577	1.53986	2.07839	3.67185	5.51769	5.26233	1.54245	1.66257	4.61313	4.7939	3.84151	4.15503	5.20068	4.01819	4.25571	5.41165	5.11344	4.91175	5.87637	5.05374	5.27185	1.72258	1.76917	4.96825	1.81042	3.9349
Os11g0479100	Disease resistance protein family protein.	pollen signalling protein with adenylyl cyclase activity, putative, expressed	2.34839	2.61328	2.82117	2.49025	2.25072	2.90666	1.51722	2.00236	2.93066	2.32225	2.74964	1.18039	2.63427	2.68234	3.01134	2.98951	2.20289	2.49536	3.19469	2.72803	2.64131	3.44343	4.04135	3.27807	3.9183	4.96107	2.55069	2.60733	1.7075	4.34365	4.52243	4.74182	3.90813	4.679	5.67278	5.22532	4.65004	4.75642	3.17693	3.15991	4.0147	2.62685	3.62828	4.27386	4.39815	2.78367	3.99121
Os11g0537300	RmlC-like cupin family protein.	SNARE associated Golgi protein, putative, expressed	1.59532	1.07862	2.43022	1.79465	2.02315	2.31248	2.49536	3.06106	0.956667	1.63931	1.4533	1.85404	1.9754	1.02118	2.34062	2.41257	2.24256	3.16707	1.35186	2.06204	2.65754	1.83686	0.859124	1.7588	4.05251	4.83337	4.0442	1.36223	1.78681	2.98444	1.22114	1.96349	1.39017	2.00013	2.97639	1.64017	2.97511	3.16191	1.53547	2.42285	1.31786	1.29753	1.7757	1.4619	1.90423	1.00299	1.7112
Os11g0540000	Hypothetical protein.	No Hit	6.42664	5.90601	6.66519	5.7613	6.34199	6.77273	5.13564	5.89423	6.17122	5.48698	6.06362	6.70225	5.95855	6.14049	6.42024	6.21362	5.87377	6.36556	5.7687	5.49514	5.01577	5.46745	5.29556	5.3326	5.32777	4.96633	5.28794	6.16075	6.2583	5.35253	5.08672	5.42992	5.2781	5.13818	5.32997	5.13321	6.87812	5.83009	5.27544	6.54968	5.57943	5.30706	5.69363	5.65314	5.77995	5.71083	5.78819
Os11g0565000	Leucine-rich repeat, plant specific containing protein.	expressed protein	1.94586	2.23723	3.93738	2.90351	2.35983	3.76176	2.71795	3.19629	3.97555	4.03189	3.45557	3.58582	3.387	3.24503	3.08235	3.78332	3.1668	3.96437	2.60517	3.3669	2.95671	3.952	3.67512	2.88389	3.98685	4.93477	2.88205	4.34298	3.45827	4.9481	3.76243	4.71836	3.36248	3.51492	5.70545	4.19162	4.26622	5.21993	1.94444	2.62792	4.56	2.16469	1.31809	2.62698	3.86223	1.70206	2.18509
Os11g0589800	MLA6-2 protein.	mla, putative	6.88126	3.58096	3.29787	6.90547	2.47247	5.2087	3.76801	3.4403	1.96397	3.35243	2.13484	3.33866	3.05134	3.32631	3.24177	2.55478	3.02305	3.42406	3.01947	2.47924	2.37446	2.73087	2.50346	1.54267	3.35413	3.03471	4.71034	3.3719	2.71244	4.81127	3.33073	3.73458	2.32473	6.11456	4.81567	4.13605	5.22765	4.15248	4.52351	4.19059	3.79271	2.51737	2.74606	2.31304	2.62663	2.739	1.44127
Os11g0599400	Transposase, IS4 domain containing protein.	transposon protein, putative, CACTA, En/Spm sub-class, expressed	6.69319	0.342396	2.49902	3.66404	4.16451	3.36711	1.26763	4.2528	0.944981	2.79139	2.19379	3.38178	4.06345	1.54086	1.38265	4.13132	2.61689	2.92351	1.93339	2.03663	-0.0713817	3.16349	3.04044	1.86923	4.46947	4.73865	5.38554	3.4842	1.21107	3.75201	3.0961	3.7479	2.27782	2.16303	4.75014	3.46697	5.71465	4.46912	3.91669	3.96165	4.34395	2.92882	3.48447	2.02377	1.67167	3.04084	1.97472
Os11g0615300	Hypothetical protein.	RWP-RK, putative	3.95736	3.7576	4.04428	3.74452	3.41256	4.91942	3.56785	2.53876	2.91844	1.4912	3.35125	4.0288	3.93956	3.73486	4.38277	3.77239	3.13453	3.23228	3.39954	3.57708	3.02745	3.79111	3.48175	3.24583	4.49429	6.08585	5.01793	5.39702	4.03833	2.92671	3.82055	4.4184	3.66158	2.84205	5.33812	4.47071	5.63172	4.8993	3.74035	5.85166	4.73401	3.65569	3.75846	3.57745	2.87611	3.44936	2.69005
Os11g0655200	(No Hit)	Leucine Rich Repeat family protein	2.30304	2.65512	4.39796	2.17111	2.5614	4.088	2.58813	2.66806	2.51611	2.6208	2.10018	3.60041	2.154	1.61989	2.46867	1.73142	2.02191	3.35983	1.58654	2.40946	3.4596	2.11838	2.31175	2.8951	0.2072	3.40307	2.70494	1.2504	2.21732	-1.63451	2.44654	2.29361	2.95687	2.5639	2.21166	3.31761	4.22636	2.69325	2.91803	4.03336	1.84701	3.15635	3.05688	2.22272	4.11413	3.37078	3.28222
Os11g0657900	Disease resistance protein family protein.	RGH1A, putative, expressed	3.17456	2.64533	3.25418	2.93682	2.53122	1.9216	3.19644	3.30508	2.64108	3.47211	3.52506	2.53941	3.87338	3.77171	3.65175	2.69625	2.81239	3.56709	2.46986	1.83113	1.93998	1.44575	1.4603	1.57315	2.36722	2.53794	2.86452	2.6375	2.91056	2.13004	1.31948	1.78914	2.15793	2.9075	1.75446	1.31442	3.1713	1.79234	2.13928	2.99541	1.29979	2.66205	2.00763	2.62102	2.6204	2.92217	2.12699
Os11g0677000	Hypothetical protein.	NBS-LRR disease resistance protein, putative	3.71958	4.14141	3.67997	3.31577	2.23457	2.46005	1.90494	3.73902	1.86855	2.44687	3.10817	0.175563	2.90454	3.13793	3.3899	2.74547	2.64798	2.74781	0.943933	1.70063	2.37833	1.31299	0.978814	0.784096	3.79055	2.32015	4.16086	2.36077	3.46893	0.801467	4.91565	4.97834	5.16981	5.15461	4.49148	4.7918	4.41886	2.77242	3.95565	4.26412	2.61264	4.80058	2.65493	0.904438	1.69074	2.55498	2.82218
Os11g0682000	(No Hit)	embryogenesis transmembrane protein, putative, expressed	3.30997	0.580745	3.32789	2.79467	2.09505	3.3702	3.14895	1.532	2.16092	3.09369	1.83458	2.77372	2.86949	3.53385	2.49576	3.52556	1.40341	2.33875	1.94055	2.36849	2.44989	3.44186	3.08433	3.16173	4.1429	5.39297	2.63122	2.61035	1.72988	3.49852	2.99812	3.08226	2.52867	2.96774	3.92959	2.51587	2.69091	2.7158	6.44451	2.57721	2.42322	0.973782	1.26148	1.85071	2.50274	1.15298	1.60984
Os11g0701500	Class III chitinase homologue (OsChib3H-g) (Fragment).	No Hit	2.258	2.48932	2.88086	2.26167	1.85957	2.99614	1.46818	2.58	2.02235	2.61092	1.79458	2.71384	3.49364	1.66236	2.83956	2.84774	1.69941	2.21496	1.83062	2.34386	0.907299	1.7835	2.29405	2.42637	4.33292	4.93286	4.51732	3.47698	1.18491	5.39658	2.90556	2.84781	1.57887	1.90011	3.99067	2.15275	3.00888	2.82659	0.811403	1.34857	2.26526	2.49759	1.66024	1.52933	2.00682	0.472705	1.15595
Os11g0701700	Hypothetical protein.	No Hit	9.63897	9.77086	9.79196	9.16247	9.63685	9.74695	8.52742	9.42987	9.36378	8.13311	9.32568	9.31436	9.78026	9.80756	9.3925	9.41836	9.42099	9.65267	9.15487	9.22974	9.04741	9.13591	9.17186	9.01982	9.25055	9.63995	8.90171	9.97657	9.60678	9.59906	8.25107	8.95274	8.93768	8.12475	8.84772	8.38617	10.3244	9.48486	8.80584	9.86872	9.54588	8.60151	9.72747	9.60011	9.24699	9.68583	9.29026
Os11g0708500	Vitamin B6 biosynthesis protein family protein.	No Hit	8.72072	8.78338	8.35236	7.73688	7.9801	7.79627	8.90802	9.32952	9.33062	8.71829	8.96389	8.10396	9.26062	9.04162	8.90156	9.25599	9.19514	9.62965	8.97507	8.58578	8.83467	8.66125	8.87503	8.80658	8.66169	7.88717	8.45182	7.94571	8.37338	7.66554	7.87873	8.05003	8.19088	7.83153	8.04713	7.66858	7.7646	7.37029	7.35842	7.16506	7.1185	7.37932	9.74184	9.53222	9.60802	7.66193	9.06614
Os12g0132600	Zn-finger, CCHC type domain containing protein.	No Hit	1.55265	2.34953	5.06064	2.08537	2.62179	2.54865	2.41884	2.69039	1.67269	3.06389	1.81666	1.73588	3.01333	2.8423	3.56914	2.25008	1.73576	0.774699	1.17404	1.55562	2.23822	1.53338	1.63932	0.54588	3.93376	4.40253	4.6873	2.19142	2.05489	3.44549	1.59937	1.2159	1.49269	1.26242	1.99015	1.09017	3.37456	1.01353	1.14525	2.19467	0.765061	2.04461	2.41655	1.92541	5.31018	1.76983	2.10068
Os12g0133000	Major facilitator superfamily antiporter.	major facilitator superfamily antiporter, putative	3.91442	4.12318	4.32981	3.65312	4.15229	5.76447	3.42631	3.98763	4.09628	3.95859	4.17585	5.41425	4.06215	4.90649	4.52852	4.3025	4.25348	4.35609	4.22936	3.72949	4.22641	4.12866	4.05818	3.7245	3.95702	5.69075	3.77974	5.34822	4.31923	3.75208	3.24924	4.11165	3.57114	2.92133	5.04404	3.68221	5.74224	5.37939	3.99505	4.75486	4.70251	3.77112	4.08109	4.21553	3.91665	3.66109	3.69388
Os12g0165300	Hypothetical protein.	No Hit	2.88031	2.99755	5.18426	2.90036	3.14432	3.35797	2.92889	2.88303	2.87096	2.47514	3.02309	4.65415	3.39328	3.21732	3.25248	3.21721	3.10516	3.17914	2.89108	2.42609	3.02171	2.9541	1.40188	3.50055	4.23038	3.55808	4.33404	4.23119	3.62483	3.5366	2.58552	2.45225	1.76386	1.30008	2.57994	1.90474	2.91516	2.79392	2.31537	1.90442	1.41009	1.75219	3.37374	2.67276	2.32307	3.38891	2.63115
Os12g0183100	Branched-chain alpha keto-acid dehydrogenase E1 alpha subunit (Fragment).	dehydrogenase E1 component domain containing protein, expressed	2.52877	2.02388	4.02681	2.96088	1.81759	3.10028	3.06813	2.3489	3.74416	2.66841	2.49536	3.524	1.79335	2.03699	1.8471	3.13562	2.56889	3.27299	0.756208	3.32028	0.382225	3.40688	3.45391	1.10002	3.38463	5.65813	4.72597	3.0901	0.696504	4.26056	3.27838	4.32972	3.01973	3.38576	5.33533	3.48596	4.15759	4.59352	2.8911	2.72576	3.84602	1.91126	1.62168	2.16067	-0.85611	0.751314	1.80496
Os12g0195100	Amino acid carrier (Fragment).	amino acid transporter, putative	4.3129	4.42593	5.21362	3.60272	4.12047	5.04587	3.51176	6.20399	3.5733	2.48562	3.22989	3.9877	4.64331	4.52435	4.38992	3.5919	3.0721	3.66112	3.23186	3.42409	3.75724	2.80944	2.5697	3.32422	0.731132	3.20592	3.66137	4.079	3.3079	3.32782	2.5572	2.77037	2.7774	1.68413	3.35178	3.31554	6.75806	4.49771	4.10309	4.7021	4.58049	3.67084	3.90799	3.17195	3.45907	3.51708	2.9458
Os12g0244400	Amino acid/polyamine transporter II family protein.	amino acid transporter, putative, expressed	-0.190361	3.26713	5.00801	1.98852	3.29472	1.63959	1.1538	0.981947	0.645131	2.42944	2.03274	2.4354	3.08873	0.826657	2.33669	2.01273	4.03864	2.01139	2.40337	1.10827	1.8681	6.10065	1.82081	2.16385	2.65087	-1.98192	2.28375	1.65142	1.56221	2.95679	2.7378	2.93376	1.2899	2.08498	3.72749	2.57302	5.40763	3.00622	2.68533	3.36887	2.84134	2.39047	3.44219	2.1363	1.87122	3.79857	1.24509
Os12g0254500	Hypothetical protein.	No Hit	3.31264	2.42294	3.18018	3.06969	2.19129	3.41649	2.63185	2.46586	3.67231	2.50052	2.54093	1.94777	2.8497	2.76728	2.83396	2.62984	3.08039	2.8504	2.05244	3.03777	1.30343	3.06636	3.02083	1.95786	3.61687	4.27818	3.43598	3.80014	3.07556	4.65738	2.90337	3.8132	2.28915	2.81699	4.99038	3.47347	3.95985	4.75747	2.11447	2.80248	4.26046	2.25556	2.16125	2.41344	3.25892	1.99862	1.45806
Os12g0256600	Non-protein coding transcript, putative npRNA.	No Hit	9.49329	10.1019	8.82537	8.57759	8.84933	8.25343	8.94607	9.51613	8.93562	8.86053	9.23891	8.39148	8.33653	8.32001	7.9076	8.14865	8.96439	7.93124	7.62084	7.70231	7.83814	7.43103	8.14176	7.92379	6.76687	5.90364	7.55409	6.7993	8.14934	6.70068	7.26469	7.774	7.62793	7.63711	7.27882	7.60677	10.2567	8.8361	8.10565	9.31532	8.64726	8.28388	9.6901	8.7792	8.03859	8.64987	9.01857
Os12g0267100	Protoporphyrinogen IX oxidase.	conserved hypothetical protein	3.43399	2.48268	4.65007	3.23141	3.39455	4.1904	2.9087	3.49818	3.23434	2.41859	2.4495	3.36125	3.44108	3.49922	3.38168	3.37025	3.32388	3.66366	3.16076	2.9976	3.00854	3.18657	3.31537	2.68658	2.68559	4.44792	3.9136	3.2745	3.06038	3.92081	3.99169	4.35433	3.82022	4.25169	5.21539	4.61323	6.09095	5.14671	3.69608	4.427	4.90346	3.84333	3.40485	3.18857	2.41517	3.1515	2.25215
Os12g0270000	Hypothetical protein.	No Hit	1.92541	2.5849	2.74442	3.05445	3.18426	8.23256	1.4261	3.20862	3.28155	-0.0757251	2.45938	4.26221	3.35738	3.38967	2.92374	3.51676	3.26507	4.03876	2.61872	2.87264	2.17033	3.41498	3.02496	2.0211	4.32601	4.05413	4.03416	3.21256	2.7689	2.92451	2.96811	3.99848	1.62358	1.89829	4.81073	3.08944	5.11301	4.36374	3.09488	5.62754	3.95044	2.89419	2.68118	2.14082	2.54323	2.16357	2.03089
Os12g0272100	Hypothetical protein.	No Hit	1.84907	2.96745	3.43877	2.99159	2.79884	3.15432	3.14954	2.41033	3.30487	2.92818	2.91459	3.22317	3.69438	2.93293	2.3854	3.87175	2.93541	2.91249	3.16886	2.7103	2.11797	3.22007	1.59827	1.99477	3.87339	4.81361	4.60378	3.56764	2.94875	4.65948	2.74041	3.3438	2.12717	3.18887	3.87833	2.59076	3.4838	3.698	2.00611	2.80645	3.51789	2.74686	2.09519	2.13242	2.92522	2.50266	1.7578
Os12g0272500	Non-protein coding transcript, uncharacterized transcript.	No Hit	3.56524	3.26037	2.66247	3.13835	2.43408	2.3678	3.93571	3.41961	2.45069	3.71208	3.81586	2.84771	5.63039	1.95165	3.03361	3.9712	2.83853	3.57177	2.04393	3.35222	3.87091	3.41729	3.06968	3.44469	3.92046	4.80031	3.79553	2.86697	2.78328	4.49301	5.19625	4.62735	5.16842	5.56477	4.79807	4.09231	3.90025	4.41167	6.99032	4.56456	4.65444	4.96198	5.91938	5.32931	4.9952	5.51098	5.93917
Os12g0276300	Hypothetical protein.	ubiquitin family protein, expressed	2.24143	2.22299	1.76634	1.80654	2.26382	2.0842	1.42108	1.25018	2.35609	2.28095	0.450516	1.59895	4.43875	1.46983	3.40383	3.69246	1.20079	4.7966	1.33296	1.26374	0.922055	0.0711808	1.26373	2.76644	3.79433	5.2096	3.81632	2.25572	1.21176	3.89406	1.79465	2.23937	2.04674	1.56218	3.03012	2.25515	3.35967	1.23902	1.22873	0.511028	1.50605	1.80863	1.18118	0.519675	1.58654	1.75019	0.657952
Os12g0281600	Disease resistance protein family protein.	NB-ARC domain containing protein, expressed	3.28089	3.65468	3.89236	3.10877	5.54439	3.76465	4.01227	3.4941	3.91537	2.95907	3.0591	3.75095	4.69516	4.64135	3.53111	3.9847	3.03409	3.20032	2.07573	3.40796	3.56361	2.24901	3.42855	2.42156	4.38338	4.22393	2.19415	3.1955	3.12904	4.48528	1.94928	2.41938	1.90438	2.71283	2.67205	2.09469	1.75913	2.33976	2.85086	2.4621	3.09423	1.13114	2.46123	1.88426	1.99696	2.71953	1.40094
Os12g0429600	Integrase, catalytic region domain containing protein.	No Hit	5.1629	5.74983	6.13942	4.39332	5.37495	5.91815	3.80635	5.05685	4.66744	4.03907	4.52994	5.50242	4.84122	5.16678	5.29676	4.84577	4.49375	4.81048	4.49059	4.08693	4.26885	3.95979	3.96409	4.06572	5.17578	4.77013	5.01281	4.88503	4.70535	5.13117	5.08833	4.23922	3.60319	3.8277	4.83597	3.73124	6.96369	5.33379	4.11818	5.42713	5.17188	4.12718	4.65933	4.13898	4.02407	4.24405	4.05409
Os12g0429800	Hypothetical protein.	No Hit	3.60629	3.73987	2.90162	2.84002	3.68178	3.77977	2.82871	3.40661	3.29904	2.43223	2.49321	3.1225	3.65794	3.51727	2.65147	3.58993	2.90455	3.85848	2.71248	1.60708	2.02739	1.97836	2.49933	3.30282	-1.31301	3.92797	3.56587	2.89658	3.22822	4.23827	2.3605	1.19618	3.24052	2.5179	1.29228	2.28837	5.4954	3.98051	3.15334	4.54352	3.76911	2.67065	3.41271	2.7642	2.67549	2.79102	2.53702
Os12g0445200	O-methyltransferase ZRP4 (EC 2.1.1.-) (OMT).	No Hit	2.40693	2.52265	3.95225	2.99673	3.42689	3.16392	2.15426	2.67785	3.44367	3.01191	3.19946	3.87618	3.49874	3.81725	3.95921	3.48774	3.36245	3.79479	3.16465	2.21814	3.53108	2.57392	2.66553	3.03424	4.40827	-0.753964	2.96329	2.53133	3.22874	0.576813	1.29013	2.567	3.24667	1.52299	2.24368	2.30608	3.96727	3.71393	3.01429	2.82116	3.08939	3.63015	2.63616	2.93854	2.94476	3.37747	2.8992
Os12g0470700	(No Hit)	ATPase, AAA family domain containing protein, expressed	3.2912	2.92617	2.75878	1.81701	1.38759	2.26252	3.11757	2.44292	2.64199	2.34949	1.26368	2.80435	2.93374	2.69896	3.34847	2.83722	2.8012	3.49345	2.73671	2.70158	3.07134	2.12464	3.30486	2.40601	2.53761	5.26792	5.45432	3.06049	2.67624	3.53809	3.65933	4.25078	2.82696	3.34291	5.22869	4.07701	4.36734	4.23029	3.62836	2.20672	3.69805	2.51225	1.82011	0.864498	2.62483	5.69716	1.26007
Os12g0479300	HcrVf1 protein.	No Hit	2.74176	2.42634	5.71992	2.56191	2.90218	2.98756	2.84455	2.83381	4.14237	1.7223	2.84378	3.32167	3.34282	3.20209	1.54115	3.72264	2.5164	1.97539	2.68835	2.28385	2.13013	2.86897	2.64641	0.72075	4.43345	5.05352	4.36264	3.9451	2.83091	4.42269	2.988	4.05862	2.78828	2.5984	4.7522	3.23475	4.72665	4.60122	1.46695	2.48378	3.58685	1.49403	2.51348	2.38662	-0.199595	2.01932	2.83125
Os12g0492700	Hypothetical protein.	No Hit	3.31579	2.89671	3.79656	3.92926	3.54027	4.208	3.47176	3.45049	3.24864	4.01661	3.92748	4.34898	3.62727	2.91245	3.84941	4.03793	3.60677	4.04691	3.64173	2.46583	3.28906	2.28236	2.21662	3.79981	3.33353	1.35527	4.69118	3.96575	2.84946	2.22957	2.50441	2.32711	2.01567	2.62438	1.06086	2.55574	2.68618	0.126886	2.16584	2.77173	0.289794	2.74953	3.4677	3.78778	3.52834	4.22199	4.03602
Os12g0503300	Allantoin permease.	ureide permease, putative, expressed	5.94102	2.87777	2.91224	1.94388	2.32876	3.538	2.77486	3.14545	4.90281	3.27417	2.42316	2.48302	2.04275	2.62533	4.27939	1.95567	2.90545	2.49801	2.42497	2.94112	2.81929	3.26913	2.95849	2.48244	3.95949	5.35351	4.80845	2.44942	2.06282	3.66367	3.2245	3.59041	3.24874	1.84639	4.68571	3.95258	4.51069	4.17817	2.7087	2.63025	4.07796	3.11993	2.5448	2.62897	0.141762	2.391	2.23328
Os12g0507300	WRKY transcription factor 34.	WRKY DNA-binding domain containing protein, expressed	1.64056	2.97042	0.993965	3.10236	2.53897	2.43679	1.65032	2.81685	3.61721	2.50686	1.93265	2.64427	2.97976	2.47438	2.6935	2.75929	2.67177	3.02329	2.18332	1.93304	2.04765	2.06518	1.13236	3.45895	4.05791	3.70602	3.57915	3.48427	2.95997	4.08045	2.00243	-0.0552336	1.38482	0.888112	0.340117	0.962396	4.06537	1.16724	1.62765	3.1041	0.344758	1.75659	2.43898	2.13297	1.58432	2.52333	1.5704
Os12g0511100	Hypothetical protein.	No Hit	3.07465	4.08125	4.51626	3.03458	3.22081	4.34203	2.32194	2.39902	2.79701	3.0485	2.41552	2.94225	3.27937	2.48979	2.71961	2.89929	3.01149	2.08947	2.05111	2.73587	2.13935	2.56443	2.52294	2.09809	3.38634	3.81956	4.03048	3.31823	1.55752	3.66351	2.07159	2.56253	2.06993	1.76075	3.90587	2.00249	3.60032	3.99975	1.52297	2.08593	3.25163	2.22156	2.21739	4.23478	4.86239	2.13585	2.13427
Os12g0511300	Conserved hypothetical protein.	expressed protein	3.42684	4.00846	3.32791	3.39446	4.04935	3.15274	2.92797	4.05889	3.55724	2.57965	3.17915	2.79975	4.1046	3.13636	2.43502	3.81314	3.06792	2.31063	2.87372	2.91328	2.47178	3.01193	3.13089	3.18096	2.94923	5.22217	4.83908	3.27957	3.17363	1.33973	3.78316	3.78536	2.95574	3.15034	4.59715	3.21025	4.84711	4.86119	4.1156	4.31032	4.40723	3.34291	2.97993	2.50007	4.43859	2.27035	2.46691
Os12g0517000	Cyclin-like F-box domain containing protein.	F-box/LRR-repeat protein 14, putative	0.824209	2.64517	2.44411	2.06595	2.26298	1.55733	2.45887	1.99397	1.28335	2.2563	1.71983	1.39003	-1.14394	0.694167	2.30594	1.59178	1.53423	2.09703	1.27354	0.774795	1.55602	0.765178	1.90913	2.82368	-1.5959	-3.25406	0.843041	1.81325	2.17489	3.5451	2.08941	1.90563	1.27036	2.12675	3.17401	2.78563	4.66866	3.17373	1.67701	3.24941	2.46509	0.953073	2.58134	1.17844	2.17293	1.6982	2.43233
Os12g0565200	Disease resistance protein family protein.	RGH1A, putative, expressed	6.69702	6.67349	7.57641	6.81528	7.24061	7.7457	5.96396	6.5172	6.76782	6.46415	7.07585	7.67326	6.68491	7.11891	6.87854	7.13041	7.5251	7.01831	6.49575	5.95639	5.99795	5.15363	4.9554	5.41823	7.3745	5.9745	5.35966	7.05696	6.61958	6.27732	4.76455	5.36945	5.6859	4.77191	4.8813	5.96478	7.34082	6.36088	6.5897	6.80526	6.40239	6.51137	5.31875	5.25915	4.72216	5.63264	5.22452
Os12g0614300	(No Hit)	transposon protein, putative, CACTA, En/Spm sub-class	2.2313	4.69223	3.05864	2.5927	3.20903	3.83445	3.13342	2.40207	-0.762751	1.18588	1.90894	3.00922	2.3352	2.17563	3.39497	3.95681	2.83231	4.42592	2.42924	2.69412	1.81213	2.78487	2.17597	1.63714	4.47093	3.50514	5.67048	2.68521	1.23574	1.46733	3.22654	3.45531	2.79278	3.07442	4.58298	3.76915	6.26651	4.81957	4.12379	4.1133	4.31541	2.55964	3.84876	2.91535	2.47323	2.52012	2.27503
Os12g0615100	Protein kinase domain containing protein.	OsWAK128b - OsWAK receptor-like protein kinase, expressed	5.45135	5.36199	5.29848	5.66165	5.38531	5.19207	5.7103	5.41304	5.7959	5.34331	5.56855	5.21687	6.33309	5.85505	5.71855	5.96572	5.66958	5.50274	4.36791	4.61879	4.10116	4.85328	5.25155	4.43201	5.17896	5.58703	4.83722	4.81697	4.58649	4.36165	4.84759	5.76837	3.67489	4.99044	6.52158	5.14118	6.00106	6.20542	4.34176	4.32595	5.90457	4.54339	5.48568	5.24344	4.83213	5.55157	5.46971
Os12g0615200	Hypothetical protein.	OsWAK129c - OsWAK receptor-like protein kinase	3.25689	3.34307	3.82098	4.07721	3.38025	4.1388	3.14069	3.00268	3.77887	3.73532	3.19956	4.33786	3.76462	4.12093	4.04121	4.75423	4.70214	4.52074	3.02863	3.34247	0.764822	4.07721	3.85615	2.74677	4.52911	5.94763	5.55957	3.77516	2.9171	4.26012	4.76897	5.40146	3.91153	4.56724	6.19586	5.59813	5.23884	6.12225	4.89554	5.07658	5.64373	4.27683	1.85429	3.00513	1.40423	2.25626	1.84518
Os12g0629600	Thaumatin-like protein precursor.	thaumatin, putative	5.95329	5.45235	6.54776	4.95689	4.67613	6.23462	4.77192	2.75022	5.33295	4.49194	5.02764	5.22159	5.1823	4.39277	4.66176	4.81575	4.57891	4.79441	4.67549	4.53419	4.90784	4.20413	3.7691	4.35701	4.08295	5.46206	3.25037	4.14514	4.71078	4.60169	3.97638	4.66602	5.01151	3.56679	4.85433	4.6621	5.52568	5.41776	4.36492	4.42292	5.02611	3.84003	3.44106	3.95766	4.21775	4.36159	3.35815
Os12g0633200	Protein of unknown function UPF0143 family protein.	ergosterol biosynthetic protein 28, putative, expressed	2.31925	2.74636	0.167135	2.06347	2.61361	3.9532	2.54736	2.88127	1.90069	3.29961	1.22424	2.72531	1.95345	2.36053	3.63433	1.78859	1.3932	1.9973	1.43357	2.28072	3.07912	1.71364	1.68615	3.72667	4.6733	4.68868	3.84019	1.73999	2.30652	-1.45695	0.969799	3.76091	1.69823	0.941286	2.6926	2.11936	4.43152	2.51154	1.76854	1.57071	2.96892	3.21982	2.14902	2.55142	2.07161	2.48991	1.54049
osa-miR159e	miRNA	No Hit	4.39269	3.71002	2.89186	3.18749	3.29923	2.88953	1.8379	2.93697	2.87483	2.77175	2.85332	3.55936	3.09358	3.64933	3.24657	3.99168	2.95888	3.49904	2.83017	4.01596	3.1341	4.57458	4.76029	1.98995	4.43736	4.83086	4.15872	4.12433	3.50716	2.68248	5.02882	5.8737	3.09415	4.83493	6.84726	5.37773	6.15846	5.97042	3.8565	4.26839	6.11733	3.67736	3.25889	3.04221	2.52558	2.39768	2.17514
osa-miR164e	miRNA	No Hit	3.55206	3.67665	4.72671	2.70515	3.40834	3.61949	2.93333	2.95169	3.82328	2.23135	3.90498	3.92999	3.84572	2.85659	3.40552	3.47801	2.68124	3.51352	2.26848	3.01399	3.49226	2.30175	2.42953	2.88871	0.406141	1.95844	4.45975	3.44229	3.03206	3.39163	2.71538	2.90049	2.88206	3.04072	3.79101	3.41764	5.17112	4.01904	3.16543	3.49982	3.29052	2.98819	3.34533	3.75891	4.71694	3.3208	3.30154
osa-miR164f	miRNA	No Hit	6.25128	6.21595	7.27616	4.99891	5.41269	6.45245	4.86236	5.78415	6.08542	3.4483	4.80896	5.51153	4.9326	5.36012	5.43259	4.56911	3.87391	4.73686	4.53655	4.90711	5.06761	3.95109	3.81174	4.58856	5.58722	6.21399	5.53613	4.99398	5.20783	4.9185	3.4804	3.43609	4.36207	3.42102	2.53417	4.04968	6.14781	4.25284	6.65897	4.7834	4.24907	4.13414	5.31188	5.10368	5.51297	6.3282	5.57422
osa-miR169n	miRNA	No Hit	4.07795	3.71776	4.3763	3.85415	4.41306	3.76886	4.77476	3.12912	3.56825	2.60968	2.85625	3.36634	2.93354	2.72505	3.75978	3.11567	2.62714	2.89331	2.12026	2.74061	2.98224	2.86325	2.86353	3.38479	3.883	3.74794	1.48854	2.39322	2.65422	4.59678	2.91879	3.44495	2.73586	3.32056	4.16338	3.3549	6.19041	4.70072	2.91191	4.28962	4.39233	3.29472	3.19289	2.72951	2.98635	2.28462	2.49868
osa-miR399b	miRNA	No Hit	3.88148	3.23654	4.42471	3.50241	2.09424	2.96224	2.97229	2.65565	2.77425	2.67336	3.01147	3.57561	3.18405	3.15056	3.63862	3.30935	2.79607	3.26477	3.23523	3.80835	2.69231	3.99189	4.25876	2.8819	4.49076	4.84331	5.2635	3.56855	3.8454	5.09593	4.54255	5.36789	3.38045	4.42797	6.25551	4.90801	4.83723	5.90645	4.96538	4.05464	5.35117	3.50852	1.72959	3.23488	3.11117	3.35888	2.45946
osa-miR399c	miRNA	No Hit	3.32869	2.10993	2.95118	2.92322	1.02339	2.83913	2.25875	1.95989	3.59283	0.820382	2.40456	1.22382	2.85085	3.45489	2.13029	2.30476	2.6284	1.93457	3.59052	3.67824	2.47042	4.25361	3.87087	2.9922	5.04704	4.87423	1.94551	3.55033	3.21635	3.38619	4.552	5.40568	2.8329	4.25385	6.35944	4.88888	5.20116	5.73662	3.62936	3.44282	5.31616	3.03051	2.22011	3.11758	3.22816	3.44171	2.09182
osa-miR439c	miRNA	No Hit	-0.783813	0.699413	2.41983	-0.440339	1.98711	0.379171	0.434572	0.202665	1.99985	1.91551	0.39318	-0.562004	0.953431	0.255766	2.08613	-1.09035	1.31252	0.350276	0.838531	0.941053	1.1137	-0.861795	3.24531	1.54886	2.49782	2.52441	3.96303	3.72312	-0.132789	3.12135	-0.057429	0.15704	0.370517	0.0932277	-1.81646	-0.230465	3.63089	0.505991	0.796805	4.91294	0.151682	1.75702	1.6917	0.307818	1.99827	1.43694	1.20494
osa-miR439j	miRNA	No Hit	-1.25711	-1.00943	0.0526016	-1.09366	-0.0720421	1.81563	2.08169	1.22456	-0.405102	0.475145	1.5069	-1.54754	1.14576	-1.02146	3.25279	0.449908	-0.480966	1.37502	-0.176456	-0.937993	0.483931	-0.977958	-0.929613	0.0937182	1.78686	4.60874	-1.99529	-1.57299	0.193402	-1.14051	-0.581158	-1.39487	5.18753	-0.866046	-2.02493	-0.100949	-2.3375	-1.79866	1.10916	1.90265	-1.81592	0.391584	0.638747	-0.696341	2.0737	1.0655	0.429963
osa-miR445d	miRNA	No Hit	1.64187	3.1295	2.09204	1.88366	2.11369	1.44487	2.04714	2.18034	5.50671	2.03654	1.61225	1.83568	3.60006	2.6303	0.435388	3.39534	2.16077	1.93609	2.49334	1.37342	1.96967	1.53742	2.4653	3.05011	2.99704	2.27688	4.56818	3.40314	2.88907	4.27581	2.46649	2.83034	2.69177	3.38565	3.82914	2.04551	2.14638	0.159776	1.34842	3.13355	1.49131	2.80997	1.07119	2.16666	2.16223	1.68728	1.51884
osa-miR446	miRNA	No Hit	2.57546	2.72168	4.4413	2.73427	2.43866	3.10327	3.02929	2.3214	2.94022	1.62445	2.44786	2.79338	3.19415	1.1889	4.05408	4.66041	1.85284	1.8433	2.2424	1.97176	2.99476	1.50172	2.74439	2.95904	2.8002	5.23111	5.38403	3.01743	1.07435	3.50893	2.80304	3.84217	3.93343	2.64572	3.26945	2.9719	3.83066	1.27975	4.3663	2.84819	2.81286	2.59677	2.83284	3.25504	1.90669	3.3611	2.41878
[truncated: 129 more columns]
