# Supplementary material for: Comprehensive Network Analysis of Anther-Expressed Genes in Rice by the Combination of 33 Laser Microdissection and 143 Spatiotemporal Microarrays
Source: PLoS One. 2011 Oct 26;6(10):e26162. doi: 10.1371/journal.pone.0026162 (PMC3202526; doi:10.1371/journal.pone.0026162)
Supplement: Table S20 — Microarray data of Pistil preferentially expressed genes. (XLS) [file pone.0026162.s021.xls]

## Sheet: Sheet1
Table S20. Microarray data of Pistil preferentially expressed genes.
RAP-ID	Description_RAP-DB	Description_TIGR	Leaf blade_vegetative_12:00	Leaf blade_vegetative_12:00	Leaf blade_vegetative_12:00	Leaf blade_vegetative_00:00	Leaf blade_vegetative_00:00	Leaf blade_vegetative_00:00	Leaf blade_reproductive_12:00	Leaf blade_reproductive_12:00	Leaf blade_reproductive_12:00	Leaf blade_reproductive_00:00	Leaf blade_reproductive_00:00	Leaf blade_reproductive_00:00	Leaf blade_ripening_12:00	Leaf blade_ripening_12:00	Leaf blade_ripening_12:00	Leaf blade_ripening_00:00	Leaf blade_ripening_00:00	Leaf blade_ripening_00:00	Leaf sheath_vegetative_12:00	Leaf sheath_vegetative_12:00	Leaf sheath_vegetative_12:00	Leaf sheath_vegetative_00:00	Leaf sheath_vegetative_00:00	Leaf sheath_vegetative_00:00	Leaf sheath_reproductive_12:00	Leaf sheath_reproductive_12:00	Leaf sheath_reproductive_12:00	Leaf sheath_reproductive_00:00	Leaf sheath_reproductive_00:00	Leaf sheath_reproductive_00:00	Root_vegetative_12:00	Root_vegetative_12:00	Root_vegetative_12:00	Root_vegetative_00:00	Root_vegetative_00:00	Root_vegetative_00:00	Root_reproductive_12:00	Root_reproductive_12:00	Root_reproductive_12:00	Root_reproductive_00:00	Root_reproductive_00:00	Root_reproductive_00:00	Stem_reproductive_12:00	Stem_reproductive_12:00	Stem_reproductive_12:00	Stem_reproductive_00:00	Stem_reproductive_00:00
Os01g0102000	Phosphoesterase family protein.	phosphoesterase family protein, putative, expressed	1.90249	3.4115	3.37122	1.61196	2.41394	2.64729	2.48385	3.10324	2.88633	3.50068	3.91425	3.38406	3.66275	2.53118	3.11508	3.35693	2.7242	2.96555	6.90517	6.39245	8.48877	7.68149	8.79401	8.55387	4.166	5.27475	4.39899	2.59371	2.54219	2.10602	7.14582	7.07758	7.91397	6.81733	6.98402	6.91197	4.30845	4.10639	6.29092	4.72566	3.92563	7.04521	7.95463	9.00771	8.99083	8.00353	9.05022
Os01g0109000	Group 3 LEA (Type I) protein.	No Hit	10.5602	11.0022	10.5546	10.6212	11.0481	10.9714	10.6861	9.68482	9.48444	10.4946	10.5104	10.6456	7.35917	8.32886	8.85259	8.94207	10.0545	8.68537	8.02395	8.10051	9.00414	8.34991	8.58972	9.14905	8.49709	7.34248	8.51458	9.58321	9.21505	9.33053	9.26319	9.19293	9.68605	9.57998	9.08793	9.83452	8.54554	9.78207	9.51223	9.87066	9.71816	10.1593	9.28154	8.31178	8.47382	10.7213	9.83939
Os01g0110500	Protein kinase domain containing protein.	retrotransposon protein, putative, unclassified, expressed	6.19752	6.30902	6.11752	5.87111	5.92354	5.75433	6.35106	6.6482	6.47608	6.60075	6.82089	6.22116	6.52529	6.13696	5.95153	6.27146	6.44325	6.44069	7.44494	7.54806	7.40159	8.30553	8.31363	8.0956	6.09789	6.89584	6.06224	6.81689	7.34139	7.18828	7.63482	7.54167	7.71314	7.54705	7.29859	6.98677	6.95498	6.82617	7.13875	6.43965	6.51038	7.17007	8.64686	8.76584	9.35724	8.06011	8.88231
Os01g0122000	TRAF-like domain containing protein.	retrotransposon protein, putative, unclassified, expressed	7.88669	7.55611	7.2672	10.0429	9.7375	9.42649	10.0912	9.39322	9.20133	11.4384	11.0745	10.835	7.72788	8.22491	8.01605	9.1292	9.44171	8.64423	7.09309	7.58299	6.01041	7.45905	7.48087	7.5767	8.90105	7.48001	8.74634	10.8446	10.6853	10.0449	4.05977	3.76863	4.00198	4.21984	3.60948	3.25523	1.64674	0.320082	1.97026	1.26512	0.189291	2.66724	5.78721	4.00177	4.01616	2.9604	5.05193
Os01g0122200	TRAF-like domain containing protein.	expressed protein	2.41572	2.67043	3.42728	1.68432	1.50969	0.74218	2.57725	1.36996	2.19102	1.91277	0.842825	1.66909	2.67851	3.21824	1.54427	1.93354	2.22238	2.36975	2.62037	2.48177	2.71467	3.26289	3.28705	2.48705	2.54073	4.64431	3.21584	2.73692	1.92588	4.19223	3.48936	4.08441	2.09212	3.1665	5.23086	3.38824	3.56966	4.49028	2.43873	1.8621	3.82271	1.78227	1.9897	1.18827	4.79705	2.02968	1.73364
Os01g0122300	TRAF-like domain containing protein.	conserved hypothetical protein	3.84508	6.43459	4.41823	4.09132	3.92821	4.4819	2.63013	3.12336	4.04021	3.2335	3.83138	3.97	4.13206	3.43345	3.67472	3.88609	2.98231	2.93231	2.86306	3.08315	1.95468	3.7226	3.36217	2.53035	4.20149	4.30433	4.58601	3.40431	3.12171	3.17272	4.03316	4.70725	2.07193	3.51867	5.52994	4.08043	5.88222	5.72976	3.49996	3.38398	5.36718	3.47337	2.17953	2.27864	2.47538	2.44521	2.05568
Os01g0127400	Myb, DNA-binding domain containing protein.	MYB family transcription factor, putative, expressed	7.46895	7.86311	6.53575	9.01353	9.29808	8.19461	7.2184	7.70818	7.67014	7.24363	8.20352	6.78785	5.02703	4.93181	5.29147	7.55098	8.27086	6.95445	7.79929	7.08003	8.45593	6.90762	8.10303	8.29617	5.53839	5.78581	5.86126	5.46638	6.59829	4.81394	5.48022	5.9329	5.25313	5.35055	6.32338	5.67582	6.22658	6.48083	5.27558	4.80446	5.75617	5.2409	8.29921	7.02505	6.79568	7.57803	8.15986
Os01g0128300	Conserved hypothetical protein.	expressed protein	3.97179	4.98226	5.91419	3.96167	3.23262	4.82015	2.18613	2.92074	2.87666	2.84425	2.07655	3.02313	3.62954	4.03736	4.22213	3.54824	3.38098	4.92365	4.66361	4.96213	5.21244	1.52567	3.1794	3.88377	-1.84129	4.05713	3.78335	3.59787	2.98128	1.53421	2.66582	2.96926	3.3709	2.32261	2.59243	3.61305	5.47994	2.69263	3.22419	3.78407	3.43596	3.50196	3.29225	2.86395	3.9122	3.70501	3.28177
Os01g0130500	Conserved hypothetical protein.	No Hit	3.37742	3.56967	3.71955	1.9006	4.20376	4.7038	1.59559	0.518394	0.413035	1.4407	3.48897	0.817952	-0.976316	2.46208	1.84251	2.55675	1.09232	3.78894	4.5556	2.67202	3.17212	3.81684	3.77819	3.64608	3.59613	5.01178	5.07575	2.53552	4.84699	-0.913931	3.29287	3.65966	3.45499	3.46405	3.8528	3.16851	4.23648	1.13707	2.41577	2.50737	3.13962	2.1262	4.03734	3.91785	4.58026	0.923633	4.53637
Os01g0137500	Protein kinase domain containing protein.	Ser/Thr protein kinase, putative	3.54949	5.75666	3.5246	5.45789	5.45615	4.27652	5.10068	4.01362	4.11378	5.40374	5.27061	5.72018	4.5895	4.4925	5.03789	5.65891	5.93001	4.62206	2.64853	3.42963	3.16553	3.76135	3.36836	3.15844	5.10509	4.34159	3.4413	4.9684	4.13731	4.60219	3.02554	3.00758	1.3518	2.17726	4.35012	3.3335	5.17396	3.89717	2.69127	3.16793	5.07877	2.90758	1.83274	2.47076	2.43622	4.76498	2.60383
Os01g0138600	Conserved hypothetical protein.	expressed protein	8.37631	9.16073	7.90755	8.50513	8.59984	7.87677	8.94204	8.71874	8.82167	8.50683	8.93845	8.60404	8.23609	8.09857	8.17016	8.0377	8.1954	7.81416	10.7372	10.3288	9.00418	11.0702	10.7757	10.6816	7.679	7.01229	7.79035	7.82775	8.4691	7.74255	9.9578	9.99998	10.027	9.92405	9.65641	9.72294	9.01581	9.03913	9.39345	9.22116	9.12724	9.67223	12.1908	11.0484	11.2461	9.46597	11.7017
Os01g0147400	Protein of unknown function XS domain containing protein.	XH domain containing protein, expressed	4.1567	4.47074	3.29061	3.107	3.09712	2.86889	5.08959	5.15906	5.18886	3.99366	4.01308	4.80819	4.3075	4.45146	4.58941	3.78333	4.28264	3.65098	3.18254	3.77364	3.2611	3.64736	3.43772	4.60696	4.18248	3.99185	4.27843	2.41387	3.05867	4.41313	4.56369	4.43885	2.32034	3.83918	5.71234	4.43766	4.75907	4.91083	4.4817	3.61855	4.63068	3.40811	3.87544	3.33063	3.72931	3.47267	3.29823
Os01g0156000	CCA1 (MYB-related transcription factor (CCA1); supported by cDNA: gi:1777442) (MYB transcription factor).	MYB family transcription factor, putative, expressed	1.60862	2.61237	0.989954	2.01717	1.84296	1.43204	2.92236	1.89794	1.19677	2.15269	1.17138	3.48966	0.963706	-0.636383	3.20494	3.0644	2.34069	2.00638	1.9767	2.28181	0.473184	2.65055	2.75658	1.91727	3.80076	5.10749	3.33528	3.05105	2.17652	3.60667	3.37895	4.18437	0.181846	2.72617	4.91886	3.55061	4.28415	4.33671	7.02104	2.75456	4.2662	2.45386	1.47246	0.681868	1.70011	1.49246	1.22373
Os01g0176300	TPR-like domain containing protein.	pentatricopeptide, putative, expressed	2.6565	2.53634	1.3683	4.26844	4.45812	3.46094	3.5892	3.01256	4.00884	4.92182	4.4862	4.3746	3.40664	3.68973	3.76817	4.85161	5.67831	5.40553	2.91069	2.90312	2.59114	4.49435	4.20126	4.66129	3.80552	4.66961	2.46768	2.5162	3.69769	2.5176	3.67606	3.46555	3.70984	3.5819	4.54338	3.49538	4.23417	3.85065	2.86621	3.02112	3.01993	3.58424	4.51173	4.19074	3.7575	3.01608	4.23018
Os01g0177400	GA 3beta-hydroxylase.	gibberellin 3-beta-dioxygenase 2-2, putative, expressed	9.14579	8.89639	10.5264	6.8716	6.7714	9.00824	5.81824	5.12449	5.07719	2.98351	3.44154	3.9613	5.97224	6.11383	6.44507	4.92583	4.7895	6.32168	8.03696	7.55522	9.37069	7.59119	7.9971	9.13028	3.37275	4.68897	3.45506	3.56847	3.58356	4.18906	8.00539	8.25554	8.73805	7.38681	7.26578	8.52886	6.97917	5.96749	7.58177	6.80628	6.40631	7.46769	8.65582	9.03036	9.4433	6.56324	9.13109
Os01g0180400	Protein of unknown function DUF581 family protein.	DUF581 domain containing protein, expressed	8.26631	8.55251	7.82604	8.96334	9.63477	8.93252	6.64757	6.61061	6.51344	6.7548	6.99877	6.95094	7.47406	7.98713	8.14291	7.35826	7.71994	7.88013	10.3163	9.56724	8.75239	10.4131	9.99201	10.322	7.11321	7.31436	7.40706	8.21221	7.73163	8.30772	9.0973	9.26932	9.70554	8.96313	9.12885	9.10423	7.25104	7.85392	8.23136	7.91966	7.60155	8.9452	11.7444	10.2263	10.1541	9.16544	11.4451
Os01g0194300	NPR1-like protein.	BTBA1 - Bric-a-Brac,Tramtrack, Broad Complex BTB domain with Ankyrin repeat region, expressed	9.96207	10.0486	9.40315	11.4535	11.4026	10.6388	10.9487	10.8694	10.9948	12.878	12.9151	12.6583	11.1593	10.9803	10.6383	11.8358	12.0603	11.2511	9.3158	10.2807	9.31182	10.6298	9.88524	10.0232	10.3998	10.0563	9.728	12.375	12.5469	11.5267	11.2149	11.0828	11.0285	11.627	11.4806	12.2287	11.0686	11.196	11.8759	12.4874	12.0162	12.0507	8.89563	6.86422	6.88132	9.20822	8.31505
Os01g0195000	Zn-finger, C2H2 type domain containing protein.	ZOS1-04 - C2H2 zinc finger protein, expressed	8.82296	8.58439	8.40144	9.21144	9.10845	9.102	8.31811	8.60385	8.62481	8.85957	8.91121	8.47607	8.94528	9.07638	9.0626	9.3051	9.22262	9.32044	9.20799	9.50758	8.98562	10.018	9.62244	10.1732	9.30428	8.67546	9.10783	10.563	9.94782	10.0038	10.5804	10.0588	10.7883	10.7514	9.89877	10.336	9.47386	9.48123	10.2376	9.73481	9.81755	10.339	9.40097	9.57664	9.48605	9.44069	9.3647
Os01g0200600	Pathogenesis-related transcriptional factor and ERF domain containing protein.	AP2 domain containing protein, expressed	6.07375	6.81115	7.33447	5.08983	5.36194	5.90466	4.74613	5.90882	7.13221	4.39275	5.15014	5.71252	5.38655	5.6024	6.02944	3.85128	4.60084	4.62639	4.89835	6.11175	5.523	5.54983	5.05271	5.25345	6.54096	6.83751	4.91938	5.15273	5.0321	5.65906	4.96766	5.30677	6.15591	5.37477	5.6373	5.58683	7.16729	5.56085	5.49061	6.24488	5.93603	5.34547	5.68607	5.78668	5.74566	6.61872	5.50645
Os01g0201700	MADS box protein.	OsMADS3 - MADS-box family gene with MIKCc type-box, expressed	3.82218	4.52671	4.82732	2.94808	3.06491	2.9528	2.77416	3.03142	3.16067	2.64228	2.4752	2.97054	5.62302	5.83445	6.11508	4.96345	4.88607	4.7847	4.74963	2.8087	4.47146	3.26663	4.11658	4.48836	3.16437	4.45485	3.80816	2.43377	1.67559	3.95618	4.90941	4.43556	5.35301	3.86341	4.60065	3.56781	7.94677	7.59791	8.22911	6.84161	6.76026	7.83484	4.25619	5.09292	4.97392	3.25114	4.7702
Os01g0203000	Plant protein of unknown function DUF822 family protein.	BES1/BZR1 homolog protein, putative, expressed	9.31112	9.52649	9.47263	10.2244	10.2547	9.88591	10.5831	10.8666	10.7582	10.9888	11.2036	10.8031	10.4941	10.9779	10.6089	10.6407	10.9794	11.0149	10.3667	10.5291	10.5421	10.8163	10.6879	10.8288	10.3375	9.83542	9.56731	10.8316	11.2782	10.4871	10.5678	10.7277	11.0381	10.684	10.6302	10.8992	10.6286	10.5037	10.7632	11.211	10.5881	10.858	10.9573	11.2917	11.2216	11.0825	11.4009
Os01g0212700	Zn-finger, RING domain containing protein.	zinc finger, C3HC4 type domain containing protein, expressed	7.71116	7.4479	7.48396	5.17184	4.79327	3.32642	6.14497	6.13704	5.7344	4.98819	4.99041	4.78902	6.94532	6.37372	6.8643	5.42642	4.08569	6.35602	8.46146	10.2923	7.99867	8.55061	8.05676	7.84905	8.4382	8.15349	9.58542	8.10192	8.24552	6.59133	10.0908	10.3036	10.0998	7.876	7.63071	7.6077	12.7138	12.674	11.2238	10.557	10.5413	11.3661	8.50634	10.6057	10.2107	13.4223	8.79397
Os01g0220100	Cellulase.	endoglucanase precursor, putative, expressed	3.17937	2.03494	2.41969	2.76446	1.99013	2.74215	2.89958	3.40355	2.94854	2.79429	2.41662	3.43957	2.71283	3.14758	2.6524	3.02531	1.62694	2.7223	1.19876	2.06997	1.6234	2.50388	2.80183	1.60485	3.13154	3.2943	3.99258	2.462	3.20752	0.511749	10.5703	10.9041	10.6323	10.7909	10.0682	9.61774	8.82181	8.35184	9.46956	9.44296	9.81939	8.51312	1.64577	2.23336	0.910192	0.725032	2.11013
Os01g0226700	Uncharacterized plant-specific domain containing protein.	plant-specific domain TIGR01568 family protein, expressed	0.368863	2.04848	2.39487	2.31349	1.94785	1.46108	1.94427	1.95924	-0.80299	2.49162	2.26408	2.79959	0.498446	2.30395	1.12907	1.25801	2.0613	1.45248	6.83422	6.20696	5.31729	6.53986	6.95533	7.26564	-1.23335	-2.43335	3.15917	2.08046	1.35757	3.53285	6.32899	6.76411	6.65218	7.0211	6.38305	5.85218	3.03992	1.70446	4.64584	4.58624	4.57882	4.83036	9.53131	7.9241	7.48121	3.55813	9.10187
Os01g0231300	(No Hit)	long cell-linked locus protein, putative	5.43776	5.39652	6.03216	6.28898	6.10665	6.46657	5.97532	6.0444	6.44923	6.65247	7.25991	7.74608	5.66594	6.14842	6.64187	6.52013	6.86936	7.23193	5.74497	5.46292	5.57952	6.39489	6.46767	6.67274	5.64152	4.74397	5.80716	7.35991	7.01101	6.9276	6.73982	6.65071	6.85015	6.9795	6.80999	6.8572	6.40386	6.35866	6.53332	6.48303	6.79171	7.14823	7.27733	5.94165	6.35448	7.79645	7.27103
Os01g0247500	Protein kinase domain containing protein.	BRASSINOSTEROID INSENSITIVE 1 precursor, putative, expressed	9.20321	9.47362	9.08932	8.54632	8.60801	8.69729	8.91899	9.17205	8.78155	9.04425	9.18273	9.8224	8.97432	9.78392	9.77439	8.53737	8.85488	9.31139	6.53993	5.56026	6.51216	6.36982	6.38595	6.27375	7.01528	6.06979	6.12294	7.84391	6.73514	7.22481	3.91201	4.0645	3.99368	4.54925	4.61733	4.34789	4.50699	4.60975	4.43416	4.19687	4.90333	4.12491	5.64271	5.60708	5.66531	7.25264	5.53774
Os01g0257400	Zn-finger, C-x8-C-x5-C-x3-H type domain containing protein.	zinc finger C-x8-C-x5-C-x3-H type family protein, expressed	7.79369	7.98325	8.00414	8.05823	8.40772	8.43916	6.93185	7.49491	7.31682	7.16237	8.26724	7.43055	6.89899	6.8911	6.17156	6.8738	6.90481	6.99348	8.62964	8.67572	8.22237	9.39929	9.15713	8.96003	7.09454	7.21006	8.34525	8.47224	8.70922	8.34872	8.8419	8.92221	9.3959	8.91638	9.02599	9.6835	8.60133	8.32663	8.73633	8.21674	8.30574	8.74164	9.79848	9.68246	9.69619	8.94227	9.578
Os01g0258100	Non-protein coding transcript, uncharacterized transcript.	expressed protein	5.69825	6.36809	5.23559	5.5959	6.01236	5.15329	5.90745	6.11913	5.49104	5.38001	6.05306	5.44794	5.09546	5.56176	5.77067	4.36367	6.28077	4.80297	4.37613	4.37701	5.41518	3.66974	4.88978	5.50489	-0.661037	-1.24167	5.48202	3.74073	4.82812	4.70186	4.86879	4.26956	5.15367	4.70176	2.08043	4.35075	5.73861	5.38302	5.28051	5.3842	5.15704	5.76611	7.50901	7.35827	6.66966	6.58764	7.71353
Os01g0274500	Alpha-expansin OsEXPA5.	expansin precursor, putative, expressed	7.97434	8.16857	9.63796	7.68573	7.65956	9.48878	6.4542	7.4478	8.39557	6.42064	7.64749	8.90966	8.13872	7.91482	8.6651	8.18041	7.52081	9.1637	10.0238	9.41251	10.0262	9.49383	9.66812	10.0986	9.29213	9.2317	8.3306	8.38568	9.06288	9.33917	10.9018	10.8732	11.5315	10.9784	10.9573	11.2816	9.9575	9.15526	10.0251	9.63372	9.22916	9.52651	10.3714	10.0971	10.4379	8.50484	10.3307
Os01g0275600	Argonaute 4 protein.	argonaute, putative, expressed	12.8202	13.1276	12.3812	12.9276	13.1612	12.6792	13.2103	13.35	13.2394	13.196	13.4055	12.7424	12.888	13.028	13.0799	12.9381	13.4083	13.5886	12.6996	12.4002	12.2918	13.0913	13.1526	13.384	12.2687	11.8505	12.411	12.9897	13.4647	13.1037	11.6507	11.8023	11.7457	11.8546	11.6255	11.5577	11.1383	11.4024	11.2877	11.7405	11.6183	12.0125	14.2568	13.3205	13.3119	13.1627	14.106
Os01g0275800	Non-protein coding transcript, uncharacterized transcript.	No Hit	3.94437	3.96464	3.95144	4.06223	3.29908	3.65582	3.08025	3.22433	3.64025	4.30416	4.35902	4.57834	4.02801	3.11707	3.79238	2.54225	3.72284	4.05283	3.16271	3.53942	3.61392	4.11255	4.78927	3.92413	4.7419	4.14355	4.08874	2.8741	3.2231	4.16305	4.70822	5.53127	3.45842	4.58436	6.35855	4.82872	5.37004	5.69318	3.94298	4.04889	5.40033	3.8173	6.75602	4.89821	5.6356	4.28148	6.46911
Os01g0323500	(No Hit)	expressed protein	3.38613	2.97237	3.72002	3.05263	0.535138	3.68231	3.23732	2.56713	3.42927	2.30592	2.133	2.79707	4.98763	3.84057	1.40226	3.35139	2.78672	2.85917	5.14085	4.47371	4.92076	5.50228	6.24739	5.73516	4.80893	4.82903	5.27728	3.60753	2.94112	4.93001	5.37468	5.58711	5.08231	5.4109	6.11405	4.86837	4.57978	5.00202	4.52782	4.26236	5.0043	4.55907	7.41135	6.8957	7.06955	3.97007	6.56227
Os01g0330100	Lipase homolog (Fragment).	GDSL-like lipase/acylhydrolase, putative, expressed	5.72022	5.14917	5.66833	5.75425	6.0145	5.94127	5.20743	4.72267	4.51056	4.39246	4.46051	4.57636	3.41526	2.74127	3.47368	4.24592	4.2433	4.40136	9.36303	8.28364	9.10255	8.78176	9.33387	9.39892	2.9351	4.46279	5.15933	4.56575	4.63077	4.33312	6.48784	6.14152	6.37165	6.52935	5.88472	5.79061	4.04912	3.43639	5.3237	4.48404	3.76491	4.9922	9.88973	9.48925	9.38661	7.41662	9.86615
Os01g0510100	MAP kinase kinase 1.	STE_MEK_ste7_MAP2K	11.7715	11.6431	11.3246	11.2094	11.3367	10.7531	11.3103	11.604	11.4045	10.8839	11.2907	10.963	11.303	11.7155	11.3016	11.1777	11.4106	11.012	11.0924	11.3682	10.382	11.6335	11.2272	10.7952	11.0556	10.7198	11.1361	11.9438	11.645	11.0398	11.0889	10.9028	11.184	11.3142	10.9839	11.1203	10.4721	10.7746	11.1579	11.0555	10.7731	11.2566	11.5713	11.1615	11.0937	10.973	11.3367
Os01g0540900	(No Hit)	hypothetical protein	7.0365	6.91128	7.93841	7.58005	7.14261	8.24122	7.59136	7.58683	8.15572	7.50954	7.01799	7.51623	7.83565	7.56228	7.72355	7.71613	7.54351	8.71174	6.43476	6.21316	7.03306	6.73046	6.52935	7.19312	5.91311	5.99574	5.35232	6.16708	6.54242	6.00813	5.61738	5.7969	6.75108	5.90742	6.04122	6.57736	8.77022	7.20199	6.82596	7.12718	6.93947	7.05151	9.3522	7.8151	8.27672	6.68604	8.19961
Os01g0553200	Conserved hypothetical protein.	expressed protein	9.29384	9.30473	8.24123	9.9273	9.59822	8.89908	10.1214	9.79089	9.51561	9.96163	9.2885	8.54203	9.49477	9.20523	9.62635	8.87333	9.76195	8.83157	7.68519	7.75237	8.4234	7.6837	8.48304	8.71199	7.24332	5.96996	6.83674	7.21885	7.82862	7.17354	7.988	7.52102	7.57558	8.2647	7.56082	7.75297	7.70319	8.20595	8.05878	8.3903	8.1042	8.41865	9.8111	9.1494	8.8453	9.28678	9.72263
Os01g0571700	Conserved hypothetical protein.	expressed protein	8.29683	9.19028	8.22851	8.56018	9.04073	8.46508	8.44438	8.45324	8.15709	8.55277	8.87877	7.95199	7.23964	7.27445	7.46982	7.11189	8.33191	6.74682	6.9258	6.7675	8.5755	6.52398	7.96994	8.61788	6.35623	5.73897	7.34586	6.427	7.24494	7.11751	7.2443	7.55139	8.0738	7.34527	6.72448	7.48582	7.32741	7.70642	7.81849	7.76435	7.68624	8.3712	10.028	9.26385	8.99298	8.93571	9.83058
Os01g0572300	Zn-finger, C2H2 type domain containing protein.	ZOS1-10 - C2H2 zinc finger protein, expressed	6.79137	6.45801	5.77903	7.98315	7.66961	6.85644	10.2995	10.2801	10.2818	11.1714	10.5662	10.0343	9.7463	9.67818	8.73881	10.6587	10.8851	10.9808	10.0838	11.056	9.91678	11.636	11.2554	10.8718	11.4773	10.7594	11.3578	12.4582	12.1932	11.6698	11.4098	10.7875	11.2296	11.7647	10.9991	11.1344	10.2797	10.6271	11.1012	11.5041	10.8276	11.2834	11.4522	11.518	11.3141	12.2006	12.1965
Os01g0583100	Protein phosphatase 2C ABI2 (EC 3.1.3.16) (PP2C) (Abscisic acid- insensitive 2).	protein phosphatase 2C, putative, expressed	13.795	13.1253	13.4142	11.866	11.4238	11.9462	12.5572	11.4995	11.6795	11.4107	11.2127	11.4785	12.454	12.7473	12.6078	10.5699	10.6507	11.5912	11.0264	10.7529	10.7977	11.3123	11.3596	11.426	11.6535	11.1316	10.9214	12.103	12.2076	12.8683	11.6109	10.9992	11.2117	11.681	11.2002	11.4924	11.2843	11.3071	11.1004	11.7592	11.2892	11.3043	11.6622	11.6102	11.7756	12.1715	12.3207
Os01g0600400	TPR-like domain containing protein.	pentatricopeptide, putative, expressed	9.45035	10.1396	9.77991	9.0479	9.7834	9.63762	9.39413	10.5823	10.4344	9.13255	9.94633	9.58295	9.71874	10.0713	10.0919	9.09533	10.2772	10.0291	8.34061	8.24672	9.35167	8.03803	8.85748	9.03683	7.94027	7.63809	7.47342	7.52238	8.31084	8.15042	7.03221	7.2924	8.19016	7.12357	6.83766	8.22169	8.12114	8.18386	8.38758	7.89836	8.0153	8.37096	9.30237	8.62939	9.10094	8.92899	9.21222
Os01g0625900	Uncharacterized plant-specific domain containing protein.	DUF623 domain containing protein, expressed	5.75549	5.83829	7.04566	5.73824	5.43162	5.99019	6.83757	7.49296	7.06153	5.7913	7.17163	6.03672	4.60573	5.31242	4.16256	4.55682	3.77931	4.97267	9.65267	8.47602	10.0024	9.22063	10.4112	10.146	3.78419	4.90516	4.88018	3.32957	4.61954	3.63157	9.24919	9.65323	9.81181	9.24492	9.40843	9.21378	7.53915	7.4391	8.54476	7.82278	7.45373	8.63486	11.1826	10.1779	10.1329	10.46	10.9905
Os01g0656200	Protein phosphatase 2C family protein.	protein phosphatase 2C, putative, expressed	12.6747	12.6979	12.1433	8.64052	9.01656	9.00729	11.3151	11.4964	11.803	9.59208	9.9277	9.8738	10.3622	10.5645	10.675	9.31264	9.52576	9.62215	9.67213	10.4068	9.72032	9.57943	9.02432	9.21402	9.75691	9.2025	8.79438	9.48752	10.165	10.2991	8.9809	9.1988	9.2903	9.63489	9.8209	9.93252	9.05412	8.68254	8.84669	8.96969	8.86351	9.56433	11.3768	10.5975	11.1102	11.8182	12.4651
Os01g0656900	Conserved hypothetical protein.	expressed protein	5.85011	5.20462	7.07391	5.58631	5.22975	8.40764	6.68676	6.30131	6.14377	5.64511	5.21684	5.6184	5.69683	5.50155	5.56094	5.53221	5.58558	5.65489	6.3907	6.29332	5.67147	6.53146	6.07908	6.15119	5.16323	5.59275	5.71723	5.1898	5.55004	4.62408	5.75535	5.67455	5.18097	5.95318	5.98552	5.6895	6.06298	6.22479	5.71785	6.30041	6.00713	5.93315	6.92939	6.18808	5.9879	7.26037	7.0234
Os01g0678500	Two-pore calcium channel.	two pore calcium channel protein 1, putative, expressed	8.18739	8.23087	8.47826	9.07865	9.19931	9.24598	9.3132	8.70372	8.7016	8.40989	8.60641	8.44381	6.76689	6.79051	7.00862	7.68549	8.20312	7.65706	7.87074	7.47414	8.95062	7.41211	8.12548	8.54941	8.25989	7.55567	7.97772	7.76734	8.2085	7.9288	7.50068	7.56292	8.07835	7.1373	6.80869	7.19104	6.08911	6.85802	7.99069	7.0729	6.89835	7.5708	9.37662	9.18646	9.11647	8.53773	9.22647
Os01g0679500	Peptidase A1, pepsin family protein.	aspartyl protease family protein, putative, expressed	3.08921	2.73576	7.97629	2.19299	0.814339	4.13911	1.94259	2.41429	1.18869	1.39446	2.64899	3.51812	3.66891	2.66398	8.16165	2.78927	2.19133	3.6896	8.15971	7.74009	5.76317	8.75988	8.66923	8.99895	4.0776	4.78624	4.42667	3.53314	3.79288	4.1163	9.15179	9.16335	9.95909	9.1005	9.00732	8.55848	6.88023	6.85067	8.53686	6.88345	7.71499	8.75276	10.1084	9.47207	9.88715	5.86568	9.80884
Os01g0686100	Conserved hypothetical protein.	expressed protein	10.3926	10.7585	10.4447	11.3803	11.4654	11.2161	10.9971	11.1001	10.8404	11.1482	11.4484	11.125	9.60793	9.90499	10.4104	10.4595	11.5273	10.0926	9.62346	8.84114	10.6065	8.89251	10.0732	10.1905	8.21003	7.35206	8.54298	8.53087	9.64123	8.78578	8.4258	8.09034	8.78744	8.41185	7.12806	8.51297	7.78408	8.92437	9.37191	9.24139	8.8097	9.67565	10.6496	9.84243	9.60424	10.8466	10.3659
Os01g0689000	Conserved hypothetical protein.	expressed protein	8.25833	8.28614	8.23019	8.79635	8.73918	8.48098	8.66148	8.74973	8.85482	9.45482	9.24637	9.12879	8.69832	8.27506	8.40612	8.05166	8.08035	8.40495	9.14321	8.96203	9.56206	8.92573	8.94923	9.32413	8.89062	8.83433	9.00464	9.82381	9.53698	9.2047	9.53157	9.78676	9.75896	9.47753	9.49259	9.47515	9.97386	10.2733	10.2718	9.9807	9.78069	10.2897	9.23256	9.10347	8.88604	10.0562	8.83569
Os01g0706200	(No Hit)	cullin, putative	2.57271	2.17869	3.05718	3.44154	3.84823	3.26044	3.37	2.74666	1.90974	3.02797	2.44919	1.00937	3.32135	3.07869	2.24439	2.75752	2.14411	2.3321	3.73918	3.25651	4.25164	3.40582	4.32022	5.43527	-0.579505	4.56353	3.24817	-0.00551693	2.27378	1.38327	2.46036	2.09328	3.13818	3.51305	1.48485	2.18635	3.72238	1.97227	4.76219	2.95679	2.40181	2.27243	7.32133	6.02378	6.21408	4.62913	6.93887
Os01g0715600	Auxin Efflux Carrier family protein.	auxin efflux carrier component, putative, expressed	4.14821	4.04462	4.99545	4.4821	3.34003	4.80298	3.06373	3.71022	4.4595	3.44364	2.98221	4.56895	3.77518	4.16075	4.64701	3.44009	3.19385	3.6631	5.39426	3.77946	4.5103	4.17642	4.48883	5.47062	2.84811	3.49189	6.55778	2.64236	2.98472	4.03503	4.83919	5.09433	5.5008	5.61913	4.47652	4.23808	4.59121	3.9209	4.34153	4.50773	4.16932	4.12047	8.81694	7.7929	8.09146	3.72243	8.18407
Os01g0718300	Systemin receptor SR160 precursor (EC 2.7.1.37) (Brassinosteroid LRR receptor kinase).	systemin receptor SR160 precursor, putative, expressed	7.25903	7.07744	7.67395	6.75839	6.56269	7.02787	7.41557	7.21765	7.38582	6.66555	6.66306	6.8608	6.25427	6.35224	6.57307	6.40724	6.5055	7.48769	8.65381	8.72084	9.0119	9.20558	9.30305	9.34751	8.92721	8.69176	8.96287	9.18506	9.29809	9.69333	9.17596	8.96334	9.00581	9.19653	8.84575	8.47206	7.92242	8.02055	8.17744	8.12526	8.05524	8.35645	10.4096	9.37422	9.73275	9.53557	10.4888
Os01g0722700	Hexokinase.	hexokinase, putative, expressed	3.73832	4.22176	4.01968	5.50673	5.4513	4.92734	6.67253	6.10799	5.70168	7.27588	6.97835	6.52818	4.79257	4.57068	4.12414	4.92357	5.17207	4.7106	6.68769	6.66477	6.07818	5.90789	5.45103	6.0284	6.58864	5.58222	6.67556	7.97425	7.37653	6.43723	8.5442	8.3472	8.78808	8.58033	7.70554	8.4719	7.74119	8.77872	9.05876	9.27709	8.60563	9.20783	8.8523	7.15903	8.918	8.26001	8.02947
Os01g0733600	Flavodoxin/nitric oxide synthase domain containing protein.	NADPH reductase, putative, expressed	10.5875	10.7149	9.545	11.3847	11.2426	10.1517	10.9808	10.592	10.1953	11.0993	11.038	10.3382	10.3935	10.4301	10.3799	10.2714	10.9552	9.95429	9.2979	9.57406	9.20628	9.75466	9.83423	10.0136	9.39341	8.93282	9.47685	9.61753	9.81861	9.14892	10.9389	10.5048	10.7752	11.1183	9.93454	10.7587	9.98314	10.341	10.4989	10.8253	10.6744	10.6924	11.0335	10.5711	10.2732	9.5876	10.5354
Os01g0769200	Proteinase inhibitor I9, subtilisin propeptide domain containing protein.	OsSub4 - Putative Subtilisin homologue, expressed	7.44129	7.25992	7.43337	8.58817	8.64648	8.88527	7.31821	6.90077	7.0654	8.35352	8.27054	7.43622	6.21551	5.85135	6.48694	6.90614	7.22596	7.31545	10.7839	10.458	10.1239	11.6438	11.5585	11.4944	5.47024	4.70916	5.73077	6.24528	7.86851	7.82266	9.92851	9.98977	9.90595	10.1897	9.96557	9.52759	8.04506	7.83739	8.49613	8.37061	8.33708	8.84081	12.0387	11.3497	11.6353	9.89571	11.9336
Os01g0802200	Conserved hypothetical protein.	expressed protein	8.21577	8.34242	8.53066	9.42531	9.82803	9.56776	7.4842	7.77304	7.62571	8.48751	8.47674	8.87279	7.95475	8.39751	8.27323	8.45072	8.53358	9.13691	9.43156	9.47284	7.99912	9.26331	8.27633	8.21426	7.91335	7.71633	7.17787	9.82467	8.89883	8.8453	7.9751	8.18842	8.30099	7.83528	8.09556	8.31715	7.40697	8.05112	8.00542	8.35014	8.17658	8.16777	10.8702	8.90271	8.85169	7.69584	9.65242
Os01g0815900	TPR-like domain containing protein.	pentatricopeptide, putative, expressed	5.69887	6.18937	5.3414	6.92175	7.30231	6.01891	6.98305	7.17148	6.85527	7.82695	7.69315	7.74329	7.82687	7.95469	7.56456	8.64449	8.71744	8.56631	7.25405	7.4309	6.54607	7.67369	7.17274	7.29173	7.07475	7.04321	7.46374	7.91157	7.4668	6.82932	6.40405	6.18405	6.66068	6.61282	5.43827	5.9125	5.96175	5.93637	6.54409	6.34677	6.24059	7.08619	8.0917	7.82827	7.58194	6.5796	7.86007
Os01g0818400	Homeobox domain containing protein.	homeobox domain containing protein, expressed	9.16403	9.4194	8.84475	8.33601	8.67403	8.09696	9.36096	9.38149	8.59837	9.65448	9.88697	9.12455	8.93153	9.30569	9.00038	8.72109	9.32454	9.15749	8.96098	9.2236	9.05633	9.17644	9.06749	8.97932	9.00278	8.511	9.18313	10.1461	10.3448	9.3524	9.55845	9.76066	9.6275	9.37609	9.27999	9.29893	9.3387	9.48005	9.20772	10.1349	9.91279	9.55228	11.0789	10.8386	10.686	11.0331	11.3352
Os01g0832300	Calcium-dependent protein kinase.	CAMK_CAMK_like	9.81121	9.60581	10.2316	9.68375	9.76612	10.2477	9.81717	9.27963	9.06267	9.33853	9.70978	9.72729	8.09794	8.34209	8.17117	8.12218	8.15425	8.33597	12.3878	11.621	11.5422	12.2028	12.2828	12.4739	8.31232	8.37065	9.38311	8.80153	9.78736	10.3586	11.9098	11.6778	12.1789	11.8259	11.3343	11.6039	10.4969	10.0665	11.1935	10.8335	10.5395	11.019	13.1813	13.147	13.1033	12.623	13.2563
Os01g0832600	Isopenicillin N synthase family protein.	flavonol synthase/flavanone 3-hydroxylase, putative, expressed	2.11992	-0.63633	2.30896	4.45835	1.89455	3.86451	1.31166	1.65943	3.29792	2.25779	2.34915	1.79211	0.665255	2.48117	1.23219	0.364142	2.03625	1.20022	2.32183	1.41974	4.13772	3.17236	1.98422	4.10898	1.79922	3.47354	3.43396	1.42544	3.05775	4.41087	2.96514	-0.836227	2.1087	3.93557	2.61056	3.70291	0.210501	-1.0288	7.2336	5.67826	6.99327	4.92178	1.27452	1.94792	3.46485	6.37709	2.89147
Os01g0842600	AAA-metalloprotease FtsH.	OsFtsH3 FtsH protease, homologue of AtFtsH3/10, expressed	8.17995	8.36096	7.85962	8.85316	8.72561	8.32578	9.39352	9.4522	9.26099	9.4361	9.48	9.62731	9.2383	9.0621	8.8751	9.49917	9.30715	9.26803	8.12088	7.77942	6.81074	8.13894	7.64416	7.78376	8.67333	8.56941	8.73581	9.6023	9.80511	9.53441	7.95123	7.72147	7.764	8.62185	7.71869	8.02639	7.72286	7.94791	8.37219	8.32595	8.09866	8.753	11.3369	9.98613	10.1997	9.58019	10.5024
Os01g0844800	RNA binding protein PufA.	pumilio-family RNA binding protein, putative, expressed	6.73796	6.9402	5.89545	6.96099	7.75471	6.12992	7.73705	8.21161	7.74117	8.22457	8.40454	7.44858	7.3084	7.47845	7.12971	7.27279	8.04148	7.80459	7.0589	7.16375	6.53747	7.25495	7.23209	7.42972	6.73953	6.12512	6.48483	7.11486	7.88854	6.62454	7.7479	7.56335	7.42809	7.49783	7.13978	7.71477	7.89227	8.21588	7.90965	8.52809	8.16157	7.77207	8.16884	8.33913	7.96389	6.85627	8.31627
Os01g0845100	Protein of unknown function DUF668 family protein.	avr9/Cf-9 rapidly elicited protein, putative, expressed	8.57214	8.08379	8.64574	8.65229	7.92066	8.54606	8.40008	8.1056	8.54025	9.23338	9.25198	9.65389	8.67156	8.48193	8.09738	9.22739	9.31314	9.57191	9.2527	11.1978	9.74036	9.05225	8.24765	8.05571	9.61848	9.76319	8.53699	9.79699	9.85592	8.85507	11.0769	11.0359	11.5192	10.864	10.6334	11.0808	10.4797	10.7149	11.5184	11.0073	10.7081	11.2195	6.5591	7.88684	8.13703	9.49324	7.3477
Os01g0855700	Conserved hypothetical protein.	No Hit	3.3039	3.66912	3.69268	4.69892	4.90112	5.0239	2.83943	3.11726	4.00568	3.25471	3.78258	4.55815	2.64793	3.02789	3.5717	3.75768	3.31947	3.26385	2.2387	2.63946	7.51646	3.60197	3.72918	3.71509	4.43093	4.3903	4.09942	3.8783	2.15736	3.68318	4.82705	4.84993	3.58554	4.83107	5.66428	5.95187	6.13086	4.61872	3.85277	3.91749	4.13594	4.08687	3.48901	2.61263	2.88712	2.30492	2.14704
Os01g0861400	(No Hit)	No Hit	5.24474	5.08889	5.94306	6.204	5.82749	6.25698	5.58993	5.75328	6.38226	6.51044	7.13026	7.69459	5.56248	6.09955	6.64943	6.27445	6.79329	7.17566	5.55666	5.24095	5.67553	6.29417	6.26181	6.62334	4.88796	5.81718	4.35957	7.13914	6.9264	6.92393	6.6008	6.4243	6.75881	6.83816	6.612	6.69437	6.46662	6.45675	6.42819	6.59674	6.57273	6.89892	7.04683	6.12448	6.29362	7.61391	7.01983
Os01g0862400	Conserved hypothetical protein.	No Hit	7.5798	7.26836	7.77097	7.24025	7.49791	6.88753	6.53559	6.5046	6.56844	7.35088	7.74596	7.37679	6.51573	6.71221	6.47201	7.03612	7.11804	7.19417	7.76845	7.33983	7.33927	7.99033	8.1093	8.17814	6.36482	5.40501	6.37769	5.56312	7.16701	6.60902	8.21266	8.44808	8.4043	8.388	8.16064	8.74144	6.578	7.24848	7.62579	7.22436	7.50839	7.53547	8.75439	8.49891	8.62762	9.52508	8.91926
Os01g0872400	(No Hit)	POT domain containing peptide transporter, putative, expressed	6.66491	6.35133	6.26551	7.32035	7.17864	6.94316	5.50681	5.52424	5.00041	6.65533	6.48314	6.86452	6.09666	6.32454	5.93359	7.01226	6.45954	7.20376	5.97258	5.26978	4.64508	6.65387	6.47766	6.35535	6.12685	5.35736	4.48654	5.90209	6.34291	3.7871	5.92497	6.52201	5.1344	6.07657	7.3667	6.67056	6.44978	6.84465	5.07256	6.074	6.72086	5.02381	4.40557	4.52507	4.06052	4.76408	4.82267
Os01g0914200	Conserved hypothetical protein.	No Hit	2.91255	2.29389	4.50461	4.08211	4.60947	5.1824	3.74503	4.46814	4.09354	6.13863	5.94525	5.46125	3.94812	3.43707	3.90761	5.32978	6.42699	5.38761	4.51088	2.94508	4.57046	3.74618	4.10364	4.53776	4.35775	4.50811	4.6476	3.61674	4.48007	5.33373	3.4167	3.72739	3.23648	3.40855	3.96439	3.82651	4.85493	4.86002	4.88459	4.89212	4.81726	5.14506	5.87464	5.51838	5.19648	4.49691	6.14271
Os01g0914400	Conserved hypothetical protein.	expressed protein	4.36061	2.10141	5.90782	2.41917	3.48263	6.09401	4.43526	3.54273	3.13685	3.37304	2.94742	3.62324	1.54568	1.86536	3.53814	0.605799	2.59333	2.19727	11.7814	10.7814	10.8424	12.0982	11.2839	10.5623	6.8684	4.56888	4.93142	3.55722	4.30869	4.77061	4.10257	4.32609	3.16209	3.84936	5.05575	4.54386	3.66217	4.35309	3.6247	5.54686	4.19332	2.01863	11.7622	9.76248	10.1078	3.85918	11.0266
Os01g0922800	MADS-box protein PTM5.	OsMADS65 - MADS-box family gene with MIKC* type-box, expressed	12.6677	12.4351	12.2875	12.0963	12.0782	12.062	11.7897	11.2834	11.1783	11.6245	11.0954	11.4618	11.7789	12.3532	12.0231	12.0473	11.6405	12.1734	12.1687	11.8692	11.3215	12.2435	11.7365	11.906	11.5987	11.1295	11.7476	12.4972	12.279	11.933	11.6451	11.3008	11.4632	11.8887	11.3349	11.6876	10.6299	10.9507	11.1149	12.4861	11.4389	11.4256	12.1836	11.8141	11.8517	12.52	12.322
Os01g0933600	Conserved hypothetical protein.	expressed protein	9.32226	8.72137	8.54661	10.4746	9.99047	9.55592	9.2685	9.05525	8.90463	9.81152	9.66233	9.3545	8.69035	8.86902	8.737	9.55784	9.52108	9.09257	7.90104	8.10577	7.62905	8.94985	8.72297	8.55373	9.04464	8.19959	8.27776	9.56341	9.40407	9.46788	7.47215	7.08705	6.80172	7.65332	7.55002	7.15955	7.66879	7.59656	7.31873	8.23158	7.95996	7.62835	9.41803	8.65627	8.55481	8.95623	9.05646
Os01g0936100	Serine/threonine-protein kinase PBS1 (EC 2.7.1.37) (AvrPphB susceptible protein 1).	protein kinase APK1B, chloroplast precursor, putative, expressed	9.19884	8.94926	9.10979	9.01778	9.12681	8.89641	8.45751	8.57015	8.49284	8.10285	8.38788	8.07591	9.1477	9.27866	8.52593	9.14772	9.38689	9.05126	7.98265	7.99682	7.80832	8.79699	8.52691	8.29656	8.24699	7.99554	8.03784	8.92306	8.50005	8.23792	7.39647	7.02626	7.2721	7.67043	7.37034	7.68144	7.38667	7.40618	7.58078	7.85458	7.45806	7.66162	8.18845	7.96585	8.06047	7.54874	8.37288
Os01g0953000	Conserved hypothetical protein.	No Hit	6.65135	7.01878	7.76136	8.69002	8.9704	8.81537	7.47716	7.7437	8.01556	7.64453	8.30101	7.82642	8.15123	8.56995	8.38775	8.45305	8.29758	9.04619	7.10144	6.85278	6.89733	7.91852	7.65236	7.85051	7.5273	6.50294	7.20757	7.60821	8.4256	7.77828	6.25065	6.96019	7.25847	6.77475	7.31196	7.73691	7.74224	7.50209	7.60192	7.29315	7.52698	7.77723	7.57584	7.34386	7.69908	6.7444	7.61515
Os01g0961300	Hypothetical protein.	No Hit	4.83663	4.67504	3.55119	4.06711	4.97724	3.9941	5.60255	5.32406	4.98041	5.59127	5.55326	5.68602	4.90316	5.32706	5.67484	4.61708	5.58634	5.26265	3.76507	3.6595	3.94039	4.72594	4.52918	4.81269	4.25862	4.24024	4.01144	4.10189	4.21186	3.77432	3.92356	4.49148	3.11278	4.75677	5.06201	4.0284	3.81664	4.85593	3.48449	4.0406	4.92374	4.63148	5.32073	4.94925	5.05463	4.12778	5.45302
Os02g0100200	Conserved hypothetical protein.	expressed protein	10.8784	11.07	10.5292	10.8039	10.8042	10.3564	11.2465	11.5997	11.3414	11.4733	11.6533	11.0519	11.6703	12.0158	11.584	11.0375	11.4299	11.6187	10.5094	11.0225	10.4321	10.5859	10.4798	10.275	11.0072	10.3772	10.5076	11.6284	11.5912	10.8459	10.5514	10.4909	10.6499	10.1633	9.75817	10.0636	10.2527	10.4285	10.5556	10.349	10.6721	10.6241	11.73	11.3692	11.0275	10.9041	10.9869
Os02g0103100	Conserved hypothetical protein.	hypothetical protein	3.64132	4.97029	4.81497	3.80948	4.83414	5.4856	1.80972	3.42794	4.2575	1.9463	3.18343	4.08395	4.07828	2.02278	1.28457	6.39602	1.44132	2.75671	3.97144	2.26389	2.38054	2.36496	2.53724	2.22332	3.90076	1.92509	4.73722	2.87943	2.5429	4.14246	2.64981	3.57702	1.81736	2.76676	4.08568	3.35	5.96065	5.23133	4.37205	5.11288	4.74073	3.97187	3.43171	3.83267	3.52477	1.86088	3.42912
Os02g0104500	DNA-binding protein DF1.	expressed protein	5.91672	5.05675	7.09114	6.61642	7.15175	7.83214	8.69111	7.88674	6.81054	8.05992	8.24788	8.86159	2.04753	3.1935	4.9376	3.45571	4.01278	4.88376	11.0673	10.6387	10.3038	12.3888	12.0228	11.5233	5.80304	5.04407	6.40207	6.376	7.59909	8.35066	8.61525	8.92413	8.6353	8.80135	9.09183	8.22754	5.91451	6.91839	7.86424	7.52587	7.49971	8.1997	12.1982	10.9314	11.2795	9.10199	11.7422
Os02g0118900	Disease resistance protein family protein.	NBS-LRR disease resistance protein, putative	3.28325	2.78063	2.21711	2.67156	3.40986	4.07105	2.8367	3.71302	3.79944	4.00689	3.86102	2.87469	1.98952	3.06929	4.31638	0.480968	3.81065	3.8895	1.0433	2.52533	4.11147	2.64586	3.30937	4.04734	3.78012	-1.54219	4.00905	2.3511	3.75252	3.76902	3.22756	3.9547	4.90849	3.22241	3.34475	3.93331	4.14574	3.9241	4.92143	3.30536	3.8727	5.01503	4.92769	4.64356	4.70406	3.90114	4.97069
Os02g0128200	Basic-leucine zipper (bZIP) transcription factor domain containing protein.	transcription factor, putative, expressed	9.7182	9.26395	9.66125	10.9826	10.9547	10.751	10.6916	10.704	10.2855	10.7787	11.0486	10.0216	7.42833	7.49037	7.00787	9.96243	10.3775	9.29441	10.2941	9.58875	10.3153	10.4601	10.8382	10.5932	10.0064	9.45388	10.0703	9.78149	10.3169	9.87313	9.43283	9.23412	9.47939	9.55565	8.92178	9.0923	8.51596	8.27589	9.21717	8.70989	8.28138	8.94884	10.9808	10.8977	10.7503	11.5874	11.0612
Os02g0153300	Conserved hypothetical protein.	No Hit	8.80855	9.08135	8.61442	8.76392	8.86538	8.16562	9.09504	9.61006	8.97745	9.0456	9.29781	8.76798	8.5179	8.74478	8.69957	8.49086	9.41369	8.49153	7.53226	7.11679	7.85702	6.39231	7.09544	6.95806	7.64258	6.00187	7.11829	6.88849	7.42919	7.2091	4.55713	4.09941	4.68976	4.59574	2.71195	5.04741	5.50736	5.89211	5.99933	6.35491	5.85488	6.71314	8.27548	7.54044	7.26238	7.90195	7.43453
Os02g0161200	Zn-finger, C-x8-C-x5-C-x3-H type domain containing protein.	zinc finger C-x8-C-x5-C-x3-H type family protein, expressed	10.8315	11.0276	10.3168	10.9628	11.154	10.632	11.5006	11.1719	11.1664	11.4636	11.6266	11.1125	10.0315	10.5927	10.6143	10.9752	11.7051	10.7432	10.9688	10.648	10.8802	11.228	11.4409	11.6783	10.5377	9.42893	10.9396	10.2782	11.1113	10.9543	10.5466	10.3255	10.6211	10.5687	9.85264	10.3214	9.919	10.4145	10.5681	10.4588	10.3074	10.9737	12.511	11.7301	11.7126	11.1603	12.3685
Os02g0164900	Auxin response factor 6.	auxin response factor 6, putative, expressed	5.99557	6.8055	6.2477	6.39788	6.95653	6.43333	6.92659	7.51868	7.35351	7.64747	8.31076	7.27794	5.96827	6.76723	6.34704	6.10874	7.47075	6.80108	7.07438	7.30851	7.33783	7.99687	8.43999	8.52314	6.34527	5.97877	5.11118	7.2697	8.51605	6.41168	6.58305	6.64821	6.95821	6.60857	6.22844	7.2949	7.95338	7.37936	7.23815	7.21441	7.74501	7.16108	8.39745	9.08002	8.66914	8.21816	9.51625
Os02g0165100	Protein kinase domain containing protein.	protein kinase, putative, expressed	6.3953	6.93168	7.48685	7.44722	7.51779	7.79385	7.35881	7.60503	7.72242	8.14768	8.77005	8.4074	8.34228	8.08205	7.53285	8.20476	8.05798	7.71187	7.74729	8.57095	8.19951	7.35765	7.18011	7.29121	8.59226	7.92682	8.51596	8.95457	8.36903	7.63048	9.32439	9.32079	9.98258	9.51757	9.14813	9.82575	8.61449	8.82052	9.75081	9.85341	9.09504	9.61195	7.58411	7.64703	7.78298	8.62774	7.82966
Os02g0165500	Conserved hypothetical protein.	expressed protein	1.45642	1.36539	2.41178	3.51565	1.10828	2.56752	2.05485	2.19571	0.16095	1.80555	1.32182	0.805894	1.91009	1.11615	0.774491	1.84238	4.60944	1.62785	6.53553	6.7815	4.91113	6.69936	6.28048	6.83571	1.17224	2.22685	-0.509199	1.65398	0.873631	1.19952	7.07915	7.71784	7.04825	7.29287	7.41756	6.81314	5.01814	4.87093	5.57727	5.47929	5.79522	5.54372	7.27306	3.95268	4.84515	1.25164	6.14628
Os02g0174900	Non-protein coding transcript, uncharacterized transcript.	No Hit	4.39744	3.79529	4.44512	5.07546	4.99018	4.56095	5.58865	4.65902	3.29724	4.91454	4.76085	3.58699	5.29567	4.45114	4.08937	4.48807	4.71031	4.26918	3.71286	3.39321	6.58822	4.5669	5.01878	4.56957	5.59873	4.37806	3.28683	4.16583	4.27225	3.222	3.89325	3.64147	3.78707	4.28936	3.57622	3.79068	4.71625	3.978	4.10324	4.36418	3.49137	4.18803	6.12342	5.38475	5.29633	5.22878	5.8162
Os02g0187700	Myb, DNA-binding domain containing protein.	myb-like DNA-binding domain containing protein, putative, expressed	4.43287	4.58518	5.59388	2.91268	3.38587	4.19143	3.13916	3.3396	3.20176	4.68881	5.29708	4.62354	3.42287	4.28842	4.47651	2.47173	3.30802	4.1311	8.97279	8.31598	7.60055	7.83153	7.49244	8.06625	4.15312	4.00152	5.60384	3.57298	4.64753	3.98079	6.13871	6.91984	7.13264	6.17847	6.63784	6.80165	3.11196	4.43487	6.22158	4.72802	4.85201	5.93311	10.6636	10.0526	10.4077	4.52804	9.88787
Os02g0192400	Zn-finger-like, PHD finger domain containing protein.	PHD-finger domain containing protein, putative, expressed	9.18379	9.27233	8.47272	9.64168	9.59347	8.72043	9.78472	10.1537	9.98361	9.83744	9.92332	9.01663	10.3696	10.3505	9.79415	9.81042	10.267	10.2314	8.03654	8.60331	8.259	8.87139	8.95655	8.89381	8.34133	7.76933	7.70442	8.61571	9.59095	8.24208	8.62828	8.59466	8.55041	8.69314	8.37441	8.71004	8.8496	8.4075	8.60778	8.82373	8.77755	8.75945	9.58009	9.15738	9.15562	8.82424	9.5677
Os02g0197700	Conserved hypothetical protein.	expressed protein	7.72966	8.0347	7.35792	5.17988	5.59056	5.36146	8.71008	8.63933	7.89593	5.17218	5.2795	4.3487	7.24832	6.97815	6.92544	4.60566	4.62867	3.93222	7.24648	7.27495	6.99128	7.11183	7.02027	6.93761	6.64569	6.47359	6.67337	5.12931	4.85349	4.90418	6.65831	6.56917	6.27333	6.76113	5.80983	5.91027	5.65962	5.25413	5.52889	5.87796	5.3973	5.7404	8.53465	8.1022	7.69976	5.62228	8.10767
Os02g0200800	Targeting for Xklp2 family protein.	targeting protein for Xklp2, putative, expressed	7.64347	7.93548	8.56117	8.14045	8.6977	8.71679	8.76927	8.47201	8.25305	8.80889	9.0999	9.3605	6.66267	7.50878	7.64033	8.31278	8.51209	8.9171	11.6113	10.9556	10.9556	11.7334	11.5423	11.5618	10.5053	10.0067	10.3052	9.74073	9.97834	11.0788	10.2148	10.28	10.8769	10.0488	9.86105	9.84597	8.90641	9.20792	10.1978	9.32903	9.52656	10.318	13.0245	12.211	12.4934	11.0142	12.6865
Os02g0250300	Bromodomain containing protein.	bromodomain containing protein, expressed	5.62198	5.66731	5.43488	5.45805	5.51914	5.17884	6.44458	6.69817	6.34701	5.97931	5.84969	5.94004	7.09435	7.30602	7.17214	5.95793	6.28574	6.74953	5.92857	5.98091	5.26483	6.61602	6.49647	6.41894	6.11527	5.90917	5.33512	6.75326	6.51096	6.34599	5.7428	5.67532	5.66918	6.26229	5.82005	6.07332	6.41637	6.5412	6.66259	6.73344	6.77877	6.82032	7.5209	6.72968	6.91071	6.21767	6.98607
Os02g0272800	Hypothetical protein.	retrotransposon protein, putative, unclassified, expressed	6.53237	6.76737	5.96211	6.7692	6.72356	5.58342	7.66458	7.71492	7.25816	7.94805	7.63382	6.40924	6.41063	6.0416	6.3985	6.01343	7.33932	6.29176	5.156	5.47846	6.58953	4.23794	5.01981	5.13965	5.69721	4.97847	5.43117	4.78938	5.74528	4.47995	6.80442	6.5821	6.80351	6.27197	5.12745	5.9949	6.41873	7.16966	7.14394	7.34526	6.78594	7.41914	6.76346	7.07433	7.72395	8.72933	7.15735
Os02g0282600	Hypothetical protein.	expressed protein	4.95006	5.12689	4.55723	6.02604	6.25112	5.46257	5.10477	5.81554	5.1489	6.52244	6.24782	6.17007	5.75903	5.52165	5.70974	6.71865	7.07628	6.16632	4.67925	4.56415	5.01834	5.04248	5.47715	5.20566	3.88528	4.22746	5.60631	4.97547	5.08635	5.66691	3.85134	3.89219	3.42685	4.30599	4.80996	4.08998	4.544	4.14879	3.13601	4.03983	4.28896	3.91581	5.82756	5.36955	4.65437	6.04402	6.17436
Os02g0310200	Conserved hypothetical protein.	expressed protein	12.7082	12.7938	12.2375	12.2922	12.5453	12.0322	13.2605	13.3029	13.1206	13.2854	13.5546	12.9104	11.9828	12.372	12.3662	12.3531	12.7134	12.0719	13.2413	12.8257	12.8748	13.6097	13.5291	13.5148	13.0528	12.5415	13.5691	13.4349	13.1044	12.6537	12.4002	12.3865	12.6829	12.5327	12.0159	12.1059	11.3405	12.2645	12.483	12.4938	12.1334	12.6763	14.0074	13.6975	13.6317	13.9544	14.1607
Os02g0314600	Peptidase A1, pepsin family protein.	aspartic proteinase nepenthesin precursor, putative, expressed	6.91196	6.82785	6.71935	7.07585	6.39498	6.49732	7.91571	7.54503	7.67215	8.61486	7.81309	7.69851	7.88669	7.18543	7.17951	7.5068	7.58067	7.75641	6.19763	7.65475	7.01328	6.35048	5.50881	5.78313	7.54463	7.2182	6.96928	8.38061	7.77417	7.03953	8.34687	7.78136	8.00995	8.63259	7.86885	8.0709	8.42771	8.44639	8.60111	9.20361	8.45724	8.90061	5.07944	4.99956	5.21433	6.02947	5.76281
Os02g0479300	Pyrophosphohydrolase MazG RS21-C6 family protein.	MazG nucleotide pyrophosphohydrolase domain containing protein, expressed	6.13857	6.95301	6.36998	7.10641	7.46311	7.24238	6.62336	7.25009	6.27717	7.30559	7.7386	7.65158	6.93385	7.40542	7.14257	8.0763	7.66107	7.48896	8.41471	7.84171	7.81008	8.77322	8.45658	8.82624	5.3324	5.77682	7.94593	7.55502	7.6637	7.0239	8.72849	8.51486	8.59584	8.68846	8.68765	8.4181	8.10084	8.2812	8.37628	8.40601	8.35465	8.93026	8.86934	8.64182	9.45996	12.2131	10.6552
Os02g0522100	Conserved hypothetical protein.	No Hit	8.85892	9.28048	9.33156	9.10807	9.17735	9.4607	9.30395	8.98732	9.04433	9.83708	9.6984	9.1921	8.38191	8.70364	9.07623	8.20545	8.83338	9.0614	8.43013	7.8991	9.3178	8.74684	9.38475	9.96	6.69236	6.64271	7.36466	6.42177	7.66168	7.59853	9.60129	9.16461	9.88784	9.62249	8.55739	9.61223	8.69262	8.8711	9.43985	9.53005	8.92757	9.42154	10.3865	10.6722	10.7668	10.7477	10.9589
Os02g0522800	Hypothetical protein.	expressed protein	7.64479	7.86248	7.09723	7.90859	8.09911	7.26813	8.01113	7.1761	6.83965	8.12935	8.18859	7.3613	6.63615	6.42284	6.8989	6.53746	7.75622	5.64275	6.85756	7.04862	7.62686	6.68104	7.46883	7.35296	4.81747	4.16053	6.51889	5.50939	6.27856	5.77125	7.40851	7.00376	7.368	7.47835	6.15374	7.08349	6.12492	6.46336	7.0611	7.10143	6.6247	7.49109	10.5417	9.55015	9.15304	8.91107	9.95752
Os02g0526700	Conserved hypothetical protein.	expressed protein	7.7118	7.5924	7.51201	6.15554	6.37563	6.06671	6.48322	6.92384	7.15611	4.85099	4.95212	5.07248	5.09669	5.44538	6.10128	3.99626	3.71698	4.22719	8.19476	7.91073	7.80961	8.22034	8.74638	8.90401	4.95401	4.65147	5.62811	4.07615	4.44669	5.6939	7.70833	8.0382	7.90313	7.37482	8.06853	7.27109	6.0379	6.31167	6.56869	6.50074	6.68851	6.63082	9.56023	8.35954	8.69053	8.49342	9.41983
Os02g0527600	MAP3K delta-1 protein kinase (Fragment).	protein kinase domain containing protein, expressed	10.2131	10.2302	9.66906	9.20744	9.3186	8.96574	8.92894	8.74002	8.75686	9.9913	9.52736	8.87421	8.40806	8.68975	8.97476	8.19601	9.37097	8.74526	8.37818	9.61038	9.10309	8.09984	8.14826	8.01817	8.49922	8.19753	10.2586	9.48647	8.54071	8.11021	9.43861	9.14383	9.28757	9.07728	8.38866	8.55857	8.57858	9.17345	10.1848	8.83846	9.07902	9.37978	9.29196	8.46738	8.28374	10.3023	9.45229
Os02g0537400	Chaperonin clpA/B family protein.	ATPase, AAA family protein, expressed	8.70287	9.15571	8.81392	10.0423	10.2377	9.64135	9.62699	9.51871	9.33956	9.52008	9.75803	9.87851	11.2236	10.9788	10.9863	10.807	10.5839	10.6514	11.1224	11.0977	9.00647	10.9176	10.565	11.2047	10.3763	9.24949	10.4224	9.53066	9.95046	10.1332	5.63019	6.02541	5.92181	5.929	6.50339	6.25402	10.4477	7.30142	8.07923	7.26843	7.20406	7.05542	13.1828	10.9031	11.364	11.0696	12.4354
Os02g0548700	U box domain containing protein.	U-box domain-containing protein, putative, expressed	8.97518	8.99838	9.14629	9.0429	9.29897	9.57262	8.13667	8.95259	8.9046	8.09681	8.46972	8.27389	8.94997	8.99592	8.60014	9.11652	8.96389	9.53436	8.41685	8.59654	8.68688	9.3327	9.27949	9.18534	7.88438	7.87662	7.58991	9.15144	9.18343	8.94191	10.0347	10.8327	10.6573	10.6711	11.3931	10.8597	9.97094	9.5264	10.2033	9.44145	9.82942	9.88838	8.63521	9.13144	8.98188	10.3545	9.26782
Os02g0581500	Alpha/beta hydrolase family protein.	hydrolase, alpha/beta fold family domain containing protein, expressed	9.46983	9.94869	8.60153	10.9048	11.1571	10.0989	10.7965	11.2904	11.0301	10.6933	10.6909	10.0067	9.8691	9.98125	10.4149	10.0118	11.1679	10.279	9.23926	8.58701	10.6155	9.14071	10.3744	10.5062	9.07643	8.20528	9.33084	8.69296	9.21715	9.00707	8.06608	8.08424	8.25829	8.32618	7.64272	8.23607	8.4188	8.85395	9.30454	9.47073	8.94992	9.60611	11.6055	10.6338	10.3968	11.1847	11.1265
Os02g0601700	Ankyrin repeat containing protein.	expressed protein	6.99696	6.24352	8.93776	8.72006	9.15236	10.6328	6.21907	6.38166	6.53422	9.1563	9.32199	9.23534	7.10768	7.14789	7.01511	9.24854	9.05533	8.96523	13.4248	12.4771	11.777	13.327	13.1694	13.3154	7.7841	7.29331	8.54047	10.1737	10.5732	10.5943	12.3768	12.1123	12.3365	12.3713	12.226	11.9432	10.6709	10.8342	11.4846	11.1304	11.0892	11.7668	14.3005	14.2544	14.2504	13.9794	14.3028
Os02g0603100	Leucine-rich repeat, typical subtype containing protein.	fasciated ear2, putative, expressed	9.33235	9.03624	8.10286	8.68547	8.68371	7.76676	9.2137	9.81148	9.29641	9.59079	9.62675	9.16768	9.83749	10.0593	9.50845	9.46826	9.59701	9.97478	8.82587	9.50145	8.52201	9.74363	9.34624	9.02268	9.06496	8.64681	9.29548	10.4013	10.6314	9.5646	9.30027	9.10999	8.92244	9.1635	8.88461	9.0339	9.80338	9.82887	9.60261	9.74071	9.69742	9.69271	10.8171	10.2438	9.84588	10.4623	10.6482
Os02g0610400	Lupus La protein family protein.	RNA binding protein, putative, expressed	7.23125	7.44946	7.56367	7.33921	7.6084	6.55125	8.36073	8.16213	7.82339	8.53003	8.4321	8.16721	7.90922	7.99585	7.82225	8.41514	8.40484	8.23959	8.67969	8.63477	7.60841	8.55304	8.03175	8.62168	8.77117	7.99644	8.95276	8.189	8.60397	8.39351	8.13544	7.88212	8.09857	8.38886	7.66976	7.63655	7.72335	7.51781	7.86936	8.34227	7.68925	8.37382	10.4386	9.27864	9.43123	8.23226	9.59571
Os02g0612100	Conserved hypothetical protein.	expressed protein	5.69996	5.91429	5.51015	6.39303	6.78117	6.03988	5.9675	6.38792	6.31769	6.02247	6.36823	6.37761	7.20654	7.07178	7.11249	6.59066	6.74369	6.65904	5.64176	5.78406	5.41007	5.4102	5.24476	5.40776	6.24924	5.61455	6.10196	5.24264	5.4525	4.45479	5.4414	5.80445	5.6514	5.53427	6.13331	6.32493	6.53673	6.25766	5.5879	5.19365	5.71252	5.85994	7.13932	6.8323	7.55345	5.75882	6.34467
Os02g0625000	Deoxyribodipyrimidine photo-lyase (EC 4.1.99.3) (DNA photolyase) (Photoreactivating enzyme).	FAD binding domain of DNA photolyase domain containing protein, expressed	11.6263	11.7318	11.7826	10.164	10.3284	9.81669	10.9535	11.2661	11.08	9.97301	10.4322	9.67186	11.2427	11.5385	11.0062	10.1462	10.3655	10.2151	12.145	12.0999	11.9718	10.2481	10.054	9.87821	11.4348	11.1459	12.1953	9.77204	10.1233	9.28798	10.5767	10.7362	10.8308	8.97375	8.65318	8.98452	10.4259	10.585	11.3764	9.57751	9.47956	10.1101	11.8424	11.8818	11.6506	8.87483	10.6323
Os02g0630000	Cyclin-like F-box domain containing protein.	OsFBO12 - F-box and other domain containing protein, expressed	2.35662	3.7509	4.18995	7.10691	3.25181	4.23712	3.93623	3.53002	2.62516	3.69188	2.21981	4.19238	3.67505	2.99369	2.67062	3.36312	2.62704	5.22676	6.30274	6.37785	4.11747	6.55676	5.63922	5.54188	5.31148	4.60977	4.42077	2.61914	3.09588	4.37079	6.02862	5.79081	5.10576	5.65201	6.35328	6.03457	5.77377	5.22448	5.58542	5.9257	5.67803	5.25582	8.66139	7.31668	7.36687	1.86981	7.14975
Os02g0649000	Non-protein coding transcript, uncharacterized transcript.	No Hit	5.62583	5.02132	6.44208	6.11635	5.69086	6.63606	5.81628	5.03343	5.09784	6.50987	6.05327	6.65248	5.07081	4.79128	4.73666	5.43485	5.42041	4.71425	3.98253	4.19236	5.03055	4.6847	5.14131	5.3645	5.16607	5.72203	4.60591	4.90932	4.91606	5.83088	5.17166	5.25761	4.60723	5.18585	5.93515	5.73567	4.7969	5.36413	4.80367	5.05709	5.1392	5.03543	4.2685	4.22149	4.39587	4.7427	4.27692
Os02g0666300	YDA.	STE_MEKK_ste11_MAP3K	9.79047	9.90034	9.28586	10.295	10.3916	9.45474	10.1366	10.5247	10.1497	10.6965	10.8353	9.58943	10.1487	10.1215	9.77354	9.79139	10.7564	10.1994	9.49478	9.70421	10.2488	9.82218	10.4527	10.3756	9.25357	8.77997	9.34257	9.79004	10.3701	9.52514	10.4035	10.2536	10.6093	10.3379	9.52663	10.0216	9.37485	9.43324	9.9948	7.83048	9.77887	9.9082	10.8857	10.9493	10.5688	11.3799	11.0537
Os02g0675000	Conserved hypothetical protein.	expressed protein	9.62567	9.2592	9.80686	8.11086	8.44027	8.29313	9.07973	9.18697	9.08946	8.5425	9.10643	9.40171	9.79884	9.84488	9.77728	10.1398	9.83725	10.1735	9.96453	8.87595	8.96642	9.42848	9.11061	9.51642	8.61395	8.58818	8.12577	9.86144	9.56644	8.4539	5.21946	5.65228	6.1225	5.14143	5.56726	6.06059	7.19605	6.62062	7.0267	5.76877	6.79349	7.3709	8.82016	7.8701	8.03765	7.59963	8.29892
Os02g0677300	CRT/DRE binding factor 1.	dehydration-responsive element-binding protein, putative, expressed	6.15656	5.23006	7.85168	3.69034	5.00958	4.52278	5.11662	5.13103	6.66849	4.7409	5.30811	4.33455	3.50432	3.49777	4.49661	4.33712	5.98391	3.97179	6.10805	10.1039	8.47755	4.95973	3.81261	5.03248	5.03128	6.46706	6.31599	5.32882	7.36702	7.14768	3.74267	4.50475	6.53115	4.49448	4.67666	3.72612	5.21287	5.02734	5.88722	4.4863	4.5973	4.46664	3.15157	2.03488	3.0473	3.06051	1.94469
Os02g0682200	MADS box protein.	OsMADS6 - MADS-box family gene with MIKCc type-box, expressed	5.1785	5.12215	5.40875	4.00462	4.82011	5.03915	5.94341	5.06936	5.93598	4.17417	4.0383	4.93243	4.2494	4.57507	4.99795	5.51316	4.14763	4.8543	5.50382	5.70128	5.75063	4.97268	4.82688	5.36978	6.66472	2.71893	4.6559	6.09741	5.78398	4.75585	4.9966	4.83657	6.01363	5.28045	4.34499	5.94785	5.33258	4.73835	6.78181	5.5066	5.29386	5.41434	4.36614	5.46281	6.00945	8.11445	6.40204
Os02g0683500	DNA-binding protein RAV1.	B3 DNA binding domain containing protein, expressed	5.20295	4.99424	4.25274	5.88167	5.63625	4.94307	6.6057	6.5361	6.27395	7.05369	6.96662	5.91521	6.13425	6.48399	6.10512	6.68718	6.59136	7.08738	7.13932	7.7164	6.04101	8.06864	7.29458	7.23053	6.15023	5.13804	6.0582	7.17284	7.27209	6.62544	6.11947	6.14628	5.57723	6.1897	6.32764	6.41472	5.69796	5.71487	5.3392	6.04001	6.34416	4.95507	7.31768	7.27616	7.12008	6.84365	6.93045
Os02g0685900	Calcium dependent protein kinase.	CAMK_CAMK_like	10.2627	10.3947	9.67624	13.092	13.0735	12.1779	10.8011	11.0164	10.5522	13.2722	13.4469	13.038	11.1667	11.3878	10.9116	12.9925	13.1495	12.8138	12.4381	12.1947	11.5495	12.9088	12.7248	12.6015	11.3818	10.9901	11.7885	13.5301	13.572	12.9314	11.8951	11.7761	11.7991	12.2407	11.4918	11.7818	11.0501	11.3783	11.9778	11.954	11.9113	12.1086	13.6516	13.3751	13.2592	12.7888	13.4478
Os02g0690300	Non-protein coding transcript, uncharacterized transcript.	No Hit	3.50572	3.76363	3.10271	3.44011	1.69168	3.82506	3.87079	2.43095	3.02737	6.82685	3.59476	3.4801	3.1707	2.88157	3.63481	3.84291	3.48069	2.89851	1.77691	3.38144	3.69807	3.06786	3.39374	2.81876	4.54145	5.39604	4.68794	3.53942	2.94202	4.10295	4.97146	4.68881	4.41753	4.9427	5.25292	7.22649	4.33035	4.72741	4.35109	4.64091	4.55399	4.92561	5.42376	4.66895	4.39798	4.90729	5.22265
Os02g0706600	ZF-HD homeobox protein Cys/His-rich dimerisation region domain containing protein.	ZF-HD protein dimerisation region containing protein, expressed	7.02573	7.14764	6.29786	7.09194	7.04241	6.84736	6.1157	6.42379	6.3669	6.87188	6.94971	6.0064	8.13724	7.92011	7.48686	7.73235	7.54442	7.97231	7.02522	7.29917	5.79629	7.56525	7.41511	8.05594	4.27401	4.94965	4.17735	5.93964	6.60683	4.84046	3.27814	3.8392	2.92078	3.63787	4.60011	3.65352	4.83732	4.17919	2.93301	4.61975	4.62057	3.87131	7.79182	6.51412	6.37426	7.48713	7.81526
Os02g0733400	Conserved hypothetical protein.	expressed protein	2.24016	3.1643	4.17233	5.37117	5.50692	8.27684	6.59423	7.08498	6.44403	9.21515	9.85463	9.37266	4.73062	5.42674	5.02316	6.69655	7.02845	7.18689	7.13325	5.83329	4.94036	7.00926	7.50352	8.08551	7.83251	7.83445	8.30667	9.96208	10.9656	9.5659	8.74587	9.179	9.18692	8.17956	8.17551	8.82468	8.24649	8.64753	9.98622	9.55545	9.2315	9.60657	9.26215	5.67872	5.89441	5.23956	8.63222
Os02g0738400	Histidine kinase 1.	histidine kinase, putative, expressed	9.26929	9.20441	8.88272	8.78052	8.80928	8.43786	9.15878	9.25725	9.07913	9.4539	9.43549	8.44921	8.89066	8.91846	8.79728	8.3259	8.80506	8.78802	8.23891	7.37713	9.29326	7.79191	8.68709	8.95372	6.41697	5.79448	5.94348	5.97366	7.51243	6.23823	8.89352	9.05619	9.14896	8.83882	8.81181	8.9103	8.51073	8.24476	8.3747	8.44649	8.16749	8.37737	9.41124	9.93807	9.59688	10.6945	9.96296
Os02g0738500	Non-protein coding transcript, unclassifiable transcript.	No Hit	10.4693	10.5296	10.3053	9.96866	10.1134	9.839	10.1244	10.4902	10.429	10.5004	10.6381	9.84901	10.2076	10.3205	10.066	9.70349	10.0075	10.048	9.56181	8.81557	10.4088	9.28577	9.96414	10.0026	7.6534	7.24812	7.50736	7.63698	8.9238	7.78337	9.95928	9.93286	10.299	9.92865	9.85338	9.95025	9.52044	9.31004	9.60403	9.50754	9.27158	9.66274	10.7857	11.0298	10.8526	12.0622	11.1169
Os02g0742700	Conserved hypothetical protein.	expressed protein	2.33189	1.47048	4.27505	1.69986	1.27824	3.07019	2.81625	3.21645	2.67784	3.47822	3.55124	3.80844	2.43173	2.24075	1.4595	3.3298	3.34465	2.47013	8.66657	8.089	7.64567	6.65855	6.58451	7.34047	6.62446	7.78942	7.52059	7.53996	6.48853	6.40059	4.28171	4.3283	5.3044	4.799	4.70925	4.73647	6.78999	5.937	7.62146	6.01303	4.77783	7.45087	11.2131	10.0765	9.87051	9.58186	9.9644
Os02g0744200	Alpha-expansin OsEXPA5.	expansin precursor, putative, expressed	5.79246	5.77855	8.59179	4.24779	4.05022	7.67208	4.15641	3.38676	3.12863	3.55664	3.25626	4.63112	1.98282	3.595	2.34847	4.70288	2.39408	4.55464	13.2272	11.9886	12.3364	13.2364	13.0945	12.95	4.2508	5.94186	5.03222	3.71494	5.32124	6.93768	10.9806	11.0806	10.915	11.7437	11.4887	10.8623	9.21835	8.7983	9.3666	8.97081	9.27821	8.47714	14.1864	12.7923	12.8362	8.75718	13.7785
Os02g0745800	Hypothetical protein.	hydrolase, acting on carbon-nitrogen, putative, expressed	4.23817	3.3736	3.72279	4.7092	4.83583	3.99747	4.50143	4.42286	3.86543	4.0256	4.64305	3.82539	3.53988	4.02947	3.74985	3.67511	4.50213	3.1144	4.51101	3.70513	4.12265	4.82446	5.54106	5.29317	3.84352	4.59279	2.6016	3.89002	4.03527	4.48788	4.3406	4.59755	3.82793	4.48071	4.93768	3.99266	3.94529	4.17264	5.12546	2.52549	3.96448	3.51666	5.94829	5.42889	5.36591	5.49421	6.10913
Os02g0746000	Cullin homolog 3 (CUL-3). Splice isoform 2.	cullin, putative, expressed	8.65358	8.55161	8.13928	9.27949	9.19451	8.76109	9.092	9.31858	9.22552	9.55721	9.78187	9.0872	9.63833	10.1444	9.43647	9.68064	10.0874	9.78217	8.62404	8.73433	7.84397	9.3659	9.18167	9.18353	8.88912	8.61566	8.85623	9.66843	10.0378	9.18044	8.4889	8.27057	8.57599	8.86631	8.35329	8.63693	7.75381	7.91546	8.20214	8.37094	8.1593	8.37729	9.67462	9.53323	9.47711	8.89009	9.79229
Os02g0753000	Trehalose-6-phosphate phosphatase.	uncharacterized glycosyl hydrolase Rv2006/MT2062, putative, expressed	7.9615	8.09103	7.69953	4.39601	4.3274	5.03363	5.46898	5.20792	5.41434	3.29225	4.17056	4.85618	3.98083	5.03658	4.87486	3.13464	3.47258	4.0776	7.80605	6.54364	7.46112	6.28677	7.3798	7.27217	3.98888	5.01388	0.0422134	4.41143	4.80962	4.37012	8.881	8.38161	8.48509	8.53802	8.61064	9.28196	8.54148	8.44731	8.18166	8.51202	8.38782	7.15719	7.45713	7.75795	7.33863	7.7181	7.55757
Os02g0759400	Zn-finger, RING domain containing protein.	zinc finger, C3HC4 type domain containing protein, expressed	6.69104	6.32442	7.88374	7.00484	6.65275	7.65038	6.45077	6.37937	7.15583	6.45582	5.99709	7.1407	6.82562	6.52036	7.04256	6.47046	6.00458	7.11871	5.84138	6.40273	6.86444	5.54252	5.77215	5.4535	6.59779	6.629	5.20527	6.14201	5.93944	6.59278	6.71044	6.87027	5.80754	6.68002	7.55394	7.95697	7.35369	7.05478	6.2515	6.66111	6.83429	6.12564	5.58849	4.22529	4.77792	5.05941	4.22314
Os02g0759700	Cyclin-like F-box domain containing protein.	coronatine-insensitive protein 1, putative, expressed	11.8908	11.6925	11.7593	10.5699	10.4915	10.4324	11.5445	11.6913	11.8996	11.3577	11.3977	10.752	11.9604	12.3438	11.6814	11.1845	11.6312	11.6559	11.7635	11.4825	10.9249	11.8897	11.9455	11.97	11.1005	11.1068	10.8184	11.6139	11.2267	10.8651	12.2732	12.0877	12.4176	12.4546	12.1798	12.1964	10.9071	10.9941	11.3211	10.8954	11.0799	11.6018	12.759	12.5551	12.7367	12.0063	12.8739
Os02g0771500	Poly(A) polymerase gamma (EC 2.7.7.19) (PAP gamma) (Polynucleotide adenylyltransferase gamma) (SRP RNA 3' adenylating enzyme).	expressed protein	4.42873	4.58231	4.89812	4.72125	4.58259	4.60342	4.74981	4.00731	3.94199	4.88563	4.59419	5.2269	4.72623	5.13358	5.14809	4.92706	4.34941	4.90244	5.24042	5.32111	4.88166	5.91966	5.97381	5.44205	5.29368	5.8691	5.01984	5.23126	5.29762	5.57001	6.36999	6.89522	4.08713	6.17859	7.70672	7.14643	6.76615	7.04188	5.09084	4.56319	6.70018	4.43456	4.20216	4.42894	3.24653	4.48391	3.84893
Os02g0777400	ERECTA-like kinase 1.	phytosulfokine receptor precursor, putative, expressed	3.87416	2.8596	4.4401	4.04233	4.01845	5.74418	5.59888	5.30949	5.02734	3.55389	3.69821	3.04311	3.21576	2.11174	2.90087	3.76062	2.72528	2.87325	10.4303	10.2258	8.48573	11.3856	11.4363	11.3483	6.5209	6.52769	8.29363	5.01232	5.90752	6.37844	4.09576	4.99578	2.69361	3.62623	5.96612	4.37769	4.70044	5.5651	3.03241	3.7438	5.28767	2.95997	13.753	12.7099	12.7236	6.84649	13.1447
Os02g0789600	Quinonprotein alcohol dehydrogenase-like domain containing protein.	CYPRO4, putative, expressed	10.3174	10.4999	10.072	9.60625	9.68917	9.39482	9.99803	10.3615	9.93839	10.2475	10.3498	9.91711	10.7696	11.1952	10.3239	9.92389	10.2823	10.2475	9.55792	10.5923	9.46175	9.70842	9.41331	9.01459	9.17237	8.76065	9.39026	10.7013	10.8172	9.81791	9.82327	9.75463	9.66678	9.28079	9.114	9.26965	9.76631	9.98357	9.82482	10.3174	10.0735	9.94297	10.2767	10.9319	10.5065	9.86059	10.6975
Os02g0790500	Glycosyl transferase, family 20 domain containing protein.	trehalose-6-phosphate synthase, putative, expressed	5.60287	5.52359	6.50999	5.17075	5.74629	5.31764	5.32494	5.55316	5.21933	5.447	5.96812	5.42486	3.82247	5.31314	4.40951	5.01736	5.71496	5.67307	5.00675	5.71838	4.84219	4.52854	4.79837	4.62392	3.05841	4.42408	3.46977	4.81172	5.66161	4.01937	4.39723	4.96796	4.78251	5.45638	4.79741	4.48546	5.30977	5.53033	5.89911	5.76774	5.55777	5.1118	5.51784	4.52716	3.95748	5.05056	5.51253
Os02g0791300	(No Hit)	expressed protein	2.73598	2.88707	0.699774	1.55703	1.4586	2.2282	0.862072	2.74472	1.95794	1.78899	2.13451	2.01176	2.83615	2.80321	0.537817	2.63404	2.21193	2.50786	8.27376	7.6214	6.29674	8.51717	7.58306	7.72726	4.79527	5.32011	5.16848	3.07368	2.99997	3.62178	6.41501	6.45217	6.66625	5.82416	6.1813	6.04182	3.90658	4.99792	5.00194	4.23684	5.16957	4.48609	7.08375	7.68272	8.52587	6.6194	7.85098
Os02g0806300	Hypothetical protein.	GATA zinc finger domain containing protein, expressed	10.0523	10.0611	9.84891	8.9678	8.27675	8.20098	9.46943	9.9794	9.79892	9.42015	9.13259	9.33493	10.4223	9.86875	9.95353	9.36869	9.06682	9.97853	8.80225	9.22726	9.71232	9.0764	9.36276	9.39403	8.43017	8.39018	7.47832	9.40628	9.22702	7.58207	9.59336	9.00471	9.76019	9.7162	8.88011	9.29562	7.63823	8.19273	9.07113	8.26269	8.22528	9.5649	10.1108	10.6047	10.6144	10.5255	10.0175
Os02g0824300	HMG-I and HMG-Y, DNA-binding domain containing protein.	AT hook motif domain containing protein, expressed	9.92483	9.73624	9.23505	9.70328	9.44804	9.44694	10.0698	9.97479	10.274	10.2179	9.92227	10.0565	10.2445	10.3983	10.1467	10.7551	10.3099	10.5471	10.2408	10.3429	9.26958	11.0666	10.4085	10.5807	10.4152	10.3813	10.1803	11.0169	10.7096	10.4449	10.6091	9.88814	10.2527	10.9845	10.2034	10.1474	8.9968	9.1265	9.61089	9.47897	9.19313	10.1469	11.6243	10.7575	11.0998	10.5995	11.269
Os03g0105800	Conserved hypothetical protein.	expressed protein	7.17623	7.25285	8.2326	6.08111	5.80264	7.64018	4.603	4.94917	4.35317	4.87909	4.60719	4.99212	4.39108	4.25314	4.00788	5.01101	4.63558	4.81259	9.14051	8.17942	8.23626	9.07045	9.09454	9.19811	4.0756	5.38114	6.39415	5.54342	5.84159	6.21976	8.82915	8.32508	8.53593	9.01059	8.51229	8.39352	7.27312	7.60922	7.74233	7.6315	7.63873	8.01173	10.0076	10.0291	10.4369	9.97779	10.8624
Os03g0120900	AP2 domain containing protein RAP2.8 (Fragment).	B3 DNA binding domain containing protein, expressed	6.70559	6.23768	7.02416	8.55649	7.95005	8.21529	7.71941	7.6721	7.77391	8.91011	8.48452	8.046	7.09535	7.0583	6.85432	8.28634	7.96105	8.64557	6.92863	7.08687	7.65916	8.13829	7.77783	7.66799	7.33194	6.92679	6.35742	7.12016	8.29846	6.79216	7.72266	7.81125	7.42203	7.82717	8.40813	8.74254	7.31388	7.59187	7.39267	7.47466	7.51848	6.91615	6.85629	6.77176	6.83322	7.51918	6.66495
Os03g0127500	Basic-leucine zipper (bZIP) transcription factor domain containing protein.	bZIP family transcription factor, putative, expressed	8.08498	7.92313	9.15676	6.46876	6.27168	6.31666	7.97997	7.26811	7.24647	6.33771	6.37588	7.24465	5.20292	6.01326	5.46725	4.91735	4.79536	5.22111	9.89522	9.22956	8.82651	9.37304	9.51458	9.07512	5.88127	4.70464	5.82451	4.5944	5.67379	6.38891	7.32197	7.70951	7.9992	8.22837	8.24271	7.05409	4.96965	4.14164	6.51295	5.11749	5.12692	6.1536	11.3398	11.5942	11.6707	8.86609	10.8896
Os03g0130900	Protein kinase domain containing protein.	protein kinase, putative, expressed	12.6518	12.3222	12.3068	12.1557	12.1001	11.7275	12.3334	12.3313	12.3167	11.7485	11.9155	11.5338	12.365	12.5431	12.4846	11.9473	11.925	12.2841	11.7671	11.5119	11.7504	12.0208	12.2556	12.5357	11.624	10.9844	10.9519	11.9403	12.2156	11.9568	11.02	10.9228	11.4148	11.4122	10.6354	11.1821	10.4884	10.3531	11.0113	10.5054	10.9578	11.279	12.4109	12.4396	12.6693	11.5975	12.4723
Os03g0141700	Conserved hypothetical protein.	expressed protein	5.42658	5.0316	5.25455	5.01425	4.78415	4.88632	7.07059	6.60812	6.33643	6.27935	6.5785	6.45234	4.9026	5.24317	4.65058	4.80171	5.26297	4.64181	7.64709	7.42096	6.64001	7.06022	6.8284	7.20149	5.91802	6.0442	7.07058	6.89607	7.63404	7.49134	8.67855	8.51674	8.81703	8.79352	7.81167	7.74394	7.40795	8.10656	8.66611	8.02423	7.8526	8.70772	8.6555	7.76268	8.10313	7.5617	8.50619
Os03g0155000	(No Hit)	conserved hypothetical protein	5.57971	5.9376	6.39588	8.00946	8.4854	7.41783	8.66922	8.60897	8.69949	10.1029	10.1096	10.2002	7.9125	7.78071	7.96517	9.97117	9.93958	10.0644	7.82717	7.74406	8.03925	8.51727	8.2466	8.67451	8.48114	7.78302	7.46675	9.74393	10.3416	8.89982	9.29475	9.51451	10.0668	10.0344	9.96824	10.4167	8.93685	8.43508	9.20333	8.97912	8.96685	9.25934	7.87315	7.60242	7.9706	9.18468	8.13015
Os03g0165100	TPR-like domain containing protein.	PPR repeat containing protein	5.55213	5.71668	4.9471	5.8376	5.68599	5.2962	6.241	6.05698	5.28441	6.07251	5.8367	5.2109	5.68689	4.95639	5.11415	4.49733	5.5767	3.86471	4.58856	4.8028	5.18885	4.23869	4.84127	4.68338	3.32747	3.96085	2.9534	3.04205	4.03392	2.89404	5.36458	5.11578	5.18958	5.21038	4.07412	4.79309	5.01293	4.72928	5.26208	4.89056	4.98288	5.4669	6.55809	5.82123	5.27245	5.967	6.25769
Os03g0177000	GCN5-related N-acetyltransferase domain containing protein.	acetyltransferase, GNAT family, putative, expressed	8.838	8.43838	8.94917	10.7349	10.6986	10.6091	10.7751	10.192	9.72691	10.791	10.8686	10.3853	8.46184	8.22947	7.85904	9.9536	10.0185	8.96205	9.18923	9.09152	9.71891	9.05322	9.34091	9.58544	10.4163	10.0354	10.4342	10.8396	10.6327	10.235	10.1203	9.71936	10.4158	9.33251	8.45106	9.46537	9.66495	9.79766	10.2005	11.1186	10.3556	10.1475	8.82137	8.98378	8.55805	11.7251	9.34903
Os03g0183100	SAP-like protein.	rho termination factor, N-terminal domain containing protein, expressed	4.84818	5.23534	4.85097	5.6127	6.1523	5.23779	6.88386	6.65714	6.29971	7.15043	7.39	6.89712	4.98508	4.77115	5.36281	5.41144	6.63332	5.59595	5.378	5.38115	6.58261	4.69271	5.09348	5.57366	6.05398	3.04186	6.18055	5.38709	5.52042	6.2262	4.70782	4.57162	4.97066	6.15681	3.73195	4.38421	6.83627	5.67654	6.08366	6.59461	5.97682	5.93208	8.28581	6.72229	6.53652	7.40673	7.21701
Os03g0191900	AP2 domain family transcription factor homolog (AP2 domain transcription factor) (ABI4:abscisic acid-insensitive 4 ) (ABI4).	ethylene-responsive transcription factor, putative, expressed	6.69199	5.64467	7.55822	4.9534	5.84921	6.51393	6.914	7.14101	7.33389	7.00414	7.14726	6.8195	7.0511	7.67513	6.41517	3.86095	4.30238	4.59248	6.27683	8.11124	7.95021	6.64522	6.61992	6.27255	7.19588	7.45808	7.13549	5.33609	6.64708	6.3987	9.15725	8.76513	8.98751	7.59921	7.6896	8.24065	7.70441	7.45828	10.3723	8.33938	8.32623	7.8481	9.24527	6.23745	6.03781	4.56621	7.04722
Os03g0196500	Cyclin-like F-box domain containing protein.	OsFBX77 - F-box domain containing protein, expressed	7.4725	7.60866	7.93697	6.10216	6.63582	7.26992	6.07099	6.8602	6.90096	5.89677	6.56588	6.20412	6.65968	7.09364	6.39288	5.53502	5.65853	6.06179	9.40026	8.64976	8.13302	9.52753	9.22138	8.84582	5.27945	4.29984	5.64543	4.31751	3.96068	5.10294	7.95581	8.46536	8.30789	7.83579	7.59158	7.31869	5.81529	6.35632	6.95738	6.1412	6.68065	6.49407	11.1122	10.4041	10.3083	6.74691	10.9877
Os03g0209700	Conserved hypothetical protein.	conserved hypothetical protein	4.40693	4.833	5.65186	5.15752	5.56168	6.44625	4.65618	4.6524	4.51069	4.93833	4.9423	5.7319	4.90178	5.31457	5.54205	4.6742	5.30006	5.46739	4.42592	4.14004	4.47233	3.4948	3.91473	3.86565	5.08388	5.00485	4.13167	4.8355	4.59241	4.8947	3.74572	4.24194	4.47812	4.04647	4.29594	4.43941	6.66836	5.5932	5.02889	5.70756	5.37196	4.94811	6.22902	4.76851	4.74189	4.65045	4.93896
Os03g0212300	Transcriptional factor B3 family protein.	B3 DNA binding domain containing protein, expressed	2.89559	3.27447	3.44821	3.96882	3.78593	4.46237	3.34979	3.63248	2.71462	2.76888	2.21935	4.04172	3.78262	3.92296	3.37798	2.28392	2.42469	3.36458	3.23054	3.09	2.86308	4.81792	3.66206	3.41632	3.39274	4.8876	4.42461	3.05699	2.83071	2.58792	3.88023	4.05648	3.41822	3.50895	5.09841	3.81407	4.92733	4.53922	3.4991	3.80533	4.22698	3.3305	3.51643	4.65939	5.01635	8.03271	5.88613
Os03g0215200	DL protein (Drooping leaf).	YABBY domain containing protein, putative, expressed	6.27956	6.43217	7.1035	5.75143	5.75393	6.59609	5.11123	5.42824	5.64763	4.23998	4.60179	5.16079	4.72716	4.53422	5.0676	4.19214	3.27607	3.93298	8.68231	6.86365	6.24076	6.87053	7.74326	9.11995	5.69807	4.81025	4.93858	4.1038	4.56064	5.05307	3.42507	4.0704	3.48366	3.15652	5.02749	3.27819	6.30926	4.8771	3.69655	4.29097	4.62342	4.03031	3.44718	3.10016	3.27757	3.86845	2.65951
Os03g0217400	Hypothetical protein.	No Hit	8.14957	8.0652	7.41346	8.72718	8.22921	8.05979	8.86538	8.15387	8.0341	9.11395	8.43879	8.20183	7.87929	8.04099	8.54098	7.75843	8.61389	8.14614	7.11276	7.45947	8.00373	7.19152	7.67965	8.11693	7.34473	6.67585	7.91299	7.49062	7.50174	7.70028	7.93588	7.46637	7.52669	7.47071	6.88647	7.07062	6.87093	7.69768	7.52208	8.22821	7.54376	7.90571	9.63509	9.02237	8.77173	8.28516	9.39095
Os03g0219800	Hypothetical protein.	expressed protein	9.27992	9.82897	9.28976	9.70901	10.0439	9.35512	10.3128	10.687	10.4887	10.2936	10.8467	10.3081	9.73993	10.1417	10.5499	9.56599	10.5267	9.71592	9.43043	9.34395	9.52106	9.39827	9.65894	9.83715	9.5856	8.36584	9.33583	9.21365	9.54426	9.40622	9.10675	9.15609	9.64728	9.42328	8.7197	9.44063	9.28399	9.54549	10.0053	9.32997	9.71738	10.3944	11.3418	10.6984	10.6796	10.4304	10.9357
Os03g0228800	Protein kinase domain containing protein.	No Hit	2.36203	0.907186	4.26555	3.53469	3.66843	4.40957	5.53797	5.04091	6.5719	4.74011	4.6041	4.98037	4.32172	2.35037	2.99884	3.07604	2.53728	1.9326	7.34226	7.26804	7.38355	8.24594	8.53371	8.59657	5.57721	5.13766	6.5074	7.86192	8.52774	8.7268	10.0708	9.68362	9.85951	10.3236	9.85171	9.38611	8.58824	8.45898	8.94384	8.89631	8.74566	8.5295	10.4657	9.74547	9.91793	10.1108	10.6476
Os03g0235400	Hypothetical protein.	No Hit	8.18343	8.40409	8.45671	8.71996	8.27102	8.41165	7.76573	8.33226	8.48541	8.80482	9.02411	8.31323	8.13593	8.36346	7.85126	8.10683	8.66619	8.71006	6.34166	7.09908	7.17245	7.13359	7.21901	7.00553	6.94432	6.71945	6.88782	8.68904	8.70402	6.86293	7.89304	7.53683	8.36636	8.16746	7.20042	7.98093	7.01903	7.87078	8.48099	8.17124	7.44573	8.81909	8.26341	7.86119	7.7228	8.64665	8.01545
Os03g0243700	Glycoside hydrolase, family 10 protein.	glycosyl hydrolase family 10 protein, putative, expressed	2.65048	1.98986	4.18189	4.93075	4.78914	6.27872	2.31804	2.75734	3.73679	2.11876	2.26286	2.99603	3.00455	3.34786	3.36904	3.07575	2.9524	2.27346	6.18883	4.33377	6.37825	6.37799	8.19494	7.59847	2.77171	3.50854	4.52333	3.20561	2.76644	3.47501	5.31005	5.79134	5.33024	5.36067	6.96409	6.09164	5.52641	3.96504	3.96819	3.86971	4.18499	3.11532	7.16565	6.54403	6.62715	4.82902	7.45032
Os03g0253500	D111/G-patch domain containing protein.	G-patch domain containing protein, expressed	9.51922	9.83908	9.37683	9.50961	9.65339	9.05667	9.33293	9.95697	9.79262	9.29058	9.71709	9.02227	9.04542	9.68411	9.41935	8.53352	9.41941	9.07839	8.53514	8.78899	8.48114	9.04943	9.09566	9.02308	7.80873	6.92193	7.18825	7.71905	8.6234	7.99361	8.81645	8.8121	9.01148	9.17936	8.95508	9.14612	7.5169	8.16188	8.81827	8.02868	8.54053	8.86691	8.8922	9.07753	8.7915	9.09698	9.3652
Os03g0271800	Conserved hypothetical protein.	No Hit	2.31409	2.99724	2.47517	3.27839	1.66471	3.89545	2.46246	2.30301	2.76398	2.80032	1.74738	4.24274	0.897931	1.47012	2.11711	1.15046	2.10467	3.98192	3.64375	3.47299	3.7396	1.96916	2.91407	3.69971	0.214611	3.23398	5.70078	1.88599	0.848324	2.63015	4.20042	4.19112	4.88	3.70163	3.3077	3.78423	5.43638	3.85955	3.88798	3.43714	3.50868	2.84522	3.5372	3.12173	3.88732	4.93651	2.27366
Os03g0272400	Hypothetical protein.	expressed protein	9.20547	8.96824	9.36517	10.3846	10.8546	10.5486	10.1621	10.0328	9.77167	9.97189	10.3708	10.0311	9.67457	10.421	9.92534	10.1464	10.2883	9.75426	9.54897	9.20949	8.87733	9.40021	9.39811	9.46207	10.0301	9.65529	10.5501	10.3974	10.1266	9.89793	7.63266	7.74924	8.17754	7.99329	7.48347	7.92751	7.09125	7.58195	7.83319	8.19664	7.59327	8.13162	10.2441	9.83041	9.66868	9.97493	10.4895
Os03g0278700	Zn-finger-like, PHD finger domain containing protein.	expressed protein	6.04415	6.10432	5.89258	6.25292	6.23797	5.92444	6.81487	7.16496	7.01232	6.29567	6.69052	6.09751	6.77995	6.7993	6.79623	6.55605	6.75335	6.62723	5.87333	5.64026	5.57722	6.37973	6.31616	6.28605	6.39994	6.59108	6.21018	5.93575	6.30243	5.97278	5.56854	5.63346	5.9772	5.85747	5.61348	5.93579	5.94648	5.76039	6.13725	5.58354	5.86348	6.05502	7.19785	6.63908	6.68876	6.22248	6.78087
Os03g0295600	Protein kinase domain containing protein.	protein kinase, putative, expressed	7.27248	7.05009	6.2888	7.53757	7.27762	6.8884	7.68885	7.15466	6.92805	7.32679	7.13117	6.76089	6.61053	6.96959	6.4998	6.75902	6.83386	7.01661	10.1956	10.0026	9.21167	10.823	10.4737	10.1796	8.17136	8.08401	9.70186	8.53356	8.31059	8.06033	9.70222	9.22791	9.25352	9.65871	9.12989	8.56529	6.61748	7.38026	7.83222	7.75476	7.53375	8.07535	11.4802	10.9967	10.8492	7.73441	11.4241
Os03g0301700	Calmodulin-binding protein phosphatase.	protein phosphotase protein, putative, expressed	3.09269	1.96299	2.097	0.691449	2.51675	1.89867	3.68203	3.74993	3.12659	2.20616	1.9174	2.36274	4.12689	2.4267	1.98637	3.56223	2.302	3.62237	9.04406	8.01669	8.38702	8.96227	9.0938	8.84766	6.95266	7.298	6.52644	5.9771	5.65123	6.53612	8.44976	8.53889	8.73126	8.2383	7.72938	7.58963	6.73768	6.96538	8.02859	7.3529	7.30326	7.58292	10.2053	9.59516	9.66084	5.68561	9.6882
Os03g0316400	(No Hit)	No Hit	8.27619	8.32386	7.27911	6.58503	6.34387	5.69111	7.73725	7.84016	7.51446	7.25927	7.11769	6.61627	7.81294	7.19756	6.95152	6.78253	6.93241	6.00458	7.6119	8.23164	7.2724	7.16485	7.11985	6.78603	6.39123	6.19872	6.69875	6.68691	7.14309	6.73976	7.56381	7.25067	6.76069	7.12382	6.73449	6.74095	6.91621	7.13589	7.04902	7.25078	7.19295	7.03126	8.15739	8.03043	7.51387	7.33097	7.79525
Os03g0321300	Cyclin-like F-box domain containing protein.	OsFBX82 - F-box domain containing protein, expressed	9.03727	8.60457	9.28826	7.65376	8.07284	8.99795	9.32922	9.47362	9.38664	8.75685	9.24244	8.4741	7.95507	8.30136	7.61718	8.62355	8.81987	7.48639	11.3505	11.3396	11.0453	11.5927	11.4557	11.5373	10.1911	10.0269	10.7418	10.9779	11.4231	11.1896	11.1934	11.3077	11.5033	11.0434	11.1656	10.9289	9.32104	9.40598	10.3201	9.42488	9.61407	10.3143	12.4555	12.0349	12.0783	10.5413	11.9845
Os03g0351300	Glycoside hydrolase, family 14 protein.	beta-amylase, putative, expressed	10.4657	10.6662	10.5513	13.5746	14.1631	13.7241	10.7816	12.1132	11.9115	12.1432	12.6529	12.8059	11.8799	12.2186	11.9871	13.5911	13.3994	13.7417	10.7827	10.3808	11.0386	12.4658	12.5725	12.9609	12.8305	12.2245	12.0255	14.6063	14.2467	13.908	10.6413	11.1886	11.7311	10.9471	10.6261	11.4138	11.429	10.7406	12.2341	10.3784	11.5423	11.7035	9.07848	9.97222	9.82254	12.698	11.3677
Os03g0386500	Trehalose-6-phosphate phosphatase.	uncharacterized glycosyl hydrolase Rv2006/MT2062, putative, expressed	5.9469	5.44337	6.79555	5.81461	6.20919	6.57175	6.79044	6.79907	6.58691	5.15101	5.55443	5.25108	6.27536	6.05415	5.21434	6.99824	5.90253	5.95932	8.10578	7.32506	7.77312	7.34548	8.07713	7.6794	6.7428	5.99803	5.89921	5.9002	5.64071	4.89656	10.2109	10.4106	9.63504	9.85769	9.60725	9.35854	8.83407	8.92565	8.0146	8.08148	7.99617	7.53054	7.89612	8.59116	7.86001	9.36653	8.45342
Os03g0389400	Zn-finger, LSD1 type domain containing protein.	LOL3, putative, expressed	9.68871	10.0576	9.14731	8.47672	8.46497	8.61084	7.90418	8.44869	8.37107	8.05924	8.43916	7.87781	9.04267	10.0022	9.22768	8.08466	8.29131	8.12206	8.53841	9.23984	7.64993	7.63701	7.42321	6.98725	6.45008	6.34601	6.05692	8.87139	8.53353	7.56738	7.67162	7.61294	6.88467	7.15354	6.99763	7.10463	8.21972	8.94309	8.26348	8.07367	8.53224	8.12238	3.26159	6.64035	7.39716	6.91907	6.97891
Os03g0390900	Hypothetical protein.	expressed protein	9.11985	9.68547	8.84494	8.63024	8.7846	7.8603	9.28207	9.24132	8.8977	9.37758	9.30761	8.72428	8.41124	8.49083	8.88568	7.80215	8.92344	7.6053	7.24689	7.75903	7.94889	6.67101	7.42299	7.48279	7.53111	6.56012	7.75352	6.75437	7.00337	6.78393	7.66826	7.58602	7.80726	7.69437	6.79322	7.45998	7.92005	8.54342	8.2203	8.37326	8.31664	8.58486	9.52846	8.66622	8.3068	8.82155	8.68446
Os03g0391700	Basic helix-loop-helix dimerisation region bHLH domain containing protein.	CPuORF35 - conserved peptide uORF-containing transcript, expressed	9.08909	9.29426	9.53298	10.7697	11.1617	10.8831	10.0642	10.4904	10.1088	10.9476	11.7466	10.9513	9.04095	9.81821	9.18023	10.6322	11.3843	10.7675	10.5998	10.262	10.0629	11.7897	11.6004	11.1797	9.37412	8.26015	9.73384	10.4584	11.3533	11.0628	11.009	11.3852	11.2161	11.3046	11.2631	11.6742	10.6045	11.2059	11.3362	11.0547	11.4789	11.5592	11.5152	11.3157	11.5057	11.5303	12.0765
Os03g0394900	Conserved hypothetical protein.	nodulation protein-related, putative, expressed	6.22725	6.59379	5.67711	6.57473	6.63528	6.24029	6.68273	6.53428	6.22521	8.12646	8.20318	7.83291	7.01458	6.754	7.167	7.13144	7.46483	6.74445	8.61395	8.3041	7.50069	8.90684	8.64002	8.47394	6.46901	6.28458	6.74741	7.66244	7.33983	7.31855	8.86214	8.78776	8.83802	8.89613	8.71845	9.10406	8.24083	8.78613	8.55659	9.56165	9.59425	8.4015	9.76273	8.86469	8.9591	7.88126	9.45005
Os03g0444900	WRKY transcription factor 30.	WRKY DNA-binding domain containing protein, expressed	7.25485	7.66055	7.15239	7.05639	6.82131	6.92982	7.12438	7.21438	7.22994	7.43796	7.61715	6.70936	8.88692	8.30819	8.17994	7.34427	7.69724	7.67526	6.2503	6.70775	6.69023	5.74696	5.87651	6.02678	6.09613	4.99467	6.49564	5.55939	6.83987	5.02546	6.75476	6.82456	7.12265	6.16896	5.97976	5.76668	6.98035	6.66883	7.0844	6.62201	6.94102	7.31371	8.02534	6.94956	7.0986	7.81997	7.73212
Os03g0445700	Protein of unknown function DUF260 domain containing protein.	DUF260 domain containing protein, putative, expressed	4.22194	3.92091	3.93367	7.18944	7.61648	7.2842	4.32337	3.37744	4.4027	4.12078	5.70641	3.9051	2.60804	3.48699	3.24724	3.53227	2.27425	3.1165	8.41662	8.42552	7.25096	8.78635	8.09858	8.57492	5.46172	5.16544	5.90212	4.50113	6.66005	6.18952	6.46136	6.94469	7.16765	7.62815	7.1875	7.12738	3.59392	3.33303	4.87322	4.6038	4.50141	5.32103	10.8019	8.31473	8.65026	11.6892	10.7528
Os03g0559900	Hypothetical protein.	expressed protein	3.88645	3.52453	3.00338	4.39069	3.43176	3.29479	4.70259	3.60915	2.97506	4.40694	4.18226	3.83075	3.33121	3.52095	3.25916	3.49133	3.34587	2.98736	3.69439	3.79195	4.77173	4.31249	4.46867	4.85855	4.50811	5.66496	4.80239	2.86319	3.43463	4.85765	4.4961	4.51927	3.07218	4.53533	5.57178	4.87321	4.48231	5.13741	3.24465	3.82745	4.60548	3.24643	5.01388	4.82353	4.6426	4.8259	5.48749
Os03g0565900	Conserved hypothetical protein.	expressed protein	3.58647	3.34223	2.55059	4.70461	5.94654	3.17973	4.52529	5.15531	4.96655	4.64316	4.33423	3.98683	4.7352	3.91633	4.37697	5.03736	5.20218	4.80171	4.68403	5.89875	4.45563	4.77621	4.28499	4.58934	5.00153	5.02363	4.73449	4.07145	4.1402	5.15158	4.23621	3.8488	3.78616	4.10461	3.88982	3.76459	5.51935	5.13384	5.14402	5.20182	4.77558	5.40694	3.53356	3.74522	3.09707	4.00437	3.21897
Os03g0596200	Conserved hypothetical protein.	expressed protein	4.68932	5.56505	6.09755	5.66593	6.26841	6.5075	3.95961	4.99981	4.814	4.49767	4.33618	6.60731	5.09996	4.5721	4.94427	4.6363	5.17483	5.33087	6.60867	5.53434	6.35001	6.06238	6.49485	6.35288	4.25382	4.03061	4.63808	4.92159	4.49123	5.58329	5.67945	6.10106	6.00752	5.37592	5.95594	5.34165	9.56162	6.88968	5.88999	7.12489	6.69082	5.76077	8.52183	7.63378	8.015	6.86897	7.5949
Os03g0596400	Protein of unknown function XH domain containing protein.	XH domain containing protein, expressed	1.60769	2.37578	2.49681	2.97809	2.89441	3.37899	2.69308	1.62067	2.38984	4.53295	4.30636	3.69063	3.29675	4.00469	4.05236	5.18151	7.23907	5.3446	3.71668	3.84214	3.13583	4.65727	4.9735	5.15393	4.65549	2.01291	5.89181	5.21736	5.57573	4.44223	2.71593	2.41746	2.18218	2.20757	3.64416	2.5999	3.23844	3.50347	2.75076	2.4165	2.8423	2.30323	8.16489	7.25737	7.15507	7.10088	8.3793
Os03g0596600	Conserved hypothetical protein.	expressed protein	4.23899	3.56179	3.85758	3.82695	3.47273	3.46337	5.16734	3.92139	4.97486	5.31134	5.32709	5.51778	2.43803	3.64917	4.5366	3.53878	3.56659	3.62996	7.3689	6.39182	7.2055	7.31317	8.20832	8.18153	4.90096	4.69556	4.48808	4.70669	4.68136	5.63192	8.91685	8.72279	8.74253	8.91949	8.52199	8.38315	7.71486	8.38175	8.33676	7.91588	8.26638	8.61872	10.8821	10.665	10.7078	9.57581	11.1093
Os03g0617500	Cyclin, N-terminal domain containing protein.	cyclin, putative, expressed	5.50031	5.24525	5.85149	6.39128	6.71185	6.33617	9.4111	9.1216	9.21219	9.21186	9.90689	9.24393	6.45444	6.28719	6.01176	7.69621	7.75112	7.12461	8.57339	9.50127	8.50132	9.24878	8.48574	9.05416	10.0738	9.86333	10.1959	10.4017	11.2682	11.091	11.5621	11.6662	11.6915	11.4441	11.2963	11.3279	10.8258	11.3496	11.36	10.8901	11.0155	11.5464	11.0657	8.61098	7.54375	7.21891	9.85711
Os03g0640200	Conserved hypothetical protein.	No Hit	7.53116	7.95143	7.12382	7.30358	7.49698	6.98194	7.83779	7.3655	7.24264	7.29601	7.3812	6.96501	5.97102	6.41008	7.12489	6.26546	7.23355	5.56851	5.66627	5.44513	6.69249	5.44102	6.04631	6.54008	5.92093	5.60372	6.53576	5.22012	5.83502	5.93967	6.0195	6.17646	6.36476	6.14187	5.80647	6.02574	6.63572	7.13362	6.62552	6.90958	6.77876	6.94069	7.70295	7.62111	7.86511	7.08034	7.89316
Os03g0643100	Conserved hypothetical protein.	expressed protein	3.10357	3.63733	3.79378	3.69524	4.52831	3.36703	2.96903	3.25685	3.71121	5.03345	3.39872	3.87707	3.99943	3.23033	2.99693	2.84579	2.74483	3.49824	2.99201	3.39994	2.5107	2.93277	3.80926	4.50747	2.75061	4.81814	6.0347	4.11791	3.72883	3.97574	3.62948	4.07616	2.80057	3.0659	5.13695	4.41407	6.63396	5.44479	4.56517	4.81522	4.90591	4.93025	3.53539	5.39741	3.04425	4.74031	5.58823
Os03g0654800	Conserved hypothetical protein.	expressed protein	10.4405	10.3731	10.5077	11.638	11.6865	11.705	10.8869	10.8069	10.7959	11.0995	11.3118	11.6628	9.8551	10.4521	10.4205	10.5152	10.8612	11.0132	11.4718	10.9149	11.3094	11.3627	11.2224	11.3866	10.6424	10.0879	10.7113	11.9174	11.6791	10.9119	8.47811	8.54166	8.85816	8.38839	8.31539	8.68004	7.48515	8.04323	8.76694	9.05284	8.70693	9.06318	11.5491	11.2956	11.2416	11.8117	11.6076
Os03g0679300	Conserved hypothetical protein.	hypothetical protein	4.25397	5.56272	5.02366	4.35579	4.83578	5.00505	6.36442	6.61459	6.05487	6.91945	7.04019	5.5453	4.04107	4.74643	3.90004	3.96214	5.51025	5.14841	3.89282	4.83482	5.44072	3.4345	4.03982	4.25757	5.11865	5.23086	5.83721	4.54774	6.22406	4.37557	5.35453	5.50322	5.64986	5.0264	4.10279	5.13376	6.00502	6.50915	6.87664	6.61698	5.99522	6.94915	8.52017	8.05077	7.73348	8.43874	8.14459
Os03g0689400	Disease resistance protein family protein.	disease resistance RPP13-like protein 1, putative, expressed	5.83911	5.64846	6.50952	5.98704	5.83011	6.05967	5.17976	5.21808	4.89844	6.40646	6.48712	6.17687	4.7393	5.23424	4.62183	5.30952	5.42656	5.42627	6.65328	6.42128	6.50421	6.78713	6.54713	6.81728	4.77712	4.98826	5.91513	6.87087	7.01879	6.78095	6.72899	6.85457	6.67403	6.79742	6.54941	6.56008	5.72593	5.88725	6.06427	6.62706	6.31823	6.41701	7.9434	7.40519	7.49381	7.72482	8.27556
Os03g0731500	Major surface glycoprotein-like.	metalloendopeptidase/ metallopeptidase/ zinc ion binding protein, putative, expressed	12.9814	13.0232	12.7755	12.0711	12.334	11.9631	12.5295	12.8732	12.7865	12.0138	12.1342	11.785	12.2781	12.5059	12.3704	12.0703	12.3242	12.3656	11.5141	11.6831	11.6159	11.5219	11.6584	11.5522	11.8843	11.4674	11.4218	12.285	12.253	12.0193	11.7077	11.5978	11.9528	11.4995	11.5119	11.7359	11.5662	11.6469	12.0414	11.5987	11.7477	11.902	11.9017	11.7339	11.7302	12.2416	11.9897
Os03g0757400	Conserved hypothetical protein.	No Hit	8.86668	9.21999	9.01347	8.36992	9.0052	8.65324	9.15432	9.29738	9.21658	8.84722	9.3441	8.87439	8.35075	8.99796	9.05822	7.7493	9.19466	8.1746	8.13745	7.62051	8.28839	7.84418	8.34266	8.21009	7.04366	4.86262	7.09548	7.23412	7.73392	7.28767	7.01523	7.24513	7.53991	7.18167	7.07275	7.18224	7.0734	7.15615	7.35596	7.19911	7.19285	7.68627	9.95186	8.86948	8.66398	8.7593	9.36581
Os03g0762900	Protein of unknown function DUF566 family protein.	expressed protein	6.609	6.54228	6.95496	8.86266	8.66653	8.85631	7.0444	7.16814	7.04523	9.35727	9.61402	9.26019	6.40611	6.467	6.58971	8.21741	8.32068	8.32079	8.71785	8.0819	8.61842	9.48298	9.74077	9.84918	5.55851	5.7961	6.31553	8.08919	9.12212	8.77607	7.96482	8.05588	8.32077	8.05429	7.88822	7.91887	7.39837	7.00577	7.24553	6.90877	7.13815	7.84065	10.6333	10.0998	10.5105	10.5172	10.7902
Os03g0764800	Protein kinase, 41K (EC 2.7.1.-).	CAMK_CAMK_like	11.9369	11.9567	12.1361	12.2558	12.4342	12.5779	11.8049	12.0959	12.0014	12.1172	12.6727	12.6223	12.07	12.3375	12.2416	12.4739	12.3097	12.4793	12.3318	12.2348	11.9468	12.273	12.1446	12.3308	12.3758	12.1956	12.4604	13.1339	13.0048	12.8776	11.9626	11.8676	12.5036	11.9586	11.6263	12.361	12.0966	12.0431	12.3352	12.2616	12.112	12.4757	12.5085	12.4269	12.612	12.7555	12.5967
Os03g0774400	Conserved hypothetical protein.	expressed protein	6.40218	6.27933	6.6141	6.70972	6.49493	6.54698	7.87852	6.94721	6.38796	7.20685	7.00015	6.40745	4.15728	4.72621	5.26021	4.4624	5.86304	4.54642	6.50354	5.08058	6.94502	5.98973	6.87906	6.74369	5.18419	5.49396	5.0695	4.14026	4.92119	4.32461	4.69806	4.47684	4.43397	4.85834	4.8509	3.93625	3.53999	4.61652	4.10251	4.57992	4.50349	4.37393	7.65168	6.92109	6.45155	7.14038	7.67536
Os03g0784100	Patatin family protein.	PLA IIIA/PLP7, putative, expressed	7.34345	7.26157	7.78062	8.2841	8.41853	8.8261	7.93195	7.61721	8.26564	7.9737	8.6501	8.03259	6.50958	6.39246	6.58161	7.15179	7.1405	7.42359	9.06295	10.0692	9.20413	9.81183	9.01467	9.03734	8.25337	7.77773	8.49251	9.54722	9.68289	9.13064	8.92991	9.04918	8.93789	8.8689	8.82966	8.3299	8.10255	8.04347	8.53092	7.72936	7.95665	8.4467	8.70092	8.66654	9.11387	10.1454	9.27444
Os03g0793100	Conserved hypothetical protein.	expressed protein	6.90236	6.43514	6.46524	8.66235	7.66043	7.27911	8.52998	8.11836	7.87924	9.53642	9.36754	9.07428	7.35117	7.24226	7.47022	8.89647	8.71033	8.94885	6.34522	6.80772	6.72334	7.81803	8.05429	7.62005	6.50818	6.08181	6.20755	8.11204	9.22334	6.67526	8.69051	8.08368	8.37959	8.88438	7.79063	8.38052	7.24923	8.25552	9.00061	8.65807	8.50741	9.39829	8.70506	7.77774	7.49374	9.64014	8.88247
Os03g0796800	Guanylate-binding protein family protein.	GTP binding protein, putative, expressed	6.15848	6.26665	6.30253	6.29515	6.37659	5.73492	7.81597	7.21471	7.24657	7.93542	7.71117	7.45159	7.34031	7.24157	7.46053	6.91257	7.35338	7.00801	8.53716	8.04766	8.52891	7.83623	8.1002	8.4412	6.99263	6.60105	6.78553	7.65361	7.17941	6.59464	8.65018	8.55328	8.85644	8.82939	8.28383	8.33434	7.47065	7.72747	8.2103	8.25557	7.90121	8.28551	9.56671	9.59562	9.44774	7.74953	9.42145
Os03g0802100	Conserved hypothetical protein.	OsFBDUF18 - F-box and DUF domain containing protein, expressed	0.134576	1.06156	2.54235	1.69852	0.720412	2.57923	1.78009	1.39345	2.54656	1.44488	1.94021	3.14305	2.85053	2.26434	1.2733	0.586584	1.18166	3.01485	3.90737	2.11599	2.8814	2.31993	3.45263	4.4155	1.8141	2.23339	3.26449	-0.00739057	0.369686	1.25408	2.82804	1.87939	3.89611	3.00545	2.23519	2.86282	4.88466	-0.338019	2.45402	2.08369	-0.00391171	2.75578	5.82534	4.20078	4.85916	3.49273	5.08534
Os03g0802900	MYC1.	BEE 1, putative, expressed	8.89846	8.99405	8.7513	7.72081	8.48611	7.14093	6.77765	7.11939	7.14564	6.33899	6.9419	6.28118	8.29215	7.48749	7.33222	7.2413	6.96633	5.74272	11.081	10.7736	9.78354	11.0856	10.8804	11.0716	8.02234	7.65912	8.37249	7.61159	7.79136	6.73466	10.3472	10.4529	10.6004	10.5239	10.1949	10.0024	8.74852	8.53509	9.40317	8.48088	9.02596	9.47402	12.055	11.6193	11.7367	7.07823	11.4121
Os03g0816300	Hypothetical protein.	expressed protein	8.57406	8.92183	7.91246	8.86763	8.9169	8.0754	9.52241	9.75448	9.52535	10.0015	9.94051	8.85644	9.415	9.63923	9.21315	9.31418	10.1213	9.96747	8.35177	9.05414	9.03666	8.79241	9.19402	9.13482	9.53512	8.75369	9.03874	9.02587	9.407	9.29369	8.87297	8.92545	9.0385	8.81463	8.28099	8.74165	9.42031	9.01935	9.14616	9.16444	9.12804	9.44736	10.6063	9.95422	9.96168	9.837	10.2745
Os03g0854400	(No Hit)	NFD2, putative, expressed	7.0262	7.08208	6.52497	7.19216	6.9936	6.57912	8.63429	8.45094	8.38246	9.02507	8.54664	8.09521	9.00493	8.65457	8.31006	8.80063	8.63918	8.99829	8.57827	9.10474	8.59112	8.64823	8.70472	8.72423	8.44732	7.94008	8.64649	9.15691	8.97647	8.26276	8.47735	8.18399	8.15922	8.14362	7.59779	7.8811	8.32048	8.59322	8.92729	8.5843	8.27604	8.72313	10.1407	9.61955	9.81301	9.95276	10.0381
Os03g0855100	DNA-binding WRKY domain containing protein.	WRKY DNA-binding domain containing protein, expressed	0.714388	1.47476	2.20622	0.800711	3.42045	4.08742	2.3137	1.12873	1.29407	2.42345	1.94031	3.24615	-0.0186728	0.734904	4.4593	1.77119	1.41171	2.0586	7.37591	8.58504	7.62521	7.71872	7.01305	7.63346	6.59509	6.1987	6.71585	6.22079	6.3835	6.67123	1.65204	1.15816	1.69082	1.36766	2.15615	0.975497	2.81215	1.00672	-0.0516176	3.56779	0.761329	2.45811	6.22827	6.11034	6.87673	4.00867	6.18444
Os03g0861900	TPR-like domain containing protein.	pentatricopeptide, putative	6.80207	6.94264	6.00612	6.74797	6.6209	6.26816	7.02263	6.97635	6.59171	7.56296	7.36267	6.49759	6.20928	5.76241	6.10393	6.235	7.17484	5.75493	5.70294	5.93995	6.34038	5.17893	5.93671	6.01576	5.62194	4.3511	6.0402	4.50131	5.43721	5.27431	5.94931	5.87985	5.94516	5.52882	5.32997	5.27889	5.78375	6.04501	6.266	6.12457	5.85984	6.45212	8.05783	6.98476	6.47225	6.73358	7.50443
Os04g0195100	Cyclin-like F-box domain containing protein.	OsFBX121 - F-box domain containing protein, expressed	4.28543	4.37038	4.15398	4.53325	5.65525	4.26448	4.35072	4.333	4.23482	4.06186	4.28046	4.3843	4.25565	4.43528	3.85489	4.39506	4.18788	4.57598	5.65147	5.22149	5.35304	5.50023	5.89119	5.85163	4.19271	4.3553	5.03156	4.04018	4.22941	3.94585	4.9856	4.98638	4.81302	4.9946	4.86805	4.8469	4.44604	4.85007	4.64003	4.07358	4.67883	4.37698	6.55989	6.73389	6.79479	6.70107	6.97536
Os04g0201900	Curculin-like (mannose-binding) lectin domain containing protein.	receptor-like protein kinase, putative, expressed	4.52887	5.27073	4.64393	5.24089	5.05103	4.88234	5.48295	5.23974	4.86256	5.71794	5.52411	5.42981	4.34653	4.50704	4.57821	4.86116	5.42009	4.84886	3.30513	3.57396	3.62668	4.01742	4.34164	4.27764	5.08973	0.941254	4.205	4.89261	5.24202	5.06689	4.03622	4.28391	3.7951	4.27776	5.32278	4.4025	5.58881	4.85152	3.776	4.63711	4.40513	4.61719	4.0199	3.90273	4.27953	5.43534	4.75088
Os04g0217600	Non-protein coding transcript, putative npRNA.	No Hit	7.13764	7.14217	6.67646	6.787	6.51033	6.13183	7.93832	7.35291	6.78974	7.68673	7.41713	6.68172	6.35368	6.28412	6.76796	5.53535	6.63314	5.52687	5.80097	5.54689	6.25586	5.06347	5.79145	5.78594	5.01444	5.76466	6.39692	4.99153	5.40154	5.73197	6.10023	5.67489	5.8916	5.87782	4.74284	5.32464	6.03203	6.51653	6.10439	6.80879	6.06898	6.56635	8.21858	7.36711	6.61674	7.65251	7.70909
Os04g0225100	3'-5' exonuclease domain containing protein.	3-5 exonuclease domain-containing protein, putative, expressed	9.1594	9.67392	7.71128	6.02919	6.28689	4.73799	11.0039	11.6811	11.5841	8.10097	7.92805	7.83012	12.643	13.287	12.9127	9.2318	9.19388	10.2461	8.44048	8.41284	7.90791	6.56607	7.62779	8.43536	9.94194	9.74005	9.54858	8.49794	8.9474	8.73252	3.86336	4.2868	3.06179	5.32995	5.46195	4.93491	4.85553	4.46018	3.0618	3.66728	4.58231	3.08996	9.32591	8.31933	8.88947	6.91903	8.57443
Os04g0269700	Hypothetical protein.	expressed protein	8.80594	8.71774	8.30648	8.57952	8.45449	8.06006	9.24068	8.62525	8.31317	9.0806	8.93287	8.40665	7.98036	8.12975	8.39466	7.70472	8.6226	6.94061	7.01184	7.23969	7.97689	6.13958	6.9986	7.19101	7.41943	6.18988	7.70497	6.84463	7.19171	7.24406	7.72054	7.23938	7.84522	7.51359	6.06235	7.08061	7.1487	7.98613	9.30062	8.04719	7.638	8.58984	9.2689	9.34829	8.98594	8.89114	9.21239
Os04g0302300	Conserved hypothetical protein.	No Hit	5.96101	6.23663	4.90197	5.89053	5.88325	4.42166	5.08475	4.81763	4.82188	6.14186	5.69881	5.32677	7.55982	6.29975	7.03	6.19064	7.09642	5.80377	5.32478	6.06139	6.38353	5.66201	6.03217	6.15775	3.74748	4.87795	5.69075	5.11174	5.25301	4.79809	5.74136	5.75118	5.59436	5.72997	5.86034	5.35661	5.68289	6.58263	6.31814	5.99969	5.77388	6.78651	8.19503	7.55012	7.52434	8.26707	8.08843
Os04g0340100	Protein kinase-like domain containing protein.	hypothetical protein	6.63878	7.24312	7.51061	8.12971	7.90056	7.95236	8.25759	8.60104	8.97709	9.23096	9.39997	9.2262	10.7453	9.67209	9.49064	10.5177	9.81454	10.0549	7.38716	9.27368	8.46997	7.97723	6.67294	6.80795	9.94961	10.3862	9.60338	10.9959	10.7112	9.12328	8.24932	8.41586	9.08142	8.73423	7.86327	8.49919	9.21216	9.40687	10.054	9.67829	9.08519	10.326	6.47025	5.37681	5.11588	5.73893	4.83993
Os04g0363700	Single-strand binding protein/Primosomal replication protein n family protein.	retrotransposon protein, putative, LINE subclass	8.35138	8.32161	7.69767	7.23433	7.47995	6.95799	7.65063	7.75169	7.40431	7.54659	7.70003	7.58665	7.34308	7.96775	7.8265	7.29044	7.44529	7.33064	8.85973	8.34345	8.09609	9.3192	9.03623	8.86201	8.39418	8.2111	9.14133	8.21564	7.82031	7.58013	7.66948	7.64828	7.84323	8.13575	7.89148	7.56847	6.09663	6.40769	6.89313	6.68735	6.98731	7.11888	10.0329	9.44157	9.26359	8.78908	9.58837
Os04g0378200	Sterile alpha motif homology 2 domain containing protein.	SAM domain family protein, expressed	12.2278	12.2423	11.8255	11.596	11.7522	11.3681	12.4651	12.434	12.3944	11.8507	12.0072	11.5771	12.06	12.644	12.2416	11.6374	12.0654	11.8715	12.1892	12.0302	11.3091	12.1575	11.8123	11.8278	11.6647	10.9276	11.5422	11.7134	11.8017	11.3612	11.3707	11.3587	11.4315	11.5299	11.4044	11.4739	10.7576	11.2066	11.4353	11.3512	11.1254	11.5859	12.8731	11.9717	12.015	11.463	12.244
Os04g0393500	Glutaredoxin family protein.	OsGrx_C9 - glutaredoxin subgroup III	6.07088	6.38797	7.71703	5.73561	5.64287	7.09215	5.50368	5.5709	6.16631	4.61891	5.48967	6.24739	5.68294	5.89345	6.66051	5.63165	5.24949	6.01502	8.04708	7.09876	6.65166	7.21215	7.26168	7.9152	5.29244	5.75627	3.30141	5.37611	5.33111	5.55679	6.39782	6.73458	7.68818	6.68225	6.7275	7.27619	7.63339	6.37537	6.62782	6.39709	6.44595	6.56933	9.12967	7.93469	8.12119	5.81072	8.21864
Os04g0417000	Aluminum-activated malate transporter.	aluminum-activated malate transporter, putative, expressed	2.50871	1.83211	7.63728	2.56214	1.96615	3.99729	1.4515	2.3932	3.20295	1.81863	2.37132	2.80754	2.14183	2.55242	2.64687	3.0692	2.82129	3.49912	3.17143	2.63141	3.35083	2.4052	2.64676	2.39814	4.78605	4.68617	3.81864	2.44688	2.83813	4.92518	4.68807	5.65821	5.68511	5.35283	5.20509	4.25268	6.23798	4.48765	3.99974	2.79261	5.23153	3.40034	3.43103	7.79802	9.29363	7.36865	4.48648
Os04g0434600	Kinesin, motor region domain containing protein.	CENP-E-like kinetochore protein, putative, expressed	5.65399	5.60484	4.93409	6.76367	6.70251	6.0261	5.29076	4.79707	4.32599	6.84408	7.11971	6.12352	4.57934	4.71112	3.80845	5.76909	6.40973	5.39803	7.1933	7.10507	5.91991	7.78392	8.17581	7.74863	4.22536	6.88517	5.28461	5.72451	6.59693	6.17903	8.22011	8.08524	7.62194	8.28284	7.90961	7.61118	6.76121	7.33244	6.75673	7.71415	7.49137	7.49141	10.4241	9.46828	8.90555	7.71086	10.4954
Os04g0434700	Non-protein coding transcript, unclassifiable transcript.	No Hit	5.98646	6.11635	5.50693	7.38381	7.32598	6.98764	6.23867	5.27042	4.81526	7.75993	7.54003	6.65318	4.54424	4.86751	4.70052	6.29591	6.91455	6.36027	7.81552	7.59376	6.81213	8.42996	8.64353	8.79761	4.29428	4.05318	6.00658	6.47687	7.14222	7.08662	8.4029	8.27375	8.02257	8.58793	7.63672	7.87415	7.10022	7.2237	7.04593	8.59167	7.86056	7.96421	11.3201	9.99241	9.57423	8.91918	11.4099
Os04g0437300	U box domain containing protein.	U-box domain containing protein, expressed	7.74435	7.2035	7.60509	6.8137	7.02541	7.3582	7.45505	5.93305	5.96112	7.08454	7.12965	6.91618	5.64727	5.53756	5.60367	6.28299	6.06796	6.66608	7.90911	6.75945	8.1422	7.72249	8.59207	9.14451	4.95875	6.0046	5.48331	6.67985	6.27117	6.17148	8.34535	8.41783	8.12206	8.63873	8.15158	7.64624	7.72549	7.68166	8.56981	7.71126	7.90491	7.9105	8.01851	8.30616	8.42116	5.68673	8.39867
Os04g0440300	Cyclin-like F-box domain containing protein.	OsFBX135 - F-box domain containing protein, expressed	3.8018	3.83745	4.3821	4.30184	4.24681	4.48113	4.93167	4.46828	4.69854	5.59868	5.31486	5.55529	3.95341	3.96988	4.28921	4.56517	5.11733	4.91738	6.19593	6.66311	6.08598	6.05759	5.61091	6.2723	6.21909	6.59198	7.07856	7.68323	6.82129	7.10104	6.62265	6.46373	6.60507	6.72271	6.06858	6.42577	6.16435	6.91454	7.15958	7.05713	6.75438	7.6231	6.29749	6.1701	6.31156	8.14436	7.5003
Os04g0456400	(No Hit)	No Hit	5.6144	5.49385	5.88726	6.28464	6.70436	6.5138	5.88195	6.02236	5.9971	7.64557	7.53463	7.70362	6.60972	6.76109	6.49514	7.94794	7.657	8.11703	6.66207	6.57052	5.58135	7.28526	6.72763	6.62681	6.45907	6.38307	5.77904	8.04322	7.73927	7.54319	6.65091	7.17235	6.77637	6.38426	6.47227	6.73087	7.06011	7.00895	7.0115	7.16134	7.16079	6.87645	8.00884	7.05267	6.96863	6.583	7.84093
Os04g0464300	Conserved hypothetical protein.	No Hit	4.40372	4.59046	4.81553	3.96118	3.70607	5.43976	3.97711	4.35786	3.29354	4.73576	4.56438	4.57944	5.76112	5.18795	5.23755	5.86515	4.87165	5.86484	4.45182	4.41583	4.39674	4.64117	4.15682	3.67483	4.89718	4.43107	5.05291	5.69718	4.86388	5.63604	5.1495	5.31689	4.51027	5.1336	6.14664	5.70664	5.63328	5.17886	4.53485	4.3426	5.12175	4.0014	5.23819	5.0616	5.12797	4.31731	4.87316
Os04g0498100	Conserved hypothetical protein.	No Hit	4.14319	4.31752	4.66959	3.6472	4.27819	4.02061	2.5737	4.06366	2.7805	2.5845	3.13582	4.19394	3.4588	3.68002	4.02179	3.75982	3.35603	3.84077	4.38224	3.99421	3.43108	4.44881	4.04461	4.21396	4.26675	4.20148	6.18787	4.02199	3.68949	4.12557	3.62386	4.2119	3.78182	3.38923	4.68211	4.3936	5.93945	4.72314	3.48459	4.72386	4.25903	3.06879	3.39771	4.15043	3.33925	3.88347	3.01718
Os04g0501100	MRS2-5.	CorA-like magnesium transporter protein, putative, expressed	6.86425	7.30101	7.26572	6.5142	6.70388	6.8695	6.80232	5.96216	5.52593	6.34436	6.7252	6.82019	4.92572	5.45956	5.38265	5.81822	6.25944	5.39449	5.83953	6.16096	5.90831	5.52801	5.60266	5.83848	6.34055	5.78332	6.59829	7.26503	6.58512	6.48711	5.15725	5.69218	5.6269	5.43044	5.71087	5.37519	5.72909	6.34468	5.5868	5.43913	6.01117	6.19265	7.08625	6.31927	6.06183	6.48951	6.85716
Os04g0503100	Hypothetical protein.	expressed protein	8.35687	8.96113	7.5896	7.99876	8.17013	7.3358	8.78309	8.65331	8.48193	8.68764	8.46309	8.31679	8.43904	8.726	8.93725	7.54929	8.365	7.89914	6.93809	7.02952	6.96541	7.15389	7.12215	7.31684	7.03518	6.15311	7.13744	7.27347	7.01136	7.28091	6.38277	6.21759	6.5286	6.66093	6.38973	6.55927	7.10002	8.17035	7.21396	8.22727	7.72111	7.60805	8.91621	7.67198	7.25868	8.08274	8.1423
Os04g0516200	Ribulose bisphosphate carboxylase, large chain family protein.	DUF640 domain containing protein, putative, expressed	2.32952	2.4152	-0.858317	2.47853	2.34776	0.138544	0.989561	3.00685	1.26307	2.31722	3.13858	2.36844	2.28824	1.58961	1.56208	3.46686	2.52227	1.56063	10.1344	8.40524	6.35911	8.77	8.32712	10.2079	3.87972	4.7972	5.69677	2.8489	3.34469	-2.2158	4.20417	6.00235	5.31441	5.67075	5.76881	2.74112	4.71032	4.73236	4.88804	5.03143	5.26525	7.57029	2.30136	2.69536	0.551102	2.49352	1.85779
Os04g0524700	Conserved hypothetical protein.	No Hit	1.27521	2.12383	3.31354	1.67733	0.686838	3.10571	2.11026	2.90314	2.51568	2.55752	2.52109	3.72231	2.41436	1.13262	0.882604	2.04672	2.28718	3.03165	1.30878	2.12162	2.78192	1.14033	1.57094	2.16537	3.49865	2.7836	4.23954	2.05808	1.27094	3.17754	2.94056	3.31096	3.96534	2.8521	2.75045	3.44771	5.00426	3.12472	3.42059	2.48901	2.37375	3.06722	5.0897	4.103	4.53082	3.29272	4.79466
Os04g0532100	Short-chain dehydrogenase/reductase SDR family protein.	short-chain dehydrogenase/reductase, putative, expressed	4.53732	4.30002	3.70255	2.19764	2.8417	2.9705	4.36253	4.78048	4.14667	3.17315	3.4355	3.4943	5.30154	4.41817	4.78439	4.65023	4.5133	4.44032	5.98269	6.85693	5.56318	5.47468	4.90745	5.21713	6.53069	6.69147	6.91554	6.07042	5.18154	5.00375	6.01392	5.96835	6.4906	6.4029	5.97168	6.31792	5.3751	5.60294	6.59637	5.55672	5.50445	5.715	5.80975	6.01049	5.84258	4.49929	5.4179
Os04g0540300	Phytochelatin synthetase-like conserved region family protein.	COBRA, putative, expressed	4.084	4.49269	5.44631	4.56828	4.63518	5.13139	5.34285	5.11714	4.19449	3.189	4.0301	5.12915	4.01327	3.96333	4.45888	4.28724	4.22225	4.71644	5.25163	4.35409	4.37597	3.85466	3.46407	4.25234	3.48587	5.60127	7.01284	4.82669	5.48393	6.16246	4.47039	4.70083	5.00512	3.95572	3.22946	3.91707	6.73204	5.56221	5.20308	6.13907	5.05433	5.17001	5.35076	4.68877	4.23959	4.05596	4.26169
Os04g0551600	FYVE/PHD zinc finger domain containing protein.	zinc finger protein, putative, expressed	4.8019	5.19324	4.9949	5.47569	5.75842	4.90668	5.57105	5.50958	5.35599	5.98687	5.58513	5.7565	4.26228	3.5985	4.56837	5.21714	5.32915	4.64548	7.70817	7.36769	6.26914	8.36381	7.44797	7.47192	7.38592	6.72036	8.08735	7.20096	7.62646	7.47217	7.65303	7.50686	7.82109	7.47863	7.52353	7.02232	6.41443	6.5444	7.4966	7.41578	6.9947	7.37845	11.2794	10.3165	10.2225	8.60375	10.788
Os04g0560300	L-amino acid oxidase.	amine oxidase, putative, expressed	7.90702	8.54661	7.2108	8.1317	8.33518	7.10726	9.33345	10.25	10.0113	9.53994	9.86935	9.08405	10.2375	10.1009	9.79325	9.72734	9.93019	10.4689	8.70243	9.18043	8.81826	9.17751	9.16799	8.96597	8.41774	8.15966	8.69908	9.02675	9.5901	8.18849	8.34977	8.42716	8.64732	8.28464	8.10731	8.26435	8.64817	8.45178	8.72353	8.36744	8.57495	8.67396	10.367	9.85489	9.83902	9.42149	9.9072
Os04g0573900	Cytochrome P450-like protein.	cytochrome P450, putative, expressed	5.58274	5.09751	5.17676	5.94914	5.53383	5.04447	8.79209	8.31977	8.57081	9.57348	8.77983	8.80299	9.29405	9.45408	8.89876	9.86114	9.68982	9.90449	6.66499	7.63754	6.30694	6.55197	5.92811	5.91326	9.50327	8.88898	8.9006	10.5014	9.90444	9.05801	9.35334	9.03405	9.18174	9.22626	8.2925	9.06001	10.0136	10.3432	10.5389	10.7357	10.1825	10.8742	5.91653	7.25262	6.60149	4.576	7.08241
Os04g0581400	(No Hit)	B3 DNA binding domain containing protein, expressed	5.99984	6.03519	5.61329	7.57898	7.3105	6.66257	6.75853	7.02235	6.54915	8.37228	8.11853	7.4731	6.62283	6.9953	6.42155	7.43929	7.99536	7.90451	7.77596	8.44272	7.20851	9.06975	8.51152	7.86159	7.04943	7.0072	6.83063	8.68275	8.69526	8.02216	8.20814	8.12725	7.88979	8.31034	8.40755	8.5504	7.38537	8.21608	7.98299	8.66404	8.5082	7.58101	8.82496	7.7544	7.48881	8.06788	7.9512
Os04g0581600	UDP-glucose 6-dehydrogenase (EC 1.1.1.22) (UDP-Glc dehydrogenase) (UDP-GlcDH) (UDPGDH).	UDP-glucose/GDP-mannose dehydrogenase family, central domain containing protein, expressed	4.24639	3.43166	4.38344	4.49546	4.12453	4.72078	4.80621	4.07081	4.26115	6.15289	5.86128	6.39787	5.15851	4.4908	5.1868	6.36639	5.5374	5.10209	5.72272	6.00135	5.14202	6.60485	6.06557	6.14421	4.98591	5.91482	5.51871	7.41073	7.04724	6.97456	5.6397	5.64875	5.35116	5.55377	6.07577	6.34516	5.58139	6.05953	5.74391	6.32577	6.1777	5.69007	7.33835	6.37328	6.42025	5.54488	6.44407
Os04g0588500	Non-protein coding transcript, putative npRNA.	No Hit	3.70975	3.74217	3.98343	5.16069	5.14509	4.2962	3.86796	3.72268	4.09213	4.89294	5.50092	4.88459	2.0002	3.40109	2.70761	3.67988	4.70309	3.8801	5.05925	4.29664	5.2664	5.44187	5.87031	6.22917	4.65198	5.74512	4.16294	3.17559	4.27278	5.45359	5.50306	5.75487	5.65771	5.45639	5.95893	5.13573	5.69424	5.63377	4.71819	4.473	5.45311	5.37143	8.14788	7.30676	7.29307	5.44688	7.84113
Os04g0594000	RWD domain containing protein.	ara54-like RING finger protein, putative, expressed	5.95383	6.16788	5.38858	6.82998	7.12035	5.3187	6.79369	6.6209	6.24092	7.48446	7.55623	6.91063	7.20744	7.67523	7.46182	7.45637	8.03612	7.68412	5.80698	6.27538	5.46152	6.89992	6.12459	7.29643	6.14857	5.74023	7.09452	7.52737	7.79094	7.40975	7.55345	7.32219	7.48524	7.75787	7.06751	7.09349	6.96438	7.12819	7.39513	7.17187	7.57439	7.91611	8.50154	7.67203	7.5607	8.44573	8.34006
Os04g0594400	RNA-binding region RNP-1 (RNA recognition motif) domain containing protein.	RNA recognition motif, putative, expressed	6.93418	7.13977	7.29406	7.64157	7.92638	7.22739	7.92158	7.84132	7.73433	9.06129	9.10749	9.16064	9.20665	9.04589	8.18839	8.89929	8.80351	7.58147	10.0263	9.56831	8.24231	10.0152	9.40951	9.37091	9.33806	9.13323	9.12164	9.64713	9.10504	8.34722	9.38098	9.34725	9.65306	9.68154	9.08637	9.21153	8.71909	8.73213	9.14757	9.40111	8.97361	9.39175	10.8896	10.2876	10.2892	8.70894	10.4123
Os04g0599600	Conserved hypothetical protein.	No Hit	7.71728	7.76053	7.82938	8.31494	8.33351	8.36661	7.65561	8.32984	8.15751	8.01841	8.47463	8.2717	7.3121	7.67661	7.35592	7.41459	8.10249	8.11491	7.2515	7.08178	7.36827	6.97905	7.55754	7.23181	6.54954	6.00267	6.49826	7.32793	7.70939	6.81007	6.11932	6.22036	6.00278	6.0241	5.97615	5.92408	9.30811	7.85852	7.00654	8.3053	7.50276	7.1236	9.31969	8.83302	8.50187	9.30798	8.67827
Os04g0599800	WD-repeat protein-like protein.	WD repeat-containing protein, putative, expressed	4.74994	4.98064	3.84874	6.77212	6.74866	5.88245	4.62147	3.82804	4.14855	6.56558	6.55607	6.39826	4.43271	4.25096	4.89226	5.54057	6.7164	5.04805	7.52433	7.00422	5.53014	8.63577	8.5745	8.39006	3.44905	5.68302	5.15203	3.71572	4.73974	5.20584	8.0673	7.62479	7.73004	8.28823	7.41068	7.00722	4.4296	5.3995	6.25649	6.00649	5.86169	6.92418	10.0567	9.15338	9.07722	5.11903	9.85526
Os04g0617200	TPR-like domain containing protein.	No Hit	3.28447	3.25518	3.52672	6.44246	6.94539	6.29153	6.99423	7.57828	6.64187	9.03682	9.19257	9.16196	4.40218	4.72015	4.59975	7.98724	8.18492	7.83529	7.6642	6.74687	7.66566	7.77605	7.99112	7.39924	7.66643	6.83166	7.03684	9.7776	9.71758	8.50806	4.80147	4.85002	4.94029	4.65916	5.15934	5.28199	6.92702	6.35081	6.31354	6.76018	6.83488	6.69491	9.75647	7.37053	7.57375	8.69633	8.87409
Os04g0626500	Disease resistance protein RGA2 (RGA2-blb) (Blight resistance protein RPI).	No Hit	8.08134	8.54059	7.98718	8.1626	8.1825	7.59529	8.36116	8.29181	7.91661	7.79359	7.86535	7.54115	7.27976	7.39183	8.15197	6.66713	8.09847	6.89908	6.20919	6.39529	7.7697	5.86745	7.003	7.61763	7.17925	7.00041	6.79176	6.18162	6.43446	7.10374	6.8666	7.0239	7.57812	6.72617	6.07709	6.54827	6.56705	7.07447	7.15725	7.02844	7.04367	8.03855	8.53584	8.30185	8.04883	7.68735	8.516
Os04g0644100	Sterile alpha motif homology domain containing protein.	jp18, putative, expressed	2.86548	4.22851	4.70336	3.08388	3.28396	4.03167	3.45366	3.70987	3.38963	3.05962	3.01366	3.81548	3.44772	3.19549	3.24049	3.05956	2.51454	3.75125	10.7301	9.23861	8.53437	10.6025	10.1803	9.82855	4.20037	5.24492	6.44813	4.95267	5.863	7.17667	4.97778	5.60606	6.51955	5.3454	6.23217	6.48623	4.94556	2.09844	5.07632	4.7062	4.1919	4.84757	9.31133	9.07672	9.52477	4.81525	8.96888
Os04g0647900	Leucine-rich repeat, typical subtype containing protein.	leucine-rich repeat family protein, putative, expressed	4.86555	5.07098	5.09832	4.6438	5.05795	4.15721	6.94062	7.18366	6.68546	6.65967	6.66082	6.09954	5.56852	6.0334	5.04267	6.25024	6.86793	6.65202	4.08798	4.909	4.2498	4.15041	3.87281	4.04695	4.67844	5.55356	4.1892	5.95835	5.41756	4.36391	8.27504	7.8241	8.26075	8.39821	7.57607	7.59925	7.0748	7.21512	8.55262	7.12703	6.87283	7.56744	3.64264	4.54674	4.84489	6.04531	4.98588
Os04g0667900	Regulatory protein RecX family protein.	regulatory protein RecX family protein, putative, expressed	8.99039	9.47776	8.92649	8.27567	8.33659	8.20037	7.85522	7.76068	7.45726	8.1676	8.52676	8.00321	7.43253	7.85605	7.92004	7.18592	8.15314	6.85935	7.12694	7.2452	7.80784	7.13561	7.96728	8.15014	5.25172	5.62142	5.94167	5.91527	7.06023	5.99024	7.00184	6.69302	7.52353	7.31085	6.17758	7.28277	6.49186	6.18325	6.44804	6.42015	6.19729	6.91523	8.95539	8.36859	8.18827	8.05158	8.78557
Os04g0672600	Leucine-rich repeat, typical subtype containing protein.	phytosulfokine receptor precursor, putative, expressed	4.75083	4.91064	4.22246	6.56939	6.33932	5.32207	5.78881	5.09997	5.05904	6.47658	6.49144	5.35548	5.96272	5.57625	5.6583	6.6218	7.16341	6.74993	4.31646	4.98248	4.53288	5.917	5.14679	4.89884	3.79874	5.26621	4.97847	4.51878	4.67448	4.69178	6.90246	6.5701	6.73765	7.50286	7.46696	8.16718	6.30265	6.75449	6.75001	6.95352	6.70666	6.70567	5.53403	5.03564	5.54233	5.90454	6.73345
Os04g0682500	Peptidase T2, asparaginase 2 family protein.	L-asparaginase precursor protein, putative, expressed	10.1458	10.0798	10.093	10.0371	9.88039	10.2768	9.35712	8.52849	8.34085	9.16903	9.33036	8.844	7.8727	8.15265	8.26406	8.35388	8.95177	7.98755	8.64761	8.5385	8.66505	8.56702	8.58311	8.86748	7.03824	6.52023	7.45581	7.76827	7.96289	7.49555	8.80411	8.40207	8.74461	8.80396	8.08552	8.39474	7.62701	7.8434	8.12271	8.66989	8.00474	8.38476	9.98601	9.16015	9.12208	9.29313	9.63274
Os04g0682900	DNA mismatch repair protein MSH3 (AtMsh3).	DNA mismatch repair protein MSH3, putative, expressed	9.86296	10.3258	9.1313	9.96809	10.1291	9.44655	10.3009	10.4942	10.2076	9.89376	9.88496	9.20273	9.79793	10.1343	10.0103	9.32205	10.2251	10.0866	7.66777	8.46552	8.14943	8.1193	8.24288	8.46855	8.68385	8.60149	8.98994	8.91744	8.95475	8.74806	7.63125	7.55909	7.49725	7.93472	7.33345	7.9484	8.06138	8.60814	8.22494	8.53154	8.56697	8.55512	9.44462	8.55612	8.4705	9.34179	9.14595
Os04g0683500	Adenosine deaminase acting on tRNA 1.	tRNA-specific adenosine deaminase 1, putative, expressed	8.29067	8.8181	7.34055	7.83365	7.99627	6.8608	8.73382	8.24629	7.86223	7.96037	7.7951	7.09037	7.75878	7.97963	8.08347	6.72805	7.96722	6.50573	7.50359	7.41786	7.22369	6.69385	7.07284	7.02607	6.22464	5.97223	6.30741	5.95909	5.84929	5.37464	7.60295	7.31098	7.36177	7.37729	6.90476	6.97173	6.64349	7.6278	7.26616	7.79074	7.36732	7.45547	9.07794	8.3992	8.07627	8.04782	8.56581
Os04g0689700	Conserved hypothetical protein.	RNA-binding region RNP-1, putative, expressed	7.14644	6.58044	6.72343	6.14537	5.79407	6.06659	5.62963	4.83473	4.52221	4.12221	3.89508	4.23466	4.19982	3.60907	4.36428	3.95797	3.89723	3.66444	4.90111	4.60201	5.36176	5.29542	5.70462	6.09095	5.18966	5.13997	5.49655	4.22151	4.63907	4.87764	4.76846	4.36233	4.93618	5.57018	4.45192	4.99501	3.50334	3.0408	3.95025	4.399	2.88322	4.20815	4.68384	4.98277	5.15077	7.66736	6.36901
Os05g0103000	Basic helix-loop-helix dimerisation region bHLH domain containing protein.	helix-loop-helix DNA-binding domain containing protein, expressed	5.98264	6.28113	6.20848	6.28749	6.64474	5.13908	6.3194	6.47408	6.03025	5.68335	6.02255	5.96013	6.3112	6.77572	6.88798	5.95741	6.85184	5.94089	7.2542	6.89567	7.87964	7.4897	7.84924	7.85597	6.1001	5.64295	5.36559	6.32989	4.92263	5.66881	7.25926	6.9161	6.85012	7.13164	6.76696	7.08345	7.94998	7.09965	6.87911	8.26754	7.64827	6.6516	9.00118	7.88425	7.51627	7.06724	8.69034
Os05g0105600	YT521-B-like protein family protein.	ECT protein, putative, expressed	7.70293	7.35998	8.25888	9.87422	9.74189	10.0331	10.0933	9.85036	9.43933	9.93351	9.86594	9.12575	7.86307	7.95619	7.7246	8.61742	8.88962	8.27067	8.96357	8.43609	9.28489	8.95267	9.20748	9.70129	8.66057	8.40274	8.99027	7.84917	8.90857	8.42993	7.63554	7.13045	7.57357	7.79912	6.65182	7.41402	7.0237	7.34223	8.10342	7.71789	7.30511	8.46908	10.395	9.70006	9.78529	10.2597	10.4821
Os05g0105900	Arginine/serine-rich protein.	serine/arginine repetitive matrix protein 1, putative, expressed	10.3991	10.5712	9.95744	11.7282	11.6446	11.1581	11.4299	11.134	10.8418	11.7603	11.8508	11.2628	10.0538	10.1503	10.4734	10.4276	11.4154	10.3574	10.079	9.55145	11.1346	10.3536	11.0296	10.9254	9.15123	8.53628	10.1747	9.4812	10.2904	10.2993	10.4929	10.1038	10.4414	10.5142	9.62978	10.1155	9.31419	10.2607	10.4795	10.767	10.3802	11.0794	11.8209	11.2605	11.1021	11.9895	11.7491
Os05g0107300	Conserved hypothetical protein.	expressed protein	10.5192	10.3902	10.0766	10.882	10.5561	10.203	11.2275	11.0176	10.9024	11.5655	11.4299	10.8559	10.8696	10.7865	10.2889	10.553	10.9543	10.486	10.1556	10.482	9.95774	10.2053	10.2549	9.97704	10.2437	9.58331	10.0198	10.4263	10.9128	10.4343	10.7331	10.4886	10.416	10.6785	10.0338	10.4374	10.2301	10.3993	10.7502	10.8885	10.518	10.7296	11.5332	10.9535	10.7015	10.7096	10.8759
Os05g0125100	(No Hit)	expressed protein	5.37744	5.6699	5.12676	4.7806	4.54302	4.63377	3.72998	3.34666	3.44868	3.13903	3.43339	4.31273	4.06148	3.15681	1.10984	3.37157	2.18803	3.04778	9.82921	8.77384	8.65415	10.0518	9.82095	9.68794	6.31803	6.25353	7.0643	6.23257	7.0263	7.66337	8.59583	8.61036	8.18684	8.14593	7.99702	7.30909	6.45347	6.74608	7.24587	6.4709	7.21294	7.29089	10.4769	10.4263	10.3042	7.02495	10.5429
Os05g0128900	Trehalose-phosphatase domain containing protein.	trehalose phosphatase, putative	7.61902	4.11391	4.14309	4.59095	4.7321	5.42702	3.44186	3.17146	3.00587	4.01423	5.06578	4.32469	1.35957	3.58433	2.26936	1.95745	2.17156	3.55537	5.49563	5.59906	4.82055	6.68196	6.64466	6.57702	4.82638	5.12511	4.34495	4.33446	4.81493	4.2726	8.15512	8.37903	8.37561	7.78858	7.58472	8.02911	7.29552	6.68613	8.21619	7.19245	7.21515	7.10178	7.63428	6.57856	6.50397	6.11052	7.80241
Os05g0129400	Ankyrin repeat containing protein.	expressed protein	2.71287	3.53212	2.83768	3.8144	3.92503	3.44626	2.36973	3.73528	3.25429	4.03893	4.1482	4.10956	4.33824	3.85573	4.50019	6.11652	5.49893	5.92496	3.12821	3.47625	2.08783	2.72876	2.56585	2.05681	1.94769	1.41569	3.48778	5.03952	4.16541	1.07705	6.05368	6.34136	6.80827	5.77293	5.57233	6.54973	6.26242	6.71151	6.99432	7.66988	6.94256	7.47952	2.65994	2.5826	5.50882	4.69958	2.91737
Os05g0129700	Homeobox protein rough sheath 1.	homeobox protein knotted-1-like 6, putative, expressed	0.831615	2.13013	3.23623	2.7842	2.73162	2.82126	2.77576	1.65452	2.4161	2.76686	1.9482	4.1083	2.9103	3.45607	2.44801	3.14439	2.53615	3.40248	2.92676	3.79402	3.07356	4.51536	4.21138	2.98959	4.79213	5.09303	3.20962	4.91161	3.91416	4.84534	9.39405	9.0601	9.25174	9.78624	9.27612	9.44123	8.58367	9.23334	9.61838	9.47253	9.01716	10.0492	5.84103	6.89627	7.83201	8.64687	7.64831
Os05g0134300	Protein of unknown function DUF408 family protein.	expressed protein	8.34567	8.67151	7.85382	8.24552	8.24695	7.66632	9.05202	8.98537	8.8906	9.08922	8.98832	8.47177	9.10936	9.16076	9.13536	8.96763	9.18463	9.17984	8.46422	8.74833	8.27168	8.60202	8.56364	8.77208	8.56486	7.78149	8.99377	8.91814	9.18259	8.61561	8.39068	8.35429	8.43451	8.36805	7.95933	8.31874	8.67968	8.76436	8.75146	9.05329	8.66275	9.14023	9.70216	8.84273	8.69031	9.11657	9.84542
Os05g0145900	Conserved hypothetical protein.	expressed protein	4.11486	4.54401	4.26248	4.46929	4.60169	4.6802	3.50276	4.01972	3.39796	3.45146	3.54108	2.29963	2.86081	3.194	3.05073	2.58206	3.48396	2.65568	2.29203	3.19075	3.49458	1.8008	2.24261	2.34221	1.91901	-2.92383	1.47815	-0.103136	0.501227	-0.666921	2.77436	0.565465	2.91219	2.35031	-0.778371	0.265704	1.82615	0.709577	2.0549	1.92419	-0.950068	1.88241	5.04464	4.31061	3.62885	3.86511	4.61774
Os05g0148000	Conserved hypothetical protein.	expressed protein	10.6711	11.1669	10.48	9.94697	9.94047	9.46792	10.4137	10.2777	9.98794	10.5372	10.7648	10.3692	9.87275	9.86123	10.1573	9.26392	10.3293	9.08403	8.49584	8.82421	9.58899	7.83502	8.61567	8.79048	8.80472	8.24175	9.46178	8.8097	9.15276	9.0982	9.22483	8.89997	9.68799	9.09099	7.56838	8.97382	9.07888	9.95337	9.94778	10.1451	9.75113	10.2387	10.9168	10.3508	10.0449	10.3722	10.4688
Os05g0153200	Peptidase M14, carboxypeptidase A family protein.	transcription factor X1, putative, expressed	3.91473	0.525853	3.10206	1.52387	1.37622	1.81668	2.88781	0.162563	1.18482	0.906256	1.27858	0.988127	1.64519	1.2716	0.031819	2.03627	1.23957	0.777868	3.12593	3.10023	5.27515	3.31386	3.58629	3.43623	2.6889	4.42874	1.51004	3.1018	1.61547	2.81193	1.50076	0.380898	1.24008	2.48497	0.936465	1.77539	2.19088	-0.486707	0.0716507	-1.16503	1.03067	0.920926	6.50744	4.41106	4.85016	5.88117	6.02399
Os05g0153500	(No Hit)	trehalose phosphatase, putative	4.30073	4.44114	5.65804	4.61753	5.12309	5.56121	4.02161	3.97867	4.08144	3.2825	4.67577	4.34497	3.00498	3.18461	3.83557	3.05073	2.75617	2.62617	6.5357	6.26595	5.67423	7.27151	7.22725	7.8274	2.86925	5.25352	5.50694	3.16456	5.29974	4.57192	8.6944	9.07486	9.3536	8.42055	8.1229	8.97377	7.85691	7.16832	9.28409	8.30699	7.55752	8.01422	8.49049	7.08747	7.55211	6.97029	8.53534
Os05g0156800	ARM repeat fold domain containing protein.	suppressor of Mek, putative, expressed	10.7128	10.7939	10.5333	10.165	10.1662	9.95648	11.1719	10.7117	10.5968	10.2864	10.2964	9.85748	9.97463	10.311	10.3842	9.29065	10.1226	9.38532	8.82009	8.87247	9.58687	8.55704	9.07178	9.63682	9.75593	8.93942	9.38704	8.80364	9.21642	8.99921	9.69828	9.47214	10.0774	9.9608	8.87725	9.99424	9.28773	9.64111	10.0438	10.1751	9.83736	10.2854	10.5368	10.362	10.2612	10.2078	10.3628
Os05g0196400	Hypothetical protein.	expressed protein	6.23413	7.05834	6.16122	5.63761	6.07177	5.06104	7.05656	7.44846	6.52502	6.15627	6.51997	5.88557	6.24447	6.69433	6.88272	5.01685	6.3493	5.14828	5.40175	5.4071	6.17399	4.96374	6.16771	5.92782	4.8506	5.09969	6.19082	4.73656	5.25885	3.88227	5.42172	5.37442	5.77807	5.65398	4.4093	5.31997	5.51063	5.89683	6.08879	5.45277	5.94918	5.99	8.03502	7.4278	6.48504	7.26351	7.46858
Os05g0203800	MADS box protein.	OsMADS58 - MADS-box family gene with MIKCc type-box, expressed	4.00583	3.19739	3.49072	3.28839	3.57706	4.46584	3.17377	2.7886	1.84074	2.97659	3.62811	3.30817	5.45408	5.26073	4.08491	5.10965	5.06622	4.69099	4.93615	4.64105	7.00911	4.69906	4.4351	4.54626	5.00754	5.29623	4.53292	2.33176	2.48161	2.28971	4.22445	2.92171	2.66974	2.80473	3.29986	3.8472	4.83396	3.51545	3.01796	3.36073	3.68636	1.65442	3.00266	2.7194	3.28811	3.69513	5.39106
Os05g0209000	Conserved hypothetical protein.	expressed protein	6.2537	5.89678	6.79757	6.87271	7.20257	6.81226	5.84214	5.77564	6.20322	5.66777	5.92653	6.44321	7.15116	6.98661	6.91087	6.69222	6.39114	7.01441	6.01308	5.59837	5.67523	6.56026	6.1105	6.37008	5.80772	4.90928	5.10152	6.38609	6.79196	6.45536	4.87968	4.61264	4.88162	4.85264	5.03787	5.27276	6.43724	5.55928	5.28967	5.1594	6.04343	5.42136	6.16083	6.12999	6.78098	7.56785	6.5863
Os05g0212300	Endo-beta-1,4-glucanase precursor (EC 3.2.1.4).	endoglucanase precursor, putative, expressed	3.12964	3.6158	4.25746	3.54908	4.10863	3.93661	2.86555	4.58828	4.5846	4.91961	5.49129	5.38685	4.95734	5.00487	5.13259	5.53941	5.66099	5.73052	6.84341	6.1985	5.14319	7.72896	7.00867	6.75702	5.70065	5.29125	4.73584	8.1455	8.12269	6.80675	8.49453	8.23459	8.18577	8.77851	8.04694	7.89506	7.03007	7.01719	7.8297	6.9722	6.21176	7.25805	9.12636	8.19143	8.00113	6.08495	8.59215
Os05g0237100	Type A-like cyclin.	cyclin-A1, putative, expressed	8.00818	8.25188	7.671	8.74905	8.91932	8.50408	8.67081	8.50875	8.23085	8.90797	8.82627	8.73164	7.25429	7.27233	7.89848	7.93601	8.77307	7.3364	6.72591	6.75057	7.93564	6.97199	7.56067	8.00472	7.09024	6.31434	7.0318	6.65225	6.78236	7.2833	6.68066	6.55776	6.76935	6.72367	6.52222	6.8034	6.70594	7.19137	7.36929	6.68315	6.91712	7.594	8.07796	7.6746	7.90255	8.20067	8.19226
Os05g0270200	Galactose-binding like domain containing protein.	Sad1 / UNC-like C-terminal domain containing protein, putative, expressed	12.3143	12.562	12.06	12.5044	12.6334	12.046	12.3473	12.5742	12.234	12.7908	13.1198	12.8557	12.9915	13.3471	12.9505	13.06	13.0913	13.0636	12.5577	12.5102	11.7989	12.6806	12.2774	12.1819	12.4404	11.9998	12.4625	13.4905	13.3736	12.9089	11.6058	11.6769	11.9335	11.6137	11.2719	11.7653	11.2794	11.4632	11.7967	11.4135	12.0038	12.0365	12.5435	12.5063	12.4174	12.1962	12.4299
Os05g0290300	Hypothetical protein.	N-acetylglucosaminyl transferase component, putative, expressed	7.97678	8.23523	7.66874	8.86291	8.94346	8.19098	9.12947	8.85101	8.44934	9.31817	9.08118	8.42822	8.32682	8.17682	8.59557	8.23489	9.13132	8.26748	7.73905	7.88542	8.51098	7.41964	7.89904	8.22661	7.76907	7.2811	8.05463	8.19289	8.0602	7.67863	8.4218	7.89375	8.70862	8.39917	7.10956	8.11829	7.9731	8.41341	8.79565	8.7764	8.38896	8.9442	9.35486	9.322	9.19762	9.30836	9.55871
Os05g0298900	Hypothetical protein.	expressed protein	10.7366	10.8714	12.1145	11.0893	11.0774	11.4987	10.6577	10.5742	11.3815	11.5465	11.639	11.8496	10.6301	11.1856	11.499	11.0436	11.1965	11.5299	11.5397	11.2747	11.5618	12.0753	11.6113	11.7095	10.9101	10.6296	10.285	12.2168	11.8325	11.4645	10.9866	11.3771	11.3662	11.0618	11.3321	11.1781	10.3693	10.7796	11.0233	11.1601	10.9821	11.1962	12.4553	12.2085	12.2029	11.7719	12.414
Os05g0320300	Hypothetical protein.	transposon protein, putative, unclassified, expressed	10.4522	10.6127	10.6083	9.18178	9.83851	9.31413	8.99765	8.77005	8.98035	7.69837	8.07366	7.76794	8.44214	8.84666	9.75275	6.93966	8.31485	6.69346	8.3931	8.14014	9.17231	8.22037	9.06816	9.49727	6.75649	6.64771	6.93826	6.0377	6.23179	7.08751	7.66507	7.61831	8.20156	8.18339	7.25475	7.78208	5.90895	7.00967	7.29652	7.1052	7.01016	7.93701	9.84551	9.29296	9.21302	10.067	10.3909
Os05g0324400	Hypothetical protein.	No Hit	4.50005	3.26662	4.27373	4.07705	4.0975	3.93352	4.83072	3.83873	3.51292	5.58823	3.72148	4.11067	3.42219	3.48359	4.44159	3.69041	5.05689	3.19257	3.12964	3.44325	4.25621	3.80228	4.22543	4.74965	4.65027	3.67062	3.92219	3.10036	2.80135	2.05773	3.75262	3.6209	5.05727	4.1004	3.52103	2.84167	4.17753	3.89762	4.11593	3.68507	3.32493	4.25154	5.4837	5.57604	5.04902	5.6379	6.19889
Os05g0341100	Protein of unknown function DUF239 domain containing protein.	No Hit	9.38466	9.11876	7.77035	9.75238	9.52693	8.3064	9.48214	10.0069	9.58484	9.72368	9.50472	9.25214	10.5185	10.6677	10.1441	10.2947	10.0567	10.1582	8.97008	9.0053	7.62398	10.0264	9.48623	9.38532	8.97531	8.67331	9.39011	9.46596	9.57862	8.16137	8.86062	8.59697	8.16843	9.45529	9.01607	8.98216	8.86594	9.00554	9.04975	9.25872	8.76126	9.3541	10.6278	9.89484	9.80154	9.26952	10.1238
Os05g0345100	Cellular retinaldehyde binding/alpha-tocopherol transport family protein.	patellin protein, putative, expressed	3.54646	4.22487	3.21437	6.93943	6.49036	5.80308	5.71925	6.16398	5.62183	8.24838	8.45565	8.4874	4.50498	4.47917	4.6565	6.64047	6.63485	6.50319	12.3997	11.6967	11.635	13.0023	12.9376	12.4655	5.71753	5.97693	7.34074	9.04837	9.78514	9.38114	11.0732	10.8149	10.913	11.0486	10.7907	9.78832	8.26911	8.49465	9.5956	9.07412	9.15657	10.0567	13.918	13.173	13.3775	6.42043	13.3353
Os05g0349000	Hypothetical protein.	expressed protein	5.15871	5.29395	3.59049	6.47603	6.26891	5.02484	6.59831	6.0356	5.85799	7.10419	6.72541	6.40613	5.88272	5.74103	5.94526	6.07905	7.14842	5.95854	4.71105	4.82468	4.85542	4.56791	5.17986	5.57814	3.95213	4.42983	4.61495	4.14351	4.25062	2.42255	5.12791	4.48152	5.07623	5.22057	4.0462	4.31439	4.77833	5.5025	5.12267	5.72929	4.88998	5.63088	7.24687	6.1965	6.0885	5.17817	6.8947
Os05g0372000	Conserved hypothetical protein.	expressed protein	6.53665	6.3533	5.89529	6.27172	6.38297	5.74566	5.8936	5.05143	5.34651	7.09588	4.79094	5.34088	5.70999	5.96384	6.72688	5.91708	5.99656	5.85674	4.30438	4.31917	5.11711	4.57965	4.53019	4.96237	2.56585	3.52871	4.18691	3.65216	4.00949	4.10045	4.78593	4.55727	5.18513	5.29799	4.56986	4.91779	5.09635	4.83325	5.18282	5.69504	4.48091	5.17224	4.92763	4.84083	5.00267	5.9106	5.31308
Os05g0399400	Chitinase (EC 3.2.1.14).	CHIT5 - Chitinase family protein precursor, expressed	5.00617	5.32122	5.90204	4.68716	4.36491	5.54802	4.32298	4.43586	4.8487	4.45975	4.33697	5.25823	4.80786	4.84516	4.76691	4.46672	4.08372	4.5641	9.06362	7.05951	8.91889	6.77221	8.15079	8.47362	5.57337	5.77095	5.14016	4.1235	4.64623	4.31453	4.07936	5.26995	4.35273	4.70218	5.6579	5.52731	6.37988	6.10934	4.5388	5.85208	6.12196	4.84533	4.18667	4.29182	4.86263	7.68133	4.74769
Os05g0414400	Protein of unknown function DUF659 domain containing protein.	hAT dimerisation domain containing protein, expressed	3.9511	3.75631	4.48162	3.92661	3.81084	4.60061	3.83945	3.35274	3.68948	3.72963	4.05571	3.36382	3.25748	3.72718	3.80728	3.44163	4.13887	3.35455	4.66907	4.41562	4.45237	4.77234	5.13722	5.56685	4.74061	6.11999	5.23957	3.72847	3.54762	4.84413	4.43794	4.63586	4.27112	4.28205	4.96877	3.98529	4.99939	5.03069	4.27492	4.1611	4.65411	4.24438	7.97437	6.37144	6.21514	4.42547	7.65347
Os05g0423400	PISTILLATA-like MADS box protein.	OsMADS4 - MADS-box family gene with MIKCc type-box, expressed	5.00525	4.71356	5.75362	5.01001	5.34055	5.59032	4.89547	4.95149	4.73925	5.38744	4.98244	5.90221	5.20663	5.20556	5.59623	5.72287	5.99087	5.70919	4.74235	4.53236	4.69797	4.32909	4.22707	4.82219	4.63412	4.33599	5.30583	6.36885	5.55612	5.92504	4.4401	4.71652	5.0646	4.88903	4.46696	4.82854	6.89313	5.50681	5.54255	6.1004	5.37402	5.24742	5.06819	4.85202	4.97483	5.00195	5.13558
Os05g0428400	UspA domain containing protein.	universal stress protein domain containing protein, putative, expressed	2.541	3.44444	2.2194	3.04741	3.12536	4.47758	1.84931	3.27492	2.17309	2.40841	2.73468	2.72087	3.04479	3.59182	3.3002	3.59731	2.77585	3.3932	7.42309	7.0367	6.0927	7.35214	7.22442	7.49179	5.52308	5.372	5.25417	5.29163	4.25321	3.16855	7.81393	7.5977	7.66125	7.35267	7.39537	7.04249	8.60558	7.02526	6.31046	7.83615	7.20274	6.23773	9.32777	9.76714	9.75749	7.75042	9.89399
Os05g0437800	Conserved hypothetical protein.	hypothetical protein	7.79881	8.39821	8.54181	7.62553	7.99393	8.01143	7.75453	8.55579	8.69288	7.72415	8.40847	8.6781	9.01345	9.36832	9.16307	9.36999	8.79055	9.97924	7.73146	8.4032	7.53973	7.90556	7.46536	7.77134	9.06227	8.66582	9.08973	10.0251	9.95904	9.17157	7.25193	7.47724	7.74579	6.62854	6.94892	7.75466	8.81314	8.88112	8.18928	8.55605	8.71587	8.74623	9.65478	7.72843	7.87378	7.90006	8.32375
Os05g0476400	Hypothetical protein.	hypothetical protein	0.207119	1.83575	2.06672	2.62538	0.840178	2.09936	1.14749	0.557645	2.67007	1.51761	0.997233	2.63722	0.740395	2.43358	1.31787	0.512176	2.53469	0.683191	8.54382	7.93466	6.37921	8.57927	8.39205	8.55615	-1.20236	-2.32011	3.80109	0.666244	1.63076	4.294	5.83129	5.55399	6.13001	5.54833	5.03464	4.69128	5.18749	3.90163	4.52968	3.33468	4.26435	5.0107	11.2707	9.80839	10.2217	7.96185	11.3741
Os05g0477800	High-affinity sulfate transporter HvST1.	expressed protein	6.18469	5.97375	5.31657	6.78471	7.01256	6.86808	6.94529	5.89712	5.4097	5.88502	5.83462	6.16876	3.45256	3.9202	2.69231	4.82941	4.68762	5.44683	6.53008	6.44276	6.81908	7.47212	7.69696	8.09731	6.20692	5.55944	5.64248	6.01956	6.35788	6.57944	5.21134	5.06101	5.36086	5.95659	6.02062	6.00509	5.19185	4.95832	4.69074	5.31974	5.22386	5.74122	8.6065	7.72872	7.52397	7.96066	8.58395
Os05g0490300	Cyclin-like F-box domain containing protein.	OsFBX168 - F-box domain containing protein, expressed	7.7427	7.61151	7.53379	6.61635	6.56788	6.53974	7.35194	7.52391	7.81965	6.17928	6.39122	5.97454	8.67191	8.77618	8.63642	6.7784	6.93243	6.821	7.5815	8.32071	7.27954	7.22504	6.78079	6.85855	7.59391	7.61475	8.53596	7.08469	7.13624	7.39941	6.60723	6.80323	7.06041	6.58429	6.58728	6.81227	6.6255	6.98682	7.52424	6.87484	6.69773	7.27357	7.20237	6.89863	6.80288	6.67815	6.88185
Os05g0494700	(No Hit)	expressed protein	11.3988	11.5642	11.0708	10.4455	10.3011	9.99755	11.2147	11.1984	11.3385	10.9999	10.9839	11.1214	11.6708	12.3333	12.162	10.7781	10.7422	11.0607	11.822	11.739	10.9811	11.4895	10.9103	11.0332	11.4836	11.2792	11.1966	11.67	11.2079	11.1506	10.8139	10.8252	11.0408	10.7182	10.621	10.7488	10.3014	10.7799	10.8531	10.6573	10.7997	11.0709	12.7203	12.6449	12.7323	10.2412	11.9981
Os05g0498500	Hypothetical protein.	expressed protein	7.04136	6.00145	6.93308	6.99203	6.08032	6.30635	6.59666	5.71052	5.90241	7.37616	6.23969	6.09427	6.56547	6.67772	6.79198	6.66926	6.92792	7.5494	8.30271	7.77827	8.5044	8.38808	8.48371	8.99939	5.69775	6.2243	5.99463	6.29682	6.50865	6.97909	8.77282	7.63788	8.11851	9.06945	7.46863	7.82374	5.71539	6.27157	7.13347	7.41697	6.73277	7.43572	9.61432	9.31998	9.28788	9.49318	9.89932
Os05g0512400	IQ calmodulin-binding region domain containing protein.	IQ calmodulin-binding motif family protein, putative, expressed	6.10671	6.2059	5.59462	6.16123	6.36311	5.77393	7.19966	7.30681	7.27017	7.29796	7.2131	6.86749	6.94072	7.06486	7.01176	6.30008	6.94135	7.4722	8.67345	8.75683	7.58	9.70802	9.37113	9.09768	6.99542	6.7862	7.02798	7.4798	7.22527	7.21834	9.11293	9.08122	8.80651	8.98066	8.98368	8.39526	8.29497	8.52659	8.38	9.14008	8.58843	8.33429	10.6383	10.0426	9.90316	8.47875	10.1951
Os05g0521600	Pectinesterase family protein.	pectinesterase, putative, expressed	5.55824	5.06918	6.18645	6.21307	5.95292	7.08704	6.65875	4.86686	4.38715	6.99972	6.71898	6.49057	3.01708	4.07286	3.94469	4.20252	4.4274	4.37531	10.5985	9.06511	10.6828	9.44182	10.2399	9.79288	5.41166	3.99719	4.36457	5.01131	5.30338	4.61999	9.40119	9.53995	9.32613	8.19507	8.08328	7.72092	6.76203	6.89102	7.53853	7.31919	6.7435	6.64634	10.1352	10.0789	9.91199	7.82609	9.654
Os05g0537400	Protein phosphatase 2C.	protein phosphatase 2C, putative, expressed	11.5221	11.1714	11.1128	11.1583	11.1089	10.8042	11.0186	10.9978	10.9109	11.5385	11.6337	11.2276	10.9312	11.7821	11.419	10.952	11.5059	11.5244	9.02218	9.35524	8.82649	9.19308	8.99608	9.00715	9.99383	9.53096	9.77959	11.4277	11.4244	10.9771	8.77402	8.46268	8.66532	8.64374	8.05886	8.61378	9.24202	9.20007	9.2546	9.64284	9.44389	9.47406	9.56233	9.06575	9.06373	9.83546	10.0967
Os05g0539800	Protein of unknown function DUF778 family protein.	green ripe-like, putative, expressed	9.1571	8.78795	8.90339	7.09098	6.56135	6.53538	9.03717	7.74928	8.08006	7.17771	6.97868	6.55133	9.13913	9.26765	9.66507	5.53391	5.26629	5.33767	9.19857	9.62988	8.66068	8.09218	7.99494	8.05659	7.47754	7.59241	8.5455	8.26319	7.27405	6.50688	9.5515	9.32097	9.34237	9.46214	9.00656	8.96388	8.18956	8.45041	9.16112	8.42691	8.46778	8.89669	9.53491	8.63707	8.86775	8.84884	9.57031
Os05g0561800	Hypothetical protein.	expressed protein	3.23904	4.33751	3.66834	4.3273	4.46167	2.92795	5.26841	4.44527	4.08303	5.13592	5.54213	5.01346	4.34027	3.72646	4.07747	3.7831	4.91868	3.9604	3.0004	3.25649	3.42013	3.4154	3.69732	3.61184	3.40925	4.52787	6.05629	4.28316	4.45203	5.06057	3.42844	3.81789	2.87649	3.2503	4.56746	4.07948	4.47392	4.99102	4.14232	4.0021	5.06479	4.57973	5.52723	4.4974	4.29517	4.6567	5.14256
Os05g0569800	Conserved hypothetical protein.	THO complex subunit 7, putative, expressed	7.12286	6.93226	6.38811	7.95274	8.41169	7.20679	8.23867	8.60911	8.58993	8.64155	8.86788	8.8303	8.92096	9.32171	9.27135	9.51463	9.96391	9.66009	8.58373	8.7378	7.54004	8.88707	8.17669	8.54113	8.88451	8.61677	9.28001	9.3044	9.16551	8.75314	7.0759	6.71219	7.15423	7.28702	6.81658	6.9848	6.52405	7.04635	7.36284	7.24885	7.05122	7.9982	10.2288	9.13169	9.31063	8.9933	9.63394
Os05g0579300	ZF-HD homeobox protein Cys/His-rich dimerisation region domain containing protein.	ZF-HD protein dimerisation region containing protein, expressed	10.5872	10.8564	10.7299	11.212	11.7189	11.4897	10.5338	11.3635	11.1686	11.2607	11.6649	10.9155	9.39603	9.62099	9.78463	9.73446	10.3319	9.32573	9.76108	9.62573	8.95312	9.39829	9.2313	9.50682	8.87826	7.84313	8.19706	9.83088	10.297	9.48365	3.04056	2.69481	4.28355	3.87888	3.83373	4.14504	5.20216	5.26624	5.53103	6.6288	5.97742	5.577	10.2126	8.52574	8.77838	8.36132	9.17461
Os05g0584400	Conserved hypothetical protein.	No Hit	6.06211	6.2573	5.60154	3.5989	4.24844	3.01413	4.35246	5.66127	5.71939	4.10937	4.22457	4.40243	4.86372	4.7116	4.44129	3.3657	3.33711	4.26055	7.61953	7.64806	5.93401	8.46306	7.96824	7.72473	4.69088	5.43669	2.26087	6.04883	4.58773	2.78303	7.32507	7.64595	7.23726	7.66424	8.11696	8.29244	7.54899	7.10726	8.16658	8.04903	9.33815	7.25639	10.2378	8.57061	8.3511	4.32478	9.35943
Os05g0585500	Calcium-dependent protein kinase.	CAMK_CAMK_like	11.3304	11.2461	10.6962	11.5097	11.5976	10.5655	12.0837	12.3012	12.0827	12.1283	12.1678	11.4894	11.7165	12.153	11.6558	11.2416	12.2912	11.7372	10.7647	11.4784	10.819	11.2234	10.9909	10.7228	11.2569	10.7791	11.4413	11.5726	11.7097	11.2001	11.8908	11.4717	11.9009	12.0859	11.472	11.8684	11.3397	11.7752	12.0635	11.821	11.5838	12.1389	11.4874	11.3708	11.1107	12.238	11.5399
Os06g0102900	Hypothetical protein.	No Hit	9.44179	9.70059	8.66622	9.27864	9.38908	8.29055	10.1762	10.2693	10.2261	9.92983	9.82036	8.74759	10.3514	10.303	9.87126	9.59344	10.2264	9.9724	8.23196	9.00672	8.87947	9.02508	9.2828	9.19312	8.84231	8.28575	8.70288	8.83309	9.52921	8.68875	9.37629	9.20482	9.28501	9.30014	8.82174	8.99027	9.26312	9.22522	9.39241	9.1385	9.26789	9.50612	10.4562	9.86031	9.71412	9.74941	10.327
Os06g0127800	GRAS transcription factor domain containing protein.	DELLA protein SLR1, putative, expressed	4.65281	7.73472	4.9787	4.08315	4.12239	4.77056	4.05557	3.5688	4.2813	3.34176	3.24921	3.98544	3.90812	4.67738	4.08854	4.22637	3.26092	4.3664	10.635	9.70817	7.34825	10.8717	10.6907	10.5349	3.39017	-1.27444	5.85022	2.84805	3.43026	4.62665	10.2012	9.74135	10.1265	10.2519	9.19833	9.26757	7.33347	7.77131	8.2771	7.88101	8.07176	8.71482	11.4412	10.3057	10.6388	3.19067	11.0186
Os06g0130600	GAGA binding-like domain containing protein.	GAGA-binding protein, putative, expressed	9.24764	9.33865	8.72869	9.13233	9.11777	8.72565	9.48673	9.84354	9.6975	9.47189	9.71083	9.41652	9.47181	9.99664	9.49082	9.52716	9.79211	9.66393	9.2396	9.34323	8.5248	9.33972	9.21724	8.86108	9.30014	8.77532	9.07529	9.37945	9.61994	9.64652	8.37912	8.49278	8.47816	8.26031	8.10812	8.44003	8.24497	8.48328	8.55679	8.77794	8.507	8.70846	10.12	9.1167	9.23753	8.97907	9.33048
Os06g0141800	Conserved hypothetical protein.	No Hit	2.05919	2.7356	1.57594	1.8964	2.833	1.74453	0.876514	1.79117	3.11829	2.09426	1.96387	0.695215	3.12596	1.69957	2.8781	1.48024	1.96441	1.76183	2.68431	3.53968	2.65046	1.87051	2.01475	2.18988	-1.03184	1.73582	4.55689	2.12921	1.89204	3.60069	1.98402	1.53949	1.47947	2.40528	1.22553	1.90189	4.07657	-0.701107	1.06041	1.30336	0.252177	1.60393	4.90288	5.24294	5.10633	4.80812	5.38991
Os06g0142000	Ribosome biogenesis regulatory protein homolog.	expressed protein	10.2169	10.4237	9.92815	10.173	10.1387	9.68265	10.4177	9.63629	9.57274	9.69215	9.63088	9.1963	8.68211	8.92762	9.64033	8.32972	9.65859	8.00339	7.36203	7.70655	8.55208	7.69521	8.39424	8.8501	8.10492	7.02674	8.28801	7.77407	8.09393	8.64547	7.69062	7.32774	7.76742	7.86711	7.09655	7.59595	7.48935	8.08015	8.15022	8.51224	8.18182	8.40015	10.1108	9.15947	9.0167	9.54795	9.58892
Os06g0158300	Disease resistance protein family protein.	NBS-LRR type disease resistance protein, putative, expressed	7.3387	7.81657	6.68528	8.34472	8.52113	7.45028	7.82402	7.86231	7.49819	9.07154	9.10461	8.42456	7.71198	8.00486	7.82741	8.41864	9.51044	8.29751	6.91217	7.05929	6.89609	7.1368	7.51683	6.97802	6.49285	6.21244	6.49219	7.03882	7.43101	6.91396	7.9819	7.57154	7.6981	7.12679	6.55285	6.97336	7.33307	8.10663	7.4165	7.69107	7.63037	7.72782	8.94674	8.24266	7.75108	7.71293	8.52091
Os06g0184500	NPH3 domain containing protein.	BTBN14 - Bric-a-Brac, Tramtrack, Broad Complex BTB domain with non-phototropic hypocotyl 3 NPH3 domain, expressed	3.45516	3.09851	2.88829	2.23961	2.62575	3.75127	2.32547	2.37409	2.58551	2.92947	1.9696	4.1028	3.12701	2.80638	8.20945	2.85571	1.95825	0.937228	8.55725	7.98192	5.32314	9.05667	8.68327	8.74386	5.87773	5.18554	3.93396	3.0967	2.69661	4.68656	8.8121	8.97701	8.90282	8.72532	8.84121	8.32331	7.26778	7.41735	7.23326	7.14908	7.76989	7.64218	10.5707	8.96467	8.93325	10.7492	10.3488
Os06g0184600	Hypothetical protein.	No Hit	4.12281	3.55959	4.23925	5.5323	5.36488	5.1359	6.33232	6.56537	6.19722	6.40616	6.56191	6.50025	4.27451	4.52157	4.6506	5.57871	5.84924	5.71429	4.88703	4.48895	4.46519	5.23477	4.95315	4.58713	5.85507	5.07897	6.30427	6.2523	7.07449	6.50509	3.61715	4.25333	3.0436	3.4884	4.93676	3.47808	4.21771	4.55532	3.61915	2.90177	4.59942	3.89106	4.26559	4.26081	3.3855	7.78686	4.7096
Os06g0185400	Hypothetical protein.	hypothetical protein	6.27418	4.68118	6.38417	6.84406	6.2154	6.51352	7.65829	6.94395	7.54225	7.38102	7.80434	7.07906	7.97428	8.19013	7.65689	5.85082	6.53348	5.86418	7.60242	7.44043	9.3688	7.52652	7.4346	7.80399	8.02827	8.0734	6.38057	6.63528	6.39764	5.7795	9.07628	8.59129	8.12629	9.10412	7.75649	7.576	9.02731	9.56641	9.36736	9.09538	8.57236	9.02568	9.72863	8.44602	8.2458	6.09392	8.90762
Os06g0187700	Conserved hypothetical protein.	No Hit	7.21911	7.02392	7.65088	7.45761	7.29074	7.93124	7.59118	7.7794	8.01001	7.41146	7.12117	7.22666	7.89995	7.68463	7.30217	7.81575	7.71471	8.33124	6.64168	6.29054	6.68497	6.8684	6.69286	6.81647	6.17882	6.49034	5.78061	6.22682	6.44841	5.75201	5.50267	5.61191	6.54389	5.71744	5.83623	6.23573	8.74022	7.42343	6.76115	7.2731	7.0392	6.81816	9.45587	8.017	8.03391	6.74423	8.31665
Os06g0190800	NMDA receptor family protein.	glutamate receptor 2	7.16997	6.86556	6.83849	7.73115	7.55246	7.33436	8.34502	7.57922	7.34807	8.01705	7.64029	7.27406	7.01436	7.32125	7.64915	6.91106	7.95537	6.28755	6.4599	6.61335	7.11311	6.31661	6.71087	6.92343	7.21142	6.55009	7.41367	6.59153	6.04799	6.80334	7.46889	6.79785	7.32752	7.37888	6.61519	6.79949	6.40581	7.32335	7.27967	7.03966	6.96585	7.59838	7.82082	7.62681	7.74901	7.99785	8.0846
Os06g0205600	MscS Mechanosensitive ion channel family protein.	uncharacterized mscS family protein, putative, expressed	8.6173	8.98288	8.85386	8.30895	8.30292	8.10029	8.79004	9.25087	9.23559	8.41755	8.89267	8.21782	9.0757	9.4568	8.79743	8.55193	9.14343	9.11271	7.86546	8.67732	8.01237	8.73124	8.61108	8.51784	7.08093	6.47292	6.9395	8.19361	9.19546	8.25917	7.85555	7.69181	7.52677	7.63561	7.1313	6.85741	6.63889	6.82629	7.00457	6.5038	6.70003	7.37071	9.34232	8.57974	8.7592	7.30422	9.21012
Os06g0219700	TA2 protein (Fragment).	OsFBX192 - F-box domain containing protein, expressed	10.969	11.1757	11.1224	10.8801	10.9816	10.6505	10.9924	11.201	11.1233	10.9335	11.3897	11.1956	10.9332	11.1664	10.8647	11.1579	11.0303	10.7835	10.2885	10.5522	10.2498	9.65047	9.48084	9.73358	10.433	10.2526	10.3917	11.4289	11.8307	10.9047	9.39801	9.5189	10.0864	9.16343	8.97362	9.65178	9.76781	9.78165	10.1674	10.2962	9.94414	10.4533	9.69596	9.61241	9.71696	10.5291	9.89798
Os06g0226500	Basic helix-loop-helix dimerisation region bHLH domain containing protein.	helix-loop-helix DNA-binding domain containing protein, expressed	5.2377	5.10533	5.62418	3.77849	2.89043	5.74158	5.42176	3.52516	3.74535	2.46024	2.72758	4.52787	2.53625	5.20038	2.29857	0.268976	1.56611	0.610818	5.36145	4.02487	4.60139	5.80724	6.34069	5.82941	2.17681	4.77587	3.86293	2.78958	2.17051	4.48019	6.17465	5.88951	6.60206	6.20757	5.30408	5.15005	4.31939	3.83363	5.16995	2.94247	4.21583	5.48125	7.08818	9.02225	8.68557	4.54845	7.56098
Os06g0232400	(No Hit)	expressed protein	11.013	11.5286	11.9368	11.3683	11.2567	12.0035	10.8307	11.2431	11.4637	11.5891	11.4267	11.2696	11.4904	11.5731	11.6882	11.1619	11.6376	11.4649	9.22989	9.69304	10.214	9.80051	9.97541	10.141	9.41353	9.26131	9.42609	10.2959	10.8192	9.29091	9.71067	10.0447	10.4649	9.81821	9.6459	10.5572	11.7549	11.337	11.0312	11.8289	11.1761	11.0685	10.886	10.476	10.1451	11.0614	10.43
Os06g0233600	Hypothetical protein.	No Hit	4.56836	5.00604	5.69802	5.33824	5.7217	6.04595	4.64752	5.26045	5.2233	4.79365	5.83181	6.16398	4.55574	5.44245	5.07463	5.15322	5.4336	4.96257	6.59038	5.42485	6.8004	6.22785	6.51812	7.2581	4.41451	3.94074	4.15087	5.83449	6.07882	5.48804	6.3917	6.56337	7.09669	6.68077	6.78307	7.28584	7.53934	7.00766	6.74532	6.85699	7.20528	6.83183	6.89755	6.70594	7.71148	7.46111	7.67984
Os06g0275600	MYC1.	helix-loop-helix DNA-binding domain containing protein, expressed	5.80587	6.40036	5.78687	6.91475	7.24216	6.33586	7.16929	6.98173	6.66808	8.07351	7.40509	7.00541	6.57793	6.7124	6.24051	7.06252	7.41511	6.71081	7.03069	7.13626	6.32449	7.27347	6.99161	7.28841	6.98052	6.44651	7.12099	7.28495	7.50826	6.68511	5.97979	6.19467	6.31052	6.67732	6.37218	6.79114	5.93298	5.68079	5.85197	5.81585	6.10891	6.38708	7.96144	7.23328	7.00985	7.20464	7.90597
Os06g0314000	Plant protein of unknown function DUF827 family protein.	paramyosin, putative, expressed	6.43631	6.82828	5.63616	7.76863	7.34868	6.13028	7.68805	7.34193	6.84225	8.46083	7.62083	6.41116	6.67032	6.48806	6.26228	6.74154	8.04625	6.54785	5.97673	6.33966	6.85643	5.69033	6.20842	6.32334	5.85563	5.41929	5.95738	4.8961	5.99939	5.48108	6.58338	6.01125	6.63712	6.65106	5.53297	6.18341	6.35436	6.53198	6.88102	6.62916	6.6425	7.06729	8.33144	7.29476	6.78758	6.96843	7.54749
Os06g0330400	Sterol desaturase family protein.	sphingolipid C4-hydroxylase SUR2, putative	3.08018	3.73414	4.548	2.66059	3.74618	4.10696	2.15338	2.83665	3.42938	1.4116	2.80652	3.9002	2.98262	2.95432	2.66407	3.93332	2.04389	3.88229	3.7893	3.76928	2.86224	4.16102	4.09465	1.9994	4.56234	-1.71688	2.96564	3.25212	3.11918	3.96526	4.97508	5.67403	3.17172	4.80746	6.61866	5.9944	6.275	6.27717	3.75161	4.01874	5.79559	3.33841	3.69546	2.97227	2.27206	2.97084	1.86855
Os06g0334300	Receptor-like protein kinase.	TKL_IRAK_CrRLK1L-1	9.10859	8.95704	9.22419	9.46111	9.70697	9.71139	9.26077	9.54111	9.45194	8.94009	9.49368	9.19783	8.52859	8.40732	8.0519	8.8065	8.8597	8.67748	10.5633	10.1243	10.1857	10.9401	10.9051	10.7634	9.84211	9.49392	9.80567	10.1884	10.5253	10.1977	9.86086	9.88783	10.3662	9.9412	9.72957	9.68474	8.68406	8.57538	9.48077	8.86918	8.90179	9.50206	11.9338	11.8559	11.9038	9.65571	11.7118
Os06g0356700	Hypothetical protein.	No Hit	4.73304	4.45793	5.54907	4.97466	4.34379	5.16635	4.06099	4.30104	4.80598	4.03704	4.02965	6.12248	4.62729	4.6636	5.72175	5.17991	4.1614	5.90842	5.43169	5.56447	5.29619	4.89529	4.64554	5.04717	7.04551	6.67812	5.8942	5.93172	6.34488	6.58844	4.95551	5.16001	4.22237	4.9173	5.99474	5.75779	6.5525	5.91581	4.89836	5.60504	5.63552	5.05428	4.41532	4.29354	4.21781	2.82453	3.50214
Os06g0361500	Conserved hypothetical protein.	No Hit	5.67895	6.09049	5.32319	5.28807	5.31194	4.94825	6.1637	6.74392	5.93539	6.5213	6.475	5.95712	5.49681	5.78308	5.68083	4.95112	6.33162	5.35133	3.48895	3.86428	4.34896	4.09974	4.28609	4.06848	4.19272	5.31087	-0.221916	3.88023	5.28025	3.86458	4.15606	4.45842	4.1617	4.23187	4.44093	4.06464	5.52844	5.45598	4.78626	5.19563	4.8642	4.8499	5.87126	5.37722	4.73523	5.46888	5.89444
Os06g0493700	Hypothetical protein.	No Hit	5.19595	5.67509	4.96813	5.30676	5.66745	4.93282	5.71713	5.15951	5.24959	5.84771	5.86447	4.93561	3.68562	4.04577	5.52871	4.64214	5.90356	4.59191	3.57697	4.41203	4.51075	4.44838	5.28168	5.54146	1.57301	3.96996	3.91711	3.88944	4.41398	3.78726	4.98961	4.71957	4.58402	5.08487	4.90209	4.84432	4.91565	5.26816	5.64168	5.43988	5.42622	6.03316	7.17514	5.6508	5.42681	5.91411	6.96322
Os06g0497600	(No Hit)	expressed protein	8.46982	9.38264	8.47154	7.5393	7.62198	7.23026	8.31368	8.1339	7.69372	8.32291	8.60263	7.93854	7.42561	7.45951	7.50458	7.20844	7.9402	6.24065	6.63242	6.79094	6.77342	6.04027	6.349	6.3828	6.78706	4.52996	6.90815	6.85499	7.12742	6.88861	7.10486	7.11146	7.30002	7.06812	6.47778	7.00585	7.17124	7.756	7.84675	7.87224	7.61327	7.91283	8.34476	7.59573	7.42511	7.76624	7.98592
Os06g0514000	(No Hit)	DUF1777 domain containing protein, putative	8.44204	8.30194	7.59296	8.35676	8.23181	7.78088	8.42591	8.2521	8.18088	8.32225	7.66155	7.68884	8.12951	8.84577	8.6338	7.76645	8.26263	8.50279	9.21746	8.72616	7.61809	9.92507	9.53664	9.31499	7.01945	6.56619	6.37008	6.97695	7.16981	6.55044	8.86852	8.67061	8.45701	9.06243	8.95921	8.58642	7.14204	7.45901	7.52013	7.64547	7.64059	7.74733	9.82153	8.71333	9.03439	7.3714	9.00569
Os06g0552300	Plant protein of unknown function DUF822 family protein.	BES1/BZR1 homolog protein, putative, expressed	8.58267	8.62299	8.39475	8.67725	8.65931	8.28128	9.56694	9.39324	9.06521	9.62492	9.55493	9.49481	9.57779	9.43611	9.33344	9.48599	9.40791	9.50088	11.0517	10.9195	9.73436	10.9924	10.3208	10.0078	9.99046	9.5651	10.2689	11.6247	10.8494	10.4013	10.7534	10.6048	10.8708	10.7823	10.4266	10.5307	9.97314	10.0876	10.5526	10.7111	10.3565	10.4867	11.6313	10.8307	10.7694	9.81865	10.8665
Os06g0560000	Ferroportin1 family protein.	ferroportin1 domain containing protein, expressed	6.46131	5.80673	5.68713	5.69488	7.28906	6.50115	9.76755	8.57732	8.71772	7.91061	7.53991	8.15838	7.1622	7.36225	7.45295	7.77694	7.96861	5.9232	7.51545	8.43738	7.70854	7.47401	7.11846	7.32891	9.94565	9.19293	9.49654	10.9628	9.41383	8.95459	11.4063	10.4895	10.6265	10.5737	10.2747	10.9214	9.91184	10.3862	10.4376	11.3479	10.7211	9.81463	6.63891	6.23987	6.34845	4.67888	6.55486
Os06g0562300	Homeobox domain containing protein.	homeobox domain containing protein, expressed	3.08683	3.1724	2.21706	2.15796	1.97506	3.97619	2.42796	2.38995	1.6605	2.16348	2.44487	1.47486	2.76749	2.51397	1.33417	2.45432	2.0713	1.92608	3.11684	3.04208	2.40794	3.44176	3.3028	2.46785	3.76312	4.52976	3.63775	2.73921	2.51301	3.92696	2.40713	3.97809	1.07897	2.74387	4.83371	2.57161	4.05964	4.67241	2.23205	3.00107	4.37319	2.87141	1.69503	2.41689	1.66648	1.46588	1.64073
Os06g0587500	Protein kinase domain containing protein.	No Hit	1.71524	3.01086	3.16482	3.26009	3.0751	3.97694	0.737004	2.30755	3.38863	2.91532	2.55248	4.03031	2.40507	2.3806	1.87354	2.69	2.72488	5.92721	2.77244	2.90683	3.58921	3.91631	3.39514	3.85349	4.40131	3.51192	3.69091	3.62422	2.70092	4.31896	2.75475	3.33022	3.38117	3.31915	4.2336	3.94893	5.73067	4.73826	3.58782	4.72013	4.47547	4.55662	3.85825	3.90979	4.7312	6.0386	5.05302
Os06g0609800	Conserved hypothetical protein.	expressed protein	4.98589	4.34454	4.65668	5.52696	5.38449	5.22834	6.53725	6.12824	6.15068	7.26516	7.18819	6.67442	5.72616	6.24448	6.55567	6.51625	7.06071	6.34491	6.66042	6.31249	6.31443	6.64981	6.7267	6.38532	6.58155	6.02608	6.85167	7.10225	7.61315	7.40234	6.85275	6.53615	6.46162	6.59827	6.36067	6.40539	6.47938	6.98733	6.75131	7.31428	6.93669	6.61824	6.81716	7.4136	6.91731	7.8152	7.1363
Os06g0612900	Conserved hypothetical protein.	DUF1680 domain containing protein, putative, expressed	8.63612	9.51412	7.62994	11.3149	12.049	10.2473	9.24865	10.4606	9.96753	11.5777	12.148	11.1357	8.17037	8.84354	8.76767	10.3816	11.5457	10.2841	9.57484	8.48587	9.83145	10.0436	10.8156	10.4122	6.84405	6.94877	5.82737	9.48987	10.4466	7.76708	7.88405	8.65005	8.77028	8.03981	8.46364	9.23513	6.83072	7.08294	7.21713	7.15702	7.63793	7.10587	10.3608	9.9718	9.96535	8.86478	10.8328
Os06g0620000	Conserved hypothetical protein.	expressed protein	8.99149	9.40501	7.9551	11.1919	11.7043	10.1232	9.47468	10.1278	9.92804	11.6463	11.7014	11.0877	8.96154	9.11937	8.94026	10.7773	11.1002	10.3285	9.91563	9.28365	9.87174	9.87215	10.5051	10.1488	9.14478	8.7412	9.54224	10.6005	10.7286	9.51829	8.69817	8.80769	9.09627	8.57004	8.5451	9.44308	8.0802	8.17707	8.71505	8.96767	8.46008	8.73474	10.5843	9.88378	10.1569	8.66529	10.5971
Os06g0631800	(No Hit)	expressed protein	5.54135	4.20256	6.41652	4.34636	4.39793	5.83831	4.02205	3.50657	3.18296	3.80151	3.86866	3.70636	3.20208	2.81688	3.01827	3.5347	3.10936	3.51759	6.14402	5.12603	6.20117	5.41308	5.84299	6.31271	3.59213	4.7126	4.72384	4.08993	4.03692	4.84201	4.12366	4.31363	3.96544	4.20231	4.48396	4.41781	3.4312	3.62246	3.71401	3.96143	3.45987	3.78909	8.16365	7.36541	7.44336	7.24476	8.22092
Os06g0639200	(No Hit)	AP2 domain containing protein, expressed	3.53863	2.8731	4.1179	3.17734	2.42595	3.79831	2.22312	1.0416	2.31434	2.20661	1.37108	3.6671	1.57993	2.14631	3.05744	1.57608	1.38547	1.80862	9.32536	8.75627	6.1641	9.81572	9.25883	9.43818	3.24737	3.98407	2.77702	3.06107	0.0569369	2.45189	7.39616	6.75274	7.45365	7.23122	6.84823	6.55253	6.50605	5.18432	5.8905	5.92594	5.53893	5.4306	9.1698	8.50449	7.81558	4.27939	8.06284
Os06g0643500	ADR11 protein (Fragment).	LTPL129 - Protease inhibitor/seed storage/LTP family protein precursor, expressed	2.57558	2.67539	2.44108	3.10078	3.78139	1.29865	1.60897	5.86785	3.22934	2.11442	3.48109	3.14836	-0.67481	2.28537	0.736225	0.626489	2.17137	1.99476	9.34889	10.0829	8.33026	11.0359	10.9599	10.4903	-0.325335	4.51299	4.09084	3.22971	2.7962	4.29135	10.3026	10.1556	9.98638	10.4653	9.85143	9.52024	6.57174	6.93577	8.15192	7.26632	7.46677	8.75733	11.1428	10.821	10.6654	5.00623	10.4798
Os06g0646700	Hypothetical protein.	expressed protein	11.9302	11.7456	11.7288	12.7599	12.6939	12.3476	11.7411	12.1416	12.1633	12.725	12.9728	12.4637	11.6692	11.5223	11.3956	12.4568	12.4038	12.6477	10.9319	11.0366	11.5175	11.5874	11.8027	11.761	11.4212	10.6597	10.771	12.6987	12.8294	12.1562	11.2678	11.0806	11.6172	11.5159	11.043	11.7491	11.2242	11.2718	12.0416	11.5976	11.6045	11.8937	10.6762	10.6528	10.9247	12.9368	11.3801
Os06g0663500	SBP domain containing protein.	OsSPL11 - SBP-box gene family member, expressed	9.02521	9.01393	8.95439	9.324	9.02788	8.73319	9.76605	10.0038	9.96082	10.3084	10.5267	9.92309	9.36017	9.312	9.01299	9.0638	9.70145	8.786	9.01884	8.83872	8.89785	9.24889	9.2565	8.94564	8.71146	8.37346	8.49482	9.7431	10.3961	9.43404	10.1684	10.1291	10.239	10.1108	9.4236	9.77356	9.33522	9.54063	10.1315	9.5032	9.14657	10.0812	10.1512	10.1867	10.0402	10.2905	10.2241
Os06g0664800	Transfactor-like protein.	MYB family transcription factor, putative, expressed	6.9754	7.12401	6.88451	5.8275	5.78702	5.43727	7.29152	7.33418	7.26909	6.79777	6.71565	5.72715	7.72361	7.60392	7.34485	7.30856	7.00097	6.94304	7.59261	7.55865	6.88793	7.75397	7.71233	7.46537	5.86878	6.56643	6.45259	7.72293	7.38866	6.60838	7.15396	6.89486	6.67891	6.76878	6.75611	6.64502	7.26614	7.85626	7.37898	7.24298	7.32247	7.66498	8.08649	8.3585	8.71874	8.07048	8.32153
Os06g0677800	Auxin response factor 3.	auxin response factor, putative, expressed	7.96215	7.87706	8.05126	7.93898	7.72313	7.4663	8.81823	8.76975	8.66333	8.36688	8.50522	7.79864	7.67561	7.44288	7.36423	7.19131	7.57428	7.14454	9.67806	9.55635	9.74205	10.0391	10.5967	10.7541	8.49011	8.06905	8.29764	8.27046	8.91667	8.7942	9.31747	8.98728	9.13966	9.38521	8.6696	8.83347	8.99197	8.86211	9.25677	8.63982	8.97668	9.31384	11.5685	11.7089	11.7876	11.5998	11.7507
Os06g0704000	Protein of unknown function DUF659 domain containing protein.	hAT dimerisation domain containing protein, expressed	7.01722	6.85401	6.41477	8.90146	8.27953	8.26285	6.95199	6.92598	6.12255	6.88721	6.89509	6.52557	8.3004	8.39416	7.71523	8.18157	8.10818	7.83769	5.0853	5.71048	4.57825	5.26147	5.01065	4.76222	6.34175	7.12294	8.30932	7.53537	7.58256	7.73126	5.84163	5.92657	5.29982	5.93075	6.16316	6.1243	6.64817	7.00404	6.61091	7.48636	7.12696	6.72097	7.03305	6.4857	6.46007	7.77103	7.31741
Os06g0712600	Protein of unknown function DUF702 family protein.	SHI, putative, expressed	6.98876	7.10192	7.38405	6.26107	6.54638	7.1204	5.88429	6.75229	6.91355	5.85538	6.53848	6.88428	6.6425	6.63229	7.35721	6.24395	6.24468	6.92101	5.66195	5.76927	6.19575	5.29676	5.71737	5.65814	6.10096	6.35934	4.06041	5.88493	6.16584	5.89825	7.59884	8.06107	8.24561	7.52678	7.16616	7.38881	7.26179	7.00112	6.91829	7.0733	7.089	6.43971	5.06396	5.78692	7.11528	6.44815	5.80721
Os06g0719900	Lipid-binding START domain containing protein.	START domain containing protein	11.9974	12.401	12.0158	11.733	11.7481	11.747	10.9447	10.7395	10.5491	10.9614	11.1078	10.5702	10.2132	9.8508	10.664	10.0491	11.0217	9.72853	8.81663	9.25318	10.4381	9.52941	10.5322	10.906	9.08333	7.7925	9.42453	8.75603	9.32128	9.551	9.80942	9.36975	10.1774	10.0618	9.01081	10.1155	9.64035	10.1382	10.2313	9.96734	9.99012	10.6346	11.7494	10.7834	10.8796	11.0782	11.7435
Os06g0720500	Homeobox leucine-zipper protein.	expressed protein	10.945	11.8337	10.5124	10.0737	10.2893	9.56296	9.82982	10.138	9.22872	9.67658	10.0641	8.88784	9.02588	8.93054	9.66085	8.08729	9.97005	8.2331	7.80467	8.65512	9.35388	7.94544	8.92946	8.89002	7.19289	6.22552	8.5658	7.3134	8.06583	6.91984	9.02733	8.86059	9.03263	8.62973	7.49777	8.36571	8.96044	9.76141	9.29045	9.06008	9.61146	9.52906	10.9054	10.2871	9.52047	10.0752	10.4649
Os06g0728800	Callose synthase 1 catalytic subunit.	1,3-beta-glucan synthase component domain containing protein, expressed	9.12451	9.37045	8.36885	8.53183	8.61079	7.60556	9.34521	9.67997	9.66676	8.88188	8.77686	7.77136	9.56649	9.33924	9.21279	8.76381	9.28566	9.34118	10.2966	10.3931	10.2208	10.8806	11.0655	11.0334	8.1337	7.87186	8.19707	8.11921	8.77566	7.87206	10.4283	10.0253	10.1606	10.5884	9.84446	9.26411	7.75264	7.49338	8.60705	7.58249	8.1314	9.02443	12.8982	12.1814	12.3417	9.77832	12.3096
Os07g0115800	(No Hit)	No Hit	3.90384	8.71711	4.41443	3.97847	4.47749	4.81631	3.41444	3.74172	3.79769	3.85255	3.14007	4.86264	3.23484	3.93901	2.74488	3.03498	2.80916	3.60056	3.75116	3.99997	3.41886	4.29768	4.2993	4.45665	4.37634	4.2266	4.60735	4.11635	3.85498	4.51746	4.25847	5.29095	3.65517	4.48673	5.92506	4.86359	6.72138	6.36677	5.18232	5.85934	5.85981	5.09712	4.32495	5.63162	3.23452	4.60498	5.64031
Os07g0123500	BTB/POZ domain containing protein.	H-BTB5 - Bric-a-Brac, Tramtrack, Broad Complex BTB domain with H family conserved sequence, expressed	4.52024	4.54688	5.60301	4.7296	4.56392	5.53179	3.49599	3.51929	3.51172	4.74928	5.32468	4.74436	4.50782	4.75047	4.96513	4.26073	4.58874	5.33399	10.0832	9.54975	8.13143	10.4099	9.96925	10.0511	2.95755	-2.7817	2.88944	5.4346	5.11721	4.51874	8.38821	8.74055	8.39191	8.66738	8.24474	7.89592	6.47091	6.44568	6.97642	6.8406	6.92566	6.98517	11.1555	10.1412	9.98466	11.8164	10.9069
Os07g0137500	Conserved hypothetical protein.	transposon protein, putative, unclassified, expressed	5.92599	6.19017	4.8901	6.87434	6.66806	6.37714	7.23967	6.19198	6.06137	7.57094	5.87315	6.35892	3.63089	5.57452	5.22692	4.05529	6.56783	5.19666	5.10182	4.93	5.78459	6.39844	7.007	7.65508	3.88699	4.0551	5.6186	4.28026	4.56854	5.16846	0.945489	-0.226975	2.06603	1.23867	-0.33388	1.46297	2.96551	0.247545	2.94157	2.98733	0.0283342	1.71379	9.08621	8.35038	8.26191	9.31793	9.69902
Os07g0143900	Conserved hypothetical protein.	expressed protein	2.45582	2.84997	3.03869	2.54557	2.83463	1.99808	2.0881	1.80238	2.96872	3.94536	2.44365	3.17981	1.75949	2.00796	3.62388	2.9098	1.3771	2.56354	2.11406	4.73186	5.85813	2.74187	1.98877	6.03408	3.91558	0.524528	4.6284	2.95735	1.96194	3.14763	2.28296	3.11498	1.9957	3.25261	3.87858	2.7647	6.84645	2.95826	4.55107	3.42889	2.80909	3.82967	2.63034	1.59809	0.261977	1.48694	1.40269
Os07g0147600	Protein kinase domain containing protein.	TKL_IRAK_CrRLK1L-1	5.99505	5.40327	7.23575	5.23218	5.6341	6.54636	5.44024	4.30707	4.03426	4.6396	4.78178	5.39951	1.06152	2.71777	3.7536	3.28145	3.22452	2.6238	7.56607	6.91823	6.29291	7.01885	7.02612	7.09347	5.50215	5.61166	6.81138	5.28646	5.81337	6.70173	8.48314	7.70861	8.63987	8.36977	7.05957	6.95532	4.9307	5.10061	7.28403	6.16479	6.10728	7.19574	9.81111	9.85022	10.0814	6.0496	10.2981
Os07g0164100	Histone deacetylase superfamily protein.	histone deacetylase, putative, expressed	9.65318	9.82279	9.19698	9.18415	9.29103	8.78875	10.0951	9.78186	9.42307	10.0684	10.0406	9.59966	9.35049	9.59689	9.52872	9.5647	9.79666	9.68015	9.02568	8.80128	8.59402	9.43181	9.03301	9.30089	8.8397	8.61821	9.65439	10.1402	9.78306	9.19299	8.41673	8.23845	8.28593	8.67695	8.19657	8.37176	8.21584	8.9495	8.65234	9.67631	9.04965	8.90328	10.0786	9.11145	9.00685	9.45535	9.93573
Os07g0168900	Non-protein coding transcript, unclassifiable transcript.	No Hit	9.74855	9.41712	9.68708	9.39606	8.76348	8.80813	9.26968	9.26462	9.32909	8.74488	8.6219	8.75758	10.0619	9.98047	9.84163	9.74101	9.28229	9.95436	9.05621	9.87351	9.35078	8.99918	8.72338	8.44677	7.77607	9.15894	8.80684	9.40319	9.62523	6.70224	7.70071	7.59525	7.99678	7.78597	7.40458	7.71168	6.91926	7.35302	8.53441	7.97959	7.12703	8.36315	9.94504	9.21328	8.54118	10.2392	8.5165
Os07g0179000	TPR-like domain containing protein.	PPR repeat containing protein, expressed	5.98735	6.54223	5.12734	5.98754	6.57261	5.54073	5.38161	6.01546	5.69922	6.3933	6.95722	5.94423	6.85069	5.25915	5.30187	6.0771	6.60334	5.99775	5.43337	5.5776	5.77932	6.07462	6.24034	6.37254	5.45796	4.25237	4.42307	6.48605	6.78423	6.78353	4.9729	4.73558	4.86896	5.16861	5.17708	5.09399	6.19654	5.5802	4.86498	5.39267	5.79422	5.74996	5.98042	5.31406	5.00204	6.63248	6.38814
Os07g0184800	Histone-like protein.	AT hook-containing DNA-binding protein, putative, expressed	11.9087	11.9802	12.701	13.4337	13.8597	14.2969	13.5843	14.6779	14.9785	13.2107	13.6018	13.6707	14.1975	14.3186	14.2111	13.6971	13.8197	13.3451	14.0369	14.1144	12.8409	14.5951	14.0368	14.1551	14.3864	14.0497	14.5667	13.9342	13.7083	14.4888	13.6038	13.5547	13.9582	13.5526	13.2607	13.8214	15.0538	14.6763	14.223	14.6128	14.1856	14.6037	14.4017	14.0839	14.3327	12.4448	13.8208
Os07g0188000	Argonaute protein.	argonaute, putative, expressed	-0.0377494	1.9844	-0.174707	2.39586	2.86464	1.95772	3.43735	1.64676	2.48488	2.6328	1.29861	1.96411	-0.0113769	-0.569454	3.21197	-1.09147	0.667002	2.34134	2.81415	1.20734	2.15708	3.43936	2.33776	3.11263	3.35519	3.56322	0.972348	2.22036	1.25873	3.21101	5.97969	5.90401	5.70117	6.65459	6.36318	7.35032	6.82305	7.35648	7.13047	8.44154	8.06639	6.18121	3.52544	2.85987	2.32261	2.36666	2.40616
Os07g0190400	Conserved hypothetical protein.	expressed protein	2.09503	2.66008	2.66663	2.26548	-0.127476	1.91368	2.11928	1.2155	1.29885	1.29914	2.14307	3.70062	1.39232	2.73781	1.74389	2.33667	1.15879	3.26483	2.17662	2.48543	-0.0825758	3.4311	2.68222	1.33899	3.44527	4.65826	3.25735	2.15765	2.03295	3.37249	2.6557	3.85374	2.60744	1.97468	4.86	3.59836	4.20845	4.80043	2.83338	3.02984	4.42534	2.92598	1.85871	1.64247	2.61541	1.47472	1.23218
Os07g0190600	Nucleic acid-binding OB-fold domain containing protein.	retrotransposon protein, putative, unclassified	3.3463	1.87889	4.40765	3.15374	2.57962	4.18602	1.98715	2.34043	2.32418	2.7478	2.74933	4.64435	2.83792	1.26273	3.86857	3.01611	2.07007	3.65426	2.78967	2.99594	5.27139	2.85061	2.41737	2.47293	4.11021	4.34192	5.75674	3.05514	3.24675	4.59115	4.29057	4.56474	4.53834	4.89714	5.02173	4.22703	4.37388	4.14813	3.48174	3.66436	4.56666	3.54854	2.24562	2.48149	3.18078	2.07125	1.77259
Os07g0190700	Conserved hypothetical protein.	No Hit	2.93366	2.75409	2.49936	2.51555	2.43687	2.78955	1.5463	1.70662	3.56327	1.669	1.74788	2.31792	0.974463	0.816639	1.30271	3.0171	1.62144	2.01051	3.47433	3.47144	2.91573	4.02616	4.55503	3.93525	3.99651	0.29933	4.06064	3.24728	3.30394	4.65198	4.27435	4.7593	4.09615	3.90519	5.33463	3.77114	7.97254	5.70609	3.99574	5.26853	5.48722	3.44076	2.78275	2.90783	2.55507	1.95268	3.64851
Os07g0193600	Conserved hypothetical protein.	aminoacyl-tRNA synthetase, putative, expressed	9.76814	9.72164	9.25571	9.28878	9.46309	8.77153	10.0235	10.2201	9.92947	9.77895	10.0354	9.36458	10.2844	10.5532	9.93384	9.47595	10.0519	9.56016	8.63883	8.92367	8.44353	8.77581	8.73888	8.45668	8.95503	8.69184	9.41182	9.17269	9.52609	8.79375	8.48684	8.35974	8.618	8.55003	8.17179	8.50768	8.68518	8.6989	8.65296	8.74211	8.53818	8.77181	9.50685	9.16853	9.21829	9.31361	9.38887
Os07g0210100	Conserved hypothetical protein.	expressed protein	3.86627	4.19158	4.36277	5.1984	5.15381	5.94389	4.93909	5.4458	5.28078	5.08594	5.65609	5.48254	4.37013	5.24558	5.27087	4.7921	5.42736	5.32941	5.90227	5.41622	6.03564	5.37571	5.88275	6.0553	5.77645	4.89239	4.48842	4.39059	4.62143	4.57137	5.94672	5.84858	6.30922	5.51252	5.59419	5.92126	5.57453	5.4881	6.11931	5.51372	5.60114	6.09595	7.07194	6.99336	7.0739	6.64269	7.14946
Os07g0220600	Non-protein coding transcript, uncharacterized transcript.	No Hit	11.2065	11.9918	10.366	11.209	11.4687	10.5726	10.9118	10.8021	10.2059	10.8425	11.2258	11.1193	9.50925	9.85214	10.4485	10.2315	11.5271	9.87066	9.65377	8.94932	10.1271	8.87112	9.91653	9.75362	7.69271	7.44724	9.28001	7.68379	8.84813	8.19515	8.85153	8.4682	9.32785	8.89762	7.45982	8.49196	7.80919	9.13826	8.95219	8.9004	8.82609	9.65212	11.7799	10.2137	9.85326	9.40519	10.8088
Os07g0241800	UDP-glucuronosyl/UDP-glucosyltransferase family protein.	cytokinin-N-glucosyltransferase 1, putative, expressed	7.74225	8.07646	7.58503	9.89992	10.1828	9.41464	8.91309	9.01427	9.11645	10.2293	10.4225	10.0481	9.16623	8.86256	8.48034	9.56068	9.55205	9.35834	9.15736	9.73033	9.28917	9.09712	8.71874	8.50819	10.3145	10.0424	10.2925	11.9389	12.0699	11.9994	10.5186	11.1012	10.734	10.1687	10.0302	10.6436	10.8093	10.8577	11.6065	11.2772	10.9417	11.236	7.27652	8.19294	8.37373	10.8722	8.04646
Os07g0257200	OsNramp1 (Integral membrane protein).	metal transporter Nramp6, putative, expressed	5.60098	4.75594	5.46153	5.94338	6.11519	6.50345	9.01899	8.56721	8.01163	7.62935	7.05039	6.72484	6.15189	6.08652	6.17304	6.26491	6.77672	5.94576	9.74066	9.7834	9.70834	10.7719	10.7115	11.1011	10.0012	9.97044	10.163	11.0994	10.451	9.75357	11.7669	11.0608	11.2723	11.4883	11.4398	11.9912	10.8671	11.548	11.1331	11.1703	11.1098	10.4073	1.31015	5.26878	5.3822	2.50341	7.29099
Os07g0264000	Hypothetical protein.	expressed protein	6.39482	6.79604	5.89593	6.1892	6.41699	5.98959	6.5782	6.48093	5.97689	6.58793	6.94058	6.24711	5.8229	5.92641	6.3395	5.58976	6.44242	5.51771	4.9049	5.22883	6.2507	4.63903	5.46251	5.66545	4.85562	4.80833	6.48314	4.30866	5.27668	5.18456	5.65663	5.66465	5.96326	5.40604	5.33859	5.2342	5.57999	6.19602	5.92333	5.76786	5.88386	6.33317	7.31866	7.15218	6.74379	5.9006	7.18766
Os07g0287000	Cyclin-like F-box domain containing protein.	OsFBLD8 - F-box, LRR and FBD domain containing protein, expressed	3.76866	2.99721	3.32167	4.07032	3.81297	4.05211	5.17152	4.83345	4.81644	5.66437	4.86324	4.38229	4.01906	4.28152	4.11578	3.89859	4.01596	5.16547	3.87746	4.49886	3.29782	4.59968	4.23311	4.31615	3.86624	4.34537	4.26137	4.33523	4.92571	4.35894	5.12531	4.68094	4.54316	5.10039	4.32377	4.32184	3.14254	4.62829	4.60273	5.25328	4.33598	4.42468	6.44851	5.1575	4.93693	3.8595	5.62958
Os07g0407700	Hypothetical protein.	expressed protein	7.17969	7.31472	7.39894	8.08701	7.76664	7.65058	5.64123	4.66641	4.74985	6.59632	6.71654	6.76978	4.3098	4.07095	5.08308	5.00176	6.06266	4.17872	4.83332	4.53875	6.21498	4.70417	5.79046	6.75054	4.01874	4.95104	5.1761	3.22579	4.35687	4.50661	5.37882	5.35181	5.72963	5.53686	4.77199	4.78356	4.3587	4.98325	5.0998	3.86869	4.4973	4.9837	6.88794	6.72361	6.81216	7.21325	7.7309
Os07g0416100	Conserved hypothetical protein.	No Hit	5.25384	5.14655	8.21299	5.54555	5.75479	5.50939	4.84514	4.29229	4.26978	3.79974	3.24744	4.92581	6.05114	5.36779	5.71711	5.4095	4.97953	5.35087	5.22548	4.94445	4.95241	5.15808	4.93938	4.69279	4.92379	4.73227	5.03119	4.17146	3.89427	3.50872	4.57532	4.16402	3.41878	3.46435	4.77907	3.1958	4.19886	4.64257	3.80178	3.74182	4.18089	4.53571	5.52476	5.47176	5.2641	4.53446	4.78434
Os07g0495100	Possible protein kinase CK2 regulatory subunit (Fragment).	casein kinase II subunit beta-4, putative, expressed	12.2716	12.6597	12.0894	11.2188	11.7408	11.3433	12.1632	12.4529	11.9794	11.917	12.4334	12.2759	11.3192	12.5708	12.0739	11.3052	11.8457	11.2031	11.9574	11.8618	10.9387	11.8997	11.4737	11.5361	11.6717	11.385	11.7672	12.9027	12.7482	11.8011	10.937	11.159	11.4783	10.8923	10.4561	11.204	10.7199	11.4184	11.442	11.7136	11.6477	11.2972	12.0271	11.7619	11.4722	11.8403	12.0856
Os07g0496200	NAD-dependent malic enzyme 62 kDa isoform, mitochondrial precursor (EC 1.1.1.39) (NAD-ME).	NAD-dependent malic enzyme, mitochondrial precursor, putative, expressed	5.44453	6.0541	5.4766	5.35122	5.3134	5.22131	5.49838	5.26505	4.12257	5.2607	4.98114	4.20303	4.41957	4.02653	4.56116	3.98277	4.12015	3.08013	4.27691	3.69847	5.09386	3.83634	4.47351	4.85806	4.40199	5.72648	4.4923	4.11487	4.04997	0.6719	4.38214	4.38315	3.39348	4.46823	4.99595	5.40846	4.45318	4.68061	3.82171	4.72307	4.47061	4.11614	5.73501	4.89159	4.88427	7.79957	6.74006
Os07g0507500	Hypothetical protein.	expressed protein	4.37931	4.59376	4.69342	4.80969	4.89315	4.5951	4.70581	4.8015	5.13574	5.03477	5.26999	5.85231	5.50448	6.4088	5.81272	5.46484	5.32179	5.88144	3.9058	5.25842	5.25932	3.69133	3.58635	3.39376	7.75779	3.03736	5.2888	6.28204	5.87284	4.79846	4.04251	3.74983	4.15742	3.50943	3.73456	4.08076	4.08963	4.26434	4.67881	4.18767	4.66478	4.74824	4.85339	4.47769	5.63945	6.01825	5.92904
Os07g0522600	Metabotropic gamma-aminobutyric acid receptor, type B family protein.	glutamate receptor 3	6.57566	6.46429	6.46796	6.60308	6.77963	6.20107	7.10957	6.96063	6.79065	7.73067	8.02757	7.06254	6.25629	6.54306	6.05233	6.67529	7.5894	6.79012	8.0711	8.0681	7.84247	8.52824	8.3568	8.20406	8.06504	7.71482	8.64844	8.43339	8.07343	7.44925	7.83177	7.67031	8.00093	8.07861	7.64016	7.48376	6.79478	7.89481	7.64699	7.83962	7.59065	8.10963	9.1216	8.58738	8.25449	8.80801	9.17568
Os07g0537400	Serine/threonine kinase receptor precursor.	TKL_IRAK_DUF26-lc	4.69785	3.57885	4.48749	4.92795	4.82902	4.49448	5.21279	4.76011	4.97303	6.54797	6.09625	5.79886	5.31143	5.37185	6.41665	6.1637	6.18659	6.20481	3.79138	3.84362	3.85072	3.43945	3.3925	4.18907	5.34198	5.34951	5.20197	5.40584	5.7884	4.48939	7.34388	7.22333	7.87912	7.24262	6.53804	7.13675	6.71535	6.6716	7.01327	7.30802	6.50491	6.6879	5.18186	3.4503	4.02192	3.7253	4.98866
Os07g0548500	Conserved hypothetical protein.	expressed protein	8.00196	7.42112	7.84274	7.63047	7.206	6.85447	9.3147	9.22995	9.14174	6.57349	6.54457	6.52923	9.8258	10.2503	10.0855	7.41662	8.02729	7.26188	6.96176	6.30544	6.72497	5.9563	6.21934	5.9794	7.83942	6.30727	6.04605	4.97117	5.27436	6.18076	6.83988	6.84849	6.99981	6.58332	5.66641	5.86168	6.32948	6.59944	6.4854	6.812	6.03755	6.20894	8.34852	7.23555	7.08719	3.95764	7.4935
Os07g0555100	Conserved hypothetical protein.	expressed protein	4.32288	4.15522	2.81671	2.34825	2.56087	3.21506	4.32316	4.80082	4.4314	3.82547	3.60627	3.68525	3.98191	3.74673	3.20867	4.01484	4.09138	4.43193	6.24332	6.79257	5.55842	4.91128	4.77504	6.1769	5.09401	4.73875	4.77674	4.78232	5.25489	3.16856	6.13471	6.03848	6.05656	6.28178	5.95909	5.06285	5.71954	5.50982	5.2953	5.10019	4.87694	6.25719	9.72412	7.75551	7.87748	6.48919	8.89443
Os07g0558800	Zinc-containing alcohol dehydrogenase family protein.	MSP domain containing protein, putative, expressed	10.12	10.7425	10.0437	10.8986	11.1485	10.377	11.2245	11.0546	10.7676	11.8169	12.128	11.9232	11.1813	11.5719	11.0541	11.7699	11.6967	11.6205	11.7345	11.9258	10.6088	11.5453	11.0831	10.8046	11.841	11.7058	12.3004	12.7352	12.1904	12.0003	10.6995	10.7742	11.0782	10.4438	10.1249	10.5505	10.7082	11.2612	11.0078	11.1102	11.0833	11.1973	12.4328	12.0774	11.9781	11.8103	11.9483
Os07g0571100	Conserved hypothetical protein.	expressed protein	13.987	14.4674	13.789	13.2796	13.5984	13.068	13.7333	14.4588	14.4381	13.8952	14.119	13.4088	14.2661	14.5004	14.2291	13.5505	14.3492	14.5219	12.0532	12.5341	12.7298	12.7211	12.9753	12.918	12.8878	12.1879	12.4151	13.5426	13.8288	13.3453	12.4612	12.7248	12.9217	12.2434	12.1703	12.7217	13.2984	13.0196	13.2057	13.4427	13.2145	13.231	13.635	13.2316	13.1691	13.6117	13.4494
Os07g0571800	Non-protein coding transcript, uncharacterized transcript.	YABBY domain containing protein, putative, expressed	3.91131	3.67385	3.45942	3.54558	3.7327	4.33666	1.54012	4.00368	2.31916	2.23357	2.93498	3.18996	2.85401	1.78315	6.804	2.24856	2.24924	2.67619	1.5428	1.34039	4.05443	2.19077	1.0767	3.73418	3.44944	2.98113	3.08533	1.4128	0.153731	3.53538	2.38402	0.119002	1.79071	0.603445	-1.48012	2.16149	3.89621	0.108365	1.20453	1.62306	-0.449034	0.402531	1.78251	0.746815	3.31771	0.822095	2.48896
Os07g0572800	MAP kinase.	STE_PAK_Ste20_Slob_Wnk	5.74574	5.2782	5.3968	5.69833	5.84057	5.53936	6.18224	6.09105	6.1079	5.92749	6.00749	5.40185	5.93536	6.1038	5.6577	4.88994	5.20232	5.084	5.53727	5.05343	5.39125	5.25179	5.26893	5.35632	5.60028	5.63161	5.71638	5.09733	5.33492	5.7619	4.81013	5.06583	5.04763	5.15137	5.64381	6.13131	5.55139	5.79592	5.21374	4.48822	5.20002	5.17093	4.95458	5.38355	5.09343	5.73265	5.26725
Os07g0580500	Plant protein of unknown function DUF822 family protein.	BES1/BZR1 homolog protein, putative, expressed	10.0099	9.79683	9.97325	10.5351	10.3689	10.1028	10.5461	10.3864	10.4666	10.2586	10.1912	10.3078	10.3595	10.6902	10.6191	10.7033	10.2346	10.849	12.8252	12.2594	12.1177	13.0504	13.0657	13.2	10.2618	10.0667	10.2408	11.5919	10.6963	10.9129	12.4997	12.186	12.6274	12.7193	12.354	12.2257	11.0835	11.0507	11.7529	11.4247	11.422	11.8584	13.1759	12.9263	13.1689	12.3814	13.2971
Os07g0587200	Conserved hypothetical protein.	expressed protein	4.78945	5.06964	5.06207	5.62327	5.76019	6.4466	5.10167	5.57773	5.5683	6.79153	7.03967	6.80152	4.88253	5.13102	3.9785	5.53398	5.0773	4.8532	11.3878	10.1884	10.4997	11.6018	11.9328	11.7436	6.38485	6.20349	7.06202	6.66821	7.92495	8.40511	6.86739	7.41273	7.03397	7.08141	7.18499	6.36154	5.62366	5.533	5.3069	5.6601	5.9574	5.39199	11.3699	11.8615	11.784	8.73531	11.3655
Os07g0602700	Protein kinase domain containing protein.	receptor-like protein kinase precursor, putative, expressed	7.32434	7.30474	7.00023	7.78336	7.37914	7.45442	8.48257	8.25042	8.4024	9.2733	9.04151	8.42545	8.49219	8.37246	8.02874	8.49852	8.83905	9.28006	7.28604	8.10122	7.58192	8.30773	8.13232	8.00988	8.2964	8.10671	8.5211	9.44527	9.26182	8.83973	8.09875	7.55464	7.70324	8.03301	7.24246	7.4628	7.49806	7.98061	8.06646	8.02331	7.96323	8.08048	8.85061	8.41977	8.76257	8.69617	8.97734
Os07g0608400	Zn-finger-like, PHD finger domain containing protein.	PHD finger protein, putative, expressed	12.8442	12.9265	12.7908	12.4558	12.701	12.103	12.7845	13.0958	13.1725	12.7842	12.933	13.2687	13.8362	13.6594	13.2562	13.719	13.2686	13.1515	13.4703	12.9774	11.9047	13.3916	13.0322	12.808	12.2526	11.7686	12.0964	13.0045	12.7011	11.9408	11.3791	11.2691	11.6291	11.5153	11.4324	11.6701	11.0408	11.235	11.5331	11.8058	11.3155	11.8779	13.8593	12.7049	12.9362	10.8102	12.8583
Os07g0621400	Hypothetical protein.	hypothetical protein	4.73951	5.35284	4.0851	3.94967	3.84607	4.34309	6.16765	4.79553	4.90217	4.8392	4.89116	4.19167	4.66263	4.54796	4.79275	2.76694	5.0711	5.34245	3.10381	4.26312	4.35776	3.08377	3.39724	4.14592	3.67839	0.681356	4.973	3.34759	3.59914	2.96362	3.34108	2.13037	3.10943	2.88009	0.835841	2.97373	1.6211	2.61861	3.15135	3.74288	1.43997	3.71661	5.75853	4.71991	4.05441	5.61229	6.01895
Os07g0621500	ATP-dependent helicase, DEAH-box family protein.	helicase domain-containing protein, putative, expressed	9.35225	9.7409	8.55971	9.12598	9.37609	8.42106	9.46009	10.1664	9.98351	9.82957	10.0077	8.96151	10.2391	10.8051	10.0953	9.64487	10.5984	10.6035	8.16396	9.20395	8.6217	8.91342	8.67397	8.65721	9.49453	8.90731	8.55079	10.0647	10.2354	8.93717	8.01709	8.32885	8.00079	7.97967	7.96091	8.37501	8.62741	8.82231	8.56337	8.4154	8.75529	8.74414	9.45763	9.05198	8.96391	9.74837	9.5538
Os07g0623600	Conserved hypothetical protein.	expressed protein	9.23963	8.77447	10.0958	9.19575	9.03553	9.71692	8.41994	8.16166	8.2051	8.40896	8.57514	8.86323	7.38122	7.93063	7.72024	7.50279	7.55616	7.59574	12.6163	11.7122	11.3421	12.1542	11.8844	11.7411	8.2533	8.55535	8.55668	8.84402	8.74721	9.69979	11.8374	11.5003	12.0985	11.5621	11.2349	11.4596	10.3636	9.97582	10.8354	10.8193	10.4469	10.804	13.6671	12.5586	13.0169	10.7437	12.3663
Os07g0680500	Helicase, C-terminal domain containing protein.	helicase conserved C-terminal domain containing protein, expressed	10.4395	10.5534	9.37106	10.6318	10.4618	9.3708	11.4963	11.208	10.7218	11.432	11.0928	10.1153	10.8437	10.7246	10.7033	10.0144	11.0511	10.0661	8.54038	9.21848	9.4411	8.31718	8.85721	9.06154	9.17573	8.55837	9.59967	8.93467	9.64897	9.05778	9.39808	8.66475	9.05598	9.29858	7.93957	8.98782	8.95641	9.75506	9.69252	10.3904	9.74023	10.1224	10.8677	10.1616	9.75559	10.2983	10.2654
Os08g0115200	IQ calmodulin-binding region domain containing protein.	IQ calmodulin-binding motif domain containing protein, expressed	6.16151	6.47757	6.2635	6.2101	6.17029	6.8743	6.12724	6.55808	6.48669	6.02859	6.28188	7.46754	5.67967	5.57692	6.57015	6.25166	6.14816	6.84855	12.4082	12.1238	9.28209	13.7899	12.9933	12.7633	8.45854	8.49184	9.3477	8.56397	9.17464	9.87454	12.1841	12.4435	12.3229	12.0537	12.3658	11.7763	10.6314	10.2518	10.636	10.3421	10.9673	11.1553	15.056	13.2282	13.6762	9.30081	14.4561
Os08g0145600	Peptidase, trypsin-like serine and cysteine proteases domain containing protein.	expressed protein	9.63282	9.81756	9.43075	9.17542	9.39191	9.33357	8.63996	7.74378	7.69645	8.28252	8.34359	7.93716	7.79351	8.41885	8.14689	7.53966	8.31387	7.19109	8.04491	7.87312	7.84428	7.26512	7.72	8.0664	6.76672	6.05063	7.16347	7.94249	7.66796	7.38874	7.1957	6.8816	7.36153	7.17886	6.53346	7.16722	5.3526	6.70488	6.83128	7.30799	6.6645	7.17662	9.0583	8.16678	8.02514	8.46462	9.19936
Os08g0148300	CLAVATA1 receptor kinase( CLV1)-like protein.	receptor-like protein kinase 5 precursor, putative, expressed	3.46254	3.25866	4.38148	2.47773	2.78367	3.9556	5.28806	5.04375	4.49244	4.71696	4.10064	3.60981	3.3178	3.45215	4.13058	2.10004	2.49587	2.88121	8.7546	8.35166	7.80692	9.67469	9.45074	9.20534	3.89833	5.21855	4.74195	3.55118	3.50301	4.15965	8.55761	7.90151	7.49702	8.76755	7.69316	7.57762	7.33821	7.67482	7.87588	9.01616	8.59589	8.0005	11.4148	11.4741	11.7341	9.96011	11.8249
Os08g0157900	No apical meristem (NAM) protein domain containing protein.	no apical meristem protein, putative, expressed	12.1474	12.1966	11.5396	12.2747	12.2922	11.9606	11.8931	12.0291	11.7075	12.3265	12.2593	11.3855	11.8303	12.1627	11.54	11.9326	12.4276	12.1378	10.8723	11.5034	10.6881	11.8055	11.4507	11.3971	11.8501	11.4169	11.8209	12.5967	12.5588	12.3744	11.0108	10.7128	10.7881	11.3377	10.944	11.3534	10.618	10.9684	11.0722	11.5577	11.4774	11.3579	11.786	11.207	11.011	12.2304	11.9643
Os08g0220400	Pectinesterase family protein.	pectinesterase, putative, expressed	0.665327	1.68147	3.21574	1.14186	0.510711	-0.908238	1.95564	0.670168	-0.501249	2.09179	0.0365412	1.04541	1.48179	0.427613	1.17899	1.35789	0.599874	1.70349	4.18387	4.09758	2.58394	-1.48284	4.07073	4.26388	-2.30545	-2.27266	-2.8986	2.00776	0.737282	2.41001	5.33727	6.55842	7.01093	6.43628	4.82119	5.97396	0.974528	-1.86302	3.23567	2.45686	2.90567	1.43019	4.26642	-0.434336	4.6287	0.791835	2.5284
Os08g0296600	Disease resistance protein family protein.	NBS-LRR disease resistance protein, putative, expressed	7.01408	6.71051	7.10385	7.1074	7.01586	6.90849	8.04158	8.09806	7.90067	8.50591	8.75145	8.29429	7.50816	7.72591	7.15065	8.23015	8.78365	8.11513	8.49806	8.35258	8.06514	8.16876	8.00053	8.1242	8.36535	7.59489	8.21776	9.06322	9.37468	9.10923	5.95826	5.65442	6.60402	6.71621	5.3779	6.27128	4.11772	4.34117	5.92632	5.70254	5.12871	6.51321	9.31891	8.75253	9.01127	8.05299	9.34862
Os08g0322600	UbiA prenyltransferase family protein.	para-hydroxybenzoate--polyprenyltransferase, mitochondrial precursor, putative, expressed	7.05227	6.9637	6.4008	6.49305	6.36704	5.81322	7.35464	7.00758	6.8899	7.24845	6.82909	6.55564	7.32569	6.91773	6.94369	6.54252	6.96263	6.5868	5.58829	6.3439	6.17285	6.31187	6.59394	6.6094	6.33908	6.00442	6.08775	6.14501	6.27554	6.20806	6.84377	6.2473	6.22817	7.07331	6.12608	6.41752	5.96494	6.18056	7.21458	6.46397	6.25332	6.51746	7.43597	7.33477	7.32911	7.29682	7.50779
Os08g0369000	Permease 1.	nucleobase-ascorbate transporter, putative, expressed	6.62292	6.37015	6.20926	7.49056	7.42507	7.15312	6.94288	6.81665	6.43065	7.62647	7.62472	6.73316	6.27543	6.73067	6.13715	7.942	8.49542	7.24414	9.72721	9.27708	7.06401	10.1837	9.74069	9.61985	5.10821	4.70495	5.07315	7.10823	6.90625	6.34161	10.1321	9.83692	10.1331	10.2622	9.31847	9.39669	7.90345	8.81224	9.3311	9.945	9.49692	9.8741	11.5335	9.65209	9.78274	9.25506	10.8772
Os08g0374200	Conserved hypothetical protein.	expressed protein	7.31866	7.57662	6.51504	6.86377	6.99254	5.83114	7.3058	6.84769	5.90774	6.70844	6.71632	6.24068	5.52419	6.43064	6.37737	5.16411	6.24288	5.66661	5.25901	5.43678	5.41575	4.74351	4.77729	4.66207	5.20084	5.16749	6.22057	4.72844	5.71156	3.46392	4.46763	4.0239	4.58221	4.68325	3.32498	4.50171	4.10016	5.35025	5.4466	5.90681	5.26448	5.42495	6.29169	6.04408	5.16529	6.62733	6.49187
Os08g0384700	Non-protein coding transcript, putative npRNA.	No Hit	5.25308	6.12726	5.79329	4.66226	5.07359	5.13017	4.76551	5.11523	5.11286	4.52523	5.40885	4.8892	4.85456	4.46305	4.35191	4.35672	5.29469	4.57576	3.80784	4.13177	4.99302	3.90059	4.75279	4.328	3.4894	3.45082	5.03405	4.26335	3.82619	4.28008	5.12617	5.69842	5.06253	5.05788	5.7855	5.20929	5.32979	5.86679	5.18881	4.58568	5.22865	5.2404	6.09167	5.66947	5.50014	5.70533	5.96025
Os08g0399500	SRA-YDG domain containing protein.	YDG/SRA domain containing protein	4.174	3.44776	2.70081	4.10647	3.78602	3.88362	4.35618	4.0508	4.52448	4.62136	5.0027	4.96999	2.77571	2.99199	3.32742	3.2048	3.4736	3.48805	4.25918	4.74845	3.0286	5.19963	5.24142	5.1898	4.21027	3.08221	5.01028	5.1098	6.18652	6.66068	5.09956	5.65303	4.1751	4.91616	6.31533	4.73653	6.14198	5.95506	4.97011	5.50206	5.6808	4.86363	7.60905	5.15516	5.91548	4.71614	7.37339
Os08g0402700	(No Hit)	expressed protein	4.24006	3.24502	2.14295	3.48517	3.80984	3.60214	4.03287	3.49337	4.6725	4.44271	4.72504	4.54431	3.10396	0.994198	3.45212	3.09921	2.55843	4.51604	5.12444	4.19335	5.99867	4.62682	5.07621	5.214	4.614	5.1485	5.11472	3.73563	3.64811	4.68111	3.9568	4.39504	3.69848	4.11563	5.18331	6.95947	5.49448	4.63075	3.39114	3.18876	3.95187	3.30046	7.26539	6.06272	5.69358	7.03948	6.72504
Os08g0407200	Conserved hypothetical protein.	peptidase, trypsin-like serine and cysteine proteases, putative, expressed	12.1285	12.2033	11.8337	12.3579	12.4576	12.2065	12.1362	12.5222	12.2608	12.209	12.4226	11.8517	12.5445	12.8573	12.2572	12.406	12.7518	12.7876	12.116	11.7387	11.487	12.3977	12.4498	12.0844	11.1285	10.6838	11.0987	12.0566	12.1529	11.3625	11.3879	11.4059	11.5634	11.4982	11.1682	11.3517	10.6988	11.1408	11.3155	11.4953	11.2	11.4455	12.4083	12.1683	12.1247	10.2437	12.3627
Os08g0408500	Pathogenesis-related transcriptional factor and ERF domain containing protein.	ethylene-responsive transcription factor, putative, expressed	12.0537	12.6181	11.8239	12.0654	12.1998	11.9677	11.8232	12.7571	12.4027	12.3254	12.951	12.6269	12.5893	12.9215	12.5479	13.0792	13.2996	13.6522	11.016	11.8461	11.2815	11.8557	11.4338	11.6309	12.1377	11.2956	11.6282	12.8723	13.426	11.9058	11.8027	11.9787	12.3442	11.8197	11.6928	12.4611	12.6344	12.8858	13.2512	12.8288	12.6521	13.2156	12.2008	11.146	11.4371	11.871	11.6351
Os08g0414700	Glycosyl transferase, family 20 domain containing protein.	trehalose-6-phosphate synthase, putative, expressed	4.42438	4.91411	6.51616	5.25502	5.76071	5.9412	4.15725	4.03631	4.08605	2.97133	4.99804	4.28407	2.21017	2.18772	3.27086	3.44922	2.76818	3.15363	6.84973	6.85517	5.47937	8.25392	7.92475	7.77258	2.35927	4.78468	5.80316	1.66943	5.57458	4.25586	9.21576	9.42734	9.77836	9.21727	8.81851	9.61858	7.86379	7.59587	9.80253	8.96258	8.1256	8.56806	8.87278	7.5286	7.88058	7.53154	8.63332
Os08g0442700	Receptor-like kinase.	receptor-like kinase, putative, expressed	4.12201	4.18674	4.17624	4.8915	4.83544	4.7881	3.82709	3.57669	3.53769	5.44991	5.47096	4.04893	2.37383	3.01914	1.3486	4.22292	4.07622	3.97677	6.67092	6.6922	5.83266	7.43403	7.19868	7.11854	5.39683	5.31962	5.32073	6.48335	6.77327	6.38176	5.78398	5.91506	5.59146	6.08321	6.16653	6.39736	5.71309	6.08421	5.68257	5.80951	5.99699	5.63281	9.04131	8.37977	8.23983	8.48519	8.8033
Os08g0451500	Conserved hypothetical protein.	ARID/BRIGHT DNA-binding domain containing protein	3.01011	3.38448	7.20208	3.12605	4.31794	4.54602	3.59766	1.81752	3.55505	3.52904	3.3762	3.51262	2.12383	2.79558	3.4236	2.43424	2.77912	2.30605	3.61917	2.95514	8.21314	3.57104	3.74026	4.6755	4.94185	5.93028	3.33624	3.94651	2.60371	4.57521	4.28329	5.43857	4.65264	4.1549	4.9845	4.9031	7.47663	4.51261	4.83309	4.50691	4.45049	4.64743	6.59475	5.79198	5.62149	4.04745	6.04961
Os08g0451700	Conserved hypothetical protein.	ARID/BRIGHT DNA-binding domain containing protein, expressed	7.50815	8.04338	6.88628	7.67695	7.80723	7.40952	7.66972	6.74295	6.07371	6.82943	6.86601	6.4509	6.31495	6.27883	6.75363	5.22274	7.19208	5.65884	5.32371	5.60596	7.36617	5.28626	6.20354	6.79022	5.16991	4.20971	6.08223	4.70556	5.29101	4.53376	6.97694	7.07313	7.11114	6.75936	6.47218	6.62618	5.89075	6.7507	6.50316	6.36916	6.40713	6.55895	8.2384	8.29562	7.93462	7.89624	8.25823
Os08g0467100	Conserved hypothetical protein.	ZOS8-07 - C2H2 zinc finger protein, expressed	2.09085	2.42029	3.33439	1.69712	2.09123	3.9953	-0.383444	1.89526	3.14729	3.30758	1.79741	2.3019	2.98197	2.17095	3.18833	2.59524	1.89501	0.598968	7.30632	6.23811	6.12995	6.90792	7.21035	7.49628	4.08056	4.1513	5.43157	3.96135	4.55338	5.30787	6.29366	6.42681	5.98821	6.31493	6.64344	5.92843	5.15039	5.18948	4.94112	4.92361	5.22917	4.5745	8.01759	8.23011	7.88834	7.20273	8.53288
Os08g0472400	Conserved hypothetical protein.	expressed protein	6.93079	6.95957	7.35677	5.4049	5.79044	6.3607	5.55638	6.38657	6.66498	4.99508	5.43244	5.8584	6.38117	6.89741	6.74187	5.52774	5.58382	6.23764	7.37758	6.66505	6.77391	7.80268	7.63244	7.5989	6.43775	6.30941	5.92646	6.40383	6.23765	6.17142	6.8771	7.76469	7.65972	6.51293	7.28917	6.78044	6.77603	6.32642	6.52322	5.92104	6.25998	6.2722	8.63754	8.76967	8.96825	7.43329	8.39893
Os08g0474100	Conserved hypothetical protein.	expressed protein	1.60508	2.75162	2.51661	2.3277	2.98304	2.84113	1.6749	1.43661	2.02518	1.86549	1.86535	2.94623	3.19614	1.97994	2.27002	2.49252	2.32771	2.90666	4.58922	3.45987	0.578994	2.53797	4.77212	6.0261	3.08596	4.20654	4.24502	2.30817	2.80213	3.37042	5.16741	5.64032	5.26389	4.82948	5.79751	5.56455	5.53359	5.00115	3.58018	3.52092	4.52622	3.48296	5.16757	5.17766	6.15357	4.39591	6.24013
Os08g0476100	Hypothetical protein.	expressed protein	4.42755	4.35235	5.12119	5.52691	5.25112	5.47741	5.37416	4.86438	4.83066	6.77117	6.49677	6.7778	3.96168	4.12693	4.88597	5.30805	5.39491	4.66936	5.34661	5.04636	5.32628	5.21142	5.15506	5.58511	3.89625	5.54315	4.77825	5.11641	4.42917	5.55257	6.62211	6.32388	6.31851	5.7386	6.15481	6.18333	5.26201	6.24842	6.19931	6.9929	6.70997	5.89381	7.33088	6.62606	6.90022	5.43023	7.42442
Os08g0481700	(No Hit)	expressed protein	7.1619	6.65539	6.11782	8.59996	8.07707	8.10714	6.56051	6.81649	6.82948	7.53398	7.33258	7.39145	6.74696	6.64913	6.91135	7.28426	7.19551	7.5087	6.99428	7.58108	7.00777	8.35384	7.68137	7.95947	8.09278	7.45062	7.50984	8.9225	8.51327	8.58325	6.85783	6.59978	6.74654	7.25854	6.85457	7.29326	6.90952	6.99337	7.4227	6.97418	7.41803	7.99791	8.67048	7.33905	7.71093	7.21186	8.62174
Os08g0483900	Basic helix-loop-helix dimerisation region bHLH domain containing protein.	helix-loop-helix DNA-binding protein, putative, expressed	3.2552	4.03085	4.40685	6.50781	5.92224	6.15525	4.74602	2.89337	3.06165	5.23473	5.80952	6.58271	1.94018	3.23325	4.43677	3.63825	3.75309	3.79457	8.7441	7.72567	6.73035	7.83606	7.77942	8.52337	4.02756	4.78467	4.53946	4.4221	5.78752	5.52902	4.27705	5.18533	5.37148	4.99528	4.25564	3.94082	4.75204	3.29505	4.30198	4.48866	4.00971	3.32598	4.58657	5.2417	5.68968	5.60912	5.99403
Os08g0490100	Zn-finger, Dof type domain containing protein.	dof zinc finger domain containing protein, putative, expressed	12.1395	12.0794	12.1179	12.5482	12.5608	12.7504	12.3809	12.8499	12.7929	12.1958	12.4214	11.7895	11.9213	12.3662	12.0668	11.4705	11.7367	12.0792	11.3834	11.9934	12.0409	11.74	11.7023	11.7522	11.8119	11.2511	11.7233	11.4269	12.182	12.2132	11.5888	11.6935	11.6708	11.4151	11.6001	11.6794	11.0069	11.3343	11.467	11.5012	11.0632	10.9298	11.1997	11.523	11.3671	13.1933	11.7494
Os08g0492000	Oligopeptide transporter OPT superfamily protein.	oligopeptide transporter, putative, expressed	7.84266	7.56352	8.31938	8.78777	8.73591	9.20407	8.59087	8.26071	7.91787	8.30356	8.42818	6.50632	7.52458	8.01195	7.22442	7.98343	8.64649	8.93961	9.12532	8.38466	9.77731	9.34101	10.5851	10.2577	5.87947	5.88422	6.3485	7.34851	8.05544	7.23067	9.38947	9.39655	8.99607	9.33522	9.12548	8.71912	7.84394	8.35686	8.22489	8.23118	8.32792	8.02229	8.08648	10.3835	9.97232	10.9657	10.6869
Os08g0513700	SBP domain containing protein.	OsSPL15 - SBP-box gene family member, expressed	9.00225	9.28188	8.63252	8.8856	9.13445	8.22864	9.03769	9.28063	8.8598	9.04842	9.37287	8.12583	8.45593	8.87903	8.63692	8.14293	9.17088	8.84594	7.70249	8.30161	8.51714	8.19278	8.73356	8.5924	8.17247	6.5812	7.35743	8.39076	9.59148	7.35273	8.47879	8.34079	8.73304	8.28299	7.63846	8.43116	8.40703	8.38061	8.63147	8.51814	8.67377	8.45171	8.93343	9.75854	9.11701	9.62284	9.72657
Os08g0514100	Protein kinase domain containing protein.	lectin-like protein kinase, putative, expressed	1.68764	1.53814	0.356977	1.99409	0.931773	3.21708	1.62934	0.888384	3.08266	1.61015	0.873614	-0.163617	0.268349	0.55065	1.18105	1.8179	1.14338	2.28091	5.99087	5.44752	4.1808	5.71244	5.65166	5.7421	1.59227	3.00424	0.0230343	0.165723	0.579605	1.02375	9.03966	8.35004	8.70861	8.86163	8.02575	7.93167	4.71628	5.83215	7.01708	6.78453	6.16022	6.96772	8.27681	8.64453	8.4986	4.13165	8.37545
Os08g0524800	TA1 protein (Fragment).	BHLH transcription factor, putative, expressed	9.93491	9.55687	9.99079	8.46274	8.68066	9.91194	9.66407	8.94002	8.61521	9.16993	9.73694	9.69106	7.66053	7.76136	7.48319	7.89756	8.07713	7.93925	11.2665	10.4588	11.3481	10.9652	11.3306	11.4466	8.94358	9.33318	9.45094	9.48784	10.8683	10.706	11.3386	11.2469	11.428	11.245	10.7884	11.0502	9.80944	9.65791	10.3086	9.85172	10.1465	10.3684	11.2716	11.9834	12.0036	11.6313	11.5175
Os08g0525700	Conserved hypothetical protein.	expressed protein	9.23492	9.20727	9.45126	10.8895	11.1207	10.8681	10.2588	10.6923	10.39	11.6625	11.7078	11.3564	8.28773	8.8848	9.23769	10.7653	11.3557	11.3709	10.8825	9.87257	11.2349	11.6356	11.8497	12.0562	8.99623	8.33459	8.40148	9.8649	11.0447	10.4109	6.8315	6.79285	7.89565	7.72595	7.59785	7.63684	5.86758	5.75548	6.78424	6.96096	6.66742	7.71812	11.3221	10.8605	10.9451	9.40765	11.6651
Os08g0526500	Sterile alpha motif SAM domain containing protein.	SAM domain containing protein, putative, expressed	8.57169	8.2582	8.18769	8.02386	7.76933	7.76139	8.66009	8.47656	8.27671	8.63454	8.65694	8.69082	8.58287	8.35679	8.22546	8.11684	7.87967	7.39863	8.83916	8.60587	8.02797	9.16892	8.70947	8.80074	8.05072	7.56802	8.40564	8.66399	8.97043	8.60651	8.2885	7.94552	8.22193	8.50277	7.7462	7.91208	7.3098	7.5095	7.75608	8.0442	7.70991	8.08181	9.92212	9.25417	9.27115	9.31348	9.85881
Os08g0528800	Conserved hypothetical protein.	expressed protein	4.35056	3.84872	3.9685	4.2613	4.22038	3.68796	4.57215	4.49056	4.87025	4.52615	4.83804	4.95164	5.39557	4.82528	4.44623	5.29121	4.72629	4.57753	5.08123	5.3643	4.41753	5.7013	5.38049	4.97892	4.25264	6.20225	5.47106	5.25036	5.18618	5.12666	5.72323	5.40139	5.11691	5.58602	5.90672	5.25491	4.96661	5.48197	4.65205	6.52202	5.19549	4.58136	6.11876	5.49356	5.18611	4.78435	5.8575
Os08g0531700	Transcription factor, MADS-box domain containing protein.	OsMADS7 - MADS-box family gene with MIKCc type-box, expressed	1.86031	1.59672	5.13677	2.10326	2.18967	2.04392	1.51187	1.3147	2.80523	1.3655	2.65893	3.24336	2.00314	2.22539	1.39894	1.17002	1.9885	2.76018	1.43052	1.79456	2.57467	1.75091	0.574862	2.09895	3.25788	5.20986	2.95408	1.45702	0.779901	1.2574	1.72781	0.477205	0.865171	0.596533	1.82922	1.51384	2.93895	0.149667	0.68731	1.1592	-1.04626	1.97143	2.31179	2.14517	2.11339	1.26768	2.28375
Os08g0531900	MADS box transcription factor-like protein (MADS-box protein AGL72).	OsMADS37 - MADS-box family gene with MIKC* type-box, expressed	12.7526	12.9198	13.1551	12.2067	12.7299	12.7349	12.1769	12.7493	12.4079	11.77	12.5692	12.616	12.982	13.5633	13.5425	13.0956	13.3523	13.3991	11.8243	11.5687	11.6372	11.3826	11.3386	11.611	11.6794	11.7676	11.2666	12.0451	12.4908	12.1348	10.805	11.0123	11.4464	10.7478	10.6421	11.2561	12.005	11.4766	11.7577	11.7221	11.5907	11.5751	12.3665	12.6504	12.4846	13.4081	12.7885
Os08g0538300	LysM domain-containing receptor-like kinase 3.	protein kinase domain containing protein, expressed	10.6872	10.6236	10.4027	9.98312	9.80943	9.76587	10.8335	10.2041	10.0072	11.0104	10.5979	9.99234	9.67712	9.80832	9.88836	9.68179	10.1878	9.91278	9.97762	10.3239	10.1541	9.6275	9.86238	10.0731	9.80668	9.47295	10.3753	10.9275	10.7082	10.2483	11.0019	10.6814	10.8937	10.8669	9.87898	10.3594	9.85126	10.3722	10.67	11.1049	10.4663	10.8184	10.5485	10.4271	10.2848	10.9026	10.9549
Os08g0554100	Rhamnogalacturonate lyase family protein.	rhamnogalacturonate lyase, putative, expressed	3.98765	3.86057	4.92019	4.40942	4.35204	5.33727	4.96622	3.77778	3.71319	4.58863	4.25032	4.9515	3.5029	4.22095	4.11373	4.05532	3.41849	4.08456	5.12142	3.6764	6.30207	3.93093	5.52796	5.95118	5.5641	6.53632	5.03431	5.44272	5.21192	5.72975	4.39789	4.43564	3.95046	4.37034	4.91874	4.19356	4.1456	4.14351	3.12908	3.07902	3.2726	5.27954	2.8823	7.08421	7.67309	8.61582	6.50752
Os08g0554300	Rhamnogalacturonate lyase family protein.	rhamnogalacturonate lyase, putative, expressed	4.3752	4.37757	4.92236	4.29576	4.86932	5.10999	5.28229	5.05119	4.53464	4.13861	4.01199	4.83332	9.12386	8.41148	7.87193	5.3598	4.45585	4.58361	7.63612	6.12833	8.84564	6.24831	7.41295	8.67832	9.20597	9.54755	9.32257	8.48581	9.03803	10.155	4.70397	4.9771	5.1781	4.84514	5.0994	4.09524	5.78844	4.79699	3.70363	3.79402	4.43702	3.77611	3.78501	7.62869	7.83527	8.80371	6.67033
Os08g0564400	Conserved hypothetical protein.	No Hit	-0.0668981	1.23336	2.08377	1.88915	2.18286	3.8641	1.49656	3.83183	2.58898	1.70575	2.94226	3.13675	0.302054	2.58289	3.26818	0.708702	2.6425	3.6068	5.77757	4.54895	4.39982	5.25073	5.71779	5.15984	5.70305	3.29074	5.19449	6.42413	6.41831	6.18946	4.94938	5.56762	5.62273	5.62822	5.10348	5.12674	4.62094	4.86408	5.0117	4.42106	5.39871	4.34029	5.64243	5.19429	5.3222	4.88772	5.38004
Os09g0110100	Protein kinase domain containing protein.	transposon protein, putative, unclassified, expressed	5.1563	5.08428	6.67911	7.21951	7.13805	9.0372	3.34354	3.1579	3.1544	4.14882	4.00087	4.7009	3.57659	3.48689	2.7297	4.83688	4.33244	4.89612	11.0405	11.0496	10.491	12.0669	11.7426	11.1275	3.70562	5.17285	5.73512	5.13268	4.8194	6.20087	12.2414	12.0199	12.0047	11.9649	12.1269	11.498	10.4499	10.0057	10.9136	10.6079	10.3816	11.0359	12.2803	11.4794	11.6114	5.52881	12.0851
Os09g0114700	Hypothetical protein.	retrotransposon protein, putative, unclassified, expressed	3.27696	3.08742	3.13658	4.03726	4.52328	3.4361	4.25382	4.24568	3.87714	4.467	4.26591	5.09492	6.45316	7.16048	6.65546	7.64354	7.70017	7.89792	3.92143	4.45662	3.21172	4.57353	4.17183	3.82493	5.74669	5.83269	6.99265	6.10244	5.62452	6.43001	5.63	5.77663	4.93191	5.3331	6.27606	6.25527	6.02795	6.36662	4.83791	6.41839	6.41139	5.43386	6.5455	6.12473	6.61662	8.60428	7.34869
Os09g0129300	Hypothetical protein.	No Hit	8.61416	8.94024	8.46762	8.63557	8.69009	8.51826	8.41862	8.31514	7.72499	9.17458	9.39859	8.64309	6.38156	7.08316	7.6301	7.1491	8.22256	7.12453	7.39528	7.49605	8.42394	7.48619	8.16363	8.64854	6.012	5.11006	6.03105	6.63882	7.72179	6.70826	8.93497	8.27099	8.87132	8.81388	7.5269	8.41812	7.67081	7.98389	8.17412	7.81439	8.24049	8.23192	9.7721	9.89584	9.74046	9.52332	10.4284
Os09g0131200	Elicitor-inducible LRR receptor-like protein EILP.	inactive receptor kinase At1g27190 precursor, putative, expressed	9.98285	10.0127	9.30629	9.36154	9.40444	8.67206	10.1236	10.7008	10.3044	9.83623	10.0166	8.98806	10.4903	10.4847	9.99724	9.76144	9.97473	10.0666	9.63454	9.94457	9.29956	10.2189	9.94162	9.40507	9.12919	8.54611	8.91785	9.95579	10.1607	8.80072	10.1474	9.9943	10.0831	9.88456	9.61625	9.44501	9.75291	9.77573	9.88311	9.7102	10.1277	9.9538	11.993	11.7722	11.5629	10.1592	11.0772
Os09g0238700	Non-protein coding transcript, uncharacterized transcript.	hypothetical protein	4.2985	4.11863	4.29467	4.74067	4.22356	4.00608	4.8698	4.38562	4.4891	4.66186	4.49297	4.91617	3.6465	3.75494	3.4031	4.64997	3.95041	3.61035	4.58308	4.73488	4.25861	5.03209	4.76525	4.49481	4.51486	6.76668	5.05061	4.61221	4.46536	5.2925	4.4397	4.90924	3.32562	4.16188	5.59242	4.48652	4.882	5.0918	3.92371	4.13478	4.82994	3.911	6.75839	5.75033	6.13243	5.19315	6.43056
Os09g0278200	(No Hit)	No Hit	6.66524	6.69775	6.26038	6.8537	6.77644	6.16994	6.57095	6.79799	6.23551	6.46635	6.43362	5.96752	6.04623	6.77112	6.7545	5.80307	6.60469	6.58411	4.51485	5.08571	5.12603	4.55075	4.9343	5.20425	3.89076	4.47757	3.34733	5.22132	5.41744	4.5368	5.29617	5.02657	5.49482	5.18538	4.7012	5.1253	5.59648	5.30691	5.35376	5.19789	5.30116	5.45135	4.87819	5.36686	4.88436	5.59072	5.45026
Os09g0347300	Hypothetical protein.	leucine zipper protein-like, putative, expressed	8.67977	8.767	8.6589	8.54965	8.98392	7.961	8.63675	8.51362	9.09423	8.42175	8.41847	8.49154	9.31766	9.28253	8.70102	9.56297	9.46196	8.76776	7.3215	9.0963	8.47536	8.37727	7.27282	6.70432	8.56841	8.20612	7.57404	9.52787	8.83174	7.49624	7.17995	7.62077	8.49447	7.649	7.00983	7.70457	9.44899	9.80183	9.54902	10.5838	9.91724	9.72383	4.24942	3.77057	4.0399	4.15706	3.69613
Os09g0382300	Cyclin, C-terminal domain containing protein.	cyclin, putative, expressed	6.42338	6.55321	7.8727	6.78419	6.78398	7.99265	5.4701	6.10372	6.74771	5.41575	5.97508	6.91081	6.58839	6.56536	7.19417	6.43496	6.28915	7.37861	7.3413	6.68971	7.00957	6.65645	6.95932	7.31696	6.80356	6.73287	5.02431	6.2987	5.89217	6.79234	5.93431	6.44044	6.59131	6.15242	6.91194	6.36433	6.80283	6.89232	6.13341	5.53246	6.62069	6.0009	7.56402	6.81388	7.44566	5.62774	6.6882
Os09g0397300	Glycosyl transferase, family 20 domain containing protein.	trehalose synthase, putative, expressed	10.9401	11.1999	10.1298	9.55164	9.60203	10.1922	11.3853	11.1506	10.6502	10.9236	10.7354	9.97912	8.7177	9.15007	8.51473	9.66988	9.55518	9.02262	10.9355	11.9061	10.9595	11.8256	11.5107	11.3548	12.1602	11.3986	12.8817	12.4539	12.6068	12.1678	11.5061	11.1574	11.0451	11.0326	10.624	11.0437	11.1552	11.5094	12.386	11.7889	11.5679	11.6704	12.0308	11.5608	11.4925	11.4743	11.8138
Os09g0407300	Conserved hypothetical protein.	expressed protein	7.16571	7.14893	6.60383	8.01041	7.78828	7.37388	6.70112	6.968	6.53865	7.44122	7.56715	6.50165	7.09549	7.50164	7.18972	7.71813	7.76828	7.64044	7.13886	6.83009	5.60597	7.71138	7.47002	7.74194	5.39311	5.22503	4.26483	4.97911	5.78035	5.98697	4.77479	5.01364	4.27396	5.04412	5.07252	4.35256	4.70453	4.05422	2.97127	2.95564	4.05644	2.4004	8.3741	7.12935	7.46959	7.4415	8.15873
Os09g0418500	PnC401 homologue.	CAMK_KIN1/SNF1/Nim1_like	2.01673	4.36838	4.41763	4.62351	5.24547	6.07959	5.69567	4.41951	3.91197	4.23022	5.30792	7.0247	2.86935	3.32746	3.74458	5.09447	4.8909	4.29219	6.97968	6.28361	6.88459	6.87382	7.39749	7.26776	3.85376	3.51278	4.08083	5.62952	6.77874	6.88135	2.02694	3.59467	3.7044	2.19732	4.31664	3.42422	5.76663	5.00106	4.15364	2.95788	4.93293	3.79694	6.99678	6.23761	5.96202	8.42473	6.97904
Os09g0427300	Hypothetical protein.	expressed protein	8.70651	9.35454	7.60211	9.07197	9.41708	8.14263	9.45477	9.60229	9.25894	10.0086	9.96758	9.39494	8.97474	8.9606	9.39962	9.00633	10.1597	9.30218	8.67076	8.47239	9.3631	8.90466	9.52229	9.71812	7.79799	5.83278	7.61428	8.10873	8.66137	7.91346	8.55938	8.50053	8.57714	8.86539	8.32054	8.29561	8.80719	9.73438	9.4944	9.59951	9.28463	10.0924	11.0347	9.92652	9.58724	9.96257	10.5313
Os09g0436000	Conserved hypothetical protein.	expressed protein	8.78682	9.1515	7.93537	9.7724	9.75199	8.90357	9.92425	9.95686	9.8923	10.4828	10.6342	9.92773	10.0341	10.0369	10.0781	10.4701	11.0293	10.3816	8.42839	9.07688	9.00312	8.46084	8.63315	8.64546	9.66505	8.40883	9.48181	10.0821	10.315	9.63123	7.7382	7.67831	7.72723	7.96224	7.29406	7.84673	8.2549	8.52897	9.11306	8.87609	8.91845	9.48745	9.63499	8.85075	8.41471	10.3955	8.80929
Os09g0445600	Conserved hypothetical protein.	oxidoreductase/ transition metal ion binding protein, putative, expressed	4.29985	2.82127	5.61096	1.30792	1.88833	3.97788	3.3321	3.52958	3.07784	2.33393	2.81461	3.40381	3.26174	3.07523	2.65886	3.71016	1.3417	2.31403	6.88676	5.84135	5.06153	5.77335	5.6964	5.56517	2.79852	5.60422	1.87338	3.69278	1.6842	4.79884	8.19338	8.86728	8.87204	7.4297	7.89651	7.68733	5.91388	5.59625	6.66086	5.20712	5.97393	7.20432	8.87289	7.53648	7.19883	4.87125	7.779
Os09g0449400	Zn-finger, C2H2 type domain containing protein.	ZOS9-14 - C2H2 zinc finger protein, expressed	6.03161	5.16501	5.64905	6.15939	5.99027	6.18602	5.52469	4.99681	5.00153	6.50677	6.22786	6.0481	4.77674	5.14671	4.73302	6.13739	5.71148	5.73717	10.6056	10.3422	9.03319	10.956	10.9215	10.9484	7.30277	6.89073	8.27006	9.25457	8.73338	8.74843	9.97688	9.55177	9.32509	10.0751	9.69592	9.48654	8.29181	8.74846	8.66105	9.7189	9.69433	8.75088	12.5291	12.0538	12.0075	9.12876	12.2047
Os09g0449500	Phosphoinositide-binding clathrin adaptor, N-terminal domain containing protein.	OsFBO21 - F-box and other domain containing protein, expressed	1.18775	2.31846	3.10339	2.01312	2.61298	2.58743	2.94962	2.27089	2.44725	2.58257	1.78053	2.95415	3.09743	3.17961	2.66856	2.79289	3.1291	1.6356	6.37785	6.93096	4.79362	6.14844	5.88563	6.84544	1.31922	4.12989	3.62642	2.85407	2.31199	3.94619	5.13802	5.4923	5.38273	5.13464	5.74383	4.34031	4.54559	4.73557	4.53017	3.75941	4.61024	4.00012	7.70116	6.85378	7.6104	4.76994	8.00723
Os09g0455200	Heat shock transcription factor 33 (Fragment).	HSF-type DNA-binding domain containing protein, expressed	2.42028	2.30489	3.14571	1.70601	1.91041	1.6629	1.82404	3.06864	0.90047	2.53085	2.3258	1.87625	2.52087	0.34596	2.99612	2.2998	1.4222	2.71314	10.2183	10.0562	6.16675	10.7776	9.89012	10.0337	0.169838	4.16497	5.40156	3.13194	1.71269	1.59813	9.84798	9.99042	9.87843	9.37535	9.67668	9.07961	7.51936	7.33211	8.21875	7.08913	7.64842	8.48838	12.612	10.8422	11.3547	0.804953	11.7967
Os09g0475400	Basic helix-loop-helix dimerisation region bHLH domain containing protein.	transcription factor BIM2, putative, expressed	11.6806	11.8524	11.5784	13.4613	13.7954	12.8256	10.9764	11.1829	11.0223	11.1227	11.5101	11.0346	10.9542	11.3608	11.1709	11.005	11.6099	11.2747	10.8164	10.6436	10.9836	11.3576	11.5808	11.5007	10.469	9.6745	10.6214	10.6997	11.1069	11.1355	10.7777	10.8506	11.2125	11.1112	10.6597	10.9806	10.9401	10.8456	10.9076	10.4793	10.9934	11.1236	11.4586	11.538	11.338	12.0241	11.9995
Os09g0478600	Zn-finger, RING domain containing protein.	zinc finger, C3HC4 type domain containing protein, expressed	11.7932	11.2836	11.432	13.358	13.2727	13.0943	12.5215	12.1015	11.8707	14.6519	14.0534	14.2192	11.8058	12.1627	12.2547	14.6356	14.4521	14.9559	11.9215	11.8037	11.6738	12.9943	12.2832	12.5603	12.6936	13.054	13.8836	15.1905	14.3874	14.5612	11.3967	11.0951	11.7668	12.0219	12.0347	12.052	9.35848	9.70724	10.9174	10.9389	10.5846	10.823	12.599	12.2121	12.2228	13.0477	13.0127
Os09g0479300	Conserved hypothetical protein.	ATP binding protein, putative, expressed	3.8443	2.69276	2.52075	7.57358	2.80396	4.18359	2.79926	1.03303	1.94005	2.30296	2.10683	3.73379	2.72576	4.33342	2.35152	0.954936	0.693459	0.21135	4.71107	4.26344	2.50779	3.8094	3.97484	4.60489	5.06786	4.55438	3.71054	2.76823	2.90317	4.23247	6.30664	6.51488	6.27721	6.49056	5.9779	6.05454	6.86583	6.72487	7.17785	6.8293	7.00035	7.4005	7.71035	6.13148	6.42587	4.56125	7.57528
Os09g0479600	Hypothetical protein.	disease resistance protein RPM1, putative, expressed	3.12623	5.96991	4.05	3.75035	4.1133	3.65929	3.76903	3.34399	3.0954	3.3625	3.49039	3.53535	5.98008	2.11884	2.29831	5.364	3.64507	1.20735	4.66974	4.42107	5.24263	3.59654	5.14463	5.46937	3.45979	5.17737	4.20464	3.30913	3.0559	2.53806	5.96987	5.82699	6.26279	6.07918	5.35579	5.78305	5.38837	4.72548	5.37878	4.98423	4.87911	5.37053	7.12858	6.83006	6.51927	6.94725	6.98707
Os09g0489200	Conserved hypothetical protein.	jmjC domain-containing protein 5, putative	6.88321	7.32452	6.97483	8.24355	8.56669	8.58134	2.79114	2.42347	2.92506	6.37045	6.90866	6.54672	4.26173	4.84709	4.68248	6.33945	6.88001	6.32383	4.96522	5.17029	4.59149	7.39142	8.15763	8.11581	2.9019	5.2649	4.41864	6.80926	6.37195	5.7727	6.41123	6.44492	6.64091	7.72409	7.51748	7.88036	5.61011	6.18722	6.56867	7.81046	7.5821	7.90538	5.65771	5.05997	5.16198	8.53232	8.3501
Os09g0504800	Hypothetical protein.	expressed protein	8.43901	8.70277	7.6914	9.13864	9.40474	8.20807	9.1444	8.41115	8.10678	9.19935	8.93523	8.98616	8.33287	8.55804	8.78349	8.75869	8.93064	9.14885	8.56856	8.49794	7.39808	8.73847	8.04336	8.28245	8.17653	7.82318	8.17299	8.85143	8.31265	8.10284	7.68638	7.50051	7.68034	7.90926	7.49872	7.63353	7.29308	7.64135	7.55939	7.93884	7.96439	8.09587	9.57791	8.74446	8.57013	7.52344	8.74387
Os09g0514300	Conserved hypothetical protein.	expressed protein	5.24304	5.97668	5.01955	6.771	7.30914	6.00386	6.41957	6.69493	6.38056	6.97609	7.08563	6.6371	6.96131	7.07399	7.25014	7.45256	8.14449	7.73323	8.25547	7.71771	7.97989	8.25516	8.36993	8.52185	6.90669	6.50867	7.12646	7.13347	6.93354	6.91808	7.29385	7.59754	7.41057	7.19565	7.17914	7.10757	7.16119	7.54525	7.43101	7.53359	7.41	7.39635	9.61064	8.97371	8.88414	8.13598	9.39501
Os09g0535200	Conserved hypothetical protein.	retrotransposon protein, putative, unclassified, expressed	2.08837	0.836358	2.76183	1.91178	2.77655	3.76947	2.43215	2.60946	2.3395	1.95874	2.80453	2.47948	2.26379	2.49327	1.35465	3.39882	1.39494	2.25406	8.82078	8.46265	4.5369	8.55867	8.38769	8.60774	-0.800989	4.45187	4.2345	2.32391	1.76116	4.0521	2.58997	2.3739	3.04953	2.5736	2.39343	2.08701	3.72505	1.59901	1.05291	4.46163	2.52168	2.61231	8.85391	4.4677	4.94022	1.77013	6.81868
Os09g0544800	Protein of unknown function DUF315 domain containing protein.	ATROPGEF7/ROPGEF7, putative, expressed	4.89817	5.20961	4.85561	5.51526	5.66816	5.56293	5.08084	5.01677	5.26772	5.29457	6.3423	5.41913	3.66111	4.02741	3.10306	4.00656	4.44684	5.14608	9.27099	8.77524	8.42871	10.071	9.77861	9.94804	5.66522	6.21901	6.46457	6.27906	7.04597	6.43136	9.25907	9.28923	9.42172	9.28963	9.31847	9.01919	7.92478	8.29353	8.65137	7.93755	8.33397	8.75584	11.225	10.152	10.2525	9.67202	11.0903
Os09g0570800	Isopenicillin N synthase family protein.	1-aminocyclopropane-1-carboxylate oxidase, putative, expressed	1.85798	1.91017	0.853943	1.39189	1.43399	2.24165	2.12193	1.79903	1.49691	2.40245	0.765062	2.62113	3.9774	3.90324	3.63043	4.36382	4.13159	5.01717	4.16274	4.37207	4.30511	3.24483	4.23438	4.49165	1.05453	4.79962	4.94747	0.730175	2.07815	0.64649	4.75672	5.37326	5.22677	4.18942	4.66947	4.90844	6.54309	6.42983	5.93929	4.8939	4.85902	6.05561	2.18226	4.20188	4.62254	3.35373	3.71143
Os10g0148700	Protein of unknown function DUF1210 family protein.	POEI4 - Pollen Ole e I allergen and extensin family protein precursor, expressed	2.27768	2.2624	3.36344	1.3157	2.25965	1.82441	2.45501	5.90507	5.29084	2.62292	2.97673	2.63459	2.68657	3.09683	1.26134	2.23186	1.60802	3.46614	4.66863	5.11949	6.25822	6.76072	5.91724	5.00709	3.79361	1.7908	2.32155	0.795811	2.7215	3.92525	2.11835	2.92349	2.14043	2.76287	3.72005	2.3718	4.56803	3.40835	2.61467	2.12213	2.87484	2.24672	4.03732	6.54552	6.22864	4.00411	5.93264
Os10g0158700	Conserved hypothetical protein.	expressed protein	9.57848	9.37842	9.70832	9.78851	10.4484	10.3983	9.06245	9.00756	8.91905	9.02627	9.06407	8.2989	8.05756	8.63385	9.05	8.41819	9.23607	8.39216	8.65457	8.58068	7.83229	8.67492	8.58516	8.75827	7.30832	5.4641	5.80323	6.92556	7.2029	5.88025	5.75073	5.64074	5.6087	5.48665	5.54118	5.21128	4.74966	4.99742	4.29925	5.09832	4.59583	4.44328	10.6624	10.0611	9.83742	8.40696	9.75448
Os10g0162000	Hypothetical protein.	No Hit	10.1418	10.3369	10.398	8.89293	9.38614	9.41739	8.60765	9.19216	9.35754	7.69392	8.16428	8.46898	10.0452	10.33	10.156	8.38148	8.49677	8.90578	9.06295	9.7223	8.93621	9.35716	9.10808	8.83865	8.014	7.82377	7.70278	8.5621	8.49688	8.13406	7.41833	8.02296	7.62046	7.2891	7.82937	7.67748	9.45455	8.26833	7.83629	8.51359	8.28728	7.95736	9.88963	10.0374	9.7002	9.3684	9.35328
Os10g0162100	Hypothetical protein.	expressed protein	13.5644	13.9436	13.5137	13.1236	13.6485	12.9204	12.1089	12.7171	12.9373	9.75028	9.9932	10.0003	14.3905	14.7336	14.6996	12.1931	12.1578	13.0242	11.4621	12.0408	11.622	11.0034	10.8543	10.4337	9.95525	9.23161	9.74891	11.9647	10.9363	10.5786	10.3254	10.8401	10.2045	9.34664	9.52068	9.35688	10.0014	10.2941	10.2199	9.95309	10.5896	10.1404	11.3789	10.4368	9.95037	11.6068	9.52041
Os10g0168900	Conserved hypothetical protein.	hypothetical protein	6.28431	6.42698	6.12757	7.26609	7.00852	6.66647	6.55538	5.6579	5.25367	6.09659	6.07787	5.73837	3.07719	3.38366	4.47238	3.81941	4.81096	3.66885	5.14259	4.9746	5.94511	4.77878	5.23684	5.79878	5.50525	4.81378	5.02982	3.33108	4.62137	6.08219	5.80759	5.51026	5.93779	6.10705	5.2882	5.65241	5.25168	5.94528	6.17646	5.81243	5.42587	6.29994	6.72298	5.86835	6.65507	6.92108	6.54567
Os10g0318000	Conserved hypothetical protein.	expressed protein	8.45833	8.53859	8.00148	8.24488	8.02312	7.50329	8.68341	8.34045	7.81928	8.23793	8.08371	7.32215	7.62315	7.19477	7.48429	7.44264	8.11949	7.00092	6.56194	6.76607	7.82269	5.98666	6.93577	7.07022	6.02105	6.277	6.57726	6.03055	6.90053	6.1616	7.18637	6.73032	6.99615	7.03856	5.97817	6.70877	6.31686	6.94751	7.23365	7.08628	6.91042	7.47209	8.08376	7.66236	6.91194	8.48351	7.89892
Os10g0318900	Conserved hypothetical protein.	No Hit	7.6448	7.25725	7.81451	7.60933	7.13889	7.45461	7.40028	6.79786	6.93491	7.34076	7.0252	6.71556	7.74828	7.34212	7.49783	7.5095	7.0017	7.60021	6.13492	6.64483	7.00987	7.02205	6.81003	7.16107	5.85879	5.64142	5.97405	6.93314	7.78857	5.81989	6.5278	6.49838	6.50759	7.00116	6.42184	6.55459	6.68225	7.29095	7.14127	7.68383	7.11198	7.71924	8.31843	7.54326	7.08013	8.02461	8.01713
Os10g0323000	Conserved hypothetical protein.	B3 DNA binding domain containing protein, expressed	7.70052	7.87366	6.85666	8.16946	8.10698	7.38165	8.10895	8.01709	7.68133	8.15951	8.28756	7.51509	7.46424	7.28816	7.40604	7.33185	8.22235	6.72041	6.85596	6.63502	7.88568	6.75102	7.63928	7.54518	7.36378	6.82332	6.96416	6.09859	6.68971	7.09113	6.99003	6.32534	7.081	7.1984	6.34634	6.32538	7.14004	7.05636	7.19557	6.88705	6.76648	7.30202	9.52784	8.695	8.4633	7.70039	8.47114
Os10g0357700	Conserved hypothetical protein.	No Hit	8.03363	8.39251	7.74298	8.18881	8.36047	7.66554	8.05274	8.0777	7.51252	7.79035	8.12148	7.37539	7.2112	7.27506	7.51222	6.65342	8.00627	6.18251	5.76855	6.01489	6.99138	5.26186	6.24492	6.43837	5.52835	5.03384	5.74468	5.00136	5.9612	5.36118	5.94737	5.78733	6.17609	5.94893	5.30378	5.52479	5.6411	6.23635	6.00239	5.82521	5.84923	6.45609	8.37709	7.77399	7.13856	6.93461	7.91979
Os10g0357800	N2,N2-dimethylguanosine tRNA methyltransferase family protein.	N-dimethylguanosine tRNA methyltransferase, putative, expressed	7.20706	7.34073	7.57343	7.43654	7.66993	7.68816	7.31506	7.18569	7.06388	7.337	7.3421	7.05411	5.77216	6.17516	6.97399	6.84876	7.56323	7.14388	6.28962	5.80675	6.77596	6.32036	7.11203	7.43628	4.86983	4.68331	5.03855	4.64949	5.67012	5.13527	5.55033	5.63906	5.45869	5.71272	5.67533	5.50878	3.73122	4.42647	4.15974	4.05003	4.22274	4.93369	7.50189	6.94449	6.96259	6.74165	7.78761
Os10g0394200	SBT1 protein (Subtilisin-like protease).	OsSub60 - Putative Subtilisin homologue, expressed	2.26699	3.5174	2.75967	2.10073	3.16769	3.38474	5.37153	4.92972	4.33919	5.25585	5.89882	5.23334	4.48792	3.1637	3.86638	4.49717	4.05718	3.84402	10.5177	10.8858	8.23359	11.9771	11.3898	10.8148	5.84407	6.13031	6.30603	7.99006	8.39095	7.62543	10.2536	9.63157	9.77175	10.809	9.9978	9.53494	7.78953	7.87569	8.85192	8.50332	8.85421	9.63104	12.63	12.0853	12.1419	10.7462	12.3402
Os10g0396400	Leucine-rich repeat, cysteine-containing containing protein.	OsFBL52 - F-box domain and LRR containing protein, expressed	12.3214	12.4767	11.8189	12.4038	12.4766	11.7732	12.4563	12.7934	12.517	12.9789	13.2115	12.1741	12.769	13.0411	12.636	12.537	13.0296	13.0809	11.1036	11.948	11.5073	11.6794	11.6623	11.6018	11.9605	11.4284	12.3014	13.4132	13.5389	12.7578	11.2233	11.241	11.4137	11.2677	10.8272	11.2764	11.5637	11.5908	11.5606	11.5218	12.065	11.8828	12.4232	12.104	11.9089	12.2937	12.2296
Os10g0418100	Calcium-transporting ATPase 8, plasma membrane-type (EC 3.6.3.8) (Ca(2+)-ATPase isoform 8).	calcium-transporting ATPase, plasma membrane-type, putative, expressed	5.28953	5.12469	5.05226	4.44714	4.08093	4.86442	4.17476	3.27145	4.13223	4.47279	3.9586	4.17278	4.29239	3.30109	3.91533	3.54985	3.20231	3.72505	4.58899	6.35711	5.41323	4.52269	3.4143	4.60324	4.55971	5.52298	5.28971	4.20868	5.88358	6.08963	6.05549	5.18942	5.981	6.73081	6.39926	6.8511	5.16163	4.21392	5.42623	6.27068	4.70259	5.99805	1.68205	3.0651	3.59124	7.7064	3.5852
Os10g0422500	Endonuclease/exonuclease/phosphatase family protein.	type I inositol-1,4,5-trisphosphate 5-phosphatase, putative, expressed	3.03517	3.84457	2.29749	2.95128	3.68966	0.904528	2.32313	3.45141	2.51578	1.47931	2.52256	2.87965	4.50545	1.33209	0.870925	1.76084	1.80284	1.17381	5.45058	5.52297	2.95489	5.51702	5.68113	5.54774	-0.64654	5.0383	4.20319	3.25729	2.43607	3.51912	4.55706	4.2731	3.2948	3.66223	4.57882	2.95584	4.81434	4.01958	2.78691	3.59371	4.0194	2.87179	8.20811	6.54045	6.25067	4.60785	7.2032
Os10g0429400	MATH domain containing protein.	expressed protein	8.64877	9.04767	8.39726	8.05756	9.21457	7.83048	9.60081	9.71769	9.35122	8.25647	9.38383	9.16437	9.57523	8.84548	9.78777	9.17795	9.43766	9.52762	8.60171	8.54322	8.43106	7.57257	8.78348	8.4937	8.47008	8.54615	8.71423	7.61901	8.8924	8.05277	6.67151	6.88854	7.59054	5.99484	7.39331	7.02305	7.96355	7.65765	7.62843	5.13939	7.63917	7.38762	8.74691	8.47617	7.03004	8.50735	8.38466
Os10g0442700	Protein prenyltransferase domain containing protein.	pentatricopeptide, putative	5.07263	5.48108	5.28491	5.51305	5.86617	5.12191	5.39491	6.12836	5.73099	6.14014	6.37324	5.58656	5.26165	5.10575	5.09042	5.00264	6.16263	5.65205	4.60607	4.92648	4.31295	4.31304	4.54779	4.51837	5.44402	-3.15221	4.36011	4.70021	4.87603	3.82944	3.56384	3.80249	3.74148	4.06319	3.22777	3.82889	4.58027	4.00829	4.29493	4.56869	4.42954	4.66484	7.29496	5.9335	5.82841	5.1506	6.16842
Os10g0443800	(No Hit)	MYB family transcription factor, putative, expressed	4.12029	4.54897	4.9072	5.24406	5.03345	5.01659	3.47406	2.22418	2.64646	1.62602	2.30484	2.94124	2.18495	1.74215	3.27503	2.40205	2.89678	3.07604	2.54932	3.45042	4.06498	1.68097	2.21839	2.95594	4.11741	1.34055	1.62969	2.00108	1.37498	3.42557	1.85152	1.19842	2.46252	1.97168	1.21881	2.63384	4.2974	3.98082	4.02517	4.00623	3.88846	4.14214	2.60341	2.17896	2.37698	1.96759	1.33666
Os10g0444100	Myb, DNA-binding domain containing protein.	MYB family transcription factor, putative, expressed	7.76998	7.92096	7.65152	8.5333	8.85463	9.3682	5.22357	4.20317	4.19808	5.88785	6.01923	5.68851	4.97565	4.08459	4.74257	5.22041	5.21164	4.86534	5.29308	5.46611	5.34229	4.56436	5.25508	5.24799	5.38712	5.63913	4.61976	3.88844	4.29073	4.55082	4.20499	4.34972	4.03321	4.2303	5.43705	4.53452	4.64697	4.6137	3.80499	4.17157	4.75586	4.02675	4.03001	5.19317	4.36501	7.37939	4.28355
Os10g0456200	Ubiquitin domain containing protein.	ubiquitin family protein, putative, expressed	9.91837	9.94953	9.83704	10.1552	10.3171	10.1445	10.5799	10.3765	10.2723	10.4042	10.4398	10.042	9.67063	10.0046	10.0269	9.8521	10.3645	10.1603	10.4606	9.98601	10.3806	10.1218	10.2395	10.6209	9.39387	9.06591	9.5385	9.60091	9.63859	9.04756	10.1455	9.96952	10.3441	10.3186	9.70108	10.1645	9.14126	9.78438	10.1943	10.301	9.97629	10.3546	11.255	10.8494	10.7314	10.6914	11.0702
Os10g0474900	Conserved hypothetical protein.	No Hit	3.74537	3.94179	4.80379	4.00241	4.42023	4.49984	4.53448	4.49652	4.62779	4.56543	4.91692	5.69862	3.88225	3.80756	4.42319	5.56746	5.25351	5.61851	5.96602	5.50285	7.60204	6.1061	7.2814	7.30088	5.44325	5.43709	4.82364	6.27731	5.81172	6.15876	3.68056	4.23768	4.49903	3.77784	4.53804	4.14873	6.64545	5.96135	5.31496	5.84862	5.50475	5.14683	5.46506	5.43411	5.54658	4.69392	5.63898
Os10g0553900	Plant protein of unknown function DUF863 family protein.	expressed protein	9.16378	8.81389	9.21799	9.22709	8.93675	9.00856	9.55375	9.46835	9.61317	9.45411	9.47611	8.8593	9.0639	9.5253	8.84924	8.9635	9.2781	8.96154	9.01845	9.04257	8.68378	8.81848	8.67408	8.4735	9.26581	8.64292	9.42766	9.51433	9.693	8.85323	8.64592	8.28211	8.69238	8.47547	7.96921	8.4814	7.96679	8.66166	8.96672	8.8843	8.49084	8.89345	9.30022	9.23067	9.1721	9.42707	9.35741
Os10g0564100	SOH1 family protein.	mediator of RNA polymerase II transcription subunit 31, putative, expressed	8.61796	8.76881	7.99505	9.51319	9.42034	8.91196	9.69613	9.52335	9.33519	9.666	9.4254	9.40912	9.22046	9.40659	9.46447	9.63505	9.68693	9.49002	8.89195	8.75876	8.48412	9.16914	9.1535	9.32659	8.70727	8.1452	8.34493	8.93004	8.90605	8.68562	8.47098	8.32737	8.40227	8.80369	8.47843	8.55927	7.78801	8.25124	8.37316	8.75925	8.38073	8.39282	9.34027	8.90585	8.80324	9.51715	9.44745
Os11g0121400	Avr9/Cf-9 rapidly elicited protein 264.	protein kinase domain containing protein, expressed	10.2408	9.94674	10.3299	9.02253	9.2261	9.27206	9.72729	9.29807	9.06104	8.50345	8.49079	8.53521	9.25174	9.64077	9.88254	8.5764	8.75986	8.94892	11.6895	10.8388	10.9459	11.3218	11.3344	11.3679	9.88576	10.0507	9.89656	10.1621	9.7862	9.94871	10.577	10.5935	10.7087	10.1433	10.333	10.0345	9.809	10.4957	10.143	10.5057	9.9168	10.1208	12.2124	11.9358	11.538	12.5552	12.3777
Os11g0132000	Alpha-L-arabinofuranosidase, C-terminal domain containing protein.	alpha-N-arabinofuranosidase A precursor, putative, expressed	7.2795	7.16155	6.38964	7.89558	7.73683	6.9985	7.70934	6.84539	6.74246	7.23044	7.03528	6.61967	6.58373	6.56621	6.66359	6.42697	7.26069	5.43877	5.09423	5.27977	5.93492	5.29266	6.03195	6.00359	6.21258	4.26453	5.84361	4.86165	5.31428	5.85768	6.09975	5.88666	6.04547	6.30059	5.6962	5.75051	5.85589	6.4765	6.08239	6.5579	6.32231	6.45988	7.39522	7.17421	6.77419	6.44645	7.42324
Os11g0147500	Heavy metal transport/detoxification protein domain containing protein.	heavy-metal-associated domain-containing protein, putative, expressed	9.03917	7.96239	9.14828	7.74429	7.65936	8.04622	7.87816	7.05043	7.09077	6.12174	6.34128	7.10874	6.01526	5.27805	6.90176	5.78203	5.82485	3.42206	12.934	12.2981	12.3971	12.9731	13.0355	13.2194	8.60574	9.08333	9.63186	7.74963	9.65449	10.2823	13.1432	12.6001	13.3316	12.9281	11.8202	11.8098	10.9514	11.1594	12.4381	10.4464	11.4073	11.8434	14.6657	14.0631	14.2424	12.7498	14.2592
Os11g0175700	Transcription factor PCF3 (Fragment).	TCP family transcription factor, putative, expressed	4.19305	3.4986	3.22801	3.35569	2.61015	4.77176	6.04742	5.91186	5.97343	5.34631	4.11272	4.10594	3.86476	3.47553	4.18369	3.57067	3.48286	2.06675	7.82195	7.99099	6.15546	8.5863	8.46507	8.94043	8.04673	7.46017	8.21404	6.48718	6.21687	6.08747	2.96361	3.19515	1.08058	2.86755	4.15672	1.94214	4.12736	3.62151	1.99334	1.83488	3.02887	2.44077	10.3559	9.80167	9.86805	7.19728	10.3712
Os11g0217500	mRNA capping enzyme family protein.	mRNA-capping enzyme, putative, expressed	11.1022	11.05	10.7473	10.0174	9.96467	9.44653	11.1489	11.2732	11.2404	10.8342	10.9088	10.3079	11.4347	11.6076	11.1251	10.8348	11.0552	11.0271	10.145	10.5365	10.0043	10.2556	10.1595	10.0858	10.7228	10.1649	10.8477	11.0952	11.6047	11.0934	9.65737	9.55619	9.67724	9.50862	9.1062	9.69103	10.0847	10.2629	10.2958	10.5175	10.3785	10.4818	11.0763	10.539	10.6323	10.396	11.0345
Os11g0229000	Hypothetical protein.	No Hit	10.4321	10.8041	10.0758	10.0762	10.1158	9.65554	10.5607	10.7024	10.2652	10.4326	10.7213	10.0798	9.81923	10.1176	10.267	9.87908	10.6876	9.82557	9.21871	9.41383	10.0496	9.05236	9.69858	9.92057	9.30346	8.06161	9.31469	8.82354	9.42299	9.17197	9.32213	9.09588	9.65837	9.41295	8.33055	9.32957	8.57094	9.11598	9.66476	9.3793	9.34515	9.65598	10.7391	10.6278	10.3509	10.0888	10.4486
Os11g0235300	Non-protein coding transcript, unclassifiable transcript.	No Hit	5.59306	5.22138	5.46908	5.60681	5.39833	5.25075	6.42305	6.62514	6.97652	6.28149	6.65294	6.20995	7.21604	7.14983	6.69259	7.06413	6.91905	7.47222	5.24613	5.99718	5.716	6.37618	6.27632	6.48053	6.04717	5.9025	6.0968	7.08134	8.11924	5.6881	5.76321	5.67752	6.07422	6.04625	5.79915	5.78741	5.80661	5.88181	6.25421	5.48071	5.69731	6.87405	7.91309	7.2376	7.31482	6.99642	7.50804
Os11g0256400	SWIM Zn-finger domain containing protein.	transposon protein, putative, Mutator sub-class, expressed	9.91138	10.4128	9.2326	9.96267	9.91107	8.98911	10.2844	10.2488	9.75085	10.8832	10.7812	9.62237	9.49519	9.62723	9.80762	9.02679	10.2542	8.94908	7.2571	7.24566	8.08229	6.73066	7.64917	8.12795	6.20505	5.11162	6.57395	6.60199	7.62601	6.56681	7.09982	6.65711	7.0741	6.78554	5.94523	7.38667	7.41556	8.16575	7.92443	8.59226	8.11696	8.08582	10.1178	9.17002	8.79048	9.40949	10.0032
Os11g0292000	Zn-finger-like, PHD finger domain containing protein.	hypothetical protein	5.15205	5.77226	5.35672	6.36789	6.8422	5.7114	6.19938	6.35634	6.30492	6.37338	6.47258	6.20009	5.27024	5.66379	5.57399	5.58956	6.64785	5.66934	5.26372	5.05678	5.50127	5.39049	5.87223	5.86004	5.01974	0.761051	6.22729	4.78186	5.6586	4.95657	5.06007	4.70838	5.3813	5.13305	4.7506	5.02243	6.19048	5.36193	5.49381	5.57574	5.42669	5.47601	6.7652	6.49544	6.22568	6.177	6.83299
Os11g0423800	Mitochondrial basic amino acid carrier.	mitochondrial carrier protein, putative, expressed	8.42349	8.45982	7.52145	9.22089	9.2341	8.14907	8.8496	8.38769	8.21097	8.18164	8.20482	7.67271	7.87362	7.87166	7.95593	7.98097	8.76125	7.70598	6.89079	7.29602	7.5921	7.95289	8.37613	8.4821	6.7464	6.49098	7.41357	7.12255	7.03956	7.24976	7.97935	7.64543	7.77914	8.62841	7.77764	7.94726	7.19712	7.46921	7.68234	7.35408	7.32934	7.9041	8.82249	8.50753	8.47825	9.05011	9.29292
Os11g0429100	Disease resistance protein family protein.	CC-NBS-LRR protein, putative	5.2114	6.03461	5.2661	5.73779	6.25663	4.77357	6.35365	6.74698	6.02631	6.63062	6.93301	5.79094	6.27766	5.93281	4.74592	5.23651	6.22632	5.31912	5.85447	6.73559	5.93413	5.88484	5.43282	5.11297	6.18521	6.06672	6.95854	6.3183	6.21	5.92867	5.7212	6.13672	6.08765	5.55799	5.37441	5.62936	6.61119	6.97045	7.01886	6.90759	6.82021	7.15922	7.06406	6.2862	5.7184	5.37129	6.18844
Os11g0459500	Hypothetical protein.	No Hit	6.08118	5.76199	6.54115	7.42879	7.27259	7.93497	7.83684	8.13176	8.0464	7.96114	8.47052	9.15461	7.16118	7.4235	7.12325	7.99676	7.65835	7.6627	8.79014	7.82205	7.25129	7.88538	7.46582	7.3966	8.28292	8.28804	8.77403	9.64937	8.92555	9.17142	6.38844	6.72013	6.73891	6.46657	6.95062	6.95247	6.71124	7.19543	7.66296	7.24524	7.00094	7.69048	8.33951	8.49823	8.63479	8.65912	8.17198
Os11g0462800	Non-protein coding transcript, putative npRNA.	No Hit	3.47372	4.00609	3.3977	4.01273	4.02153	2.62036	4.17295	4.08212	4.10326	3.69584	3.27559	3.3805	4.23851	4.26291	3.95723	2.86172	4.28785	2.93321	2.86571	3.32595	2.90357	3.49281	3.35398	2.7321	3.07965	1.54674	4.94878	2.65128	3.58546	5.15116	3.47886	3.99293	3.25272	3.7524	4.60586	3.78811	4.45216	4.80835	3.52799	3.72672	4.31	4.06881	5.7274	4.34399	4.15961	4.54392	5.1276
Os11g0483900	Engulfment and cell motility, ELM domain containing protein.	ELMO/CED-12 family protein, putative, expressed	6.37538	6.08493	7.11107	6.50816	6.44322	7.03859	6.02872	5.80739	5.50766	6.72639	7.11919	7.17923	5.70222	5.97374	5.75596	6.60667	6.61357	6.69122	7.53136	6.76707	7.21112	6.93931	7.35088	7.7817	5.83565	6.06461	6.47049	7.20633	8.02062	7.80899	7.2257	7.40164	7.69475	7.63343	7.71934	7.66447	6.09387	6.20465	9.56021	6.26206	6.39373	6.69988	6.36801	7.79244	7.79388	9.38952	7.47358
Os11g0514000	Hypothetical protein.	ATP binding protein, putative, expressed	4.38363	4.5587	4.4111	4.404	4.40996	4.2927	5.53497	5.91295	5.40397	5.70557	5.92782	5.40672	5.43925	5.57966	5.94721	5.4076	6.63692	5.51843	4.15824	4.00508	4.5007	4.48485	4.99534	5.27744	3.7399	5.11023	5.39687	3.61474	4.40602	4.34701	4.79616	5.5076	4.75793	5.20654	5.82353	5.06799	5.65025	5.93034	5.45639	5.04591	5.75938	5.73356	7.11312	7.09985	7.10903	7.24338	7.2835
Os11g0516400	Non-protein coding transcript, putative npRNA.	expressed protein	6.29518	6.8589	5.57118	7.58732	7.36406	6.72077	8.20229	7.16736	6.65281	9.47808	9.22967	8.59707	6.82556	7.21828	7.03776	8.16376	8.98757	6.80325	6.54533	6.41074	6.2427	6.97158	7.25239	6.92229	7.75242	6.80718	7.71428	9.32088	9.13478	9.1404	7.17441	6.90744	6.67486	7.64079	6.99938	7.26383	7.73762	8.11109	7.97041	9.41416	8.65111	8.42306	7.80668	6.78491	6.69268	8.54733	7.89071
Os11g0525700	Hypothetical protein.	N-rich protein, putative, expressed	9.24785	9.9445	7.99798	9.06343	9.2547	8.26306	10.3705	10.2674	9.99586	10.577	10.0724	9.32926	10.7845	10.448	10.4334	10.3673	10.5165	10.714	7.93892	8.55886	8.41062	8.98626	8.99661	9.01868	9.18996	8.29461	9.09697	9.91511	10.2574	9.33705	8.31879	8.03507	8.2619	8.41571	8.0381	8.59404	9.81445	9.79471	9.14152	10.2591	9.66661	9.75277	10.7225	9.33293	9.4017	10.0802	10.3372
Os11g0543900	Hypothetical protein.	No Hit	2.61528	3.50998	3.05878	3.37314	2.8662	2.66173	7.89402	3.89059	2.81701	3.79524	3.33358	3.57963	3.11836	3.52856	3.32602	2.71949	4.08815	3.95299	2.13428	1.94432	2.24649	1.46033	1.45225	2.70549	2.75389	-1.35033	3.2074	3.73578	1.92557	3.77802	2.1095	1.792	2.22564	1.69801	1.80406	3.01945	4.80109	2.60931	2.52777	3.78189	3.0354	2.38717	3.21963	3.18204	2.65803	3.00881	3.00731
Os11g0544600	Hypothetical protein.	expressed protein	10.543	10.9925	10.2305	10.2629	10.3774	9.92842	11.3689	11.2593	10.8763	11.9391	11.7928	11.3998	10.6461	11.1528	11.0983	10.8505	11.3893	11.0243	11.0462	10.8685	10.3543	11.0031	10.866	11.0225	10.6544	9.51875	10.3896	10.4218	10.8586	11.0247	9.89759	9.83832	9.92668	10.138	9.40693	9.98551	10.1849	10.6275	10.4461	11.3552	10.798	10.8152	12.328	11.4493	11.406	11.3747	11.9104
Os11g0568300	HMG-I and HMG-Y, DNA-binding domain containing protein.	protein binding protein, putative, expressed	6.72393	7.08081	6.10045	8.13444	7.98699	7.78799	8.60923	8.37579	8.01131	8.66232	8.40275	8.4347	8.13202	8.4786	8.23611	8.58115	8.78145	8.61177	9.28542	8.72936	6.60181	9.8505	9.37224	9.41291	6.06067	5.68759	6.4053	7.12409	7.23121	6.58184	9.14415	8.95956	8.67587	9.08896	8.59678	8.15449	7.00206	7.32922	7.33577	7.84459	7.6594	7.58686	10.5877	9.29833	9.49419	6.91214	10.2775
Os11g0578500	Heat shock protein DnaJ family protein.	heat shock protein DnaJ, putative, expressed	5.04743	2.46773	2.50802	4.03989	1.46036	0.737036	3.49319	5.94916	1.61282	6.43777	1.53834	2.38485	3.77593	3.43455	3.45931	4.45739	5.18785	4.76713	2.41837	0.462129	3.52798	0.838589	1.31441	1.61746	6.13533	3.03406	4.47647	4.4436	3.48226	3.38653	0.617861	0.300628	0.720227	0.79357	-0.629649	1.56287	3.90917	-0.646008	2.12907	3.98672	1.07959	1.41444	6.56052	5.7742	5.77724	6.28358	6.63966
Os11g0581700	(No Hit)	allergen-related, putative	2.01761	0.440389	2.82783	1.35606	1.93467	2.13937	1.39664	2.38648	2.57645	1.43649	1.48443	2.42007	2.41331	1.94627	3.39417	2.22942	1.4485	2.85741	3.80476	2.74351	3.49278	3.91983	3.94542	3.95236	3.77629	4.14752	4.25026	3.16901	1.96637	4.11401	3.76113	4.16355	3.23853	4.04716	4.79619	3.90419	4.00661	3.68756	2.53132	3.20413	3.34008	2.66052	2.57527	3.54977	5.47052	3.73234	5.1041
Os11g0585100	Hypothetical protein.	hypothetical protein	9.79803	10.0033	10.1624	10.582	10.8509	10.9328	10.9423	10.9273	10.799	11.5997	11.7135	12.0369	9.82861	10.3792	10.3854	11.2865	11.199	11.2743	12.0225	11.3966	11.1689	11.9523	11.7093	11.9475	11.3185	11.1197	11.3304	12.8451	12.4535	12.4715	10.7497	10.8819	11.2071	10.8785	10.9573	11.4428	11.6093	11.5338	11.545	12.1218	11.8626	12.1163	12.8267	12.0328	12.2278	12.4186	12.6131
Os11g0587300	Hypothetical protein.	expressed protein	6.30715	6.05248	6.30105	2.88413	3.32704	7.23216	7.08375	3.36612	2.97893	2.44272	2.85469	3.93624	3.04501	2.6047	1.97936	2.37798	2.45757	2.76568	11.4955	11.3054	8.00219	12.1062	11.5311	11.7666	4.69959	4.7987	7.04058	2.5642	3.65725	4.4075	11.994	12.2501	11.9766	11.5198	11.473	11.1675	9.01795	9.42442	10.142	9.9232	10.0331	10.5219	14.5803	13.5503	13.5894	8.10003	14.7738
Os11g0606300	Hypothetical protein.	conserved hypothetical protein	5.72411	6.24491	3.61237	3.94085	4.33436	7.96958	5.65673	5.38648	4.57029	4.97381	5.11583	5.02915	4.43718	5.31057	5.88016	4.64336	4.97215	4.26865	3.53233	2.91838	4.2106	2.17253	3.55951	3.78951	2.82293	0.183623	4.70293	2.60321	2.91882	3.81738	3.62304	2.84576	3.47081	3.69186	1.65829	4.18266	3.63452	4.34761	4.0976	5.96078	5.06991	4.0144	4.78636	4.51107	4.0404	4.56137	5.03069
Os11g0620100	Oligouridylate binding protein.	RNA recognition motif containing protein, putative, expressed	13.2164	13.1255	12.4057	12.9954	13.0114	12.425	13.3178	13.6089	13.3927	13.1488	13.4196	12.8474	13.0763	13.3544	13.1203	13.1407	13.2329	13.1622	11.9047	12.5787	11.8381	12.6611	12.1437	12.1232	13.8447	13.5284	13.701	14.1896	14.1936	13.8802	12.0457	11.8345	12.0935	12.0211	11.759	12.2481	12.3776	12.5421	12.5441	12.5646	12.9302	12.7567	12.8846	12.1158	12.0414	13.5463	12.7294
Os11g0645200	Aldo/keto reductase family protein.	oxidoreductase, aldo/keto reductase family protein, putative, expressed	7.43154	7.67894	6.49519	9.66895	9.95791	8.80896	9.58138	9.69492	9.21933	9.10564	9.15913	8.58656	7.74465	7.76715	7.8801	9.46614	9.81179	9.21165	9.49144	8.05279	9.90117	8.58586	9.78128	9.66938	7.5347	7.21039	7.94504	7.24685	7.87187	7.80181	7.67694	7.45621	7.48623	7.72607	7.11033	7.2539	6.34309	6.5324	7.10903	7.26288	6.9914	7.50694	9.8774	9.60816	9.29242	9.36022	9.91523
Os11g0656100	(No Hit)	No Hit	5.19398	5.77232	5.02586	5.47625	5.58962	5.36337	5.26682	5.52344	5.18645	5.01396	5.42746	4.79358	5.24999	4.91531	4.74195	4.67543	5.40309	4.53707	4.07684	3.75295	5.18762	3.17236	4.75571	4.82266	5.34156	3.64086	4.69137	2.75905	4.16442	4.45925	3.96768	3.84388	4.36251	4.41428	3.12792	4.60825	6.70763	4.56497	4.9341	5.35394	4.31019	4.49923	6.253	5.61557	5.16764	5.55935	6.01051
Os11g0691700	Hypothetical protein.	No Hit	6.24099	5.20704	4.56108	5.44026	5.71482	4.81453	5.56305	6.42101	6.18921	6.09398	6.13918	5.33604	6.81345	6.51446	6.05686	6.03594	6.74122	6.66531	3.94609	4.91956	5.09188	3.4059	4.02825	3.99735	4.42738	4.46072	3.91951	3.75957	4.7295	5.66959	5.18202	4.91959	5.08466	5.06827	3.83717	5.03991	6.48501	5.50932	5.69297	5.63605	5.29071	5.69977	6.70491	6.12893	6.18129	5.76879	5.67624
Os11g0691800	(No Hit)	receptor-like protein kinase precursor, putative, expressed	3.30604	3.69594	3.4486	3.84442	5.4716	4.00825	5.15146	4.85725	5.24836	5.4125	5.76337	5.26766	4.56186	3.61017	2.97558	4.91704	5.216	5.29547	3.49691	5.0743	4.9286	3.91073	4.0883	5.10711	5.89377	6.089	5.98862	5.00909	5.58689	5.99807	4.4803	5.1367	5.48092	4.60932	4.48837	4.64287	7.09585	6.06025	6.06688	5.62766	5.53537	5.88135	3.85885	3.63343	3.57442	3.7018	3.46654
Os11g0692100	Bacterial blight resistance protein.	receptor-like protein kinase 2 precursor, putative	4.48254	5.30397	4.17408	3.71745	3.80453	4.79098	5.40557	4.68801	4.58423	5.82236	5.81938	5.20543	6.05856	3.89892	3.74446	4.81297	5.2293	5.47117	4.24854	4.98368	5.02993	4.36746	4.24716	4.88003	5.86114	5.38664	6.30366	5.02464	5.67728	5.81297	4.78782	5.25656	5.68689	4.62307	4.48367	4.94847	7.00827	6.13824	6.15719	5.7317	5.67546	5.91256	4.6643	3.75101	3.37113	3.93186	4.32462
Os11g0694400	(No Hit)	No Hit	2.73488	2.95482	3.89406	3.21109	3.58602	4.48342	5.24041	4.31622	4.30077	5.56879	5.23549	4.95291	3.61152	3.70869	3.40664	4.50474	4.62007	5.24427	3.44412	4.58033	4.97198	3.7575	3.92138	4.80277	5.09762	6.12209	5.80862	4.5113	5.35004	5.57592	4.22975	4.8757	5.08809	4.43739	4.30147	4.28558	6.55649	5.85632	5.90554	5.83832	5.38985	5.54189	3.97064	3.13084	3.18074	3.40483	3.34312
Os12g0116200	Non-protein coding transcript, uncharacterized transcript.	No Hit	9.11663	9.35029	8.99866	8.64653	8.85818	8.26778	8.86753	8.1755	8.01952	8.48354	8.57998	8.58683	7.64441	8.05356	8.63637	7.57267	8.43583	7.6571	7.48654	7.48338	8.54344	6.9559	7.75153	8.17186	7.40952	6.94459	8.02287	8.0739	7.64618	7.47221	7.81325	7.65226	8.55667	7.9931	6.54939	7.48321	7.63827	8.38678	8.68348	8.16556	7.68666	9.11627	9.30021	8.94153	8.71618	9.58921	9.3168
Os12g0121100	Protein kinase domain containing protein.	protein kinase domain containing protein, expressed	10.8881	10.6038	10.8957	9.40815	9.61909	9.507	9.93926	9.84448	9.55361	8.50125	9.04033	8.88102	9.70088	10.0419	9.78147	9.03577	9.20746	8.82266	12.0365	11.1691	10.8075	11.6752	11.7108	11.3404	10.3085	10.4199	10.3659	10.5462	10.2224	10.5786	10.8535	10.795	10.9806	10.4916	10.6859	10.3249	10.1167	10.7407	10.4132	10.6626	10.3089	10.4079	12.5507	12.2657	11.7007	12.6371	12.4439
Os12g0121200	Peptidase aspartic family protein.	retrotransposon protein, putative, unclassified, expressed	10.0791	10.1467	9.79594	8.49773	8.81071	8.45933	9.44234	9.37591	9.27903	8.53994	8.5443	7.99104	9.09976	9.34628	9.20122	8.56634	8.76626	9.09773	9.10226	9.28441	8.93232	9.58546	9.49422	9.39316	8.69319	7.98945	8.31294	8.52303	9.03254	8.57744	7.98709	7.89492	7.59755	7.91899	7.96507	7.65881	7.7108	7.4033	7.47156	7.54878	7.27611	7.40503	10.1513	9.61611	9.48962	10.7245	10.3382
Os12g0127900	Conserved hypothetical protein.	Mpv17 / PMP22 family domain containing protein, expressed	5.63816	6.36203	5.11609	6.3668	6.72925	5.62766	6.13271	6.52124	6.10564	6.8413	7.04596	6.43193	7.46874	7.03833	6.90017	7.40963	7.87855	7.52137	7.28876	7.06113	7.15715	7.32184	7.7654	7.50742	5.0706	4.85788	5.23084	5.8641	5.85822	5.20177	5.32824	5.46932	5.28133	5.73961	5.43961	5.40815	6.60231	5.57896	4.76706	5.93898	5.63172	5.45769	8.44951	7.49918	7.23299	6.30547	7.98827
Os12g0144600	Heavy metal transport/detoxification protein domain containing protein.	heavy-metal-associated domain-containing protein, putative, expressed	4.41119	3.76244	5.00779	4.04639	3.93938	4.3655	3.9701	3.99096	4.1927	3.39432	3.14825	5.43541	4.05484	3.80886	4.41724	4.34574	3.95664	4.37837	6.56694	5.80317	6.23262	6.09118	6.68105	7.27028	4.95994	5.6693	2.13951	3.32519	3.84328	4.39773	6.54625	6.45521	7.12609	6.27574	6.12147	5.76358	6.59343	6.19967	5.97134	5.80476	5.94584	5.29393	7.81644	7.91411	7.87408	5.90908	8.71265
Os12g0149700	Serine/threonine protein kinase family protein.	protein kinase, putative, expressed	3.67832	3.60597	4.12727	5.26454	5.54116	5.03685	5.24056	5.92558	5.17164	4.45003	5.04603	4.7889	3.20297	2.60569	3.69132	4.18234	5.40685	5.60333	5.79485	5.97547	4.76448	6.96374	6.59927	6.0908	2.81703	0.0838232	1.84359	2.13901	4.49033	5.27127	7.97554	7.69673	7.80624	8.01262	7.7205	7.6017	6.35406	6.25172	6.72498	6.82185	6.63332	6.69913	9.00837	7.67258	7.84184	8.33094	8.46127
Os12g0160200	(No Hit)	expressed protein	1.79695	1.91014	3.50247	3.05085	3.08647	3.96369	3.73737	3.27587	2.3808	5.55415	3.34019	4.47584	2.00583	2.64328	3.91662	0.903168	3.30947	4.06938	6.35292	4.18584	3.11512	3.91645	4.56414	5.76121	3.80055	4.37768	3.82053	3.94716	3.56347	4.25835	4.67301	4.50021	4.70248	4.30341	5.05172	4.67512	4.90064	4.13334	4.16151	4.50403	4.72708	3.93794	8.16718	6.70791	6.93028	5.30885	8.36338
Os12g0164800	Protein of unknown function DUF676 domain containing protein.	serine esterase family protein, putative, expressed	6.79039	6.86013	6.93188	7.20387	7.02723	6.79537	7.65948	7.41475	7.30983	8.04357	7.96946	7.75386	7.12311	7.36357	7.56213	6.89322	7.44179	7.33615	7.13153	7.09215	7.44903	7.53756	7.54798	7.93543	7.49404	7.00253	7.12891	7.26759	7.35593	7.58066	7.30658	7.03465	7.68337	7.40247	6.70518	7.37481	6.97286	7.22258	7.50486	7.59549	7.31174	7.56628	8.67823	8.73022	8.78816	8.65313	8.87359
Os12g0210000	Non-protein coding transcript, uncharacterized transcript.	No Hit	3.15581	2.83417	3.69694	4.46748	3.15902	3.45054	3.92134	2.40642	3.07828	4.13565	4.00492	4.46943	3.68291	3.54706	3.48094	4.20599	4.03308	3.90281	3.98216	3.76189	3.90972	3.86718	4.38131	4.51207	5.11656	4.08564	4.55064	3.93673	3.4952	4.11682	5.26461	4.50072	4.63099	5.12132	4.38665	3.83965	3.37749	4.29261	3.86124	4.54623	3.75606	4.30244	7.77465	6.28572	6.17702	5.39205	7.19424
Os12g0211000	Hypothetical protein.	expressed protein	3.37813	3.87049	4.86153	3.81118	3.5573	4.19978	4.38141	4.37929	4.27049	4.07499	4.29571	4.52138	4.65427	4.52628	4.53524	4.94735	4.96206	4.27992	3.88756	3.60777	2.84402	4.15074	3.79205	3.67658	4.67711	4.07706	3.7695	4.23962	3.79172	3.99331	3.6852	3.99758	3.11747	4.04843	4.98141	4.15793	5.69001	5.04001	4.26057	4.83141	5.02679	4.46466	6.04011	4.85877	5.22467	4.27019	5.60489
Os12g0220800	Hypothetical protein.	No Hit	6.35117	6.08198	6.89064	7.32652	7.1365	7.08711	6.24117	6.12414	6.16915	6.91442	7.25001	7.14606	6.68914	6.09755	5.81069	7.01656	7.08414	7.59381	6.25385	6.24196	6.06438	6.89234	6.80178	6.58539	4.55305	4.29699	6.28822	6.23133	7.38454	5.44997	6.38764	6.53247	6.45491	6.14669	7.19188	7.05982	6.47965	6.46546	5.99807	5.93804	6.52909	5.46151	6.21424	5.96418	5.78652	6.84587	6.2667
Os12g0224000	Diacylglycerol kinase 2 (At5g63770) (EC 2.7.1.107).	diacylglycerol kinase 1, putative, expressed	9.46735	8.93609	9.1612	9.34766	9.0168	8.85945	10.4239	9.91883	9.75499	10.5543	9.96954	9.80888	9.90154	9.80568	9.80311	9.55507	9.49973	9.77177	10.2274	10.2197	10.7241	9.53062	9.5763	9.63694	9.51235	9.90789	9.47552	10.0881	9.89691	10.0356	10.3181	9.92	10.109	10.7756	10.1907	10.207	9.61245	9.69173	10.0242	10.3935	9.77098	10.0048	9.84961	9.55417	9.80447	10.2091	10.2147
Os12g0231700	(No Hit)	transposon protein, putative, CACTA, En/Spm sub-class	8.23502	8.69214	7.76474	8.87954	9.18678	8.42763	8.94527	8.81272	8.17693	9.01482	9.22957	8.21782	7.1501	7.63039	7.66423	7.35882	8.76993	7.24535	6.76856	7.13196	7.76521	7.06847	7.83701	7.9877	7.63313	6.48191	7.9788	7.51746	8.00199	8.17015	7.59987	7.57112	7.53615	7.55261	6.83747	7.52129	8.34332	8.53217	8.51292	8.69797	8.46583	8.82393	9.50089	8.94323	8.84789	9.25144	9.15587
Os12g0235200	Conserved hypothetical protein.	expressed protein	7.57636	8.01966	6.15052	8.32885	8.12865	7.29406	8.32309	7.83159	7.56839	9.22182	8.98495	8.64781	7.16768	7.32271	7.77232	7.5562	8.11058	7.68954	7.84732	7.34943	8.2405	8.063	8.12323	8.65968	8.01538	7.05326	8.72401	8.3555	8.9927	8.17809	7.35695	6.99784	7.3529	7.73212	6.73955	7.21337	7.46161	8.25005	8.07411	9.0912	8.27253	8.5755	10.3931	9.63708	9.36771	9.3723	10.668
Os12g0236100	Conserved hypothetical protein.	expressed protein	9.01611	8.89127	9.08432	9.04473	9.20911	8.77861	9.55664	9.73009	8.83408	10.0653	10.8385	8.2808	9.19342	9.06915	8.85513	8.91873	9.37473	9.22636	11.0517	10.58	10.8742	10.8758	11.331	11.1183	8.10391	8.18091	8.3722	7.70826	8.71602	8.43085	9.805	9.69232	10.1295	9.78852	9.19928	9.43374	8.68833	8.25351	8.91653	8.25974	8.50085	9.12969	12.1921	11.9494	11.8028	11.3035	12.284
Os12g0242500	(No Hit)	expressed protein	9.31913	8.73578	8.69107	8.32892	8.03318	8.3808	9.6504	10.0635	9.41037	8.82084	9.11404	9.23297	8.30848	9.55445	9.05426	7.90813	7.8843	8.17308	8.51419	9.02835	8.47739	8.58215	8.34	8.53656	8.78737	8.67178	8.2168	9.48712	9.77288	10.2623	5.59308	5.8392	5.62399	6.15517	6.29557	6.54822	5.68267	5.82676	5.30478	5.85627	5.95876	5.63773	9.29771	8.72354	8.76844	8.92821	9.86043
Os12g0270500	Conserved hypothetical protein.	No Hit	2.31905	2.4757	1.27447	3.02101	2.64826	3.27523	1.7459	1.68236	2.80086	2.0966	2.84362	2.36468	2.66186	2.04202	1.30893	1.05489	2.83935	2.77399	2.63991	1.23295	2.27667	2.54203	2.43409	2.42759	3.62134	4.8847	3.9459	3.83846	2.59574	2.13362	1.58129	2.22692	2.73992	1.08524	3.72127	2.18479	4.15667	2.42714	0.931599	1.24264	2.47234	1.72201	2.71197	1.70842	2.52245	2.5067	2.56152
Os12g0407200	C2 calcium/lipid-binding region, CaLB domain containing protein.	type II intron maturase protein, putative, expressed	5.44548	5.62967	5.70523	5.52888	5.07998	4.93902	5.46314	5.13741	5.18368	5.709	5.2311	4.40651	5.23938	5.4106	5.13207	4.62495	5.43331	5.04096	3.58176	3.39606	4.09969	3.11157	3.74989	4.01882	4.05508	4.53826	5.13557	4.44426	4.35391	5.44875	4.02751	3.62738	3.97027	3.92198	3.72349	3.62621	4.86752	4.00133	4.77066	4.61257	3.44148	4.05642	4.91496	4.6813	3.72841	4.52442	5.25337
Os12g0428700	Hypothetical protein.	expressed protein	5.03572	5.49448	5.2753	8.48775	8.63599	7.98965	7.60776	8.0181	7.40704	8.11663	8.08399	8.25427	6.00831	5.99608	5.51123	8.37654	8.17408	7.85472	7.12921	6.89222	5.91048	7.50511	6.74841	6.70817	6.64046	6.97927	8.29758	7.51584	8.07154	7.06521	3.00899	3.729	3.73881	3.20409	4.08596	3.18631	4.72533	4.01112	3.12447	4.14918	4.12178	4.28112	6.68396	5.49343	5.20185	7.82353	7.19513
Os12g0456700	Glycerophosphoryl diester phosphodiesterase family protein.	glycerophosphoryl diester phosphodiesterase family protein, putative, expressed	2.53822	2.92583	1.52666	5.27028	2.12944	2.43406	1.7334	2.99418	2.68195	1.9458	2.13335	2.85158	4.71398	2.45062	1.40213	2.58919	2.2936	1.68222	2.96018	1.79271	1.31997	2.59652	3.54338	1.77777	3.25876	3.77963	3.13761	1.8746	1.56992	4.82091	5.41832	5.5779	5.46763	6.1692	5.20788	5.6877	5.14877	4.27772	4.66362	3.8634	5.14316	3.85076	4.26396	2.78616	1.91194	0.717157	2.79174
Os12g0505800	(No Hit)	trehalose phosphatase, putative	4.40678	4.25793	4.49582	4.22724	4.79836	3.9219	3.55083	2.50465	3.33727	2.82452	4.07338	3.89412	2.45444	1.72345	2.69887	2.18028	2.44949	1.90144	5.26022	5.5415	4.39854	6.41302	6.48751	6.45074	4.3533	2.57852	3.81971	3.29518	4.27706	4.23746	7.9428	8.24565	8.20687	7.62887	7.45	7.81682	7.04815	6.571	8.06288	7.50677	7.00164	6.6293	7.4907	6.31396	6.19243	5.95157	7.77092
Os12g0510500	Disease resistance protein family protein.	NB-ARC domain containing protein, expressed	4.3068	3.88239	3.94116	5.42748	5.30519	4.71507	3.94449	3.63571	3.68546	5.29774	4.92843	4.24806	3.50162	1.08061	2.72247	3.80123	4.26223	3.17826	3.51882	3.85586	3.43908	3.72439	3.8761	4.14773	3.1978	2.78042	3.416	2.75672	3.9451	4.31578	4.82665	4.54984	4.2824	5.17387	4.48684	4.43194	5.18912	5.13376	5.16467	5.66543	5.32447	5.13723	4.99944	4.22742	5.14204	5.2842	5.14261
Os12g0527700	Protein kinase domain containing protein.	S-locus-like receptor protein kinase, putative, expressed	5.63152	5.98211	5.29387	6.60172	6.60564	5.47768	7.07495	7.03013	6.59112	7.69481	7.57219	6.93184	5.63408	5.95266	6.09006	5.50955	6.66913	5.69787	7.61744	7.83375	7.56787	8.02649	8.23686	8.35355	7.01919	5.77932	7.16499	8.14022	7.66056	7.24316	8.28166	8.1369	8.48988	8.3591	7.33707	7.4602	6.82396	7.50235	8.42644	7.57389	7.51713	8.10268	9.89938	9.52144	9.4815	8.42136	9.7413
Os12g0559100	Hypothetical protein.	transposon protein, putative, Mariner sub-class, expressed	4.25897	4.43091	3.48122	5.43529	4.98616	5.29881	5.76488	4.90402	4.1625	5.57001	5.5371	5.16231	4.78223	4.34403	4.73392	4.11585	4.97486	7.30522	4.33078	4.24951	3.18794	4.67876	4.29027	3.19231	5.62461	5.33518	4.69061	4.68603	4.99275	5.03985	4.52085	5.51011	3.56441	4.02193	6.40136	4.55498	5.21586	6.18227	3.93012	4.68286	5.90607	3.65314	5.48063	4.63773	3.96082	5.95325	5.06862
Os12g0572500	Protein of unknown function XH domain containing protein.	XH domain containing protein, expressed	7.52715	7.42059	7.86021	7.27201	7.43544	7.53582	8.9931	8.34033	8.28986	9.90926	9.91356	9.65565	7.51883	7.82954	7.17164	9.8818	10.0131	8.54546	10.3093	9.90033	9.9971	10.4307	10.5661	10.6831	9.07068	9.0347	9.60398	9.86105	10.0855	10.2627	9.61986	9.37264	10.3012	9.22997	8.78326	9.18864	8.71089	8.9669	9.59364	9.10834	8.96336	10.3944	12.2511	11.086	11.6246	10.7054	11.7862
Os12g0573700	Hypothetical protein.	expressed protein	8.58179	8.75083	7.91957	7.7908	8.04158	6.93063	8.13172	8.02094	7.49234	7.34511	7.49579	7.38346	7.30027	7.72751	7.7002	6.47028	7.40422	6.61392	6.04217	5.91463	6.56563	5.04253	5.34246	5.26502	5.24728	4.1911	4.22084	5.57956	5.86264	5.57683	6.19457	5.84453	6.37006	6.027	5.63972	6.60354	7.38564	6.74643	6.67138	7.04797	7.14762	6.11684	6.55875	6.12043	6.50522	7.07006	6.86938
Os12g0587200	Hypothetical protein.	expressed protein	10.3076	10.4324	9.8656	9.24123	9.08118	9.01339	10.3952	10.0842	9.9859	10.0442	9.67518	9.19881	9.58762	9.77456	9.77851	9.19045	9.57151	9.42803	8.71899	8.95932	8.94513	8.99757	8.91708	9.11376	9.06568	8.28325	8.73975	9.07106	9.22954	8.61107	7.85339	7.58451	8.04698	8.2868	7.66634	8.0141	8.6157	8.03436	8.06728	8.41637	7.87977	8.60363	9.39635	8.97198	8.7563	9.34672	9.7387
Os12g0588800	Cyclin, N-terminal domain containing protein.	cyclin, putative, expressed	5.08737	5.68588	5.16435	3.56178	3.40557	4.05102	3.95898	3.02771	3.69256	2.20401	3.2986	3.48449	2.59961	3.22442	3.18682	3.09811	2.9432	3.98831	11.0138	10.3463	9.0054	11.6131	11.1487	11.1254	6.7156	6.0494	6.53539	4.94867	6.07209	6.58033	9.47399	10.1589	10.1729	9.43586	10.028	9.79859	8.11283	7.97338	8.36726	7.63255	8.23639	7.97019	12.4055	10.5164	10.8281	6.84823	11.5675
[truncated: 129 more columns]
