# Supplementary material for: Comprehensive Network Analysis of Anther-Expressed Genes in Rice by the Combination of 33 Laser Microdissection and 143 Spatiotemporal Microarrays
Source: PLoS One. 2011 Oct 26;6(10):e26162. doi: 10.1371/journal.pone.0026162 (PMC3202526; doi:10.1371/journal.pone.0026162)
Supplement: Table S22 — Microarray data of Palea preferentially expressed genes. (XLS) [file pone.0026162.s023.xls]

## Sheet: Sheet1
Table S22. Microarray data of Palea preferentially expressed genes.
RAP-ID	Description_RAP-DB	Description_TIGR	Leaf blade_vegetative_12:00	Leaf blade_vegetative_12:00	Leaf blade_vegetative_12:00	Leaf blade_vegetative_00:00	Leaf blade_vegetative_00:00	Leaf blade_vegetative_00:00	Leaf blade_reproductive_12:00	Leaf blade_reproductive_12:00	Leaf blade_reproductive_12:00	Leaf blade_reproductive_00:00	Leaf blade_reproductive_00:00	Leaf blade_reproductive_00:00	Leaf blade_ripening_12:00	Leaf blade_ripening_12:00	Leaf blade_ripening_12:00	Leaf blade_ripening_00:00	Leaf blade_ripening_00:00	Leaf blade_ripening_00:00	Leaf sheath_vegetative_12:00	Leaf sheath_vegetative_12:00	Leaf sheath_vegetative_12:00	Leaf sheath_vegetative_00:00	Leaf sheath_vegetative_00:00	Leaf sheath_vegetative_00:00	Leaf sheath_reproductive_12:00	Leaf sheath_reproductive_12:00	Leaf sheath_reproductive_12:00	Leaf sheath_reproductive_00:00	Leaf sheath_reproductive_00:00	Leaf sheath_reproductive_00:00	Root_vegetative_12:00	Root_vegetative_12:00	Root_vegetative_12:00	Root_vegetative_00:00	Root_vegetative_00:00	Root_vegetative_00:00	Root_reproductive_12:00	Root_reproductive_12:00	Root_reproductive_12:00	Root_reproductive_00:00	Root_reproductive_00:00	Root_reproductive_00:00	Stem_reproductive_12:00	Stem_reproductive_12:00	Stem_reproductive_12:00	Stem_reproductive_00:00	Stem_reproductive_00:00
Os01g0100500	Immunoglobulin-like domain containing protein.	expressed protein	11.393	11.3789	10.8713	11.1836	11.1281	10.5476	11.3185	11.5691	11.2848	11.3813	11.6338	10.6978	11.4448	11.6947	11.1732	10.8683	11.3932	11.2775	10.2689	10.7056	10.6221	10.309	10.499	10.3759	10.7771	10.0269	10.7222	11.1753	11.4162	10.5781	11.4249	11.3327	11.5169	11.4934	11.0786	11.1448	10.6614	10.8214	11.3706	10.9841	10.9529	11.3155	10.5937	11.4752	11.1263	11.8788	11.1581
Os01g0106300	Isoflavone reductase homolog IRL (EC 1.3.1.-).	isoflavone reductase homolog IRL, putative, expressed	6.70008	3.88241	10.8786	4.38036	4.13034	8.87477	3.25596	3.06082	3.01566	2.69515	3.55863	4.42114	2.88877	2.46	3.22099	4.23857	3.91156	3.19485	13.3651	8.99741	13.8229	9.74224	12.2303	12.2902	0.0381907	-1.40259	4.34412	2.15671	1.9348	4.31058	9.31582	9.09522	8.97702	9.48284	8.7829	7.95618	8.01345	7.80943	9.43319	7.46507	7.81856	8.97649	5.05	12.2878	9.81987	14.1213	10.4675
Os01g0113200	LRK14.	Ser/Thr receptor-like kinase, putative, expressed	2.2366	1.55283	2.44335	2.98597	2.87638	2.62296	1.77448	2.68593	3.10257	3.48395	3.77463	2.82055	2.05514	2.48856	2.64135	3.07419	3.11419	3.05167	2.80979	3.59011	2.46707	4.03196	3.56623	3.69683	0.751559	-0.628667	4.58214	3.97714	3.83423	4.89968	4.45667	4.23204	4.36509	4.92678	4.12123	4.61134	2.32498	4.00507	5.05474	5.38199	4.6692	4.42443	2.62202	2.41257	3.36412	3.04486	3.79161
Os01g0121600	Conserved hypothetical protein.	white-brown complex homolog protein 7, putative, expressed	8.97482	9.34185	9.02997	8.48701	8.64331	7.99617	9.41009	8.33298	8.12238	8.25108	7.89393	8.09765	9.06036	8.98058	8.97371	8.14143	9.22666	7.45357	8.96781	10.2972	9.62943	9.14574	8.59974	8.3743	9.31511	9.28901	10.0825	9.43271	8.96853	8.95371	8.75712	8.34043	9.19879	8.59293	7.40216	7.98281	7.06647	8.17496	8.8808	8.418	7.80288	8.84344	9.41243	8.4554	8.45749	9.22077	8.46062
Os01g0127700	Protein kinase domain containing protein.	TKL_IRAK_DUF26-lg	8.78372	8.52007	8.3663	8.46697	8.34986	7.91875	8.50113	8.19291	8.45052	9.29397	9.15718	9.34045	9.90563	9.34932	9.0805	8.92183	9.34383	8.45792	8.53159	9.36371	9.05566	8.14143	7.58636	7.76419	8.88164	8.63557	8.57987	8.81003	8.18478	7.7402	9.05999	9.18022	9.6139	9.15292	8.45752	8.88729	8.45786	9.26847	9.84703	9.30733	8.84416	9.77751	6.79354	7.37743	7.4767	8.34643	7.62671
Os01g0135900	LMW heat shock protein.	hsp20/alpha crystallin family protein, putative, expressed	12.5835	12.079	12.9578	12.6325	12.038	12.9475	12.9474	12.4269	12.828	12.36	12.2318	13.5712	13.4547	13.2026	13.1063	12.3425	11.7226	11.6422	13.3159	13.5784	13.1324	11.8271	11.3765	11.9286	14.4328	14.0035	13.8207	13.0113	13.0193	13.4474	10.4344	9.85634	10.2578	10.1802	9.073	10.211	10.9252	10.9974	12.1248	11.295	10.7598	11.9867	10.4769	12.0534	10.8507	13.7326	11.697
Os01g0138500	Protein of unknown function DUF789 family protein.	expressed protein	8.42137	7.94864	8.05425	4.56128	4.27822	4.70147	6.5026	6.36155	6.55422	3.56095	2.92436	3.63553	6.88933	6.96638	7.14635	3.44523	4.48309	5.18043	6.59334	5.33981	7.53306	5.65024	7.30191	7.37367	5.00349	5.19942	4.84851	4.75001	4.29895	3.70388	6.1926	6.03195	6.38245	5.96504	5.22156	5.52567	4.09286	3.82882	5.3277	4.83892	3.92091	4.88873	2.54999	5.88071	5.84686	7.94914	6.38875
Os01g0162500	(No Hit)	leucine-rich repeat family protein, putative	2.69888	2.74766	2.33982	3.01583	3.3377	3.41644	2.8161	3.34336	3.64498	4.53375	4.05247	3.0985	5.1201	5.36526	4.43685	3.62497	4.25968	4.16565	1.89749	2.77053	2.15956	2.79626	3.18001	1.59299	3.98986	4.48792	3.9983	3.97765	3.84378	-0.337577	1.97775	2.48598	2.25654	1.36177	3.53237	2.20344	3.66791	4.31181	4.195	4.63895	4.53179	4.26175	1.92405	2.60578	2.24823	1.86029	1.7396
Os01g0166700	Saposin family protein.	saposin-like type B, region 1 family protein, putative, expressed	11.3119	11.523	11.2976	11.5947	11.8986	11.3871	11.7262	11.7918	11.5071	11.4482	11.5941	11.0996	11.3621	11.6339	11.305	11.1792	11.5384	10.8591	10.6031	10.8989	10.658	10.121	10.095	10.358	11.2344	10.7458	10.6509	10.4571	10.4745	10.0744	10.4464	9.977	11.2173	10.737	9.28985	10.0413	7.4371	8.09656	9.72105	9.11021	8.69813	9.90174	9.90961	10.8824	10.6722	11.0074	10.4108
Os01g0168400	Zn-finger, RING domain containing protein.	zinc finger, C3HC4 type family protein, expressed	12.3625	12.0681	11.7212	10.5957	10.4733	10.5248	11.2459	11.366	11.3562	11.4414	11.4285	11.2416	11.5559	12.0359	11.9981	11.4869	11.5515	11.4871	10.229	10.6563	10.4158	10.4388	10.3248	10.2408	11.5929	11.551	11.8894	12.2493	11.8655	11.4439	10.4214	9.9024	10.3167	10.5585	9.85228	10.7236	9.85692	10.267	10.6103	10.8502	10.8114	10.8974	9.21173	10.3156	9.59279	12.4396	10.4112
Os01g0169900	Protein of unknown function DUF1421 family protein.	proline-rich family protein, putative, expressed	10.7376	10.5224	10.2484	11.2305	11.1141	10.7147	10.9988	11.2537	11.1833	11.6351	11.7471	10.8895	11.9435	11.9702	11.1779	11.3579	11.9235	12.1381	10.4328	10.9294	10.9407	11.2202	11.3984	11.086	10.9501	10.4921	11.1811	11.9506	12.3414	11.5709	11.9956	11.7211	11.9139	12.014	11.5857	11.6994	11.9348	11.8682	12.1428	11.9069	11.7293	12.156	11.0012	11.8338	11.6363	12.2169	11.9846
Os01g0175400	Ankyrin repeat containing protein.	fibronectin type 3 and ankyrin repeat domains 1 protein, putative, expressed	2.95252	5.82932	2.14243	3.89175	3.11175	3.45898	3.27246	2.50601	3.02563	5.02843	4.73806	5.04368	3.95624	3.82106	3.44788	5.80065	5.98016	5.81779	1.813	3.10048	2.65493	3.1324	3.15023	2.91815	2.79665	5.03983	2.12987	3.21433	2.69695	4.58547	1.7165	2.59708	1.93605	2.39089	3.17848	1.81209	4.36133	3.80121	3.0142	3.78234	3.53173	2.66463	3.74179	2.66566	3.34221	3.38433	3.6415
Os01g0195400	Harpin-induced 1 domain containing protein.	harpin-induced protein 1 domain containing protein, expressed	5.5435	4.09456	7.17092	5.36666	5.62155	8.0078	2.47136	2.18279	1.53057	2.05816	3.03638	2.59891	1.56794	2.58393	3.17902	0.931132	1.66952	2.48531	9.15821	6.46832	9.56443	8.48617	10.2305	9.95544	3.47483	2.36302	3.62211	3.69533	2.49272	3.18418	9.4796	8.7956	9.06233	10.0946	9.61039	9.42456	7.84838	7.80667	8.57568	7.867	7.77882	8.21371	8.12407	11.5106	10.4623	11.3293	11.229
Os01g0209400	RNA-binding region RNP-1 (RNA recognition motif) domain containing protein.	CID11, putative, expressed	8.89114	9.02892	8.86577	8.63453	8.80496	8.80022	9.16439	9.3205	9.17611	8.63265	9.13428	9.20971	8.82796	9.70392	9.33093	8.65431	9.03763	8.65889	9.63262	9.2875	9.04914	8.93291	8.94658	8.83404	9.01537	9.03716	8.98278	9.67728	8.9569	9.01139	9.34872	9.22344	9.55511	9.57877	9.28733	9.78006	8.34504	8.8366	9.06013	9.0169	8.78739	9.35738	9.42322	9.63611	9.66327	10.7779	9.81731
Os01g0226300	Reticulon family protein.	reticulon domain containing protein, putative, expressed	9.96231	9.91377	9.42583	9.34166	9.57686	9.07253	9.26431	9.35773	9.12416	8.8515	9.00886	8.9773	9.78803	10.3829	10.0012	9.19635	9.23484	9.25967	13.4055	13.0693	12.2081	14.371	13.8732	13.9129	8.80969	8.88133	9.58716	10.1804	9.65491	9.52364	13.6281	13.3087	13.8311	13.7941	13.3337	13.1131	10.8223	11.1829	12.4445	11.9209	12.1303	12.703	14.6591	15.1231	14.9757	12.5621	14.5932
Os01g0231000	Auxin-responsive protein (Aux/IAA) (Fragment).	OsIAA3 - Auxin-responsive Aux/IAA gene family member, expressed	3.89564	3.43539	4.91679	4.69876	5.65336	4.71863	3.07071	1.85393	2.95428	3.03511	2.97862	1.71193	3.39719	3.17225	3.25872	6.28444	3.44556	3.80658	2.88055	2.50233	3.05823	5.15071	4.58219	4.70661	4.40073	3.91885	3.13131	2.37654	3.38425	3.9559	3.26826	3.59712	3.2874	4.19902	4.30766	4.10592	3.36925	4.12948	3.32585	2.22767	3.76294	2.59416	2.33645	2.80371	3.64444	5.0508	3.55463
Os01g0241000	Conserved hypothetical protein.	expressed protein	6.82036	7.16819	8.00109	7.85739	7.79915	7.6685	8.82923	8.60534	8.67788	7.42225	7.89348	7.97309	8.57711	9.4328	8.72977	7.78304	8.2509	8.34984	8.78303	8.4176	8.31812	8.81172	8.64957	8.565	7.79592	7.30722	8.25999	9.05806	8.68649	8.8919	9.65338	9.80716	10.0628	9.41838	9.90524	9.69253	6.99497	7.53173	8.57844	7.88574	7.59248	8.69276	8.49234	8.49541	8.44787	4.96041	9.05417
Os01g0249200	Nectarin 1 precursor (EC 1.15.1.1) (Superoxide dismutase [Mn]).	Cupin domain containing protein, expressed	7.948	5.98102	10.0443	6.2579	6.19788	9.46371	7.32667	6.15553	7.25725	6.31825	6.13046	6.49466	5.55523	4.13017	3.93136	5.39476	4.99038	4.38471	12.2967	9.73608	12.2527	10.4331	11.6604	11.9631	8.36932	8.4176	8.10941	7.75543	8.42085	8.61039	13.182	12.8683	12.9356	13.2118	12.1193	12.8752	10.7387	10.6225	12.3264	10.585	10.6005	11.7382	8.39573	12.9176	12.9203	14.4872	13.0685
Os01g0251400	Hypothetical protein.	MFS18 protein precursor, putative, expressed	3.58314	3.66669	3.67367	2.52485	6.43234	3.25326	1.82764	0.938823	2.1288	3.18566	2.65279	3.57313	1.88258	4.1714	1.80441	3.44885	3.8389	0.506676	16.2627	16.0138	15.4652	16.0888	15.7354	16.4003	0.374443	-0.848476	8.23782	2.80873	1.77378	3.8132	1.37758	3.46312	1.31775	2.01968	2.96977	1.2831	4.22719	2.39158	2.29955	2.14803	8.18904	1.3032	15.5158	15.4478	15.8346	8.09676	14.9739
Os01g0257100	Rapid ALkalinization Factor family protein.	RALFL9 - Rapid ALkalinization Factor RALF family protein precursor, expressed	13.4422	12.8653	14.204	11.4928	11.615	13.7436	11.0786	10.9159	10.5772	8.30845	9.25987	9.72427	10.5782	10.592	10.6602	9.51779	8.70415	8.62983	15.2292	13.8705	14.316	13.6602	13.5922	13.941	11.7357	12.4848	13.2256	11.9684	11.4674	12.5211	15.4125	15.5241	15.6936	15.3635	15.2015	15.4216	14.6733	14.3916	15.5075	13.999	14.5576	14.7	13.4588	15.6927	15.5994	16.7667	15.3902
Os01g0286900	Auxin-responsive protein IAA31 (Indoleacetic acid-induced protein 31).	OsIAA4 - Auxin-responsive Aux/IAA gene family member, expressed	3.67271	3.21429	4.06409	3.89389	4.2881	4.86146	4.1083	3.78166	3.99907	4.51052	4.23431	5.49177	3.83735	3.43606	2.87427	5.19572	4.62295	3.82093	5.42078	6.63345	5.36052	6.60662	5.7436	5.88988	7.36684	7.07951	7.79799	8.10719	7.53883	8.06501	5.40872	5.43232	4.8799	5.68037	6.03071	6.18935	5.47369	6.04724	5.16753	5.85771	5.83915	5.51638	3.95704	6.26649	5.88066	9.07268	6.32618
Os01g0290000	Cyprosin precursor (EC 3.4.23.-) (Fragment).	aspartic proteinase oryzasin-1 precursor, putative, expressed	14.8894	15.0777	14.212	14.5892	14.7	13.9948	14.3911	14.712	14.5083	14.4307	14.6047	13.9277	14.4441	14.7343	14.2821	14.9618	14.9736	14.403	12.9698	13.8012	13.0171	13.7649	13.2279	13.011	14.1659	13.6277	14.5824	15.1177	15.0557	14.2298	12.8951	12.7491	12.6881	12.7571	12.3391	13.1753	13.1412	13.5432	13.6264	14.0879	13.7605	13.9385	11.273	12.4458	11.8313	12.8021	12.4544
Os01g0307300	(No Hit)	No Hit	4.91696	6.02438	5.97935	6.6196	6.04343	6.94503	6.41612	7.63028	6.97512	5.78988	4.57027	6.43612	6.24767	3.98446	9.82242	6.65619	7.00283	5.5922	4.184	4.45291	5.57756	4.35233	4.48757	4.74147	5.38853	5.92506	5.88254	4.33152	3.98566	5.38765	5.53497	5.96415	5.09479	5.75137	6.41065	6.77679	8.60165	6.79036	5.65435	6.55854	6.27641	5.34963	6.2256	4.66524	4.21064	5.57276	4.49782
Os01g0323400	Conserved hypothetical protein.	No Hit	6.57816	6.68936	7.25318	6.51638	6.7163	7.19326	5.49095	6.18378	6.6034	5.48555	6.03442	6.32569	6.82283	6.49975	6.55248	6.43484	6.14918	6.56964	6.02591	6.3064	6.457	6.53841	7.00935	6.98877	5.32458	5.46949	4.35197	6.95386	6.11392	5.87969	6.22157	6.41245	6.43625	6.05296	6.73664	6.07707	8.18615	7.00891	6.96951	7.25429	6.94851	6.26457	6.99738	7.0805	7.06984	6.2688	6.86475
Os01g0327100	Haem peroxidase, plant/fungal/bacterial family protein.	peroxidase precursor, putative, expressed	5.49097	4.76034	6.93998	4.48678	4.38644	6.86475	2.40986	1.77968	3.30256	3.20261	1.9372	4.09143	5.86934	2.64534	3.4808	5.16143	5.8616	5.19099	7.77653	7.55014	7.66355	6.96636	7.0788	7.50234	4.96951	6.23519	4.61828	6.29209	4.06044	4.27055	10.138	10.3127	9.97631	10.2127	9.23109	9.52027	8.26613	8.56869	8.67567	8.51751	8.23679	8.31894	2.15082	2.70058	2.22128	4.30537	2.06118
Os01g0328900	Glycosyl transferase, family 31 protein.	galactosyltransferase family protein, putative, expressed	8.74676	8.69827	8.94434	7.76681	7.70725	7.86837	8.00303	7.83739	8.12553	7.84199	7.78466	7.55211	8.02698	7.74526	7.90246	7.03672	7.2364	7.32716	7.9945	8.33343	8.26214	7.75513	8.03062	8.1921	7.32953	7.19237	7.74988	7.69729	7.64966	8.01435	8.58653	8.11212	8.56668	8.50013	7.62292	8.16749	7.0294	7.29094	8.12087	7.76577	7.58	7.9099	8.83882	8.87185	9.05511	8.60191	9.21297
Os01g0343900	Conserved hypothetical protein.	No Hit	5.24187	5.35929	5.26185	5.79686	5.75195	5.66185	1.80897	3.35607	3.60191	2.94014	3.33634	6.18814	3.08774	3.63413	3.87706	3.56076	2.53506	4.44371	3.78791	4.27986	3.54167	4.89168	5.03497	2.80715	5.85335	4.6123	6.18302	3.82043	3.55281	5.63903	5.57506	6.13835	3.96356	5.27706	7.00397	6.23231	8.73173	6.99055	5.2913	6.29577	6.78457	4.90051	6.04085	3.88883	2.01956	4.81138	2.74892
Os01g0349800	Cytochrome P450 family protein.	cytochrome P450, putative, expressed	6.38715	6.83137	6.46417	5.4163	5.63304	5.80844	8.32912	7.89563	7.69562	7.47063	7.76458	8.10286	6.13353	7.10741	6.87398	6.86235	7.38917	7.2568	5.38537	4.70067	4.57534	6.25527	4.92289	5.70896	8.23631	7.90172	8.72857	8.68754	9.73089	8.75413	2.99493	2.69026	3.73267	2.91344	3.32616	1.89178	3.95058	2.5795	2.12321	3.26557	3.84744	2.71925	2.54145	3.06708	2.54567	6.20513	2.0028
Os01g0357900	Rapid alkalinization factor 2.	RALFL6 - Rapid ALkalinization Factor RALF family protein precursor, expressed	9.62428	8.49845	9.28766	8.96215	8.18325	8.61291	9.09346	8.14326	8.27684	8.83545	8.20369	8.80247	9.08468	8.67059	8.16386	8.91777	8.50333	8.78007	11.6153	11.2714	11.6497	11.2954	11.3486	11.2835	10.2023	10.0722	9.74913	10.7366	10.3082	10.8044	12.6304	11.6153	12.0265	12.3871	11.5029	11.6081	10.4255	10.8136	11.3371	11.7152	10.7973	10.9807	11.2736	12.0703	12.0866	9.94175	11.4036
Os01g0359400	Disease resistance protein family protein.	disease resistance protein RGA4, putative, expressed	7.21944	7.21242	6.22728	5.42839	5.43682	4.94684	6.2734	6.45455	6.20221	5.92605	5.65361	4.59011	5.34064	5.20766	5.43171	4.85587	5.48863	4.37865	5.11978	5.31583	4.99273	5.17434	5.34364	5.49363	5.13495	4.82409	4.37994	4.42673	4.5117	4.5351	5.15522	5.05466	4.71885	5.49706	5.22573	4.93854	4.68066	5.03363	4.95158	4.27497	4.6996	4.62607	3.5103	3.81419	3.88258	4.7279	4.18573
Os01g0366400	(No Hit)	No Hit	5.99568	6.54608	6.68985	7.23451	7.40993	7.1463	5.33216	5.64493	5.85374	5.32267	5.71238	7.73983	6.04618	5.49751	5.63556	5.10979	5.43484	6.04683	4.86219	4.60183	4.8763	4.88619	5.43305	4.81464	5.8631	6.08973	6.63428	5.07698	5.28631	7.2734	5.9155	5.47634	5.79299	5.22209	5.37775	5.56599	10.2805	7.63138	6.77468	8.03329	7.54416	6.59152	7.88799	5.73272	5.64795	6.40699	5.82607
Os01g0388000	Cytochrome P450 family protein.	cytochrome P450 72A1, putative, expressed	5.53998	5.99449	5.57642	5.7779	5.26716	6.33284	7.84106	7.57057	6.55423	7.89446	7.41393	7.02852	5.37744	5.28417	5.53201	7.79065	7.68032	5.75149	9.21833	9.32941	8.85348	8.50124	8.78526	8.98163	9.77653	9.09045	9.7443	11.0702	10.135	9.65294	8.89095	8.70109	8.85688	8.80978	8.23091	7.86622	8.64484	8.0914	7.95966	8.30658	8.30002	8.43314	8.78632	10.1473	9.44261	12.3718	9.76293
Os01g0514700	Protein kinase domain containing protein.	expressed protein	2.77079	4.33948	3.75536	3.92933	3.26455	3.13038	3.92865	4.48701	4.32905	5.55078	5.13649	5.08422	4.92307	4.80979	4.22499	5.13542	5.16182	5.74795	6.73467	6.18858	5.86454	6.77805	6.64126	6.5998	5.13241	5.51029	5.75574	6.44254	6.01007	6.44128	7.12947	6.89606	6.75793	7.06084	7.02393	6.69013	6.0927	6.58094	6.70698	6.57589	6.49549	6.40362	8.26528	7.88196	8.33724	6.2645	8.29787
Os01g0516900	PDR-like ABC transporter (PDR3 ABC transporter).	retrotransposon protein, putative, unclassified	8.20381	8.68812	9.17603	8.64536	9.22361	9.45279	6.7898	7.70015	7.99994	6.34991	7.38568	9.59169	7.63596	7.33712	7.7441	6.81095	7.20312	8.09333	7.09072	6.95145	7.47463	7.00855	7.21337	7.10994	7.83614	8.2127	7.99694	7.37091	7.31489	8.53476	6.6413	7.32023	7.36021	6.64212	7.49333	7.81806	12.1615	9.64047	8.52845	9.78152	9.46627	8.26708	9.33886	7.10289	7.15112	8.36389	7.08042
Os01g0525800	Conserved hypothetical protein.	No Hit	8.67374	7.99876	8.53609	7.56858	7.42257	8.62324	10.0232	9.8093	9.36127	8.91648	9.46385	9.57845	8.82776	8.96258	9.17958	11.4335	10.5002	10.3613	12.4922	11.9396	12.6809	12.249	12.2736	13.1522	12.0141	11.9789	13.0634	12.9524	12.199	11.6906	11.5322	11.4553	12.3993	11.7442	11.0172	11.4856	9.73662	9.83843	11.2471	10.6322	10.1462	11.8755	11.7115	12.9894	13.0916	14.1091	13.0167
Os01g0563500	(No Hit)	expressed protein	4.55062	3.99173	5.09409	5.40529	4.69053	4.91224	4.44082	3.47957	4.69167	5.48796	5.94367	6.30921	5.22478	5.07587	5.03567	6.25026	5.24942	5.53828	4.64235	4.68553	4.51499	5.18369	5.18215	5.25928	5.79007	5.59923	6.06492	6.14186	6.93598	5.75334	3.8428	4.53773	4.28172	4.34232	4.93208	5.3659	6.34461	5.04195	5.13872	5.3902	5.23085	5.56341	4.84172	5.4823	4.69612	8.22503	5.71727
Os01g0563600	(No Hit)	No Hit	4.45995	3.64844	4.75642	4.59409	4.37885	4.66499	3.17295	3.84041	4.0613	5.08907	5.60545	5.94577	5.15564	4.91436	4.45899	5.97402	5.22124	6.73399	4.59073	4.75342	4.18993	5.16086	4.99388	4.78396	4.97671	6.14877	5.73315	5.8353	6.71483	5.60594	3.75162	4.23357	4.36076	4.15195	4.98996	5.25281	6.1326	4.70339	5.06836	5.20678	5.11682	5.2997	4.54019	5.30939	4.484	7.84595	5.41523
Os01g0589700	Conserved hypothetical protein.	expressed protein	8.60981	8.77191	8.3764	9.22489	9.31764	8.31746	9.46184	9.35477	8.76158	9.88128	9.95817	9.43945	9.77033	10.0907	9.65348	10.0195	10.0264	9.89049	11.4608	11.3601	10.6705	12.0609	11.7428	11.6282	10.2188	10.133	10.6363	11.3985	10.759	10.479	11.7762	11.3887	11.5857	11.879	11.331	11.0855	10.5978	10.5483	10.8358	11.1134	10.8593	11.0235	12.5787	12.4612	12.3033	11.1931	12.4702
Os01g0592500	Protein of unknown function DUF1070 family protein.	hypothetical protein	4.86178	0.406833	4.19141	3.54692	2.82911	4.6337	3.29071	2.04129	3.474	1.78617	3.0917	3.76225	3.4946	5.13805	4.62279	3.43161	2.67294	4.07105	3.82333	3.55417	3.42544	1.66952	2.38404	3.17386	4.1546	4.6627	4.77024	3.2856	1.82246	3.87243	3.52114	4.00796	3.3753	2.76239	3.33605	2.81206	3.86555	4.41772	5.06314	4.14442	4.13467	3.66856	0.819135	-0.169587	1.91736	4.36067	0.879575
Os01g0593200	Protein of unknown function DUF581 family protein.	DUF581 domain containing protein, expressed	12.6198	13.0005	12.8555	12.2737	12.486	12.8911	9.39579	10.1096	10.1362	11.5784	12.7415	11.7232	9.96693	10.3879	10.0193	10.946	11.3442	10.0384	11.6819	11.1875	11.7068	11.5624	11.8161	11.9802	8.32904	7.94415	9.19696	10.3343	10.8598	9.99004	10.8123	10.7699	11.4525	11.3274	10.4081	11.6235	9.33711	9.49046	10.3093	9.98279	9.63176	11.0551	10.5981	12.4157	11.9457	14.3082	12.917
Os01g0607900	Protein kinase domain containing protein.	inactive receptor kinase At2g26730 precursor, putative, expressed	5.5237	4.74322	6.54227	5.13612	4.9614	6.81117	5.73677	6.03199	5.60683	5.23672	5.51543	5.55109	3.4557	4.73708	3.66272	4.05688	3.82288	4.61229	11.1331	10.4504	11.7061	12.0141	12.3237	12.1064	5.89547	6.56186	5.13737	7.05094	7.27322	7.36752	11.119	10.7747	11.268	11.1409	11.0299	10.4821	9.2687	9.17974	10.1936	9.41179	9.48451	10.1282	11.6839	12.2748	12.3706	11.3934	12.217
Os01g0613500	Peptidase C1A, papain family protein.	cysteine proteinase EP-B 2 precursor, putative	3.68515	4.22234	5.14779	3.75242	2.69502	3.3243	5.00387	3.23687	4.24079	4.04511	3.71872	4.82485	5.25517	6.02461	6.34254	8.18958	6.4765	8.30313	4.6729	3.24204	4.81543	4.13612	3.41728	2.39275	4.8057	5.94145	3.61852	3.9212	3.4689	3.71006	3.91417	4.63598	2.53925	3.37692	5.57353	3.71975	4.45715	5.03895	2.70269	2.84365	4.71241	2.79971	2.17501	2.80942	2.43857	2.69823	2.18618
Os01g0619900	Non-protein coding transcript, putative npRNA.	expressed protein	11.3035	11.3002	11.6904	11.033	10.9487	11.5528	13.351	12.2465	12.6086	11.7213	11.5668	12.4441	9.50162	8.90005	9.84444	10.0051	9.31183	8.38441	9.77498	9.56675	10.8473	9.00572	9.14179	10.7467	11.855	10.7316	10.9741	9.74605	11.1698	11.4118	4.45079	5.52489	2.86601	4.0122	6.27559	3.91692	5.36311	6.05526	3.8191	3.93886	5.42325	3.59376	2.29407	8.3801	7.20677	11.6749	7.09762
Os01g0621300	Conserved hypothetical protein.	extra-large G-protein-related, putative, expressed	10.9545	11.0635	10.8111	10.359	10.6912	10.7672	8.47939	9.16475	9.09204	8.93386	9.8573	9.29263	10.4012	10.823	10.531	9.24507	9.91845	10.2205	9.32456	9.01008	9.64439	9.42723	9.95522	10.2185	7.87623	7.26694	6.6696	8.23826	9.74762	9.42678	7.93934	8.18032	8.67898	8.07575	7.64229	8.34304	7.02853	6.75179	7.65505	6.80852	6.91934	7.88131	9.69752	9.64858	9.72274	9.90492	9.74638
Os01g0623200	C4-dicarboxylate transporter/malic acid transport protein family protein.	C4-dicarboxylate transporter/malic acid transport protein, expressed	8.74207	7.38195	9.48173	8.49225	8.18552	9.14669	9.40394	9.14089	8.45648	10.4634	9.81465	8.65067	10.5948	10.5407	9.96636	10.6381	10.5037	11.6568	7.71996	8.43596	7.85169	7.4445	7.22625	6.64838	7.77858	6.68893	7.71335	9.5434	8.67511	7.72549	12.6579	11.8127	10.8588	11.1023	10.4004	10.3726	10.8501	10.9478	9.80978	11.008	10.8874	9.02927	8.79322	9.09042	10.206	10.3743	10.5396
Os01g0626400	WRKY transcription factor 34.	OsWRKY11 - Superfamily of TFs having WRKY and zinc finger domains, expressed	8.94436	8.81877	9.20921	8.70386	8.60492	9.12134	8.87902	8.5751	9.08777	8.63864	8.67908	8.84549	9.56923	9.20811	8.78871	10.0781	9.80207	9.30363	8.44167	9.09279	8.95014	8.69582	8.70851	8.73469	9.09517	8.43394	8.40312	9.82379	9.63236	8.27101	9.66038	10.1633	10.1133	9.88727	9.79682	10.5714	11.0926	11.0472	11.0916	11.1235	10.94	11.3562	4.31848	6.95402	6.59534	8.3375	6.27237
Os01g0630300	(No Hit)	expressed protein	2.89194	2.69456	4.94239	3.24986	3.87281	5.39151	2.64727	1.5449	1.98323	3.81444	4.1806	3.47775	1.0516	2.36419	1.58573	1.40274	1.2912	2.78806	6.74935	6.65661	6.09987	8.28957	8.1182	7.71186	6.02374	5.82135	6.34068	4.89298	6.08243	7.01513	9.74722	9.39827	9.93808	9.64496	9.18008	8.95771	7.2385	7.10526	8.45068	7.89586	8.34903	9.31287	8.70066	10.2273	9.81365	4.02082	9.26356
Os01g0642600	Plant-specific domain of unknown function 3588 containing protein.	DUF617 domain containing protein	7.33799	7.8333	8.1089	6.10426	6.25787	6.82626	6.97966	7.67572	8.54081	7.07135	7.60838	7.98963	8.15385	7.92913	8.25526	7.61002	7.2948	8.40257	8.99518	7.53324	9.47522	8.9379	9.11538	9.82691	5.97173	6.35979	5.51752	5.91478	7.15774	6.68217	8.29786	8.18744	8.54562	8.4071	8.25154	8.16462	7.66675	7.27962	8.1554	7.8557	7.73483	8.46415	9.36789	9.75888	10.6086	10.1579	10.1105
Os01g0643300	Efflux carrier of polar auxin transport.	auxin efflux carrier component, putative, expressed	7.43724	7.32779	6.8115	6.57693	6.95185	7.0881	6.60757	6.0115	6.28795	5.39481	5.27856	4.8421	7.54656	7.53226	6.67264	5.79472	6.23582	5.27137	9.02572	8.86241	8.81636	9.52207	9.28262	8.98843	7.58016	7.64136	8.33662	7.95303	7.78904	8.99791	5.55329	5.55756	4.45707	5.12735	5.06065	3.95266	6.46613	7.0742	6.02739	4.6843	5.37269	5.11973	10.5215	10.2798	10.5821	5.1217	10.6683
Os01g0646400	Non-protein coding transcript, putative npRNA.	No Hit	7.8462	7.74593	8.29732	7.93203	7.89496	7.83146	8.32463	8.27631	8.57226	8.23197	8.45374	8.94085	8.81491	8.55791	8.52695	8.98374	8.70207	9.09807	9.27276	9.0673	8.82922	9.59722	9.0314	8.82886	9.37119	9.49662	9.35846	9.15672	9.25326	9.4096	9.00605	8.95119	9.51932	9.02341	8.76929	9.04381	8.42102	8.86596	9.85382	8.82145	8.68573	9.85557	10.316	9.31628	9.50494	9.79542	9.0615
Os01g0663300	(1-4)-beta-mannan endohydrolase-like protein.	OsMan01 - Endo-Beta-Mannanase, expressed	8.60881	7.88241	9.6827	5.53424	6.26449	10.3253	6.49854	6.29023	5.77185	4.05634	4.71174	6.33819	5.56645	4.38954	4.68132	4.98982	3.18094	4.23545	11.934	9.6778	11.798	10.9705	12.0715	12.1741	6.24673	6.3069	6.44854	4.98412	6.18572	7.11792	9.72756	9.91366	9.84184	10.1997	9.98074	9.36816	7.70039	7.62745	8.64942	7.79776	8.62965	7.95657	10.6879	12.0398	12.4424	10.6085	12.2651
Os01g0694100	Protein kinase domain containing protein.	protein kinase, putative, expressed	3.3957	3.77161	4.06854	3.21464	3.19335	3.4131	3.09885	2.48484	2.45288	2.60469	2.5513	3.36714	3.66162	3.68036	3.23454	3.82656	3.30798	3.10182	3.61767	3.55351	3.88568	3.3135	3.11374	2.173	3.77644	5.63838	4.21923	3.24789	3.15847	1.02999	4.20992	4.74348	3.49349	3.83608	5.18991	3.82122	4.95585	5.52841	4.07604	4.11459	5.10277	4.11862	3.00156	2.74237	1.90426	3.04475	2.06314
Os01g0694600	Hypothetical protein.	No Hit	3.71017	3.06666	3.03937	2.40333	2.18495	3.12821	1.24305	2.78811	2.06861	1.83477	1.82261	1.56528	2.87323	3.64458	2.01038	3.26118	2.66184	2.97525	7.08637	3.83731	6.59393	5.05323	4.67671	5.38354	3.84785	5.35938	5.45967	3.96262	2.5906	3.30227	7.42035	6.36713	8.03856	7.74461	6.18707	5.70982	5.68042	6.57273	7.97661	5.69558	6.36615	8.55483	2.65855	4.43986	4.66817	4.67549	3.5474
Os01g0707500	Transcription factor.	helix-loop-helix DNA-binding domain containing protein, expressed	4.55794	4.02296	4.14912	4.69641	4.03449	5.52889	3.65658	2.81924	3.02061	3.53634	3.55542	4.23539	3.83448	2.96448	2.9635	4.36229	3.40991	3.28049	6.35792	7.30853	7.21562	6.74796	6.65356	7.21359	5.7021	5.88756	3.56141	5.48518	6.90615	7.71994	5.31505	5.82761	3.87039	5.31397	6.73473	5.9698	5.63897	6.07926	3.9238	4.48633	5.52327	3.74208	4.58531	3.37101	3.12159	3.23013	4.17679
Os01g0724700	(No Hit)	lachrymatory factor synthase, putative, expressed	4.41418	4.20662	4.98978	4.67066	4.9293	4.99921	4.55973	4.97534	5.00849	5.01142	5.1004	5.79079	7.40483	6.88095	7.64402	6.56547	6.17401	6.59945	4.78992	5.47649	4.88618	5.52436	5.2183	5.30733	5.64847	6.12595	4.39168	7.02361	6.10299	5.42701	7.01896	6.70554	7.91265	7.24889	6.93412	7.14049	6.67459	6.40787	7.06216	6.53427	7.00328	7.5254	3.21065	3.08034	4.14094	3.10693	2.73562
Os01g0727100	Glycosyl transferase, family 8 protein.	glycosyl transferase 8 domain containing protein, putative, expressed	7.93385	7.41839	8.72644	4.63078	4.42928	6.30312	5.1645	4.94218	4.69592	4.98859	4.97241	6.28739	5.43384	4.92101	5.16584	2.53321	2.92084	2.79797	10.1891	8.88634	10.8874	9.478	11.2527	10.9433	7.6545	7.13016	8.3152	7.78783	7.38342	6.90907	7.60242	7.53483	7.88167	7.66948	7.17887	6.96153	5.15406	6.0822	6.27432	5.9028	6.30283	5.96969	8.84163	10.6684	10.1756	10.3976	10.5854
Os01g0733500	Dehydration-responsive protein RD22 precursor.	BURP domain containing protein, expressed	12.5709	12.2169	12.0851	11.4851	10.5318	11.3028	12.3957	11.9662	12.326	10.7191	10.4472	11.6185	9.4369	10.9267	10.5019	9.60861	9.48959	10.2764	15.2776	13.3497	14.9446	12.8759	13.8113	13.6643	12.6762	12.4862	12.4307	12.1918	13.3072	13.3541	4.21231	4.60437	3.18563	3.65662	5.37861	4.20878	5.8044	6.34391	5.3126	5.95991	6.21905	5.12238	11.9642	13.4303	13.6112	12.9566	13.0762
Os01g0736600	Zn-finger, RING domain containing protein.	RING-H2 finger protein ATL2M, putative, expressed	8.19746	8.13535	8.76385	8.09953	8.01215	8.71091	8.00169	7.97482	8.0143	9.60242	9.49479	9.59053	8.36471	8.19654	8.27096	8.68343	8.65828	8.7485	10.0517	9.86598	9.80113	9.506	9.70459	9.79493	7.97485	7.69843	7.84396	9.57028	9.54201	9.32766	9.41535	8.82387	8.41848	9.30721	8.43227	8.23924	8.40265	8.78695	9.31565	8.98496	8.50051	9.03654	8.83566	11.1048	9.77934	12.2664	9.80125
Os01g0749900	Conserved hypothetical protein.	transporter family protein, putative, expressed	10.2082	10.0207	9.74971	10.2138	9.94371	9.38996	10.1018	9.76089	9.61777	9.96905	9.75329	9.32334	10.1168	9.98573	9.84309	9.58393	9.71433	9.23521	9.07863	9.24078	10.0156	8.7015	9.26607	9.81739	9.29243	8.66372	9.18113	9.30941	9.01885	8.76074	9.85268	9.27605	9.92239	10.0516	8.59805	9.63964	8.76803	8.81571	9.58349	9.5096	9.09142	9.77279	9.60337	10.6045	10.3765	10.8177	10.2389
Os01g0750300	Cellulose synthase CesA-2 (Fragment).	CESA4 - cellulose synthase, expressed	8.27208	6.65789	9.0038	7.55051	7.27461	8.90968	5.09871	4.55739	4.09762	3.35604	3.36684	2.83451	4.37919	2.59638	2.82007	3.83263	3.5067	3.01066	10.2955	7.48701	10.3527	8.22302	10.252	10.1485	5.20704	5.42817	5.11107	3.09288	4.57524	6.02097	11.8074	11.1183	10.724	12.0775	10.8336	11.0263	10.229	10.1228	11.2415	9.79551	9.66026	10.4809	7.15424	12.7852	11.6166	13.8352	12.5969
Os01g0756600	Protein of unknown function DUF642 family protein.	expressed protein	9.80187	9.38241	9.62045	9.86635	9.73749	10.3849	9.37409	7.50977	7.54579	9.23241	9.75006	9.42928	8.14424	8.12772	8.10309	9.24464	8.79113	9.07921	15.1487	14.5208	14.4711	15.3956	15.3378	15.4989	8.55255	9.13983	9.6077	10.4264	11.0737	11.3481	13.8569	13.2634	13.4955	13.9679	13.174	13.2301	11.1445	11.2041	12.2116	10.0174	12.464	12.704	15.9332	15.5235	15.8423	13.4003	15.6766
Os01g0758900	Conserved hypothetical protein.	expressed protein	7.4812	7.12606	7.44002	7.92597	7.89066	7.86013	8.49045	8.51719	8.36253	9.38235	9.25947	8.85776	8.13258	8.71281	8.27894	8.68928	9.24832	9.19032	9.11483	8.77281	9.43748	8.92192	9.25713	9.13596	8.48762	8.33593	8.86613	10.0061	9.76766	9.46005	9.0617	8.50358	8.64272	8.77876	8.16275	8.54697	8.602	9.52161	9.37899	9.3437	9.31686	9.33593	8.92322	10.2446	10.1037	7.79861	9.62613
Os01g0763200	TCP transcription factor family protein.	TCP family transcription factor, putative, expressed	11.7061	11.6485	11.7902	12.3986	12.4579	12.5587	11.8818	11.5893	11.3852	12.2774	12.1897	11.7812	9.83494	10.7879	10.4569	10.8916	10.7805	11.4554	11.8576	10.8651	11.8306	12.3709	12.2406	11.7855	6.91917	7.45321	7.64142	8.50854	8.71781	8.07037	8.71803	8.836	9.14105	8.73648	8.54604	9.91108	8.27962	8.80446	8.86784	9.35687	9.38376	8.65486	9.37889	9.69188	10.3091	10.413	10.4277
Os01g0769700	LpimPth4.	TKL_IRAK_CrRLK1L-1	10.9851	10.3201	11.0144	8.44506	8.43154	8.94746	9.26759	8.58045	8.46661	7.20165	7.52801	7.13129	7.75437	7.14916	6.39483	5.8094	5.993	6.26196	12.0874	11.5262	11.8451	12.4777	12.6315	12.2886	9.57228	10.0473	10.3321	9.40584	10.685	11.0163	12.451	11.9122	12.5881	12.4056	11.9315	11.4911	10.2768	10.0167	11.3252	10.7346	10.5582	11.3967	13.0852	13.7362	13.887	10.6012	13.3156
Os01g0771000	Protein of unknown function DUF567 family protein.	DUF567 domain containing protein, putative, expressed	4.56012	3.76291	5.77229	3.38863	2.59472	4.06575	4.6166	4.05785	4.1991	2.92928	2.64744	2.99969	5.73718	4.19296	4.51177	6.08663	3.5365	3.61268	4.7652	4.86352	5.25786	4.04249	4.0255	3.1906	5.85213	5.55413	4.06998	4.577	2.972	4.92144	3.77065	4.32584	3.80503	4.33023	5.44866	3.8861	4.9081	4.87801	4.69018	3.06103	4.65	3.52047	4.60309	5.58559	4.88129	4.41342	4.47467
Os01g0775200	Protein of unknown function DUF593 family protein.	expressed protein	9.03097	9.07233	8.8481	9.36886	9.47872	9.05491	9.71334	9.7815	9.4499	10.7082	10.661	10.0035	9.86858	9.84786	9.34354	10.0547	10.5035	9.99451	8.7456	9.87936	9.4291	9.281	9.02076	9.20439	10.1016	9.53667	10.1308	10.4302	10.648	10.485	10.3399	9.93168	10.4016	9.92289	9.17132	9.89336	9.58528	10.0841	10.2517	10.1874	10.0997	10.3501	8.35198	9.44195	9.46091	9.58101	9.1842
Os01g0782500	Phospholipid/glycerol acyltransferase family protein.	acyltransferase, putative, expressed	11.3833	11.3868	10.8964	11.7644	11.9644	11.262	12.0728	12.3447	12.0176	11.9765	11.971	11.7367	11.5612	12.0632	11.7001	12.3317	12.5013	12.3348	11.6533	11.4496	11.389	11.6044	11.7407	11.5691	11.5796	11.2221	11.5868	11.9631	11.7611	11.3189	10.8518	10.8208	11.0869	10.9217	10.5693	10.8259	10.1208	10.3541	10.8654	10.8658	10.6717	10.8258	11.5373	11.4311	11.1769	12.1049	11.4551
Os01g0799500	Methyladenine glycosylase family protein.	methyladenine glycosylase, putative, expressed	4.97515	4.02519	5.85914	3.0751	4.38143	7.55138	6.68784	6.6332	3.02236	3.24325	3.44917	4.16607	2.56258	2.50155	2.19256	2.39179	3.00433	3.92789	14.1116	12.5206	14.593	14.0315	14.6472	14.585	5.67356	4.73131	8.34365	6.10383	7.26487	7.4276	12.749	12.5179	13.0009	12.66	12.5473	12.313	10.5074	9.92695	11.1861	10.5743	10.826	11.2562	14.3732	15.2568	15.0913	11.3339	14.8629
Os01g0801600	NAD-dependent glycerol-3-phosphate dehydrogenase family protein.	glycerol-3-phosphate dehydrogenase, putative, expressed	8.74985	8.36139	9.07892	7.94824	8.06612	8.35293	8.71845	7.89531	8.02847	8.37315	8.44843	8.35538	6.86088	7.66226	7.41034	7.31637	7.71982	7.37186	11.1502	10.4314	10.798	10.8691	10.8559	11.084	9.42925	9.28757	9.88356	9.58877	9.1773	9.78216	11.8137	11.5995	11.8976	11.3688	10.9972	11.6793	10.2129	10.6836	11.087	11.1126	10.7732	10.8294	12.2507	12.0168	12.1262	10.773	12.2955
Os01g0809900	FAD-dependent glycerol-3-phosphate dehydrogenase family protein.	FAD dependent oxidoreductase domain containing protein, expressed	9.07531	9.47745	9.47969	10.138	9.88522	9.68944	9.9252	9.61518	9.48875	9.70317	9.87783	10.0184	9.22857	9.33299	9.77188	9.49495	9.8419	9.37273	9.50389	9.14734	9.11634	9.17346	9.23316	9.34365	9.53857	9.51656	9.617	9.95765	9.8058	10.0143	9.4851	8.89745	9.65693	9.56582	8.54993	9.42803	8.32675	8.96736	9.56546	9.88026	9.21398	9.79149	10.05	9.49862	9.80072	10.0567	9.79628
Os01g0812200	Cyclin-like F-box domain containing protein.	OsFBX28 - F-box domain containing protein, expressed	4.48859	4.08351	4.61466	6.29139	8.2582	6.44141	4.65479	4.97271	5.28185	5.63042	6.39722	6.05757	4.32191	5.20583	4.83212	5.85206	6.35171	6.44226	4.27967	4.56931	4.7316	5.95136	5.96784	6.05356	4.54538	4.87847	5.9252	6.54756	6.42367	6.68663	4.21342	3.48786	4.45811	4.69491	3.99641	5.26769	3.54286	2.94828	5.16857	5.45494	4.26684	4.935	4.60479	4.76876	4.69786	6.10415	5.45922
Os01g0814100	Plant lipid transfer/seed storage/trypsin-alpha amylase inhibitor domain containing protein.	LTPL65 - Protease inhibitor/seed storage/LTP family protein precursor, expressed	3.44436	1.83319	2.6179	3.0144	2.83208	3.11842	6.28852	3.42669	3.09966	2.74237	2.10523	3.0986	2.6449	2.96642	3.0498	2.09369	2.8463	3.53349	13.8585	12.6096	14.2935	13.7837	14.0669	14.4143	4.35219	4.90622	5.44029	3.08002	3.30163	2.88539	5.81455	3.66035	5.77142	5.28478	4.46942	3.07308	3.95893	3.97476	4.11153	3.14991	4.58227	3.54852	11.4403	12.7672	12.6483	6.25431	11.8089
Os01g0822200	Protein kinase domain containing protein.	serine/threonine-protein kinase NAK, putative, expressed	9.41813	9.42265	9.04623	8.76464	8.62486	8.49277	9.54632	10.168	10.2566	9.34709	9.79093	9.05716	10.5176	10.5334	9.97955	8.80422	9.32343	9.0906	9.44868	9.94808	9.44189	9.85224	9.70829	9.47617	9.31901	8.84278	9.13663	9.78918	9.85432	8.90682	10.0166	9.81145	10.0471	9.93522	9.47341	9.88065	9.4895	9.80998	10.1839	9.99171	9.72221	10.2741	10.38	9.89133	10.096	9.94809	10.5358
Os01g0822900	Lipid transfer protein.	LTPL16 - Protease inhibitor/seed storage/LTP family protein precursor, expressed	5.79018	2.86433	9.88438	3.27123	3.13216	6.87954	2.5323	2.76121	4.20702	2.62225	1.77958	2.12422	3.75959	1.92404	0.729274	2.92013	1.39937	2.26427	14.9543	14.3602	12.8069	14.5791	13.9543	14.3103	2.92697	0.872781	10.0488	1.98029	2.78125	5.69213	1.3024	1.97967	0.903892	1.79729	1.71783	1.92822	4.09759	1.8548	2.29887	1.22399	5.63748	1.8024	14.5497	14.5086	15.2422	12.3647	14.1594
Os01g0866800	F24P17.15 protein (Tubby-like protein TULP9).	OsFBT3 - F-box and tubby domain containing protein, expressed	9.95093	10.1988	9.77769	10.8485	10.9625	10.6206	9.66001	10.028	9.9335	9.64269	10.0339	9.21087	9.92552	9.99351	9.78657	9.71884	9.97171	10.3985	9.01125	9.34195	9.72506	9.9764	9.92345	10.0382	8.5117	7.87528	8.53039	9.39957	9.91865	9.27928	10.9013	11.1104	10.9795	10.6788	11.1664	11.2872	10.2512	10.1159	10.419	10.2046	10.1679	10.1505	9.28223	9.69799	9.81587	11.0866	10.0541
Os01g0872600	Hypothetical protein.	proton-dependent oligopeptide transport, putative, expressed	7.08059	6.46979	8.6215	7.82077	7.82782	8.80292	7.66208	7.24433	6.84227	7.79448	8.05522	7.89233	5.20418	5.46175	5.32455	7.18998	7.44945	7.07874	11.1723	7.59602	10.8749	8.48972	10.1743	9.75537	7.44876	7.53287	8.12373	8.35725	9.10569	9.16821	8.6722	8.65204	8.10901	9.05399	8.30451	8.89648	7.25019	7.67037	8.49456	8.51754	8.65876	8.4275	4.67167	8.66142	7.63327	11.5858	8.8218
Os01g0879200	Conserved hypothetical protein.	expressed protein	2.48212	3.67334	3.85137	4.09264	3.75369	3.1479	5.97892	5.59445	6.29066	6.0354	5.53546	5.9862	4.97224	4.74259	3.88796	3.70124	3.44571	3.76157	5.52757	4.46583	5.69394	5.16275	5.47275	5.65197	5.49825	6.5841	5.80479	7.23799	5.92914	6.43598	6.66935	5.73727	6.57217	6.88719	5.92951	6.46775	7.36778	7.51782	8.65285	7.16704	7.27565	8.8823	2.86436	3.92034	3.8038	7.24258	4.31768
Os01g0888800	Conserved hypothetical protein.	ARGOS, putative, expressed	6.59257	6.20351	7.58186	6.41645	6.0558	6.58534	7.37088	6.64063	6.81144	8.06413	8.07188	8.91973	6.26453	6.51318	6.61836	6.70205	5.91093	6.3237	7.48599	7.55418	7.73185	6.18456	6.40269	6.58863	6.52135	6.52502	8.14171	8.68074	8.72986	7.40929	6.3658	6.24159	7.13815	7.18942	6.61356	6.99832	7.58598	7.23158	8.03469	8.07321	7.50111	8.26827	6.70375	6.24354	6.5543	6.64469	7.20494
Os01g0905200	Exo70 exocyst complex subunit family protein.	transposon protein, putative, unclassified, expressed	7.24611	7.23641	7.9857	8.60207	8.73384	8.10762	6.88078	7.20207	6.74863	7.22518	7.08323	6.77131	7.41764	6.58071	6.41987	6.79735	7.35531	6.77933	7.59171	8.14175	7.12138	6.28072	6.14588	5.78044	6.25451	5.98244	5.83153	5.87473	6.02697	5.34303	6.87495	6.78417	7.42292	7.13198	6.71004	6.7713	6.17099	6.55956	7.23898	6.66553	5.85584	6.65588	1.75471	2.43184	3.2742	5.43538	3.22886
Os01g0907200	Ubiquitin domain containing protein.	ubiquitin family protein, putative, expressed	2.44647	1.30119	3.05024	2.73108	2.73525	5.97813	3.18551	2.40375	3.56024	4.19926	4.0795	5.23809	2.29397	0.624997	0.203966	3.56701	1.50641	0.598448	7.76558	5.02934	8.14395	5.73804	6.84042	7.28896	-0.16549	5.96825	5.07666	1.95576	3.41959	5.85703	7.63107	7.50723	8.46853	7.51001	7.47726	7.37218	5.33001	5.42777	7.19033	7.23838	6.04636	7.26902	5.61365	8.30921	8.38705	6.00648	8.44022
Os01g0926400	Pectin-glucuronyltransferase.	exostosin family domain containing protein, expressed	7.11063	6.91322	8.88375	7.05455	7.30848	8.12237	6.55796	6.19321	6.27552	7.86357	7.95873	8.15485	7.54049	7.32987	7.3667	8.15492	8.01849	8.64927	12.1481	11.2869	12.192	11.7021	12.2559	11.9626	9.02733	8.98731	9.32481	10.3118	9.27825	9.03203	12.9316	12.7524	13.0421	13.0349	12.9636	12.6077	11.8716	11.795	12.2698	11.9279	11.8667	12.3124	11.4027	12.896	12.7142	13.6323	12.2811
Os01g0928100	Conserved hypothetical protein.	expressed protein	10.0451	9.80167	9.15047	10.4015	9.98271	9.51788	10.3627	9.92366	9.79282	10.9996	10.7456	10.3078	9.54788	9.69272	9.48537	9.48039	10.116	9.81934	10.3975	10.089	10.6658	10.8226	11.2265	11.2644	9.78141	9.25734	9.75381	9.97625	10.2773	10.483	11.3984	10.658	11.2189	11.432	10.3832	10.7858	9.77241	10.1737	10.7685	10.986	10.4296	10.8573	11.3694	12.164	11.9148	10.7492	11.7811
Os01g0934700	Esterase/lipase/thioesterase domain containing protein.	esterase, putative, expressed	3.59583	2.50118	3.1543	2.78815	2.55464	1.9687	3.79923	2.12063	1.37187	2.47323	1.91929	2.68745	1.92649	2.08692	2.69532	3.05331	2.48771	3.11596	4.7961	4.18451	4.62673	4.83058	5.59468	5.90044	5.21454	5.39066	4.91067	3.79229	2.96854	4.69134	7.57124	7.51884	7.99294	8.17762	7.7838	8.2007	5.88225	5.85951	7.33852	6.33506	6.6217	6.87015	2.0432	4.60893	3.56741	8.44661	5.58656
Os01g0936200	Lipase, class 3 family protein.	lipase precursor, putative, expressed	10.8407	10.5141	10.4925	11.3935	11.3536	11.1361	11.4439	11.2797	10.9948	11.1893	11.3417	10.8945	10.9785	10.8499	10.217	11.8706	11.5933	11.0295	10.9407	10.7139	10.4636	10.3265	10.7265	10.5789	11.3487	10.8913	11.8813	11.7209	11.7543	11.0558	12.2541	11.9843	12.5272	12.3305	11.3784	11.8894	11.5345	11.3638	12.613	12.2233	11.5704	12.3551	9.78914	10.2388	9.77077	11.0977	10.447
Os01g0944700	Glucan endo-1,3-beta-glucosidase GII precursor (EC 3.2.1.39) ((1->3)- beta-glucan endohydrolase GII) ((1->3)-beta-glucanase isoenzyme GII) (Beta-1,3-endoglucanase GII).	glycosyl hydrolases family 17, putative, expressed	4.81974	4.72086	5.91848	5.06614	4.86702	3.8619	9.51109	8.10703	8.22353	6.80582	6.92879	7.61478	3.39619	1.46273	2.3144	0.308113	1.34527	2.69576	9.89377	10.3254	8.64435	8.79223	7.94524	7.39193	10.9657	9.09638	11.8727	9.37116	10.6167	9.65369	2.70447	3.13732	3.42917	3.89207	3.85866	4.83087	3.58086	2.7859	2.13856	0.068111	2.60722	2.52172	1.95902	2.27164	3.01603	6.0875	2.74475
Os01g0944800	Beta-1,3-glucanase precursor.	glycosyl hydrolases family 17, putative	3.801	3.67321	4.58153	3.53627	3.71953	4.77157	4.35233	4.31616	4.46048	3.04051	3.3784	4.26744	4.03116	3.74838	6.12178	3.41499	3.90457	3.90064	2.84083	3.16497	3.37309	3.93319	3.5734	3.45402	4.94936	5.52476	5.62437	3.69376	4.67948	5.11925	4.18908	4.67175	1.16526	4.19362	5.52402	4.50993	5.31118	5.1732	3.6105	3.64644	4.74395	2.80377	2.69729	2.44625	1.48723	2.43276	1.88705
Os01g0960900	TGF-beta receptor, type I/II extracellular region family protein.	No Hit	5.42742	5.62942	5.28029	3.01308	3.07412	4.0434	6.18574	5.89937	6.58	4.53949	5.47283	5.63415	7.52065	5.90513	6.2151	5.62531	6.09119	3.44368	10.7934	10.027	9.02338	9.27828	8.6384	9.21973	10.1458	10.3665	10.2736	9.747	8.68163	9.71246	10.4753	10.3149	10.449	10.3292	9.76233	10.3174	9.51996	10.1875	10.0346	9.05773	9.83116	9.62055	7.47925	9.2517	9.37461	11.4085	9.30501
Os01g0965800	Conserved hypothetical protein.	expressed protein	7.85914	7.91829	7.07494	6.3189	7.103	6.2885	8.83818	8.94302	8.65119	7.8814	7.62271	8.06041	8.19105	8.87875	8.71144	7.61627	7.34025	8.03052	8.34523	8.01735	5.8873	9.26785	8.40792	8.01159	8.00409	8.07955	7.20655	7.34107	8.06004	8.99153	5.92418	5.87723	5.79293	6.28847	6.42843	5.82914	4.50673	4.74511	4.30291	4.69676	5.13126	4.52444	10.0359	8.8608	9.12076	6.88345	9.48805
Os01g0968800	Avr9/Cf-9 rapidly elicited protein 111B.	dehydration-responsive element-binding protein, putative, expressed	5.51053	2.22082	2.93074	1.40743	2.67691	1.07709	1.66758	1.99931	3.43079	1.32593	1.82136	3.1629	2.31824	1.89761	2.43568	3.1153	1.23183	2.38731	0.0896448	1.20068	4.93657	2.39073	0.959392	0.718763	3.88334	4.28117	3.78831	4.773	1.35972	5.17847	2.082	2.19683	3.92163	3.19453	3.15785	2.43348	3.63631	2.68827	4.61962	-0.136084	1.08238	1.96077	1.33452	1.25079	1.14551	1.58047	1.26471
Os02g0106000	Hypothetical protein.	No Hit	7.24555	7.86802	8.15439	7.77991	8.2832	8.62664	5.49618	6.34073	6.40273	5.47528	5.92649	8.73138	5.63425	5.713	6.44882	5.03095	5.83631	6.86008	5.51956	4.83648	5.28384	4.91471	5.45366	5.19141	6.59185	6.99011	7.40904	5.84209	5.53924	7.38032	4.96581	5.75473	5.61416	5.1156	5.99543	5.96123	11.4679	8.74464	7.16883	9.22369	8.59321	6.90617	8.34401	4.98701	4.84486	6.77864	4.90683
Os02g0106900	Protein kinase domain containing protein.	serine/threonine-protein kinase At1g18390 precursor, putative, expressed	7.93562	7.20614	8.4014	8.60552	8.25242	9.03161	8.26154	7.44998	7.64297	8.71927	8.27847	9.34169	6.72734	6.60007	7.00611	8.81036	8.27158	8.78657	8.37686	7.85906	8.96503	8.39105	8.45048	8.86216	8.54895	8.3376	7.51802	9.33945	8.74884	9.48363	8.90513	8.21592	8.79245	8.80287	7.61622	8.26388	7.23823	7.39082	8.18741	7.79979	7.39309	8.12034	7.2211	8.64932	8.95296	9.52532	8.6972
Os02g0111500	Non-protein coding transcript, uncharacterized transcript.	Alg9-like mannosyltransferase protein, putative, expressed	3.24402	4.73352	3.55282	3.7325	4.33827	3.6414	4.07324	4.28937	3.61592	5.74433	5.32343	4.12768	1.92037	3.22422	3.59531	3.61289	4.53061	2.59446	3.41717	3.14078	4.38812	3.24012	4.45884	4.59585	4.1781	1.08076	3.42087	1.61472	3.57903	4.83367	3.88468	3.27119	3.8235	4.17363	3.19075	3.20387	2.8926	1.64464	3.12521	2.62312	0.939957	3.17813	4.86109	4.69285	3.8274	5.84705	5.53595
Os02g0126400	Protein kinase CPK1.	CAMK_CAMK_like	10.0515	10.1684	10.0522	10.0302	10.1383	9.82242	10.6608	10.5113	10.4871	11.1717	11.5612	11.2068	9.63579	9.60929	9.41445	9.34613	10.0579	8.96005	9.82259	10.7667	10.4388	9.33585	9.31267	9.40291	10.5093	9.90106	10.4563	10.4143	10.4847	10.1051	10.1497	10.0713	10.5424	10.2545	9.86049	10.3102	10.1123	10.4487	11.3218	10.729	10.4024	11.1339	9.3678	9.49499	9.39802	10.6329	9.73498
Os02g0131000	Conserved hypothetical protein.	expressed protein	6.90485	6.66604	6.48697	5.86483	5.96117	5.6315	8.0911	7.54947	7.56033	8.72932	8.31213	8.60211	7.81594	8.47474	8.34914	7.70633	7.61296	8.31113	7.74144	7.72589	6.74794	7.73966	6.96347	7.37966	7.18246	7.45961	8.38919	9.11042	8.77621	8.67001	7.4461	7.05875	7.78941	7.72673	6.92048	7.2245	5.26674	6.48059	7.4066	7.66373	7.06145	7.62846	6.31986	7.85085	7.81395	8.66349	7.43423
Os02g0145600	Hypothetical protein.	No Hit	10.7345	11.1008	10.2954	9.4968	9.48626	9.02337	10.7838	10.5326	10.4872	10.3292	10.3913	10.0689	9.86066	9.98588	10.6685	9.03735	9.81744	8.43333	9.81417	10.4103	11.0044	9.00791	9.45964	9.71882	10.5676	9.84542	10.7675	9.20817	8.99144	8.95035	10.6343	10.4163	10.8854	10.2802	9.7485	10.3207	10.6693	11.3867	11.1764	11.2998	11.1144	11.2702	11.9669	11.366	11.3026	10.6897	11.4321
Os02g0157000	Leucine-rich repeat, typical subtype containing protein.	receptor protein kinase-like protein At4g34220 precursor, putative	2.49498	3.34805	3.36235	3.39118	4.5757	3.27525	3.85304	4.20908	3.86647	3.80352	4.51964	3.51337	4.33459	4.76582	4.4997	4.64717	5.50039	4.7747	4.51913	4.30858	3.16736	4.10374	4.32809	4.09755	3.62867	4.6305	-2.30693	3.26387	4.20603	4.22983	2.27717	3.10379	2.67872	3.21237	2.39245	2.78792	5.30963	5.65125	3.2917	4.39923	2.4855	2.73705	4.33006	3.92413	4.42975	4.8237	4.86654
Os02g0165900	Conserved hypothetical protein.	No Hit	11.7576	11.9624	11.8904	12.5845	12.6489	12.4962	11.8023	11.8184	11.7109	11.2771	11.4325	12.9026	11.7545	11.6407	11.967	11.0394	11.6905	11.8323	10.0569	9.10209	10.2793	9.42145	9.9568	9.64933	10.7747	11.0176	11.3056	9.92552	10.1799	11.5602	10.0725	10.2981	10.6541	9.90702	10.1945	10.5412	15.0819	12.6494	11.7619	13.3145	12.6729	11.3875	12.6846	10.3967	10.0169	11.3948	10.1102
Os02g0193300	Conserved hypothetical protein.	expressed protein	6.61903	7.1838	6.9679	7.54537	7.72995	7.62574	6.23126	6.25567	6.1315	6.80966	6.71223	6.91793	5.91263	6.38553	6.21194	6.87228	7.19207	7.61357	4.58122	5.49823	3.82922	3.32163	3.82906	3.44074	5.36098	6.37588	5.18997	6.71546	6.25608	5.34112	5.08793	5.23464	6.23106	5.25296	4.99086	5.03634	3.949	5.17425	5.84096	5.68295	4.82458	5.91071	5.66356	3.70219	3.43829	6.8398	4.26748
Os02g0198300	ARF GTPase-activating protein GIT2 (G protein-coupled receptor kinase- interactor 2) (GRK-interacting protein 2) (Cool-interacting tyrosine- phosphorylated protein 2) (CAT2) (CAT-2). Splice isoform 2.	stromal membrane-associated protein, putative, expressed	10.6598	10.7163	10.9927	11.382	11.608	11.5585	10.584	9.94285	9.95156	10.5886	10.5653	10.6215	9.22963	9.36252	9.85576	9.64411	10.0948	9.20787	12.5494	11.1922	12.5588	11.792	12.4011	12.942	9.62059	9.03532	9.4569	9.6705	9.70524	9.87055	11.3962	11.1406	11.951	12.0962	11.2999	11.6784	9.48154	9.86916	11.2795	10.6762	10.2101	11.3868	12.8441	13.1612	13.094	13.6485	13.2528
Os02g0213100	Conserved hypothetical protein.	expressed protein	4.74328	4.23115	4.76408	5.08137	4.59948	6.52635	5.24076	4.32202	4.43296	6.3747	6.52523	6.16304	4.5954	4.79919	4.5463	7.54535	7.27312	6.52052	6.20053	6.02697	6.09162	6.36638	6.52507	7.18923	5.17373	4.25717	4.36932	5.17987	5.21716	5.48645	5.46685	5.48721	5.55727	4.53172	5.2343	5.53632	5.32659	5.29215	6.28194	5.82977	5.82861	6.24104	4.30364	5.67931	5.83749	2.81927	6.25118
Os02g0214600	Conserved hypothetical protein.	No Hit	5.84447	7.42006	6.1909	6.41129	6.76206	6.13972	5.46463	5.77103	5.16203	5.48983	5.73019	5.88878	5.53387	5.72572	5.41196	6.05266	6.63987	6.08789	4.92662	4.6247	3.96787	5.96723	5.836	5.66772	4.3888	5.51748	4.61864	4.97435	5.09329	4.22647	5.37862	5.35835	5.0991	6.02596	5.72192	5.70983	7.53557	5.98881	5.45632	6.08262	5.92318	5.46409	5.86532	4.99916	4.66827	4.34137	5.18061
Os02g0219200	Beta-galactosidase precursor (EC 3.2.1.23) (Lactase).	beta-galactosidase precursor, putative, expressed	2.14886	2.26064	2.93177	2.29995	2.08432	2.1323	1.22351	2.96751	5.52435	1.70661	1.82052	2.06324	4.47346	2.47968	2.32844	3.86712	1.8628	0.781588	8.43753	6.57115	9.59131	8.63356	9.99233	10.1529	3.97124	4.80503	4.23975	3.1914	2.6044	4.32763	8.37734	7.93918	7.86105	8.32632	7.66146	7.48461	4.97751	5.64668	6.05369	5.52267	5.76876	6.46749	8.67468	9.37127	9.44203	8.47247	9.85508
Os02g0230300	En/Spm-like transposon protein (Protodermal factor 1).	meiosis 5, putative, expressed	2.99521	0.422503	0.545256	1.55807	1.63072	0.896735	2.64278	1.04274	2.59451	2.26347	2.68807	2.82632	2.12288	1.70007	2.40324	2.13163	1.71999	3.01063	12.5716	11.5416	12.765	12.4463	11.9418	12.9276	2.60952	2.13756	7.28928	2.85702	2.5946	4.02842	6.06728	4.40176	6.43537	5.7263	4.0513	4.5181	0.233267	2.67863	4.58385	2.86914	1.0378	3.2309	3.34168	8.24186	9.48518	6.26101	8.44812
Os02g0232900	Major intrinsic protein.	aquaporin protein, putative, expressed	3.99333	3.66093	7.18654	7.44356	5.47862	6.43416	5.65832	5.31277	6.46638	7.35114	6.69502	6.65949	6.32068	6.83826	5.39243	7.36007	7.30295	8.80283	12.5893	11.6833	12.4525	12.7742	13.004	12.9483	5.05172	5.63848	7.48895	8.56374	6.19977	5.36814	7.09334	6.85992	7.00334	8.1054	6.51534	6.42012	7.00403	6.6936	7.34785	7.44243	8.79263	7.93792	10.7605	12.3428	12.5558	10.2965	12.252
Os02g0261900	(No Hit)	No Hit	7.24447	7.52158	8.29633	7.93044	7.74662	8.80677	5.15466	5.9763	6.07797	5.01812	5.60746	9.15113	4.51792	4.64628	5.86555	4.12947	4.86834	6.46712	5.79606	5.03229	5.40733	5.57258	5.90333	5.29255	6.49255	7.17545	6.8279	5.65464	5.73376	7.66883	5.74279	6.49843	6.03268	5.49867	6.85409	6.67421	9.04291	8.14616	7.50887	8.21588	7.94509	7.33159	8.03805	5.36425	5.2987	6.57786	5.67865
Os02g0301100	MtN3 and saliva related transmembrane protein family protein.	nodulin MtN3 family protein, putative, expressed	12.4421	12.369	13.1584	14.2706	14.2204	14.8873	12.5214	12.8217	13.0472	13.7308	14.4161	13.2618	11.8702	12.3311	11.3549	12.4104	12.5575	13.1806	12.7503	13.8232	13.1985	13.8674	13.4555	13.5103	13.0217	12.5939	12.9655	13.4431	14.6227	13.7272	11.2328	11.5899	11.3623	12.3591	11.4956	13.0291	10.4094	10.2985	11.9575	10.0285	10.565	11.2077	10.509	11.4858	10.8895	13.6852	11.0989
Os02g0464500	Conserved hypothetical protein.	expressed protein	8.18858	8.37689	7.9936	8.27423	8.28267	7.62779	8.43849	8.60385	8.19455	8.78858	8.55805	7.69724	8.85626	8.90768	8.40977	8.42531	8.92555	8.70911	7.29699	7.33692	7.68586	7.26281	7.78265	8.07376	6.76058	6.49535	6.97123	6.86616	7.62855	6.92083	7.76281	7.51349	7.56331	7.90453	7.18467	7.53194	7.1626	7.08973	7.30015	7.72364	7.20869	7.33812	7.94394	8.24832	8.1326	8.84565	8.60077
Os02g0464900	(No Hit)	ATP binding, related, putative, expressed	4.3384	4.09458	4.88926	4.12575	5.94259	5.85321	3.67181	2.76375	3.41296	3.244	4.0025	3.81273	2.36081	3.77501	2.68938	4.44964	3.73375	3.98229	5.4839	5.98201	5.13564	5.83493	5.29161	5.23292	3.88987	5.72958	4.64538	5.19203	3.98668	4.65187	3.79812	4.70702	4.48455	4.2363	5.24284	4.78944	6.42556	5.20224	4.86814	4.69713	5.16975	4.8822	4.4099	6.15946	4.54093	7.53146	4.68876
Os02g0521300	C2 domain containing protein.	copine, putative, expressed	11.3779	11.4244	11.1735	11.6664	11.7086	11.2129	10.8989	10.7488	10.6592	11.1989	11.4517	11.0757	10.5567	11.0076	10.7695	10.4925	11.1148	10.8869	10.6755	10.715	10.3759	11.1121	10.9503	10.8686	10.76	10.4637	10.8217	11.4566	10.8503	11.0134	10.985	10.5989	11.1238	11.3424	10.3279	10.9616	9.86683	10.526	11.0672	10.8724	10.5851	11.206	11.4112	11.103	11.0361	10.9768	11.2122
Os02g0526000	Conserved hypothetical protein.	heparan-alpha-glucosaminide N-acetyltransferase, putative, expressed	10.346	10.0754	10.651	8.07595	8.29466	9.72501	8.8934	8.33544	8.46093	8.29604	8.67541	9.12009	9.5944	9.93598	9.4891	7.80264	7.51996	7.99259	10.6287	10.2965	9.99603	10.1286	9.36199	9.87547	8.71186	9.15017	9.03668	9.41962	8.802	9.38922	8.71446	8.37613	8.35824	8.76663	7.8508	7.99689	7.37278	7.72286	8.15603	7.5266	7.22189	7.78125	8.74449	9.45753	9.31503	10.6392	9.55018
Os02g0528100	Protein of unknown function DUF662 family protein.	expressed protein	2.51866	1.97845	5.30059	2.70407	2.42224	3.98848	2.5008	0.975188	2.07237	3.07647	1.67325	2.23877	2.314	2.55588	2.90192	0.780786	3.04648	3.2131	10.498	7.97213	10.4786	10.1969	11.2066	11.0412	3.14756	5.27081	4.53892	2.62134	2.62945	3.49895	11.1143	10.9394	10.7809	11.3371	11.1906	10.7075	9.00022	9.08466	10.5029	9.33176	9.06475	10.0747	8.82697	11.0383	12.2036	11.8957	11.9179
Os02g0539500	(No Hit)	VQ domain containing protein, putative	9.04785	9.25311	8.73643	7.87669	7.7778	7.53306	8.39122	8.93962	8.87539	8.87519	9.11353	8.62349	9.24822	9.55406	8.99405	8.67118	9.06708	9.26466	7.76773	8.74104	8.57375	8.16588	8.65041	8.15132	8.61038	8.10655	7.96245	9.12513	9.22871	8.28923	8.80828	8.78814	8.80462	9.01977	9.07366	9.08959	8.85487	9.25028	9.33138	9.64859	9.48333	9.24206	7.35227	7.32769	7.15997	8.24281	7.41311
Os02g0540400	Conserved hypothetical protein.	expressed protein	5.17624	5.23093	5.68733	6.92681	6.88642	7.21017	4.67884	4.92521	6.24303	7.85408	8.40915	8.01297	7.40814	7.1604	6.45343	8.09927	7.87176	8.60756	7.9554	7.66953	7.6669	8.83984	8.25139	7.75519	6.48423	7.49938	7.48744	9.11837	8.95179	8.54003	7.89093	8.046	8.67027	8.11414	7.94859	8.08533	8.82314	8.23718	8.68125	8.65601	9.01431	9.13015	9.13036	7.95336	8.23169	9.63189	8.53045
Os02g0540700	U box domain containing protein.	U-box domain containing protein, expressed	12.6113	13.0868	12.5352	11.3756	11.6579	11.3464	10.2758	11.0167	11.2355	11.4447	11.9864	11.9444	12.3045	12.0064	11.4918	12.1728	11.8967	12.1104	10.5233	11.4042	10.7429	10.3385	10.0726	10.1397	11.0175	10.8159	10.3473	12.5147	11.9858	11.1873	10.4815	10.9671	11.2888	10.7466	11.0599	11.0326	11.9791	11.4845	11.9278	11.271	11.5024	11.9843	9.74735	9.76184	10.0916	10.5864	9.83388
Os02g0545000	Dilute domain containing protein.	No Hit	8.33238	8.62292	7.98315	9.56728	9.63608	9.09569	8.67909	7.95681	7.71395	9.40989	9.0998	8.40014	8.24874	8.08258	8.00337	8.50814	9.40078	8.5486	7.40753	7.74318	8.68262	7.92582	8.72643	9.28868	8.43125	8.05345	8.71584	8.36415	8.49809	8.6749	9.43143	8.95301	9.7426	9.49255	8.15572	9.19767	8.36036	8.54261	9.22631	9.36056	8.73334	9.29321	9.98415	10.1302	9.77554	9.81821	10.3827
Os02g0545300	Conserved hypothetical protein.	expressed protein	4.46991	2.84312	3.74024	2.34713	2.20172	3.41467	3.29668	2.60901	3.0601	1.53079	1.86694	3.36245	3.2704	2.73243	2.68767	1.91198	2.22076	1.68622	3.64993	1.77004	2.78006	2.08854	3.6811	3.88473	1.12214	4.03836	2.13011	0.273747	1.92205	0.0252685	2.06074	2.22962	2.48973	2.47848	1.52173	0.748786	3.70026	2.82008	2.70805	2.09968	1.42403	3.09796	6.35464	5.76673	5.83809	5.0971	6.55966
Os02g0555700	Chaperone protein dnaJ (40 kDa heat shock chaperone protein) (HSP40).	chaperone protein dnaJ 10, putative, expressed	7.6615	7.06356	6.50819	6.41205	5.72005	5.38166	7.73847	7.0604	6.79353	5.34588	5.26177	5.21174	6.54585	6.43327	6.23463	5.78429	4.68269	4.5855	7.5943	6.78334	6.00774	7.95452	7.87228	7.55781	1.2793	4.92482	3.52838	4.14467	4.12034	4.41603	10.3979	9.59155	10.1112	10.6339	9.59821	9.59424	7.53308	8.20131	8.94976	9.44697	8.5423	9.40841	10.4182	10.6541	10.3039	6.40527	10.4405
Os02g0560200	(No Hit)	No Hit	5.20803	5.4573	9.65356	6.80338	5.43985	6.73806	9.51375	8.54216	8.71659	10.1723	10.1455	9.87471	10.1592	8.56997	8.64347	10.3527	9.33118	9.71741	10.9337	10.5507	11.242	7.38882	5.50422	7.18685	9.77303	9.36896	9.32786	10.2065	9.93581	8.88556	9.53986	9.595	11.2533	9.60595	9.29692	9.70834	10.5321	10.3682	12.2488	10.4651	9.48817	10.6219	8.86356	6.89705	6.5849	9.95482	5.68674
Os02g0561000	(No Hit)	No Hit	5.37698	6.50672	9.85376	6.80352	5.51881	6.87998	9.64717	8.5379	8.87196	10.3022	10.3646	10.0753	10.3126	8.81748	8.54276	10.4824	9.60363	9.7706	11.1253	10.6957	11.3376	7.63374	5.72193	7.22754	9.9302	9.60167	9.62841	10.3274	10.0899	8.9756	9.64563	9.66276	11.3806	9.66663	9.5177	9.87801	10.5428	10.5839	12.3692	10.5445	9.5858	10.7183	8.88641	6.97066	6.60356	10.0256	5.78601
Os02g0561800	(No Hit)	No Hit	5.51495	5.79525	10.0278	6.88662	6.02839	7.00014	9.72816	8.83309	9.06028	10.3833	10.5189	10.2599	10.5341	8.94304	8.47191	10.7243	9.73294	9.6136	11.1928	10.9592	11.1677	7.87587	5.92186	7.04377	10.2449	9.84628	9.82094	10.6011	10.3554	9.29528	9.91853	9.94124	11.6364	9.96325	9.68961	10.0978	10.8627	10.6603	12.6209	10.5088	9.83085	10.9908	9.07241	7.22139	6.84227	10.025	5.89026
Os02g0566300	Conserved hypothetical protein.	retrotransposon protein, putative, unclassified, expressed	7.7782	7.74318	7.18865	6.23563	6.05578	5.57261	7.2975	7.20626	7.02718	3.54202	4.6258	5.03037	6.07007	5.94176	6.02888	4.55572	5.39523	5.5738	5.26832	5.9943	6.48377	4.26218	5.34947	4.85688	5.68688	6.25469	5.04482	3.47068	2.75036	-0.512409	5.895	5.57157	5.73755	5.16968	5.41066	5.33171	5.48992	5.72787	5.8245	5.32917	5.51736	5.43943	5.96084	5.09423	4.70989	4.23855	4.48788
Os02g0571300	Terpene synthase-like domain containing protein.	terpene synthase, putative, expressed	9.6091	9.52396	10.0115	9.79522	9.66147	10.5855	11.1529	10.9049	10.7256	10.5067	11.0214	10.9779	7.53518	8.8689	8.45833	8.02664	8.79646	8.40301	6.41349	6.03465	5.94377	5.99168	5.28213	6.46633	8.48525	7.14667	7.51241	8.58524	10.0267	8.47105	4.3697	4.58487	3.43139	4.22388	5.1453	3.6203	5.96687	5.52124	4.22444	5.49385	5.69488	4.8203	2.8104	3.00701	1.78272	4.77374	2.15832
Os02g0585100	Heavy metal transport/detoxification protein domain containing protein.	heavy metal associated domain containing protein, expressed	5.50356	5.23556	5.65826	7.44412	6.84541	7.15147	7.05925	6.82776	7.00967	9.67738	9.74709	10.2189	3.65074	3.69688	3.38721	5.61703	4.63412	4.73825	6.89468	8.09014	6.59242	6.59309	5.90009	6.13797	7.58303	7.36755	7.93908	8.29955	9.07508	8.2661	10.6864	10.2526	10.8739	11.0934	10.4302	10.4011	9.58156	9.6428	11.0327	10.4068	8.82185	10.4581	3.75332	3.76087	4.58328	6.66384	2.90392
Os02g0588500	Glycerophosphoryl diester phosphodiesterase family protein.	glycerophosphoryl diester phosphodiesterase family protein, putative, expressed	5.63129	4.29686	6.764	4.92167	4.67592	5.27967	4.39254	3.50603	3.58119	3.39628	4.8266	3.40027	3.11565	0.525928	1.73519	2.69775	2.79721	1.06971	9.98986	9.93171	9.19778	10.8995	10.9187	10.1821	7.17221	7.18248	8.02695	6.73751	8.25017	8.37022	11.8323	11.3583	11.4026	11.493	11.0606	10.6357	9.67054	10.4712	10.8182	11.1082	10.8613	10.5	11.8351	11.7536	11.4943	8.89876	11.6623
Os02g0589700	Lecithin:cholesterol acyltransferase family protein.	lecithin:cholesterol acyltransferase, putative, expressed	4.66023	4.47296	5.36392	4.26226	4.36936	5.70003	3.69333	4.28097	4.92446	3.29731	3.30093	5.65313	4.42102	3.89743	3.73361	4.83261	4.31019	4.55705	3.31897	3.59025	3.52267	3.45689	4.40458	3.506	5.49863	4.92214	2.96066	3.39325	3.35522	5.75859	5.56923	5.3444	3.66055	4.06819	5.78887	4.98954	7.60962	6.37372	5.5569	6.05409	6.25962	4.89649	4.30755	3.59325	2.76472	3.00041	2.55982
Os02g0594900	Glycosyl transferase, family 17 protein.	glycosyl transferase family 17 protein, putative, expressed	11.0807	11.1268	11.2329	11.0633	11.093	11.5397	11.3456	11.5294	11.2297	12.1294	12.4508	11.9155	10.958	11.2515	11.001	11.8285	11.776	11.6483	10.7598	11.3597	11.0416	11.1751	10.8143	11.1675	10.4927	10.1827	10.4961	11.8372	11.9902	11.0147	11.7801	11.4802	12.1924	11.8519	11.64	12.4753	10.7802	10.3534	10.948	10.8266	10.94	11.0039	11.2219	11.2594	11.6525	9.98366	11.2535
Os02g0605400	C2 domain containing protein.	C2 domain containing protein, putative	2.22533	0.380637	2.78765	3.08136	3.65002	1.03921	2.74016	2.45484	2.82062	2.8178	2.74047	3.16788	2.94407	3.18228	2.94483	2.31368	3.51558	3.39601	3.39963	2.78163	3.42711	3.17072	3.5097	3.51818	2.10309	3.10793	5.41509	3.42372	4.70004	4.01002	6.13553	6.04961	6.40114	6.28506	5.31243	5.39478	5.07543	4.90166	4.88669	4.85729	4.6927	4.41657	4.91898	5.63517	5.02358	3.27013	5.7894
Os02g0628900	Non-protein coding transcript, uncharacterized transcript.	expressed protein	4.11065	4.77047	3.82066	4.98492	5.96321	4.02033	4.84189	4.57029	5.19374	5.55719	5.9313	5.57171	6.35385	6.85233	6.68073	8.04336	7.61043	7.33995	5.1996	5.95055	3.6704	6.95736	6.7003	5.33089	3.86056	3.10238	5.27092	5.88146	5.00142	5.35454	3.31396	4.11864	3.4845	3.42885	4.64156	3.82458	4.73477	4.22789	4.02433	5.2042	4.90599	4.58003	5.7522	4.66382	5.41684	5.77724	6.37741
Os02g0631200	Homeodomain-like containing protein.	expressed protein	8.71961	8.89091	7.96118	8.10568	7.86699	7.4402	8.38626	7.93791	7.6041	7.59749	7.46507	7.0446	8.26619	8.56248	8.18504	7.40887	7.59666	6.83975	8.23745	9.26956	7.93708	7.89817	7.47584	7.61839	6.68095	6.57296	7.75058	7.8559	7.5904	8.00712	8.91483	8.3372	8.41794	8.48376	7.53629	7.89183	7.29565	8.39845	8.45555	8.66053	7.66599	8.61499	8.52089	9.08957	8.84857	9.31781	8.90641
Os02g0636600	GRAM domain containing protein.	GEM, putative	10.4774	11.4329	10.0157	6.569	7.1886	7.82207	10.9935	10.9835	10.8764	8.16142	8.64179	8.98142	9.48679	9.40807	9.29499	8.28761	8.02824	7.83589	10.9934	10.1853	10.907	8.97605	9.80794	10.2331	8.64533	8.65493	8.85092	8.92211	8.42736	7.70537	10.8092	10.998	11.3041	11.3709	11.2184	11.5482	10.291	10.436	11.2667	11.6211	11.3393	11.0596	9.73447	11.3725	11.2427	12.5228	11.8005
Os02g0642200	Remorin (pp34).	remorin C-terminal domain containing protein, putative, expressed	5.18125	4.5946	5.62712	3.80887	3.85905	4.77289	5.7076	4.73941	4.80718	2.03211	1.06749	1.64165	3.61908	3.37262	3.36477	2.82723	2.79981	2.5006	5.68801	5.12031	4.44459	5.82038	4.73778	4.82398	5.45879	5.6129	6.00972	2.07523	2.77455	4.23722	4.31433	3.85962	5.04464	4.71156	4.72347	4.57015	-0.633472	0.705557	3.66863	3.53899	2.01266	1.85168	6.75449	4.45436	5.22647	1.93922	4.94995
Os02g0647900	Aldehyde dehydrogenase domain containing protein.	aldehyde dehydrogenase, putative, expressed	9.54746	9.30686	9.66731	9.0642	8.6819	10.1183	10.5863	10.4413	10.4551	9.15054	9.48778	9.64362	7.54627	7.50353	7.01007	7.83938	7.68392	7.20573	10.8576	9.14	12.8707	9.663	12.3678	11.23	9.12775	9.17823	9.34608	8.28752	9.4973	9.02021	3.87201	4.80567	4.26645	3.87661	4.72084	4.24126	4.27762	4.93192	3.40868	4.15911	4.28698	2.31487	8.63763	10.6425	10.4411	8.85891	10.2571
Os02g0650500	Protein kinase-like (Protein serine/threonine kinase).	protein kinase domain containing protein, expressed	7.99173	8.28928	8.04574	8.74642	8.85148	8.57903	8.82607	8.67169	8.54432	9.11576	9.04415	8.9735	8.63553	9.10022	8.89783	8.78373	9.08332	9.115	7.34245	8.62824	7.6114	7.53725	6.8586	7.23751	9.01792	8.5372	8.95705	9.81105	9.24285	9.15931	7.39392	7.18334	7.58535	7.47406	7.16479	8.18113	8.18674	8.61353	8.80264	9.24775	9.14216	9.21702	6.03097	6.31203	5.46075	8.55457	5.94188
Os02g0652000	PREG-like protein.	cyclin, putative, expressed	10.0886	9.96111	10.1804	9.58269	9.97887	9.86598	9.5833	9.56574	9.41112	9.38974	9.69835	9.47089	9.3955	9.80588	9.82672	10.1475	9.90355	9.45571	10.2946	10.0189	9.692	10.0915	9.73147	9.72106	9.11262	9.07996	9.61422	10.6587	8.92312	9.90395	8.32918	8.27921	8.6435	8.45308	8.21012	8.62607	9.11668	9.72467	8.77198	9.45127	9.34484	9.31971	10.9432	10.5209	10.4446	9.52931	10.0744
Os02g0653000	Conserved hypothetical protein.	No Hit	7.88613	5.46247	9.88136	5.12671	4.54542	7.79886	2.99468	1.37655	3.79214	2.66672	2.08761	2.99317	3.31526	2.29915	1.96683	2.90203	2.18475	1.40636	13.1991	12.0783	13.5226	13.7858	14.1263	14.0963	3.8993	2.7591	6.35788	3.34006	4.36047	3.21499	14.0124	12.9521	13.7369	13.9118	13.0674	12.4805	11.0475	10.9714	12.6239	11.8922	11.3023	12.8366	14.2947	15.146	15.2271	12.4025	14.5533
Os02g0661900	Conserved hypothetical protein.	MSP domain containing protein, expressed	8.52258	8.9587	8.39613	7.14269	7.57926	7.10709	5.1149	5.10405	5.21685	6.54018	6.91359	6.25775	5.84624	6.7423	6.68251	6.06838	6.77761	5.91325	7.75854	7.30297	8.16921	6.9113	7.64156	8.54952	6.53121	6.4011	7.04628	6.64765	6.33401	5.50455	8.34414	8.34591	9.35378	8.36578	7.81784	8.21914	7.32869	7.48929	8.50784	7.50453	7.65891	8.49568	7.23743	8.74392	8.79627	6.32534	8.31305
Os02g0669100	Dehydrin COR410 (Cold-induced COR410 protein).	dehydrin, putative, expressed	13.6477	13.0315	13.8183	12.6908	12.916	12.8686	12.8823	13.2182	13.2217	13.0619	13.2723	13.6973	14.1854	14.1485	14.132	14.3887	13.588	13.6319	13.8322	13.6878	13.2619	14.387	13.668	14.0273	12.8016	12.5564	12.9628	13.9194	14.3905	14.6048	14.418	13.8158	14.2971	14.1509	13.7212	14.5364	12.7191	12.8337	14.8875	14.5065	14.2437	14.4212	15.5406	15.3254	15.5646	14.7314	14.8938
Os02g0670000	Protein of unknown function family protein.	transmembrane protein, putative, expressed	9.91409	9.6134	9.68614	9.49328	9.4149	9.5105	9.67759	9.005	8.76876	9.38397	9.11483	8.96678	9.1771	9.05738	9.15627	8.57392	8.70839	8.39291	9.0387	9.00026	9.30932	8.49316	8.60118	9.10458	8.76752	8.52963	8.78375	9.14151	8.80717	8.56975	9.55066	9.27426	9.71234	9.53578	8.64335	9.08637	8.84785	8.7908	9.50451	9.52586	8.78268	9.56053	9.11972	9.22635	8.98388	9.7518	9.42596
Os02g0670900	Amino acid transporter protein-like.	transmembrane amino acid transporter protein, putative, expressed	12.5587	11.7499	12.5464	12.3776	12.315	12.0461	12.201	12.1188	12.2	12.5107	12.3804	11.8301	11.8886	12.3471	12.2322	12.4225	12.8209	13.1855	11.5207	11.8159	11.6405	11.8057	11.104	11.6442	12.0121	11.7316	12.2133	12.8863	12.7273	11.2611	10.1405	10.1888	10.425	10.537	10.0743	10.5879	10.8409	10.7546	11.3347	10.7753	10.5034	10.4857	10.9559	11.0359	10.8643	9.14491	9.7675
Os02g0671500	(No Hit)	No Hit	5.48227	6.38977	6.42224	7.03891	6.44536	7.31257	7.01774	8.15221	7.36425	5.91751	4.95381	6.73739	6.671	4.54098	6.29227	7.11984	7.54266	5.68249	4.98902	4.87105	6.12661	4.68838	4.59697	4.36023	5.63619	6.29284	5.52516	4.75714	4.55223	5.81161	5.72089	6.03272	5.64642	5.85328	6.46167	6.97169	9.08256	6.98031	6.15418	6.19841	6.69547	5.67061	6.54257	5.1415	4.9131	5.81015	4.777
Os02g0682300	Zn-finger, RING domain containing protein.	zinc finger, C3HC4 type domain containing protein, expressed	5.64662	5.2866	7.12865	4.43744	4.9352	5.46631	4.13163	3.86414	4.49666	4.81678	4.97245	4.85888	5.89119	6.05075	4.80608	5.53253	5.24511	5.18435	8.78296	9.45999	9.46926	7.94116	7.8076	7.97891	6.76697	7.02773	7.86637	7.53573	7.06475	6.94107	10.7466	10.4563	10.715	9.75521	10.1798	10.2398	10.4191	11.2631	10.6379	11.632	10.5815	9.41495	2.0156	7.36775	7.87022	8.22554	7.87699
Os02g0693700	MDR-like p-glycoprotein.	multidrug resistance protein, putative, expressed	5.28997	5.11955	7.82471	3.51467	2.88739	5.99238	4.03756	3.45637	3.85182	2.74292	2.26219	3.25752	2.94113	3.37079	3.67995	3.15696	3.12443	3.33103	11.6107	10.5511	11.9948	11.755	12.2409	12.6241	4.98871	5.64122	5.38279	3.45631	4.28349	5.29684	5.08793	5.33228	3.63282	4.86924	6.16738	5.85982	4.87018	5.37935	4.81541	3.33108	5.11827	3.30916	9.99438	11.1108	11.3053	9.12151	11.1855
Os02g0700700	Conserved hypothetical protein.	Disease resistance/zinc finger/chromosome condensation-like region protein, putative, expressed	9.2942	9.00501	8.97169	8.40658	8.29959	8.68954	9.67647	9.55239	9.37093	8.63156	8.74	8.76376	8.45611	9.33313	9.13064	8.1552	8.14694	8.46191	9.5432	9.04513	7.88557	9.23267	8.89897	8.54999	7.4624	7.1459	7.77619	8.48077	8.3504	8.05489	7.95371	8.30404	7.83907	8.05667	7.50423	7.20846	7.68055	7.82162	8.3367	7.98643	7.70538	7.64669	10.7867	9.60456	9.37404	10.7967	9.92065
Os02g0702800	Syntaxin, N-terminal domain containing protein.	syntaxin, putative, expressed	9.84285	10.1625	10.1138	9.80196	10.0404	9.88243	10.499	10.106	10.1528	9.61111	9.65633	9.56014	9.45169	9.67346	9.96984	8.85646	9.36697	8.63917	9.95929	9.88888	9.97304	9.37313	9.35967	10.0112	10.132	9.72605	10.4484	9.28698	9.42915	9.78072	9.92844	9.6481	10.5125	10.0697	9.70135	10.533	9.4705	9.76858	10.1506	10.2698	10.0335	10.0738	10.1185	10.699	10.547	10.8133	10.5419
Os02g0703600	Cytochrome P450 90C1 (EC 1.14.-.-) (ROTUNDIFOLIA3).	cytochrome P450, putative, expressed	9.10706	8.32653	9.70359	10.5729	10.5622	10.5146	8.65375	8.53429	8.80342	12.9857	12.9512	12.1391	9.41584	8.60352	8.56583	10.3474	10.8342	10.3429	9.89989	12.2591	10.7561	10.2632	9.78145	9.80592	9.41457	8.93894	9.00859	10.7323	11.4202	9.69208	11.8882	12.1741	12.575	11.3697	11.763	11.9906	12.1329	12.1065	11.9104	11.252	10.7445	11.3114	9.7943	9.62553	10.0763	9.0582	8.47354
Os02g0722400	Amino acid transporter c (Fragment).	amino acid transporter, putative, expressed	8.75749	7.95969	8.51153	9.05574	8.92083	9.26433	10.6792	9.94364	9.81571	9.15449	8.85784	9.10266	9.22987	9.10951	9.41795	9.42479	9.76707	9.07687	9.07183	10.6224	9.9658	9.58791	8.79044	9.25646	10.3828	9.88941	10.3998	10.3958	10.6964	10.7526	12.0422	11.0482	11.2339	11.3903	10.3838	10.7617	10.0933	10.6212	10.8608	10.663	10.1821	10.2667	4.51669	9.01753	8.12404	10.8415	8.26698
Os02g0736900	Conserved hypothetical protein.	expressed protein	6.4564	6.30806	7.38109	7.1758	8.99029	7.94864	6.29211	6.39719	6.99098	8.64932	8.88196	8.92526	6.251	6.30957	5.63745	7.77617	8.40481	7.73772	7.65982	9.01842	8.27329	7.4883	6.87533	6.37461	6.52637	7.47096	6.81457	9.1466	8.04625	7.04388	8.21842	7.97749	9.21799	8.1734	8.35233	8.46947	7.56958	7.60081	9.00482	8.26343	7.54387	8.63605	4.71522	5.11626	5.47973	8.10589	5.04172
Os02g0740700	Peptidase M10A and M12B, matrixin and adamalysin family protein.	metalloendoproteinase 1 precursor, putative, expressed	8.39544	8.41174	9.31695	7.44316	7.70968	8.32845	8.3803	8.13425	8.51809	7.43836	7.49612	8.41836	8.52608	8.97587	8.49393	7.86829	8.10115	8.45552	8.5754	9.5588	8.47181	7.44018	6.81649	6.97679	8.88419	9.24208	8.43126	10.0173	8.23856	8.41253	9.69538	9.66512	10.1369	9.35175	9.28137	9.79424	8.80927	9.72072	10.1036	9.50397	10.1562	10.1974	2.47661	5.58286	4.54364	8.51852	4.6714
Os02g0749300	Shikimate kinase, chloroplast precursor (EC 2.7.1.71).	shikimate kinase, putative, expressed	12.9345	13.0775	12.6602	12.6432	12.862	13.1619	12.1241	12.3155	12.2995	11.2552	12.2423	10.9073	10.6961	10.4889	10.6096	10.3575	10.6173	9.46108	11.6869	12.2124	12.3134	11.3254	11.49	11.988	10.7467	10.3213	10.2643	10.303	11.1138	10.1924	11.841	11.5926	12.0658	12.0023	11.2904	11.8585	10.1987	10.2932	11.4482	10.5489	10.4955	11.1616	10.6787	11.4159	10.8165	13.7137	11.934
Os02g0757700	Cyclin-like F-box domain containing protein.	OsFBX61 - F-box domain containing protein, expressed	10.5041	10.7979	10.7214	9.97183	10.5822	10.4137	10.5401	10.3588	10.2287	8.90682	9.73181	9.77344	9.38269	9.86533	10.273	9.6045	9.14829	9.82	11.8298	11.64	11.2755	11.7423	11.671	12.1767	10.8479	11.0462	10.9433	12.4032	12.2931	12.619	9.72575	10.16	10.5583	9.87948	9.85412	10.0025	8.39516	8.24727	9.08266	9.34398	9.05517	9.67676	11.9124	11.701	11.8748	12.543	12.4003
Os02g0760500	Universal stress protein (Usp) family protein.	BTB1 - Bric-a-Brac,Tramtrack, Broad Complex BTB domain, expressed	11.4534	11.4431	11.5073	12.0666	12.3008	12.0225	11.2994	11.2887	11.3757	11.9205	12.122	12.7477	11.8175	12.2128	12.1847	12.6155	12.3964	12.3179	13.1279	12.6002	11.7792	13.242	12.5863	12.7543	12.229	12.4042	12.526	13.8543	13.0149	13.2101	11.9007	11.4758	12.8284	12.2398	11.3864	11.9258	10.7529	11.1718	12.3241	12.2148	11.6348	12.7748	13.0691	13.1278	13.1385	10.519	13.0071
Os02g0762600	Conserved hypothetical protein.	expressed protein	5.739	4.96365	7.04582	3.88619	3.65383	5.03303	4.32497	2.90334	2.90097	2.79353	0.939726	7.37504	3.16508	2.30099	2.81672	2.29427	2.90915	2.76704	9.14869	7.93905	8.75395	8.49928	8.67559	9.34689	6.07599	5.79244	6.44417	5.1818	4.7227	6.06964	10.063	10.0764	10.6162	9.86192	9.47132	9.21026	8.14391	8.51901	10.0365	9.61168	9.40726	9.52107	8.93991	8.14289	8.47934	6.89904	8.94898
Os02g0764700	Pathogenesis-related transcriptional factor and ERF domain containing protein.	AP2 domain containing protein, expressed	7.58247	7.82728	9.12759	4.44994	5.20863	6.8342	5.56922	5.83822	6.34386	3.07669	3.06809	4.20962	6.80041	7.88414	7.6788	3.85659	3.89037	5.11073	6.64741	7.73146	8.46271	4.18267	3.81036	4.88531	6.44646	7.21628	7.69739	4.66117	4.73519	4.02587	6.58286	7.31777	8.44946	7.71771	7.32017	7.44916	6.99832	6.09902	7.81401	7.24079	5.66572	7.08418	3.39679	4.21778	4.17806	4.13097	3.54595
Os02g0771600	1-aminocyclopropane-1-carboxylate oxidase 1 (EC 1.14.17.4) (ACC oxidase 1) (Ethylene-forming enzyme) (EFE).	1-aminocyclopropane-1-carboxylate oxidase protein, putative, expressed	14.5012	13.9726	14.2907	14.7251	15.168	15.4927	14.165	14.2561	14.1306	14.0651	14.5155	13.8739	12.0069	12.5773	12.0691	13.5254	13.5371	13.5648	15.862	16.5455	15.2595	16.2113	15.065	15.3515	12.6191	12.3651	13.7395	13.7761	14.5234	13.5859	14.0191	14.7594	15.1112	13.0325	13.7875	14.0256	13.6779	13.3949	13.9225	11.8516	12.0526	13.7742	8.29191	11.3537	11.9743	13.6312	12.2661
Os02g0779000	Proteinase inhibitor I9, subtilisin propeptide domain containing protein.	OsSub21 - Putative Subtilisin homologue	6.16398	5.96717	6.64818	5.34713	5.61883	5.77481	6.54077	7.58885	7.72842	5.09673	6.93156	5.66747	8.10949	8.24533	8.31026	6.63826	6.85039	6.50853	5.86356	5.6192	5.92437	5.64405	5.76371	5.6791	5.39675	4.89139	5.1948	5.33192	6.11436	4.24319	5.08396	5.9042	5.1529	4.71993	6.17291	5.0094	6.71497	6.60178	5.67654	5.77654	6.24033	5.33395	6.17403	6.61261	6.51141	5.61856	6.30389
Os02g0780200	Peptidase S8 and S53, subtilisin, kexin, sedolisin domain containing protein.	OsSub24 - Putative Subtilisin homologue, expressed	4.64161	5.01927	6.28712	4.82715	5.11955	5.34806	5.97493	6.37994	6.76401	5.90025	6.99354	6.73707	5.72846	6.37999	6.06185	5.65216	6.42544	6.83283	5.16793	5.56134	5.69245	6.1506	5.6888	6.29465	8.04369	7.80606	7.23276	6.82055	8.41977	7.97064	5.60137	6.1966	5.75026	5.34595	5.46978	6.28614	7.9937	8.29644	7.68091	8.31155	8.42058	8.1191	7.01999	7.44252	6.36135	7.53907	7.77319
Os02g0801200	(No Hit)	expressed protein	8.19288	6.92213	7.42419	8.22445	6.57816	7.21536	8.09549	6.08584	6.70963	7.84551	6.99451	7.18752	4.83084	5.23574	6.74381	5.11828	6.64742	5.71628	5.81045	5.84141	7.46904	5.18969	5.88001	7.14288	6.10196	6.45077	6.0279	5.23971	6.51993	6.914	7.09705	5.25498	6.11761	7.12964	4.5934	5.77084	3.22596	6.0729	6.60877	7.17852	6.09845	6.96472	7.24198	6.8867	6.95995	6.52272	7.751
Os02g0810900	NAC-domain containing protein 21/22 (ANAC021) (ANAC022). Splice isoform 2.	no apical meristem protein, putative, expressed	8.54504	7.70733	8.87559	6.2535	5.60513	7.56341	7.48288	7.11065	6.92954	5.41281	5.43349	5.98507	6.8464	6.8487	6.96114	5.87641	5.46537	5.86361	8.88686	8.41487	9.19181	7.98753	8.79447	9.111	8.12226	8.24429	8.1566	7.66666	8.06996	8.58669	9.76201	9.94098	10.3073	9.64489	9.59261	9.68727	8.54775	8.84332	9.82411	9.46036	9.22704	8.99697	6.46366	7.35671	8.50651	7.45129	7.72006
Os02g0812800	(No Hit)	No Hit	8.7696	8.96106	9.03162	8.94748	9.21111	9.385	8.75803	9.15839	8.79146	8.75452	8.64836	9.53248	6.72975	6.627	7.21169	6.72881	7.20426	8.00929	7.25016	8.27366	8.94768	7.12371	7.43541	7.5634	8.25547	8.37552	8.19928	7.85674	9.45753	8.25107	7.73905	8.24821	7.75845	7.57564	8.1942	8.20021	12.1895	9.88997	8.67188	10.6985	9.72879	8.30051	9.45097	7.18292	6.56216	9.32955	7.03083
Os02g0813000	Cyclin-like F-box domain containing protein.	OsFBX68 - F-box domain containing protein	8.06307	7.11718	8.69013	8.0453	7.6932	7.46146	9.95965	9.12303	8.90676	8.33266	8.02103	8.22139	7.53882	7.52039	7.8891	7.09284	7.48029	6.59	8.95296	8.25415	8.50131	8.2336	8.82346	8.89957	8.57957	7.53325	7.87476	8.25643	7.87808	8.45224	9.69228	9.259	9.62411	10.0388	9.02438	9.58802	9.76576	10.0693	10.1015	9.65683	10.4	10.7812	10.7344	10.8345	10.3423	13.0404	10.6607
Os02g0816200	Lipolytic enzyme, G-D-S-L family protein.	GDSL-like lipase/acylhydrolase, putative, expressed	2.28791	2.71372	3.59987	0.867099	3.32653	3.1436	2.6087	2.96994	3.62661	2.94208	2.16839	1.4673	2.84317	2.8395	2.17134	-0.00510047	2.80552	2.70641	13.9056	12.1347	14.4365	14.1262	14.6914	14.4977	-0.405595	1.40891	6.39623	2.27488	3.02677	3.03945	2.73276	2.48022	3.02696	2.18549	1.23095	3.06479	2.64013	3.06164	3.33772	0.326856	2.28971	3.1722	9.62025	12.965	13.3275	3.00463	11.8534
Os02g0829300	(No Hit)	No Hit	7.0734	7.57423	8.32399	7.93423	8.26337	8.56138	6.91735	7.04126	6.91491	6.12818	6.75289	8.8879	5.28392	5.08688	6.20726	5.34637	5.91183	6.30735	5.62243	5.10397	6.96711	5.12566	6.17631	6.09322	6.75981	6.82473	6.99835	5.74312	6.08219	7.53256	7.14282	7.5659	8.29444	7.63781	7.80631	8.68491	11.8929	9.30738	8.36019	9.1634	9.43393	7.68134	8.37903	5.63238	5.71707	7.34986	5.67503
Os03g0103300	Plant lipid transfer/seed storage/trypsin-alpha amylase inhibitor domain containing protein.	LTPL116 - Protease inhibitor/seed storage/LTP family protein precursor, expressed	9.85471	8.95482	10.3961	8.87024	8.76876	9.88461	9.01171	8.72217	9.99842	8.71726	8.4323	8.46501	10.6106	10.3147	9.90174	10.7102	11.9433	9.95489	12.3599	11.5331	11.8755	11.8034	11.9567	12.4711	12.5707	11.9058	11.6238	10.1452	9.69257	8.99045	11.2797	11.4293	12.1776	10.4406	10.2942	11.9356	9.09966	9.43521	11.3803	8.22028	8.79183	9.76515	12.9222	13.7998	14.8933	13.2592	13.527
Os03g0106200	Hypothetical protein.	expressed protein	7.26064	7.03033	7.5807	7.67431	7.86702	7.95602	7.2349	7.17899	6.96981	7.99468	8.26148	7.73021	5.14015	5.64708	4.9112	8.05968	8.1728	7.96635	6.82267	6.44466	7.43132	6.791	7.26381	7.76724	6.29678	6.05856	5.94352	6.74864	7.13984	6.28927	7.51275	7.61249	7.79786	7.41937	6.72871	7.40875	7.77777	7.68921	8.56354	8.20521	8.07811	8.40017	8.53486	9.46789	10.0204	7.08842	9.39188
Os03g0116700	Cyclin-like F-box domain containing protein.	OsFBX76 - F-box domain containing protein, expressed	9.11368	9.39844	9.10953	11.4781	11.5352	10.9286	10.4269	10.6398	10.2737	12.834	13.0701	12.7264	10.7878	11.5152	11.2627	12.6672	12.6009	12.0434	9.09112	8.77083	8.50015	11.5271	11.1501	11.372	8.78038	8.7626	9.16689	13.5462	12.8934	11.5747	10.4148	10.2236	10.8899	12.2512	11.9168	12.6718	10.3858	10.6372	11.5652	11.786	12.2768	12.6457	8.51804	9.36239	9.6373	12.6195	10.6101
Os03g0116900	ARM repeat fold domain containing protein.	armadillo, putative	6.14512	5.46463	6.47088	5.41015	5.18637	6.03144	6.3077	5.83314	5.96695	5.68304	5.23941	5.34316	6.20009	6.22657	6.37028	6.18	5.98149	6.55898	7.41948	6.36272	6.9462	6.58107	6.91672	6.63254	5.48155	5.29558	5.54681	6.44431	5.80154	6.5196	7.24306	6.69393	6.86554	7.29773	6.9717	6.89744	6.16057	6.42515	7.00855	5.96456	6.31355	6.68323	6.26854	7.33953	6.93216	9.0345	7.15669
Os03g0126800	CBL-interacting protein kinase 9.	CAMK_KIN1/SNF1/Nim1_like	6.96328	7.27942	7.61803	6.17913	7.27259	6.90852	5.78955	6.33131	6.5983	3.6749	4.32787	4.92391	6.23099	7.0937	6.96451	4.82667	4.73019	4.83977	7.67869	8.20767	6.88166	7.33086	6.0384	6.17013	9.18446	9.68355	10.1768	7.58911	6.5052	8.40874	6.97332	7.73374	7.67209	6.54973	7.04244	6.63266	7.97914	7.93514	7.38806	6.33916	6.65472	6.99713	3.4273	6.96208	6.50994	8.85503	6.29709
Os03g0143800	Cytoplasmic fragile X mental retardation protein interacting protein family protein.	PIR, putative, expressed	6.89898	7.05402	7.25914	7.06081	7.11346	7.30504	8.31029	7.85464	7.8278	7.5133	7.55182	6.81298	7.85897	7.57536	7.62324	7.19408	7.56895	7.51984	8.93879	8.901	9.46501	9.4192	9.80092	9.83035	8.32817	8.62041	8.71936	8.6926	8.61758	8.6758	8.86719	8.4969	8.96754	8.84323	7.74797	8.17273	7.46276	7.98359	8.54129	8.09775	7.8149	8.76916	10.2825	10.2628	10.3605	9.58584	10.6832
Os03g0146100	Tonoplast intrinsic protein (Tonoplast water channel).	aquaporin protein, putative, expressed	17.2462	17.3486	17.259	12.2631	12.363	13.0574	15.6067	15.7591	15.829	10.1901	10.9985	11.3023	17.2721	17.1364	16.9354	10.7469	10.7811	11.1573	17.1585	16.9897	17.2597	16.657	16.5696	17.1945	16.6395	15.867	16.626	12.4282	13.2142	13.4758	16.3639	16.4368	17.542	16.2181	16.0267	16.5214	15.7898	15.4301	17.2183	15.5617	15.3754	17.0737	16.6432	16.6556	16.9373	13.5088	16.2351
Os03g0149800	Zn-finger, RING domain containing protein.	RING-H2 finger protein ATL3F, putative, expressed	6.18675	6.47852	6.72888	5.59257	6.42655	6.83362	5.73432	6.37635	6.23126	6.24904	6.70288	6.48124	5.66944	5.76983	6.05911	5.8189	5.48173	5.57162	7.49802	7.38467	7.73219	6.21781	6.69185	6.58184	6.99628	7.47783	6.84851	7.2778	7.02343	6.33912	9.81146	10.1694	10.2899	9.45628	10.0934	10.2533	9.42001	8.8978	9.35791	9.2313	8.79825	8.67604	2.74229	8.28071	6.99172	10.3384	7.58287
Os03g0152000	Heavy metal transport/detoxification protein domain containing protein.	heavy-metal-associated domain-containing protein, putative, expressed	7.73243	7.76099	7.79877	6.07867	5.94036	6.09465	6.96689	6.9721	7.04364	6.96344	6.85409	6.91941	7.68029	7.6526	7.44769	7.41876	7.00702	6.90884	8.59279	8.61861	7.83476	8.47814	8.42393	8.12495	6.6458	5.74662	5.97864	7.11151	7.05005	6.12378	8.62812	8.52771	9.03689	8.29635	8.16921	8.35451	8.12971	8.00523	8.66107	9.16423	7.84134	8.32432	9.99092	9.30543	9.18377	7.79333	9.57975
Os03g0159400	Uncharacterized plant-specific domain containing protein.	DUF623 domain containing protein, expressed	6.2228	6.27912	7.18704	6.42215	6.74212	7.32366	6.34788	6.98467	7.27437	7.00712	7.37548	7.23534	5.71895	6.40486	5.99278	6.59816	6.57463	6.64634	10.2779	8.85652	9.90904	10.4479	10.632	9.88365	5.17985	5.26896	5.47189	6.51554	6.47818	5.96468	9.92834	9.96665	10.2988	10.0386	10.1908	10.2575	10.1815	9.2509	10.4036	9.59594	9.49265	10.4638	10.8352	10.0117	10.0308	11.4025	10.3562
Os03g0170400	Protein kinase APK1B (EC 2.7.1.-).	protein kinase domain containing protein, expressed	11.4014	11.4796	11.2344	11.6161	11.6433	11.2306	11.5275	11.4676	11.4056	11.5785	11.4379	11.3049	11.6474	11.5197	11.5811	11.1742	11.1854	11.3859	10.7437	11.0718	10.6167	10.4345	10.0106	10.3447	11.4954	11.3006	11.6295	11.643	11.2377	11.0361	10.9398	10.9868	11.3813	10.8936	10.6935	11.1762	11.5369	11.4082	11.8108	11.7818	11.4654	11.5305	10.389	10.3099	10.0783	11.4828	10.2059
Os03g0179900	Lipoxygenase (EC 1.13.11.12).	lipoxygenase protein, putative, expressed	9.24259	8.94616	8.35412	8.4083	8.4861	7.7661	8.59862	8.41817	8.47068	8.52385	7.54802	7.16901	7.79124	8.73821	8.76606	6.97065	7.89367	7.25698	8.25614	9.01049	8.73539	8.62166	8.60901	9.02071	8.06565	7.47107	6.76635	8.13951	8.41636	8.35052	7.83569	7.52295	7.03158	7.37582	7.08092	7.02501	6.10199	6.94598	6.81214	6.65352	6.90424	7.12275	7.69546	8.09259	7.94654	9.18703	8.43718
Os03g0181500	Beta-ketoacyl-CoA synthase.	3-ketoacyl-CoA synthase 10, putative, expressed	11.8924	11.7784	11.9619	12.2478	12.2374	13.341	12.7952	12.2193	12.3764	12.4971	12.4385	12.5849	9.71311	9.96189	9.89745	11.5572	11.2048	11.6916	16.0563	15.6279	16.3096	15.7258	15.7471	16.1358	15.0552	15.2447	15.007	14.6061	15.0965	15.2316	6.21988	5.97243	6.18941	5.902	6.31837	6.20454	5.50065	5.43345	4.59658	5.67281	5.97962	4.49468	14.4028	14.6288	14.7627	13.3949	14.5036
Os03g0183700	Conserved hypothetical protein.	No Hit	1.58733	2.16826	2.44711	1.72317	3.11935	4.08282	2.76718	2.20834	2.24872	5.94053	1.49102	3.42394	2.23153	2.55022	2.09088	2.45641	2.27743	1.40574	4.45663	3.19992	3.88181	4.47207	4.64531	4.85291	4.50674	4.26532	3.81585	2.58407	2.02184	3.92829	2.43752	2.78399	1.89424	5.79626	3.78003	2.14702	3.45383	2.83471	1.91028	3.15732	2.55209	2.16549	6.08392	7.12597	6.61567	3.33099	6.73371
Os03g0187400	Hypothetical protein.	zinc finger protein, putative, expressed	10.2451	9.82778	9.83614	10.609	10.4956	10.2459	9.75094	9.53823	9.83354	10.0623	10.1725	10.2677	9.9808	10.0223	9.70311	10.2049	10.0344	9.35306	10.0997	10.7169	9.89686	11.3937	10.2278	10.4627	11.1904	10.7467	11.2684	12.6291	12.2787	12.5281	10.6358	10.6841	10.8756	10.565	10.3831	10.8924	10.0307	10.0764	11.0771	10.7337	10.4053	11.303	10.5415	10.7805	11.1742	11.4531	10.5949
Os03g0189100	Conserved hypothetical protein.	expressed protein	11.7364	11.5984	11.184	11.8902	11.6871	10.7715	11.8203	11.6941	11.6639	12.1099	11.7874	11.4516	12.6281	12.4224	11.9543	12.531	12.2225	12.287	10.1474	11.5402	10.5282	10.4253	9.7469	9.66219	11.8408	11.3449	11.3494	12.8578	12.4609	11.8399	10.7619	10.1661	10.3724	10.7598	10.0836	10.8678	10.8928	11.1971	11.4152	11.5977	11.099	11.4554	7.48786	9.75309	8.75891	11.8733	9.11581
Os03g0194100	C2 domain containing protein.	C2 domain containing protein, putative, expressed	9.89343	9.96358	10.0224	11.2176	11.0763	10.9992	10.3049	10.2577	10.1301	11.3664	11.6854	11.0596	10.6712	10.6679	10.2454	11.4937	11.3544	11.4298	10.2288	10.7369	10.4637	10.9084	10.766	10.5506	10.5088	10.1329	10.528	11.4876	11.6824	10.9365	11.0737	10.9802	10.9975	11.152	10.908	11.4892	11.4035	11.8364	11.8102	12.3958	12.2	11.9103	9.96049	10.6495	10.7408	12.6105	11.4112
Os03g0215400	Box protein (MADS box protein MADS1).	OsMADS1 - MADS-box family gene with MIKCc type-box, expressed	3.14114	2.37281	1.80453	2.73133	3.2469	3.08634	9.44524	9.38845	8.67911	8.84696	8.74441	8.19337	8.39356	9.29608	8.64123	7.68326	7.67284	7.34616	1.97799	0.974905	2.59639	1.09601	0.797385	2.3876	5.87006	5.61375	6.36795	6.7565	7.50301	6.30786	2.07855	0.7794	2.54518	1.82327	1.64141	3.51631	2.76538	2.82313	3.12421	2.7986	1.06044	2.71571	1.3535	1.75746	2.76914	2.26632	2.14688
Os03g0227500	Hypothetical protein.	expressed protein	8.00657	8.23232	7.67033	8.2973	8.52975	7.95889	8.35983	8.44686	8.3087	8.58834	8.6811	8.42017	8.57373	9.21106	8.80548	8.51839	8.86987	8.76609	8.42923	8.69677	7.93455	8.44738	8.30001	8.23305	8.27215	8.05791	8.73045	9.36039	8.98683	8.55209	7.71783	7.88228	7.91692	7.53488	7.52449	7.5438	6.38821	7.09206	7.41204	7.24295	7.39397	7.70867	8.69913	8.82727	8.62782	8.73314	8.82984
Os03g0239000	Glycoside hydrolase, family 16 domain containing protein.	glycosyl hydrolases family 16, putative, expressed	5.79917	6.29912	7.31828	6.09451	7.48638	7.81144	4.93076	4.32118	4.36428	7.59232	7.9834	8.67776	4.93285	4.74252	4.91026	6.8789	7.02928	7.31177	14.1357	12.9595	13.9429	14.3576	14.7103	14.7291	5.77673	5.98016	7.09569	8.50393	9.44741	8.64073	8.39393	9.15558	9.09876	8.61015	8.76852	7.75227	8.61999	7.97114	8.58848	7.1698	8.7467	7.99459	14.8318	15.1226	15.0857	9.05199	14.8112
Os03g0250400	Plant lipid transfer/seed storage/trypsin-alpha amylase inhibitor domain containing protein.	LTPL106 - Protease inhibitor/seed storage/LTP family protein precursor, expressed	3.26204	6.73831	4.60622	1.0681	3.0057	5.0394	3.85949	3.61822	2.47949	0.743851	1.80637	4.22304	2.64907	-0.242136	1.2245	-0.969819	1.83537	1.16087	1.35827	-0.0574962	2.70353	0.320491	1.01345	1.52107	4.49622	3.9976	4.09902	2.24992	5.22817	3.16273	2.54173	-0.0939527	1.06364	1.5579	-0.60301	0.966601	4.67496	-0.765239	0.439381	0.889943	0.34322	1.09648	2.6332	1.94496	3.08734	7.18542	0.776297
Os03g0260600	Basic helix-loop-helix dimerisation region bHLH domain containing protein.	basic helix-loop-helix, putative, expressed	2.96486	3.89038	4.60452	2.7536	3.63183	4.17436	4.03533	4.13634	3.83562	3.54023	1.99934	3.17808	2.24477	3.7067	4.26949	2.2719	2.77299	2.94915	6.89969	6.29491	6.53548	7.48859	7.52115	7.25068	4.70816	-1.41591	-1.49856	3.8546	3.70966	2.18284	7.05185	7.08222	6.76419	6.97767	6.76632	6.61598	7.69407	7.74364	6.72485	6.83345	7.28426	6.79526	8.7853	8.57308	9.09808	7.78116	8.97847
Os03g0264600	Zn-finger, C2H2 type domain containing protein.	ZOS3-08 - C2H2 zinc finger protein, expressed	3.21328	3.90225	5.47816	4.29373	4.58088	4.68638	2.85938	4.15425	3.02667	3.46798	3.56549	3.46442	3.8034	3.65499	4.8934	2.29229	4.2805	4.21676	11.3093	11.1463	9.85358	12.5657	12.236	11.9403	3.54146	-1.24903	5.77091	3.98089	2.86979	-2.2946	10.7558	10.799	11.0733	10.6345	10.9676	10.0687	8.04519	8.75444	9.73035	8.90844	9.09207	10.1572	13.9784	13.9736	14.0251	9.91377	14.0669
Os03g0266700	Neutrophil cytosol factor 2 family protein.	src homology-3 domain protein 3, putative, expressed	8.31919	8.11814	8.26089	9.11237	9.0492	8.547	8.57907	8.63684	8.65718	9.33177	9.48642	9.09886	8.37996	8.29155	8.37217	9.14739	9.40627	9.04667	8.53739	8.25427	8.86243	8.72938	8.97972	9.2532	8.32055	8.14698	8.37827	9.56129	9.37352	9.27787	9.03434	8.44082	9.30304	9.34905	8.29215	8.87471	8.49411	8.4502	9.03148	8.53833	8.6315	9.17434	8.42206	9.06636	9.15909	9.57427	9.0882
Os03g0266800	Protein kinase domain containing protein.	BRASSINOSTEROID INSENSITIVE 1-associated receptor kinase 1 precursor, putative, expressed	9.48744	9.16879	9.49346	8.45815	8.44637	8.69458	8.33865	8.08402	8.2484	8.30893	8.60109	8.26139	8.4053	8.402	8.47844	8.20724	8.84099	8.16379	10.7646	10.2801	10.8845	10.998	11.3742	11.454	8.69176	8.71996	9.37529	9.29747	9.27571	9.45717	9.99238	9.62402	10.3028	10.0351	9.0751	9.37212	7.7261	8.40636	9.29257	8.63898	8.54181	9.63399	11.2539	11.4493	11.6759	9.83244	11.3432
Os03g0268600	Protein phosphatase type 2C.	protein phosphatase 2C, putative, expressed	12.2785	11.878	11.6192	11.584	11.5138	11.3975	10.5843	10.0348	9.95744	10.3566	10.3219	10.7187	10.4481	10.9804	10.8102	9.49784	9.69353	9.73297	9.52125	10.1295	9.67209	10.5336	10.0948	10.1306	9.03301	9.03023	8.1587	10.6939	10.7685	10.9829	7.5472	7.4434	7.38687	8.26885	7.81937	7.96977	8.26685	8.3876	7.59157	8.22653	7.92247	8.15543	7.42478	7.28256	7.23386	9.21508	9.07654
Os03g0269500	(No Hit)	No Hit	5.44925	5.19812	5.63047	6.05537	5.75037	5.21824	6.4882	5.78093	5.50198	7.35412	6.78851	6.90036	6.23021	6.05348	6.10121	5.94729	5.90478	6.86762	6.7514	6.21956	7.40177	6.3356	6.8655	6.5628	5.34112	7.31922	6.08394	6.82804	7.09413	7.07909	3.59394	3.62346	3.2745	3.10184	3.64885	3.33282	4.91752	5.86594	4.49574	6.20415	5.54801	4.68043	7.1123	7.31009	7.08161	8.88116	7.08376
Os03g0272900	DVL8.	expressed protein	9.62947	9.57544	9.27738	10.1735	10.3059	9.57866	11.8875	12.1097	12.0975	11.4167	11.6905	11.3388	10.848	10.9573	10.5214	11.8195	11.4501	10.9474	10.7854	10.7844	10.7561	11.2993	10.8921	10.7594	13.2078	12.1426	13.1955	12.4673	12.21	12.2089	9.12882	8.83046	9.32369	9.17445	8.68922	8.62125	7.26268	7.68226	8.76677	8.78661	8.22202	9.05062	11.4169	11.2711	11.2074	10.6948	11.447
Os03g0274000	Oxysterol-binding protein family protein.	oxysterol-binding protein, putative, expressed	14.5407	14.3767	13.7098	14.5923	14.4331	13.7466	13.9258	13.8978	13.7603	14.1385	14.1554	13.5513	14.2169	14.1727	13.7752	13.8786	14.0205	13.818	13.3135	13.8884	13.2729	14.0867	13.8332	13.8283	13.9273	13.4958	14.0692	14.2364	14.5783	14.0514	14.0323	13.6631	14.0082	14.0343	13.4615	13.6319	13.0159	12.9903	13.6155	13.2095	13.4	13.5134	14.0972	14.1787	14.192	13.3219	13.9673
Os03g0291500	Asparagine synthetase [glutamine-hydrolyzing] (EC 6.3.5.4) (Glutamine- dependent asparagine synthetase).	asparagine synthetase, putative, expressed	5.74527	5.45025	8.14741	9.11505	7.62934	9.05255	6.14649	5.89354	6.90683	5.08031	9.48695	4.34204	3.98187	4.74019	4.08892	4.91062	6.07684	6.12731	13.0624	12.0786	13.5459	13.7283	13.8983	14.8982	4.22499	6.64894	7.12192	4.43892	7.18728	4.66071	13.3072	13.5135	14.0622	14.6981	14.7664	15.8081	9.30955	9.78913	12.2094	10.9398	10.6598	12.626	10.0983	10.5917	10.7363	11.0922	12.3342
Os03g0299600	Wound-induced WI12 family protein.	wound-induced protein WI12, putative, expressed	12.4468	11.8445	13.0574	13.213	12.9231	14.01	14.2073	14.3363	14.378	13.9392	13.8975	13.9035	12.8486	12.7226	12.6435	14.1497	14.1028	14.3787	12.7983	13.9063	13.7886	12.2084	11.8478	12.1656	14.4033	13.749	13.4336	13.72	13.3626	13.0171	14.1299	13.894	14.5209	14.3944	13.7023	14.7788	14.9463	14.7186	15.0919	14.6532	14.8058	15.3428	12.5109	13.0336	12.9914	12.8083	11.3167
Os03g0300400	Pathogen-related protein (JIOsPR10).	pathogenesis-related Bet v I family protein, putative, expressed	3.90354	3.1687	2.83579	5.45288	4.84224	5.35233	4.88135	3.84856	5.24843	4.59459	5.06047	5.00353	3.77671	3.70893	2.42248	4.46353	4.40814	4.96712	7.54894	7.35835	6.54842	6.23984	6.07636	6.18876	4.79001	6.04245	2.5961	7.03938	4.09215	6.26568	11.4186	11.3829	11.4417	11.3912	10.936	10.9852	9.69238	9.62833	11.1149	10.0546	9.48997	10.4992	3.83122	8.31034	6.05119	10.5815	6.98904
Os03g0301800	Kinesin-like polypeptides 9 (Fragment).	kinesin motor domain containing protein, expressed	5.02364	5.25905	6.94683	5.11952	5.39768	6.11715	3.82768	4.57733	3.17342	4.48011	4.41884	4.09769	3.78175	4.0885	2.63225	4.18292	4.41062	3.54463	9.50125	8.11854	9.44022	8.91336	9.82893	9.96784	4.52228	3.14102	2.61438	3.70409	5.16635	4.89961	10.4975	10.2554	10.4543	10.5771	9.41816	9.64402	8.70297	8.65024	9.291	9.47343	8.77088	9.29662	11.1426	12.3475	12.4704	11.3452	12.2372
Os03g0302200	Zn-finger-like, PHD finger domain containing protein.	PHD-finger family protein, expressed	11.5452	11.5939	11.5642	12.2833	12.3197	11.8268	11.662	12.0728	11.9979	12.716	12.6934	12.0801	12.591	12.539	12.1295	12.6925	12.7723	13.1302	11.1746	11.8664	11.8821	11.6108	11.9201	11.98	11.4836	10.8848	11.3224	12.1118	12.2338	11.5741	12.1839	11.9951	12.4244	12.087	11.4637	11.9144	11.9047	11.5838	12.2902	11.9135	11.5551	11.9605	11.4534	11.8461	11.8771	12.1734	11.6872
Os03g0303100	Hypothetical protein.	expressed protein	8.7127	8.78833	8.52867	4.28943	4.53904	5.5533	9.4971	10.3256	10.0143	3.99568	4.11228	5.24873	8.66504	8.83715	8.77255	4.62519	4.54572	4.80195	10.2955	11.0495	10.365	10.7629	10.5502	10.4978	11.9153	11.1487	10.5722	8.25027	8.30037	8.46124	7.69639	8.012	8.04078	7.59567	7.95006	7.40996	7.01908	6.36092	7.1211	5.78742	6.71321	7.13528	12.0144	11.4217	11.4137	8.20335	11.4355
Os03g0311600	Basic helix-loop-helix dimerisation region bHLH domain containing protein.	expressed protein	7.75856	7.98276	9.79119	5.11775	5.34111	7.61615	5.6452	6.43602	5.85347	4.20398	4.56383	4.59466	8.09373	8.29114	8.08432	5.54511	3.94567	4.71412	13.2296	12.9002	12.176	14.0932	14.0723	13.939	6.89117	5.29599	6.98709	5.18602	5.6945	7.62967	10.9237	11.2005	11.7027	11.1064	11.6126	11.0962	8.7046	8.98286	10.4101	9.52007	10.1269	10.8016	15.022	14.5051	14.8817	6.14788	14.4855
Os03g0341600	Hypothetical protein.	POEI46 - Pollen Ole e I allergen and extensin family protein precursor, expressed	11.3966	11.3774	11.6309	10.4662	11.6366	11.4166	11.4704	11.2619	10.7178	9.781	9.85599	8.91407	7.44478	6.86401	7.20002	7.89204	7.74176	9.6666	10.1521	9.48961	9.81618	9.47002	9.35186	7.90165	5.94003	5.9472	6.05871	5.8285	8.15191	5.59505	3.19634	3.43148	1.70343	2.53968	4.66142	3.61095	3.69762	3.78485	1.4519	2.36817	2.89699	2.06171	1.75002	2.14102	4.6217	1.49721	2.87753
Os03g0342100	Hypothetical protein.	POEI47 - Pollen Ole e I allergen and extensin family protein precursor, expressed	12.0831	12.4598	12.5397	10.1123	11.8501	11.7835	12.0362	11.7974	11.5607	9.66975	9.82734	9.2276	10.7911	10.6419	10.6066	11.4109	10.8523	12.6616	11.3436	10.2473	10.8737	11.9442	9.99433	7.37335	8.31506	7.2784	7.93545	8.16904	10.4946	4.58582	1.48455	0.0641658	2.25179	0.988543	-0.901846	3.10098	4.41046	-0.122823	1.83736	-0.0449927	-0.724996	1.76786	2.14346	0.612136	2.07224	2.59637	2.49289
Os03g0347500	MtN3-like protein.	nodulin MtN3 family protein, putative, expressed	1.25198	2.1654	2.38419	2.24702	2.33761	1.42534	1.60713	2.17618	1.33356	2.50995	2.16884	0.653004	2.50326	3.17869	1.51448	1.51182	2.39559	0.461844	2.08251	0.684066	1.11779	0.929004	0.605787	0.987597	4.30187	4.97021	-1.13668	1.71987	1.98038	1.69928	2.11401	3.74496	2.32498	1.88106	3.06224	1.33982	3.88766	2.39553	1.4218	2.92628	2.63875	1.95606	1.33305	1.38795	2.16552	1.9849	0.997195
Os03g0355600	Adapter-related protein complex 1 beta 1 subunit (Beta-adaptin 1) (Adaptor protein complex AP-1 beta-1 subunit) (Golgi adaptor HA1/AP1 adaptin beta subunit) (Clathrin assembly protein complex 1 beta large chain). Splice isoform B.	adapitin protein, putative, expressed	11.2048	11.3944	10.7579	11.804	11.9389	11.3965	11.7236	11.8223	11.7178	12.5382	12.5691	12.417	11.6097	11.9561	11.8792	12.1659	12.5364	12.4921	11.745	11.8607	11.8793	12.2079	12.2604	12.3902	11.9769	11.686	12.1136	13.475	12.8179	12.4554	12.038	11.8126	12.2596	12.0522	11.3601	11.8533	10.8878	11.2231	11.7725	11.9475	11.7169	12.0623	12.4429	12.9047	12.7103	12.7604	12.9505
Os03g0364500	Hypothetical protein.	proline-rich family protein, putative, expressed	8.9289	9.17851	8.4328	8.64612	8.82161	8.3367	9.17517	8.9607	8.79556	9.36896	9.24747	8.71273	9.62103	9.00191	8.91147	9.19983	9.75849	9.12936	10.5009	9.66798	10.766	10.891	11.3627	11.5763	7.16568	6.16823	6.52854	6.92005	7.97154	7.59154	9.76977	9.42482	10.0053	10.1602	9.34697	9.39859	7.60088	7.97816	8.90105	8.81714	8.61671	8.85737	11.5767	11.7804	11.8138	10.0101	12.3119
Os03g0374400	Conserved hypothetical protein.	SNARE associated Golgi protein, putative, expressed	4.63581	4.20382	5.40827	5.62284	5.59142	5.72198	4.7247	5.00984	5.39017	4.93237	5.12258	4.89587	5.65726	5.56425	5.3381	5.10038	5.29009	5.54208	4.1472	2.6554	3.45764	2.03646	3.32742	4.26221	4.38252	-1.49639	4.06658	3.71578	3.938	1.06449	3.57599	3.38522	4.02657	4.76138	3.80694	5.22584	4.95504	3.83638	4.13222	4.8783	3.56529	4.25754	2.92048	2.76086	2.96699	4.13482	3.68917
Os03g0411300	Calcium-binding EF-hand domain containing protein.	EF hand family protein, expressed	13.4965	14.0433	13.78	13.0646	13.4738	13.5579	14.004	14.5046	14.5987	10.8899	11.7125	11.2002	12.9884	13.7897	13.6566	11.8843	11.7986	11.2767	14.4155	14.8385	14.2797	14.2299	13.5334	13.6874	15.2339	14.8801	14.9844	12.7656	12.4162	12.6042	14.0814	14.399	14.8077	13.5148	13.6415	14.0653	14.4243	14.431	15.1488	13.9792	13.8784	14.4652	13.1112	13.6465	13.5072	14.3919	12.5647
Os03g0423300	Stearoyl-acyl carrier protein desaturse (EC 1.14.99.6) (Fragment).	acyl-desaturase, chloroplast precursor, putative, expressed	7.47893	7.23929	5.37095	4.62949	4.64509	3.43667	3.59606	3.74202	3.95016	2.00502	2.76608	3.22132	9.80535	8.1923	8.33636	5.32626	4.44351	3.72729	8.31699	8.06696	6.24732	8.77353	8.28621	8.10619	4.1355	3.67923	4.51943	2.80352	3.87709	4.75785	6.96465	6.03378	7.05316	7.01843	6.89203	5.14613	4.45398	5.67683	5.32962	5.43557	5.49606	6.19864	7.13778	6.77764	7.34849	3.32238	6.92642
Os03g0578500	(No Hit)	expressed protein	6.10676	6.19445	5.16985	1.50293	1.83694	2.71259	6.18527	6.85728	7.28969	2.3144	1.73093	4.8589	5.8193	5.65229	5.99683	3.37625	2.16843	2.70561	4.62153	4.94378	4.78356	5.01331	5.72577	5.9837	3.91361	4.77986	4.47861	2.70207	1.29532	2.8773	3.03598	2.91371	2.21445	2.16939	3.95225	3.11858	4.61393	3.434	2.26425	1.87869	2.64695	5.38863	8.21954	7.75982	7.47137	1.98947	7.27822
Os03g0579200	(No Hit)	disease resistance RPP13-like protein 1, putative, expressed	2.26974	1.53774	3.02047	2.00518	2.23748	3.68205	2.74523	2.48203	3.512	2.4027	2.84946	2.53047	2.8115	2.68086	2.38053	2.11921	1.85524	3.11979	3.03057	3.84511	2.82046	3.75101	2.96987	3.00189	3.84615	5.09229	2.87101	3.38821	3.03139	3.64834	2.57485	3.40934	2.57893	2.20969	4.54307	2.67911	3.7584	3.98441	2.75949	2.06401	3.95941	2.47764	5.20829	4.64219	4.55741	1.91921	4.87284
Os03g0626400	Non-protein coding transcript, unclassifiable transcript.	No Hit	4.09685	3.00374	4.21358	3.79444	3.05118	3.04764	4.09607	3.86371	3.61883	3.12429	3.27492	4.32131	4.33321	4.54697	4.66559	4.42682	3.91541	4.04749	3.9059	4.15771	3.74549	4.54277	4.22002	3.97033	3.87185	4.67077	4.53592	3.72321	3.47996	5.11609	4.80239	5.52127	3.50793	4.76368	6.39356	5.02259	4.54091	5.70574	2.95021	3.59662	5.3437	4.02007	4.73739	4.47262	3.91415	5.30735	4.72204
Os03g0647800	Conserved hypothetical protein.	expp1 protein precursor, putative, expressed	7.57193	7.42648	7.97807	7.6765	7.82255	7.78542	7.88054	7.96191	7.8927	8.33333	8.74118	8.09224	7.65478	7.87913	7.33423	8.22412	8.37335	8.35111	11.3573	10.835	11.035	11.7178	11.8391	11.4575	9.23829	9.00747	9.97529	9.71314	10.0285	9.87462	12.0489	11.8662	12.0056	11.942	11.7303	11.2881	10.4244	10.6116	11.1019	10.6028	10.5734	11.0104	12.0935	12.8373	12.6596	11.2206	12.4231
Os03g0660700	Hypothetical protein.	expressed protein	10.7809	10.3962	10.33	11.4729	11.22	10.7713	11.0517	10.8284	10.7131	11.4889	11.2105	10.796	11.0512	11.3906	11.0747	11.5939	11.7801	11.8734	10.7943	11.0138	10.6429	11.3264	10.8902	11.1631	10.9986	10.508	10.67	11.7578	11.5973	11.4108	8.55509	8.41334	8.92963	9.23488	8.61853	9.22247	9.20086	9.3286	9.71126	10.0501	9.50631	9.95875	11.1449	10.9455	10.9558	11.7469	11.291
Os03g0665200	Conserved hypothetical protein.	DUF581 domain containing protein, expressed	8.07472	7.65326	7.90996	8.63848	8.67601	8.87988	9.68484	9.37124	9.19398	9.13866	9.63164	9.34619	5.84042	6.48933	6.39816	7.85546	7.94385	7.06158	11.1064	10.6835	9.71467	11.9268	11.2468	11.4589	9.01595	9.12726	9.7448	10.8958	10.8041	11.2883	11.5256	11.163	11.5077	11.5763	11.1629	11.3052	10.759	11.1743	11.1379	11.1309	11.5994	11.4206	12.591	11.6359	11.7249	12.5948	12.4855
Os03g0667500	Iron-regulated transporter 1.	metal cation transporter, putative, expressed	8.21616	8.35085	7.80933	8.29935	8.41545	7.89179	9.23718	9.38632	9.41391	9.43488	9.77018	9.67422	5.88178	6.75295	6.29616	8.45493	8.27941	8.38508	7.94973	7.35002	7.61728	7.20976	6.96778	7.41708	8.48046	8.40528	8.47377	8.87128	9.71996	9.19715	9.42662	9.23482	9.7241	9.5626	9.85111	9.65251	10.1405	9.81043	10.6018	10.0607	10.21	10.3826	4.1534	6.4379	4.73063	7.10129	5.81995
Os03g0669300	Beta-1,3-glucanase-like protein.	glucan endo-1,3-beta-glucosidase precursor, putative, expressed	11.9042	11.6052	11.6775	11.7596	11.4548	11.6038	10.8994	10.2966	10.131	11.0528	11.7016	11.0079	10.3014	10.0286	9.7694	9.89826	9.87988	9.54179	13.8186	13.3215	14.2298	14.2496	14.6183	14.5998	11.9057	11.5837	12.3579	13.4137	13.8664	13.8528	14.1594	13.5895	14.0847	14.0825	13.3094	13.5893	12.1575	12.1498	13.1709	12.7237	12.6921	13.2853	14.5457	15.1427	15.0844	14.0491	14.9203
Os03g0683800	Proline-rich protein APG-like.	GDSL-like lipase/acylhydrolase, putative, expressed	5.41032	5.22365	5.2751	6.14091	6.40593	5.95651	3.90246	3.99329	3.79755	4.43064	5.37577	4.44249	4.93634	5.00904	6.46942	6.51125	6.56153	6.69565	13.5968	13.4757	11.5188	14.4315	13.9988	13.6237	3.38923	4.45716	6.87286	3.95648	3.27313	2.59839	4.59922	4.71293	4.38545	4.74003	5.06307	4.31886	4.74614	4.53609	4.06016	5.70881	5.96588	3.36077	13.8097	13.5969	13.4866	4.8503	13.0229
Os03g0691400	Thioesterase superfamily domain containing protein.	thioesterase family protein, putative, expressed	12.4665	12.0552	12.877	13.3876	13.473	13.3498	12.7559	12.1335	12.4211	12.9011	12.9393	12.9298	13.0268	13.178	12.724	13.4786	13.3263	12.8848	12.5051	12.1656	12.437	12.1787	12.2233	12.269	12.7962	12.9194	13.1312	13.8642	13.5484	13.2937	11.2238	11.0916	11.4007	11.5306	11.2658	11.6145	11.2313	11.6424	12.0387	12.3087	11.7552	12.3305	8.97962	12.0172	11.3171	13.8554	11.7147
Os03g0724100	Cellular retinaldehyde-binding)/triple function, C-terminal domain containing protein.	SEC14 cytosolic factor family protein, putative, expressed	10.9283	10.6564	10.5547	10.8354	10.6093	10.6524	10.7123	10.2207	10.3634	10.4471	10.6188	10.7302	9.84299	9.68444	9.48061	10.235	10.3154	9.3535	9.83798	10.1325	10.1141	9.81517	9.55538	9.92651	9.84524	9.41093	9.5427	9.50267	10.1042	9.38976	9.68178	9.18558	10.0248	10.3371	9.48813	10.1147	8.68864	9.12024	9.5955	9.74311	9.35097	10.3908	6.32302	7.3968	6.51637	8.39809	6.79495
Os03g0734500	Conserved hypothetical protein.	expressed protein	3.10742	2.43621	4.27698	3.22046	2.39897	1.67189	2.39968	2.88497	3.52845	3.56513	3.25769	3.9642	2.48369	2.90623	2.51269	3.60583	3.91421	3.47053	3.44551	4.13549	5.61214	3.04743	2.82631	3.06576	4.9024	4.69713	4.62562	4.83524	2.9064	-0.849941	3.73129	3.63323	3.89779	4.41584	4.72959	3.29241	1.49797	3.55155	2.9681	3.99932	3.4373	3.65024	1.31073	2.71137	2.14555	3.23032	1.49317
Os03g0739700	Protein of unknown function DUF1334 family protein.	uncharacterized UPF0114 domain containing protein, expressed	13.369	13.652	13.1625	13.3243	13.4086	13.1475	8.6782	9.05139	10.1141	9.89136	8.78931	9.44447	11.2504	10.4117	10.6577	9.73414	9.64956	8.97813	11.549	13.3754	12.6483	10.7861	10.3123	10.4725	8.62252	10.6219	10.9151	9.08663	8.16386	7.28471	8.99733	9.09414	9.80268	8.92138	8.73507	9.08232	8.68131	8.54154	9.80553	8.53913	7.59288	9.91449	6.9242	10.1235	9.99862	12.1725	10.2563
Os03g0741100	Basic helix-loop-helix dimerisation region bHLH domain containing protein.	helix-loop-helix DNA-binding domain containing protein, expressed	8.52336	8.77972	9.11064	9.25586	8.7071	8.16868	8.18374	7.5998	7.95277	9.27486	8.97435	8.68582	7.97278	7.79679	8.195	7.13629	8.62815	7.99455	6.51749	7.69594	9.74318	6.12496	5.93916	6.26828	6.9979	6.21736	6.43925	6.89709	7.15489	7.01	7.15428	7.00548	9.48607	7.59832	7.65498	7.61323	6.73875	7.29309	8.68303	6.69983	7.28333	7.78028	2.32334	3.34441	3.48924	4.90828	2.44801
Os03g0741600	Prenylated rab acceptor PRA1 family protein.	prenylated rab acceptor, putative, expressed	9.56684	9.37981	9.68582	9.91013	9.90649	9.9915	9.81376	9.99298	9.82151	10.2197	10.1389	9.80829	10.1516	10.3668	9.73746	10.2518	10.5449	10.7495	9.08114	9.69253	9.33427	9.6638	9.51313	9.12386	10.1261	9.42377	9.77147	11.1175	10.9037	10.4923	10.7902	10.6458	10.7056	10.5866	10.4541	10.5505	10.9017	10.8599	11.1383	10.7077	10.8605	11.2063	9.39487	10.3472	9.99045	11.1569	9.71453
Os03g0767000	Allene oxide synthase (EC 4.2.1.92).	cytochrome P450, putative, expressed	9.59418	9.98215	10.6453	10.1036	10.263	9.94694	10.4712	10.7893	10.6635	11.2834	11.9892	11.6819	10.085	10.0223	9.47294	11.3513	11.0887	11.1723	12.2659	12.4594	12.1172	13.0038	12.6172	12.3684	11.6419	11.0809	11.0477	13.9485	13.2946	12.697	11.4001	11.5966	11.6041	12.1196	12.4265	12.4407	11.9335	11.8267	12.3769	11.5389	11.442	11.8719	12.8289	12.1723	12.1993	11.2431	12.4278
Os03g0771500	Knotted1-type homeobox protein OSH43.	homeobox protein knotted-1, putative, expressed	1.4559	3.06211	1.63212	2.68013	2.84303	3.12874	2.58366	2.84773	2.91687	0.706461	2.74915	3.43637	2.80963	0.89082	3.26372	3.22087	2.16246	2.32331	7.78408	6.59059	6.26774	8.38346	7.87304	7.54521	3.78517	5.18141	5.0026	4.35728	4.26638	1.90869	4.28671	4.35771	4.85241	4.50899	4.6697	4.74866	5.42086	5.27653	5.57881	4.81663	4.80972	5.61871	8.88114	9.44183	9.45867	9.00739	8.93167
Os03g0781300	Conserved hypothetical protein.	expressed protein	9.83562	10.0187	9.87375	9.71194	9.83199	9.58359	9.6622	9.38433	9.28022	9.58529	9.948	10.4847	9.99285	10.2625	9.9405	9.3913	9.05128	8.31639	9.10605	9.48111	8.88551	8.2036	8.09902	8.30911	9.08393	8.5016	8.67029	9.94425	9.31704	8.75448	8.25022	8.29045	9.03315	8.57481	7.87056	7.94358	7.72722	7.84492	8.478	8.72765	7.93922	8.9549	6.76099	8.4425	8.36041	8.44764	8.08433
Os03g0807700	Protein of unknown function DUF642 family protein.	expressed protein	1.99875	1.69079	2.05414	1.31568	4.05473	0.676199	0.659879	2.00243	2.44121	0.922882	1.05887	2.16211	3.12998	2.52047	2.14822	2.18483	2.46681	1.84263	15.3921	15.0883	14.5333	16.0123	15.6236	15.2415	-0.991521	3.39013	6.8033	1.16476	1.9497	2.74505	10.4589	10.0819	9.98426	10.1188	9.8026	8.54815	7.15235	7.05545	8.51719	7.89878	8.55432	8.94073	16.1661	15.543	15.7488	6.95664	15.6852
Os03g0808000	Polygalacturonase PG1.	polygalacturonase, putative, expressed	3.20034	3.24041	4.38411	3.28605	2.7875	3.37724	3.8085	3.43141	3.43738	3.64427	3.61818	4.16417	3.42341	3.44796	2.39898	1.81818	2.73026	3.41663	5.88983	3.75059	7.22369	4.50393	5.30203	5.46967	4.53941	5.34064	4.9719	4.44984	4.61496	4.83561	5.8217	6.22567	5.88873	5.87996	6.33496	6.19615	5.67121	6.34911	5.00116	5.28585	5.66468	5.37923	2.72764	7.03358	5.0678	8.45202	7.54775
Os03g0811400	Basic helix-loop-helix dimerisation region bHLH domain containing protein.	basic helix-loop-helix, putative, expressed	8.20517	8.04206	8.16438	9.88653	10.3245	10.5933	8.22017	8.32732	8.08806	10.4128	10.9175	10.7155	7.37803	7.87084	7.88148	8.83239	8.31728	8.90959	8.51188	8.27811	8.10067	9.60426	9.50949	9.20884	6.16558	7.05352	5.5139	7.51387	9.60889	8.42749	6.30025	6.4739	6.34765	6.47109	6.73575	6.62732	6.89907	6.84492	7.42951	7.34896	7.0115	7.11915	9.5618	8.77304	8.99045	8.56947	9.85554
Os03g0833600	Beta-1,3-glucanase-like protein.	glucan endo-1,3-beta-glucosidase-related, putative, expressed	7.77691	7.25815	6.97117	7.42109	7.43835	7.63462	9.60326	9.29397	8.79657	10.1691	10.2748	9.48876	9.39101	9.7822	9.30826	9.69511	9.58939	9.49338	9.65499	9.76212	8.95684	10.1086	9.70403	9.4487	8.06323	8.06797	8.75776	10.8052	11.101	9.8294	12.3529	11.9375	11.3575	11.933	11.7135	12.0255	12.7387	13.2221	12.8343	13.5258	13.3787	12.5984	11.7705	11.2496	11.4077	12.6198	12.2703
Os03g0836000	Actin 7 (Actin 2).	actin, putative, expressed	11.8945	12.4849	11.4489	12.3911	12.6716	11.6907	12.8171	13.1887	13.2737	13.5223	13.6529	13.3488	13.9995	14.0036	13.8789	13.8891	13.5988	13.9262	14.4595	14.1284	13.6145	14.5126	14.0397	14.2624	14.1764	14.0572	14.4589	14.9889	14.5804	14.33	13.2668	13.1234	13.7877	13.3222	12.7647	13.3525	13.4021	13.4044	13.9256	13.5812	13.4534	14.1724	15.9531	16.3662	16.6097	13.6516	15.9677
Os03g0857600	Conserved hypothetical protein.	receptor protein kinase, putative, expressed	10.7538	9.05548	12.1848	9.01077	8.89039	11.2619	10.641	9.87762	9.3277	9.27732	9.67236	9.3195	5.29697	6.51581	5.64132	8.24797	7.93677	8.80939	12.7733	11.777	11.3107	13.1481	13.1305	12.6838	8.23119	8.46097	10.2662	9.64816	9.3939	8.33217	9.99357	9.95064	10.4354	10.2142	10.4128	10.1698	7.60465	7.6813	8.98093	8.34044	8.44142	8.7668	11.8878	11.5875	11.9113	10.5486	12.2946
Os04g0103700	Protein kinase domain containing protein.	serine/threonine-protein kinase receptor precursor, putative, expressed	5.94364	5.3922	6.37358	6.7097	6.5818	7.21184	6.22775	6.15065	5.59317	6.98083	6.73491	6.56016	4.14571	4.10653	4.21519	4.47486	4.47112	5.25486	7.21325	6.51623	8.09894	7.28196	8.4667	8.63121	5.07048	2.95892	4.56188	5.47475	5.47372	5.38584	7.39528	7.47123	7.71908	8.23265	7.43936	7.42296	5.3947	4.68037	6.66773	5.62184	5.4035	5.46254	5.81818	8.59417	8.47646	8.92706	8.23857
Os04g0113800	Non-protein coding transcript, uncharacterized transcript.	expressed protein	12.2657	12.3765	11.0946	11.8918	11.8661	10.9921	12.8956	12.8925	12.9136	13.3026	12.9965	12.9814	12.6689	12.4274	12.5717	13.0649	12.8079	12.6526	13.5268	13.3061	13.1228	13.334	13.0548	13.092	13.5069	12.8381	13.7457	13.8076	13.5152	13.5855	12.7555	12.5165	12.5192	12.8775	12.1742	12.3769	12.6417	13.0823	13.1594	13.4727	12.9592	13.3492	14.3809	13.9346	13.818	13.6977	13.8797
Os04g0195800	(No Hit)	No Hit	5.16955	6.12075	6.08882	6.87858	6.25529	7.15602	6.77387	7.933	7.28279	6.02637	4.86282	6.40633	6.41051	4.06774	6.09691	6.88033	7.35619	5.5778	4.30875	4.70115	5.78278	4.54941	4.49255	4.45825	5.92844	6.02076	5.73689	4.53576	4.57737	5.50549	5.73273	5.99479	5.34712	5.73726	6.51522	6.94108	8.89216	6.92996	5.99575	6.64703	6.4541	5.40553	6.42153	4.75873	4.82713	6.02415	4.70837
Os04g0233400	MipE.	aquaporin protein, putative, expressed	10.1967	10.2814	11.3505	10.5082	11.1533	12.1082	10.3533	10.7455	10.4059	8.92145	10.0444	10.2432	7.23818	6.53329	7.01619	8.20383	7.51618	6.91579	15.3822	13.8153	15.2535	15.5756	15.8554	15.9599	13.1451	13.0079	13.6135	12.9628	13.3233	14.0813	13.5181	13.2801	14.8223	13.6215	13.3216	13.3064	12.65	12.6712	14.166	12.739	12.7387	14.356	14.6217	15.3441	15.53	12.7647	15.1755
Os04g0260100	(No Hit)	No Hit	9.02071	9.29948	9.41563	9.51447	9.79388	9.57942	8.11252	8.48279	8.51347	8.21567	8.36845	9.99772	8.82191	8.38823	8.30584	8.12173	8.4435	8.58415	7.26533	7.07252	7.17274	7.30128	7.6155	7.0958	8.405	8.89251	9.10975	7.87915	8.32144	9.26768	7.33385	7.91834	7.92594	7.34579	8.01462	7.87695	13.0319	10.1885	9.01986	10.5149	10.17	8.78501	10.2249	8.26433	7.56412	9.15034	7.99648
Os04g0340300	Terpene synthase-like domain containing protein.	terpene synthase, putative, expressed	2.03202	2.27831	2.58351	2.61861	2.91379	2.85177	2.59092	3.85184	2.96978	2.3496	1.77527	3.97234	2.86856	2.8496	2.44212	3.85936	2.18533	2.17724	10.9328	10.9279	10.3064	9.12447	7.06539	9.368	7.56075	9.40295	7.8372	5.77882	3.25539	4.79061	7.65395	6.77205	8.62036	7.10333	5.5919	6.82975	6.82117	7.13022	8.52144	7.5278	6.25451	9.15999	2.46105	2.54131	2.20293	2.30968	2.25385
Os04g0399800	Pathogenesis-related genes transcriptional activator PTI5.	AP2 domain containing protein, expressed	2.20415	3.16269	3.1296	3.08109	2.81663	3.58622	2.67763	3.19933	2.97854	1.19406	2.45316	3.08631	2.95674	2.73344	3.88953	2.69906	3.13568	3.33453	5.04249	3.75381	4.38885	4.41587	4.87959	4.90219	1.66239	4.30679	3.88784	2.67457	3.68667	1.6793	6.89894	7.06101	7.17473	7.07754	6.95574	6.99702	6.51395	5.9029	6.40435	6.47653	5.94019	6.56936	5.06793	3.82161	4.75954	3.55732	6.93333
Os04g0401000	Heavy metal transport/detoxification protein domain containing protein.	basic proline-rich protein, putative, expressed	13.0583	11.1406	14.7195	13.0905	12.3143	15.5179	13.8881	11.4502	11.1416	10.3146	10.9973	11.7596	6.13001	6.18958	8.66928	5.70003	5.79333	8.05748	15.7444	15.1022	15.1566	14.8516	14.1692	14.864	14.6348	14.6306	15.5082	10.8455	13.7421	14.7419	8.8331	7.81389	9.97931	8.55608	7.82809	10.5924	8.15786	7.67649	9.80398	8.79027	8.49584	9.14891	7.45032	9.95302	10.4813	13.966	6.95447
Os04g0437700	Hypothetical protein.	No Hit	9.18109	9.33767	9.97323	9.13227	9.1612	9.97639	7.41329	8.23813	8.59591	8.02075	8.45122	9.97432	8.74003	8.62721	8.73479	8.21772	8.33742	9.08258	7.62346	7.87832	8.10719	7.56155	7.53817	7.88621	8.39125	8.49517	8.95419	8.83684	8.6419	9.07181	7.5617	7.94708	8.35556	7.6008	7.60884	8.44006	12.0217	9.99835	9.26315	10.587	9.72663	9.1495	9.79862	7.94164	7.86599	8.73899	7.86159
Os04g0451700	Conserved hypothetical protein.	expressed protein	2.14261	2.55129	4.95377	2.14237	0.321265	5.48334	2.36166	1.9922	2.75594	0.137399	2.22252	3.65279	1.36465	2.43193	2.09945	1.42496	1.93146	3.23955	4.18652	3.25483	5.45076	2.82644	3.82469	4.23483	5.00822	4.77511	4.38458	3.80518	4.19038	4.74952	3.49067	3.7441	3.55486	3.76379	4.89978	4.51605	3.72782	3.82132	4.80158	2.45965	3.94869	3.94297	2.86679	4.16667	4.6991	6.02588	5.16246
Os04g0454200	Monosaccharide transporter 1.	transporter family protein, putative, expressed	13.4414	13.0825	15.0053	13.2155	13.4195	15.5029	10.5757	10.2409	9.78133	7.69946	7.79335	8.62475	8.06524	7.58561	8.31914	9.04809	7.56558	8.7397	14.2306	12.2163	13.751	11.9013	12.9951	13.0088	9.85308	10.4488	9.53904	11.4924	10.7706	11.5971	10.5402	10.7648	10.9707	10.2267	10.3997	10.4247	10.4221	9.49935	10.1458	9.24506	9.78398	8.46712	6.93386	14.5383	12.7647	16.2891	13.0372
Os04g0459200	Conserved hypothetical protein.	hypothetical protein	10.2246	10.3758	9.94912	10.6629	10.7892	10.0988	11.1969	11.2663	11.2898	12.0854	12.1292	11.7857	10.9784	11.1118	10.9461	11.2849	11.404	11.3569	11.7712	11.5879	11.7822	12.1088	12.2718	12.1803	10.9902	10.2093	10.6701	11.7627	12.4482	11.6766	12.3163	12.0732	12.2687	12.0202	11.6028	11.6412	11.3187	11.7513	12.647	12.7044	12.385	12.3142	12.9578	13.273	13.1965	12.9834	12.9929
Os04g0472300	Glycerophosphoryl diester phosphodiesterase family protein.	glycerophosphoryl diester phosphodiesterase family protein, putative, expressed	7.15355	6.9987	8.07463	3.02236	3.47545	5.64984	6.47961	6.69931	6.22476	3.8963	4.25463	4.90907	6.57711	6.76593	6.1477	3.31866	4.17777	4.73456	10.4941	9.63259	10.3262	10.9797	10.8096	11.0569	9.30334	9.27896	8.4858	7.73031	8.77355	9.27613	8.12344	7.91512	9.16133	8.03783	8.17565	7.46404	5.92325	5.92011	8.0585	6.01164	6.71162	7.57778	13.022	12.5584	12.8892	7.41182	12.3994
Os04g0481600	WD40-like domain containing protein.	WD domain, G-beta repeat domain containing protein, expressed	3.63093	3.07017	6.60986	2.28043	2.21468	3.67363	6.30007	5.07911	4.25755	5.61746	5.23087	6.01791	3.67903	2.94734	4.3437	2.63307	3.202	4.26048	8.40907	8.85043	9.19267	7.41058	7.00445	7.13997	7.70257	8.50278	7.89329	8.29483	7.76008	7.94881	9.73524	9.46759	9.49449	8.50185	8.2772	8.33009	8.52246	8.8939	9.20811	8.92407	9.02486	8.87784	8.58129	9.8898	9.59678	10.29	9.46084
Os04g0497000	(+)-pulegone reductase.	NADP-dependent oxidoreductase, putative, expressed	10.504	9.92054	12.4226	10.8141	9.89446	9.8811	11.2281	10.4241	10.5353	11.1047	11.0669	11.0364	9.55579	10.0036	9.69399	10.6002	10.6847	11.1012	10.2699	10.5969	10.9996	9.7225	9.2327	9.2345	10.4027	9.78426	9.94726	10.967	10.3324	10.4914	10.1771	10.039	9.94693	9.93183	9.69028	9.88813	9.90799	10.1334	11.525	9.89666	9.54692	10.5158	7.8995	7.49342	7.46651	9.20285	8.04465
Os04g0500600	Hypothetical protein.	expressed protein	4.51889	5.04213	5.90327	4.74079	4.97593	6.15743	3.62504	3.88044	4.46161	3.28258	3.27658	5.46199	2.99547	4.01135	4.20648	3.39078	3.6855	4.75605	3.76396	3.77758	3.63125	3.35771	3.98099	3.60126	4.88597	4.98117	4.95758	3.99585	3.50865	5.20848	3.85201	4.93359	4.26333	3.37418	5.40583	4.74409	7.84714	5.82561	4.85436	5.3546	5.35672	4.59707	5.5172	4.83675	3.99837	4.426	4.07855
Os04g0506100	Receptor-like protein kinase.	receptor-like protein kinase precursor, putative, expressed	6.85944	6.68253	6.98974	7.75141	7.49442	7.39093	7.61666	7.44238	7.27483	8.46413	8.45102	7.88125	8.25681	8.10596	7.86195	8.73517	9.02161	9.20068	7.32378	7.55207	7.6095	8.08971	8.22786	8.63405	7.38079	6.79229	7.00034	9.509	9.7704	9.41453	9.9983	9.44609	10.1282	9.77374	8.68952	9.04721	8.43393	8.79746	9.31294	8.92895	9.38263	9.35772	9.04802	8.92092	9.21453	9.06329	9.38753
Os04g0507700	Lipolytic enzyme, G-D-S-L family protein.	GDSL-like lipase/acylhydrolase, putative, expressed	3.08684	3.01226	3.23956	2.94136	3.32127	3.25376	2.24817	3.70623	3.53203	2.58588	1.58287	3.59622	3.15454	2.05899	3.35411	2.74219	2.51214	2.7896	14.0876	14.0683	12.8319	14.9021	14.2945	14.2704	4.54456	4.51371	7.6177	3.23906	3.00905	3.55263	6.01016	5.43111	5.85137	6.25929	6.10317	5.31446	5.61825	5.03607	5.41948	4.30424	5.61141	4.01042	12.2472	13.0463	12.7846	2.54435	12.0134
Os04g0510300	Transcriptional corepressor LEUNIG.	No Hit	8.58645	8.54118	8.26439	8.26316	8.40321	8.08966	9.16787	8.78288	8.41149	8.7595	8.53683	7.81051	8.10029	8.04399	7.73053	7.78136	8.29081	7.6144	9.35205	9.26212	9.32604	9.43916	9.58246	9.68155	9.28079	8.88561	9.75824	9.11759	8.98349	9.23954	9.16	8.94797	9.02215	9.08853	8.37984	8.64757	7.83413	8.42798	8.6596	8.62933	8.41131	8.77085	10.1129	10.4027	9.88023	10.3037	10.4401
Os04g0512300	Conserved hypothetical protein.	ARPC2B, putative, expressed	6.15844	5.3187	7.81968	5.07941	4.55715	6.39373	4.22546	2.8984	2.91122	2.92468	1.32545	3.69533	-0.115788	-0.81583	2.04673	-0.745242	1.40373	-0.815857	9.42843	7.7437	8.65499	7.95028	8.38006	8.99932	6.86137	6.35899	6.93928	4.67681	5.47712	6.93804	10.502	10.3919	9.68723	10.5621	9.49306	9.70097	9.19204	9.32193	9.54514	8.70752	8.72357	9.20833	7.76562	12.6175	11.2873	14.4065	12.2851
Os04g0516600	Conserved hypothetical protein.	L-allo-threonine aldolase, putative, expressed	12.1655	12.4175	12.2989	13.384	13.7151	14.0156	12.861	12.9802	12.6483	11.8598	12.1618	12.0599	12.8109	14.1317	13.5018	12.4745	12.9519	13.1545	11.7612	11.0853	10.1529	12.0228	12.1606	11.9073	10.7012	10.3399	10.2618	11.5565	11.1679	10.8854	7.70992	8.36422	7.41103	8.20729	7.8414	8.27193	9.71122	10.1913	9.60666	10.7635	10.206	9.21837	12.6651	10.9499	11.0401	7.81791	12.2358
Os04g0526000	PCF1.	TCP family transcription factor, putative, expressed	3.03689	2.81817	2.14127	2.8391	0.973759	3.91162	4.04554	3.61664	2.86302	6.54144	1.89801	3.09532	3.27295	3.1763	3.11933	3.60911	4.41417	3.70082	9.52629	9.21056	6.44323	9.78776	9.16479	9.33331	4.8068	4.85435	5.29844	3.68335	2.37325	4.35522	3.88311	4.55621	1.69347	3.14877	5.53209	4.20155	5.42546	5.28947	2.73859	4.1714	4.92257	2.94023	11.0203	10.6683	10.5041	7.632	10.487
Os04g0526800	GRAM domain containing protein.	GEM, putative, expressed	7.99259	7.86971	8.91264	4.93023	5.51829	7.52129	11.7166	11.3117	11.6267	8.29747	8.23817	9.73618	8.68495	8.37532	7.91853	6.78571	5.92307	4.95504	10.7861	10.4442	9.91882	8.47402	8.65984	8.58651	10.3405	10.155	9.83717	8.67757	7.61634	8.00122	10.7842	10.7436	10.9799	11.6557	11.2513	12.0419	9.67913	10.2692	11.1268	11.2885	11.3437	10.7386	10.1055	10.2414	9.91211	12.3625	10.3143
Os04g0540600	Aldehyde dehydrogenase domain containing protein.	aldehyde dehydrogenase, putative, expressed	5.87183	3.83837	7.44809	3.23855	2.31964	5.22438	2.53473	1.81563	2.0215	2.17203	1.82942	1.13658	3.23482	2.43576	2.69217	3.38721	1.98431	2.01762	10.3309	9.43834	8.33773	10.4118	9.99078	10.4112	4.26969	3.32769	4.20285	1.65692	2.90706	3.67197	6.97849	6.42199	6.36023	7.26455	6.64127	5.89432	4.43076	4.97655	4.18867	4.84505	5.24626	4.78947	11.9047	11.3672	11.4258	7.45684	12.1341
Os04g0540900	Protein kinase domain containing protein.	protein kinase domain containing protein, expressed	3.65008	3.74706	4.60726	5.01566	5.02068	5.21319	5.72518	4.99575	5.47193	5.40319	5.52403	5.57076	4.73107	4.80932	4.48255	5.63945	5.44443	5.52878	7.48258	7.45206	8.00168	8.76216	9.01224	8.79276	7.19691	7.61151	7.289	8.20768	7.07373	7.49602	7.16856	7.1736	7.30369	7.75085	7.70401	7.56453	6.30133	5.88491	6.09181	6.31594	5.81686	6.31716	7.64057	8.37703	8.71455	7.52744	8.67438
Os04g0542900	Conserved hypothetical protein.	placental protein 11 precursor, putative, expressed	12.3602	12.0617	12.3797	11.2435	11.2467	11.1403	11.528	11.4299	11.2979	10.4765	10.5217	10.3927	11.2538	11.4524	11.301	10.2223	10.5299	10.3247	11.9654	11.4075	12.3404	11.2521	11.9685	11.9923	10.7792	10.161	10.7039	10.8181	10.9606	10.6885	12.0373	11.6331	12.1729	11.915	11.3121	11.3545	10.4313	10.4444	11.5545	10.7035	10.8488	11.1592	11.7558	13.1474	12.7955	11.7951	12.1741
Os04g0548000	Eukaryotic protein of unknown function DUF862 family protein.	ethylene-responsive element-binding protein, putative, expressed	10.2572	10.0432	10.0846	10.3983	10.448	10.3659	10.0695	9.96508	9.64466	9.38513	9.8598	9.6785	9.20577	9.95444	9.56914	8.89197	8.80132	8.58827	10.2281	9.8383	9.47087	10.1987	9.85851	10.0784	10.006	9.75228	10.6825	10.3695	10.1469	9.98543	9.61271	9.28074	9.87578	9.9926	9.09752	9.81871	8.12805	8.77566	9.35446	9.24636	9.10547	9.59188	10.1804	10.5067	10.3684	11.3492	10.4927
Os04g0559700	HvPIP1;5 protein.	aquaporin protein, putative, expressed	15.8821	15.9674	16.1532	14.3197	14.5912	14.9824	15.5061	15.7161	15.9408	13.8343	14.3226	14.719	16.5288	16.5793	16.6516	14.5409	14.5625	14.5522	16.2536	16.1485	16.5635	15.838	15.8024	16.381	16.6044	16.056	16.3906	15.9768	16.0147	16.6668	15.5288	15.6626	16.7754	15.254	15.2398	15.8976	15.7932	15.4527	16.355	15.3595	15.3262	16.2508	15.5512	15.9066	16.3288	14.6974	15.5813
Os04g0565200	Cis-zeatin O-glucosyltransferase.	cis-zeatin O-glucosyltransferase, putative, expressed	7.49066	7.31538	8.18175	6.35979	6.49244	7.21579	5.1909	4.77418	4.43937	4.12142	3.79907	4.18788	6.03092	6.17231	6.03591	5.55609	4.46195	5.80794	7.02401	6.59321	6.15568	7.49063	7.55287	6.1108	2.46571	3.45239	3.32513	4.53216	3.32167	-0.509318	6.756	6.92767	6.56604	9.00715	8.46383	6.87231	5.58981	4.87297	6.58202	6.48568	5.09151	5.62324	7.33877	6.04049	5.5181	4.52693	7.19342
Os04g0565700	(No Hit)	No Hit	7.94002	8.21263	8.68032	8.59728	8.70329	8.60129	8.5076	8.11918	7.83252	7.61967	7.7284	9.18074	6.18601	6.12427	6.8907	6.19137	7.01512	6.82041	6.24287	6.08115	7.6287	6.30582	7.09337	6.66293	7.54667	7.20677	7.44851	6.4023	7.04815	7.80088	8.70094	8.75772	9.10446	9.16859	9.34279	9.8153	11.6435	9.54491	8.87037	7.09749	9.60515	8.3264	8.49159	6.52615	6.4848	7.70414	6.40775
Os04g0572000	(No Hit)	No Hit	8.98751	9.30382	9.25841	9.50376	9.75292	9.57999	8.07473	8.45298	8.45996	8.16842	8.37491	9.99923	8.92424	8.40997	8.32363	8.18299	8.41716	8.70153	7.30227	7.14242	7.74199	7.30846	7.62405	7.15775	8.46716	8.88267	9.13876	7.90389	8.36831	9.18259	7.34235	7.96231	7.89255	7.43561	8.01534	7.84833	13.1153	10.1582	9.1106	10.4685	10.2369	8.77704	10.2426	8.27314	7.63823	9.20562	8.01179
Os04g0572100	Non-protein coding transcript, uncharacterized transcript.	No Hit	8.7205	9.01861	9.01924	9.42111	9.70579	9.535	7.35997	7.97278	7.69992	7.652	7.93381	9.85582	7.03517	6.74292	7.73588	6.47443	7.58768	8.29076	6.85773	6.22591	7.02555	6.47546	7.19933	6.8763	7.15893	7.78706	8.43009	6.88504	7.45612	8.5328	7.08821	7.45988	7.58415	7.12107	7.37798	7.7143	12.5971	9.76602	8.5914	10.2352	9.83013	8.35081	9.8475	6.99161	6.56075	8.75021	7.10931
Os04g0584600	Calcium dependent protein kinase.	CAMK_CAMK_like	11.4482	11.0759	11.3326	12.8983	12.7803	12.5072	12.2879	12.1024	11.8387	13.385	13.1801	12.6627	11.9235	12.2613	11.7207	12.7317	13.1055	13.075	11.608	12.1206	11.9478	11.9122	11.843	11.7847	12.1773	11.643	12.1325	13.0011	12.9194	12.2307	12.8237	12.7114	13.0084	12.8032	12.4116	12.6322	12.5748	12.4529	13.0807	13.2333	12.7878	12.8061	11.386	12.1055	11.9208	12.3435	11.9709
Os04g0585600	Conserved hypothetical protein.	expressed protein	10.3466	10.6808	10.0286	10.3654	10.611	10.6425	10.8376	10.3262	9.98254	11.0797	10.8865	11.013	9.84954	10.7892	10.7482	11.1335	11.6058	11.5084	10.8198	8.51333	10.5838	10.3935	10.3618	10.7618	10.6711	10.5994	11.1066	11.3777	10.7905	10.9056	9.41833	9.27426	9.57891	9.46038	8.89062	9.47283	8.99225	9.94555	9.6565	10.3034	9.6846	9.95659	11.2975	10.9086	10.743	11.6742	11.6015
Os04g0603400	Conserved hypothetical protein.	expressed protein	10.1094	10.0423	10.2686	10.8254	10.9784	11.026	10.7307	10.7687	10.5781	11.0878	11.4479	11.192	11.1266	11.3886	11.1171	11.4054	11.2295	11.6114	10.1538	10.7912	9.95897	10.5686	9.89612	10.0747	10.2449	10.3418	10.9129	11.4603	11.0086	11.31	8.28664	8.22514	8.3947	8.71771	8.66406	9.20534	8.3054	8.96552	9.21233	9.15511	9.14464	9.0434	6.97684	8.62575	9.52509	9.81076	9.51712
Os04g0605100	WRKY transcription factor 68.	OsWRKY68 - Superfamily of TFs having WRKY and zinc finger domains, expressed	11.4197	11.7858	11.716	10.8628	11.054	11.4403	10.8879	11.2987	11.6384	10.698	10.6271	10.8037	10.7051	10.7202	10.8903	10.3973	10.1964	10.8798	10.8717	11.7821	11.0086	11.5478	10.9964	11.2919	11.6191	11.1942	10.9037	11.8747	11.7298	11.6871	11.9056	12.0186	11.99	11.7819	12.361	12.6466	12.2579	12.0963	12.4018	12.0495	12.3528	12.3868	10.69	9.9822	10.4143	11.9845	11.0377
Os04g0606500	Conserved hypothetical protein.	expressed protein	9.7138	9.29153	9.49154	8.819	8.67827	8.66926	9.67526	9.54804	9.39308	9.37524	8.98136	8.64004	9.72456	9.30362	9.24192	9.08958	9.07802	9.3633	10.3454	9.5644	10.3535	10.3084	10.6609	10.9405	9.05759	8.87922	9.15548	9.46654	9.55305	9.23164	10.8012	10.3063	10.9355	11.0923	10.3961	10.6408	9.26713	9.41346	10.2551	10.3131	9.52915	10.2398	10.9882	11.5724	11.863	10.8754	12.1392
Os04g0609200	Transporter-like protein.	synaptic vesicle 2-related protein, putative, expressed	8.80334	8.99063	8.90495	9.10562	9.1105	9.16925	8.62108	8.56008	8.54592	9.11026	9.46496	8.94611	8.74905	8.77061	8.43407	8.67932	9.05608	8.34692	8.88671	8.54947	8.72744	8.52318	8.84368	8.89939	7.93128	7.7231	8.10055	8.77327	8.71807	8.51731	9.30379	9.1529	9.60943	9.77857	9.32676	9.54993	8.56955	8.74539	9.10565	9.00226	8.82141	9.18572	9.25841	9.58233	9.59145	9.27472	9.49745
Os04g0614700	Hypothetical protein.	No Hit	11.2087	11.234	10.8247	10.7025	10.8371	10.2225	11.2197	11.4351	11.3674	11.7385	11.5966	10.553	11.4266	11.598	11.3444	10.8577	11.7719	11.5612	10.4732	10.9603	11.1911	11.2385	11.2472	11.8541	10.9417	10.252	11.2371	11.1624	11.7964	11.6098	12.0007	11.5658	11.9298	11.8068	10.878	11.5323	11.5503	11.5146	12.2874	12.4426	11.9713	12.732	12.7978	13.0414	12.9169	12.7259	13.1929
Os04g0639100	Conserved hypothetical protein.	expressed protein	7.54059	8.39939	7.78366	8.22272	7.98257	7.68049	8.89195	8.91699	9.36139	8.08346	8.99598	9.10108	7.12619	7.32666	6.95661	7.06339	6.63872	6.87657	12.6628	11.2054	11.3112	12.6361	12.3592	12.4563	5.22116	4.63363	6.10716	6.07465	7.39536	8.9242	10.3536	10.7122	10.9062	10.393	10.6362	10.2287	7.80941	8.83679	9.14748	9.39206	8.3526	10.2033	15.2518	15.2224	15.2683	9.72006	14.9589
Os04g0644800	Cl- channel, voltage gated family protein.	chloride channel protein, putative, expressed	11.0177	10.6487	9.63075	8.7498	8.53601	7.80315	10.867	10.6961	10.2738	9.5842	9.21757	8.61609	10.2466	10.4414	10.1014	9.5742	9.62882	9.48921	9.2458	9.54558	9.03074	9.43431	9.47546	9.48133	10.4227	10.0772	11.1076	10.8899	9.80567	9.74302	9.70221	9.00149	9.44764	9.49802	8.16667	8.74418	8.69295	9.46572	9.67713	10.0244	9.56853	9.78921	10.888	10.9029	10.6167	8.84384	11.0762
Os04g0649200	Plant protein of unknown function DUF869 family protein.	plant protein of unknown function DUF869 domain containing protein, expressed	5.82036	6.01868	4.86967	8.17397	8.10487	7.72724	6.75385	6.58021	6.35899	8.23226	7.74689	7.59492	5.97341	6.36963	6.3651	7.56177	8.11496	8.30332	9.9539	9.12799	8.5972	10.2566	10.3907	10.731	4.72998	4.68906	6.05711	5.38638	6.70879	6.56979	8.26965	7.60232	8.51803	8.03164	6.92256	6.91574	5.73873	6.00041	6.92816	7.1521	6.82334	8.16639	12.804	11.7501	12.0514	9.52647	13.025
Os04g0649900	Uncharacterized plant-specific domain 01627 containing protein.	plant-specific domain TIGR01627 family protein, expressed	9.35574	9.14852	9.22994	5.94177	5.85866	7.41288	7.08042	6.76598	7.3422	6.81862	6.39371	6.95196	8.70517	8.51303	8.43855	6.33864	6.75606	7.68429	8.71954	8.95242	9.64195	8.84241	9.33787	9.41743	9.00339	8.74869	8.21525	9.70672	9.1642	9.68129	10.6463	10.3871	10.7152	10.5867	10.2101	10.306	9.04158	9.43703	10.2937	9.2226	9.08479	9.9077	7.68448	9.52136	10.0586	11.0378	9.87369
Os04g0655100	Non-protein coding transcript, unclassifiable transcript.	one cut domain family member 3, putative, expressed	6.70212	6.70223	7.29256	6.23844	6.56443	6.84927	6.86405	7.0423	6.86107	6.08321	6.76406	6.98793	5.54681	6.36129	7.79826	6.18035	6.0211	6.28379	6.91089	6.98122	6.53701	7.00576	6.26043	6.53736	7.53503	7.58404	7.70239	7.8355	7.4062	7.68317	6.13383	6.39721	7.04778	6.9231	7.24656	7.51954	5.82054	5.89486	6.8833	6.72232	6.54792	6.88716	3.54289	4.43369	3.46394	7.00232	3.5987
Os04g0656100	H(+)-transporting ATPase (EC 3.6.1.35).	plasma membrane ATPase, putative, expressed	13.8747	13.331	12.5345	14.2807	13.8647	13.6079	14.2195	13.932	13.8954	14.421	14.0587	13.5001	13.722	13.5958	13.3688	14.0693	13.815	14.114	12.439	13.2655	12.8997	13.2552	12.7806	13.1052	13.2193	12.9494	13.8195	14.2353	14.2432	13.6939	13.7717	13.0694	13.3751	13.4825	13.3205	13.8036	13.3153	13.231	13.7663	13.9266	13.3765	13.6614	11.0924	12.2489	12.0758	13.9282	12.7441
Os04g0667600	Heavy metal transport/detoxification protein domain containing protein.	heavy metal transport/detoxification protein, putative, expressed	10.0822	9.77496	10.5409	10.1806	9.73868	10.5178	11.3994	10.8553	10.7892	11.5818	11.1269	11.712	10.0976	9.94284	10.3736	10.0678	9.61719	10.6224	9.9994	10.6364	10.2993	9.10361	8.55745	9.25178	10.799	10.4902	11.0572	11.0114	10.3742	10.7569	10.6649	9.99272	10.935	10.2458	9.48184	10.2668	9.72081	10.3077	11.3745	10.5987	9.97546	10.8115	6.41931	7.97309	7.54986	10.4591	7.76388
Os04g0678400	Zn-finger, Dof type domain containing protein.	dof zinc finger domain containing protein, putative, expressed	7.46079	6.99714	7.17992	6.90558	6.77199	5.97543	7.16566	7.06423	7.40283	7.13833	6.71946	7.06937	9.38532	9.29319	8.67114	7.75166	7.21323	6.76835	9.76612	10.262	8.86105	9.87615	9.37857	9.33921	7.79034	7.75934	9.26059	9.20391	8.26239	8.25967	11.2793	11.136	11.1272	11.1093	10.5209	11.1747	10.4764	10.4457	11.6937	11.3517	10.7176	11.2096	10.5798	10.6	10.4889	11.0543	9.47981
Os04g0680800	Mlo-related protein family protein.	MLO domain containing protein, putative, expressed	7.13254	6.74678	7.06072	9.63792	9.38057	8.78568	8.80367	8.72019	8.51115	9.18708	8.94704	8.34473	7.52924	7.19693	7.72817	8.77951	9.21156	8.32803	7.74662	7.63167	8.58754	8.44535	8.79071	9.07124	6.10246	5.79513	5.49777	6.7246	7.49526	7.24544	10.1749	9.81328	10.261	10.5756	10.0439	9.90874	8.1506	8.50183	9.55489	7.08256	9.20032	9.46461	8.49949	8.96617	9.10534	7.69298	8.51678
Os04g0684600	Conserved hypothetical protein.	hypothetical protein	3.8712	3.75545	4.79655	3.63927	4.30805	3.51124	3.65823	4.73762	5.30954	4.78937	4.51405	4.75066	4.92986	6.13139	5.22639	4.65191	4.4444	5.03081	7.1095	7.67407	7.59139	8.08561	7.61966	8.14781	5.86329	7.7763	6.84611	7.25361	7.78871	7.17962	2.43241	2.36099	2.82994	3.07998	2.40727	3.60462	4.38206	4.14662	3.67271	3.08605	3.21583	2.5659	4.35075	6.24669	6.29162	7.03788	6.16992
Os04g0690200	(No Hit)	No Hit	7.88751	8.10971	8.71115	8.53865	8.67146	8.58938	8.48458	8.10986	7.82972	7.58566	7.7471	9.19364	6.10124	6.06802	6.85285	6.20584	7.04878	6.74411	6.3199	6.22376	7.50218	6.31933	7.05166	6.58985	7.4665	7.12926	7.59431	6.56236	7.10334	7.90648	8.67915	8.75587	9.05442	9.19181	9.32952	9.7526	11.5809	9.52543	8.86389	9.68877	9.50601	8.33616	8.49151	6.49873	7.42178	7.69192	6.40276
Os04g0690500	Conserved hypothetical protein.	expressed protein	3.10872	6.0134	3.76445	2.29577	2.61861	3.12553	2.76901	3.01649	2.10304	2.52108	2.41296	2.55497	2.67647	2.3918	2.31024	2.94114	2.04144	2.25701	6.01011	5.40457	6.00778	6.71205	6.56479	6.70564	-0.683727	-2.83026	3.71014	3.06293	3.15322	4.00991	1.53728	2.02625	1.32259	1.19072	2.85335	0.916781	2.83163	2.59371	1.62256	3.14426	1.25917	1.66854	5.42461	6.56765	6.8087	6.65462	6.77653
Os05g0102000	SAM dependent carboxyl methyltransferase family protein.	methyltransferase, putative, expressed	6.00875	5.20951	6.47803	7.28085	5.17568	3.82092	8.10166	5.47394	5.99947	2.05385	2.91245	3.19072	1.60964	1.91442	4.92737	1.08455	0.867736	2.08813	6.57878	6.61889	7.11359	6.09863	7.13964	7.19918	3.14478	4.70329	4.78268	2.65227	3.73997	4.20982	2.99893	2.54796	2.70262	3.31531	2.87397	2.21663	-0.815575	1.07578	2.19142	0.394625	1.90424	1.52265	3.52741	7.85902	7.57817	6.32977	6.79508
Os05g0106600	Non-muscle actin.	actin, putative, expressed	12.5097	12.3358	12.1988	12.4871	12.6719	12.4966	13.1986	13.2261	13.1662	13.338	13.4937	13.5155	12.6773	13.0607	12.8389	13.1471	13.0922	13.092	15.1891	14.7346	13.9935	15.284	14.8679	14.8827	14.427	14.3636	15.1037	15.9723	15.2543	15.2822	14.2416	13.9559	14.5722	14.2858	13.7661	13.9995	12.5834	13.0651	13.996	13.8874	13.5706	14.2924	15.4778	15.3377	15.5028	14.1059	15.1493
Os05g0119700	Hypothetical protein.	protein transport protein-related, putative, expressed	5.67779	4.09702	7.0608	4.89967	4.5641	6.54921	3.94214	2.91855	4.10356	3.48788	4.2459	3.84845	1.44588	2.79217	3.78024	2.93782	2.55747	3.83525	10.7142	9.73788	10.3759	11.0677	11.224	11.0812	4.94231	5.51345	6.07511	6.21891	5.60981	6.93341	11.1359	10.646	10.9072	11.397	10.7407	10.5469	9.29016	9.20266	10.1539	9.44091	9.62761	9.90749	11.5859	12.0595	11.7716	12.6769	11.9773
Os05g0125500	Isovaleryl-CoA dehydrogenase, mitochondrial precursor (EC 1.3.99.10) (IVD).	acyl-coenzyme A dehydrogenase, mitochondrial precursor, putative, expressed	8.48193	7.65342	7.7285	10.1094	9.46911	9.29898	8.44858	7.77302	7.57831	9.81599	9.41695	9.11726	7.82356	8.24277	8.31058	8.56993	9.15177	9.10118	8.5008	8.6714	8.13565	8.64663	8.21964	8.47771	8.39658	8.24427	9.23955	10.2273	10.1293	9.88875	8.6942	7.77387	7.945	9.14093	7.6359	7.78596	6.47393	7.02539	8.13142	8.78235	7.97971	8.37012	7.9386	7.73935	7.50545	9.0317	8.19538
Os05g0126800	Hypothetical protein.	expressed protein	6.89677	6.63697	7.72387	6.15838	5.99655	7.02769	7.50412	6.96298	6.91375	6.37599	5.94357	7.03966	7.81149	7.42663	7.70414	7.62146	6.87937	6.49406	7.56156	8.41297	8.45958	7.01727	6.71806	7.40721	8.14553	7.89745	8.37308	7.88128	7.63434	7.47078	7.32572	7.02486	7.74669	7.64552	7.11911	7.33788	6.66052	6.70123	7.25843	7.13104	6.77742	7.43933	5.83298	7.31935	7.46116	7.05175	6.94739
Os05g0153600	Hypothetical protein.	No Hit	8.51102	8.72502	9.47453	7.82156	8.14376	9.21797	7.05595	7.83084	8.42353	6.94734	7.78281	8.77849	7.71773	7.92442	7.9805	7.65235	7.36117	7.73603	7.81154	7.28182	7.1368	7.29596	6.88915	7.01465	7.92437	8.18666	8.27418	7.57007	8.04823	8.45023	5.51424	6.25075	6.34102	5.23959	6.21376	6.30428	9.53566	7.78258	6.85429	7.23039	7.35287	7.13298	8.98567	7.24993	7.24166	7.60416	6.91418
Os05g0154500	Gamma-tubulin complex component 4 homolog.	Spc97 / Spc98 family protein, putative, expressed	7.40038	7.73535	6.90563	7.79726	7.90585	7.29343	8.53629	8.48426	8.26984	8.62247	8.62347	8.16529	8.6682	9.13759	8.68641	8.52449	8.90259	8.85928	9.82406	9.62001	8.8429	10.3071	10.1928	10.1095	8.20293	8.3145	8.54425	8.71031	9.07064	8.48162	9.64983	9.51223	9.4745	9.69425	9.27917	9.06816	8.19376	8.37168	8.81341	8.68673	8.61022	9.08206	11.4756	11.2098	11.0428	9.88995	11.2156
Os05g0162800	(No Hit)	myb-like DNA-binding domain containing protein, expressed	-0.00412791	0.185673	2.29596	2.81118	0.579788	0.4785	1.80327	1.0161	-0.980599	2.03278	0.263887	-0.374259	-0.301894	0.191029	1.18823	0.934134	0.673541	3.02982	-0.125191	0.865843	4.82627	1.77022	1.86372	1.31315	1.67709	-1.35725	-0.473943	1.79027	1.51183	3.64388	2.17981	2.88682	2.96528	1.47683	4.23567	2.36412	2.02181	3.27133	0.45374	1.00062	2.8077	0.924694	1.04147	2.20367	4.30755	0.187577	0.291622
Os05g0181300	Hypothetical protein.	expressed protein	6.9975	7.41635	7.82554	7.57507	7.92871	8.19066	6.47951	6.5915	6.29695	8.23338	8.88685	8.99039	7.71069	7.25419	7.18811	8.41554	8.09854	8.12448	8.72019	10.3569	8.86344	8.44909	7.4319	7.63126	7.87065	8.55582	9.64946	9.10131	9.38693	8.52966	7.59024	7.64989	8.24211	7.62675	7.05878	7.2142	7.88378	7.62158	8.25704	7.89206	7.21027	8.15362	6.83957	6.10045	5.93782	8.24725	6.46117
Os05g0183100	WRKY transcription factor 67.	OsWRKY67 - Superfamily of TFs having WRKY and zinc finger domains, expressed	9.32887	9.80977	9.59714	9.30276	9.13623	9.33167	10.9265	10.8654	10.4243	11.412	11.5783	11.4658	9.89129	10.1524	9.9489	10.1196	10.0152	9.43015	10.1936	11.2205	10.4953	9.09968	8.56828	8.95434	11.76	11.5368	11.9263	12.2026	11.7755	11.4245	8.98839	9.24951	9.80551	9.44334	9.01618	9.74207	9.25407	9.72461	10.818	10.4431	10.0202	11.0481	6.78214	7.47774	6.88776	9.88626	6.9792
Os05g0188700	Conserved hypothetical protein.	uncharacterized protein At4g06744 precursor, putative	5.58372	4.81209	5.95713	3.28561	3.45644	4.68933	3.77731	3.79201	3.3964	3.3723	3.7223	3.94639	3.13727	3.23222	3.59579	4.39694	4.22476	4.34214	9.59159	9.00122	9.86624	9.90769	10.4447	10.6544	4.22571	4.69662	4.64259	4.07949	4.42021	5.24682	3.75649	3.75186	4.34046	3.70218	4.83801	3.69831	4.85482	4.69242	3.50736	3.66368	4.51103	3.22419	11.0673	11.2799	11.5464	5.85866	10.5721
Os05g0222200	ABC transporter.	white-brown complex homolog protein 12, putative, expressed	11.2839	11.1066	10.4768	11.024	10.7005	10.9126	12.1341	11.8489	11.8573	11.6925	11.5754	11.532	10.9513	11.3215	10.9718	11.5676	11.711	12.0428	11.9756	12.036	13.1679	12.1492	13.0336	12.8453	12.4051	12.1557	11.4709	12.5607	12.1961	11.8066	3.79131	4.55135	2.59712	3.08193	5.40212	2.97692	4.53136	5.0977	0.913186	3.88796	5.02352	2.24032	9.49348	11.4545	11.056	11.409	11.0452
Os05g0226100	(No Hit)	No Hit	9.94017	10.091	9.82216	10.4063	10.4958	10.0268	10.8401	10.9351	11.0409	11.7529	11.7478	11.5766	10.7073	10.8305	10.4771	11.0222	11.1731	10.9419	11.6607	11.206	11.2683	11.7936	11.9756	11.7275	10.6191	9.85387	10.2806	11.4255	12.1457	11.3683	12.0035	11.8176	11.924	11.6783	11.3666	11.3009	10.9692	11.6059	12.3505	12.6135	12.0338	12.0356	12.7951	13.0096	12.9154	11.7963	12.6876
Os05g0273500	Conserved hypothetical protein.	expressed protein	6.37128	6.04057	6.50686	6.55389	6.58703	7.02636	6.49016	7.01884	6.04188	7.49626	7.37535	7.1189	6.49566	6.40023	6.27592	7.51734	7.39492	7.15171	5.23501	5.79689	5.3608	6.27928	5.88284	6.0242	6.61853	6.22612	6.74129	8.27271	8.52738	8.73599	8.11173	7.71489	7.35476	8.32595	7.50043	8.15216	7.31732	8.01585	8.56395	9.25289	8.81899	8.6788	5.19466	6.81925	5.29723	9.80333	6.54733
Os05g0311000	Mu2 adaptin subunit (AP50) of AP2 domain containing protein.	coatomer subunit delta, putative, expressed	11.2024	11.232	10.9595	10.8637	10.8507	10.6338	11.4143	11.3149	11.0264	11.2162	11.2534	10.9271	10.9621	11.2309	10.9857	10.6429	11.0177	10.4399	12.8865	11.9988	12.1142	12.3715	12.5044	12.5627	11.3891	11.2482	12.4158	11.6934	11.8084	11.6234	12.2497	11.9285	12.4069	12.2837	11.3842	11.6205	10.2215	10.7292	11.649	11.3778	10.8924	11.8693	13.2191	13.5245	13.375	12.9588	13.7168
Os05g0329400	Prolamin 7.	PROLM10 - Prolamin precursor, putative	8.03311	8.40984	8.40036	8.80378	9.25905	9.14418	5.93472	6.46714	6.32278	5.98779	6.05707	9.62404	5.22006	5.20118	6.30207	5.01489	5.38495	7.10599	6.64526	5.51331	5.7865	6.23363	6.38216	5.79769	7.37093	7.91902	8.75653	7.01158	6.5649	8.60323	6.15011	7.04514	6.58275	6.26083	7.31886	6.89437	12.3472	9.70967	8.18056	10.5046	9.44679	7.84623	9.68593	5.90918	5.17613	8.30875	6.1615
Os05g0332300	Novel serine/threonine protein kinase (CBL-interacting protein kinase 15) (SOS2-like protein kinase PKS3).	CAMK_KIN1/SNF1/Nim1_like	10.4016	9.93756	10.3787	9.71214	9.69859	10.1102	9.70793	9.38959	9.03366	6.91832	6.78092	7.33611	9.34182	9.63624	9.14535	8.02484	8.40468	7.5711	10.1285	8.4565	9.64514	9.35137	10.3287	10.1148	6.12136	6.1925	6.17129	6.0145	5.88979	6.64132	7.93671	7.29755	8.38206	8.59877	7.48258	7.95504	4.52907	5.54764	7.34986	6.69209	6.3476	7.35408	10.0512	10.4853	10.2278	6.87247	10.0732
Os05g0359500	Zn-finger, RING domain containing protein.	hypothetical protein	8.06001	7.7665	8.60526	7.78281	7.72298	8.68486	7.34293	7.53654	7.98618	7.29779	7.26649	7.68558	8.29317	7.86498	8.29759	7.92269	7.69014	8.53156	6.98723	7.19846	7.89637	7.15066	7.3567	7.62208	7.0715	6.61941	6.58675	7.48472	7.10567	7.06505	7.58585	7.60564	8.35522	7.14094	7.3095	7.67469	8.31875	7.77743	8.07704	8.26029	7.75427	7.57821	7.65094	7.49048	7.8355	7.6971	7.39962
Os05g0406100	Inosine/uridine-preferring nucleoside hydrolase domain containing protein.	inosine-uridine preferring nucleoside hydrolase family protein, putative, expressed	9.61454	9.18527	9.84363	10.5288	9.78508	10.2654	9.53875	7.94823	8.26132	8.81792	8.43728	7.71219	7.03052	7.37076	7.24733	7.04196	7.47328	7.12368	6.35418	6.46199	7.96906	7.34658	8.08756	8.41076	7.29642	6.85568	7.67065	6.85777	7.78052	7.78924	7.18211	6.18781	6.69979	7.38372	5.21165	6.3807	5.67165	6.80525	7.72449	6.82624	6.73427	7.75293	4.19322	3.31966	3.46292	6.31023	4.78324
Os05g0421300	ARM repeat fold domain containing protein.	expressed protein	9.12307	9.07637	8.9522	8.9644	9.00426	8.88733	8.9203	8.92049	8.88835	8.81394	8.83831	8.55777	9.52323	9.85975	9.40502	9.06219	9.27626	9.56226	10.6054	10.1916	9.96724	10.6167	10.496	10.5552	8.06636	7.94551	8.07092	9.51208	9.06737	8.88461	10.0313	9.72219	10.149	10.2366	9.37124	9.56717	7.96545	8.33051	9.341	8.96436	8.67773	9.5605	11.5888	11.3597	11.3203	10.5424	11.185
Os05g0429400	Cellular retinaldehyde binding/alpha-tocopherol transport family protein.	patellin protein, putative, expressed	9.6801	9.47196	10.1018	10.5279	10.7224	10.6676	11.5845	11.8054	11.7106	12.2299	12.2383	12.3564	10.8574	11.1225	10.9986	12.1645	12.1313	12.3027	13.2285	13.1304	12.6837	13.3953	13.2568	13.5016	14.1232	13.9841	13.9044	14.6354	13.8486	13.6324	14.4323	13.9191	14.9983	14.4446	13.7954	14.012	13.741	13.5974	14.6656	13.9827	13.9143	14.5367	13.1734	13.8962	13.9415	13.935	13.478
Os05g0434500	(No Hit)	No Hit	8.60443	9.3405	9.28331	9.01131	9.49142	9.24988	8.45115	8.37036	7.90842	8.18877	8.56682	9.04342	6.33075	6.44907	6.80783	6.87337	7.91797	7.34125	6.91513	7.3913	8.33092	6.69609	7.22905	7.46574	7.8221	7.81184	8.62656	7.65158	7.98175	7.95325	6.99613	7.62373	7.60063	6.94712	7.11719	7.55405	11.5823	9.2966	8.39966	9.3375	9.23607	8.33473	9.80518	8.02677	7.24066	9.20708	8.56279
Os05g0441400	Uncharacterized plant-specific domain containing protein.	ATOFP18/OFP18, putative, expressed	4.27511	5.00069	5.94038	4.44008	3.82078	5.49407	6.34907	6.37603	6.2105	4.05698	4.78807	5.20553	5.12356	5.28314	4.49348	5.27411	5.04183	5.63951	10.9104	9.75546	10.7057	10.8866	11.0296	10.8149	5.65665	5.64516	6.22892	6.25257	7.1345	6.61392	3.44479	7.7761	6.24135	4.72027	5.20106	4.77869	8.9999	7.96338	8.91876	5.52543	6.13511	6.86475	12.5236	11.8333	11.9951	9.49867	11.4767
Os05g0461600	Conserved hypothetical protein.	expressed protein	11.021	11.4856	10.8951	11.4889	11.877	11.2862	10.2631	10.8309	11.2627	8.56431	9.86153	9.18914	11.0056	11.9005	11.6778	10.9111	11.1617	11.5071	11.3831	10.1612	10.0843	11.8231	11.6392	11.6252	8.65513	7.99634	8.62866	9.81766	9.70866	9.89181	11.9224	11.9337	12.7964	11.6794	11.9413	11.5359	8.18222	9.13601	10.7369	9.12002	9.57155	10.9219	14.1903	14.0231	14.2165	10.8829	14.1608
Os05g0481100	Protein kinase domain containing protein.	expressed protein	12.5251	12.7007	12.6093	11.4003	11.5551	11.4764	13.3283	13.0286	13.2971	13.2463	13.3975	12.993	12.113	11.9668	12.3243	12.8795	13.3444	12.5522	11.3107	12.9617	13.1318	11.1636	10.9033	11.4313	13.0532	12.516	12.5208	13.1765	12.9776	12.4646	9.47799	9.21082	9.94546	9.96339	8.97474	10.3575	9.89402	10.0366	11.1061	10.7547	10.6414	11.7964	7.5786	10.7401	10.3837	12.1869	10.2905
Os05g0503000	Secretory carrier membrane protein.	secretory carrier-associated membrane protein, putative, expressed	10.8886	10.4599	11.3923	10.6849	10.9658	11.0456	10.7321	10.375	10.1904	10.3757	10.6673	10.9346	9.71152	10.0997	9.96764	10.2751	10.317	10.1701	13.6405	12.4944	13.2828	13.2399	13.1988	13.4913	11.5767	11.8889	12.4475	11.9023	11.5899	11.8287	12.6146	12.285	13.2331	12.7232	12.1357	12.4964	10.9877	11.3599	12.1872	11.5233	11.2655	12.2336	13.6756	14.0462	14.1352	13.7703	14.1277
Os05g0503500	(No Hit)	No Hit	7.75294	5.63799	9.60738	4.14966	4.21179	8.03245	3.08772	3.15703	2.86972	2.8029	2.60911	2.98199	3.2436	0.501602	2.67457	-0.569341	2.57159	1.88474	11.0496	9.2707	10.8454	10.2016	10.6106	10.8808	4.23116	4.88007	4.79941	4.15518	3.22901	6.15568	10.2946	10.2003	11.5778	10.2751	10.177	9.99314	7.77567	8.14348	9.69107	9.27687	8.58431	9.41577	10.3848	12.5373	12.61	8.59216	11.099
Os05g0542800	Glycoside hydrolase, family 28 protein.	polygalacturonase, putative, expressed	4.49278	3.51394	5.52596	6.89581	6.62405	8.03477	4.55181	3.38954	3.39855	7.82932	6.92131	7.35983	3.45135	3.01405	3.69966	6.64802	6.5457	5.61137	9.76995	8.07342	10.2107	8.8678	9.7893	10.5742	7.13404	7.21223	7.46996	9.14847	8.74485	9.0852	9.74755	9.30671	9.65982	10.0368	8.65502	8.74514	7.51941	7.97955	9.06765	9.75706	8.57877	7.73167	8.22942	9.63775	10.4562	9.78727	10.7229
Os05g0553700	Syntaxin 71 (AtSYP71).	SNARE domain containing protein, putative, expressed	10.939	10.7037	10.4656	11.3774	11.278	10.8375	11.0643	10.819	10.2228	11.7453	11.958	11.5488	10.7259	11.2544	10.7168	11.1636	11.4174	10.7155	13.0126	12.4702	12.4616	12.735	12.7495	12.719	12.3631	12.1535	12.6522	12.7653	12.3116	12.0145	12.7757	12.4858	12.8904	12.7275	12.1562	12.0975	11.4904	11.7129	12.1566	11.6582	12.2755	12.2128	12.9573	13.8263	13.3585	13.0815	13.2959
Os05g0559900	tRNA-binding arm domain containing protein.	tRNA-binding arm, putative, expressed	11.46	11.6663	10.9608	11.5974	11.6007	11.203	11.7198	11.4519	11.2602	12.3376	12.194	11.3168	10.81	10.9319	11.0092	10.8832	11.7265	11.0798	10.9676	10.848	11.4996	11.0737	11.374	11.6656	11.1522	10.2984	11.2142	10.9371	11.2774	11.6521	11.7414	11.3839	11.778	11.6883	11.0609	11.2072	10.8897	11.2504	11.4604	11.5947	11.3115	11.4345	12.0705	12.5836	12.3937	12.7158	12.5203
Os05g0560100	Protein of unknown function DUF315 domain containing protein.	ATROPGEF7/ROPGEF7, putative, expressed	5.58581	5.08868	5.68486	5.60065	2.72273	3.6459	3.05664	2.85155	3.30934	2.35711	2.23106	2.11141	4.09825	3.06095	2.70776	3.20344	3.67652	3.24445	8.54149	8.00975	5.55065	8.78769	8.27798	8.05178	4.88394	4.57963	3.06496	2.52889	1.75951	-0.721412	4.81983	4.29728	5.31265	5.13933	4.56573	6.09143	4.70745	3.7146	3.85968	4.4941	3.5924	3.65954	9.4912	9.91772	9.4101	2.37575	8.56688
Os05g0568800	Conserved hypothetical protein.	DUF1645 domain containing protein, putative, expressed	14.1052	14.2671	13.7244	12.6295	13.0902	13.0668	14.6191	14.6875	14.7232	12.4777	13.0727	13.9731	10.0988	10.9083	11.467	11.9491	11.2512	10.1503	13.5616	13.159	13.9354	12.2209	12.5645	13.0509	13.1774	12.3026	12.6337	12.7911	13.1408	13.0288	12.4768	12.8366	12.877	12.8428	12.1374	12.8643	11.9437	12.4107	13.6826	12.0853	12.6521	12.9448	3.38194	12.3502	9.96779	14.3157	10.0528
Os05g0573300	CTP synthase family protein.	CTP synthase, putative, expressed	13.6652	13.9907	13.5077	10.4247	10.4722	9.9887	12.0249	11.8257	11.9837	11.0978	11.0256	10.803	12.4508	12.332	11.8458	10.3438	10.0044	9.85609	11.2784	10.942	11.8009	9.8273	10.4269	10.7864	10.0467	9.68008	10.0751	9.66333	10.1503	10.6645	11.8605	11.7253	12.102	11.514	10.6266	11.7127	11.3566	11.2198	12.6091	11.2436	11.3526	12.133	10.7569	9.99194	10.4479	9.87529	10.782
Os05g0582500	Peptidase S10, serine carboxypeptidase family protein.	No Hit	3.31754	2.43505	2.85266	3.73803	3.74143	3.65867	3.83712	3.39717	2.32883	3.84778	2.59108	2.8383	3.83615	3.32674	3.6065	2.78052	3.03563	3.86347	2.99838	1.15202	1.68275	2.00577	2.77	3.43463	1.73449	5.69015	3.60344	2.39168	1.02259	3.93348	3.10085	2.17581	3.00166	3.89832	2.65916	3.51161	0.824708	1.40054	2.96551	5.11488	1.36533	3.84286	0.994964	2.89339	2.82269	6.09648	3.48263
Os06g0105700	Protein of unknown function DUF6 domain containing protein.	integral membrane protein DUF6 domain containing protein, expressed	7.41183	6.45216	7.61037	6.85547	6.37377	7.49169	5.21189	4.14327	4.43173	3.98855	4.03105	6.1347	4.49402	4.65655	5.71474	5.48663	4.36616	5.04149	8.25708	7.65566	8.72137	7.71847	7.85875	8.88953	9.11688	9.18235	8.3639	9.13036	8.96883	10.2378	8.82581	8.37788	9.68056	9.34674	8.43396	8.91071	7.15719	7.64652	8.38874	6.69184	8.1865	7.71971	5.5655	6.96402	8.49525	8.02624	7.09164
Os06g0118600	Conserved hypothetical protein.	expressed protein	6.72492	6.88871	6.92737	7.37338	7.00023	7.14923	7.37291	8.14493	8.20241	8.17104	8.22993	7.704	6.31959	7.46714	7.68668	7.0069	7.29674	8.10402	8.54927	8.38528	8.59703	9.02013	8.5827	8.4553	8.03503	6.87222	7.14778	9.50806	9.10949	8.18519	8.68486	8.35649	8.64813	8.55905	8.35032	8.19128	7.7989	7.98188	8.47547	8.36062	7.99115	8.86344	8.40706	8.99132	9.02439	9.86519	8.69092
Os06g0127100	CBF-like protein.	dehydration-responsive element-binding protein, putative, expressed	5.42065	5.15044	6.88328	2.89855	2.65886	2.92153	3.97033	1.95627	3.86707	2.21848	2.62914	2.99333	2.99851	3.25439	4.03014	2.26021	2.59329	3.0511	4.80824	7.24662	7.75142	4.2843	3.93964	4.41212	4.31098	5.83029	1.50212	2.44146	3.96185	5.15483	4.44644	4.58785	7.6945	4.04923	4.79517	4.50797	4.583	4.79439	6.29821	4.39079	4.52179	4.29994	2.53218	3.22451	3.5474	3.45565	3.16218
Os06g0147400	Hypothetical protein.	expressed protein	7.8046	7.64717	7.99781	7.2811	7.41537	7.59721	8.79955	9.17718	9.14971	8.37364	9.02045	8.79212	9.10831	9.2255	9.09501	9.46552	9.22837	9.13313	8.58252	9.84708	8.37048	9.37447	7.75208	8.06592	9.0808	8.78829	10.1441	9.90584	9.53054	9.3826	8.45322	8.48678	9.1969	8.82331	8.08412	8.95	10.0339	9.9714	10.6899	9.58603	10.1062	10.8595	7.96592	9.66801	9.5515	11.4315	9.2436
Os06g0162800	MADS box protein.	OsMADS5 - MADS-box family gene with MIKCc type-box, expressed	3.79012	2.37622	2.40001	2.78341	2.46232	1.66251	1.86409	2.58565	3.03286	3.63561	3.32402	3.15296	3.12951	2.40796	2.66731	4.88798	5.1926	3.45697	3.60754	2.46845	3.08672	3.50159	3.65222	3.12742	0.903011	5.39101	5.36437	2.91071	1.67052	4.45712	3.65094	3.75374	2.58169	3.80142	4.67017	4.25521	4.19117	3.76348	3.12531	3.42431	3.51213	3.4473	7.26675	6.62643	6.48908	5.09468	7.54104
Os06g0163800	(No Hit)	No Hit	6.22696	7.76969	5.35264	5.30978	7.14181	6.50296	5.24062	5.6791	6.51011	4.08557	4.97432	4.18697	6.30354	6.20326	5.57772	5.22485	5.19845	4.02525	6.17089	7.52549	5.81397	5.41418	5.55638	5.89492	4.90525	4.79239	5.55702	4.76258	5.479	3.65519	4.70514	5.12106	5.12896	5.68914	5.89361	6.2254	5.0331	4.2572	4.97294	5.40389	5.01594	5.25748	3.5552	3.7839	4.92729	3.19569	4.50758
Os06g0165800	Caffeoyl-CoA O-methyltransferase 5 (EC 2.1.1.104) (Trans-caffeoyl-CoA 3-O-methyltransferase 5) (CCoAMT-5) (CCoAOMT-5).	caffeoyl-CoA O-methyltransferase, putative, expressed	9.16797	8.94836	9.30856	9.05682	8.89647	9.21663	9.20186	9.28508	9.36725	8.98814	9.0904	9.64525	9.14534	9.60352	9.28588	8.63021	8.92671	8.93485	9.61204	9.09506	9.92535	9.20494	9.50764	9.5879	10.5418	10.0689	9.57704	10.1917	9.53819	10.222	8.3833	8.0987	8.77765	8.69184	8.06714	8.65364	7.43522	8.20621	8.88438	8.19594	7.96037	8.7916	8.61533	9.07942	9.09617	10.276	8.82488
Os06g0179000	Glycoside hydrolase, family 79, N-terminal domain containing protein.	heparanase-like protein precursor, putative, expressed	7.66442	6.85529	7.59	5.93751	5.79245	7.69481	7.96689	6.87941	6.01107	5.38435	5.95544	5.83985	4.47168	3.74326	3.44	4.53085	3.35679	4.58148	9.75376	8.05133	9.17568	9.23694	10.144	9.87514	5.95696	5.94445	7.59713	3.9965	6.37829	5.81721	9.60604	9.05853	9.174	8.95206	8.59579	8.54239	7.4984	6.99517	7.78554	7.28824	7.25799	7.83961	9.44376	9.7603	9.78951	8.44103	10.1772
Os06g0215900	Oxo-phytodienoic acid reductase.	12-oxophytodienoate reductase, putative, expressed	5.37711	6.05189	5.91346	5.81634	5.48167	5.32845	7.30656	7.357	7.84666	7.20985	7.04962	7.82316	9.46343	10.1508	9.53961	8.87126	8.35751	9.10237	6.93641	7.84882	6.84	7.24357	6.28092	6.52241	8.71085	8.18575	8.66521	9.67552	8.38051	6.95043	8.11402	7.69209	7.60656	8.66167	7.67253	8.08181	8.41648	7.98508	9.0976	8.36192	8.51581	9.01264	2.64661	6.0252	5.43013	8.89906	6.59701
Os06g0216000	Oxo-phytodienoic acid reductase.	12-oxophytodienoate reductase 2, putative, expressed	6.42083	6.76245	7.51101	6.76608	6.41758	8.97092	7.83801	8.00911	9.13332	7.9641	8.01571	9.0008	10.5888	11.3421	10.9691	9.8971	9.34574	10.2813	8.29612	8.71072	8.42002	8.27913	7.51143	8.08006	9.43211	9.13801	9.17736	10.7266	9.1816	7.8774	9.21955	9.06679	8.85684	9.55159	9.16156	9.43178	9.35767	9.26023	10.3558	9.3354	9.68811	10.3364	2.99701	7.0918	6.37605	10.1069	7.94836
Os06g0222400	Hypothetical protein.	ethylene-responsive transcription factor, putative, expressed	9.9878	10.0116	10.2046	11.3098	10.5863	10.3703	10.8999	10.2197	10.3474	11.7721	11.8931	10.8464	9.88006	9.41499	9.54993	11.1426	11.0778	10.9443	9.06473	10.845	9.91151	11.4259	10.752	10.9223	11.4717	10.391	10.9654	12.6626	13.0636	12.2028	12.7967	12.2537	12.5052	13.0564	12.2623	12.8657	12.6362	12.6795	13.1385	13.1351	13.0318	13.3108	11.1551	9.60497	9.77256	11.7618	10.892
Os06g0223700	Protein of unknown function DUF581 family protein.	DUF581 domain containing protein, expressed	9.99355	9.91559	10.09	7.50775	7.19648	6.90082	11.1071	10.8016	10.6097	7.54484	7.24771	7.18442	11.3472	12.1867	11.8408	8.04278	7.92945	8.21992	9.47507	9.96673	9.39349	6.6218	6.76049	6.69504	11.4302	10.4377	10.7346	8.42152	7.1982	8.13392	10.3152	9.71324	10.3229	10.0133	9.52354	9.719	9.97345	10.0048	10.057	9.17527	9.73215	9.74121	9.42791	9.97807	9.67666	9.08195	8.4867
Os06g0245700	Glycosyl hydrolase.	alpha-mannosidase 2, putative, expressed	11.8139	12.0876	11.0032	8.97122	9.20861	8.56246	11.2661	12.0589	11.8666	10.33	10.7298	9.72069	12.2231	12.0393	11.2366	10.5058	10.7651	10.5955	10.3233	11.1153	10.372	10.3576	10.2618	9.78341	11.1603	10.9593	11.6057	11.4977	11.1053	10.5562	10.7882	10.7234	10.6881	10.6776	10.3918	10.4832	11.1202	11.2711	11.1556	11.035	10.8839	11.115	11.2819	11.4981	11.3112	11.5678	11.0721
Os06g0259000	Phosphatidylinositol-4-phosphate 5-kinase family protein.	phosphatidylinositol-4-phosphate 5-Kinase family protein, putative, expressed	10.7157	10.7024	10.3536	11.0562	11.0617	10.6675	11.4229	11.8134	11.5839	11.3265	11.3605	11.3048	11.5555	11.4925	11.2381	11.5895	11.4502	11.6934	10.4008	10.4199	10.555	10.487	10.3305	10.3651	11.1764	10.7602	10.5074	11.4109	11.2498	10.8008	11.5464	11.1953	11.5773	11.6106	11.079	11.7011	10.8318	10.7321	11.7188	11.3003	11.3604	11.7994	10.1543	10.9576	10.684	12.8368	10.8303
Os06g0260500	Naringenin-chalcone synthase family protein.	3-ketoacyl-CoA synthase, putative, expressed	5.34835	5.34508	7.34656	5.736	5.73693	7.95734	3.90963	4.66075	6.04566	4.53298	4.89395	8.34715	5.19089	5.28544	7.33366	5.05353	4.78938	7.52191	9.57807	8.33612	10.3577	10.2508	10.9348	11.0931	7.00317	7.47549	6.66204	6.17351	6.3883	8.14956	5.06024	5.8244	7.6057	5.42544	6.03822	7.11236	7.37658	6.47791	7.16587	5.44202	6.24468	6.34467	7.18798	9.44988	10.245	6.37735	9.26693
Os06g0278700	(No Hit)	No Hit	5.21837	6.62107	6.44876	7.09912	6.61364	7.23343	6.78447	8.20668	7.35245	6.10573	5.01215	6.66509	6.65958	4.34691	6.19521	7.05626	7.45248	5.65724	4.12465	4.89635	5.97635	4.76578	4.67128	4.37325	5.92714	6.47169	5.62251	4.9213	4.56955	5.63466	5.75891	6.02263	5.55381	5.90267	6.43976	6.90316	9.06536	7.06171	6.15126	6.60281	6.71078	5.61214	6.52315	4.86747	4.62653	5.89429	4.69758
Os06g0487500	(No Hit)	No Hit	10.5693	10.6493	11.1548	10.9363	11.2501	11.2376	11.4165	11.4906	11.3032	10.5428	11.2544	11.8183	8.96631	8.65788	9.29842	10.3847	10.0935	10.3024	10.0678	9.04489	9.80578	9.22729	9.51935	9.55753	10.232	10.0456	10.8309	10.6044	11.3799	11.2766	8.48354	9.09768	9.22756	8.57776	9.14256	9.29154	13.811	11.3343	10.2939	11.9051	11.0795	9.99791	11.3477	8.82762	8.64648	10.4552	9.31925
Os06g0496800	Serine/threonine kinase receptor precursor.	cysteine-rich receptor-like protein kinase 10 precursor, putative, expressed	7.78856	7.64786	8.11374	9.97718	9.68969	9.71929	9.97142	8.88676	9.0807	11.0204	10.412	10.9308	8.30138	8.2648	8.80835	10.532	10.3166	10.5231	9.96224	8.87577	10.7923	9.80408	10.2733	11.0692	8.81851	8.81551	8.99374	11.0616	10.7081	11.0458	10.5487	10.1367	10.5579	10.701	9.87492	10.6959	10.15	10.3445	11.5404	11.4734	10.5649	11.4509	10.2572	10.9306	11.0045	12.7949	11.3346
Os06g0539700	(No Hit)	expressed protein	6.06255	6.26369	7.35387	5.14308	5.02295	6.42036	5.10058	5.61605	5.9299	4.62286	4.45954	6.03389	5.02815	4.64045	5.79539	4.56868	4.54838	5.74074	7.25792	5.8358	7.7801	6.7214	6.98663	7.48065	5.05461	5.66515	4.39851	5.682	5.3572	5.69996	4.71974	5.24252	5.7988	4.84807	5.43935	5.52092	6.5322	4.81458	5.40095	5.42373	4.74142	5.30711	5.1722	6.96272	7.6335	6.42256	6.6232
Os06g0579800	(No Hit)	legume lectins beta domain containing protein, putative	4.27823	4.04399	6.05224	3.34108	2.6329	3.46062	4.51674	4.48703	4.43667	2.4908	2.77344	3.59695	4.44045	3.21549	3.78871	3.77526	2.57761	3.30424	5.11398	3.42918	3.9926	3.93322	3.01927	3.15574	5.13147	4.44244	3.35104	5.40592	2.74545	5.71451	3.81219	4.31572	3.86382	3.92177	4.1617	3.60011	4.80711	4.38672	5.05346	3.76558	3.9278	3.70986	3.52416	3.07445	2.30041	5.60685	2.65201
Os06g0584400	Hypothetical protein.	No Hit	0.822414	2.91991	2.86207	3.57588	3.2238	1.90643	6.31648	5.70313	5.65746	6.06465	6.34232	6.30169	7.52509	9.10881	7.55094	7.08004	8.12759	5.82912	5.76048	5.29028	4.81772	5.93917	5.59565	4.73662	9.90822	10.5246	9.09152	9.56751	8.88874	8.98746	10.5612	10.3241	11.2046	10.8184	10.2358	10.7289	8.22419	9.13499	10.1612	10.2077	9.75687	10.0185	5.87483	5.52845	5.35829	8.42495	4.75503
Os06g0594600	Transferase family protein.	transferase family protein, putative, expressed	3.21433	3.14789	5.32883	4.92115	4.73486	5.89604	3.64025	1.7785	3.24342	4.7505	5.23492	6.35463	3.03543	1.92112	3.19109	3.85089	3.9935	4.31125	11.6093	8.58952	11.3601	9.15597	10.59	10.4232	5.23382	5.57429	6.42848	6.04971	5.79248	6.94867	13.6152	13.3091	13.2288	13.2589	13.0806	13.3515	12.9507	12.3236	12.9506	13.2576	12.6196	12.4127	6.46863	10.9562	12.1159	12.8696	11.8705
Os06g0616400	Conserved hypothetical protein.	expressed protein	8.98466	9.03802	8.71054	9.18317	9.26548	8.7393	9.45446	9.30906	9.39216	9.98311	10.1147	10.0683	9.53345	9.7898	9.42611	9.61689	9.57222	9.52656	10.4354	10.5463	9.7151	10.3889	10.0872	9.7497	9.94898	9.33187	9.66814	11.0555	10.5241	10.3066	10.091	9.95952	9.98546	10.0786	9.84455	9.70376	8.76232	9.46526	9.85511	10.0353	9.50365	9.96711	11.187	11.1239	11.1551	11.1975	11.0166
Os06g0621900	Alpha-expansin OsEXPA16 (Fragment).	expansin precursor, putative, expressed	3.72965	3.61321	2.99477	4.60728	5.51979	5.08385	6.23726	5.03385	4.95477	4.90996	4.91312	5.42705	4.03849	4.16845	4.62994	4.53212	4.88303	4.6802	9.89763	8.78494	9.26314	9.78786	9.99539	10.522	6.09274	6.19877	6.17718	5.11346	5.69225	6.45877	11.1862	10.4636	10.9062	11.3712	10.2526	10.6179	8.41784	8.94923	10.2016	9.51379	9.36415	10.3162	11.2213	11.2801	11.3994	8.96357	11.7069
Os06g0644800	Mannose-6-phosphate receptor, binding domain containing protein.	glucosidase II beta subunit-like domain containing protein, expressed	8.02055	7.73738	7.80072	9.08098	9.04819	8.48062	8.59737	8.3653	8.01187	8.8113	8.8397	8.341	7.96778	8.62008	8.03445	8.31128	9.04535	8.40961	8.41966	7.78983	7.90496	8.17632	8.2502	8.46277	8.03458	7.93057	8.35978	8.13591	8.28229	7.82958	8.11336	7.83848	8.27619	8.63345	7.72992	8.18645	6.78528	7.34463	7.84911	7.89653	7.53822	7.97959	7.94422	8.8424	8.58013	9.27502	8.55647
Os06g0656500	4-coumarate--CoA ligase 1 (EC 6.2.1.12) (4CL 1) (4-coumaroyl-CoA synthase 1) (Clone 4CL14) (Fragment).	AMP-binding domain containing protein, expressed	4.63026	5.11883	4.61742	5.57355	5.41693	4.90531	5.98256	5.38447	5.12104	7.32022	7.10525	6.25657	6.15332	5.80805	5.5736	5.15927	5.88163	4.93134	3.986	3.99265	4.50458	4.47257	5.08809	5.36711	4.80207	4.7092	4.58672	4.71816	5.28054	4.88903	5.32087	4.38736	5.16947	5.62178	4.5678	4.86537	4.35532	4.0818	5.0991	4.27807	4.19361	5.05194	4.04773	5.59477	5.25275	6.77327	5.43163
Os06g0659300	Actin filament bundling protein P-115-ABP.	villin protein, putative, expressed	10.6416	10.2415	9.97799	9.39655	9.10748	8.69481	10.5869	9.90832	9.71618	9.98655	9.58365	8.96295	10.2375	10.138	9.82839	8.82207	9.03937	8.66956	10.3755	10.3715	10.5495	10.5799	10.8192	10.8991	9.89374	9.38671	9.88364	9.7139	9.89554	9.57301	11.8658	11.1429	11.4113	11.7143	10.5736	10.7081	10.3247	10.4594	10.9543	11.3036	10.6719	11.0586	11.9523	12.3473	11.9706	11.8087	11.9278
Os06g0671900	Beta-tubulin.	tubulin/FtsZ domain containing protein, putative, expressed	8.18572	8.01563	8.1379	8.35314	8.43288	8.17657	8.80567	8.91672	9.01033	8.49993	8.67171	8.54289	8.94952	8.92549	8.27456	8.34807	8.3317	8.46233	10.3218	10.2266	9.54216	10.7378	10.2792	10.0346	10.1139	9.55696	10.2464	10.6778	10.4208	10.5069	10.0574	9.90279	9.77594	10.1993	9.95494	9.48022	9.62239	9.73146	9.99337	9.9134	9.76224	9.86376	10.8943	11.1368	11.0393	9.93315	10.4355
Os06g0699200	Phosphoesterase At2g46880 family protein.	Ser/Thr protein phosphatase family protein, putative, expressed	9.30149	9.29356	9.55918	10.1584	10.04	9.70007	9.50771	9.88559	9.83901	10.0608	10.3047	9.84745	9.92302	10.0196	9.73241	9.67868	10.1104	9.76076	9.41549	9.56671	9.55292	9.26716	9.40426	9.46457	9.02222	8.66155	8.51077	9.96008	9.78803	9.2439	9.92971	9.75102	10.1542	10.0943	9.52797	10.0106	9.18419	9.52681	9.9392	9.70743	9.43419	10.0797	9.58713	10.0872	10.1891	10.368	9.92105
Os06g0703200	(No Hit)	Leucine Rich Repeat family protein, expressed	6.48876	6.98	6.62897	6.88451	7.10462	8.50734	7.18554	7.39957	7.63421	8.4268	8.63379	7.99249	6.98235	6.97552	7.3694	7.00242	7.69588	7.14084	7.84119	7.78265	8.27047	7.97666	8.21129	8.52494	7.21834	6.63749	7.86365	7.09781	8.09888	8.2415	10.2106	10.1354	11.0137	9.99711	9.35703	10.0031	8.14421	8.8589	9.93186	9.125	8.49314	10.6477	9.69673	9.20581	9.66609	9.92498	10.0705
Os06g0708000	MAP kinase homolog.	CGMC_MAPKCMGC_2	12.0642	11.9498	11.8185	11.5843	11.8267	11.1696	11.6487	11.8002	11.6565	11.7703	12.1097	11.3058	11.9538	12.1599	11.7196	11.2745	11.8488	11.0194	11.5465	11.7728	11.2621	11.3667	11.1413	11.2004	11.443	10.515	10.988	10.7481	11.0347	10.1855	11.4968	11.6026	11.9751	11.3799	11.252	11.5779	10.841	10.6767	11.5033	11.0013	11.1052	11.0732	13.1107	12.5856	12.5814	9.38219	12.0524
Os06g0711800	Plant invertase/pectin methylesterase inhibitor domain containing protein.	invertase/pectin methylesterase inhibitor family protein, putative, expressed	4.70145	4.25241	6.48745	6.73292	6.17991	7.41131	6.18808	5.47039	5.04672	5.09768	6.35551	6.36056	3.99995	5.00565	5.5486	5.27869	4.66627	5.83896	12.0565	11.7098	12.1035	12.5694	12.4197	12.6326	10.7144	10.4826	10.8715	9.42335	9.5679	10.3197	10.5416	10.3646	11.1559	10.5816	10.1243	10.3198	8.77135	9.47042	10.6854	10.0486	10.6569	10.5011	13.227	13.1591	13.6479	11.1008	13.4754
Os06g0711900	Plant lipid transfer/seed storage/trypsin-alpha amylase inhibitor domain containing protein.	LTPL86 - Protease inhibitor/seed storage/LTP family protein precursor, expressed	5.78077	1.47032	2.61938	1.87393	2.6844	3.21716	2.09746	2.91692	1.13361	2.09693	1.7819	2.90435	-0.958627	0.961695	6.49902	1.38041	4.32641	3.8267	14.5032	12.7783	14.2865	13.8087	14.403	14.8979	4.74688	5.80484	7.57225	2.60065	5.17907	7.14443	12.9622	12.7898	14.2347	12.9769	12.5463	12.6509	9.74706	10.209	12.7637	10.8802	11.7577	13.2622	14.9265	15.7838	16.1005	9.56348	14.9867
Os06g0729400	Gibberellin-regulated protein 2 precursor.	GASR8 - Gibberellin-regulated GASA/GAST/Snakin family protein precursor, expressed	3.30563	2.66966	4.04286	2.94037	2.63076	3.83815	0.736007	2.3703	3.07942	3.3035	3.17159	3.0503	1.46746	2.40489	0.934077	6.8844	3.13909	3.57396	9.80473	9.22043	10.1258	11.1739	10.9202	10.8304	4.12576	5.27861	4.20774	4.14062	3.35539	3.85172	9.78592	9.93706	10.164	9.87179	9.99291	9.87223	7.68033	8.0862	8.91865	7.9334	8.18742	8.9209	11.6607	12.6048	12.8333	4.74613	11.837
Os07g0109300	Conserved hypothetical protein.	NLI interacting factor-like phosphatase, putative, expressed	2.49124	2.65054	3.96155	1.61383	1.47911	-0.540914	3.21407	1.9524	2.89118	1.72167	2.09358	4.32666	2.60794	3.39894	4.38763	2.84851	2.52349	1.50357	1.92644	2.36254	2.95739	2.81489	2.2613	1.40479	-0.00684552	5.80735	2.14738	2.51451	1.72448	2.5307	2.87327	3.91695	2.17948	2.03752	4.77641	3.47193	4.40897	4.50036	1.59026	3.56809	4.1862	2.15708	1.85245	2.21956	3.80429	3.20771	1.49582
Os07g0112700	Plastocyanin-like domain containing protein.	plastocyanin-like domain containing protein, putative, expressed	4.08019	3.05059	4.40831	2.41138	2.51043	4.58877	2.89562	2.20453	2.23476	2.57746	2.81551	2.04796	3.1045	2.97745	0.537946	3.77981	2.36787	2.32699	10.985	9.67098	10.5943	10.8294	11.0974	11.1243	4.78766	5.09347	5.32786	4.002	4.20979	5.5869	11.7508	10.8464	11.9548	11.6191	10.7677	10.7524	8.54805	8.97348	10.6373	10.0936	9.4304	10.6408	11.7005	12.3369	12.6861	7.06151	11.8287
Os07g0132500	Lectin-like receptor kinase 7;2.	expressed protein	4.3877	4.83731	3.52492	4.83402	4.82781	4.0521	4.79284	4.93002	4.68814	6.11602	5.61708	5.45551	4.77301	5.25404	4.81025	5.92631	6.0769	6.30936	6.10558	7.42845	7.34627	6.73437	6.56551	6.76677	5.99366	5.99774	6.74377	6.78433	6.21062	4.77558	3.60849	4.30757	4.52153	4.23062	4.24958	3.89618	4.97819	4.72788	5.29396	4.99537	4.86125	5.82476	4.68604	4.68219	4.88178	4.03929	5.47424
Os07g0134200	Receptor-like protein kinase 3.	receptor protein kinase CLAVATA1 precursor, putative, expressed	5.03486	5.39697	5.19599	5.59794	5.35178	6.30653	3.955	3.73516	4.12332	5.58308	5.80165	6.02733	3.33045	3.59283	3.38484	4.70698	4.31869	4.53728	9.26715	8.73732	8.92106	10.4967	10.8207	10.8589	4.28126	5.66971	4.97818	7.12551	7.35732	7.7722	8.49696	8.45444	8.65179	8.76293	8.23324	8.26214	7.27038	6.91571	7.50772	7.00147	7.47339	7.92973	10.817	10.8893	11.4261	10.6173	11.6306
Os07g0144500	Patatin family protein.	PLA IIIA/PLP7, putative, expressed	5.27037	4.97515	6.15792	3.5647	2.59415	5.15028	3.51578	2.83325	3.09771	3.06816	2.4242	3.71032	4.23176	3.14288	3.11027	3.58525	1.96483	3.79994	11.9821	9.69977	10.9911	10.6283	11.3961	11.9805	2.57662	4.05458	3.56268	2.33457	3.42639	3.40851	5.40499	3.55021	6.70553	5.46619	3.90523	3.33803	5.40018	3.16178	6.92369	3.04704	5.20348	7.57877	13.0521	13.3095	13.6406	7.79342	12.8636
Os07g0152000	TCP transcription factor family protein.	TCP family transcription factor, putative, expressed	8.81199	9.19366	8.87255	9.08278	9.4767	9.11608	10.0274	10.1681	10.1573	10.0628	10.1543	9.11356	10.0909	10.4609	9.9679	9.57141	10.359	10.5137	11.3289	11.2105	11.039	12.3184	12.3587	12.4363	9.4615	8.83442	8.99088	10.1877	10.6347	10.0265	10.6426	10.863	10.7223	10.8707	10.944	10.7106	10.2122	10.3171	10.7137	10.0153	10.1886	10.0778	11.4126	11.4219	10.9799	11.2535	11.8017
Os07g0154100	Viviparous-14.	9-cis-epoxycarotenoid dioxygenase 1, chloroplast precursor, putative, expressed	5.04928	4.43023	5.39211	2.08346	1.11117	1.71004	3.58131	3.21413	5.06176	0.741408	2.63326	3.00785	3.98628	5.29839	4.1397	1.57598	2.5959	2.53025	3.55663	4.55638	5.26186	2.79412	2.59956	2.19171	4.65024	5.16807	4.39386	4.65024	4.26953	6.13211	5.1052	5.10819	5.37009	5.78037	5.04321	5.18216	6.66738	7.96783	8.11864	7.21072	7.35379	7.22481	1.76075	2.2383	1.82984	4.27109	2.41574
Os07g0168300	Glutathione S-transferase GST 40 (EC 2.5.1.18).	glutathione S-transferase, putative, expressed	9.88666	10.0133	10.3554	8.5338	8.54321	8.25939	10.3546	9.83737	9.79926	8.18001	8.18491	8.13125	9.55804	9.65518	9.02138	7.95495	7.91448	7.696	9.53543	9.82203	9.32092	7.65844	7.14934	6.9895	9.60635	9.88974	9.94856	8.83866	8.48898	7.98434	9.40621	8.98629	9.12788	9.95531	9.60708	9.86117	8.41898	8.807	9.37491	9.73947	9.19426	9.55101	8.54234	9.45891	9.22375	9.45248	8.62692
Os07g0184600	Conserved hypothetical protein.	hypothetical protein	8.66721	9.06481	9.13718	9.00341	9.44967	9.53724	6.4321	7.06806	7.23234	7.48214	7.83027	8.79643	8.15628	7.87969	7.80415	8.74125	8.58516	8.9061	7.26829	7.13014	7.0669	7.44988	7.7151	7.1602	7.82164	7.77875	8.33103	7.74611	8.13556	7.62467	5.80599	6.20295	5.88987	5.61941	6.63372	6.28939	9.69616	7.76346	6.4803	7.89283	7.42419	6.43901	9.85984	7.15937	6.79825	8.05804	6.96157
Os07g0215600	(No Hit)	No Hit	4.8591	5.78702	5.91384	6.64432	6.06172	6.93717	6.61397	7.6446	6.947	5.94256	5.14942	6.36884	6.0764	4.00456	6.12969	6.68807	7.02844	5.58334	3.54164	4.39174	5.56049	4.24471	4.42218	4.49924	5.38633	6.39396	5.8675	3.91871	4.09594	5.04627	5.38661	5.87623	5.14204	5.58322	6.47383	6.69287	8.47981	6.81997	6.01814	6.51666	6.14535	5.10767	6.29228	4.62837	4.09644	5.46712	4.4726
Os07g0218000	(No Hit)	No Hit	2.49006	3.68618	3.46083	1.5806	2.33889	3.80156	3.79704	2.40032	2.36398	1.48071	2.50528	2.24143	3.58172	2.56911	2.5637	3.33813	2.52878	2.42125	3.92562	3.18181	3.51065	2.39123	3.88717	4.45046	7.26507	7.63284	4.124	2.13522	2.5276	3.93124	2.60929	3.06513	2.57389	2.3835	2.48907	2.01963	4.38237	2.44019	3.17652	2.95383	2.37244	3.43619	6.69792	6.31465	6.22006	5.53789	6.8771
Os07g0225300	OsNAC3 protein.	NAC domain-containing protein 67, putative, expressed	9.51136	9.81281	9.44285	8.31377	8.29348	7.88229	7.12148	7.46655	7.27001	8.0135	7.69688	7.77677	9.44286	9.6743	9.4021	7.82367	7.72948	8.77644	7.7636	9.93984	9.26003	7.05059	6.66	6.46486	7.83333	7.19278	7.42568	8.32985	7.79857	6.77122	7.43524	7.31848	7.34092	6.88327	6.82012	6.55347	7.4219	7.13834	7.46109	6.58901	6.55511	6.387	8.80931	7.44975	7.39839	7.66092	7.14137
Os07g0259700	PRLI-interacting factor G (Fragment).	H-BTB6 - Bric-a-Brac, Tramtrack, Broad Complex BTB domain with H family conserved sequence, expressed	10.5938	10.3505	9.74275	10.6016	10.2224	9.58335	11.4033	10.9563	10.7532	11.7957	11.2357	11.0708	11.8867	11.9983	11.7292	11.5182	11.5493	11.9597	12.268	12.2934	11.627	12.7153	12.3936	12.2144	11.672	11.2443	11.902	12.6162	12.2846	12.0928	11.9097	11.5564	11.8299	11.6515	10.9049	10.7888	11.3334	11.5058	11.6448	11.8964	11.5173	11.6324	13.5452	13.1808	13.2718	11.6984	13.1728
Os07g0273700	Transcriptional factor B3 family protein.	disease resistance protein, putative, expressed	5.03438	5.34715	4.73411	5.50378	5.89061	5.15806	7.10885	7.37121	7.06912	7.54732	7.77551	6.53514	8.33	8.00044	7.37387	7.84508	8.12638	7.87889	5.87643	7.18312	6.56274	6.61068	6.44908	6.61428	7.05379	6.71115	7.48539	7.48489	8.35811	7.21781	6.61374	6.61161	6.5721	6.57181	5.99782	6.7138	7.4918	7.43354	7.46999	7.38526	7.40563	7.70323	7.07703	7.69191	7.6959	8.03481	7.81494
Os07g0281500	Non-protein coding transcript, unclassifiable transcript.	No Hit	4.95898	5.0101	5.07651	5.75238	5.97425	5.58089	5.70477	5.64119	5.68997	6.36219	6.62312	6.44499	5.28059	5.84739	5.44174	5.85557	5.82803	6.01752	5.35004	5.77239	4.94158	5.69563	5.29485	4.83534	5.68714	6.12693	5.5755	6.84506	6.84205	6.97026	6.07716	6.37621	6.20626	6.02559	6.13019	6.09811	6.10014	6.78794	6.70385	6.63341	6.76813	6.80471	6.63734	6.25104	6.11334	7.74295	6.47171
Os07g0282500	Aldehyde oxidase and xanthine dehydrogenase, molybdopterin binding domain containing protein.	aldehyde oxidase, putative, expressed	5.76222	4.91661	7.21208	6.84003	6.97812	7.46407	7.12145	6.12884	5.61897	6.43779	6.48884	6.27323	0.504218	2.24056	2.20708	4.26681	3.50572	3.18896	7.72883	6.1374	8.50788	6.86106	8.22979	7.70334	8.47126	7.94625	8.28856	8.07548	9.01708	8.5351	8.66298	7.65953	7.46119	8.9205	6.7284	7.36282	6.58722	7.19043	8.17838	7.96016	6.99759	7.74462	3.16599	9.47475	6.81682	11.0649	7.48636
Os07g0295800	Hypothetical protein.	peptidase, putative, expressed	9.64563	9.68852	9.21655	10.197	9.86385	9.67449	9.98305	9.52104	9.41155	9.90114	9.42743	8.97139	9.01203	9.22533	9.33611	9.52147	10.2251	10.2322	8.22481	8.55684	8.71337	8.5915	8.73138	9.01441	9.43648	9.04937	9.693	9.55676	8.96972	9.10951	10.0196	9.20314	9.74059	10.4357	8.87482	9.89357	8.77338	9.06679	9.81579	10.0659	9.2625	9.83381	7.77766	8.7625	8.39831	10.8517	9.43351
Os07g0418600	Conserved hypothetical protein.	retrotransposon protein, putative, Ty3-gypsy subclass, expressed	6.17598	5.93584	7.32364	4.36086	4.67614	5.74712	6.27721	6.1068	5.94105	5.31016	5.77269	5.63088	6.96578	5.21395	5.22817	9.1337	8.89729	8.9303	12.5116	11.6669	13.3392	12.9895	13.251	12.9178	6.09464	5.38764	6.98858	8.27072	10.0322	8.67654	5.30106	5.62887	5.49498	5.89134	6.7035	6.28377	11.5935	12.3344	9.99997	10.9343	12.245	11.6171	13.7548	14.1941	14.1996	10.4324	14.2748
Os07g0418700	Conserved hypothetical protein.	retrotransposon protein, putative, unclassified, expressed	4.01317	4.35041	5.59144	3.59285	4.92123	5.21422	5.13252	4.76254	4.54436	4.12546	4.49368	4.8108	5.50193	4.18026	4.26047	7.49491	7.63335	7.73404	11.0341	10.2913	12.1786	11.5952	11.9465	11.7624	5.62693	5.14536	5.72637	7.41621	8.69301	7.33874	4.53684	4.93455	4.92991	5.84819	5.77642	5.42525	11.2809	12.0536	9.39984	9.87585	11.5743	11.0686	12.3484	12.9872	13.084	9.86341	12.9272
Os07g0432800	Myb, DNA-binding domain containing protein.	myb-related protein 306, putative	8.13863	8.77385	8.56126	8.78999	9.22928	8.70867	6.96481	6.98182	6.61126	7.16482	7.46889	7.67793	7.18325	6.53491	6.62756	7.1144	7.70501	7.78772	6.17537	6.23426	6.58816	6.37519	7.08616	6.45941	6.4634	6.73561	7.39806	5.9168	6.4801	6.70883	7.05758	6.93353	7.40201	7.33332	6.1954	7.10364	8.55953	6.89	6.74849	7.06264	7.06116	6.70507	9.42508	7.39067	6.59348	7.8581	7.29553
Os07g0437000	Flavin monoxygenase-like protein floozy.	flavin monooxygenase, putative, expressed	4.10183	1.79144	2.25797	3.18773	3.58465	2.35069	7.38696	6.77493	7.24454	5.24332	4.0988	4.69578	4.0495	3.97106	5.67318	3.83798	3.4918	4.07221	6.83226	7.51004	7.28865	8.00899	6.89653	7.53851	6.02041	7.79108	7.53761	7.33493	8.04431	8.49951	8.00454	7.36498	7.31587	8.11755	7.62853	7.55588	5.97985	6.32043	6.41435	6.94161	7.32255	6.65362	1.71449	0.842755	0.927007	2.5627	3.07748
Os07g0479400	Conserved hypothetical protein.	SNF7 domain containing protein, putative, expressed	3.34683	3.10954	3.20386	3.58935	3.71247	4.35276	2.73431	2.07225	2.36176	2.41488	2.88247	3.1553	3.43323	3.0523	5.83302	3.78515	2.68863	3.8172	4.80005	3.58757	3.54429	5.29458	4.9715	4.83045	-0.509763	4.25267	4.52882	3.64164	3.43493	4.02975	4.32865	4.18241	4.65926	4.54803	4.99102	4.80606	4.47617	4.40547	3.64381	3.3581	4.27696	3.577	4.35552	4.92078	4.67435	4.39775	4.6007
Os07g0481100	Protein of unknown function DUF315 domain containing protein.	ATROPGEF7/ROPGEF7, putative, expressed	2.19373	1.77955	2.99428	2.44879	1.82948	3.88462	0.482694	1.6913	1.76912	1.50265	1.61734	3.89305	2.99589	2.74546	3.14408	2.30934	2.0674	3.03861	6.91577	5.93829	6.84332	7.37385	7.65711	7.46625	3.71647	5.37713	4.42137	3.37947	2.64696	4.57153	6.7252	6.32424	7.06664	7.20487	6.62418	6.26966	6.00253	5.39463	5.88691	5.43492	5.77441	5.77223	6.46202	7.22737	7.56215	5.58766	7.83238
Os07g0488800	(No Hit)	No Hit	5.17753	5.92542	6.04095	6.67646	6.15107	6.99364	6.58328	7.75842	7.07646	5.85282	4.67955	6.35995	6.22599	4.44016	6.21043	6.56089	7.08987	5.57654	3.74878	4.5796	5.88658	4.46374	4.45166	4.42227	5.61697	6.20444	6.10895	4.68732	4.14415	5.60588	5.51326	5.80811	5.12911	5.49899	6.3434	6.74228	8.7525	6.77664	5.88245	6.53959	6.29916	5.27018	6.1957	4.63351	4.46558	5.64958	4.60785
Os07g0495400	ATP synthase delta' chain, mitochondrial precursor (EC 3.6.3.14).	No Hit	8.07046	8.25993	10.0017	7.9252	8.27297	8.71442	7.60628	8.11341	8.16799	7.71676	8.38565	8.96539	7.69412	8.29654	8.20834	8.03976	8.15077	8.64246	8.32877	8.38545	7.89396	8.43228	9.08141	8.48125	8.75417	8.85749	8.432	9.37758	9.46459	9.51374	7.69148	8.20931	8.20394	7.31721	8.02771	7.95518	8.71131	8.56429	8.54002	9.15763	8.54981	8.16678	8.37282	8.3383	9.3447	9.12544	8.60558
Os07g0501800	Hypothetical protein.	leucine-rich repeat family protein, putative, expressed	4.79566	4.18841	5.11496	3.51403	3.50719	5.61789	3.63738	3.49949	3.23206	3.17752	2.99942	3.37543	3.71185	3.506	3.06308	3.72468	3.72215	2.02119	8.91466	8.08288	8.78589	9.64665	9.89885	10.0588	4.40016	5.05147	5.28449	3.85507	5.20763	5.99194	8.39506	7.93997	8.35054	8.67312	7.58275	7.63035	5.92574	6.34647	6.90998	6.46323	6.40025	7.08789	9.96937	10.0112	9.91123	8.78788	10.5648
Os07g0520600	Hypothetical protein.	expressed protein	11.32	11.2221	11.971	11.307	11.8091	12.2008	11.9813	11.9686	11.4629	10.7864	11.2808	11.5105	10.4343	10.9762	10.64	10.7285	10.6897	10.4437	13.6213	12.6546	13.9086	13.3792	14.0887	13.8141	10.513	10.2429	10.4548	11.3914	11.2091	10.9483	11.7278	11.9092	11.9581	11.7363	11.9803	11.5324	10.6639	10.9689	11.2704	11.2119	11.3065	11.5692	12.8029	13.1601	12.5152	14.1575	12.8522
Os07g0535000	(No Hit)	No Hit	7.65513	7.80717	8.40686	8.17609	8.29084	8.3552	8.33745	7.73836	7.39718	7.50473	7.33993	8.81495	5.98089	5.57265	6.60189	5.91025	6.87936	6.61454	6.28447	5.9049	7.22898	6.17235	6.74264	6.3541	7.20876	6.8473	7.1757	6.08477	6.577	7.62665	8.37162	8.46006	8.73901	8.7948	9.05224	9.4251	11.1865	9.35693	8.51078	9.73493	9.1604	7.97477	8.16987	6.09741	6.67358	7.70708	6.30324
Os07g0549100	Conserved hypothetical protein.	expressed protein	2.68766	2.17563	2.28675	2.33168	2.37912	2.61895	2.6751	2.99757	2.54679	1.40787	2.55049	3.13694	4.99251	2.8282	2.21311	4.70102	2.3776	2.73697	3.58597	2.91422	4.16513	4.04681	5.15987	4.92931	3.89478	4.63895	3.12299	2.84384	3.09058	4.00507	7.91362	8.34764	8.25215	8.00116	9.07526	8.55216	6.71641	6.67156	6.84586	6.49548	7.0637	7.09429	2.90484	5.08995	5.72034	5.06606	6.31344
Os07g0552800	Cellulose synthase family protein.	CSLF2 - cellulose synthase-like family F; beta1,3;1,4 glucan synthase, expressed	6.60723	5.57369	7.06078	4.76115	4.77614	6.39236	3.28288	3.88988	3.22118	4.07799	3.58762	3.37645	4.08067	1.58198	0.933375	3.93025	2.2959	1.789	5.46577	5.99555	4.98326	5.07429	3.34045	3.68177	4.80136	6.02027	5.82016	6.45404	5.4348	5.27689	7.88766	7.21061	7.34037	7.72185	7.40115	7.91888	6.66245	6.94293	7.0088	6.97274	6.54461	6.95265	1.99189	1.18759	1.11146	4.66598	1.25066
Os07g0553000	(No Hit)	CSLF1 - cellulose synthase-like family F; beta1,3;1,4 glucan synthase	8.41221	7.79774	9.32024	6.53859	6.03585	8.56767	5.61959	5.01145	5.44616	6.47894	5.76942	6.39573	5.37478	5.04055	6.62553	5.45909	4.99416	6.1793	7.84645	7.76212	7.68139	6.8005	5.88589	6.71995	6.0422	6.88501	6.27055	7.84778	7.50868	6.85559	9.67067	9.7522	9.98625	9.54722	9.61512	10.5187	9.81739	9.54542	9.98484	9.98653	9.21033	9.71309	4.56243	5.12112	4.91006	6.69929	4.9803
Os07g0556100	(No Hit)	No Hit	8.649	8.98835	8.95966	9.15803	9.40889	9.39906	7.5831	8.04403	8.23554	7.71611	8.07795	9.76628	8.55542	8.13328	7.84928	7.86385	8.16556	8.20651	7.03186	6.79795	6.80524	7.05356	7.3704	6.6574	8.13584	8.45751	8.81765	7.63993	8.01096	8.94478	7.10482	7.70765	7.47183	7.12293	7.83247	7.571	12.7266	9.98956	8.71469	10.5028	9.73269	8.47919	9.96644	7.89172	7.39476	8.75029	7.66588
Os07g0560700	Non-protein coding transcript, uncharacterized transcript.	No Hit	8.91721	9.50203	9.09384	3.84382	4.28466	4.7419	7.03745	7.24114	7.23691	4.83712	4.76686	5.12877	6.25092	6.62337	6.22153	4.98459	5.19204	5.51466	10.4275	9.79086	10.1761	10.6232	10.88	10.5787	7.30998	6.64008	7.27696	5.16415	5.57177	5.62595	7.43078	7.57493	7.86899	7.29519	7.50123	7.29838	6.60829	6.04272	7.0134	5.73982	5.9541	6.37514	10.8814	12.606	12.5988	8.99589	11.8929
Os07g0564200	Conserved hypothetical protein.	expressed protein	6.54765	7.83053	6.38146	6.14922	5.55588	6.53294	6.75681	6.43472	6.64301	6.09247	5.53744	7.30965	6.37685	6.8017	6.5247	5.00802	6.06413	6.92228	11.6049	10.3226	11.2548	11.3459	11.0096	11.8904	8.52268	8.74909	8.97692	9.17676	8.90156	9.11907	4.88332	5.07783	3.73268	4.52283	5.91364	4.96633	4.87193	6.003	4.29831	4.53685	5.20798	3.78185	11.3051	11.2607	11.5245	8.83334	11.1787
Os07g0572300	Plant protein of unknown function DUF868 family protein.	expressed protein	10.4748	9.85485	10.1055	9.13415	8.70493	9.00697	10.5406	10.1832	9.52879	9.43664	9.07614	9.12744	8.91518	9.15288	8.53947	8.53652	8.43508	8.61457	9.89073	9.66584	9.3409	9.29705	9.50853	8.98718	9.06217	8.81493	9.52776	9.38203	8.97382	8.77892	9.14153	8.87851	8.85468	9.28502	8.54979	8.84666	8.23588	8.41057	8.48136	8.96309	8.38131	8.57265	9.40583	9.96731	9.29402	9.10255	9.57667
Os07g0587500	Arm repeat-containing protein.	retrotransposon, putative, centromere-specific, expressed	8.94493	9.17636	9.16428	9.76482	9.89033	9.41882	9.96817	10.226	10.1962	10.9942	11.1005	10.985	10.607	10.4788	10.0823	10.9777	10.676	11.0801	8.78397	9.78161	9.25584	9.51189	8.95426	8.98918	10.1869	9.99891	9.89909	12.3309	11.957	11.4873	10.079	10.0935	10.5503	10.2507	10.74	10.7409	10.9094	10.3245	10.8074	10.4074	10.1251	10.5422	9.97464	9.20954	8.88393	11.0695	10.0553
Os07g0599600	Hypothetical protein.	retrotransposon protein, putative, unclassified, expressed	6.87591	4.5096	4.59845	5.92913	5.47454	4.75382	4.46304	4.42558	6.00364	4.81463	3.79161	4.06455	5.38751	7.35959	6.80369	7.27134	8.1593	7.77171	11.5503	11.4084	11.7393	10.2656	10.9421	10.4219	7.50662	6.83445	5.41041	5.98092	7.07483	6.81971	13.5553	13.2957	13.5663	13.3003	12.8026	12.7059	11.7857	11.3898	13.0197	11.6582	11.4034	12.423	2.66187	10.4394	11.4115	10.553	10.4288
Os07g0615200	ZIM domain containing protein.	zinc-finger protein, putative, expressed	14.0184	14.0399	15.2676	15.45	15.0308	15.3544	14.6127	14.4619	14.6212	14.5381	14.8596	14.7887	14.8816	15.0348	14.7249	15.0504	14.7235	14.7548	14.57	14.3691	15.1406	14.8716	14.8121	15.2084	14.6747	14.2803	14.1212	14.9019	14.6554	14.5133	14.5966	14.5665	15.2587	14.9421	14.6509	15.6912	15.7892	15.2946	15.9645	15.3958	15.4528	16.0664	12.5742	13.4256	13.7268	15.4949	13.8066
Os07g0622000	Abscisic acid-inducible protein kinase (EC 2.7.1.-) (Fragment).	CAMK_CAMK_like	13.5049	13.5281	13.3609	11.9428	12.0277	11.9436	13.225	13.1406	13.0982	13.0142	13.2823	12.9372	12.7675	12.8826	12.7898	11.9524	12.1538	12.093	13.2799	13.5448	13.5095	12.239	12.0949	12.2062	12.5114	12.1899	12.7232	12.8062	12.4665	11.7157	12.8432	12.5896	13.0811	12.5511	12.127	12.4709	12.4154	12.2578	13.0119	12.403	12.3095	12.8005	12.176	12.7042	12.7733	13.2479	12.3104
Os07g0627300	Myb-related protein B (B-Myb).	MYB family transcription factor, putative, expressed	9.34109	9.46252	8.61084	10.8451	10.7678	9.98947	10.0448	10.0086	9.72078	10.1973	10.1416	9.24084	9.83376	9.85368	9.32702	10.3258	10.6892	10.3723	8.73829	9.48443	8.64846	9.83245	9.46982	9.36242	9.51838	8.99641	9.36201	9.63155	9.98812	9.27631	8.71976	8.30516	8.61619	9.17849	8.22861	8.85513	8.32732	8.60229	9.01229	9.14469	8.81269	9.40197	9.90447	9.544	9.47027	8.82128	9.72114
Os07g0635700	E-class P450, group I family protein.	retrotransposon protein, putative, unclassified, expressed	4.14978	4.24289	4.49338	5.66985	5.55918	5.90665	6.66094	5.90176	5.35741	5.64687	5.5227	6.12528	5.18349	5.58944	5.45291	5.23856	5.75269	6.24372	6.18839	4.36007	6.12286	5.34371	6.3583	6.47468	7.35015	6.62243	7.14974	6.82768	6.98127	7.57646	6.94658	6.72853	6.73269	7.27378	5.83441	6.41662	5.15907	5.00313	6.89287	5.05636	4.95132	6.00175	2.70356	9.02087	8.01311	10.7856	9.75206
Os07g0637200	Protein of unknown function DUF537 family protein.	expressed protein	10.8864	10.8467	10.5349	9.5367	9.63482	9.78042	10.8635	11.0461	10.7991	9.06735	9.40441	8.56313	10.4193	10.3638	10.0452	9.13102	9.29614	9.68809	10.3922	10.5699	10.388	10.7815	10.778	10.8888	10.7132	10.3473	11.0583	10.1751	10.2404	10.2965	10.6271	10.3115	10.9125	10.7894	9.83275	10.9424	10.7747	10.8698	11.3038	9.24679	11.119	11.5075	11.3419	11.6325	11.4138	11.2504	11.3581
Os07g0644200	NodH (Fragment).	nodulation protein-related, putative, expressed	9.45563	9.75397	10.0483	9.66307	9.88226	9.57886	9.71553	10.3278	10.1992	8.28727	9.18131	9.20425	8.04166	9.13764	8.48282	8.37875	8.87411	8.20633	9.94579	9.45231	9.83873	9.4685	9.55178	9.8031	9.49168	9.02849	9.16579	10.9393	10.3851	9.62978	9.15188	8.78409	9.0235	9.22148	8.15733	8.73474	7.42046	7.84346	8.73337	8.38484	7.90388	9.04495	8.81748	9.78635	9.42167	10.5571	9.61611
Os07g0664500	Glucose/ribitol dehydrogenase family protein.	sex determination protein tasselseed-2, putative, expressed	5.24413	4.40507	6.54306	3.67326	3.39829	4.95694	6.01649	4.53819	5.47987	3.21229	2.9981	4.31407	3.68729	3.22302	3.56792	3.36627	2.08938	2.17296	7.86146	6.60056	8.09638	6.16219	7.15974	7.77835	5.1595	5.84399	4.09663	5.86896	4.89416	5.3165	5.85787	6.06532	6.37224	7.44647	6.56539	7.52394	5.31686	5.82642	6.74616	7.05623	5.87459	7.15689	5.35438	6.6286	7.96685	6.53335	8.30582
Os07g0668100	Hypothetical protein.	GEX1, putative, expressed	4.57919	4.40575	4.20799	4.50375	4.2466	4.55578	5.47522	4.51076	4.1646	4.11793	3.42336	3.76855	2.55823	3.20136	4.20475	2.83005	3.65525	2.29647	4.64122	4.39283	5.23944	4.99533	5.52775	6.07061	4.86777	-2.16521	3.22895	3.69263	3.75022	4.0473	2.73125	2.49319	1.54094	2.53655	3.63461	2.07031	3.1931	3.5398	2.97325	2.74602	2.723	2.0842	5.25631	5.18763	4.06762	4.82982	5.36927
Os07g0671100	Conserved hypothetical protein.	expressed protein	1.43289	2.5895	3.72741	2.11022	2.16999	2.20179	2.984	2.64266	2.77901	2.2235	2.32997	1.81519	2.56707	2.29174	2.22894	2.93149	2.34947	2.77728	2.74475	1.92702	1.02218	1.93289	2.01914	2.59619	3.28543	1.53309	2.93379	2.29599	2.30885	3.51058	3.56307	2.42789	4.29534	3.78973	3.12063	3.47019	3.37957	2.87951	3.35212	2.65683	1.2121	3.19576	3.10535	4.07892	5.30649	4.44815	3.30151
Os07g0681100	Atypical receptor-like kinase MARK.	inactive receptor kinase At2g26730 precursor, putative, expressed	9.78201	9.5647	9.64678	10.9327	10.6624	10.3294	10.0986	9.24933	8.93026	10.9488	10.7339	10.2396	9.0909	8.54522	8.56899	10.423	10.2445	10.2257	10.8977	10.8426	10.6505	11.7962	11.8688	11.7048	9.50516	9.18581	9.45145	10.5199	10.8437	10.5891	11.0632	10.8005	11.132	11.196	10.6312	10.6003	9.6695	9.71635	10.3705	10.6044	10.0826	10.2241	11.743	11.9983	11.883	9.7357	11.6478
Os07g0681200	Acid phosphatase (Class B) family protein.	HAD superfamily phosphatase, putative, expressed	1.03568	1.09031	2.9597	1.63529	2.50176	2.0492	0.0950341	1.06881	2.05547	0.410599	1.56023	1.28822	3.81271	1.98887	3.17425	3.52522	2.37533	0.070864	7.52814	6.76117	7.85623	8.47713	8.04555	8.05306	4.2419	2.51407	4.85189	2.78426	3.43021	4.01555	6.54163	7.09542	7.15156	6.56204	7.13854	7.29526	6.15964	5.54023	6.67399	5.54781	5.83166	6.70735	7.89899	7.33913	8.08926	8.54782	8.01577
Os07g0693000	Protein kinase domain containing protein.	MRH1, putative, expressed	7.41505	6.92796	7.90748	6.68093	6.59763	7.6809	6.59881	6.03425	5.86709	5.20236	5.21732	5.28499	5.61667	5.07129	5.40947	5.0924	4.9772	4.85448	7.26992	7.07596	8.15433	7.51306	8.05629	8.08986	6.35507	5.68644	6.40415	5.38492	5.59113	6.13026	8.12082	7.53202	8.20693	8.52834	7.92037	7.85492	5.84778	5.72107	6.91387	5.64137	6.00107	6.6654	6.59067	8.58217	8.09085	8.82332	8.36976
Os08g0103400	Conserved hypothetical protein.	zinc finger DHHC domain-containing protein, putative, expressed	8.24066	8.45771	8.31194	8.70732	8.78437	8.56278	8.91419	9.08012	9.00211	8.55843	8.69755	8.1768	8.79681	8.74169	9.03051	8.86492	9.18183	8.96531	9.00572	8.45115	8.88847	8.63097	9.13408	9.66085	8.11309	7.96921	7.92869	8.0671	8.54174	8.42089	5.90502	5.97313	6.39956	6.16759	6.21603	6.37786	6.94102	6.41256	6.73825	6.37672	6.5397	7.0733	9.22722	10.0453	10.0717	9.51446	9.93384
Os08g0103500	Phosphatidylinositol-specific phospholipase C, X region domain containing protein.	phospholipase C, putative, expressed	5.97481	5.97215	6.48039	6.87791	6.76416	6.86374	6.63328	6.26441	5.85449	7.602	7.55832	7.11336	5.92475	6.31328	6.44963	7.08901	7.16726	6.76775	10.2966	9.02329	10.1094	10.5067	10.9699	11.3554	6.85661	6.83388	7.52632	7.67957	7.48341	7.0737	10.9122	10.5204	10.9288	11.1034	10.6708	10.7009	8.77151	8.76195	9.75151	9.53017	9.22102	9.95029	10.6512	11.4832	11.2619	11.3301	11.9042
Os08g0109000	VHS domain containing protein.	VHS and GAT domain containing protein, expressed	10.825	10.5914	10.8917	10.8333	10.9403	10.9114	11.195	10.8092	10.8182	11.4153	11.5073	11.1769	10.2709	10.8548	10.6437	10.7634	11.2114	10.921	11.5859	10.8699	10.8149	11.3578	11.1794	11.3399	11.0663	10.4233	11.4626	11.4735	11.2861	11.1509	10.4312	10.3912	10.6779	10.5424	10.518	10.4627	10.2438	10.6036	10.696	11.0403	10.6661	10.8777	12.4899	12.1651	12.0894	11.2125	12.1722
Os08g0119500	Conserved hypothetical protein.	methyltransferase domain containing protein, expressed	9.20514	8.79188	8.65809	9.45512	9.28881	8.90453	8.81412	8.73606	8.37641	9.52146	9.26213	8.44307	9.16936	8.84643	8.47352	10.0599	9.83907	9.92035	9.13835	8.83733	9.91463	9.89104	10.5353	10.4712	6.52139	4.60294	4.81576	8.6294	9.18627	8.08348	10.07	9.48437	10.001	10.0654	9.46386	9.28208	7.74537	7.79752	9.11651	8.62521	8.68739	9.34629	10.1696	11.4556	11.6136	9.90959	10.8275
Os08g0120600	Aldolase C-1.	fructose-bisphospate aldolase isozyme, putative, expressed	5.95877	5.73878	5.63375	7.59484	6.96843	7.51501	6.86181	6.53008	6.88518	8.15073	7.59033	8.37394	7.33161	7.58589	7.58786	8.57032	7.66887	8.60708	6.68963	7.15432	7.9973	7.81469	6.94081	7.37673	8.19147	7.65201	8.4744	9.62621	8.83873	8.63177	7.38496	6.41843	6.85372	8.65107	7.41991	8.04383	6.46516	6.76402	6.88897	8.25572	6.86729	7.47853	2.80249	4.16274	4.80207	7.11574	3.54164
Os08g0189600	Germin-like protein 6.	Cupin domain containing protein, expressed	7.23574	6.69621	7.32091	7.59289	7.09495	8.41427	5.17094	4.12587	4.87147	6.80103	6.56661	6.14459	5.22298	4.7333	4.92078	6.15448	5.78832	6.42192	8.64286	10.196	9.44858	10.5154	9.19697	10.3147	7.28962	6.91178	5.19474	7.47802	8.35734	6.07178	10.6832	10.911	11.6818	10.9194	9.43829	11.0045	11.1704	10.6099	12.0888	11.9389	11.3593	13.1017	2.27573	3.2421	4.2112	7.75304	4.27424
Os08g0201500	Conserved hypothetical protein.	expressed protein	4.29485	4.07869	5.80225	5.75466	5.76043	6.45073	5.71152	4.58214	5.38267	7.80585	7.34513	8.40816	4.71157	3.60185	3.60391	6.45787	5.96338	5.05615	7.37839	7.40142	7.43699	7.53746	6.81029	7.11326	6.51628	7.08387	7.01894	7.94494	8.11914	7.54997	6.24842	6.46624	6.82952	6.79596	6.73627	6.95036	6.13716	6.24048	6.58	6.18635	5.95163	6.85345	4.66704	5.67409	5.25288	6.69909	4.52806
Os08g0230200	Conserved hypothetical protein.	expressed protein	8.91495	8.89296	9.36684	9.18593	9.37189	9.51907	8.59822	8.91043	9.11606	8.73767	9.06847	8.83126	9.38445	9.4388	9.06337	9.51279	9.26099	9.57164	12.8119	11.9942	12.4082	12.8591	13.1393	12.9119	9.92135	10.2564	10.5223	10.2567	10.3397	10.5253	12.6718	12.2997	12.9658	12.6605	11.983	12.21	10.8747	10.8309	12.1248	11.0626	10.9636	12.2509	13.8541	14.1889	14.49	13.1104	14.0397
Os08g0236200	Conserved hypothetical protein.	No Hit	8.30996	6.81953	10.8178	9.0277	9.31093	11.576	7.26147	6.33115	6.17758	7.09995	7.75811	7.85527	4.9676	4.83339	4.29737	6.89347	7.44473	6.02314	12.3139	8.17072	11.7105	8.93039	11.2664	10.5753	8.29733	7.72223	7.68848	7.26157	8.44283	8.85062	7.61719	8.0089	8.17915	7.88433	7.64402	8.36955	7.50123	6.98355	7.6326	7.30382	7.14215	7.75955	4.91523	11.3993	9.05607	14.4947	11.1146
Os08g0238200	Endo-1,3;1,4-beta-D-glucanase precursor (EC 3.2.1.-).	retrotransposon protein, putative, Ty1-copia subclass, expressed	7.89054	6.47765	10.452	8.67605	9.0239	11.1865	6.82719	5.87359	5.49832	6.7295	7.38417	7.21284	5.26334	4.55989	4.11903	6.76226	7.14793	5.93999	11.9169	7.40145	11.0835	8.28268	10.9576	9.7966	6.65283	6.81542	7.25885	6.30623	7.70416	8.08373	6.36128	6.89636	6.47404	6.5368	5.77975	6.57374	6.61758	5.99538	6.46744	5.95793	5.87269	6.48362	4.58765	11.0045	8.85763	14.2428	10.8524
Os08g0243900	Conserved hypothetical protein.	expressed protein	10.3704	10.2203	9.84641	10.8921	10.7457	10.3121	11.0034	10.6391	10.472	11.9445	11.5069	11.0858	11.1773	11.321	10.9982	11.0909	11.2868	11.6824	11.6564	11.4689	11.5979	12.0582	12.0652	11.9099	11.1626	10.7409	11.3375	12.8111	12.4	12.2341	12.393	11.831	12.0824	12.2907	11.7877	11.5758	11.3357	11.6156	11.708	12.16	11.7305	11.7179	12.1724	12.6857	12.3651	12.6055	12.6498
Os08g0269000	Protein of unknown function DUF593 family protein.	DUF593 domain containing protein, expressed	4.87705	4.34658	5.43612	4.2555	4.49968	5.73256	5.62247	4.84588	4.5649	4.07041	4.73371	5.12775	4.37621	5.21712	4.45557	4.69396	4.68354	4.04861	6.88132	6.35261	5.84613	7.61543	7.22189	7.46664	6.19969	6.73629	5.84017	7.26738	6.82489	6.81585	7.13705	6.85602	7.23636	7.36752	7.34323	7.49745	5.23706	5.96582	6.21563	7.05355	6.62671	6.38475	7.68744	8.13051	8.36612	6.91433	8.0816
Os08g0282000	CD9/CD37/CD63 antigen family protein.	tetraspanin family protein, putative, expressed	11.8304	12.3226	11.9661	11.7413	12.2782	11.9101	11.8662	12.5691	12.4392	11.9176	12.5571	12.1706	12.0294	12.7875	12.516	12.253	12.5491	12.6703	12.3859	12.756	12.3792	12.9961	12.6365	12.5978	12.975	12.7163	13.2121	13.8216	13.3675	13.2461	12.466	12.7307	13.1858	12.5641	12.7037	12.9035	12.5193	12.5111	13.0204	12.3915	12.8179	13.1774	13.1387	13.4615	13.3363	12.9855	13.0232
Os08g0293100	Conserved hypothetical protein.	expressed protein	7.28931	6.86213	7.56807	5.37941	5.46965	6.38281	6.73335	6.50501	6.04526	6.56833	6.51114	7.0933	5.60992	5.68566	5.59828	5.88246	6.07522	5.83609	8.0647	8.43121	8.28461	8.00673	8.62414	8.84008	6.76232	7.3761	8.04453	6.9065	7.11022	7.14742	7.19895	7.05011	8.14622	6.84037	6.39701	6.51862	6.45311	6.23396	7.49321	6.86714	6.25208	7.79488	8.88429	7.72215	7.41702	10.594	8.57402
Os08g0302100	Conserved hypothetical protein.	No Hit	3.20186	3.16097	3.2852	3.21548	3.76397	3.27116	3.58511	3.12414	3.5648	3.74097	3.67132	4.96138	1.65439	2.95104	2.60094	3.79975	3.34543	3.99803	6.31111	6.34324	5.91866	6.74885	6.53571	6.46698	5.40521	3.2187	4.34213	5.13318	5.213	5.24386	5.02258	4.74985	4.7932	5.24175	4.78498	4.85389	3.11822	2.55551	4.42509	4.84693	4.43812	4.81459	8.87329	7.92248	7.95131	7.3469	8.47214
Os08g0305300	TPR-like domain containing protein.	cig3, putative, expressed	12.1931	12.144	11.7933	12.6128	12.5765	12.3665	12.6243	12.4078	12.4133	12.4939	12.0905	11.4011	12.167	12.5671	12.2909	11.859	12.6387	12.8877	10.9757	11.2236	11.4745	11.885	11.9724	12.1674	11.4877	11.2097	11.7812	12.1806	11.8388	11.7485	11.8201	11.2298	11.7763	12.0895	11.1701	11.9334	10.9609	11.5449	12.13	12.1527	11.513	12.2112	11.8326	11.6122	11.5975	12.3295	12.2141
Os08g0314800	Poly(A)-binding protein.	polyadenylate-binding protein, putative, expressed	8.48037	8.25318	7.84212	8.28751	7.98434	7.91467	8.8317	8.71656	8.78053	8.59755	8.67708	8.27675	8.14704	7.84456	7.79338	7.96986	8.19902	8.12	9.07589	8.97917	8.67369	9.37114	9.27227	9.26676	8.48655	8.18304	8.4591	8.59664	8.95728	8.54828	8.44804	7.91677	8.44937	8.88157	7.96251	8.61034	7.98444	8.37004	8.73387	8.37465	8.34618	8.84231	10.3647	9.8536	9.91841	9.26324	10.1312
Os08g0321000	Beta-Ig-H3/fasciclin domain containing protein.	fasciclin-like arabinogalactan protein 8 precursor, putative, expressed	11.3226	9.90601	12.4803	10.2152	10.185	12.0498	10.793	8.76232	8.86146	9.21952	9.18062	9.66267	7.5557	7.42147	7.03074	8.86486	8.61178	8.72436	14.847	14.2223	15.3039	14.6579	15.1935	15.1321	12.4057	12.3237	11.9628	12.2998	12.7191	13.4881	15.0634	14.4294	15.3865	15.0746	14.3915	14.4767	12.6414	13.046	14.2263	13.7998	12.9447	14.4636	14.7225	15.5448	15.455	13.3777	15.0473
Os08g0327900	(No Hit)	No Hit	4.93044	6.41877	6.18828	6.90618	6.38081	7.06506	6.71806	7.91122	7.28692	6.00834	5.12973	6.40552	6.43189	4.05666	6.24611	6.87283	7.28747	5.51013	3.85386	4.80556	5.79838	4.4205	4.50559	4.23715	5.16705	5.37187	5.44669	4.74353	4.24321	5.60235	5.53929	5.99993	5.51292	5.67126	6.50671	7.08273	8.93674	6.89059	5.97139	6.58092	6.4615	5.38611	6.44645	4.71302	5.10669	5.58596	4.50506
Os08g0376200	NUDIX hydrolase domain containing protein.	hydrolase, NUDIX family, domain containing protein, expressed	7.75081	7.81855	8.52437	8.00211	8.20037	8.52156	8.65582	8.41534	8.36547	9.36419	9.58082	9.53756	8.49348	8.34645	8.36632	8.51171	8.6448	8.3236	9.45804	8.97916	9.44583	8.72809	8.87235	9.40477	8.90926	9.14908	9.15272	9.98659	9.60197	9.51516	9.53276	9.4463	10.0195	9.56512	8.86815	9.59863	8.29133	8.79112	9.62338	9.13856	8.79752	9.75101	9.79587	10.3497	10.1219	11.9496	10.3394
Os08g0387200	Protein of unknown function DUF81 domain containing protein.	membrane protein, putative, expressed	4.95488	4.85599	5.66917	4.79973	3.30434	4.42744	5.61505	5.8042	5.53251	4.63538	4.90976	5.17258	4.82253	4.8826	4.81926	4.64608	4.59478	3.71146	9.42949	9.53864	9.89856	9.11635	9.52973	9.89136	9.15867	8.86994	9.44195	8.72126	8.25774	8.54402	4.01208	4.42584	3.37486	3.96973	4.95202	3.29991	6.64051	4.22208	4.28752	3.60848	4.23188	3.74832	8.33628	7.95638	8.39697	7.31235	8.29784
Os08g0414600	Soluble quinoprotein glucose dehydrogenase domain containing protein.	NHL repeat-containing protein, putative, expressed	9.21918	9.54235	9.46382	10.2436	10.3301	10.254	10.3304	10.4456	10.3627	10.8006	10.9823	10.4336	9.62825	9.7118	9.50215	10.4215	10.5502	11.23	10.8413	11.4031	10.8713	11.7448	11.2759	11.616	10.7728	10.5268	11.0647	11.8185	11.9989	11.4102	11.1405	11.2567	11.1676	11.1582	10.96	11.4311	11.8617	11.922	11.8314	11.8163	11.8055	11.9167	12.3204	11.8778	11.9582	12.7442	12.6429
Os08g0429200	Non-protein coding transcript, uncharacterized transcript.	expressed protein	7.67887	7.72486	7.9725	7.87948	7.8414	8.24424	7.24452	7.64377	7.67372	7.52978	8.17468	7.56091	7.35877	8.05308	7.26831	7.36907	7.54584	7.60228	9.1338	7.78644	9.04753	9.0203	9.56638	9.16681	8.30684	7.76406	8.22517	8.56559	8.87045	8.949	8.20909	7.9918	8.43551	8.59546	8.45495	8.57086	6.67089	6.86052	7.68583	7.24045	6.87239	8.23044	7.68438	8.35403	8.45546	8.67189	9.04786
Os08g0447000	D-3-phosphoglycerate dehydrogenase, chloroplast precursor (EC 1.1.1.95) (3-PGDH).	D-3-phosphoglycerate dehydrogenase, chloroplast precursor, putative, expressed	12.004	12.139	11.3463	12.1109	12.2299	11.5562	11.9377	12.1448	11.9577	11.4899	11.9535	11.1072	11.2396	11.6056	10.6368	12.2331	12.1575	11.5722	13.6176	14.7726	13.0755	13.9741	12.978	12.9494	12.7093	12.8342	12.961	13.7805	13.1283	12.7156	12.5082	12.3523	12.3849	12.971	12.7599	13.1733	13.2095	13.2818	13.2029	12.9261	13.1689	13.7794	12.8228	12.7361	12.5706	13.3955	12.7406
Os08g0474000	AP2 domain containing protein RAP2.6 (Fragment).	AP2 domain containing protein, expressed	3.77714	3.39223	5.43875	2.96591	2.31916	2.68509	3.37289	2.6564	2.70873	3.77763	3.6802	2.84769	5.0137	1.86589	2.65106	2.41113	2.53863	2.79959	3.57768	5.55206	8.24454	3.21666	3.24103	2.46754	7.17524	5.11009	4.62069	3.656	2.59046	3.95536	3.62348	3.5922	7.96983	4.02633	4.94561	3.69862	3.3793	4.13251	6.54065	3.41728	3.71214	3.56922	2.66604	3.02351	1.78826	3.06055	2.55795
Os08g0503000	Conserved hypothetical protein.	skin secretory protein xP2 precursor, putative, expressed	7.69132	7.08109	7.07158	4.79933	5.24323	5.85239	6.68311	6.1478	6.12276	3.99589	3.26224	4.73678	5.23801	5.56828	5.45375	3.76334	3.90155	4.78486	16.3138	15.5104	14.4564	15.6598	15.3218	15.5116	9.20012	8.22877	11.2716	9.38519	9.02264	7.38487	15.2534	14.5345	15.9143	15.2563	14.8357	14.1575	11.8589	12.5279	14.7561	13.1762	13.7361	15.8157	15.7568	16.5206	16.4459	7.77618	14.9399
Os08g0516600	Conserved hypothetical protein.	expressed protein	9.05202	8.72463	9.16682	8.67122	8.5902	8.69908	10.2036	9.67741	9.8937	9.97287	9.19566	9.70555	10.5419	10.1759	10.3441	11.6423	10.6467	11.6779	11.2374	10.4652	11.4571	11.5819	11.7668	12.2364	11.8003	11.3729	11.6042	13.0683	12.0743	11.9444	12.3452	12.102	12.5562	12.3094	11.8786	12.1074	11.4062	11.5567	12.5638	12.5706	11.8564	12.2474	10.8071	12.3763	12.8815	12.7299	12.5001
Os08g0524400	Protein of unknown function DUF568 domain containing protein.	AIR12, putative, expressed	6.06873	5.29636	7.74492	7.90689	6.21469	7.42297	7.00798	5.90771	6.4769	6.07139	6.74049	5.7959	6.10784	5.79417	4.58762	5.00536	6.31744	6.22875	12.4798	11.7078	11.5639	13.0954	12.9346	12.4503	5.74033	6.41315	7.36013	8.86758	6.82002	6.42571	13.4271	12.7848	13.599	13.4822	13.1411	12.5735	10.347	11.1496	12.0342	11.7696	11.4894	12.1088	13.2202	14.2476	13.9566	11.5784	13.8744
Os08g0537900	AP2 domain containing protein RAP2.2 (Fragment).	AP2 domain containing protein, expressed	6.82022	6.6696	7.49	8.12712	7.94917	7.30567	8.13599	7.30352	7.22863	8.81516	8.46791	8.37651	6.48456	6.32502	6.22014	7.85879	8.29097	7.73587	8.1207	8.24582	8.47117	8.48321	8.74393	8.9661	8.84642	8.51514	8.81184	9.75792	9.61923	10.2081	9.15217	8.67666	8.93146	8.87394	8.33748	9.00892	8.34412	9.16029	9.66651	10.2931	9.5528	9.46416	10.0354	9.90292	9.8091	9.37361	10.2696
Os08g0542700	Ankyrin repeat containing protein.	ankyrin repeat-containing protein, putative, expressed	7.93674	7.71937	8.10679	7.45155	7.47816	7.55085	8.32651	8.23357	7.8541	7.86107	8.11439	7.89906	7.68514	7.557	7.35359	7.11486	6.92285	6.82387	9.60245	9.9421	10.1509	9.17193	9.11554	9.48468	9.3185	9.01977	9.71741	9.26471	9.16214	9.13408	10.2871	9.74136	10.3751	9.83731	9.31076	10.0791	9.93574	9.63871	10.278	7.29563	9.82699	10.1274	10.2586	10.3657	10.3368	10.1611	10.4743
Os08g0544800	PCF2.	TCP family transcription factor, putative, expressed	8.95209	8.92759	8.7376	10.1825	9.92596	9.85291	9.75316	9.44592	9.4896	10.2807	9.71416	9.69525	9.1138	9.3331	9.23358	9.73214	9.93527	10.6514	9.94896	10.2876	10.3171	10.2001	10.4083	10.4035	8.38327	7.83407	7.65664	9.44867	9.4211	9.05147	9.47267	9.17249	8.94141	9.552	9.20875	9.21987	8.57985	9.06457	8.9373	9.4745	9.08761	8.94536	9.39614	9.15754	9.32274	10.6447	9.89833
Os08g0547500	Kinesin-like polypeptides 4 (Fragment).	kinesin motor domain containing protein, expressed	8.54733	7.228	10.6209	9.57968	9.5519	11.0137	9.08224	8.35046	8.19646	8.52623	8.70113	8.92532	5.2127	5.4979	5.67564	7.62312	7.84454	7.04991	11.5524	8.92063	12.0154	10.0102	11.9378	11.9965	7.83145	7.43404	6.99974	8.28322	8.6501	8.37972	9.67317	9.52526	9.68924	9.93949	9.51527	9.77949	7.76654	7.96177	8.65169	8.5125	8.37798	8.35805	9.79956	11.5582	10.8343	12.1609	11.7229
Os08g0550200	Multi antimicrobial extrusion protein MatE family protein.	MATE efflux family protein, putative, expressed	4.22873	3.32045	3.22226	-0.0336237	2.14147	3.56124	3.74992	3.0875	3.68871	3.00848	2.14233	4.07649	1.35388	1.90128	2.15983	1.55445	1.27658	1.9624	8.27578	8.69731	7.9579	7.95074	7.4252	7.4865	5.75816	5.28049	5.91291	4.19573	3.60666	3.08532	9.12719	9.22896	8.99089	10.1043	9.1705	8.68162	6.85273	7.30636	8.56633	8.12799	8.10639	7.92232	2.83929	6.3546	4.63303	7.16441	2.50281
Os08g0561600	Protein of unknown function DUF966 family protein.	domain of unknown function DUF966 domain containing protein, expressed	2.859	2.07285	3.69579	3.15602	3.49401	4.27007	3.43877	3.17989	2.9457	3.74578	4.06917	3.44863	-0.888802	2.22041	3.9134	1.64674	2.53059	3.59781	3.8634	3.4465	3.99337	4.41105	4.49356	5.07054	3.069	4.62832	-2.26298	3.32963	3.13186	3.88314	4.91626	4.81951	7.55406	5.28457	5.38958	5.26227	4.44518	4.675	4.06628	3.50467	4.40685	4.31469	6.07773	5.97345	5.61116	5.68344	6.09786
Os08g0562500	Transferase family protein.	transferase family protein, putative, expressed	2.55114	2.0564	3.36522	3.2082	2.52478	2.60579	2.83694	2.19626	3.04034	3.21876	2.0375	2.39764	2.91714	1.80975	3.07348	2.96492	1.92622	2.93709	9.74756	9.91379	9.80982	10.9506	10.8296	10.8881	3.34713	5.07448	1.71851	2.7909	2.37284	3.19379	3.29759	1.72705	3.44254	3.11181	2.55355	4.6018	3.90479	0.988731	3.15641	3.74961	0.421416	3.21376	8.58701	9.75763	9.64002	6.4412	9.21661
Os09g0114500	Kinesin-like protein (Fragment).	kinesin motor domain containing protein, putative, expressed	10.2489	10.1234	9.93093	10.4779	10.1965	10.2993	10.2611	9.52795	9.2328	10.5895	10.4492	9.76859	9.19551	9.14671	9.10753	9.31634	10.0358	9.23181	10.6483	10.1845	10.9665	10.7469	11.284	11.2544	8.24475	7.90557	8.73544	8.89304	9.94962	9.67458	11.4436	11.3905	11.18	11.4894	10.9973	11.0192	10.3645	10.2807	10.6587	10.424	10.4057	10.6523	11.9886	12.4915	12.1397	12.8226	12.5129
Os09g0292900	Cyclin-like F-box domain containing protein.	OsFBX310 - F-box domain containing protein, expressed	2.69157	2.84352	2.5084	1.59625	2.96948	2.88147	2.45375	2.71046	2.77156	2.08471	2.0967	2.84569	3.5125	1.73966	3.12758	3.72286	1.65908	2.03327	1.03736	1.89402	1.31396	2.11703	2.43503	2.17284	2.90621	3.83818	4.54517	1.62291	1.58544	4.17241	4.00146	3.47907	2.77958	4.35128	4.63085	3.98872	4.34514	3.28553	2.44008	3.96324	2.49848	3.48364	2.41967	2.14366	1.54026	2.00781	1.71395
Os09g0337500	Conserved hypothetical protein.	hypothetical protein	6.62874	6.64247	6.38619	6.56657	7.33656	6.63441	8.32578	7.19713	6.6534	8.13181	8.24768	7.51195	4.50318	5.13154	4.98616	5.46071	6.61424	4.9469	7.50471	6.9385	7.6847	6.96068	8.62771	8.90343	5.16343	5.34596	6.14204	4.85405	6.2	7.09037	9.52871	9.36604	9.46527	9.43353	8.14751	8.7085	7.91842	8.53328	9.08084	8.84271	8.56186	9.04734	12.0628	11.4443	10.5911	10.5991	12.0881
Os09g0346700	Protein of unknown function DUF810 family protein.	expressed protein	9.97308	10.2142	10.1994	9.55371	9.74404	9.6617	10.5666	10.8121	10.7095	10.9261	10.9534	10.5641	10.9059	11.0845	10.8715	10.6835	10.8697	11.2463	10.9011	11.0668	11.0134	11.3833	11.1969	11.1977	11.6074	11.3417	11.511	12.552	12.2473	11.8422	11.1459	11.2063	11.4161	10.982	10.8401	10.9567	11.0088	11.4755	11.5153	11.3384	11.443	11.7829	12.0324	12.1787	12.1497	12.6928	12.3425
Os09g0360500	Conserved hypothetical protein.	3-ketoacyl-CoA synthase precursor, putative, expressed	1.70113	1.69085	1.399	1.09764	1.73338	0.54346	0.556786	1.61132	1.51774	0.8815	1.56729	1.68206	2.7831	2.47423	2.28616	1.57068	1.37912	-0.464386	7.07507	7.20939	5.92187	8.73566	8.04828	8.50355	2.73722	4.5478	4.72335	0.056386	2.13904	4.24582	1.48237	-1.37005	1.44012	0.186649	-1.67049	-0.821918	-2.11555	-1.68471	0.759664	-0.620748	-1.75825	-0.497963	4.5821	3.27502	4.07712	0.525294	4.43177
Os09g0365900	L-ascorbate oxidase precursor (EC 1.10.3.3) (Ascorbase) (ASO).	L-ascorbate oxidase precursor, putative, expressed	3.54031	3.31059	5.87795	5.89561	5.90918	3.86444	3.99373	3.83693	3.14006	4.75444	4.48022	3.59317	5.05889	3.69388	3.08646	6.18578	5.31188	4.21758	7.46031	7.68618	7.9284	7.48048	7.55331	7.54784	6.21341	4.55807	6.90691	6.63646	5.78353	4.15505	11.3333	10.8289	10.9572	11.7954	11.2244	10.9685	9.70741	9.13473	9.32312	9.94801	8.9942	9.86915	7.5916	9.26288	9.5433	7.69315	9.3787
Os09g0422500	Cellulose synthase.	CESA9 - cellulose synthase, expressed	3.53488	0.791591	4.12371	3.63104	2.98719	4.69805	3.85659	0.883987	1.59881	1.99747	1.29079	2.69658	0.652828	0.722201	2.8125	2.03328	1.439	-0.275336	4.78838	2.48679	5.37338	3.50395	5.54017	5.20284	3.29278	5.19361	1.98066	2.41444	0.847473	4.67614	6.68915	5.90927	5.31694	7.29644	6.543	5.99393	6.04985	5.80068	6.17199	5.01865	5.20515	5.199	1.37875	7.94807	6.43743	9.98492	7.7334
Os09g0422600	Protein of unknown function DUF566 family protein.	expressed protein	8.61543	8.53417	8.22928	8.58844	8.40835	8.01959	8.78526	8.56167	8.38358	8.98446	8.54646	8.00086	9.0707	8.75931	8.62238	8.20101	8.61649	8.23495	7.27928	7.48841	7.74962	6.69355	7.17866	7.29322	7.79851	6.45725	7.00204	7.78461	7.39735	7.39188	7.90753	7.39189	7.89765	7.91406	7.12214	7.63275	5.01268	7.74955	7.9404	7.86224	7.76657	8.16965	6.76209	7.75711	7.91456	7.14501	7.69157
Os09g0433000	Conserved hypothetical protein.	hypro1, putative, expressed	7.07925	6.71044	8.35705	6.0436	6.42319	8.81684	6.84414	6.05193	5.61655	5.84142	6.311	6.85321	4.64028	4.92276	5.1229	4.10358	3.97903	4.63525	10.1861	9.91329	10.3238	9.86485	9.7496	10.3453	8.39508	8.35063	9.00756	9.71156	9.35988	10.2697	10.8724	10.7118	11.1204	11.0833	11.151	10.8823	9.40572	9.16899	10.1162	9.95953	9.65208	9.56552	2.81578	6.20712	4.77799	10.1332	5.00751
Os09g0442100	Avr9/Cf-9 rapidly elicited protein 264.	tyrosine protein kinase domain containing protein, putative, expressed	8.53773	7.86658	9.52378	3.77362	4.08242	5.25924	9.03017	7.7497	7.80456	4.81138	4.59115	4.10452	8.86701	7.88879	7.48302	5.5306	5.33164	6.74411	9.89155	10.2449	10.8396	6.96683	7.29486	7.0504	9.72414	10.2982	9.29894	6.7077	5.00065	5.44591	12.3782	11.8792	11.7986	10.3811	10.0094	10.5142	12.034	11.7836	12.8562	11.5069	10.8377	11.2481	5.23543	8.81465	8.25182	10.889	8.91782
Os09g0444600	Non-protein coding transcript, unclassifiable transcript.	brevis radix, putative, expressed	5.50228	5.67922	5.14567	5.53588	6.80612	5.66572	7.0077	7.09282	6.72902	6.79929	7.01812	6.44768	5.78725	6.18781	6.25584	6.17337	6.57191	6.2749	10.4113	10.0213	9.51667	9.92992	10.0034	10.194	7.67837	7.71095	9.06545	9.21905	8.38181	8.00664	11.0055	11.0498	11.4106	10.9193	10.3969	10.3157	9.72465	10.2529	10.5795	10.5133	10.2578	10.6123	10.8811	11.4353	11.3483	10.816	11.3971
Os09g0451400	1-aminocyclopropapne-1-carboxylic acid oxidase.	1-aminocyclopropane-1-carboxylate oxidase protein, putative, expressed	6.61475	6.22035	8.34531	3.28228	3.75256	6.03918	5.72227	4.24694	4.04177	2.55205	2.91404	4.14867	2.99371	3.53481	2.36897	3.31523	2.62579	3.53911	9.65559	8.29334	10.3066	11.0261	10.8853	10.8851	5.52066	3.71143	5.64309	0.775093	2.83235	4.72707	4.57395	4.36489	5.27177	4.83929	3.82348	4.37004	5.24289	3.34569	4.28416	5.58931	5.39141	5.42475	8.58795	9.84221	9.48575	4.68874	10.4747
Os09g0456700	Conserved hypothetical protein.	expressed protein	9.29153	9.20319	9.02835	7.74947	7.86154	8.28752	9.33843	9.66351	9.71961	7.66349	8.54052	8.48149	8.87441	9.4175	8.73379	7.17515	6.98375	7.40949	9.43618	8.70404	9.05897	9.56712	9.72388	9.36735	10.0591	9.69379	9.77045	9.99776	10.6798	10.8975	8.99168	9.20829	9.23837	8.91398	9.09318	8.90553	7.97935	8.00271	9.0867	7.76574	8.23673	8.43382	9.44866	9.39895	9.44316	7.06767	9.11499
Os09g0461500	Esterase/lipase/thioesterase domain containing protein.	gibberellin receptor GID1L2, putative, expressed	10.2118	10.5212	11.1552	8.36674	8.47817	9.83854	8.26431	7.78009	8.8656	4.48674	5.7597	7.86832	7.51875	6.51187	6.85062	4.61014	3.83014	4.20044	12.3232	12.1072	12.1903	12.5365	12.397	12.2601	10.2681	10.7642	10.0319	9.31005	10.2451	12.3025	10.9002	10.8527	11.3254	10.7999	10.6277	10.4376	9.21745	9.38972	9.84918	9.25678	10.2228	9.73122	14.1344	13.5772	13.7784	10.584	13.8449
Os09g0469300	Plastocyanin-like domain containing protein.	plastocyanin-like domain containing protein, putative, expressed	8.46231	8.25383	8.81351	7.30873	7.23038	7.34987	9.41176	9.10211	9.4381	8.30605	8.36895	8.01503	8.80586	9.10632	9.01072	8.38225	8.54757	8.5576	9.77351	10.1348	10.1381	9.11492	8.93913	9.37055	8.81924	8.33977	8.72144	9.25471	8.83525	7.24988	4.52419	4.22323	4.36505	4.47238	4.12293	5.711	7.32504	7.01937	7.57665	7.57156	7.64236	8.3654	2.89865	7.25521	4.01468	9.01601	6.59137
Os09g0469600	Hypothetical protein.	No Hit	9.82525	9.46609	12.0313	8.0498	8.39465	9.75089	8.42473	8.69864	8.78394	7.31874	7.70887	8.3526	8.80512	8.83956	9.07966	8.03347	7.70499	8.44095	14.7085	13.8644	14.6939	14.7678	14.8819	14.7728	10.1313	9.86993	9.47868	9.16788	9.99506	10.8096	15.4005	15.4427	16.4514	15.272	15.5831	15.3467	13.7849	13.3562	15.091	14.1332	13.6958	15.0439	14.8696	15.8501	15.7226	13.3147	14.5701
Os09g0479500	Disease resistance protein family protein.	disease resistance protein RPM1, putative, expressed	3.97872	4.77464	4.94435	5.91811	6.65577	5.56397	4.77014	5.00858	4.96252	5.27535	5.16707	4.85682	4.74468	4.92171	4.72619	4.67847	5.76455	5.19533	4.00394	3.97429	4.14008	3.75986	3.90837	4.28197	4.16447	3.94674	2.96577	3.74808	4.12029	4.60488	4.45639	4.04751	4.64431	4.68192	3.97395	6.94107	4.05373	3.92405	4.42077	4.5896	4.36177	4.42409	5.49194	5.04876	5.1673	6.798	5.32853
Os09g0484200	Hypothetical protein.	induced stolen tip protein TUB8, putative, expressed	12.0033	12.3414	11.1984	11.0134	11.6566	10.2044	12.1066	12.0483	11.3487	10.339	10.7337	12.7168	14.8268	15.0798	14.864	13.5642	13.157	13.5144	16.7421	16.5772	15.5065	16.5611	15.6801	16.276	15.5855	16.174	16.6217	15.5315	15.4245	15.9883	16.1894	16.0172	17.0421	15.9963	15.9081	15.9513	14.1403	14.2995	16.0402	15.1862	15.034	16.4634	17.0795	17.0877	17.4164	16.892	16.5646
Os09g0486500	Multiple stress-responsive zinc-finger protein (Multiple stress- associated zinc-finger protein).	AN1-like zinc finger domain containing protein, expressed	12.3853	12.0527	12.3064	8.54313	8.25931	8.48942	11.4058	11.4872	11.7504	8.58371	8.27224	9.00023	11.6786	12.1864	11.9016	7.96034	7.48856	7.98984	10.8409	11.2778	10.517	8.7332	8.90047	9.03589	10.1273	10.3954	11.5718	9.31973	8.50639	8.6814	10.8831	10.4287	11.4786	10.6809	9.75452	10.53	9.51303	10.135	11.3109	11.2442	9.81336	10.6214	7.58735	9.61707	9.23261	11.457	8.89044
Os09g0487200	Conserved hypothetical protein.	expressed protein	9.42061	9.2829	9.39823	6.03288	6.22466	7.09162	7.86129	7.79729	7.54349	5.47229	6.01714	5.1102	8.47293	8.97335	8.71922	7.13553	7.19314	7.72912	10.9299	9.59725	11.5005	10.5033	11.7779	11.9446	4.76453	5.37466	5.28421	6.62634	7.17424	6.43702	7.8723	7.87158	7.92609	7.8014	7.56093	7.54951	6.07161	5.62364	5.97185	5.28428	5.78243	6.88876	12.3821	13.1844	13.1135	9.91174	12.1966
Os09g0510500	Basic helix-loop-helix dimerisation region bHLH domain containing protein.	BEE 1, putative, expressed	1.98598	2.25611	2.93199	2.55154	1.57708	2.68467	2.52654	0.998596	2.35308	2.16485	1.57515	1.31793	2.91737	2.32537	2.77075	1.05931	2.22241	0.912619	9.28228	8.86385	8.69429	9.6157	9.32615	9.99594	7.9109	7.36828	8.66515	7.06107	7.74002	7.36834	3.83169	4.55983	3.77855	3.72409	5.08501	3.78429	4.27594	4.57673	3.40553	3.72641	4.91026	3.12416	10.2735	9.83623	10.0481	9.43506	10.0164
Os09g0517100	Disease resistance protein family protein.	NBS-LRR disease resistance protein, putative, expressed	4.92075	6.18669	6.87898	7.04	6.38725	5.88511	8.23692	7.30976	7.13016	9.1636	9.00996	8.94976	5.37609	4.87658	4.84198	6.81293	7.31436	7.68419	7.3895	7.28589	8.61618	7.34666	7.82826	7.91464	6.6876	6.16756	6.55059	7.80257	8.29812	7.24959	8.08582	7.87903	8.13574	8.51602	7.86173	8.54561	7.4358	7.60043	8.45526	8.53556	7.18611	8.43704	7.26893	6.05567	6.45585	8.66254	7.32143
Os09g0530900	Oxydoreductase-like protein.	expressed protein	10.805	10.8057	10.7057	10.0894	9.55601	10.1378	10.0795	10.4847	10.4987	9.7058	9.84976	9.43279	10.5792	10.5494	9.84339	9.81604	9.84755	9.45217	9.99094	10.3429	9.56281	9.92279	9.80189	9.24057	9.65456	8.70942	8.72207	10.5211	9.91089	9.76033	9.20149	9.1432	9.18574	9.36254	9.44147	9.32775	8.42581	8.71076	9.1295	8.94156	8.98584	9.42101	9.99898	10.1557	10.067	10.1378	10.3224
Os09g0536400	Thaumatin, pathogenesis-related family protein.	thaumatin, putative, expressed	10.8885	10.812	10.5682	10.6742	10.4989	10.3675	9.97163	10.3266	10.0137	10.7259	11.2053	10.1457	8.18891	9.17684	8.6232	8.55672	8.96457	9.07344	9.65718	9.45093	9.74549	9.87836	9.96734	9.76342	7.83361	7.98629	9.12147	10.1886	10.788	9.82701	9.41483	9.60494	9.34781	10.1891	10.1084	10.6439	8.95083	9.23795	9.04011	9.68294	9.67	9.3077	7.65125	10.4405	10.1523	12.889	10.8006
Os09g0542100	Peptidase A1, pepsin family protein.	eukaryotic aspartyl protease domain containing protein, expressed	12.2014	12.1633	11.7775	11.7371	11.9573	11.5612	11.5974	11.3892	11.3156	11.4009	11.6562	11.3464	10.9145	10.8065	10.6267	10.732	10.6847	9.96037	10.8494	11.5897	11.6784	10.4882	10.8265	10.9507	11.0639	10.6701	11.3631	11.4025	11.5289	11.0425	10.8046	10.593	10.7865	10.8209	10.0984	10.5764	10.2744	10.1809	10.6467	10.3596	10.021	10.535	8.07104	10.6888	10.3705	12.4253	10.5817
Os09g0542900	Conserved hypothetical protein.	expressed protein	6.10441	6.58413	7.55195	6.72036	6.73983	7.51305	6.92587	6.81894	6.75334	6.67263	6.9858	7.47	5.58916	6.18321	6.16799	6.49307	6.67861	7.27037	6.59949	7.47709	7.06523	6.12832	6.1465	6.03347	6.45129	6.48002	6.01452	7.65531	7.05877	6.17034	9.24741	9.45757	9.93369	9.26464	9.53075	9.27177	9.11949	9.35614	9.42339	9.4743	9.48818	9.50688	6.1881	6.98878	6.13738	10.0265	6.36123
Os09g0547100	Auxin induced protein.	OsSAUR55 - Auxin-responsive SAUR gene family member, expressed	3.5708	2.47215	3.54963	2.49965	2.68083	1.80341	2.33716	3.2723	3.05882	2.73734	2.17162	2.24802	3.33874	2.39188	2.98726	2.90059	1.24908	2.21887	9.49125	8.48174	9.05502	9.29765	8.96857	9.53374	3.14171	5.28702	6.49988	3.52917	4.03537	3.14573	4.39618	4.58568	4.47874	3.72235	4.84896	3.65474	4.14224	4.40722	3.21597	2.98409	3.90959	2.97628	10.0359	9.31175	9.86259	8.08947	9.17566
Os09g0552400	RmlC-like cupin family protein.	cupin domain containing protein	6.18457	5.63849	7.03836	5.55771	5.36854	6.7952	6.19359	5.36211	5.72706	4.81167	4.86265	6.62356	4.57077	4.41188	4.9073	4.24631	3.89344	4.44211	9.28187	7.43339	4.40061	7.98866	5.60436	6.54993	7.20341	5.96977	7.8296	5.06578	5.67431	5.82972	4.95152	5.58175	6.04931	5.16379	6.13448	5.33263	7.26875	6.22774	4.48713	6.41557	5.824	4.71687	4.05613	3.99748	3.40989	4.27947	8.49776
Os09g0552600	RmlC-like cupin family protein.	cupin domain containing protein, expressed	5.79923	5.13505	6.92077	4.82651	4.41517	6.54681	6.0102	5.1116	4.87643	4.21631	4.63415	6.23078	1.42156	1.95064	2.88862	3.82963	2.49891	4.05798	5.00939	3.76544	6.80513	3.9157	3.10947	5.62407	5.66794	6.28314	6.01779	4.73695	5.19562	4.82823	5.1422	3.98745	3.44301	4.00511	5.13889	2.91827	4.4327	4.14913	2.4378	2.31184	3.78665	3.07317	2.20753	1.09903	2.86932	1.9764	3.24546
Os09g0553300	NUDIX hydrolase domain containing protein.	hydrolase, NUDIX family protein, expressed	10.9948	11.0253	10.9714	10.7012	10.8622	10.9665	10.3429	10.6114	10.4235	10.2217	10.3218	9.82577	10.3069	10.2874	9.98141	10.295	10.4172	10.2049	9.97387	9.96222	9.95557	10.2977	10.6019	10.4319	9.85568	9.25112	9.5299	10.0261	10.1726	9.77076	10.7586	10.7909	10.8238	10.6824	10.4349	10.6138	10.4143	10.1986	11.1253	10.6597	10.2684	10.8175	10.4019	10.4702	10.1222	11.812	10.4829
Os09g0573300	Protein of unknown function DUF1263 domain containing protein.	No Hit	9.70756	10.173	9.94552	10.1244	10.536	10.2538	8.96722	9.63451	9.20161	8.07479	8.58489	10.6148	9.25635	9.48288	9.33166	7.56367	8.61319	9.09663	7.73343	7.36428	7.80059	7.41145	7.93531	7.4303	8.20469	8.6417	9.24885	8.39256	8.77655	9.19948	7.52362	8.23453	8.11979	7.67005	8.22322	8.25208	13.3108	10.6315	9.34599	11.1343	10.6904	9.05038	10.783	7.89941	7.16366	9.26788	7.68397
Os10g0102800	(No Hit)	No Hit	4.05479	4.36767	5.16979	4.09508	4.85388	5.11472	4.65012	4.61968	4.08751	3.77658	4.28802	4.4504	3.8272	3.80971	2.77824	3.48814	3.87227	4.42248	8.64975	8.4876	8.67891	9.16646	9.24607	9.27786	8.50861	6.98162	7.28941	7.1872	7.99597	7.91453	8.41731	8.26792	8.3926	7.87181	7.73121	7.49314	6.01722	5.74732	6.9364	6.38802	6.59681	7.49631	9.09892	9.36692	9.32162	5.46326	9.06112
Os10g0150400	Protein of unknown function DUF1210 family protein.	POEI12 - Pollen Ole e I allergen and extensin family protein precursor, expressed	2.11591	1.75533	2.28179	2.87362	1.39536	2.69	2.10492	1.32907	1.71641	2.1708	2.5313	-0.101108	2.66809	1.80119	0.980888	3.0635	1.41071	2.20616	13.6128	10.9206	14.8871	12.5807	13.9768	14.5327	3.44434	3.60484	5.74848	1.98326	1.80205	-0.426365	3.96129	3.00758	3.23479	4.72059	2.49782	3.05673	0.212157	0.276603	3.40468	1.36368	0.934254	3.01512	3.34828	12.9325	13.3625	7.28432	12.7669
Os10g0151900	Hypothetical protein.	No Hit	0.901194	1.46956	1.42856	2.68061	2.31806	1.4712	-0.448519	1.97897	2.43346	-0.893113	1.3227	3.20635	1.14512	2.63771	1.78073	0.868555	1.85321	1.48048	1.12977	1.31471	2.16125	2.11481	2.1654	0.796641	2.23862	2.01222	1.9351	4.14898	2.18953	3.44037	2.56356	2.98202	2.07727	2.26675	4.03315	3.69504	4.17982	3.48856	3.31097	0.892611	2.79865	2.83094	2.80262	0.945206	-0.482992	2.52277	1.79971
Os10g0154200	Hypothetical protein.	No Hit	2.69799	3.19569	2.58045	2.05748	2.84352	2.8774	2.14222	3.11389	2.15391	1.1223	2.30506	2.71169	3.62505	2.74253	2.43479	2.5797	2.57125	2.04929	2.97111	2.48621	2.34508	3.48026	3.04387	1.48107	4.37987	4.34577	4.56844	3.07345	2.0261	4.42439	3.80914	4.39171	1.93545	3.54454	5.6226	4.24282	4.76068	4.74894	2.10273	3.11364	4.59255	2.44647	2.56312	2.88173	2.02825	2.36104	1.99625
Os10g0171400	Cytochrome P450 family protein.	No Hit	9.36231	9.63765	10.2594	10.0455	10.4209	10.6183	7.22999	8.1264	8.75882	7.02081	7.6099	10.9655	7.97231	7.38231	8.9701	6.98832	7.42314	9.10525	7.44528	6.71547	7.62718	6.94664	7.48098	7.45184	8.85797	9.74651	9.62165	7.82035	7.70582	9.86794	7.04983	7.98676	8.19286	7.10199	7.99336	8.24698	13.6023	11.0186	9.5683	10.7506	11.0692	9.14898	10.5151	7.27338	7.25675	9.00597	7.13594
Os10g0317300	Conserved hypothetical protein.	hypothetical protein	9.07644	9.04271	8.45823	9.29838	9.31239	8.56312	9.12469	8.95827	8.57103	9.55127	9.3503	8.68685	8.11293	7.96034	8.58555	8.51033	9.30753	8.05301	7.03406	7.09147	8.04254	6.71655	7.79635	7.81387	7.09159	6.51432	7.19392	8.20957	8.65143	7.86146	6.405	5.98412	6.37418	6.57232	5.44966	6.19883	6.66546	7.19004	7.2864	7.79185	7.24268	7.70587	8.01881	7.79761	7.46258	9.76803	8.20344
Os10g0371000	Pollen Ole e 1 allergen and extensin domain containing protein.	POEI24 - Pollen Ole e I allergen and extensin family protein precursor, expressed	9.27161	9.07619	10.5073	10.202	10.4925	10.8941	9.98857	9.37102	9.54456	10.1939	10.4328	10.7034	7.96387	8.00192	7.48601	9.30478	9.25293	8.73644	14.9566	14.1628	14.9363	15.0783	15.1192	15.3538	11.8903	11.7972	12.4335	11.9653	12.9376	13.103	14.1656	14.0457	14.6158	14.134	13.7564	13.8415	11.4222	11.9969	13.3323	12.4	12.4305	13.5451	15.5374	15.4826	15.8637	15.1779	15.3622
Os10g0396600	(No Hit)	No Hit	8.68238	8.95928	8.97592	9.14772	9.4546	9.38037	7.59015	8.12186	8.15089	7.71776	8.12614	9.77873	8.58812	8.10111	7.92792	7.86586	8.15448	8.24313	7.0382	6.82834	6.77839	7.03101	7.36109	6.77811	8.06328	8.70442	8.87724	7.56628	8.00892	8.78394	7.12955	7.75374	7.50102	7.04855	7.79367	7.56619	12.7198	9.95864	8.71007	10.5586	9.78199	8.42159	9.96023	7.88429	7.36908	8.70217	7.70645
Os10g0404900	Homeobox-leucine zipper protein HAT5 (HD-ZIP protein 5) (HD-ZIP protein ATHB-1).	homeobox associated leucine zipper, putative, expressed	4.58607	3.53776	4.67061	3.50562	3.42467	4.3777	4.96895	4.28484	5.00405	5.42074	5.15578	5.94967	2.02388	2.0331	1.62454	3.06892	2.53122	-0.259095	9.76187	8.8509	9.06077	10.0845	9.95292	10.3184	8.94812	9.15861	9.39636	10.5674	9.07303	10.3027	10.5049	9.45811	10.4359	10.454	9.24536	9.53755	6.74018	7.60103	9.28821	8.95497	8.0658	9.33701	10.6359	10.9973	11.3019	8.81792	11.0801
Os10g0474000	Conserved hypothetical protein.	hypothetical protein	6.66936	6.66846	6.52362	4.92178	4.87922	4.98372	4.87698	5.52288	5.81698	3.68097	2.83776	3.26326	7.80701	7.88441	7.32546	4.14923	3.99974	4.38388	6.81406	6.05979	6.44435	4.95759	5.40181	4.86644	5.08418	6.0055	4.08504	4.31157	4.38495	4.97847	6.79487	6.76789	6.56674	6.43266	6.66535	6.16218	5.81738	6.24859	5.67955	5.39669	5.88636	5.35922	6.57303	8.41397	8.04702	10.0442	8.23121
Os10g0488800	Myosin head, motor region domain containing protein.	myosin-2 heavy chain, non muscle, putative, expressed	12.0895	11.9327	11.8282	13.2195	13.0231	12.4994	12.3206	12.2678	12.2538	13.4413	13.3994	12.6293	11.6229	11.8444	11.7443	12.0866	12.8325	12.587	11.4047	11.5182	11.1989	12.3508	12.3037	12.3958	11.6816	10.8675	11.4322	12.4105	12.7973	12.4731	11.8054	11.4548	11.685	12.1056	11.3538	11.6998	10.989	11.3933	11.827	12.2436	11.8975	12.3737	13.0766	12.9003	12.9251	12.7239	13.5258
Os10g0506100	Heavy metal transport/detoxification protein domain containing protein.	heavy metal-associated domain containing protein, expressed	9.14787	8.79634	8.61646	8.04702	7.68429	7.98137	7.07185	6.35424	6.76325	6.38638	6.30424	6.42959	8.43232	8.42365	8.2007	5.91182	5.40722	4.83057	7.28764	6.89117	7.37836	5.52143	5.82242	6.5646	5.33779	5.5523	4.87188	3.63505	4.09532	5.26732	8.17474	7.5177	8.42327	7.98381	7.06443	7.89329	5.56465	6.01576	6.95496	6.90733	5.85755	7.07667	1.75719	8.7463	8.85442	11.3565	8.86839
Os10g0510000	Actin 7 (Actin 2).	actin, putative, expressed	11.1423	10.9748	11.027	9.96176	10.1109	9.85104	10.3946	10.1845	9.68875	9.49362	9.56474	9.20013	11.1457	11.0719	10.5437	9.40695	9.44898	9.57113	13.1043	12.4765	12.1743	13.0388	12.7899	12.6117	8.74748	9.35341	9.41836	11.0858	11.3848	11.2362	13.0187	12.5392	13.3338	12.786	11.9435	11.6283	10.4171	10.7774	12.1493	11.3591	10.7964	11.7711	14.1615	14.9906	14.8688	12.8588	13.9892
Os10g0521900	Rhomboid-like protein family protein.	OsRhmbd17 - Putative Rhomboid homologue, expressed	8.71114	8.39548	9.36713	6.79841	6.80338	6.8501	8.13228	8.05781	7.90593	7.32161	7.20784	7.08536	8.94995	8.03058	8.18742	7.70997	7.66223	7.28997	7.34061	8.56237	8.55141	7.2815	7.1829	7.49591	7.55952	7.46427	7.38508	7.16277	6.9116	6.80399	9.56152	9.47535	10.2171	9.42495	9.41735	9.41347	8.51389	8.12533	8.88457	7.99514	7.83225	8.56854	4.88616	7.12241	7.90078	7.65845	6.45033
Os10g0545500	Cellulase (EC 3.2.1.4).	glycosyl hydrolases family 16, putative, expressed	5.70875	4.71861	7.92548	4.63447	4.778	6.31043	4.07887	4.09938	4.42263	3.77667	4.10314	4.78143	4.21029	4.44348	4.08828	4.32391	4.86019	4.64212	11.121	11.2892	10.3243	9.66613	9.25342	9.4888	8.43972	8.48415	8.99933	6.76078	6.35475	6.73928	5.32667	6.8921	6.18173	5.98629	5.63645	5.60481	4.3753	4.31875	6.15036	5.11263	5.83476	6.1544	8.40697	9.05344	11.1776	8.52765	9.88617
Os10g0561800	Homeobox-leucine zipper protein HAT4 (HD-ZIP protein 4) (HD-ZIP protein ATHB-2).	homeobox associated leucine zipper, putative, expressed	10.6046	10.6589	9.76261	9.44975	9.44473	9.6957	10.1023	10.2039	10.0994	10.7293	10.5564	10.5326	9.60168	9.22737	8.81414	9.94182	9.92898	9.13234	8.52973	10.0378	8.60473	8.92098	8.35482	8.48503	10.2786	9.59533	10.4809	11.6157	10.5156	10.208	9.03834	8.86888	9.18331	8.91302	8.31959	9.02139	9.84118	10.6135	10.0815	10.7241	10.636	10.7536	8.8091	7.95991	7.87438	7.25736	8.28644
Os11g0112400	Peroxidase (EC 1.11.1.7).	peroxidase precursor, putative, expressed	6.28283	5.05657	7.30207	6.46188	6.23007	7.07233	6.67732	5.03981	5.10872	5.35484	5.87937	5.43823	3.86791	4.06124	3.57577	3.44983	3.52077	4.42349	8.82124	7.76859	8.80562	7.48143	7.85363	8.54528	6.5303	6.90457	5.88473	7.40063	7.45786	7.17088	11.9322	11.2265	10.8292	11.4148	10.7646	11.016	10.3266	10.7977	11.8121	10.6534	9.28137	11.4045	6.81703	10.8632	10.7969	13.3558	11.4022
Os11g0114900	Plant lipid transfer protein/Par allergen family protein.	LTPL22 - Protease inhibitor/seed storage/LTP family protein precursor, expressed	2.79978	2.26369	2.34384	3.59369	2.52673	3.13154	2.12011	2.36233	2.86013	2.62038	2.80725	4.04641	2.32566	0.690924	2.76639	3.14412	3.41006	3.28293	11.6867	10.1327	11.4036	11.3077	11.5454	12.128	5.01877	3.87094	7.41591	3.42484	2.95605	3.99838	4.63795	4.96777	3.51555	4.56918	5.66153	5.28585	5.21997	4.98976	3.38266	3.50931	4.61589	3.7769	9.41255	11.3781	11.7198	8.32054	11.1421
Os11g0117700	Hypothetical protein.	expressed protein	8.13018	8.1509	8.28138	7.47517	7.18942	7.8528	8.23288	8.13834	8.1858	7.6871	7.38133	7.22874	8.0996	7.93182	7.74263	6.90373	6.97684	7.12588	7.97577	7.33166	9.34701	6.9975	8.80784	9.33474	7.66128	6.98709	7.27329	7.39194	6.84949	6.51026	8.32046	7.70358	8.70651	8.59681	7.45987	8.26756	7.32873	7.59636	8.32174	8.24767	7.40799	8.26901	6.5064	8.5479	8.50915	9.50647	8.76249
Os11g0122900	(No Hit)	No Hit	3.99108	3.60656	3.00426	2.29175	2.59045	2.25274	4.13248	3.25053	3.90716	2.54719	1.96166	0.665007	2.81212	2.31237	1.59329	4.08618	1.45416	3.53181	1.91089	1.78414	3.39661	1.66564	2.8661	3.53543	3.77483	3.35258	4.54223	1.04264	1.17266	3.47063	-0.0665228	-0.563614	-0.248878	0.38004	0.334481	1.42063	1.22256	1.37467	0.101481	1.31236	0.0719722	0.337006	4.45138	5.2375	5.64706	4.22103	5.40716
Os11g0130800	Hypothetical protein.	conserved hypothetical protein	3.94942	3.41718	3.91363	3.14616	2.47657	4.26103	2.62288	3.06857	3.16205	3.96094	3.77899	4.48366	3.46674	4.0054	2.78338	4.11585	3.67052	3.80852	4.91409	4.91595	4.74303	5.30982	5.33576	5.39341	8.43357	5.25105	4.44246	4.14553	3.25021	4.53418	5.74217	6.04852	5.60644	5.52742	6.42224	5.8208	7.1746	6.06318	5.4384	4.1775	5.67471	4.73189	6.43775	6.93618	7.02013	5.36406	6.7141
Os11g0141800	Conserved hypothetical protein.	No Hit	8.5109	8.20693	8.12244	10.7306	10.7581	10.283	10.9144	10.4202	10.3601	12.5423	11.9238	12.4315	9.7189	10.2537	10.3218	11.9024	11.915	11.8227	12.972	12.242	12.3718	12.6534	12.2793	12.835	11.6894	11.3124	12.0211	12.977	12.5057	12.6037	11.9701	11.5506	11.9245	11.8563	11.0084	11.1859	9.7174	10.5006	11.6617	11.7631	10.9974	11.9586	12.9072	13.2669	13.2381	13.5416	13.4431
Os11g0143200	Cytochrome P450 family protein.	cytochrome P450, putative, expressed	9.31564	9.46573	9.77235	8.88519	9.47798	9.57242	9.36479	10.3733	10.1927	9.55478	10.1624	9.21789	9.13293	9.69829	9.51462	8.97459	9.7806	9.60941	9.40308	8.95216	9.88848	9.08598	9.87182	10.1697	7.20371	7.12796	7.02902	8.27027	9.98288	8.78857	7.64383	7.96664	7.88655	7.8222	7.86282	8.00675	7.40886	7.21653	7.86123	6.64189	6.96989	7.58336	10.4249	10.2098	10.3903	10.2467	10.8273
Os11g0150400	Conserved hypothetical protein.	stress responsive A/B Barrel domain containing protein, expressed	4.41834	4.6399	6.13036	4.39001	4.68307	4.64918	5.61755	5.35699	4.61151	5.53821	5.39725	4.89123	3.90536	4.18822	4.58694	2.98622	4.32117	4.08945	15.4802	14.1652	13.3522	14.1521	13.8968	14.6331	11.2323	11.4668	13.89	10.5717	10.851	12.0249	9.99841	9.42243	10.5564	9.95989	9.1911	8.73431	6.91592	7.92884	9.45296	8.52521	8.42245	10.2727	15.8814	15.7214	15.5327	10.1326	15.4941
Os11g0153300	Hypothetical protein.	expressed protein	9.94683	9.28804	9.61616	11.0277	10.746	10.4753	10.6794	10.5469	10.2317	12.3968	11.9655	11.7053	11.7324	11.9165	11.225	11.6713	11.4938	11.8576	10.0489	10.2038	10.2089	9.16579	9.48027	9.04814	10.6664	10.0297	9.60726	12.3025	11.887	11.093	10.8179	10.4106	10.4585	10.53	10.0442	10.1523	11.122	11.1572	11.0668	11.8021	11.1271	11.0425	3.70969	10.2183	9.30766	12.2014	9.85371
Os11g0157200	Harpin-induced 1 domain containing protein.	harpin-induced protein 1 domain containing protein, expressed	10.2783	9.15974	10.7966	11.4042	10.9231	11.9661	12.3069	10.9806	10.9646	12.1362	11.5483	11.896	8.69499	9.09597	9.11128	9.65304	10.0789	10.0506	12.0571	12.4587	12.1636	12.3974	11.8253	12.3018	11.8153	11.6982	12.5883	12.2346	12.6128	12.9959	12.6852	12.2574	12.6249	12.6047	11.9549	12.0771	10.7933	11.5207	12.382	11.9815	11.3921	11.9291	10.2921	12.2931	12.4733	12.7451	12.1474
Os11g0163100	Actin 7 (Actin 2).	actin, putative, expressed	13.9284	13.8541	13.5569	13.7554	14.0407	13.4674	14.1829	14.43	14.4594	14.6287	14.7599	14.3091	14.0985	14.619	14.112	13.7821	14.4861	14.219	14.4142	14.5033	13.561	14.7097	14.3077	14.0478	14.5822	14.2581	15.0272	15.3589	14.9567	14.8919	13.989	13.7936	14.4297	13.8206	13.6673	13.3455	12.4845	13.0675	13.6653	13.2905	13.1892	13.6893	15.1405	15.1696	15.2303	13.8933	15.051
Os11g0163800	Protein of unknown function DUF793 family protein.	expressed protein	9.29703	8.96433	8.62568	9.50607	9.5668	9.05124	10.1008	9.88595	9.82677	9.45587	8.89267	8.82599	10.3692	10.1199	9.56045	9.26694	9.50363	9.98961	9.17091	10.2084	9.75015	8.92276	9.00891	9.03397	9.82991	9.40734	9.52835	9.7374	9.27138	9.13648	8.9383	8.62641	8.8056	8.45783	8.24831	8.30141	8.71792	9.03355	9.14965	9.16218	8.58883	8.65616	8.82307	9.14615	8.75759	8.38013	8.65183
Os11g0170000	Amidase family protein.	amidase family protein, putative, expressed	6.30305	6.3783	6.73066	6.48883	6.7411	6.7702	7.07779	6.63837	6.72198	6.26162	6.65204	6.64624	5.88776	6.54401	6.42557	5.70441	6.63241	5.8433	9.79115	8.82806	10.018	9.62883	10.3874	9.65717	7.98068	7.60152	8.11456	8.36874	8.02388	8.00794	5.70011	5.55641	5.91823	6.53583	5.26725	6.08633	4.89301	5.57418	6.40478	6.40027	5.89639	6.80066	9.51721	9.66479	9.39755	9.20246	9.29568
Os11g0179900	(No Hit)	No Hit	8.90845	9.0763	9.09641	9.26347	9.56381	9.39408	7.7258	8.26224	8.24128	7.84734	8.15959	9.80053	8.71744	8.2455	8.24797	8.05987	8.29248	8.1807	7.12193	6.88503	6.88437	7.08815	7.49086	6.66381	8.0164	8.79412	9.02285	7.71116	8.10612	9.07217	7.17221	7.76298	7.59797	7.12286	7.87589	7.6507	12.8562	10.139	8.84795	10.4519	9.87721	8.61811	10.0769	8.06043	7.37626	8.79064	7.83861
Os11g0181400	Seven transmembrane protein Mlo4.	MLO domain containing protein, putative, expressed	5.97012	6.0374	7.17081	6.15106	6.6741	7.31498	4.76525	4.0144	4.4549	4.6384	5.53028	5.10547	4.83936	4.77407	4.69244	5.11238	5.44914	4.23389	10.4389	9.33019	9.6353	10.4256	10.5232	10.9377	6.40878	5.96447	7.05414	5.92361	6.18411	6.72396	10.9318	10.8309	11.505	11.064	10.4749	10.9183	7.95154	8.6482	9.79188	8.90798	9.08526	9.99634	10.9318	11.5753	11.5846	7.85385	11.278
Os11g0197500	Hypothetical protein.	expressed protein	8.94665	8.54364	8.73895	9.36659	9.42708	9.3504	7.64288	7.59126	7.57342	6.80618	7.48413	7.58756	7.48705	7.46567	7.17178	7.23762	6.77574	6.06237	9.74189	9.44814	8.85804	9.53466	8.49449	9.01932	9.39903	9.75256	9.83546	10.2258	9.16948	8.5824	6.65858	5.8939	6.65834	7.01301	5.4225	6.48357	5.87448	6.00557	7.35981	7.14972	5.90554	7.53143	9.0408	9.19928	9.03718	10.6416	9.58103
Os11g0212900	Hypothetical protein.	WD domain, G-beta repeat domain containing protein	2.87911	5.22842	3.60455	2.43092	4.05878	3.53406	1.6163	2.22195	3.067	3.95657	3.94745	3.86221	0.730074	1.87287	3.35375	1.63252	4.81357	3.9037	6.65061	5.51351	6.72323	6.10972	6.34232	6.77121	7.4963	6.64644	7.41245	6.59205	6.79186	7.18622	3.17798	3.60257	4.58074	4.80155	3.00869	4.48895	4.43139	3.76617	5.79442	4.92869	4.13238	5.24874	6.27444	5.504	5.84535	6.69941	6.13607
Os11g0226400	Nitrate-induced NOI family protein.	resistance protein, putative, expressed	8.07542	8.20362	8.09371	7.7732	7.93083	7.75705	8.24102	8.1451	8.32494	8.09976	8.27551	7.89932	8.0913	8.59478	8.36025	7.2348	8.28708	7.67189	7.52245	7.5321	7.58592	6.96284	7.26151	7.48868	7.60551	6.54654	7.55889	7.04894	7.58922	7.38042	7.37973	7.20862	7.82783	7.66363	6.8672	7.77523	6.3576	7.17055	7.69448	7.76774	7.35049	8.09242	7.89502	8.09266	8.32919	8.32384	8.11897
Os11g0230900	(No Hit)	No Hit	5.58983	6.75485	6.37438	7.07985	6.47559	7.28895	6.84729	8.12796	7.44548	5.9866	5.36311	6.62668	6.8406	4.36328	6.37356	7.27013	7.59134	5.64969	4.20605	4.94669	5.96647	4.6929	4.5879	4.40892	5.84707	6.2423	5.36322	4.85257	4.70762	5.67543	5.78608	5.99911	5.39535	5.70048	6.52203	6.93612	9.07959	7.00212	6.20119	6.57992	6.60836	5.66669	6.50779	4.91247	4.82422	5.78421	4.5733
Os11g0235400	Hypothetical protein.	No Hit	4.05895	3.97061	3.9559	3.35752	3.68645	3.35185	5.79271	4.95771	5.25216	4.51503	5.01983	4.65524	3.73685	3.00936	3.37739	4.16004	4.21258	2.65843	5.07194	5.55688	5.71552	5.09505	4.99224	5.77096	5.82757	5.39038	6.97646	5.24627	6.14677	5.51692	4.60822	4.62716	4.6693	4.84294	4.85045	4.95471	5.09022	5.61382	5.71492	5.62992	5.51519	5.87672	6.85482	6.63004	6.38607	7.76578	7.11015
Os11g0251700	Protein of unknown function DUF834 domain containing protein.	No Hit	3.87721	3.64616	3.1219	4.48717	3.85718	4.55767	5.72657	2.89471	3.89747	3.66675	2.84327	5.0854	3.84148	3.73852	4.40108	3.60657	2.58161	3.98574	3.63619	3.85711	2.80189	4.44878	4.17371	2.40488	5.27328	5.42039	5.38397	4.4181	3.64604	4.45517	4.18936	5.35663	3.08686	3.95269	6.22118	4.77298	7.73765	6.49897	4.38077	4.6301	6.28726	3.83264	4.63305	3.60592	0.794216	3.25131	3.3242
Os11g0275200	Endo-1,3;1,4-beta-D-glucanase precursor (EC 3.2.1.-).	retrotransposon protein, putative, Ty1-copia subclass, expressed	8.20808	7.01578	9.36345	7.11559	7.33368	9.08694	10.0138	8.2583	8.33011	7.14077	7.83065	8.79245	5.52967	4.38829	3.22202	6.31091	6.37893	4.82043	10.9309	10.8416	10.8636	10.1979	9.60263	9.89978	10.9971	10.2569	10.8933	10.1671	10.9206	11.2668	8.2049	8.56307	8.91376	8.99862	8.08876	9.04916	8.18373	8.3421	8.19771	8.9535	8.55299	9.15929	2.98405	9.07891	6.57812	10.9971	8.00335
Os11g0275500	Endo-1,3;1,4-beta-D-glucanase precursor (EC 3.2.1.-).	retrotransposon protein, putative, Ty1-copia subclass, expressed	6.92414	5.36111	9.25259	7.61036	7.69417	9.90539	8.06844	4.67748	4.23673	5.92603	6.06851	6.07282	4.56105	3.6388	4.23371	5.80034	5.79748	4.75343	10.5804	6.43719	10.2992	7.25956	9.79662	8.8953	6.25612	6.08565	5.97871	5.49383	6.40445	7.09524	5.91321	6.10634	5.40103	6.21754	6.07023	6.05005	5.3986	5.79237	5.63854	5.4816	5.85503	5.59155	3.66097	9.88553	7.76131	12.9874	9.67599
Os11g0290600	Proteinase inhibitor I4, serpin family protein.	expressed protein	3.00676	0.909924	5.43499	2.03635	2.6825	4.85596	1.99091	2.08636	2.95952	1.76407	1.39394	2.30763	1.95695	1.12	2.21561	2.5482	1.95656	1.39828	7.2097	3.10013	5.64134	4.02678	5.90796	5.81943	3.85238	4.62365	5.1665	2.67056	2.12861	4.62	6.46583	6.02444	5.72915	6.68273	5.7551	5.5968	4.6246	4.54359	6.20857	4.75583	4.0929	5.50077	4.26074	7.55535	6.30174	8.24955	6.26985
Os11g0432600	Beta-ketoacyl reductase GL8B.	estradiol 17-beta-dehydrogenase 12, putative, expressed	1.72616	1.47784	2.53884	1.72131	2.9396	1.82505	2.71569	1.5488	1.43132	2.64184	1.68958	1.99385	1.86286	2.52123	1.5713	2.01988	1.70503	2.68302	10.3385	10.1733	9.544	10.805	10.2633	10.2636	8.50707	9.14862	9.57602	8.12824	8.7146	9.56301	4.25766	3.88278	3.90842	4.23963	4.21846	4.10834	5.43033	6.33389	4.90301	7.13826	5.49429	6.11689	8.53517	9.13594	9.32407	3.53752	8.83444
Os11g0456000	Rapid ALkalinization Factor family protein.	RALFL14 - Rapid ALkalinization Factor RALF family protein precursor, expressed	8.9447	8.45411	8.72083	3.32985	3.51722	4.99137	7.63655	6.88704	7.00731	2.90059	2.19243	3.14147	3.37584	1.90237	2.49425	2.39414	2.7422	3.0461	10.7331	9.49328	9.70108	10.168	10.0741	10.2429	7.75759	8.36857	8.4325	6.24277	6.13176	8.04183	6.14903	5.94692	6.41873	6.56812	6.54447	5.60835	2.95501	4.41954	4.62399	4.30318	4.57411	5.53643	11.3858	11.2271	11.4372	7.83824	11.0708
Os11g0458100	Hypothetical protein.	expressed protein	4.54429	2.69434	4.83055	3.44028	2.11847	4.66022	2.56761	2.97206	1.82807	1.29008	2.87718	2.65918	3.89069	2.55287	3.40616	1.50094	2.54774	3.68825	9.30291	7.74462	8.31541	8.9835	8.98767	9.40882	4.55728	4.31201	4.55464	3.70725	3.97941	2.42523	6.42939	6.56331	7.35784	6.50268	6.71901	6.07797	5.22248	5.18265	5.91645	5.19546	5.78586	6.928	11.0876	11.0338	11.4618	8.42042	11.4687
Os11g0462100	Glycoside hydrolase, family 18 protein.	glycosyl hydrolase, putative, expressed	2.7909	0.215707	3.28979	3.15422	1.98445	1.85488	3.60712	2.28239	1.59364	-0.801258	1.94761	2.03196	2.09907	2.88384	1.55495	3.28797	1.93106	0.966465	9.49208	7.30924	9.52576	8.77667	9.5498	10.0403	1.64564	4.16833	3.78509	2.74402	2.31735	1.37106	8.68771	8.08027	8.51064	8.53825	7.83611	7.89028	6.52142	6.73536	8.07025	6.67063	6.48374	8.25689	9.3972	10.9525	11.1615	4.79352	10.3714
Os11g0463700	Conserved hypothetical protein.	CRP7 - Cysteine-rich family protein precursor, expressed	10.4575	10.0611	10.9231	9.1448	9.25861	9.72364	10.8224	10.4888	10.3932	10.027	9.75993	10.5054	9.51346	9.76545	9.82649	10.5163	9.91005	10.4865	13.1245	12.5339	12.8676	13.3333	13.1267	13.1934	11.3195	11.2737	11.5126	11.374	11.1515	11.7366	6.6081	5.84237	6.33444	6.56545	5.64315	5.9759	6.66198	6.38278	5.97504	6.86588	6.63125	7.1474	13.6672	13.1209	13.2196	10.0379	13.0468
Os11g0477400	Transposase (Fragment).	transposon protein, putative, CACTA, En/Spm sub-class	4.39893	5.93372	5.41593	5.42465	6.25079	5.60354	4.97693	4.77635	4.67512	5.7578	5.39698	4.81682	6.04024	6.29969	6.13685	6.58138	6.88433	6.93662	5.43498	6.58244	5.67561	6.47796	5.90325	5.7048	5.47493	4.37646	5.7715	6.41032	5.29254	4.53301	3.25481	3.9046	5.03836	2.88118	1.90538	3.89738	5.23576	4.33296	4.51106	3.98416	3.78177	4.61308	5.87616	5.84177	6.48718	8.42305	6.7608
Os11g0498600	Abscisic acid and stress inducible (A22) gene.	HVA22, putative, expressed	10.0674	8.70388	10.0378	10.2238	9.69256	10.816	10.2191	8.55552	8.68065	9.67299	9.34765	10.4347	8.64494	9.3826	9.15349	8.93404	8.54118	8.58749	8.71353	7.61279	8.57451	8.48003	8.5761	9.1672	8.57041	8.05724	8.65288	9.37846	9.78271	10.4168	10.8306	10.0125	9.75939	10.0574	9.68676	10.263	8.8851	9.57581	9.08258	11.3423	10.4321	9.49861	10.144	8.78429	8.30288	9.99263	9.80574
Os11g0514800	Hypothetical protein.	expressed protein	3.61435	2.99418	4.15718	3.2709	2.52618	3.62431	2.97314	1.44341	3.17906	3.56999	3.67893	3.71573	3.25724	3.11901	3.1853	3.72889	3.20742	2.22288	5.29033	4.15126	5.00422	4.77523	5.60738	5.85566	4.72508	4.50277	3.68015	2.37843	2.42646	3.82909	9.84518	8.90476	9.62871	9.8114	8.35607	8.69754	6.43997	7.02254	8.32398	8.52521	7.62706	8.59751	8.70884	8.53659	8.4074	3.63247	8.45317
Os11g0569600	Protein kinase domain containing protein.	receptor-like protein kinase 2 precursor, putative, expressed	5.9259	6.38973	5.47473	5.86642	6.19	5.36039	4.28979	5.13727	4.7374	6.29842	6.47468	5.2003	4.95549	6.67352	4.51541	5.21121	5.37299	5.30302	4.69469	5.80085	5.68988	5.97809	5.74506	5.49271	5.41186	5.13634	5.11709	5.07158	5.20436	5.54672	8.55545	7.07982	7.41703	7.79003	7.40687	8.27151	7.15969	7.31101	7.33314	8.14387	8.2051	7.17024	3.12198	3.35041	2.73812	5.29977	3.97768
Os11g0570000	Receptor kinase-like protein.	receptor-like protein kinase 2 precursor, putative, expressed	7.79265	7.65969	8.27749	5.50493	5.17613	5.02007	7.10767	6.53291	6.3697	6.26938	6.17532	5.17228	5.04533	4.30654	3.71069	5.88731	2.06676	2.36396	5.92426	7.04025	6.91468	4.87588	5.27787	5.18135	6.00304	5.41393	6.91474	5.07878	5.87769	5.43589	5.91154	5.77166	5.91287	6.01321	5.12578	5.61548	5.83795	6.08291	7.02555	6.28424	5.96442	6.49763	6.43948	5.58351	5.28214	5.3442	6.02472
Os11g0570900	(No Hit)	No Hit	6.02653	6.46607	6.58782	6.88073	7.22705	7.25731	4.77997	4.90398	4.28253	3.83319	4.3454	7.68043	3.92271	3.20406	4.29087	3.45331	3.40827	5.44271	4.10941	3.34334	4.86017	3.53169	4.09824	3.9796	4.46034	5.77822	5.97525	4.51357	4.55551	6.28893	3.98115	4.54728	4.75367	4.0329	4.43485	4.88817	9.61754	7.33314	6.27049	7.63217	7.29283	5.83782	7.45438	3.71726	4.64571	6.03452	4.05426
Os11g0579600	Conserved hypothetical protein.	OsFBDUF52 - F-box and DUF domain containing protein, expressed	8.03742	7.76143	7.22012	8.47589	8.19833	7.68824	8.94411	9.00598	8.67207	9.31635	9.33936	8.77863	9.16199	9.2586	8.54112	9.2169	9.4686	8.69536	8.75825	9.37409	8.4024	8.99404	8.51535	8.32123	9.62347	9.14124	10.0954	10.7763	10.2029	9.55837	8.00118	7.37692	7.50407	7.97168	6.97209	7.23199	7.92466	8.55366	8.52898	8.81838	8.42988	8.78779	9.44505	9.07543	9.0292	8.5652	9.41124
Os11g0598000	Cyclin-like F-box domain containing protein.	OsFBDUF62 - F-box and DUF domain containing protein	8.34995	8.22635	7.36322	8.85701	8.79112	7.70737	9.51973	9.24056	8.76424	9.95981	9.64685	8.93089	9.60272	9.46654	9.0316	9.75412	9.68862	9.1911	9.02031	9.6401	9.05416	9.16997	8.70564	8.84561	9.55659	8.94336	10.2226	10.9587	10.55	9.53086	8.24745	7.62776	7.83554	8.34027	7.1328	7.45658	8.63839	8.76896	8.73737	9.36032	8.75518	9.02866	9.78083	9.43402	9.29312	10.0506	10.0476
Os11g0632200	Conserved hypothetical protein.	expressed protein	5.33074	4.96521	4.65281	4.81842	5.09604	4.12106	6.42182	6.27499	5.40362	6.11088	6.96948	5.75363	4.31126	4.93625	3.28648	5.00571	5.18488	3.47085	6.60061	5.59959	5.79498	5.69283	5.83813	6.17098	7.04454	6.38214	7.69281	5.81123	6.66166	5.69342	5.63443	5.61101	5.83865	5.99582	5.59218	5.18541	5.51267	5.13607	5.4655	5.45305	5.66982	5.69041	8.06427	9.1782	8.53141	8.53388	8.98413
Os11g0648400	Hypothetical protein.	expressed protein	4.29999	3.08693	3.1573	4.10863	2.75601	3.30719	7.53813	6.91289	6.33699	6.83249	6.97471	6.99296	7.27863	7.22429	6.88932	7.53056	7.13256	6.58288	4.90811	5.29554	4.12227	5.7402	4.72605	5.48117	8.30569	8.44836	9.43104	8.6524	9.00271	9.15156	5.9675	4.89637	5.48518	6.53961	4.31737	5.36101	5.90794	6.44645	7.0958	7.6902	6.67946	7.65488	8.51921	8.1638	8.25761	9.0802	9.22356
Os11g0655800	Lipase, class 3 family protein.	lipase precursor, putative, expressed	11.3388	11.4923	11.3482	10.678	10.306	10.4321	11.3186	10.4885	10.18	10.9216	10.8727	10.6886	10.379	10.3613	10.1854	10.5238	10.4602	10.0355	11.0489	11.632	10.8773	9.94073	9.51365	10.0555	10.8702	10.9371	11.3082	12.2498	11.3655	10.9978	10.4416	10.0888	10.5008	10.1982	9.15688	10.0564	9.64298	10.124	10.5	10.9226	10.032	10.5075	9.56873	10.0624	9.31012	11.3483	9.97765
Os12g0112000	Peroxidase (EC 1.11.1.7).	peroxidase precursor, putative, expressed	7.36123	8.10442	8.64433	7.88999	7.87727	8.44607	6.97307	4.98356	5.62336	5.56573	5.54416	5.71858	5.03135	4.88493	4.49752	4.73008	5.43313	5.87558	10.3425	9.41272	9.97315	9.10637	9.36257	10.1192	8.33476	8.61496	7.7344	9.77359	9.69466	9.19813	13.9682	13.6869	13.1683	13.4425	13.0393	13.1428	12.7692	13.2318	14.1873	13.0336	11.5528	13.7688	9.0638	12.2488	12.1731	14.4906	12.5252
Os12g0114500	Nonspecific lipid-transfer protein (LTP) (Fragment).	LTPL23 - Protease inhibitor/seed storage/LTP family protein precursor, expressed	2.76249	0.978862	3.34095	2.09657	0.943952	3.42136	3.45348	2.76535	3.94018	2.98202	2.48762	4.29206	2.58438	3.28029	4.68673	5.35674	5.21349	5.58716	10.0727	9.45114	10.3626	10.0233	10.1051	10.7846	3.50775	4.40022	7.50204	2.69087	2.93861	3.24546	0.611882	-0.574681	0.79137	0.564087	-1.74103	1.93137	3.64201	-2.25991	0.963807	1.04127	-1.78703	1.37519	6.52324	6.18526	7.58666	5.03143	7.01546
Os12g0128700	Arabinoxylan arabinofuranohydrolase isoenzyme AXAH-II.	alpha-N-arabinofuranosidase A, putative, expressed	11.192	10.8919	10.7143	11.4839	11.2446	11.1411	9.78363	9.78176	9.83281	10.4338	10.1824	10.0996	7.8581	8.18872	8.58328	10.3335	10.7949	10.219	9.39162	9.98881	9.98888	9.6313	9.85178	10.0356	10.2285	9.36457	10.0401	10.6761	10.8284	10.5647	12.2984	11.6737	12.611	12.0303	11.117	12.2229	9.73654	10.297	11.7293	10.8963	10.8334	11.1632	7.50824	8.17311	10.2007	10.4272	9.84466
Os12g0129900	(No Hit)	No Hit	8.31465	8.68803	8.83166	8.95973	9.18103	9.24429	7.74538	7.7981	7.81545	7.84681	7.83327	9.53224	8.41606	7.89397	8.00494	7.74052	7.92207	8.28175	6.8562	6.59421	6.92339	6.80924	7.10359	6.84787	7.79529	8.50739	8.54225	7.31811	7.77147	8.634	6.86068	7.54194	7.30665	6.8773	7.57779	7.3818	12.5709	9.81167	8.51099	10.3946	9.55057	8.22478	9.78325	7.68567	7.20817	8.88628	7.76589
Os12g0131100	Glucosamine--fructose-6-phosphate aminotransferase [isomerizing] (EC 2.6.1.16) (Hexosephosphate aminotransferase) (D-fructose-6- phosphate amidotransferase) (GFAT).	glucosamine--fructose-6-phosphate aminotransferase 1, putative, expressed	7.25583	7.1102	6.71676	7.14681	6.95838	6.35774	7.46374	7.28667	7.42067	7.94969	8.06906	7.56456	7.83049	7.67621	7.14719	7.12003	7.73062	7.15545	7.9897	8.2061	7.77505	8.4482	8.35264	8.17994	8.1997	7.63841	8.13069	8.10393	7.94958	7.36006	8.83332	8.41709	8.85643	8.93222	8.19344	8.55289	7.85723	8.05011	8.64344	8.85271	8.13215	8.53192	8.88348	9.2863	9.1226	6.80797	8.86185
Os12g0133400	4'-phosphopantetheinyl transferase domain containing protein.	dehydrogenase-phosphopantetheinyltransferase, putative, expressed	7.61312	7.80282	8.04221	7.57813	7.60447	7.5081	8.07895	7.71652	7.6896	7.54827	7.86109	7.90974	7.43126	7.78502	7.58418	7.43515	7.48022	7.08093	6.89004	7.40932	7.00261	6.31264	6.16318	6.33476	7.2575	7.1616	7.70856	7.94812	7.5539	7.38143	7.19618	6.95058	7.51097	7.33961	6.94745	7.94538	7.3719	7.78189	7.97423	8.37443	7.73048	8.30592	6.94487	6.52314	6.48041	8.25894	6.72018
Os12g0139300	E-class P450, group I family protein.	cytochrome P450, putative, expressed	8.3083	8.23575	8.60707	7.92709	8.14925	8.28545	8.16777	9.08438	8.86454	8.41973	8.82319	7.9572	7.92404	8.3634	8.17809	7.84136	8.44005	8.21407	8.26441	7.80304	8.44865	7.95132	8.65088	8.69583	6.16598	5.89302	5.98961	7.31213	8.64242	7.64687	6.49554	6.81669	6.6113	6.81279	6.85555	6.53368	6.19769	6.28463	8.76492	5.56787	6.04004	6.14996	9.3021	9.04986	9.1073	8.90949	9.49282
Os12g0145600	Conserved hypothetical protein.	No Hit	5.21357	5.39211	5.42338	5.35852	5.49128	5.67884	5.21432	5.0818	5.01402	4.86907	5.11916	6.08339	5.03239	5.61941	5.43994	5.25505	4.93888	5.78658	5.47591	5.24649	4.53686	5.52867	5.19096	5.21313	4.99234	5.25733	4.73554	6.06791	5.63265	5.34405	5.19301	5.65809	4.98419	5.29522	6.11363	6.04923	8.34352	6.54794	5.64533	6.53574	6.47259	5.59158	6.47527	5.58793	5.71601	5.63288	5.66314
Os12g0157000	Hypothetical protein.	hypothetical protein	5.13083	5.16874	6.77928	5.26713	5.07132	6.55898	4.47599	5.22195	6.29795	4.79368	4.88855	6.99583	5.58536	5.37862	6.46266	5.44623	5.41341	6.61749	7.11545	6.48259	7.2636	8.56633	8.41204	8.1438	6.87031	6.49355	5.58856	6.43648	5.4047	7.1337	6.9241	6.98084	7.48441	7.64894	8.0532	8.03318	7.36638	6.49004	6.91266	6.12378	6.51784	6.94655	8.77267	9.05062	9.64764	5.93081	9.38509
Os12g0178800	Hypothetical protein.	No Hit	1.99056	5.21612	1.31453	2.1256	2.06253	1.06832	1.75395	2.08055	3.13626	2.69355	2.84438	3.38745	3.44752	1.05075	6.21509	2.85335	2.33266	2.84266	2.48809	1.95308	7.32812	1.07516	1.31691	2.11552	3.56251	5.28259	4.97907	4.54301	3.89702	5.00261	1.75817	1.17172	1.16837	0.993539	2.02649	1.68664	-0.71138	0.694573	1.33495	0.213989	-0.399226	1.47267	3.54421	2.90492	2.72875	1.90928	3.74153
Os12g0204500	Uncharacterized plant-specific domain 01627 containing protein.	plant-specific domain TIGR01627 family protein, expressed	7.98049	6.86422	8.2773	8.76229	8.83694	9.13649	8.02362	8.07744	7.97697	7.52704	7.55618	7.53976	7.40629	7.48635	7.26805	8.32248	8.32983	8.08217	9.86293	8.72178	9.56858	9.45128	9.55618	9.69183	9.29416	9.34407	9.40658	9.4126	9.05476	9.06689	9.92425	9.61362	9.56961	10.3251	9.86896	9.99279	9.02747	8.51937	9.55041	8.39562	9.06059	9.13899	7.58817	11.364	11.3488	12.1811	11.2306
Os12g0209800	Hypothetical protein.	NB-ARC domain containing protein, expressed	10.7522	10.8512	10.4889	8.7964	8.71393	8.48415	11.4066	11.3966	11.2429	10.4691	10.2572	9.28197	11.6449	11.4219	10.9146	9.34133	9.92506	9.23718	9.4913	10.2895	10.2595	8.31237	8.498	8.58218	10.8473	10.1312	11.0989	9.62914	9.77603	9.15839	9.55674	9.32961	9.74366	9.13329	7.96841	8.75191	9.52444	9.59985	10.1912	9.62507	9.06727	9.874	6.10245	9.39832	9.02451	11.1548	8.71008
Os12g0215900	Leucine-rich repeat, plant specific containing protein.	conserved hypothetical protein	9.4372	9.92955	9.91239	10.2996	10.7522	10.5421	7.52641	8.23914	7.99512	7.50738	8.54301	10.925	7.62912	7.44253	8.33168	6.31197	7.38205	8.56215	7.74242	6.64772	7.29326	7.11162	7.83327	8.05368	8.17665	8.6477	9.06187	7.62423	8.0272	9.36481	7.22505	7.99052	7.88284	7.38255	8.21508	8.24005	13.4824	10.9019	9.49532	11.2458	11.0405	9.19508	10.8439	7.4375	6.76736	9.25958	7.44628
Os12g0239000	Hypothetical protein.	expressed protein	6.30375	6.94075	6.38741	7.43664	7.70594	7.11475	7.97397	8.05951	8.05814	8.88143	8.81297	8.67944	8.46123	8.4684	8.24658	8.68084	9.0167	9.34735	9.53693	9.50886	9.26168	10.3296	10.2464	10.22	8.95193	8.82581	9.36482	9.90675	9.77391	9.66924	8.7756	9.04227	9.10847	8.94286	8.47032	8.6633	8.24636	8.41385	8.5518	8.53509	8.57295	9.36531	11.6997	11.0856	11.084	9.58003	11.2602
Os12g0256000	Esterase/lipase/thioesterase domain containing protein.	CXE carboxylesterase, putative, expressed	5.38521	5.03102	5.48211	5.09215	5.08951	5.66235	6.87985	6.61902	6.27306	7.21276	7.02564	6.55006	4.42237	5.12058	5.08105	6.69146	6.8347	6.91408	7.84927	7.22811	8.05888	9.09112	9.41307	9.61	8.37971	7.91057	8.36896	7.89686	8.00152	6.89493	9.25858	8.7862	9.327	9.54278	8.83613	9.26115	7.6673	8.02445	9.34228	8.78749	8.3632	9.12962	9.38788	9.8853	9.80461	10.7882	10.1307
Os12g0458200	(No Hit)	No Hit	9.13883	9.33429	9.46314	9.34167	9.70035	9.65143	8.86691	9.51247	9.22785	8.85714	9.18265	9.89971	7.33123	7.01854	7.30083	7.21464	7.69458	8.17255	7.61223	8.76112	9.1731	7.55398	7.85495	7.72313	8.5182	8.65164	8.77439	8.36516	10.0032	8.62335	8.08982	8.48027	8.34208	7.98734	8.40768	8.50908	12.6496	10.1711	9.04307	10.7353	10.1017	8.71022	9.83173	7.54021	6.94598	9.44271	7.23049
Os12g0487500	Non-protein coding transcript, uncharacterized transcript.	conserved hypothetical protein	3.406	3.62984	2.24596	3.08818	2.60765	2.21156	2.62829	3.10294	3.47411	4.10666	3.57187	3.48751	3.25759	3.14381	1.85609	3.63683	3.38813	2.91691	4.94558	4.92271	3.68552	5.62841	5.6639	5.89491	4.16966	5.1585	4.58205	4.12255	3.93993	4.65897	6.27631	6.30476	5.72876	6.07566	6.53996	5.96277	5.58043	5.7627	4.87178	4.53014	5.57751	5.19727	7.09643	6.19533	6.34331	3.89739	7.04937
Os12g0494200	(No Hit)	No Hit	9.09449	9.30432	9.42241	9.29494	9.66364	9.64725	8.77593	9.4699	9.16113	8.7283	9.03445	9.85388	7.04083	7.01338	7.1088	7.25875	7.58542	7.95316	7.59341	8.63167	8.96435	7.475	7.74375	7.5384	8.51914	8.61071	8.5811	8.18283	9.84152	8.57959	8.00897	8.42373	8.12681	7.87543	8.41416	8.46814	12.5905	10.1542	8.90648	10.8363	10.0638	8.62737	9.79909	7.65202	6.81101	8.6474	7.01945
Os12g0498900	Hypothetical protein.	expressed protein	2.24383	2.15721	0.240995	1.11527	1.09411	2.73923	0.0341307	2.45097	0.960849	1.70666	2.63383	2.51708	3.81262	1.73148	3.7431	2.99019	2.31908	1.70263	8.83449	7.78158	7.33967	8.41283	7.77703	8.17207	2.80708	-0.906043	4.38949	0.430439	2.33399	2.35818	10.8663	10.387	11.3814	10.6909	9.69571	9.61742	8.09771	8.64603	10.0213	8.81938	8.05331	11.0159	10.7194	9.66209	9.60332	7.50487	9.89343
Os12g0523000	(No Hit)	No Hit	5.13828	4.80729	3.65054	5.04982	4.85622	4.92675	3.53475	3.43247	4.00067	4.93002	3.37926	4.25442	5.40262	4.39042	4.42746	5.38315	4.02189	4.49243	4.29386	4.62096	3.83523	4.93361	4.56346	4.01729	5.73744	6.61961	5.55828	4.66427	6.23742	5.35044	4.86531	5.44447	3.98068	4.6042	6.44439	5.10213	6.62287	5.93809	4.19216	4.72188	5.60159	4.31205	5.08352	4.18562	3.05979	4.00196	2.74865
Os12g0554800	Polygalacturonase-like protein.	polygalacturonase, putative, expressed	2.96885	1.69833	3.91324	1.87461	3.1037	4.12623	2.82514	2.97711	3.15702	3.45217	2.57814	3.13085	3.19946	3.40636	3.05693	3.84279	2.34012	3.56954	8.11819	7.0319	8.28834	8.1793	8.7314	9.17123	4.65816	5.82336	5.50016	3.76085	4.73291	5.52498	8.35415	8.13439	8.76818	8.35394	8.00064	7.92701	6.11059	6.1726	7.45043	6.94139	6.71122	7.56121	8.36775	8.97928	8.79567	5.51442	8.91724
Os12g0568100	(No Hit)	metallothionein family protein, expressed	7.02733	7.23619	7.84933	7.71057	8.19164	8.26339	6.25889	6.90829	6.78464	6.55115	7.11401	9.11316	5.91281	5.89746	6.42098	6.19599	7.23803	7.28775	7.69705	6.98475	7.07594	7.38995	7.10341	6.89784	6.97708	7.10037	7.32507	7.38367	7.41157	7.95609	5.88445	6.5623	6.35615	5.63927	6.0685	6.4209	10.5113	8.37131	7.44568	8.65851	8.5689	7.23233	8.86673	7.33461	6.86734	7.36871	6.75008
Os12g0571300	Conserved hypothetical protein.	expressed protein	2.51586	1.70859	-0.11371	2.07383	1.34637	2.53969	2.62608	3.6293	2.76256	2.73223	3.03143	1.58615	4.07631	3.05475	1.74585	2.11087	2.17533	2.61398	6.60997	5.70109	4.41185	7.01314	6.63818	6.45833	-0.62257	4.77576	4.2308	2.64616	1.44297	3.59567	6.98363	6.88147	7.38885	7.37576	7.33637	6.90183	5.38542	5.5962	6.42311	5.67122	5.8348	6.33481	6.78676	7.85236	8.06088	3.6432	7.49293
Os12g0578400	Glycoside hydrolase, family 79, N-terminal domain containing protein.	heparanase-like protein precursor, putative, expressed	7.43511	7.19743	8.44017	9.04718	8.99381	9.61415	7.54182	7.21007	7.04302	9.2092	9.50519	9.49598	5.52972	6.0257	5.77641	8.34772	8.18546	8.1806	10.072	9.1737	10.4178	10.0002	10.3842	10.7812	9.08026	9.47337	9.48942	10.8854	10.2862	9.72614	11.0137	11.0561	11.6539	11.2013	10.832	11.3897	10.3396	9.9791	11.376	10.3703	10.1037	10.6993	9.28902	9.80767	10.2472	11.0552	10.1773
Os12g0596200	RING-H2 protein.	zinc finger, C3HC4 type domain containing protein, expressed	5.92144	6.39847	6.3378	5.73934	5.57964	6.84518	7.02351	7.49082	6.84239	6.93144	6.93179	6.01113	4.64584	5.04526	4.78203	6.46376	6.21611	5.30065	10.7564	10.4928	9.86301	11.532	11.1693	11.2627	4.46875	5.49522	5.98435	4.94924	6.18126	6.05501	7.04662	7.67305	7.12101	7.27419	7.4064	6.48707	6.73448	6.21448	6.18099	6.51526	6.474	5.61617	10.8852	10.2233	10.597	10.0951	10.5333
Os12g0601300	Auxin-responsive protein (Aux/IAA) (Fragment).	OsIAA30 - Auxin-responsive Aux/IAA gene family member, expressed	3.92286	3.78394	4.9796	3.9495	4.70104	4.09881	5.29884	4.97942	4.8708	5.93159	5.46684	6.08823	4.24941	4.10363	8.48082	5.39911	5.43578	5.59338	11.9608	11.0388	11.8189	11.8279	11.9652	12.3809	10.2263	9.92466	10.9165	9.77233	10.0439	10.9813	12.2391	11.9111	12.8978	12.2883	11.9172	12.244	10.268	10.5206	11.76	11.029	10.6211	11.8485	13.177	13.5391	13.7884	11.9135	13.4994
Os12g0621100	Expressed protein (FIL) (Abnormal floral organs protein) (YABBY1).	YABBY domain containing protein, putative, expressed	8.97923	8.8502	8.93643	9.06593	8.99363	8.87562	9.0905	8.65537	8.58431	8.45197	8.84639	8.24955	8.0754	8.418	8.06252	8.64507	8.8765	8.54649	9.02279	9.67434	8.93731	9.72156	9.45655	9.10052	8.88388	8.53133	9.24911	9.06004	9.78372	9.98226	0.21754	-0.780061	1.69807	1.11644	-1.89112	0.76192	0.227531	-1.2277	2.07291	1.44143	-0.921312	3.06771	6.7349	7.5703	7.52802	9.72119	7.8575
Os12g0631200	Zn-finger, cysteine-rich C6HC domain containing protein.	zinc finger, putative, expressed	7.69917	7.51677	7.81106	7.11737	7.45304	7.40892	7.5192	7.75315	7.66793	6.90947	7.2784	6.87956	7.82608	8.11269	7.30741	7.13959	7.74639	7.40488	8.52852	8.03494	8.38191	8.77498	9.05363	8.59166	7.68334	7.63167	7.32452	7.9298	7.43743	7.35517	8.18061	7.97284	8.10325	8.45275	8.06005	8.35129	7.27929	7.69007	7.9489	7.97799	7.65529	7.72447	8.77641	9.44657	9.28386	9.66742	9.32551
Os12g0638200	Peptide transporter.	peptide transporter PTR2, putative, expressed	7.03364	7.43288	6.24029	6.8286	7.27173	7.28243	6.00515	5.28514	5.14563	5.06806	4.78406	4.61993	4.08415	4.63856	4.05022	5.29935	4.94226	4.65603	7.42505	7.38923	7.82365	9.19512	9.59223	9.59662	6.13649	5.8079	6.58482	6.43285	6.6235	6.37404	7.10699	6.14509	6.62803	7.96675	7.47961	7.33205	5.58251	5.62676	5.7015	4.84129	5.87555	4.77873	7.29914	7.83983	8.02063	7.63983	8.36141
Os12g0640900	Myosin II heavy chain-like family protein.	ATMAP70 protein, putative, expressed	8.20283	8.18401	7.55006	8.84705	8.8554	8.39777	8.87304	8.44593	8.36964	9.28036	9.25598	8.97472	7.32632	7.42589	7.60145	8.2636	8.31238	8.19172	10.7328	10.2194	10.8325	10.7849	11.1023	11.6685	9.36612	8.6615	9.28397	9.33701	9.75301	9.63931	10.7085	10.4511	11.1917	10.9466	10.1313	10.6147	9.61385	9.6898	10.4145	10.3772	9.86062	10.6864	12.3785	12.5651	12.5083	10.8576	12.6938
osa-miR166c	miRNA	No Hit	4.11478	3.57127	4.15097	3.37171	4.06719	4.10765	2.48862	3.66815	2.87678	3.97858	4.59008	4.58823	3.94144	4.33789	3.97624	4.85052	4.31129	4.353	3.95399	4.21381	3.46132	4.42297	4.85576	3.75127	4.52496	5.43875	4.91254	4.66121	5.04164	5.25283	5.44154	5.91219	4.67381	5.19817	6.70018	6.19539	6.36987	6.34918	3.8865	4.75022	6.03867	3.76329	3.20348	5.13477	3.93563	4.20475	4.77776
[truncated: 129 more columns]
