# Supplementary material for: Comprehensive Network Analysis of Anther-Expressed Genes in Rice by the Combination of 33 Laser Microdissection and 143 Spatiotemporal Microarrays
Source: PLoS One. 2011 Oct 26;6(10):e26162. doi: 10.1371/journal.pone.0026162 (PMC3202526; doi:10.1371/journal.pone.0026162)
Supplement: Table S23 — Microarray data of Ovary preferentially expressed genes. (XLS) [file pone.0026162.s024.xls]

## Sheet: Sheet1
Table S23. Microarray data of Ovary preferentially expressed genes.
RAP-ID	Description_RAP-DB	Description_TIGR	Leaf blade_vegetative_12:00	Leaf blade_vegetative_12:00	Leaf blade_vegetative_12:00	Leaf blade_vegetative_00:00	Leaf blade_vegetative_00:00	Leaf blade_vegetative_00:00	Leaf blade_reproductive_12:00	Leaf blade_reproductive_12:00	Leaf blade_reproductive_12:00	Leaf blade_reproductive_00:00	Leaf blade_reproductive_00:00	Leaf blade_reproductive_00:00	Leaf blade_ripening_12:00	Leaf blade_ripening_12:00	Leaf blade_ripening_12:00	Leaf blade_ripening_00:00	Leaf blade_ripening_00:00	Leaf blade_ripening_00:00	Leaf sheath_vegetative_12:00	Leaf sheath_vegetative_12:00	Leaf sheath_vegetative_12:00	Leaf sheath_vegetative_00:00	Leaf sheath_vegetative_00:00	Leaf sheath_vegetative_00:00	Leaf sheath_reproductive_12:00	Leaf sheath_reproductive_12:00	Leaf sheath_reproductive_12:00	Leaf sheath_reproductive_00:00	Leaf sheath_reproductive_00:00	Leaf sheath_reproductive_00:00	Root_vegetative_12:00	Root_vegetative_12:00	Root_vegetative_12:00	Root_vegetative_00:00	Root_vegetative_00:00	Root_vegetative_00:00	Root_reproductive_12:00	Root_reproductive_12:00	Root_reproductive_12:00	Root_reproductive_00:00	Root_reproductive_00:00	Root_reproductive_00:00	Stem_reproductive_12:00	Stem_reproductive_12:00	Stem_reproductive_12:00	Stem_reproductive_00:00	Stem_reproductive_00:00
Os01g0100800	Conserved hypothetical protein.	expressed protein	9.84999	9.93294	9.59551	9.48656	9.52569	9.17925	10.2451	10.227	9.97083	10.2626	10.3851	10.1405	9.9551	10.0186	10.0625	9.86538	9.81819	9.70834	9.10826	9.39226	9.26531	8.95062	8.6132	8.84228	9.87277	9.05106	9.85894	10.3935	10.1669	9.99916	8.72165	8.59757	9.06792	8.77045	8.25047	8.90751	8.94775	9.14221	9.37797	8.88602	9.43144	9.78211	10.1966	9.98762	9.66827	9.95507	9.29677
Os01g0102800	SNF2-related domain containing protein.	retrotransposon protein, putative, Ty1-copia subclass, expressed	8.81916	8.7846	8.46412	9.1341	9.00655	8.72862	9.48951	9.68768	9.60481	9.70776	9.59825	8.90456	9.60659	9.55075	9.15371	9.31918	9.56468	9.55202	8.16892	8.84151	8.268	8.49697	8.58277	8.41494	8.99037	8.28044	8.74895	8.89144	9.24203	8.72777	8.92371	8.47285	8.64466	8.94733	8.3191	8.65899	8.27026	8.61555	9.02702	8.85894	8.67624	9.15052	9.25179	8.7772	8.83104	9.20909	9.00512
Os01g0118300	Phosphatidyl serine synthase family protein.	phosphatidylserine synthase, putative	5.89013	6.02082	6.44991	5.53692	5.96453	5.75185	3.74647	2.88872	3.1011	5.23443	5.59519	5.1038	4.41758	2.86347	3.26605	4.62646	5.73075	2.59427	7.33737	7.14528	6.96977	6.66881	7.64581	8.57486	2.36827	4.96322	4.07312	4.40406	4.06975	4.64945	9.84935	9.52623	10.597	10.0903	9.39994	9.8838	7.49026	7.20721	8.75339	8.12997	7.93528	8.95179	10.3276	7.28513	7.46524	5.91155	9.81345
Os01g0128400	Conserved hypothetical protein.	expressed protein	11.4005	11.9523	11.0026	11.0123	11.4029	10.5991	11.7306	12.5191	12.3352	11.2057	11.7825	11.2255	11.8356	12.6304	12.0364	11.0263	11.7537	11.5611	12.6714	12.679	12.1411	12.912	12.9082	12.5261	12.2736	11.8751	12.3102	12.3308	11.987	11.6103	12.7886	13.0874	13.0861	12.7643	12.9367	12.6691	12.3717	12.5233	12.646	12.3088	12.555	12.6542	13.4941	13.6867	13.3898	11.25	13.0459
Os01g0130400	Alpha-xylosidase precursor (F24J5.20 protein) (At1g68560/F24J5_10).	glycosyl hydrolase, family 31, putative, expressed	3.20111	1.83307	2.65031	1.63544	3.08015	2.32022	2.96887	2.70655	1.94895	3.83135	3.14447	2.23485	3.07315	2.06868	2.66371	0.938465	2.0028	2.54976	2.55532	3.47587	2.19621	3.39266	3.24626	3.21617	3.70328	5.8751	4.39615	2.43432	3.12055	3.29608	3.57054	3.98824	3.35482	4.206	4.88783	4.08717	3.43805	3.55798	1.94141	2.79054	3.84644	1.95071	2.78599	2.27173	3.17	2.32164	1.9689
Os01g0133500	Beta-lactamase-like domain containing protein.	metallo-beta-lactamase family protein, putative, expressed	7.84563	7.74798	7.61738	6.98359	6.93803	6.93003	8.67137	8.07829	7.97983	7.50849	7.33798	6.79649	8.73041	8.53508	8.55916	6.82256	7.3502	7.03714	8.31654	7.69691	9.51393	6.91934	8.04168	8.60068	7.46985	6.92335	7.91249	6.80765	6.76074	6.94071	7.73724	7.50253	7.96524	7.40056	6.45103	7.08044	7.15712	7.76398	7.71379	7.52242	7.08754	7.74465	9.03052	9.62957	9.28122	8.09035	8.97789
Os01g0134700	Conserved hypothetical protein.	calmodulin binding protein, putative, expressed	5.65255	6.25747	6.29024	6.80186	7.24565	6.02973	7.52719	7.6899	7.2308	8.65232	8.36104	8.53732	8.95681	8.55303	8.23255	8.6455	9.42974	7.78068	7.38759	9.17762	7.70549	7.9175	6.76735	6.83484	7.36237	7.3592	7.38616	9.69405	9.38926	8.23213	8.5636	8.70686	8.98776	8.73864	9.00682	9.21696	8.61544	8.88146	8.83521	9.09397	8.78727	9.29895	3.68919	3.45099	3.38288	7.79733	4.29255
Os01g0135100	(No Hit)	No Hit	7.16305	7.37317	7.84817	7.86296	8.05946	8.09437	6.24441	6.43517	6.58201	6.52779	6.68705	8.62755	6.71788	5.87541	6.08798	5.86063	6.47356	6.53058	5.86934	5.42727	6.32341	5.8773	6.10322	5.80136	6.40132	6.7934	7.34841	6.18653	6.42662	7.3955	5.84482	6.43322	6.24812	6.31837	6.78781	6.84911	10.9054	8.51055	7.83624	8.6704	8.39424	7.27764	8.35974	5.39983	5.1185	7.43137	5.10298
Os01g0136000	16.9 kDa class I heat shock protein.	hsp20/alpha crystallin family protein, putative, expressed	4.52048	4.10037	3.60708	3.30796	2.94429	3.67645	5.25878	4.93906	6.64604	2.98323	5.01877	3.49085	4.2711	4.0685	4.02065	3.71074	2.32811	3.04303	6.7857	6.62095	5.66163	3.2144	3.21243	3.23166	5.99349	6.35729	6.48539	4.61046	3.45279	5.46764	4.42689	4.37561	3.12369	3.74095	5.35907	3.84739	5.325	5.51058	4.7232	4.57281	4.99135	4.68632	8.01857	8.23144	7.36019	5.42323	4.145
Os01g0142900	(No Hit)	No Hit	5.65221	6.1487	6.77336	6.29345	6.56658	6.70602	6.42197	6.34378	6.12529	5.72024	5.93363	7.33131	4.25396	4.63879	5.23817	4.15064	5.40919	4.79974	4.62164	4.25857	6.01404	4.2381	5.00352	5.1625	5.844	6.03923	5.7951	5.03746	5.21439	5.61386	6.60203	6.78505	7.44644	7.18293	7.49024	7.87592	8.99896	7.42792	7.17697	7.78544	7.39335	6.60015	6.47942	4.64837	4.96926	5.82449	4.92535
Os01g0148000	Zn-finger (putative), N-recognin domain containing protein.	zinc finger protein, putative, expressed	12.7817	12.8101	12.3647	13.3464	13.2917	12.8815	13.3191	13.222	13.1555	13.5575	13.2976	12.2503	13.4463	13.2401	13.0119	13.1655	13.7319	13.9501	10.9779	11.5918	11.8888	11.5462	11.9064	12.1587	12.2735	11.9756	12.4391	12.5843	12.9023	12.3002	12.0154	11.6372	12.162	12.0098	11.1306	11.8854	11.8795	11.6404	12.3601	12.0063	11.5484	12.2869	12.5112	12.2616	12.1738	12.9556	12.6814
Os01g0153300	Histone H2B.1.	Core histone H2A/H2B/H3/H4 domain containing protein, putative, expressed	13.9037	13.656	13.2501	14.8	14.6658	14.33	14.246	15.115	15.5478	14.3664	14.1701	14.2219	15.3875	15.6011	15.1935	15.004	14.9423	14.7554	15.325	15.0992	12.6534	15.6284	14.9298	14.3182	13.7359	13.0682	13.2653	14.2122	13.934	13.4064	13.708	13.5689	13.2683	13.7432	13.6911	13.3054	12.6795	13.04	12.9624	13.7125	13.116	13.0613	15.4418	14.8239	15.0779	12.8225	14.4086
Os01g0165100	Conserved hypothetical protein.	expressed protein	3.2412	3.08006	2.25328	4.51929	4.54786	4.1613	3.17587	3.10663	2.79081	3.09377	3.22837	2.86054	2.98586	3.16558	1.93366	3.16608	2.75896	4.01937	2.54519	2.50589	2.41483	3.14177	4.38191	3.9644	2.2492	4.33749	5.12708	2.89963	1.46667	3.63718	5.45441	5.72784	5.10805	5.92525	5.48966	6.11664	7.01549	6.82475	7.41103	7.2249	7.21351	6.49978	4.05527	4.20109	5.12729	5.45244	4.70161
Os01g0167800	Conserved hypothetical protein.	transposon protein, putative, unclassified, expressed	4.56639	7.03975	5.80081	4.94973	4.6299	4.59737	5.42826	5.44987	5.58055	4.58597	4.71045	4.95271	5.59939	5.35871	5.00613	4.45471	4.51051	4.36809	5.36321	5.4773	5.00651	4.97905	4.73026	4.32123	4.61719	4.96858	4.27405	4.54582	4.01644	5.18448	4.75216	5.20325	4.47658	4.54418	5.62367	4.63165	5.11878	5.77194	5.41554	4.66018	5.59231	5.40595	6.37698	6.01362	5.98401	3.7401	4.67297
Os01g0169800	Allinase, C-terminal domain containing protein.	alliin lyase precursor, putative, expressed	11.8209	12.1115	11.2285	11.3974	11.6812	11.383	10.6914	11.3849	10.9512	10.8209	11.1174	10.3265	11.7784	12.6339	11.7079	12.5898	12.7708	12.5817	10.7687	10.8702	9.44257	11.1505	10.8237	10.6826	7.20439	6.18083	8.28361	7.77882	8.55606	7.93618	12.437	12.0745	12.1915	12.9843	12.4841	12.7245	10.139	10.217	11.0282	11.0196	10.9382	11.4889	9.05972	7.41958	7.52032	9.38955	9.09453
Os01g0174400	(No Hit)	No Hit	0.587692	1.67076	0.688386	1.91765	0.929198	2.91127	3.12284	-0.161281	1.94318	4.77217	1.66699	1.61552	0.0580894	0.43107	2.62379	0.450128	1.93195	0.594702	-0.489305	1.18998	0.129281	1.49429	1.45358	0.935065	3.81275	2.59883	1.83534	2.18168	1.70398	3.11692	1.51263	2.06019	1.02692	1.04396	3.28089	0.645204	1.96144	2.1731	1.32513	1.54655	0.621693	-0.0414283	1.52065	1.50497	1.45889	0.605728	1.47612
Os01g0176500	Conserved hypothetical protein.	expressed protein	0.877164	0.120796	5.1395	0.835952	2.10395	-0.395346	4.0069	3.21114	2.93788	3.03584	2.65211	3.61283	3.31754	1.07117	0.687488	0.992104	1.66324	1.96541	11.4676	10.8559	7.58968	11.9876	11.6246	11.126	3.71903	5.09542	4.54191	0.241766	4.19585	4.52593	11.3791	10.714	10.9805	11.4289	10.3146	10.0022	8.27959	8.32862	9.36821	9.18604	9.04643	9.82884	12.6994	12.3289	12.3169	2.20937	12.3389
Os01g0180900	(No Hit)	2-oxoglutarate and iron-dependent oxygenase domain-containing protein2, putative, expressed	1.19403	1.62033	1.24037	1.62042	1.55344	1.61982	0.923509	1.28258	2.21224	2.52411	1.87203	3.69368	1.94053	1.03274	3.49154	4.353	0.967296	0.775355	0.827882	-0.303306	1.49434	1.84409	1.31896	3.55049	3.45919	4.38779	3.82079	1.85779	2.20216	5.64658	1.9449	2.79751	3.18503	1.70514	3.88031	0.595585	4.17946	3.41479	0.602387	0.921568	3.30693	1.72101	1.49536	1.07381	0.720965	5.77721	1.27416
Os01g0183600	Cytochrome P450 family protein.	cytochrome P450, putative, expressed	6.54512	6.35108	7.14579	6.61138	6.82367	7.30656	6.91144	6.97301	6.94191	8.10729	8.49778	8.32851	6.48818	7.05335	6.28214	8.15931	7.47344	7.71983	9.10565	7.83057	8.68121	8.67677	8.38853	8.47965	7.0258	7.39684	7.49225	10.5076	9.93706	9.3518	11.3883	11.0477	11.286	11.2261	10.449	11.0481	11.2115	11.1823	11.9583	11.8309	11.171	11.4181	2.72878	8.9004	7.70041	12.2069	9.47344
Os01g0183700	(No Hit)	PHD-finger domain containing protein, putative, expressed	2.22709	1.45708	1.74354	1.76925	2.11158	1.80059	1.72653	0.865209	2.141	3.07926	1.51739	1.23929	0.520181	1.05653	3.33145	0.383816	1.1858	3.59553	9.05516	9.25104	4.2411	9.92106	9.05073	8.40787	0.295074	-1.19237	2.76657	3.09154	1.57911	4.135	8.638	8.53608	8.30532	8.48777	8.49907	7.48189	6.17632	6.26862	6.76821	6.371	6.86495	7.17627	10.691	9.24798	9.36177	2.17638	9.05638
Os01g0186700	Protein kinase domain containing protein.	AGC_AGC_other_NDRh_TRCd	12.0184	12.2312	11.9673	12.3796	12.6548	12.3386	12.6921	12.8474	12.7846	12.5657	12.8231	12.1843	12.6864	12.776	12.5929	12.7607	12.9129	12.6903	12.4872	12.3316	12.3913	12.2675	12.3829	12.6535	11.9749	11.3048	12.0494	11.8375	12.5137	11.8828	13.1975	13.2024	13.649	13.2486	12.9638	13.3789	12.5416	12.4941	13.3388	12.8421	12.4472	13.2295	13.4682	13.2004	13.052	13.2544	13.3259
Os01g0190900	Mutator-like transposase.	No Hit	6.2126	6.47876	7.01359	6.82365	6.49607	6.54309	6.23483	5.69753	5.64188	5.91785	5.39476	7.35943	5.54282	5.30487	5.88315	4.77382	5.89894	5.96279	4.47068	3.83157	5.62002	3.60423	4.85975	4.49069	4.2591	5.06132	4.76166	4.23756	4.42052	5.05754	6.95787	6.67799	7.7374	8.12591	7.27628	7.58156	8.35824	6.98337	6.548	7.51439	7.00244	5.56638	6.31891	3.98173	3.52942	5.12143	3.62473
Os01g0200500	MPPN domain containing protein.	MPPN domain containing protein, expressed	8.2385	8.21618	6.95973	7.91393	7.62454	6.77975	8.93645	9.01739	8.57043	9.01124	8.82257	8.20535	9.38763	9.58269	9.10666	8.70108	8.87554	9.15675	7.96518	8.84072	7.58132	8.2688	7.67927	7.62662	8.59866	8.22108	8.75002	9.17184	9.20624	8.1794	7.64114	7.1754	7.08253	7.89165	6.98394	7.14571	7.08233	7.46412	7.52302	7.84587	7.78127	7.66825	9.21106	8.6887	8.43716	8.08439	8.30383
Os01g0201800	(No Hit)	expressed protein	3.95955	3.82069	4.63954	4.10944	4.47594	3.84533	4.54592	4.32667	4.16555	4.33014	4.43379	4.05357	5.22353	5.2915	5.06017	4.99084	4.93194	5.13365	4.25129	3.80794	4.26632	4.55018	4.05461	4.6699	3.68921	3.84769	5.19868	3.23791	4.30985	4.60072	4.2555	3.98288	4.67861	4.98092	4.61519	4.956	4.85117	4.20067	4.58425	5.1908	4.34113	4.61137	5.12891	5.34473	5.30607	5.28517	5.71165
Os01g0212100	ATP-dependent helicase, DEAH-box family protein.	ATP-dependent RNA helicase, putative, expressed	4.8672	4.80117	5.50857	4.85161	4.73361	4.35998	4.72402	5.85195	3.72827	4.38326	3.51357	3.24338	3.65231	1.71366	2.97314	3.76185	3.9306	3.60681	3.618	4.8876	5.12824	4.52942	4.61635	4.68424	5.7867	5.49747	5.94524	4.72471	3.52331	4.33726	5.61009	5.29965	5.36059	5.87106	5.03654	5.55708	6.70388	5.73741	5.92473	5.82317	5.54699	6.20811	6.11988	5.66867	5.31861	5.81347	6.00952
Os01g0215700	Lipolytic enzyme, G-D-S-L family protein.	GDSL-like lipase/acylhydrolase, putative, expressed	2.07751	2.23777	2.63795	2.11636	1.91867	1.81376	1.88021	1.91577	1.1859	1.23681	1.44665	2.34796	3.21862	1.7844	2.96201	2.51914	2.12832	2.48129	5.41896	4.36241	6.15368	5.22425	6.20547	6.64671	4.14282	5.32908	4.71089	3.30767	3.15035	4.61676	3.0405	3.78941	2.0943	2.57107	4.89386	2.07724	4.28217	4.16785	1.17453	3.40522	3.85135	3.02294	5.34383	5.84742	5.54081	2.57885	4.97502
Os01g0217100	Conserved hypothetical protein.	expressed protein	4.87148	4.26962	5.21605	5.81184	5.4709	6.41675	5.54206	5.01769	5.78729	6.22636	6.66438	7.45826	4.19237	4.95512	5.87365	5.37531	6.52339	6.90449	5.52789	4.96464	6.03808	5.10218	6.02891	6.14562	5.88696	6.04849	5.73867	6.5535	6.97051	7.24334	6.98743	6.85356	7.18951	7.05612	6.91575	6.80848	6.86526	6.65417	6.67689	6.61649	6.6635	6.85407	5.91345	4.53078	4.46757	7.35638	5.57824
Os01g0219300	Conserved hypothetical protein.	expressed protein	3.6183	3.56776	2.80142	3.82727	4.85687	5.21986	4.80577	4.65705	5.38506	3.38474	3.59391	4.87137	3.51764	4.21815	4.30053	5.14689	4.49218	3.67169	8.10946	9.427	7.95953	10.1993	8.88057	8.97018	9.15526	8.42807	8.89424	8.82404	8.3299	9.23146	9.45985	9.14283	9.06393	9.0361	9.07924	9.25584	8.41232	8.82283	9.00005	9.87972	9.51984	8.10771	4.59442	5.88874	6.90636	6.55548	6.84361
Os01g0219600	Endo-beta-1,4-glucanase.	endoglucanase precursor, putative, expressed	0.819531	5.7198	2.68473	1.71626	3.11458	1.05284	1.29692	2.90539	2.14105	5.49527	2.04095	3.73481	2.34182	2.98645	2.39366	-0.739549	2.27667	2.54127	2.79775	2.06795	2.2676	0.440962	1.21415	1.78126	1.15151	6.72944	4.53529	1.43574	0.801525	3.3999	1.94101	1.20428	2.57366	2.59472	2.31702	3.2605	3.808	0.303475	2.1287	2.40972	0.996667	2.90537	2.70375	2.72143	2.36206	3.53274	2.13409
Os01g0224200	Conserved hypothetical protein.	expressed protein	5.66164	5.9093	4.80752	5.73416	5.44351	5.03049	4.93073	4.88339	4.72172	4.4057	4.09988	4.91146	6.5998	6.49625	6.46447	5.92873	5.33628	6.38922	11.212	10.208	6.76931	10.5414	9.34871	9.11156	2.51442	1.64983	3.91755	3.65583	3.51477	4.13189	7.53965	7.81136	7.52831	7.53494	7.27453	6.76529	5.67948	5.40157	5.78967	6.41833	6.02132	6.0944	11.1111	9.76276	9.90141	3.72324	9.69286
Os01g0231700	60S acidic ribosomal protein P3 (P1/P2-like) (P3A).	60S acidic ribosomal protein, putative, expressed	9.53553	9.6304	8.53197	9.37537	9.43477	8.50997	10.1408	10.1605	9.99244	9.85393	9.6887	9.53425	10.5459	10.7049	10.4421	9.75298	9.92976	9.84245	11.7486	11.2451	10.3893	12.0339	11.506	11.3403	9.70552	9.13032	9.71889	10.028	9.5741	9.03149	11.2333	11.1053	10.9882	11.4508	11.2629	10.4839	9.3854	9.99963	10.1973	10.4001	10.1291	10.3032	12.5589	12.2217	11.8175	9.49191	11.648
Os01g0232700	Histidine biosynthesis trifunctional protein [Includes: Phosphoribosyl-AMP cyclohydrolase (EC 3.5.4.19); Phosphoribosyl-ATP pyrophosphohydrolase (EC 3.6.1.31); Histidinol dehydrogenase (EC 1.1.1.23) (HDH)].	histidinol dehydrogenase, chloroplast precursor, putative, expressed	10.7975	10.7127	9.99202	11.2545	11.0589	10.597	11.3607	11.1537	11.0448	11.1108	11.0994	10.2026	10.392	10.276	10.5319	10.6566	10.758	10.5544	11.185	10.7775	11.3933	10.8042	11.064	11.2433	10.0213	9.76661	10.7325	10.6094	10.9371	9.97664	10.3814	10.1177	9.92887	10.5187	9.98511	9.92518	9.27639	9.42838	9.76875	10.0215	9.56078	10.0452	10.7248	10.55	10.1195	10.4893	10.6248
Os01g0251100	Ribosomal protein L3 family protein.	ribosomal protein L3, putative, expressed	9.94549	10.4854	8.54494	9.37356	9.51533	8.46319	9.63011	10.0995	9.69506	9.98328	10.0726	10.1265	10.7248	10.7438	10.6412	10.5653	10.3041	10.4381	10.6259	10.4168	9.26095	10.7838	10.2037	10.31	9.73544	9.34333	9.73736	10.4536	10.1381	9.4797	10.2487	10.0377	10.2776	10.4953	9.94503	9.89309	9.13748	9.39986	9.62223	9.82176	9.53685	10.1283	11.565	10.8515	10.5946	9.58343	10.8587
Os01g0252700	Phospholipid/glycerol acyltransferase family protein.	glycerol-3-phosphate acyltransferase, putative, expressed	3.96067	3.59449	4.19014	5.42131	5.84317	6.07452	3.85099	3.88788	4.36263	4.04749	4.54508	5.9305	4.48627	4.99946	4.59721	4.95344	4.26138	5.38794	5.84601	7.31777	7.84009	6.54304	6.76203	7.48529	7.148	6.64391	5.0169	5.97387	6.82643	6.91353	4.68462	5.53727	3.92607	4.48416	6.15582	4.835	6.43175	6.28919	4.60345	5.02262	6.19562	4.2047	4.22129	5.08639	5.63222	2.91745	4.98397
Os01g0261400	(No Hit)	No Hit	6.65502	6.98938	7.29545	7.13967	6.98972	6.83201	6.5072	6.08069	5.98846	6.12398	5.84485	7.65883	5.63527	5.69071	5.79994	4.91429	6.20384	6.11673	4.8681	3.8328	5.35504	3.91582	5.09614	4.45108	5.23434	4.99462	4.98314	3.96998	4.42882	5.58243	7.36299	6.94606	8.14041	8.48105	7.51	7.89994	8.77881	7.18372	6.94003	7.63333	7.19957	6.09194	6.60286	4.31049	3.6504	4.57281	3.55723
Os01g0264800	Breast carcinoma amplified sequence 2 family protein.	BCAS2 protein, putative, expressed	8.5048	8.64578	7.43653	8.29602	8.25745	7.50888	8.52321	8.29308	7.78365	8.66922	8.74398	8.03133	8.08492	8.55511	8.07593	8.10778	8.49808	7.63649	8.2942	8.23065	7.04616	8.67213	8.48457	8.29476	6.68469	6.89989	7.47985	8.14961	8.31164	6.95644	8.40067	8.12572	8.00586	8.64763	8.10418	8.13129	7.17154	7.76209	7.30574	7.7187	7.76124	7.43811	8.94851	8.36427	8.37901	7.80812	8.8225
Os01g0266000	RNA-binding protein Lupus La domain containing protein.	la domain containing protein, putative, expressed	6.53426	6.68622	5.58035	6.50986	6.60582	7.10828	7.21954	7.56847	7.54556	7.25089	7.25984	6.65063	7.57627	7.13239	7.30963	7.3447	7.70456	7.52243	6.74524	7.11475	7.04536	7.88805	8.03335	8.15732	6.43939	6.93869	6.64128	6.56286	6.93161	6.71905	7.70646	7.42681	7.35546	8.11364	7.79183	7.67347	6.99337	6.97205	7.11736	6.32589	7.12907	7.47642	8.42844	8.16792	8.15183	7.7324	8.02143
Os01g0276000	60S ribosomal protein L30.	ribosomal protein L7Ae, putative, expressed	12.3403	12.6199	10.8723	11.9428	12.0541	10.5706	12.3727	12.7618	12.4012	12.6369	13.1238	12.568	12.7278	12.69	12.5326	12.8513	12.6667	12.1905	14.5899	14.2179	13.1567	14.9396	14.4718	14.2005	13.2345	12.6958	13.7811	13.5647	13.5583	13.317	13.9273	13.9678	14.0032	14.2274	14.0422	13.5201	12.5892	12.666	13.1431	13.0562	13.1453	13.5987	15.5091	14.9953	14.721	12.6724	14.8918
Os01g0284700	Peptidyl-prolyl cis-trans isomerase 5 precursor (EC 5.2.1.8) (PPIase) (Rotamase) (Cyclophilin-5).	peptidyl-prolyl cis-trans isomerase, putative, expressed	11.6472	11.8228	11.2301	11.2371	11.6243	11.0771	11.0704	11.6707	11.3247	10.0419	10.7257	10.2006	10.952	10.7217	10.985	11.6561	11.5298	11.3999	13.2648	11.9814	13.3027	12.1556	12.9731	12.9515	10.3471	10.2143	10.447	10.1018	10.5102	10.1098	10.5013	10.5974	10.917	10.6003	10.4953	10.5605	9.34684	9.43315	10.083	9.46495	9.33526	10.4974	11.7667	11.6998	11.4339	11.767	11.3522
Os01g0296700	Glycoside hydrolase, family 3, C-terminal domain containing protein.	beta-D-xylosidase, putative, expressed	4.04197	0.85345	6.24033	1.00841	1.57739	3.78852	1.34	2.34367	2.70363	2.00504	1.28077	0.664829	2.12105	-0.0835317	2.19456	1.45777	1.85623	1.72824	10.1132	8.25639	10.0401	9.00235	10.1113	10.1115	6.21102	4.44108	2.49808	2.07345	1.41157	4.75061	10.0701	9.56097	10.601	10.0854	9.56992	9.07294	6.76132	7.06515	9.01361	8.38773	7.9986	9.00026	8.78281	10.0237	9.4453	10.2733	8.89831
Os01g0297000	Protein of unknown function DUF6 domain containing protein.	No Hit	-0.0437985	3.41529	3.76973	3.21985	3.54747	2.63132	1.22495	2.14199	2.11811	2.27524	2.85616	3.11551	3.67822	3.53578	3.41808	4.08098	2.28759	2.86613	3.06857	2.72663	3.029	2.62682	2.24048	2.38641	5.98573	5.91146	4.79568	2.48093	2.90804	2.99834	3.78782	3.93587	3.87762	2.42915	4.3786	3.95632	5.01939	4.89097	4.44586	4.23315	4.19626	2.97877	2.57353	1.945	2.79654	3.40877	3.41266
Os01g0304000	Ribosomal L29e protein family protein.	60S ribosomal protein L29-2, putative, expressed	11.6096	12.0596	11.1077	11.3471	11.5604	10.841	12.0424	12.4668	12.381	11.7123	12.218	12.2569	12.276	12.2574	12.2993	12.1418	11.6362	11.4328	13.3511	12.7502	12.3575	13.3026	12.7854	13.1398	11.5515	11.0927	11.95	12.0663	12.0522	11.1506	11.7434	12.0134	12.1629	12.1661	11.9766	12.135	10.4168	10.4437	11.3549	11.1242	11.0632	11.6372	13.6341	13.3143	13.4002	11.7703	12.9375
Os01g0314000	Conserved hypothetical protein.	expressed protein	2.65011	3.86751	2.51353	2.50295	3.58214	2.61123	3.25627	5.70424	2.882	3.36587	3.12595	3.86624	3.86866	2.64704	2.8469	3.41436	3.18169	2.51133	2.85197	3.75697	3.86726	3.84694	4.20164	3.56624	3.57195	4.87451	3.87154	2.58879	3.43262	4.33705	4.89993	3.4972	3.89181	3.64644	3.82921	3.16951	4.72422	4.01678	4.29062	3.8508	4.08218	4.25667	5.10207	4.687	4.85199	5.27442	5.00007
Os01g0349000	Conserved hypothetical protein.	No Hit	3.9361	3.45822	4.20353	4.10678	4.52206	4.28507	4.02379	4.03147	4.22411	5.06317	5.23402	5.6175	4.30694	4.23725	4.60325	5.73802	5.26994	5.79399	4.82383	4.5979	3.90559	5.8311	5.45361	5.57545	6.22618	5.73423	5.68809	7.93414	7.32067	7.8098	6.13879	6.4196	6.68077	6.48201	6.61694	6.39282	7.26641	7.38456	7.66617	7.5475	7.61577	8.14647	5.2817	4.64304	4.61568	7.05549	5.88533
Os01g0365300	Protein of unknown function DUF239 domain containing protein.	ZmEBE-1 protein, putative, expressed	3.06325	3.64345	3.97792	3.07328	3.59457	4.7894	1.50113	2.76699	3.10988	3.52978	2.51162	3.94122	1.87006	3.2965	3.72684	-0.957231	2.51358	2.91891	1.88084	1.59204	2.40893	1.06786	1.86653	2.94243	4.78398	4.74434	4.29325	2.30933	1.57944	-0.283512	1.90582	2.14841	1.9085	1.57865	2.65944	2.11364	5.84852	2.55561	3.14108	5.61188	2.31767	2.63649	2.46903	2.00259	2.69238	3.22705	2.4058
Os01g0374000	Glutathione transferase (EC 2.5.1.18).	glutathione S-transferase, putative, expressed	6.08992	5.61973	3.49947	3.85733	4.06222	4.44155	4.11039	2.75429	2.89059	1.23512	2.65576	4.26447	3.74102	3.40001	4.35389	3.51315	3.13295	4.02379	4.19715	4.53956	3.8247	4.84386	4.02168	3.79256	4.39072	5.64059	2.32269	3.57932	3.86153	3.91067	4.9323	5.50263	3.13211	4.95616	6.34171	5.20822	6.0034	6.02927	3.79611	4.95	5.58681	3.39964	6.30076	5.40345	5.48616	4.21071	5.96439
Os01g0379600	(No Hit)	No Hit	8.5934	8.74805	8.62834	8.16688	8.1546	8.48549	8.38973	8.09265	7.97068	8.23509	7.94299	8.41977	6.34263	6.00311	6.60483	6.38133	7.41032	6.35509	6.68758	7.41107	7.76443	5.96649	6.54135	6.32699	7.1271	6.81738	6.97498	6.60272	7.3393	6.73811	7.72387	7.46309	7.77775	7.29564	7.12499	7.62993	9.84249	8.26495	8.13534	8.89233	7.86232	7.90309	7.86759	5.99732	5.22802	6.14205	5.21833
Os01g0381900	(No Hit)	No Hit	8.93581	9.16143	9.6849	9.30623	9.62097	9.80289	8.33857	8.49151	8.9397	8.27069	8.58203	9.84091	8.12685	7.53355	7.96133	7.93266	7.82033	8.43464	7.61049	8.31689	8.71474	7.71272	7.90241	7.79497	8.13731	8.62662	8.51298	7.81146	9.43862	8.55163	7.67459	8.17359	8.19763	7.58957	8.27577	8.40104	12.4523	9.9909	9.08924	10.1971	9.88159	8.97006	10.0227	8.03069	7.46756	9.35714	7.76534
Os01g0385400	C4-dicarboxylate transporter/malic acid transport protein family protein.	C4-dicarboxylate transporter/malic acid transport protein, expressed	4.36824	4.82089	5.36005	3.23852	2.15335	3.47474	4.78806	3.42133	3.50568	2.68395	1.91778	3.01227	3.91192	2.64085	3.09331	3.35038	1.76372	3.25787	3.57928	2.16899	5.018	3.1186	3.65454	3.60176	1.37471	3.71849	1.91407	2.83394	0.998831	4.07814	7.23136	7.11824	7.71662	7.54754	7.4619	7.04207	5.30576	4.60457	6.05618	4.88964	5.6645	5.819	5.87723	5.93553	5.60347	2.98636	5.60742
Os01g0514000	50S ribosomal protein L24e.	ribosomal protein L24, putative, expressed	6.06421	6.42446	6.06024	6.68533	6.63057	6.15122	7.71976	7.87831	7.82407	8.15216	8.50738	8.20435	7.4123	7.83197	7.49895	7.47374	7.78865	7.44137	8.60368	8.53648	7.02024	9.04227	8.33645	8.39636	8.6832	8.56209	9.03408	8.82291	8.85263	8.68271	7.47994	7.41519	7.29942	7.84502	7.31478	7.46252	6.87252	7.19153	7.43796	7.73623	7.52842	7.58095	9.60628	8.91735	8.81225	7.84578	9.22663
Os01g0518000	Protein of unknown function DUF597 family protein.	zinc-binding protein, putative, expressed	1.77844	2.66346	2.30825	2.03188	1.66647	3.11396	1.5221	0.919498	1.40198	1.26047	0.894834	3.95402	3.14907	0.958717	2.29366	5.02575	2.09261	2.82077	2.82876	2.62671	4.91649	3.00839	2.9308	1.26593	2.34435	4.37114	2.55571	3.79504	2.5088	3.66845	3.50093	4.07133	3.16613	3.40147	5.13031	3.774	4.26709	4.23278	2.83417	2.57436	4.5839	2.3572	2.51487	2.52655	2.04466	2.19368	0.86438
Os01g0529800	Very-long-chain fatty acid condensing enzyme CUT1 (Very-long-chain fatty acid condensing enzyme (CUT1); 56079-54227).	3-ketoacyl-CoA synthase, putative, expressed	5.15577	5.91895	4.03887	6.4972	4.61493	4.66022	8.63308	8.77193	9.02472	8.45076	7.15728	8.26896	5.22351	5.59593	5.81665	6.67016	6.14237	7.9471	11.2931	9.90627	12.6321	12.0031	13.2167	13.3565	9.56579	7.74224	7.04453	10.9651	10.8416	8.56743	6.97399	5.71658	5.50228	6.65698	6.48297	6.83597	4.73081	4.25704	5.00951	3.98396	5.00137	3.62987	9.26851	10.7225	10.5009	11.5709	9.88788
Os01g0547000	LRR19.	disease resistance protein RPM1, putative, expressed	4.56683	4.64729	5.2002	4.56904	4.84454	4.31304	4.96028	4.67898	5.05751	5.24051	5.25628	4.56938	4.08991	4.49171	4.39618	3.74331	4.80827	4.09773	4.75664	4.31138	5.91821	4.92111	5.79315	6.19618	4.57232	4.65231	4.78653	4.16373	4.1043	5.09299	5.61351	5.23536	6.01393	5.97425	4.40227	5.37606	6.94429	4.59877	5.41695	5.60456	4.74051	5.16503	5.97358	7.09124	7.26795	6.61124	7.5528
Os01g0547200	Zn-finger-like, PHD finger domain containing protein.	expressed protein	10.9828	10.7417	10.3502	10.7257	10.4393	10.1729	11.0035	10.8302	11.081	10.1751	9.66867	9.50989	10.5727	10.5067	10.8824	9.78721	10.1888	10.1599	9.31645	9.5273	9.86855	9.83809	9.9861	10.176	9.81391	8.93251	9.02444	8.52206	9.05656	8.94793	9.54831	8.97852	9.50254	9.62304	8.804	9.25189	8.76197	8.99996	9.47259	9.1119	8.82541	9.84682	10.7813	9.89082	10.1119	9.87465	10.2792
Os01g0548200	(No Hit)	No Hit	8.52909	8.76541	9.23273	8.8991	9.14059	9.56983	8.09081	8.1628	8.4766	8.12564	8.13107	9.49998	7.74592	7.05566	7.78783	7.64046	7.27291	8.23231	7.30303	7.68879	8.46815	7.24434	7.41371	7.61725	7.47074	8.14744	8.08783	7.36059	9.01844	8.13039	7.10358	7.94441	7.6898	7.11233	8.00122	7.99888	12.0279	9.69105	8.7327	10.2087	9.53996	8.5259	9.71093	7.72607	7.06166	9.17731	7.54901
Os01g0551400	Conserved hypothetical protein.	expressed protein	8.60714	9.20241	8.64824	8.61435	8.92105	8.60694	8.0942	9.01524	9.29288	8.31253	8.90118	9.14461	9.68606	9.51111	9.8694	9.69783	9.27995	9.92666	10.8653	10.3331	9.9351	11.2142	10.8233	11.1151	9.51809	9.35009	8.96617	9.93164	9.64469	9.22439	10.5524	10.8222	11.0579	10.5982	10.7828	10.5474	9.66117	9.10417	9.98403	8.58304	9.48429	10.3403	11.7698	11.1976	11.3813	9.16593	10.932
Os01g0554900	(No Hit)	No Hit	5.43479	6.45153	6.4561	6.9586	6.40947	7.29742	6.75937	8.15376	7.33665	6.01153	4.93584	6.83422	6.6281	4.56934	6.42265	6.98803	7.44098	5.78473	4.20153	4.89876	6.01232	4.84891	4.52022	4.4733	5.57816	6.16341	6.18304	4.73738	5.03932	5.62178	5.72451	6.02939	5.5204	5.69472	6.51358	7.03637	8.89474	6.98691	6.18343	6.53391	6.49018	5.605	6.54823	4.85676	4.6324	5.8374	4.53206
Os01g0560000	Auxin conjugate hydrolase (ILL5).	hydrolase, putative, expressed	9.67376	9.8182	9.8148	10.4418	10.8775	10.5119	10.6752	10.9734	10.8837	11.1374	11.4218	10.7282	11.1974	11.4659	11.2048	11.6514	12.0574	12.2117	11.0557	10.9591	11.1379	11.3716	11.4919	11.7064	10.2988	9.89331	10.6428	10.9959	11.4283	10.3523	11.3095	11.5795	11.7588	10.9903	11.0927	11.3127	11.9509	11.5574	11.6571	11.4557	11.1444	11.3003	10.9988	11.4524	11.4097	11.3578	11.5936
Os01g0566500	Dioxygenase RAMOSUS1.	beta,beta-carotene 9,10-dioxygenase, putative, expressed	3.28325	2.23022	4.65166	3.034	2.57376	4.08614	4.05428	3.5349	4.0684	2.82065	3.93474	3.40247	2.23042	2.10309	1.16947	2.88305	2.04553	4.13834	8.44903	7.57109	6.99436	7.94955	8.12158	7.57344	8.36402	7.61624	8.98597	7.20228	6.5691	6.95977	6.55048	8.21549	6.67959	7.54292	7.91349	7.13886	4.90826	5.55443	6.05666	6.47285	5.53796	6.11892	7.40926	7.92408	9.10218	9.83759	8.79476
Os01g0580200	Beta-galactosidase precursor (EC 3.2.1.23) (Lactase) (Acid beta- galactosidase) (Exo-(1-->4)-beta-D-galactanase).	beta-galactosidase, putative, expressed	3.87324	2.15994	3.09276	5.31239	5.45603	5.31467	2.78558	3.62884	1.66441	4.57116	4.9539	4.05421	3.59366	3.5628	2.41927	5.34408	5.20193	5.36441	8.47452	6.50725	9.28805	7.9224	9.20918	9.20261	4.34052	4.64752	5.20125	5.53418	5.80377	5.8257	7.22801	6.9765	7.42342	8.00473	6.88828	7.14543	5.70597	5.21562	6.14801	6.3741	6.24299	7.13041	8.52561	9.22216	8.99004	7.33504	9.14089
Os01g0590000	Hypothetical protein.	No Hit	9.96363	10.1668	8.80269	9.76667	9.76724	8.83094	10.2218	10.349	9.94074	10.3383	10.7005	9.89311	10.6454	10.8105	10.5465	10.3761	10.4693	10.2336	9.95368	9.8254	9.47984	10.0668	9.95608	10.0187	9.05476	8.4838	9.21756	10.0064	10.4797	9.14237	9.71134	9.63603	9.58857	10.0203	9.49375	9.50199	9.48339	9.27549	9.6615	9.68836	9.4313	9.83437	11.0174	10.7818	10.586	9.73572	10.6959
Os01g0590200	Calycin family protein.	expressed protein	9.26932	9.1639	8.29515	9.03158	8.94033	8.12981	9.54118	9.62814	9.34593	9.59967	9.74133	9.17224	10.009	10.1039	9.93122	9.43713	9.43855	9.61672	9.64724	9.6435	9.1614	9.48577	9.16049	9.25092	9.20421	8.77193	8.96742	9.5512	9.65022	8.78647	9.53366	9.23736	9.2346	9.69389	9.01182	9.00954	8.91733	8.888	9.30379	9.13111	8.95281	9.44042	10.5211	10.45	10.275	9.34502	9.8302
Os01g0596700	Conserved hypothetical protein.	FBD domain containing protein, putative, expressed	3.20848	5.02143	2.57618	1.63244	1.05245	0.908809	3.68186	1.26923	2.22396	3.44582	1.04838	-0.0588632	1.357	2.14897	3.98794	-0.389859	1.22621	3.64971	1.99102	4.46031	3.14924	1.40594	1.96586	2.06444	-0.463877	2.89138	-1.78503	1.6752	0.759622	0.401279	3.03815	2.98406	-0.551995	1.82529	3.82915	2.69575	3.95622	3.33131	2.58484	3.68994	3.06081	2.15562	2.17636	1.03342	4.55622	2.05237	1.19944
Os01g0603000	Hyaluronan/mRNA binding protein family protein.	hyaluronan/mRNA binding family domain containing protein, expressed	11.6119	12.1809	11.474	11.8053	12.0011	11.7591	11.8422	12.2814	12.4872	11.6601	12.1063	12.0777	12.0125	12.3299	12.3181	11.9026	12.2952	12.2228	12.8497	12.4297	11.8663	12.5323	12.4449	12.7254	11.4921	11.0682	11.2949	11.4511	11.768	11.8676	12.1968	12.0869	12.5466	12.3583	11.9035	12.2569	10.8737	11.1372	12.0672	11.3301	11.1891	12.2966	13.8142	12.93	13.4056	11.6559	12.8376
Os01g0607600	Single-stranded DNA-binding protein, SSDP family protein.	transcriptional corepressor LEUNIG, putative	2.98515	2.64014	-0.00210905	2.06123	2.92345	2.86406	2.47236	3.42657	1.43791	2.31091	1.0341	0.662094	2.89812	0.869102	3.55493	3.853	2.25264	3.29145	1.42007	1.54455	1.083	0.782879	0.535516	1.46278	2.8811	5.38263	4.56228	2.36817	1.76108	2.39652	1.18641	1.29704	0.628539	2.14127	2.78817	1.17971	3.8831	1.74574	0.260119	1.44046	1.84475	2.0618	3.1827	2.60872	1.96322	1.1455	1.51125
Os01g0619800	Conserved hypothetical protein.	chitinase domain-containing protein 1 precursor, putative, expressed	6.22199	6.29399	5.85515	6.66511	6.53302	6.18029	6.47257	6.28291	6.22036	6.47564	6.5574	6.32012	6.91866	6.59124	6.42458	6.689	6.93796	6.68903	8.09353	8.04773	7.06128	8.29259	8.17296	7.82641	6.49766	5.75585	6.68889	6.49577	6.4641	6.41072	8.39361	7.96186	8.17691	8.21584	7.39049	7.47041	6.76356	7.5243	7.35738	7.77968	7.46753	7.61059	9.60215	9.34901	9.26813	6.8263	8.98601
Os01g0631400	Conserved hypothetical protein.	glycerol-3-phosphate acyltransferase, putative, expressed	4.05583	3.17154	3.65734	3.9315	3.54207	3.7636	3.26024	3.18263	3.40447	3.45602	3.59269	4.43497	4.01853	3.85373	4.46015	4.92568	3.86836	4.10509	7.36909	8.5934	9.69913	7.64923	8.06278	9.13711	6.88456	6.71332	4.95698	5.58592	6.75159	5.69722	3.47045	4.64004	2.54815	3.82	5.53688	4.3523	4.81318	5.65212	3.5682	3.89173	5.34563	3.01157	4.80993	6.16837	6.61985	2.43862	6.19442
Os01g0650900	Lipolytic enzyme, G-D-S-L family protein.	GDSL-like lipase/acylhydrolase, putative	4.21473	3.17159	3.65731	5.2857	2.83761	4.64174	2.90133	2.53876	2.60041	1.31359	2.3507	3.76227	3.94444	3.92706	2.87382	3.57755	2.6424	3.31041	3.42384	3.28224	1.61296	3.92551	3.80306	3.07552	5.03954	5.52545	3.9414	4.36497	3.22827	3.63514	4.10945	5.14858	2.77317	4.03239	5.77785	4.45859	6.20873	6.04855	3.37092	4.56872	5.14888	2.47947	2.5426	2.99874	2.87276	2.84836	2.54305
Os01g0651000	Lipolytic enzyme, G-D-S-L family protein.	GDSL-like lipase/acylhydrolase, putative, expressed	0.383127	2.46872	2.90166	1.68806	1.88934	2.45656	2.68	0.952055	1.79876	2.03892	2.32207	3.16744	2.02669	2.48787	2.26864	1.80731	2.57526	2.53793	2.60761	1.79173	2.74299	2.61206	2.36628	1.42325	3.15112	4.9434	2.39615	2.74042	1.29493	3.12583	2.64362	2.55942	1.91411	1.27242	4.21856	2.11873	2.08187	3.69541	2.26551	2.59353	3.35179	1.86564	1.59127	3.51825	1.74936	2.08653	1.70324
Os01g0656600	Spectrin repeat containing protein.	viral A-type inclusion protein repeat containing protein, expressed	11.0188	11.1073	10.7814	11.8665	11.7077	11.4621	11.4207	11.3423	11.3387	11.2668	11.2625	10.4611	11.5893	11.4111	11.1765	11.2687	11.7215	11.5717	10.9175	11.2446	11.0332	11.0399	11.0919	11.2451	11.254	10.5014	10.833	10.1214	10.6912	10.481	12.4862	11.4208	12.2164	11.938	10.8429	12.0631	11.5629	11.8397	11.8479	12.9796	12.32	11.6095	12.9757	12.5526	12.7523	9.96989	12.2775
Os01g0660700	Conserved hypothetical protein.	expressed protein	3.78675	4.3266	4.07823	2.93743	4.04647	3.70111	2.54203	3.31631	3.09032	3.0377	2.92804	4.75123	3.39706	2.89128	3.74809	2.67843	2.8911	3.43711	4.00238	4.06753	5.21853	4.94611	5.0857	4.89024	4.08214	5.04664	3.93712	3.07426	2.44962	3.24246	4.85182	4.75981	5.52553	4.89911	4.69844	4.01352	6.79303	4.72393	3.59447	4.48359	4.80854	4.86976	7.16521	6.90179	6.76068	3.40672	7.24203
Os01g0672300	Hypothetical protein.	DDT domain containing protein, putative, expressed	11.3395	11.5183	10.9064	11.9891	11.85	11.3909	11.7249	11.4795	11.3612	12.4555	12.2202	10.9743	11.9509	11.7045	11.6237	11.6821	12.4558	12.1518	10.4485	10.7911	11.2079	10.7328	11.1912	11.4483	10.0169	9.7614	10.1904	10.4401	11.5526	10.7761	11.0814	11.0181	11.0807	11.086	10.4124	10.9541	11.3288	11.3079	11.3781	11.7641	11.1698	11.6949	12.2221	12.0486	11.9878	12.6491	12.7035
Os01g0686800	Guanine nucleotide-binding protein beta subunit-like protein (GPB-LR) (RWD).	WD repeat-containing protein, putative, expressed	12.8766	13.2339	11.3697	12.4774	12.4765	11.4664	12.9258	13.8926	13.6902	13.1759	13.4319	12.8377	14.1979	14.0788	13.6285	13.7929	13.7069	14.0037	14.5057	14.2719	13.4671	15.2979	14.991	14.6282	12.8976	12.2893	12.7576	13.3623	13.6349	12.5656	14.4648	14.4852	14.2273	14.6094	14.5503	13.9066	13.4598	13.1853	13.4267	13.4784	13.2863	13.6406	15.4731	15.2287	14.9431	11.4089	14.548
Os01g0706500	Ribosomal L28e protein family protein.	60S ribosomal protein L28-1, putative, expressed	10.3708	11.2128	9.35542	10.3393	10.8285	9.4415	10.4295	11.4879	11.2045	11.21	11.8109	11.4781	11.6023	11.6459	11.1941	12.1334	11.8309	11.5445	12.7739	11.9859	11.2724	12.9466	12.6848	12.4331	11.2537	10.9741	11.8124	11.2518	12.0245	10.9192	11.5923	12.0538	12.0566	11.841	11.8713	11.6565	10.4029	10.3855	10.9635	10.8664	10.6847	11.4352	13.2733	13.0499	12.706	10.0085	12.6707
Os01g0713700	rev interacting protein-like [Oryza sativa (japonica cultivar-group)].	No Hit	6.83255	7.11564	6.77281	6.55338	6.68927	6.71854	6.65207	7.08899	7.29122	6.3044	6.85984	6.80896	7.1194	6.965	7.23302	6.84143	7.07725	6.93446	6.83921	6.6973	6.45983	6.77014	6.77341	6.78979	5.58588	5.17197	3.85752	5.82378	6.41441	5.93711	6.4685	6.60962	6.83908	6.85853	6.82441	6.68061	7.02335	6.67276	6.49976	6.75444	6.45548	6.42332	7.47852	7.22584	7.17407	6.26689	7.09944
Os01g0714400	(No Hit)	No Hit	7.06648	7.19886	7.5981	7.70244	7.87488	7.98866	5.8323	6.24699	6.4355	6.27292	6.47238	8.47562	6.55673	5.9034	6.33986	5.7363	6.217	6.36184	5.75252	5.19693	5.9745	5.72314	5.84928	5.37643	6.00803	6.9631	6.94648	5.80504	6.47791	7.39248	5.59165	6.29416	6.01574	6.08161	6.69608	6.76136	10.7433	8.39211	7.68138	8.61859	8.21304	7.10672	8.18977	5.08472	5.02067	6.82176	5.00497
Os01g0719400	Conserved hypothetical protein.	expressed protein	6.3034	6.72953	6.36891	4.95072	4.574	4.7799	5.16036	4.47057	4.55358	4.40696	4.75602	4.45801	5.40284	5.55956	5.51745	3.76369	4.24423	3.73163	6.69079	7.18237	6.57607	4.66381	4.81618	5.22952	4.55169	4.51808	5.01033	4.24844	4.77024	4.86899	6.83655	6.52482	6.9671	5.5397	4.83263	4.76522	6.47451	6.68353	6.53438	6.62467	6.2851	7.16634	9.00089	7.88909	7.85355	7.06981	7.47042
Os01g0722800	Dimethylmenaquinone methyltransferase family protein.	regulator of ribonuclease, putative, expressed	4.62026	3.65881	3.98785	4.52118	4.35852	4.38525	4.11996	3.40356	3.3905	3.31343	2.59877	5.77439	3.56647	2.59478	5.72711	2.78133	2.4699	3.37563	3.40354	4.24791	3.90689	3.68175	3.79072	2.50987	1.0022	5.25446	4.55504	3.81762	3.07169	3.79252	5.71401	5.54011	5.11575	5.62484	5.87869	5.83355	7.12263	6.03948	5.07525	5.45646	5.0916	5.07288	5.42456	5.39522	3.66723	4.6977	2.91453
Os01g0732700	Flavin monoxygenase-like protein floozy.	flavin monooxygenase, putative, expressed	3.59339	3.12374	3.87464	2.91501	3.44947	3.60572	4.9824	4.02239	4.49387	4.27933	4.76546	4.43557	4.02324	3.57206	3.91055	4.01125	4.03817	4.06512	5.48288	5.42618	4.72614	4.86492	5.30843	5.50447	5.1767	5.48671	5.30355	3.26167	4.07399	5.4707	6.61112	6.59935	7.03769	7.13948	7.08052	7.28894	8.09015	8.32536	8.2389	8.62824	8.61356	9.15158	7.35466	7.30604	7.10232	7.37675	6.99283
Os01g0736300	UDP-glucuronosyl/UDP-glucosyltransferase family protein.	anthocyanidin 5,3-O-glucosyltransferase, putative, expressed	10.0997	10.3341	10.1964	9.65541	10.102	9.85238	10.2576	11.0721	11.1835	9.72293	10.2599	10.292	11.665	11.6512	11.3057	11.2625	10.8118	11.3385	10.4465	11.106	10.203	10.3964	9.57186	9.76059	10.9474	11.0926	10.2755	11.1445	10.8811	10.4377	10.1271	9.94033	10.2797	9.85329	9.68451	9.55014	10.3586	9.79806	10.1801	9.85895	9.7447	10.6803	11.4476	11.2509	11.4619	10.045	11.1199
Os01g0738100	Peptidase C48, SUMO/Sentrin/Ubl1 family protein.	ulp1 protease family protein, putative, expressed	5.11266	4.82623	4.99242	4.33649	4.99259	5.02406	6.12135	5.95509	5.81061	5.20843	5.97918	5.56315	6.1692	6.13532	6.02919	6.20717	6.24238	5.37132	4.97549	5.40625	5.28122	4.29804	4.13463	4.25994	5.61556	5.13547	5.66593	5.51169	6.24904	6.25858	4.86927	4.7187	4.34486	4.60178	4.88794	5.24586	6.38557	5.99256	6.32565	5.85726	6.22222	6.71431	7.23743	6.95586	6.94197	7.46302	6.35246
Os01g0743300	Protease-associated PA domain containing protein.	peptidase, putative, expressed	7.19421	7.0583	6.89166	8.85557	8.9051	8.55454	8.05359	7.75709	7.62745	8.76297	8.70441	8.16522	6.86778	6.5791	6.73158	8.0991	8.41932	7.77583	7.71123	7.97328	8.15393	8.57036	8.76038	8.9615	7.68293	7.46496	7.90526	8.22381	8.76374	8.68141	9.78435	9.31952	9.4898	9.96689	9.02303	9.48368	8.5212	9.09164	9.5345	9.3251	9.15067	9.72531	8.44517	8.52223	8.308	9.33583	8.85675
Os01g0743600	Peptidase S16, lon N-terminal domain containing protein.	ATP-dependent protease La, putative, expressed	4.40516	3.83245	4.22285	5.00011	4.95162	4.55658	6.26584	5.70722	5.38014	5.39308	5.83128	5.62143	4.0503	4.57587	4.39165	4.34121	4.67816	4.80048	5.46606	5.75333	5.11444	5.49924	5.3746	5.45667	5.68933	5.8281	5.92567	5.53188	5.62676	5.93093	6.15049	6.25276	5.31906	6.17481	6.68363	5.97889	6.10647	6.80262	6.46972	5.98335	6.58402	6.82642	7.77323	7.00962	7.0451	6.75966	7.01241
Os01g0754000	Conserved hypothetical protein.	expressed protein	4.42934	4.37807	3.54195	3.67003	3.52706	2.31627	3.82577	4.00066	4.03881	3.59666	4.06205	3.72511	5.7722	5.33989	5.23125	3.58452	4.01129	2.96674	6.64082	6.09332	6.12951	4.60948	4.47318	4.75408	4.08872	2.21231	4.19956	2.94505	2.93586	0.48783	5.28513	5.0144	5.34792	5.13576	4.08805	4.14826	4.98257	3.67842	4.62751	4.23412	4.0394	4.86226	7.91619	7.53608	7.08599	3.99435	5.95557
Os01g0757100	(No Hit)	No Hit	7.35416	7.42813	7.79374	8.052	8.1726	8.18211	6.24414	6.38655	6.48068	6.42119	6.72525	8.6186	6.44923	6.00045	6.4412	6.6386	6.48643	6.80498	6.00193	5.90362	6.50421	5.85913	6.16202	5.7889	6.43071	6.99059	7.25814	6.23754	6.45273	7.24562	5.78242	6.47517	6.29076	6.47203	6.74171	6.94074	10.9632	8.44686	7.89611	8.67804	8.5017	7.33544	8.40628	5.3955	5.08004	7.37667	5.26931
Os01g0760800	Homeodomain protein 1.	homeobox and START domains containing protein, putative, expressed	3.28068	3.29012	4.80411	3.14438	2.58996	4.57956	2.60132	1.77695	2.69643	2.24292	2.83358	3.4684	3.3599	2.65487	3.29976	2.13278	2.34234	4.48711	2.9762	3.03087	3.36692	3.54599	3.72956	1.94561	4.86441	4.28002	4.20892	3.70757	3.16749	3.94917	4.22208	5.14193	2.92112	3.88784	5.93506	4.826	6.29209	5.88053	3.5685	4.08854	5.41849	3.2159	2.72326	3.23924	6.21741	2.75227	4.95873
Os01g0766400	Conserved hypothetical protein.	expressed protein	2.08823	2.42171	2.87656	3.43191	3.11247	2.41922	3.08551	2.79064	3.41178	4.34061	4.1539	4.97483	4.27004	3.72171	4.3865	5.326	4.59271	4.43458	7.37439	6.43196	2.34838	7.07504	6.06489	5.46277	3.69591	2.43063	4.19233	5.92353	4.65915	4.26837	5.82573	5.53514	5.80901	6.06449	5.42342	5.441	4.28163	4.26572	5.29758	5.78129	4.78062	5.67885	7.88671	6.92191	7.05502	3.25449	6.91641
Os01g0767100	Lysosomal Pro-X carboxypeptidase.	OsProCP1 - Putative Lysosomal Pro-x Carboxypeptidase homologue, expressed	10.0508	10.3442	9.48589	11.5366	11.7667	10.9551	11.4571	11.5216	11.1089	12.2018	12.2131	11.5743	11.0033	11.3049	11.062	11.6641	12.0488	11.6006	10.7679	10.8981	10.4541	10.6386	10.5495	10.5552	10.5524	10.0003	10.6693	11.8891	12.1353	11.3589	10.557	10.4801	10.6174	10.4495	10.004	10.3093	10.7587	10.9544	11.053	11.1345	10.899	11.3297	11.9645	11.1076	10.9386	11.1841	11.6758
Os01g0768100	Hypothetical protein.	expressed protein	6.10244	5.70882	5.92353	5.89758	5.3188	4.64569	6.45633	6.18971	6.38934	7.27996	7.04481	7.34524	6.84289	6.08395	5.74131	5.8533	5.7164	5.63494	6.18819	7.4116	5.96847	6.51389	5.69052	5.63999	5.84745	6.30661	6.1078	7.44163	7.26877	6.78789	6.39143	6.16331	6.05541	6.50426	6.3331	6.23285	6.18067	6.71356	6.63445	6.6434	6.70654	6.89406	7.81557	6.33898	6.22391	6.60742	6.66317
Os01g0771100	Mitochondrial glycoprotein family protein.	mitochondrial glycoprotein, putative, expressed	8.44224	8.66947	7.70069	8.33798	7.85423	7.15113	9.79268	9.66113	9.84344	8.9303	8.62723	8.33623	10.8901	10.3994	10.3267	9.49044	9.00117	9.46393	9.35112	9.47005	8.03677	9.46555	8.77883	8.77518	9.10888	8.82896	9.07011	8.57249	8.85417	8.47278	8.9505	8.77743	8.23116	9.5751	9.07859	8.62471	8.82663	8.79794	8.43389	8.77885	8.63769	9.0313	10.914	9.87147	9.95536	8.73629	9.74212
Os01g0782700	Cyclic nucleotide-binding domain containing protein.	No Hit	9.13753	9.82876	8.95338	9.50165	10.2867	9.43969	7.54056	8.81372	8.34015	9.11586	9.90466	9.22113	8.00955	9.20601	8.51832	7.69077	8.31066	8.52594	7.14368	5.99404	6.2853	6.52891	7.01343	7.08449	6.49116	5.43694	6.00976	6.72531	8.12982	6.38342	4.78751	5.4218	4.0635	4.54538	6.12847	4.97019	6.19297	6.11786	4.10656	4.08819	5.40234	3.67275	6.24636	6.73412	6.32917	7.01024	7.31504
Os01g0788800	Homeobox domain containing protein.	Homeobox domain containing protein, expressed	8.93596	9.18438	9.32548	8.8139	9.29459	9.36273	7.3991	7.55926	7.44906	6.25774	6.44159	6.85273	7.41344	7.83926	7.83801	7.70641	7.52459	7.96784	9.43437	8.89226	9.6899	8.69826	8.72591	9.26812	5.41463	3.55116	5.19549	5.54461	5.77719	5.28526	10.2141	11.1087	11.3215	9.92131	9.79527	10.7906	8.94139	8.22956	8.68295	7.92532	7.43912	8.46978	8.25988	8.87552	9.08511	8.40117	8.89828
Os01g0800000	(No Hit)	expressed protein	0.462225	1.54977	2.13208	2.65466	2.18005	4.19668	3.2641	0.406881	1.09758	2.09415	2.55787	2.66011	1.3143	1.21338	2.48593	2.33557	2.08898	3.7222	1.55214	1.4727	0.324368	2.32242	1.62337	1.36464	5.15905	4.35879	3.9068	0.929595	0.633403	2.35901	2.74562	3.52001	2.62189	3.0924	4.40251	3.17241	4.60802	4.24606	2.96831	3.52529	3.56682	2.25326	2.40626	1.37622	-0.111192	1.28964	1.55392
Os01g0809000	Conserved hypothetical protein.	expressed protein	7.74539	7.56931	8.34776	8.96585	8.93825	7.99679	7.21618	6.98299	7.92124	6.42938	6.38068	6.50866	5.64551	5.4572	5.87791	6.18786	6.40645	7.11345	5.15944	5.42752	6.73021	7.34032	7.76634	8.32789	5.61763	5.9066	4.45268	4.80574	6.62224	4.56057	5.72061	5.50938	6.72751	7.67722	6.94245	8.15931	6.48855	6.13017	6.30896	5.72694	5.70795	6.62029	5.11857	5.99151	5.30787	7.70132	6.211
Os01g0812800	60S ribosomal protein L30.	ribosomal protein L7Ae, putative, expressed	10.631	11.0826	9.65902	10.113	10.2751	9.04097	9.36208	9.53354	9.38361	9.54742	9.88352	9.88518	10.399	10.3442	10.6743	10.2752	10.108	9.49944	10.1273	10.0284	9.45516	10.1743	9.69966	10.0825	8.75156	8.00523	8.77404	8.24023	8.4569	7.58516	9.40053	9.60511	9.59652	10.4964	10.0636	9.59583	7.50023	7.56201	8.06006	7.6689	7.85417	8.7931	11.3564	10.3324	10.3932	7.9504	9.76648
Os01g0819700	Helix-turn-helix, Fis-type domain containing protein.	expressed protein	6.97297	6.86192	8.02895	6.35643	6.70262	7.46658	6.30808	6.18567	5.78372	7.0512	6.99316	7.64005	7.41279	7.55375	7.22013	6.42562	6.90318	7.29362	7.99115	9.04694	8.11927	6.77061	6.98097	6.90484	6.7358	6.71374	5.36918	8.87386	7.75922	7.85561	8.56058	8.69119	8.88603	8.42661	8.70213	8.53804	7.88016	8.00116	8.46532	8.3187	8.25738	8.22888	5.87479	6.25868	5.64633	8.42034	5.89318
Os01g0823200	Conserved hypothetical protein.	solute carrier family 35 member E3, putative, expressed	9.53725	9.90759	9.76991	7.82573	8.19954	7.11913	8.42156	8.28358	8.20835	7.97766	8.47168	7.79593	7.17518	7.02693	7.67088	6.574	7.78829	7.08705	10.1228	9.83806	10.7634	8.01332	9.04969	9.1658	8.19899	8.79677	7.97741	7.66792	7.05191	7.45023	10.1106	10.3875	11.2572	10.0967	9.26882	10.138	9.01993	9.4582	9.77837	9.21498	9.08488	10.2593	8.73303	8.15085	7.83978	9.45468	8.54606
Os01g0827700	Lipolytic enzyme, G-D-S-L family protein.	GDSL-like lipase/acylhydrolase, putative, expressed	5.24556	4.42672	6.11049	3.71729	3.41485	4.53352	3.26325	1.82802	3.59816	2.65575	2.62746	3.55573	4.89786	3.86452	3.33756	-1.75701	2.49706	2.55532	9.77537	6.35958	10.536	7.41813	9.61128	10.2115	4.51631	4.8078	3.29604	3.51011	2.64432	4.23857	8.44362	7.08779	9.19672	8.44351	6.70409	5.9825	5.37581	5.53945	7.3302	4.72228	5.60635	6.13594	7.47747	8.49434	9.12071	3.21667	7.63571
Os01g0834500	40S ribosomal protein S23.	40S ribosomal protein S23, putative, expressed	12.12	12.734	11.1749	11.8932	12.2689	11.2755	11.9511	12.9282	12.8157	12.3697	13.0622	12.8564	13.2531	13.3886	13.132	13.4912	13.1622	13.1593	14.3013	13.5743	13.1094	14.4709	14.1464	14.3069	12.2179	11.9861	13.0103	12.8276	13.3726	11.9163	13.2046	13.3733	13.637	13.4364	13.3115	13.2994	11.947	11.9189	12.7191	12.052	12.0582	13.2516	14.3876	14.255	14.1488	12.0737	14.3962
Os01g0837000	Ankyrin repeat containing protein.	ankyrin repeat-containing protein, putative, expressed	6.6419	6.67333	6.67361	7.8237	7.52741	7.17164	8.35161	8.39338	7.83815	9.53604	9.54204	8.86335	8.3276	7.33994	6.78624	8.64898	8.43287	7.7124	7.44165	8.85424	7.86776	7.66634	7.84739	7.38146	8.38475	8.09463	8.48527	8.64187	8.77989	7.28661	8.81407	8.13855	8.63624	9.35197	8.40293	8.7899	8.48425	8.35215	9.01092	9.24032	8.44218	9.1833	6.64588	7.1765	7.38463	8.93109	7.30846
Os01g0840700	60S ribosomal protein L36.	60S ribosomal protein L36-2, putative, expressed	11.4757	12.0228	10.4569	10.9142	11.0446	10.3934	11.429	11.7227	11.6179	11.6683	11.9054	12.1234	10.7361	11.1428	11.4475	11.061	11.2134	11.0513	12.2346	11.5658	11.3864	12.6149	12.0785	12.7693	11.221	10.5983	11.3567	11.1008	10.8778	10.2291	11.2363	11.3738	11.4016	11.8463	11.5878	11.2295	9.45936	9.60995	10.1661	10.7917	10.1995	10.6737	13.7912	13.3365	13.24	11.1914	13.0649
Os01g0841200	Hypothetical plant protein family protein.	growth regulator related protein, putative, expressed	6.55539	6.20141	6.13872	6.16526	6.30908	5.4505	6.93342	6.81263	6.44987	6.43054	6.48797	5.73606	5.92003	6.31448	6.18031	5.653	6.4895	5.63796	5.77319	5.7965	5.59453	5.60474	5.84018	5.92732	5.20381	4.99012	5.64252	4.97355	5.47994	4.92283	4.87277	4.65495	4.82093	5.08211	3.33711	4.68314	5.31504	5.38042	6.05039	5.40969	4.88252	5.48679	6.48485	6.06614	5.69636	6.3556	6.37133
Os01g0846900	Transcription initiation factor TFIID domain containing protein.	Transcription initiation factor TFIID subunit A containing protein, expressed	11.0309	11.2204	10.5444	11.562	11.6231	11.0827	11.9594	12.0154	11.7318	12.2035	12.2013	11.3953	11.5257	11.4391	11.2634	11.4209	11.813	11.9661	9.909	10.3699	10.3906	10.5082	10.605	10.7456	10.7191	10.068	10.4528	11.1084	11.7891	11.0928	10.8477	10.9065	10.9137	10.7039	10.3281	11.0956	11.1867	11.3917	11.4034	11.8904	11.4078	11.3456	10.7329	10.6615	10.5063	11.2392	11.0203
Os01g0855400	Myb, DNA-binding domain containing protein.	MYB family transcription factor, putative, expressed	2.58516	-0.40274	2.19358	1.55964	3.29199	1.58058	-0.0112225	3.83143	1.38916	2.82473	2.12382	1.70657	0.56148	0.840858	0.830067	1.50026	2.12153	1.45295	1.10669	0.472741	1.31195	1.56681	0.334303	1.015	3.67064	3.03971	3.96605	2.53436	2.82695	-1.22093	1.0552	0.722999	2.15674	0.684565	0.211958	2.53814	3.32045	0.767903	1.80507	0.512169	-0.219971	1.9228	2.14775	1.21553	1.67103	1.12709	1.28457
Os01g0856000	Winged helix DNA-binding domain containing protein.	No Hit	6.88869	6.79426	5.52696	5.66112	5.10039	4.81907	7.22532	7.61105	7.24091	6.0451	6.06889	5.36497	7.14004	6.39664	6.56946	5.34382	5.635	4.95039	7.83769	7.95825	6.5643	8.70806	8.392	8.15915	5.47421	5.74845	5.8166	4.24762	4.00594	5.59526	8.39572	7.82758	8.00129	8.55867	7.36601	7.38678	6.10335	6.43585	7.19965	6.35789	6.26666	7.00475	9.8423	9.09931	9.09259	5.05568	8.67847
Os01g0860400	Acidic endochitinase precursor (EC 3.2.1.14).	glycosyl hydrolase, putative, expressed	7.09043	6.48919	8.02358	7.50592	7.80698	8.50317	7.14543	8.44491	8.20243	8.04859	8.36689	8.50902	8.83352	9.13917	8.78991	7.49207	7.12057	8.72853	8.89317	7.07335	8.33757	8.50232	8.227	7.41479	5.33917	6.37625	5.95887	6.64333	6.01477	7.56351	9.33424	9.52287	9.77404	9.70853	9.85427	9.63411	9.42596	9.03526	10.1047	9.60554	9.10978	9.86802	7.39159	8.27139	10.6815	9.11402	9.30352
Os01g0867400	Non-protein coding transcript, unclassifiable transcript.	No Hit	8.96722	9.12418	9.21515	10.8113	10.5372	10.8813	7.93922	8.3587	8.14945	10.3465	10.5155	10.0641	9.40034	9.73576	9.21109	10.5615	10.9253	11.3237	8.27665	9.05745	8.72794	8.43141	8.48573	8.41553	7.4138	7.98	8.44335	10.3925	10.2731	8.73184	8.72991	8.06643	9.20794	8.5108	6.95428	8.40682	7.87829	8.92458	9.69826	9.53222	8.57003	9.83053	9.02229	8.74854	8.34708	9.76401	8.62145
Os01g0869400	UDP-glucuronosyl/UDP-glucosyltransferase family protein.	anthocyanidin 5,3-O-glucosyltransferase, putative, expressed	3.77273	2.62031	0.920286	1.98211	1.60466	3.57295	1.64771	1.52962	0.29917	1.94621	2.44505	1.80359	7.55212	8.14149	7.65365	5.81426	4.92053	8.87662	2.7286	2.65047	0.535297	2.09752	2.48736	1.1439	3.21061	4.82947	-0.152433	3.48447	3.05878	0.768974	2.81328	4.17018	2.22424	2.97619	5.05795	2.78661	3.74524	4.80565	1.27714	2.72856	4.28644	0.820523	1.85761	2.34206	1.44903	1.77633	1.94438
Os01g0875500	Beta-galactosidase (EC 3.2.1.23).	beta-galactosidase precursor, putative, expressed	3.9225	4.54677	5.39767	4.1035	6.42084	5.25604	3.55375	4.30416	3.42961	3.12346	3.97782	2.93308	2.72016	0.268425	2.9828	1.84199	1.41787	2.85066	9.18718	8.76407	7.65051	9.22166	8.9766	9.23949	5.7214	5.51865	5.66003	5.03732	6.88601	6.05878	8.51319	8.93657	8.86297	8.72407	8.58224	8.1378	6.82301	6.7055	8.09562	6.74906	7.12256	7.80669	11.2084	11.0492	10.4943	11.5251	10.9265
Os01g0875800	Arabidopsis protein of unknown function DUF266 family protein.	DNA binding protein, putative, expressed	3.62496	3.37586	4.34576	3.49153	3.4752	1.83103	2.30865	2.57083	2.78545	1.74434	2.69407	3.31043	6.02774	3.37814	3.4752	3.99185	2.99469	3.51335	6.53827	4.73751	5.92444	6.25018	7.07068	6.93241	5.19478	5.10607	3.88184	4.3411	3.58456	5.00632	6.97561	6.87198	5.22822	6.79508	7.30953	6.15085	6.07218	6.62916	4.58017	5.2394	6.49183	4.29354	5.71294	7.35872	7.53418	6.35686	7.74436
Os01g0882000	Conserved hypothetical protein.	thioesterase family protein, putative, expressed	4.50079	5.35742	5.52609	5.31838	5.45609	6.68069	3.54954	2.99444	3.49721	2.57899	2.84944	5.66997	1.04734	0.937232	4.30831	0.886354	2.43402	3.52036	3.05197	3.16963	3.95711	3.55952	3.5421	3.62145	2.27026	3.36191	4.19646	3.15648	2.47323	3.94744	4.24664	5.12524	4.17151	4.15327	5.52858	5.01126	7.17913	6.90294	6.11565	7.14079	6.71143	5.86559	5.42177	3.51448	3.29487	4.89447	3.65122
Os01g0885300	Conserved hypothetical protein.	expressed protein	7.81195	6.55327	9.68299	7.12412	7.46802	9.81255	7.25566	5.78608	5.39335	6.70593	6.8381	7.32166	2.62914	3.12689	2.8933	4.2017	4.43129	3.98131	11.4363	10.4247	11.781	10.6218	11.7501	11.6507	9.55196	9.12011	10.6196	8.23232	9.77032	10.4586	11.3532	11.2903	11.7307	11.0783	10.6622	10.9847	9.79416	9.9896	11.3544	9.8537	9.93567	10.9376	10.3325	11.9111	11.7187	11.9961	11.8173
Os01g0886200	AGAMOUS homolog.	OsMADS21 - MADS-box family gene with MIKCc type-box, expressed	2.9118	2.32267	5.35024	3.24902	-0.0933898	3.9863	4.2265	1.36827	1.85022	2.87149	2.03216	3.27285	1.70676	2.48233	3.81297	2.86829	1.36619	4.01365	4.29367	2.57806	6.89667	3.62477	3.32119	2.54386	5.02152	2.45869	3.34775	3.0005	2.57316	4.37233	3.87658	4.54019	7.72861	5.35601	5.74199	3.95389	5.04571	5.37726	3.48314	4.06398	5.02624	2.81142	1.76795	3.10171	6.13521	1.91114	1.35614
Os01g0889000	TPR-like domain containing protein.	signal recognition particle 72 kDa protein, putative, expressed	11.5833	11.8167	11.2066	12.2339	12.4011	11.9096	11.7458	12.0236	12.0421	12.02	12.1303	11.5263	11.8742	11.9119	12.0708	11.7942	12.1381	12.0604	12.3098	12.0341	11.9894	12.4369	12.4216	12.7307	11.3373	10.6036	11.0927	10.9038	11.4913	11.1004	12.3513	12.3361	12.671	12.4689	12.027	12.0886	11.3237	11.324	12.1444	11.9021	11.455	12.1842	13.5038	13.2039	13.2232	11.7325	13.1711
Os01g0892300	Leucine-rich repeat, plant specific containing protein.	inactive receptor kinase At1g27190 precursor, putative, expressed	5.33242	5.54766	5.26332	5.9411	5.07193	4.20253	7.54874	7.28569	7.21442	7.26277	7.35755	7.2253	5.78653	5.57625	4.7405	5.02876	4.61799	4.29999	5.23153	6.65087	6.03393	5.63502	4.13561	4.81807	7.0851	6.87391	6.93671	7.10344	7.23485	7.14311	5.86307	5.69834	5.29947	4.97781	5.38291	4.78443	6.53756	6.39843	6.09324	5.42093	5.6498	5.53864	2.55488	2.40156	2.43627	6.62481	2.24507
Os01g0892400	Pectinacetylesterase family protein.	pectinacetylesterase domain containing protein, expressed	6.59056	6.46277	6.59208	7.08192	7.02701	6.55071	6.94936	6.82433	6.91145	7.33856	7.69293	7.61547	7.01054	6.70569	6.50257	7.2777	7.62974	6.5152	9.9751	8.95987	10.484	10.5594	11.0703	11.0341	7.98745	7.43074	8.93852	8.16852	9.03047	8.15398	9.45608	9.2785	9.49867	9.88875	8.70074	9.43779	8.0305	8.70639	9.56576	8.85338	9.22522	9.90528	9.4223	9.88365	9.94724	8.62827	9.53617
Os01g0899700	Pollen Ole e 1 allergen and extensin domain containing protein.	POEI32 - Pollen Ole e I allergen and extensin family protein precursor, expressed	10.739	10.9455	11.3523	9.25472	9.2193	11.0835	2.00126	2.04581	4.94824	2.35787	3.17835	3.22998	1.48274	1.97951	2.26194	0.253614	1.38984	2.2899	8.64619	9.28614	9.09279	6.96608	7.64638	7.96943	-1.01455	0.757803	2.46032	1.80557	5.054	4.48793	10.0795	10.1559	10.1589	10.2641	10.2205	10.0783	8.47632	6.87693	8.50163	7.39797	7.49575	8.20321	9.25103	7.16074	7.11738	4.57556	7.9545
Os01g0902700	TGF-beta receptor, type I/II extracellular region family protein.	peptide transporter PTR2, putative, expressed	10.6499	10.8077	10.7587	13.6966	13.7135	13.503	11.1468	10.8998	10.574	12.2668	12.3361	12.3711	9.37573	9.34594	8.74256	11.8158	12.1243	10.5729	9.04369	9.35872	8.61741	10.5509	10.3994	10.5116	9.50292	9.4676	9.48836	13.9481	12.6803	12.1433	7.51282	7.73725	7.74977	8.74249	8.13156	8.74683	9.89348	10.2334	9.45097	10.8335	10.6971	11.2677	7.38452	9.1757	10.2735	10.8293	10.3302
Os01g0902800	TGF-beta receptor, type I/II extracellular region family protein.	PTR-like peptide transporter, putatuve, expressed	8.53671	8.53225	9.31753	10.2558	10.4674	10.4952	8.84748	9.41568	9.55275	9.60167	9.8341	10.0266	10.1043	10.0533	10.1018	10.4478	10.6028	11.1123	8.38072	8.44018	9.12695	8.52849	8.7048	9.20889	9.43422	9.28158	8.03263	10.9835	10.0462	9.64558	8.95993	9.20258	10.1508	8.95295	8.61339	9.37852	9.66187	9.28066	10.1821	9.52537	9.35473	9.58955	7.96986	8.59764	9.12021	8.48215	8.65565
Os01g0905300	Hypothetical protein.	exo70 exocyst complex subunit domain containing protein, expressed	4.62306	3.8688	4.87472	3.13383	3.80385	3.71751	5.71937	5.56488	4.71658	4.44309	4.14181	4.06188	4.96957	4.41094	5.47324	3.87261	3.81669	3.559	5.26322	8.06596	6.11288	3.13483	2.996	3.15463	5.5288	6.08389	6.47598	5.77477	4.47935	5.23115	7.37786	7.17093	7.71783	6.73636	6.14448	6.33464	6.55721	7.07637	7.28531	6.98298	6.00839	6.5844	3.98922	2.80141	5.34056	5.44368	3.10806
Os01g0915600	TA1 protein (Fragment).	BHLH transcription factor, putative, expressed	12.0624	11.3288	11.5252	12.3051	12.0159	12.0884	11.5545	11.1701	11.2779	12.1198	11.734	11.2821	11.6278	11.43	11.1308	11.7842	12.0095	11.8142	11.4748	11.0918	11.6451	12.1158	12.2099	12.3211	10.4292	10.3966	10.2541	11.7847	12.1967	11.4365	11.4932	10.7892	11.2171	11.5622	10.5479	10.8566	9.72736	9.93596	10.6204	10.9824	10.2439	10.6134	12.1211	12.6946	12.7027	12.101	12.6492
Os01g0920700	Conserved hypothetical protein.	regulatory protein, putative	3.19195	3.09145	2.6315	2.60981	1.66792	2.67911	2.47326	2.08575	3.75782	2.51791	2.19686	3.29238	3.45135	3.42778	2.91814	3.39963	2.43661	3.91323	2.65031	2.11989	1.96626	2.92986	2.49177	2.39213	4.62765	4.01821	4.33321	3.22763	2.53288	4.64926	2.71539	3.90563	1.90541	2.88589	4.86061	2.98315	5.39862	5.18769	3.04982	3.71145	4.5779	3.41842	2.70255	2.46058	2.94922	2.46653	1.91162
Os01g0927000	SET domain-containing protein SET118.	histone-lysine N-methyltransferase, putative, expressed	4.56438	4.07928	4.54825	3.96419	3.37137	4.21064	5.20612	4.92426	4.99323	5.18655	4.77904	4.49624	4.24787	4.33438	4.71733	3.84179	4.71898	5.23918	5.99477	5.78536	3.25298	6.46554	6.00189	6.1916	3.74691	7.66791	4.24087	3.48384	4.05916	4.66371	5.74557	5.07843	5.10094	6.34359	5.09116	4.92614	3.49438	3.55752	3.88861	3.61057	3.96652	4.75503	7.69862	6.6178	6.63808	3.7349	6.99072
Os01g0929000	Conserved hypothetical protein.	expressed protein	3.07736	2.96739	4.18775	2.78339	3.74379	3.31033	2.71784	3.94076	3.91754	3.84378	3.85803	3.42875	3.76906	2.10303	2.35466	2.962	2.5512	2.25556	8.34486	7.19226	7.52814	7.52224	7.7693	7.59384	4.82524	3.90483	5.87098	3.74179	3.9057	4.15711	7.6287	7.39291	7.75998	7.59867	6.77122	6.7635	5.76132	5.7844	6.75511	6.17002	5.78984	6.5678	9.29879	9.25266	8.92473	5.9625	8.42232
Os01g0929200	Protein kinase domain containing protein.	protein kinase, putative, expressed	7.12517	6.41331	7.85787	7.37096	6.85083	7.8652	6.00413	5.63415	5.57611	6.23386	6.44942	6.28746	5.0124	4.99174	4.86725	6.52427	6.46803	6.01563	8.99903	7.97142	9.62509	8.91354	10.3681	10.7522	4.70271	5.51002	5.14366	5.5731	6.61791	7.30024	10.4411	10.1521	11.3849	10.8156	9.89538	10.3711	8.24294	8.22547	9.80716	8.4711	8.5601	9.854	8.84986	10.5636	10.6726	9.9776	10.311
Os01g0932700	Gamma thionin family protein.	DEF1 - Defensin and Defensin-like DEFL family	3.50298	2.47687	3.07323	3.59907	2.46664	4.07016	0.182537	1.80288	1.93886	1.08202	1.55515	3.5101	1.12436	1.8158	3.31934	3.08576	1.95391	2.35329	4.18022	4.76288	3.31053	5.46224	5.35053	3.71296	4.43522	2.76865	8.52863	3.53946	1.05854	5.29652	5.97389	6.2896	3.97756	5.42543	7.27676	5.89569	6.09081	6.28514	3.71907	4.63417	6.19669	3.8645	3.42829	3.84797	1.8363	2.64501	1.02272
Os01g0934900	Esterase/lipase/thioesterase domain containing protein.	esterase, putative, expressed	5.89764	5.53883	5.45678	5.76931	5.59416	4.58392	7.48628	6.88671	6.67589	6.94617	6.79825	6.9731	7.25875	6.93482	7.09376	7.0318	7.44424	6.33807	8.84371	8.14169	7.32975	8.49301	8.36924	8.72465	6.01574	6.67268	7.35878	6.26239	6.101	6.18801	8.59082	8.27604	7.93908	8.22216	7.89428	7.16547	8.84179	9.18194	8.69684	9.40732	8.91394	9.31643	10.8451	10.4571	10.5623	6.95674	9.93524
Os01g0936800	Major sperm protein domain containing protein.	MSP domain containing protein, putative, expressed	11.4093	11.1571	11.0831	10.6474	10.4696	10.1834	11.6567	11.314	11.1024	10.9515	10.5941	10.3012	10.9202	11.4675	11.4061	10.6977	11.0003	11.0626	11.0545	10.6856	11.1872	10.8722	11.0352	11.1318	10.7378	10.37	10.2263	11.2066	10.973	10.6646	11.1387	10.8329	10.9337	11.2241	10.5572	10.8218	10.596	10.8163	10.811	11.2739	10.8744	11.1457	11.2007	11.3531	11.2596	12.255	11.7095
Os01g0943800	Ankyrin repeat containing protein.	expressed protein	12.5252	12.3786	12.0497	11.3356	11.3368	10.792	12.1696	12.1525	11.7994	11.1431	11.1397	10.4626	12.364	12.039	11.8888	11.3988	11.224	10.8654	11.5554	11.623	11.5607	11.3991	11.3681	11.3915	11.8783	11.3565	11.6603	10.6635	10.7887	10.4384	11.3885	10.9651	11.5871	11.4585	10.6276	11.0666	10.8244	10.6305	11.2617	10.6289	10.6511	11.129	12.2662	12.2228	12.1295	11.489	11.743
Os01g0949300	Calcium-binding EF-hand domain containing protein.	calmodulin-like protein 1, putative, expressed	11.4791	12.1814	12.2706	12.7809	12.3387	12.2931	13.34	13.931	13.0031	13.4775	13.6171	13.4575	12.971	13.0633	12.8592	13.1879	12.6654	13.3719	13.0234	13.551	13.0074	12.9188	12.713	12.9447	13.1713	12.8521	12.7756	13.5091	12.8252	12.3821	11.9987	12.1435	12.5083	12.1529	12.1402	12.3918	12.8106	13.147	13.1423	13.3706	12.6301	12.9409	13.2689	13.3628	13.4081	13.4826	13.3372
Os01g0954100	Hypothetical protein.	expressed protein	2.9465	3.08749	2.80246	3.04769	2.08738	2.75783	4.51965	2.6763	2.58261	2.58025	3.06719	2.07515	3.69479	3.18893	2.40386	3.60629	2.0235	2.34767	5.37567	3.03077	4.58989	3.34916	4.19178	5.00018	5.3273	5.20905	4.95768	3.06418	2.15991	3.87282	4.17856	4.47091	2.95642	3.92856	5.42065	4.53647	4.20654	4.2938	2.22333	2.95224	4.02504	3.0096	5.73271	2.71724	1.9967	4.52647	8.19134
Os01g0957900	ARM repeat fold domain containing protein.	expressed protein	7.9244	8.51423	6.43577	6.98631	6.75379	5.95855	8.31452	8.84965	8.63989	7.91824	8.08799	7.4668	8.97211	8.69143	8.65633	7.35665	8.17986	7.97821	7.6772	8.19747	7.53209	8.09345	8.11535	8.17868	7.35985	7.43512	7.68392	7.04037	7.3815	6.83588	7.81963	7.75594	7.5294	8.53149	7.7908	7.45878	7.55679	7.62423	7.64713	7.57689	7.51185	7.84183	9.89939	9.24352	8.99463	7.75613	8.95349
Os01g0958900	MLH1 protein (Fragment).	DNA mismatch repair protein Mlh1, putative, expressed	5.99259	6.18614	5.05709	6.24866	6.1211	5.21971	8.32346	7.6143	7.60363	8.31727	7.95363	7.10281	7.92984	7.35602	7.44898	7.39232	7.67119	7.47116	6.59316	7.14846	6.49673	5.97491	6.05768	6.4451	7.60717	7.39801	8.08962	7.88791	8.06384	7.41144	6.77515	6.203	6.89638	6.77702	5.60107	7.2584	6.83937	7.17665	6.99485	7.85505	7.2122	7.3717	8.58021	7.99251	7.66157	7.00376	8.07372
Os01g0972900	B-type cell cycle switch protein ccs52B.	WD repeat-containing protein, putative, expressed	4.39052	5.42866	0.770196	5.22551	4.82149	4.48043	3.37769	2.78967	2.43303	5.02041	4.53558	4.31473	3.1515	3.94037	2.63823	4.59672	4.75671	5.07984	8.97059	8.58966	6.09018	9.82957	9.62247	9.07272	3.59978	2.01205	4.27938	3.23058	4.20216	4.56251	9.49583	8.96296	8.59209	9.43372	8.5844	7.92999	6.15074	6.17967	7.03829	7.0212	6.98375	7.29964	10.6986	10.0014	9.96979	3.57475	10.2153
Os01g0974500	Pectinacetylesterase family protein.	pectinacetylesterase domain containing protein, expressed	7.62448	7.67644	7.34997	8.51929	8.48103	8.18842	8.16439	7.86661	7.92335	8.27131	8.36431	8.04769	7.74907	7.34138	7.33639	8.29417	8.57832	8.28579	8.40704	8.31182	8.41538	8.2845	8.5999	8.62499	8.22736	7.59421	8.33655	8.15157	7.97493	7.98336	9.80623	9.71972	9.97145	9.56394	9.01905	9.14784	8.81233	8.54791	9.00601	8.34023	8.39753	9.13796	9.72993	9.71898	9.81279	8.98128	9.42865
Os02g0101700	HECT ubiquitin-protein ligase 3 (KAKTUS protein).	HECT-domain domain containing protein, expressed	12.3342	12.473	11.6983	12.4697	12.4723	11.8595	12.4389	12.6228	12.5476	12.5183	12.4444	11.2832	13.3554	12.7827	12.1113	12.344	12.9327	12.8466	10.8001	11.6127	11.3903	11.3373	11.7409	11.3762	11.1226	10.6202	10.9327	11.477	11.9101	10.9292	12.0192	11.7589	11.7454	11.9208	11.0409	11.449	11.4345	11.2518	11.7991	11.8268	11.1738	11.734	12.3411	12.3488	12.0933	12.7731	12.3126
Os02g0102000	Glutaredoxin domain containing protein.	glutaredoxin, putative, expressed	6.54941	6.41301	7.55438	5.96877	5.9089	7.39579	4.51458	5.29322	6.03524	4.81317	5.35319	5.458	5.11146	5.86414	5.71087	5.56235	5.13243	6.95816	6.38279	6.68266	5.63668	7.0035	6.40494	6.51303	4.32678	3.3351	3.5749	5.78508	5.93393	5.30708	6.69677	6.22098	6.50861	6.46498	5.78936	6.26551	9.34008	6.86659	6.16893	6.77196	7.39327	5.43856	6.98399	5.88244	6.28528	6.85846	6.25897
Os02g0102900	RuBisCO subunit binding-protein beta subunit (60 kDa chaperonin beta subunit) (CPN-60 beta) (Fragment).	T-complex protein, putative, expressed	8.44487	8.45727	8.3443	7.14407	7.05178	6.55297	8.80837	8.67774	8.61366	8.12807	8.18389	8.04273	9.72901	9.94141	9.65642	7.86511	8.11452	7.99551	10.9083	10.75	9.94782	9.38911	9.07548	9.1182	9.05832	8.79796	9.51033	8.795	8.70168	8.72451	10.8782	10.4671	10.4928	10.0362	8.98484	8.70554	8.75212	9.33403	9.56148	9.60074	9.08849	9.89172	12.3751	11.8552	11.7641	8.5429	10.4287
Os02g0103700	60S ribosomal protein L9 (Gibberellin-regulated protein GA).	ribosomal protein L6, putative, expressed	11.1834	11.2518	10.6881	11.851	11.5889	11.6769	11.3577	11.5206	11.701	11.5903	11.6347	12.1335	11.9393	12.0012	12.5055	11.7148	11.3531	11.5706	13.8892	13.4005	13.2106	14.2408	13.6904	14.3082	12.1016	12.1928	12.7506	12.65	12.0202	11.7557	13.5032	13.3768	13.6954	13.5823	13.3106	13.3561	11.6075	11.8096	12.6373	12.4541	12.3242	13.0719	14.3289	14.0404	14.2885	11.5819	13.6639
Os02g0106500	(No Hit)	No Hit	7.77048	8.55711	8.57918	8.29203	8.40051	8.53274	8.44565	7.9067	7.69229	7.50471	7.58726	8.99883	6.14805	6.13647	6.68641	6.06724	6.92402	6.69151	6.26816	6.00851	7.4886	6.2591	6.96144	6.50817	7.30233	6.94404	7.74244	6.33621	6.94349	7.72248	8.51311	8.6215	8.92054	8.94834	9.27743	9.61256	11.3798	9.53138	8.69456	9.6854	9.21984	8.13544	8.31712	6.229	6.03729	7.75999	6.37563
Os02g0117200	Hypothetical protein.	canopy homolog 2 precursor, putative, expressed	7.91864	8.20092	8.04912	7.27221	7.10231	6.89988	8.95494	8.19165	8.21364	8.20192	8.09082	8.26517	8.99415	9.22559	9.06541	7.14492	7.74408	6.84022	10.9371	10.1178	10.6294	8.79018	9.09995	9.40494	8.14138	7.98052	8.52877	7.81836	7.44267	7.18304	9.8647	10.0164	10.1918	9.51038	9.02127	9.00964	7.95818	8.40525	9.13298	8.90798	8.71821	9.27627	11.2312	11.3805	11.2615	7.12215	10.2135
Os02g0121100	Cold-shock protein, DNA-binding domain containing protein.	glycine-rich protein 2, putative, expressed	13.6979	13.4529	12.4291	13.1658	12.6614	12.1714	13.3579	13.5876	13.5109	13.0283	12.6054	12.263	12.8745	12.9278	12.8144	12.4939	12.2283	12.8599	12.4107	12.7585	12.4227	13.0681	12.6469	12.7195	11.9717	11.5603	11.589	12.7815	12.8231	12.2048	13.2383	12.6742	12.6845	13.3255	12.5203	12.717	12.303	12.6387	13.0483	13.3262	12.565	12.8875	12.7698	13.1172	13.4171	12.5754	12.7956
Os02g0123300	Eukaryotic translation initiation factor 3 subunit 8 (eIF3 p110) (eIF3c) (p105).	eukaryotic translation initiation factor 3 subunit C, putative, expressed	10.2978	10.7923	9.24174	9.79284	10.1626	8.91039	10.0998	11.3087	10.8014	10.2229	10.7472	9.65173	10.9491	11.2963	10.8339	10.1528	10.9831	11.1411	10.1235	10.1707	10.1885	10.8913	11.0789	11.1638	7.89369	7.5914	7.60328	8.7977	10.1106	7.78356	10.4792	10.5891	10.6537	10.7928	10.4176	10.3891	10.1078	9.67733	9.95475	9.79682	9.90405	10.1069	11.1386	11.615	11.3805	9.31312	11.3632
Os02g0124600	Plant-specific FAD-dependent oxidoreductase family protein.	FAD-binding and arabino-lactone oxidase domains containing protein, putative, expressed	5.66021	5.3415	5.85928	6.46425	4.24938	5.73741	5.75836	4.94857	5.09884	3.43691	4.24195	5.28914	3.92937	4.29433	4.57494	4.25931	3.59826	4.18279	8.47956	7.49839	8.16536	7.208	8.07319	8.92714	6.02091	5.46633	5.09377	4.57989	4.71678	4.1135	11.8899	9.87773	12.8218	11.6955	9.94165	9.76093	7.50964	6.98376	10.5905	7.93951	7.48352	10.8813	4.10246	7.92221	7.76577	5.59332	7.57763
Os02g0125900	(No Hit)	No Hit	8.43613	8.13064	8.47729	8.51128	8.54509	8.57724	8.51312	8.00498	7.71489	7.57638	7.63883	9.09861	5.98495	6.06376	6.83017	5.99539	6.98234	6.61465	6.29689	5.86811	7.48562	6.21557	6.97792	6.55144	7.16573	7.04125	7.51182	6.25988	6.85965	7.73583	8.62704	8.77865	8.93577	9.0613	9.31414	9.66369	11.4659	9.56776	8.77256	9.78781	9.46202	8.18847	8.47126	6.38079	6.37913	7.63585	6.4447
Os02g0129000	Conserved hypothetical protein.	conserved hypothetical protein	3.58319	3.98026	3.48546	2.96233	2.93338	3.93344	2.72712	2.90435	2.82459	2.51279	2.7519	3.12504	3.74779	2.80795	8.88901	3.98592	4.19031	2.91146	2.85034	3.52518	3.52476	3.49214	3.3009	3.1732	4.22507	5.00937	5.1284	3.71861	3.86356	4.19781	3.66721	4.53946	1.76758	2.85343	5.32958	3.91765	4.30809	4.67075	4.8071	2.69494	4.17294	2.24498	1.96268	1.94774	2.56052	2.08948	1.97218
Os02g0132200	Conserved hypothetical protein.	expressed protein	8.10958	8.30551	7.28576	10.5079	10.8234	9.78446	8.94784	9.30851	9.10996	9.94031	10.2635	9.45325	7.94509	8.41881	8.31988	8.51666	9.50075	8.85	10.5423	10.0252	7.96801	11.2862	10.6193	10.3331	7.2538	6.56376	7.52968	7.89023	8.485	7.33076	9.3258	9.34058	9.31274	9.51737	9.40667	9.01791	7.49315	7.82576	8.40506	7.94498	8.067	8.67051	11.3413	10.4505	10.6103	6.47738	10.6482
Os02g0139100	Conserved hypothetical protein.	activator of 90 kDa heat shock protein ATPase homolog, putative, expressed	11.3568	11.5912	11.6135	11.3419	11.0026	10.6073	11.641	11.6188	11.5379	11.4534	11.7506	11.9288	13.4439	13.6405	13.3442	10.4485	10.3724	9.95784	13.8224	14.0337	13.2568	10.7433	10.3785	10.3722	11.951	11.8911	12.4057	11.7755	11.274	10.928	12.3965	12.4686	13.0106	11.1436	10.495	10.8399	11.3081	11.3927	12.0306	10.0847	11.2524	12.317	13.6315	13.0635	12.9845	10.1703	11.4267
Os02g0139200	Skb1 methyltransferase family protein.	arginine N-methyltransferase 5, putative, expressed	10.0042	10.0541	8.76449	9.46079	9.25084	8.67436	10.3112	10.0941	10.0089	9.86952	9.91556	9.61023	10.1019	10.0998	10.0839	9.86572	10.0183	9.74141	10.431	10.2467	9.21562	11.0893	10.8374	10.9744	9.55728	9.1027	9.72425	9.7281	9.91615	9.42601	10.7781	10.3307	10.4514	11.3123	10.3956	10.2279	9.35172	9.57127	9.7294	9.87145	9.80844	10.3007	12.0999	11.3865	11.3557	9.99566	11.5176
Os02g0143300	Auxin-induced SAUR-like protein.	OsSAUR4 - Auxin-responsive SAUR gene family member	6.8874	7.48989	7.26589	5.8629	6.81117	6.02671	6.59719	7.43946	7.30907	5.78127	6.4734	7.19608	8.14752	7.88672	7.91263	7.75479	7.08316	7.06149	7.61108	8.61504	7.74406	5.69774	4.92578	5.51769	7.04479	6.51846	6.88183	6.64007	6.27746	5.23809	7.36446	8.277	8.73499	7.06926	7.39913	7.88425	8.05113	7.9033	8.80188	7.52809	7.59331	8.29268	4.6845	5.18029	5.26252	5.14945	4.62304
Os02g0145200	Conserved hypothetical protein.	No Hit	7.72614	7.44913	6.25914	7.73057	7.40484	6.94489	7.65206	7.99708	7.9442	7.5495	7.29088	7.46018	8.54441	8.67375	8.46818	7.91626	7.75986	7.97571	6.84942	7.20458	5.93012	7.96519	7.27805	7.41162	7.61174	7.38708	7.35966	7.52608	7.3274	6.90061	6.94166	6.39692	6.54141	7.54509	6.7148	7.08674	7.27042	7.14771	7.34286	7.46763	7.06818	7.4405	8.49408	7.8889	7.8411	7.48233	7.86154
Os02g0146700	26S proteasome regulatory subunit S2 (RPN1) (26S proteasome subunit RPN1a).	proteasome/cyclosome repeat containing protein, expressed	7.70511	8.36631	7.49535	7.86779	8.72226	7.74685	7.73588	8.01419	7.55029	7.5762	7.76436	6.78016	7.2874	8.32029	8.07529	6.60515	8.38871	8.01081	7.68345	7.3297	7.69981	7.63607	8.21669	8.64023	5.10026	5.17801	5.78612	6.73756	7.17315	4.57172	8.20746	7.90388	8.65279	8.13403	6.85412	8.03882	7.56363	7.21192	7.56893	7.40391	7.50843	7.37758	7.82908	9.13742	8.62563	7.30529	9.10759
Os02g0147100	Conserved hypothetical protein.	expressed protein	5.05386	5.36964	5.32726	5.47534	5.89641	5.4772	5.3013	5.15611	6.25129	4.70492	4.86271	6.50557	4.73165	3.03326	4.98394	3.6168	4.2841	4.02021	4.85975	4.56636	4.84155	3.5198	3.70016	3.66299	4.06602	5.97587	5.38669	4.3619	4.18112	5.57365	5.37812	5.15248	4.83355	4.62494	4.53402	4.23046	7.43763	6.6571	6.15969	6.8871	6.65018	5.96554	7.19818	5.95305	5.66902	5.57155	5.0911
Os02g0163800	Peptidase aspartic family protein.	No Hit	7.69565	7.7143	7.95054	8.30121	8.37284	8.41216	6.97249	7.36021	7.69426	7.65811	8.13913	7.85814	7.89121	8.11768	7.87338	7.44335	7.99991	7.87969	5.93776	5.32139	5.98324	6.00001	6.08636	6.56371	5.23267	3.33284	4.61373	5.91225	7.00689	5.77167	6.32797	6.10628	6.97579	6.9037	6.19949	6.9752	9.05873	6.92809	6.83846	7.51389	6.85508	6.82224	7.13061	6.23221	6.27223	6.8709	6.30318
Os02g0168400	ARM repeat fold domain containing protein.	expressed protein	4.43867	4.97289	4.05636	5.64651	5.98738	4.21932	6.29545	6.34746	6.16083	6.98809	6.9092	6.58968	6.80682	6.91757	7.03708	6.84196	7.54845	7.70994	10.2629	10.0136	9.13284	10.5828	10.5988	10.6471	6.96106	7.10321	7.91804	7.24494	6.88724	7.64551	11.0775	10.8465	11.6099	10.8142	10.0165	9.95999	8.28683	8.81495	10.3674	8.99693	9.48977	10.4671	11.4251	11.3816	11.3972	7.86978	10.9992
Os02g0170300	MADS box protein ZMM17.	OsMADS29 - MADS-box family gene with MIKCc type-box, expressed	5.84797	5.45231	6.39295	5.56099	5.78493	6.35669	5.43975	5.6786	5.89622	5.34492	5.4083	6.621	5.90375	6.85575	7.01155	6.43441	6.58551	6.81126	4.92565	4.87061	5.19852	5.23019	5.17476	4.67174	6.30222	6.72075	5.27367	5.30885	5.7904	6.45159	6.65967	6.84422	6.47251	6.25792	7.25781	7.01908	7.12168	7.53028	7.80796	6.5502	7.17687	7.64333	4.2256	5.51141	5.63058	6.79465	4.74803
Os02g0181900	ClpB.	chaperone protein clpB 1, putative, expressed	10.1262	10.4303	9.62895	9.12074	9.27474	8.47479	10.4559	10.4778	10.0491	8.70034	8.50328	7.97631	12.9579	13.1626	12.5659	9.36819	10.1765	10.1297	11.3023	12.1093	11.2843	7.81234	8.37159	7.97094	8.97976	8.76968	9.68754	8.02926	8.07312	7.38542	11.4015	11.2786	11.3445	8.14467	7.64456	7.72302	9.52309	9.78638	9.68223	8.89806	8.76889	9.61723	11.4593	10.9582	10.7147	8.48824	9.24987
Os02g0183800	(No Hit)	No Hit	7.51764	7.85712	8.22505	8.24042	8.21096	8.33425	8.32879	7.7784	7.47625	7.4674	7.3177	8.8207	5.77047	5.77045	6.62616	5.86768	6.65143	6.44521	6.15201	5.65973	7.23605	6.0204	6.72935	6.41203	6.9797	6.66331	7.42397	6.07435	6.80849	7.49159	8.37328	8.4731	8.72025	8.81706	9.09391	9.41127	11.1201	9.33106	8.48918	9.69487	9.14803	7.99839	8.19953	6.14237	5.93337	7.58363	6.25143
Os02g0184700	Cytochrome P450 family protein.	cytochrome P450 71D10, putative, expressed	2.62028	1.79212	2.74066	2.78514	2.34825	3.41193	2.37138	1.96951	2.75157	3.14531	1.68557	3.85983	6.5393	6.84795	6.96057	6.53019	5.75334	6.19029	6.34746	7.7659	5.65738	6.69969	5.47698	5.41648	10.1619	9.61142	10.9669	10.6435	8.60114	9.43598	5.59415	5.67813	5.88356	5.37119	5.56412	5.69365	5.96107	5.7532	6.0407	6.85384	5.36665	7.43486	2.58452	4.57963	4.49702	6.84357	4.39542
Os02g0186100	Cytochrome P450 family protein.	cytochrome P450, putative	3.54763	5.26877	4.02367	3.0318	5.54041	3.90634	1.92368	3.64692	2.49803	2.18299	2.03381	4.07237	4.14278	2.51431	2.92401	3.49442	2.67965	2.80019	3.05322	2.64713	3.03501	3.00565	3.87698	1.25888	1.48017	5.08953	1.51333	3.33295	3.52889	2.26741	3.96674	3.85398	1.38855	3.08469	4.60466	2.74712	6.35053	4.70636	3.10019	4.0636	4.41102	2.86007	3.07907	2.46362	2.3344	2.80289	2.03312
Os02g0186400	Spectrin repeat containing protein.	expressed protein	12.7269	12.6992	12.4446	13.3594	13.2402	13.0399	12.1696	12.4417	12.3484	12.5818	12.8859	12.2309	12.4394	12.568	12.2181	13.0621	13.3835	13.0649	10.9018	10.8474	10.8358	10.7254	11.2596	11.2284	11.0053	10.1483	10.3045	10.7218	11.7071	11.0374	8.7405	8.65011	9.17471	8.98261	8.58213	9.13236	9.39278	9.1441	9.52929	9.47099	9.26785	10.0444	10.175	9.74585	9.61759	10.7184	9.92484
Os02g0186700	Conserved hypothetical protein.	expressed protein	9.18523	9.74473	7.47523	8.5845	8.80881	7.44018	9.22244	9.81843	9.53519	9.10893	9.48389	9.08534	8.90985	9.15818	9.37256	8.9343	9.21787	8.86992	10.3413	10.1721	9.25153	10.9565	10.5719	10.5477	8.99386	8.1062	9.09261	8.33998	8.46082	8.16846	9.68795	9.68012	9.69978	10.1662	9.68619	9.3172	7.30766	7.70348	8.52203	8.43813	8.43751	8.95932	11.6558	10.9361	10.7651	9.20888	10.8085
Os02g0194400	Protein kinase domain containing protein.	leucine-rich repeat receptor protein kinase EXS precursor, putative, expressed	2.72205	3.09096	3.66638	3.85504	3.4441	2.0682	3.96286	4.09643	4.02375	4.11781	4.43056	4.13556	4.7971	4.42699	3.06549	4.3567	4.74122	4.42804	3.6093	4.07513	2.59935	3.92002	3.5561	1.62928	4.72241	5.7895	5.44986	3.98148	4.63576	5.26239	4.92268	4.71149	4.50569	4.3442	5.15106	3.97457	5.68638	5.61313	5.49844	4.71448	5.23453	5.46195	6.34056	6.04689	7.09594	5.93992	6.23517
Os02g0195800	Chaperone protein dnaJ.	heat shock protein DnaJ, putative, expressed	9.31295	9.73698	9.35702	9.71361	9.89844	9.67642	9.97111	10.0137	9.79015	9.49802	9.74401	9.65132	9.38597	9.79849	9.58139	9.56789	9.69553	9.40534	11.0879	10.5307	8.8065	10.9364	10.215	10.2389	8.9868	8.68256	9.05515	9.07905	9.20621	9.03922	9.39741	9.55537	9.74767	9.69108	9.46627	9.50607	8.6334	8.99548	9.3137	9.35615	9.15352	9.57676	11.5897	10.2278	10.2227	8.39375	10.3612
Os02g0196100	WIP5 protein.	ZOS2-05 - C2H2 zinc finger protein, expressed	3.15811	3.53248	2.88232	0.4486	3.86385	2.35871	2.70629	3.2956	3.42129	2.95527	3.02581	1.33927	-1.25612	2.36682	0.195829	-1.76197	2.72124	1.31768	7.15555	6.91956	6.18462	7.22495	6.69409	6.79407	4.63473	3.65567	3.64434	1.77855	2.84968	4.19973	2.00557	1.83864	2.1421	4.85581	1.7526	2.20414	0.32616	1.09535	1.77561	2.50703	2.91821	-0.0874381	4.97511	4.31247	3.21355	2.99672	5.04646
Os02g0196300	Bacterial surface antigen (D15) family protein.	outer membrane protein, OMP85 family protein, expressed	10.41	10.2461	9.11016	9.94744	9.6813	8.86148	10.6151	10.5627	9.99423	10.6163	10.3119	9.86019	9.88695	9.95524	9.90746	9.7466	10.19	9.78067	9.90356	9.98712	9.71077	10.326	10.2144	10.1702	9.37782	8.83178	9.403	10.0609	9.65069	9.38593	9.32464	8.74114	8.79562	9.67947	8.60726	8.68075	8.04296	8.61275	8.8161	9.28279	8.97005	9.14066	10.7754	10.6674	10.2965	9.62766	10.0848
Os02g0199900	26S proteasome regulatory complex subunit p42D.	26S protease regulatory subunit, putative, expressed	12.0317	12.1397	12.0363	11.072	11.3007	11.0863	11.6948	11.7744	11.7481	10.9729	11.166	11.2328	12.0785	12.3212	12.1445	11.6447	11.5362	11.7159	12.3891	11.6471	11.4692	12.5259	12.3585	12.4586	11.5405	11.7476	11.6996	11.6156	11.3469	11.0945	11.5879	11.4316	12.207	11.8931	11.6313	11.777	10.5173	10.5523	11.4437	10.9251	10.7601	11.5509	12.0126	12.2802	12.3066	11.4851	12.0096
Os02g0202600	Sel1-like repeat containing protein.	Sel1 repeat domain containing protein, putative, expressed	6.63526	6.76155	6.68341	6.44825	6.77452	6.46308	6.95506	7.20666	6.88413	6.66682	7.22932	7.10011	6.27853	6.17465	6.70302	6.31262	6.5155	6.0902	7.34458	6.89731	6.56182	7.71167	7.25853	7.40819	7.39217	6.95982	7.51715	7.82398	7.59615	7.81123	6.06498	6.12131	6.58098	6.60657	6.36695	6.55057	5.69858	5.50206	6.24815	5.56163	6.07751	6.52768	7.16096	7.16539	7.08252	7.63789	7.22499
Os02g0208000	(No Hit)	No Hit	7.80731	7.9708	8.5481	8.41645	8.50562	8.56341	8.44091	8.05794	7.7989	7.50962	7.67496	9.10273	6.15655	6.21873	6.89277	6.42961	7.0324	6.75176	6.35937	6.15254	7.42672	6.15336	6.95806	6.64378	7.11971	7.16247	7.65434	6.49728	6.84288	7.78145	8.60127	8.66613	8.99424	9.01505	9.29471	9.69555	11.4954	9.52564	8.76466	9.68222	9.34265	8.18927	8.34338	6.32837	6.24808	7.67091	6.44505
Os02g0211000	Viral coat and capsid protein family protein.	ABC transporter, ATP-binding protein, putative	6.64698	6.51594	6.0244	6.07976	6.02567	5.43718	6.84968	6.66437	6.98084	5.48047	5.4902	5.24716	6.38275	5.82247	5.75487	4.08775	4.44593	3.17709	3.86846	4.66035	4.71632	3.55164	3.31919	3.89007	4.47318	5.31264	5.08202	3.74061	4.05285	3.82931	3.77395	4.51912	3.40353	3.59381	5.22662	4.07728	4.77757	4.91519	3.45293	3.87943	4.34652	4.35549	3.34826	3.41069	3.72048	3.58206	3.37141
Os02g0215000	Hypothetical protein.	nuclear protein ZAP-related, putative, expressed	10.3074	10.3159	9.6039	10.35	10.1325	9.61655	10.4434	10.2819	10.1164	10.3781	10.2882	9.32321	10.5871	10.4806	10.2711	9.40314	10.3098	9.80214	8.60969	9.08784	9.17013	8.74377	9.07381	8.92436	8.71742	8.07493	8.50103	8.41135	8.8427	8.46633	9.8138	9.33621	9.6055	9.44834	8.80806	9.03167	9.02014	9.24265	9.49576	9.25285	9.10888	9.59575	10.4702	9.98738	9.8691	9.70992	9.95652
Os02g0217400	Cytochrome P450 family protein.	cytochrome P450, putative, expressed	2.81872	6.36631	1.59865	3.21695	2.3195	2.47685	4.19675	1.61239	1.36233	3.03723	4.79819	1.98421	-0.904326	2.14848	2.36	1.9328	4.80858	2.03811	3.06189	2.3264	0.757729	1.90495	0.952381	0.0569279	4.08659	5.25833	2.41352	2.55845	0.699326	4.05445	3.10514	2.9507	0.79055	2.57357	3.90752	2.98849	4.09606	2.83007	2.1511	2.66366	4.68147	6.94929	1.98503	0.690084	-0.510275	1.64795	0.778843
Os02g0220500	Elongation factor 1-gamma (EF-1-gamma) (eEF-1B gamma).	elongation factor 1-gamma, putative, expressed	12.012	12.7385	10.9021	11.8643	12.3742	10.9597	12.1783	12.9689	12.3361	12.5706	13.0973	12.3539	12.723	13.1465	12.5535	12.5945	12.9737	12.3918	13.249	12.8821	12.0516	13.5319	13.3221	13.0449	11.9358	11.6864	12.476	12.7496	13.0597	11.8484	12.6228	12.8442	12.6142	12.848	12.7236	12.2549	11.7358	12.0949	12.2855	12.0881	12.1773	12.4093	13.7188	13.844	13.3263	12.0269	13.5246
Os02g0227000	Protein of unknown function UPF0054 family protein.	expressed protein	7.80271	8.16931	6.73508	7.87446	8.15681	6.68771	8.06574	8.35892	8.15095	7.29595	7.13249	6.60759	8.92322	8.38739	8.64702	7.82945	8.37224	8.21668	6.86141	6.59329	7.67509	6.24267	7.39907	7.19411	5.92843	5.79979	5.63934	5.40751	5.4865	5.73782	6.29639	6.41853	5.5938	5.91086	6.74265	6.11562	5.59249	5.98936	5.05185	4.72251	5.72343	5.29155	7.67909	6.80999	6.60493	5.46601	5.9895
Os02g0255200	40S ribosomal protein S15a (PPCB8).	40S ribosomal protein S15a, putative, expressed	9.26393	9.5311	8.19086	9.43417	9.47555	8.84951	9.15419	9.20019	8.99397	9.90951	9.80572	9.74007	8.31652	9.19935	9.52087	9.1784	9.53407	9.72687	9.83243	9.54123	9.31149	10.251	9.68731	9.89721	8.16165	8.11922	8.23487	9.72229	9.62571	9.04028	9.37406	9.15862	9.14138	8.92141	9.20272	8.9711	7.16188	8.41715	8.77347	8.59037	8.62168	9.00795	10.416	9.68178	9.62062	9.52904	9.82513
Os02g0272600	Aph-1 family protein.	gamma-secretase subunit APH-1B, putative, expressed	9.52876	9.71601	9.34552	9.89238	10.1609	9.48619	9.79007	10.0597	9.77436	9.97364	10.4507	9.9185	9.86841	10.2197	9.84909	9.93651	10.1329	10.0081	10.5669	10.5242	10.057	10.7138	10.4175	10.5137	9.81662	9.81063	10.364	11.3215	10.8475	10.2966	10.0846	10.0717	10.6064	10.0365	9.57394	9.99315	9.15904	9.45045	9.95752	8.69688	9.95124	10.0984	10.9437	11.2743	11.0475	10.7273	11.0569
Os02g0283200	(No Hit)	No Hit	6.53561	6.99403	7.08345	7.28378	7.78485	7.73552	5.64966	6.19425	6.04483	4.95279	5.56829	8.32145	5.3302	4.80175	5.34514	4.24319	5.0323	5.90898	5.3297	4.87606	4.74018	4.83935	5.11337	4.33137	5.24752	6.64206	7.10366	5.39109	5.11139	6.90985	5.25724	5.99993	6.69651	5.13877	6.30378	5.98944	10.9064	8.25623	7.17035	8.33105	8.12745	7.00683	8.25433	5.04351	4.71545	6.77756	4.65066
Os02g0284800	Conserved hypothetical protein.	expressed protein	9.74781	9.95515	8.4192	8.91914	8.71425	7.80406	9.9402	10.3203	10.0473	9.70251	9.4311	9.41961	10.7534	10.4811	10.5787	9.75456	9.35131	9.79999	12.1632	12.219	10.9096	10.2625	9.90741	9.64261	9.95462	9.34013	9.87644	10.0391	9.59246	9.21889	11.2733	11.5912	11.1464	11.4009	10.9398	10.3742	9.42286	9.73908	10.4039	10.2096	9.89126	10.5771	12.6597	11.9512	11.6082	9.2143	10.3929
Os02g0287000	40S ribosomal protein S3a (CYC07 protein).	40S ribosomal protein S3a, putative, expressed	5.89031	6.22034	5.94363	6.21968	6.29438	6.36692	6.37376	7.05093	7.12928	6.68908	7.23133	7.32691	7.12218	7.39556	7.13213	7.50263	7.44613	7.33029	8.07377	7.49749	6.31251	8.9214	8.29385	8.45876	7.4689	7.37619	7.57066	8.20756	8.04205	7.71126	7.95607	8.01092	8.45272	8.28119	8.00428	7.98058	6.61414	6.20527	6.88879	6.52418	6.37919	7.17673	8.10744	8.14672	8.14474	6.6288	8.09937
Os02g0288600	BURP domain containing protein.	BURP domain containing protein, expressed	2.51837	2.16774	2.68354	2.2228	1.5422	0.802241	1.05812	1.57713	1.76824	2.21923	1.29106	3.23834	2.97057	3.46675	4.94038	3.93325	4.08372	4.72415	1.81707	1.11703	2.90478	1.10003	0.0987018	1.66348	3.51076	-0.894151	6.47286	2.16996	2.19866	5.18143	2.61343	2.3449	3.97653	3.65957	1.7266	3.44586	5.00583	3.42236	2.7349	1.99511	3.29247	2.95316	2.21848	0.300802	1.84557	1.94107	1.27008
Os02g0289000	Conserved hypothetical protein.	expressed protein	2.99783	2.6677	2.01227	1.87558	2.27225	3.20163	3.07888	1.69457	2.18347	1.85393	1.47886	2.43172	3.63597	4.29912	5.06095	4.24124	4.41174	5.03954	1.06233	0.629413	1.54922	0.161117	1.67593	1.89851	4.18915	4.57969	3.88264	1.89046	2.33563	3.68689	1.03422	0.844807	3.13255	2.01379	0.457122	2.90946	4.80685	2.34615	2.29317	3.24849	1.70284	3.15175	2.24722	1.92209	2.41937	2.55765	1.86925
Os02g0292600	Lipolytic enzyme, G-D-S-L family protein.	GDSL-like lipase/acylhydrolase, putative, expressed	4.31294	3.59702	2.9181	4.01597	3.37747	4.66666	3.90349	3.58846	3.96925	3.91829	3.23547	4.266	4.14227	3.54336	3.95281	4.16684	4.00876	3.64092	3.51085	3.53344	3.10451	3.87963	3.40933	3.30521	4.92483	5.31552	4.7004	4.21586	3.47596	4.79366	4.43454	4.64142	3.70288	4.34502	5.37882	4.78245	3.87916	4.51503	3.66909	4.34671	4.41164	3.63841	4.11944	3.6623	3.49921	3.64603	3.60904
Os02g0305200	(No Hit)	No Hit	8.72544	8.95252	8.9386	9.24551	9.49841	8.93888	9.2868	9.60612	9.49872	9.8858	9.89731	9.64528	9.93883	10.2371	10.31	9.62923	10.2143	10.715	8.06874	8.2399	8.56973	8.50151	8.29415	8.63636	8.71402	8.39105	8.56233	9.14178	9.56304	8.65024	8.77308	8.76848	9.50515	9.01214	8.63468	8.87909	9.88125	9.02224	9.14512	9.24182	9.12066	9.49951	8.89645	8.51545	8.41148	8.74195	9.18034
Os02g0305300	Disease resistance protein family protein.	disease resistance protein RGA1, putative	9.35939	9.57791	9.34401	9.82489	10.1266	9.23437	9.61214	10.2083	10.0641	10.1267	10.381	10.0861	10.5178	10.7613	10.6123	10.1206	10.7988	10.9833	8.40437	8.78865	8.86751	9.01038	8.88468	8.94739	9.32979	8.92401	9.09883	9.75227	10.2147	9.27665	9.3017	9.27199	10.1032	9.54268	9.17402	9.4018	10.403	9.38622	9.733	9.28666	9.67619	10.0864	9.36815	9.04699	8.8664	8.9979	9.29859
Os02g0305600	Conserved hypothetical protein.	expressed protein	8.04264	8.6365	7.65419	9.03096	9.25481	8.61333	8.89496	9.65715	9.63403	9.24718	9.75803	9.21578	9.53404	9.20562	9.11657	9.91886	9.84986	9.87117	8.44214	8.75952	8.77	8.99205	8.87956	9.12496	8.84934	8.59551	8.76328	9.00031	9.72452	9.32567	8.46353	8.55856	8.83739	8.68717	8.20945	8.89827	8.14386	8.13248	8.61225	8.36361	8.3076	8.7783	9.67307	8.97489	9.2979	9.17976	9.42463
Os02g0312500	Optic atrophy 3 family protein.	expressed protein	8.15619	8.26921	7.61967	8.55484	8.51764	8.20633	8.90845	8.76115	8.66499	8.88496	8.87902	8.85085	8.35047	8.78438	9.16709	8.63263	8.77018	8.4759	8.54355	8.31354	8.18847	8.05543	7.83738	8.35255	8.32583	8.21093	8.15339	8.66816	8.55461	8.48087	7.76299	7.68084	8.22248	7.88057	7.6971	7.72496	7.48136	7.7413	7.9418	7.86748	7.69681	8.18714	9.2219	8.94464	8.91545	8.16882	8.90751
Os02g0312800	Ankyrin repeat containing protein.	SNI1, putative, expressed	2.51894	2.50497	3.25352	2.87024	1.83452	1.92841	3.38315	3.73522	2.70436	2.97235	1.82356	2.65257	3.86763	3.85931	3.36878	2.71878	3.20844	2.8903	2.43435	2.31008	2.19744	1.90936	1.4995	2.12231	3.21425	3.95868	1.4612	2.14771	1.48061	3.60987	1.83865	1.97615	2.37924	2.87645	2.74068	2.07928	4.51464	1.65331	2.31951	1.90955	1.4404	2.64154	3.23568	3.33435	3.22811	0.98107	1.57082
Os02g0436400	Dihydrodipicolinate reductase family protein.	dihydrodipicolinate reductase, putative, expressed	9.31897	9.87863	8.52424	9.58436	9.81275	8.82997	9.50515	10.1339	10.0782	9.56035	9.90587	9.17571	9.48456	9.8587	9.85612	9.67034	10.2605	10.027	10.5941	10.2052	10.2738	10.7035	10.8719	10.779	9.19302	8.94161	9.13832	8.74213	9.16352	8.35428	9.21641	9.36066	9.16791	9.50386	9.14205	8.97317	7.43881	8.03593	8.54607	8.21613	8.26009	8.9084	10.8459	10.4672	10.4288	9.00746	10.4742
Os02g0448400	C2 domain containing protein.	NTMC2Type1	11.9385	11.3762	12.2562	10.6547	10.3701	11.2504	11.2399	10.3855	10.5813	10.064	9.92504	10.3812	10.8134	10.4445	10.529	10.9895	10.5139	10.2241	11.9004	11.6208	12.2128	11.1899	11.6734	12.3308	11.2471	10.9915	10.9526	10.7768	10.9476	11.1068	11.6723	10.6991	12.0016	11.9064	10.3476	11.2511	9.16306	9.29199	10.8935	10.0888	9.62473	10.5288	11.8227	12.7797	13.0026	10.7814	12.1018
Os02g0448800	(No Hit)	No Hit	5.52217	5.77123	6.5517	6.47288	6.5925	6.94364	5.16601	4.88499	5.44574	5.99011	5.49962	7.064	5.67101	4.84177	4.65367	5.95029	5.49014	5.85933	5.14082	4.8619	4.71866	5.34549	5.63041	4.98359	5.26396	5.68784	6.1579	5.35242	6.053	5.78149	5.93136	5.85458	5.71358	5.87642	5.88124	5.75664	9.19037	7.25007	6.54368	7.85997	7.08403	6.59149	7.13455	6.10993	5.75415	5.24896	6.12912
Os02g0453500	Conserved hypothetical protein.	No Hit	2.63151	2.15819	1.20558	3.03692	1.54753	2.37513	0.57146	1.92751	1.5319	-0.918661	1.28122	2.23101	1.56461	2.43601	0.968167	3.98152	1.93209	2.46835	6.74425	4.37103	8.03183	5.99051	7.6901	6.95855	0.479943	4.40282	-0.502815	3.46478	2.92899	3.92064	3.80858	5.05537	2.43215	4.00938	5.74916	3.41692	5.09283	5.67676	2.87533	3.68079	5.43199	3.76437	5.0084	4.92262	4.38373	4.14738	5.67915
Os02g0455800	(No Hit)	B3 DNA binding domain containing protein, expressed	2.21123	-1.54928	-1.40355	2.00783	0.606207	-0.75093	2.14792	-0.345638	-0.571524	0.368469	0.0875811	2.67364	3.48003	-1.51293	-0.475	-0.596615	0.857802	-0.631958	0.537081	1.78167	0.555467	0.0901676	1.24755	0.94991	-1.18675	4.47847	3.83475	2.02281	2.51358	4.53687	1.97947	0.446103	1.89817	1.57668	-0.130461	1.60518	0.948492	-1.79467	0.468068	2.76011	-1.04801	0.834218	1.79278	1.88739	2.06536	2.03427	2.1723
Os02g0462900	Prefoldin beta-like family protein.	prefoldin subunit, putative, expressed	8.35771	8.28893	7.97825	8.54156	8.63248	7.80637	8.35976	8.31733	8.1381	8.30163	8.40978	7.96103	9.65742	9.73586	8.97138	9.18561	8.88871	9.07764	8.44508	8.38015	7.52413	8.80246	8.42526	8.71063	8.05548	6.84632	8.62147	7.86957	7.79394	7.74325	8.3427	8.16887	8.20972	8.5427	7.78911	7.9442	7.21177	6.5609	6.69363	7.16787	7.15504	6.63548	6.14335	7.89013	7.17514	6.2542	6.43814
Os02g0489400	Ribosomal protein S8.	ribosomal protein, putative, expressed	12.7692	13.0701	11.3628	12.1847	11.9145	11.2125	12.4474	12.8278	12.5841	12.4159	12.7864	12.7655	12.6505	12.954	12.7587	12.7244	12.7099	12.2364	14.0658	13.4321	12.4731	14.3534	13.8424	13.8571	12.3287	12.0271	12.8729	12.4103	12.0824	11.7864	13.0508	13.0076	13.1041	13.5841	13.3011	12.8544	11.0099	11.3876	11.8613	12.2112	11.749	12.3673	14.4281	14.0012	13.8506	11.334	13.644
Os02g0491400	Peptidylprolyl isomerase.	peptidyl-prolyl isomerase, putative, expressed	11.8755	12.2237	12.2553	11.2949	10.915	10.5944	12.2868	12.0851	12.4063	11.3583	11.5771	10.7615	14.1596	13.729	13.8121	9.93515	10.4587	10.1985	12.6839	13.1143	13.954	9.5531	9.92794	10.2586	11.8023	11.4114	11.5375	10.6062	11.0916	10.4882	13.162	12.894	13.7724	11.5942	10.4302	11.2914	12.3651	12.0259	13.0359	11.1417	11.5541	12.8713	12.8412	12.9583	13.2047	10.2919	11.2407
Os02g0491900	Peptidase aspartic family protein.	retrotransposon protein, putative, unclassified	7.97389	8.29107	8.51259	8.42064	8.71108	8.67948	7.40795	8.08671	8.15716	7.65847	7.98822	8.75525	8.09472	8.27537	8.64601	7.61232	8.53159	8.69095	6.17699	6.18075	7.38726	6.40447	6.8455	7.39802	6.33663	6.2312	5.38504	6.41123	7.40543	7.04262	7.62094	7.47819	8.91167	7.82382	7.29285	8.0575	11.0554	8.62769	8.37257	8.18915	8.59031	7.70812	7.89965	7.28288	7.26832	7.51935	7.401
Os02g0494700	DNA glycosylase family protein.	conserved hypothetical protein	1.81765	2.53569	0.793709	2.41626	1.22283	2.9237	1.25453	-0.138244	0.520378	1.72598	1.13343	0.679781	0.751438	1.96188	0.724097	1.9167	0.310583	1.18186	1.62861	1.64069	1.68608	2.80784	2.03108	2.08695	3.30657	4.32002	3.96007	1.60567	2.18442	3.90166	2.89694	3.98901	0.836168	2.36628	4.89295	2.55365	5.01136	4.81227	4.9075	4.56192	4.28136	2.39932	1.63489	2.13557	1.52845	2.12017	1.37832
Os02g0506500	UBA/THIF-type NAD/FAD binding fold domain containing protein.	ThiF family domain containing protein, putative, expressed	8.20211	8.06584	7.70974	8.85356	8.90745	8.04479	9.13775	9.14	8.84598	9.48045	9.67066	9.20459	8.87135	8.83519	8.56481	9.21626	9.2833	8.78346	9.6604	9.27835	9.00199	9.49898	9.12254	9.3104	9.14275	9.12618	9.48899	9.93851	9.88937	9.44435	9.52818	9.34138	9.65048	9.63511	8.98475	9.33309	8.30263	8.49264	8.81197	8.98622	8.82328	9.02169	9.6517	10.001	9.62132	9.15942	9.5843
Os02g0514000	Retrotransposon gag protein family protein.	No Hit	3.8159	4.40348	4.13342	4.02594	4.5426	4.61175	2.76804	3.99355	2.62957	2.71593	2.70273	4.74972	2.68909	2.04575	3.37008	2.14532	2.6909	3.04963	3.93305	2.81203	2.65555	2.74591	3.29844	3.1644	4.26819	3.53862	0.339141	2.55895	2.96791	4.33284	3.36714	4.15748	3.14067	3.45126	4.55436	3.88208	7.59305	5.52264	3.89594	5.93205	5.12107	3.92097	5.2154	2.77238	2.84037	4.21565	2.99003
Os02g0519900	Elongation factor EF-2 (Fragment).	elongation factor, putative, expressed	13.3494	14.0455	12.6944	12.0511	12.5041	11.3091	12.3702	13.4949	13.0685	12.4084	12.8317	11.8485	12.7635	13.2739	13.0284	11.9661	12.8479	13.0711	12.6935	13.074	13.0476	13.0737	13.3315	13.5102	11.0934	10.8486	10.4655	12.4502	13.0069	10.9673	13.1189	12.9114	13.3938	13.1139	12.1992	12.8148	12.7145	12.144	12.5802	12.1245	12.4756	12.4094	12.9211	13.9438	13.5846	11.6197	13.5149
Os02g0523500	110 kDa 4SNc-Tudor domain protein (Fragment).	TUDOR protein with multiple SNc domains, putative, expressed	11.3028	11.4341	10.9046	11.9802	12.0301	11.2004	12.1349	12.3018	12.2395	12.8124	12.9918	12.2023	12.1551	12.0542	11.8826	11.9063	12.4277	12.1531	12.6571	12.4764	12.6849	13.0893	13.1662	13.3359	11.9655	11.3858	11.9204	12.0202	12.4402	12.0823	13.305	13.0277	13.6219	13.3256	12.6853	12.9515	11.9397	11.8741	12.8496	11.9044	12.2507	12.9638	13.4391	13.6878	13.9335	12.2176	13.2207
Os02g0530800	En/Spm-like transposon proteins family protein.	No Hit	5.26273	5.07768	5.75742	5.60273	5.9174	6.39355	2.67291	3.58887	3.5775	2.47426	3.85209	6.79513	3.12518	3.2242	7.24946	3.21316	3.34405	4.90981	3.94926	3.81314	4.29847	4.24199	4.09849	3.4751	5.811	6.70385	5.54478	4.03569	3.96127	5.74639	5.87657	5.27149	6.23286	4.16562	6.02145	5.02794	9.3741	7.30236	5.42335	6.72434	7.39211	5.19413	6.44807	4.1052	3.12176	5.10243	2.97838
Os02g0534700	Pectinesterase inhibitor domain containing protein.	pectinesterase inhibitor domain containing protein, putative, expressed	2.97464	2.59956	0.954708	1.7232	1.54667	2.87513	2.4685	1.98655	1.60475	2.05336	2.54651	1.66745	2.70034	2.83497	3.26598	2.7984	2.92768	1.93578	2.51063	0.814309	2.5995	2.11396	1.19236	2.43844	2.74828	5.00107	2.86478	3.03572	2.33086	4.38638	0.934897	1.95687	1.42249	1.51117	2.45438	0.851968	2.99279	3.07005	1.24777	3.19509	3.39556	1.61551	2.43148	2.95713	2.61316	1.78151	2.05639
Os02g0539900	WD40-like domain containing protein.	WD domain, G-beta repeat domain containing protein	3.23601	3.32028	5.12811	2.69115	1.51578	3.78603	6.98562	3.05183	3.138	1.0097	2.09537	2.26264	4.1053	3.30174	2.49013	3.0973	1.07293	2.02652	3.05501	3.74613	2.29444	4.00174	4.03224	1.99145	5.07123	4.06359	3.99038	3.94881	3.06817	4.22141	4.27928	5.33123	3.05547	4.19793	6.06226	4.59147	5.17671	5.45792	2.89518	3.563	5.31205	3.04718	1.9538	2.40517	2.46761	2.8777	2.11948
Os02g0549400	(No Hit)	No Hit	5.75772	6.20904	6.44011	6.34852	6.83354	6.9065	5.20075	5.61823	5.62161	5.81693	5.7396	7.07475	4.02677	3.57275	4.57074	3.89535	4.62122	4.99075	5.9698	6.16131	6.62327	4.88481	5.6993	5.69718	4.79689	4.91229	6.1043	4.6318	5.46437	5.61698	6.17996	6.51667	6.51676	5.993	6.1053	6.20489	9.86676	7.74809	7.00566	7.75619	7.66673	6.69879	8.0337	7.52835	6.79847	6.55878	6.35201
Os02g0553100	(No Hit)	No Hit	7.18797	7.38439	7.66447	7.85904	7.99916	8.10261	6.38358	6.3648	6.30286	6.58039	6.6382	8.40592	6.32398	5.84703	6.09375	5.6807	6.28657	6.8163	5.72941	5.26027	6.31414	5.83947	5.96991	5.79095	6.15341	7.14238	6.83431	6.38533	6.4333	6.98346	5.71211	6.33358	6.05685	6.10882	6.7213	7.65835	10.7037	8.43991	7.75651	8.7081	8.32459	7.22507	8.33811	5.20563	5.23039	7.30165	5.4871
Os02g0554100	UVB-resistance protein UVR8.	Regulator of chromosome condensation domain containing protein, expressed	10.3705	9.71522	10.569	10.2269	10.0276	10.7176	11.3266	10.7047	10.4771	11.0594	10.7965	11.1416	9.58556	9.39393	9.37629	11.0354	10.8704	10.5655	11.1149	10.2066	11.1349	10.116	10.3107	10.6486	9.90033	10.1538	10.3326	10.1225	10.8024	11.0191	3.74599	4.20891	3.14014	4.4037	4.50517	4.449	3.55891	4.2887	3.65245	4.25072	3.97929	3.02549	8.85867	10.6259	10.6277	11.7301	10.2237
Os02g0555600	Amino acid-binding ACT domain containing protein.	ACT domain containing protein, putative, expressed	11.7413	11.7885	11.2022	12.2497	12.3026	11.7216	11.676	12.0592	11.8285	11.3336	11.8796	11.0982	11.875	12.1174	11.7429	11.7514	11.9923	11.4221	10.0138	10.619	9.58147	9.84433	9.59042	8.9396	8.86758	8.75304	8.63843	10.8018	10.7843	10.2112	11.2463	11.0393	10.7623	10.8785	10.7824	11.0607	10.9723	11.1469	10.5759	10.8429	10.9076	10.7704	9.51478	10.1879	10.5582	11.5024	10.1272
Os02g0555900	Protein kinase domain containing protein.	STE_MEKK_ste11_MAP3K	10.1782	9.17536	9.21548	9.46647	8.39393	8.13442	9.4454	8.48165	9.1676	9.37442	8.23609	8.54884	9.09319	8.87229	9.64221	8.01484	8.11827	8.50225	6.50732	7.47619	7.4174	6.39541	6.06386	6.72362	7.67231	7.09999	6.72748	7.90199	7.91008	7.83607	7.28207	6.32988	6.73504	7.63287	6.65951	7.32892	6.65168	7.46518	7.40388	8.01694	7.24013	7.94879	7.01698	6.76665	7.02984	7.82582	7.03743
Os02g0584800	Heavy metal transport/detoxification protein domain containing protein.	heavy metal associated domain containing protein, expressed	10.5193	10.5535	11.8366	10.9879	10.5117	11.7858	11.2414	10.8166	11.5137	11.7976	12.0206	12.7066	10.1078	9.8348	10.932	10.2327	9.98224	11.1028	10.3434	11.7647	11.2126	9.7098	9.44015	10.7621	11.4718	11.5402	10.5817	11.149	11.2785	11.7098	11.0506	11.0268	12.1047	11.0797	10.3773	11.079	11.3393	10.8314	11.8206	11.028	10.2263	11.4498	9.84291	9.66947	11.211	11.0071	9.42827
Os02g0591700	Ribosomal protein L6 (Fragment).	60S ribosomal protein L6, putative, expressed	11.7745	11.9085	10.2629	11.2556	11.1924	10.3841	12.0524	12.447	12.5947	12.5462	12.4632	12.0963	12.1664	12.267	12.5106	12.225	12.3062	12.5421	13.0821	12.7857	12.6174	13.7872	13.4295	13.6059	12.1561	11.6748	12.1858	12.1854	12.5827	12.2446	12.9645	12.7321	12.8434	13.1584	12.866	12.6014	11.4186	11.8523	12.2603	11.9214	11.8218	12.5993	13.7531	13.4972	13.5738	11.7971	13.3496
Os02g0601400	E-class P450, group I family protein.	cytochrome P450 71D7, putative	4.41247	4.3174	4.79724	4.26634	3.71811	4.03198	5.66786	3.8803	2.92578	3.48148	3.8325	3.90495	4.44669	4.14112	4.41789	4.12832	4.35305	4.21504	3.72391	5.75918	2.89801	4.38575	4.87718	3.14379	5.58909	3.58846	5.22858	3.84542	3.80783	4.73144	6.29745	6.48772	4.28668	6.11496	7.20001	7.19457	6.82136	6.42869	5.07705	5.49193	6.18413	4.45363	3.69651	3.3312	2.67618	3.88675	2.9978
Os02g0612000	GrpE protein.	co-chaperone GrpE protein, putative, expressed	12.3409	12.498	11.851	12.106	12.5455	12.053	11.5918	12.8199	12.5246	11.3905	11.9046	11.5171	12.3433	12.1826	12.1569	12.4953	12.4798	12.1729	12.6698	11.4011	12.4209	11.4296	12.1474	11.8383	10.9642	10.5012	10.7845	10.3803	10.4913	10.3434	9.48866	9.51897	10.0234	9.55579	9.45073	9.62975	9.14619	9.00461	9.64881	9.40125	8.96635	9.76812	11.7808	11.6367	11.4771	10.6984	10.6161
Os02g0622500	RNA-binding region RNP-1 (RNA recognition motif) domain containing protein.	RNA recognition motif containing protein, putative, expressed	8.77999	8.65195	8.25426	8.15654	8.62379	7.48624	10.0787	9.41644	9.12861	9.13293	8.7783	8.67153	12.1079	11.4477	11.075	8.10043	8.59515	7.59192	9.90207	10.0937	9.70035	5.16969	5.68043	5.76293	8.19368	7.16859	8.53162	6.75965	6.92098	7.09752	8.66717	8.63884	9.03175	6.07942	5.47564	5.94484	8.2321	9.08262	8.54519	8.48219	7.93515	8.2693	10.9827	10.0805	9.83358	7.52882	8.02142
Os02g0627900	NB-ARC domain containing protein.	NB-ARC domain containing protein, expressed	7.13745	7.40971	7.72591	7.76637	8.02849	8.13595	6.15293	6.68988	6.48182	6.48629	6.60282	8.41317	6.51028	6.07917	6.27403	5.57877	6.32486	6.83453	5.85025	5.3809	6.45629	5.96382	5.96564	5.77215	6.27751	6.86573	7.00398	6.00872	6.49178	7.03311	5.72164	6.39268	6.10099	6.23599	6.69104	6.85926	10.6418	8.47066	7.78967	8.60034	8.13046	7.23567	8.26897	5.0266	4.96995	7.38207	5.14636
Os02g0629300	(No Hit)	No Hit	7.80591	8.09722	8.58199	8.48242	8.54013	8.51082	8.39576	7.92615	7.79065	7.4522	7.68252	9.05827	6.15262	6.04756	8.30861	6.21256	7.00572	6.69789	6.31529	6.21611	7.37543	6.52999	7.05959	6.57136	7.47992	7.46899	7.2998	6.2481	6.99344	7.70517	8.63579	8.72721	9.05624	9.09656	9.31976	9.70335	11.4438	9.48711	8.7976	9.72157	9.42318	8.30397	8.42981	6.31751	6.29119	7.65427	6.37121
Os02g0637900	Conserved hypothetical protein.	expressed protein	8.85765	9.35559	9.36736	8.85103	8.94236	9.07265	9.26023	9.01074	8.94149	8.71582	8.6689	9.32967	8.78054	9.24402	10.1958	8.64669	8.67784	9.02637	9.10669	8.77401	8.91953	8.47034	8.21099	8.67475	8.53118	8.1865	8.32506	8.51649	7.98295	8.34604	7.40082	7.70289	8.10924	7.45597	7.49959	7.51477	6.82608	7.73996	7.60696	8.00206	7.64075	8.03772	9.87297	8.89418	9.01919	8.57929	8.86151
Os02g0651900	Conserved hypothetical protein.	retrotransposon protein, putative, unclassified, expressed	12.8409	12.6274	12.8222	12.7638	13.3346	13.3158	11.802	12.0298	11.9697	11.4297	12.7338	11.1617	13.4031	13.9389	13.3669	12.6696	12.3913	13.7539	11.2839	12.3001	11.6032	13.4522	12.6196	11.9944	9.60631	9.2551	10.2046	8.82539	10.6154	9.23996	12.1905	12.6674	12.0547	10.0079	10.8397	11.2069	13.324	13.5641	12.672	11.9889	12.6632	11.1002	9.16585	9.91468	10.2833	9.77795	10.0134
Os02g0654600	Protein of unknown function DUF630 domain containing protein.	DUF630/DUF632 domains containing protein, putative, expressed	6.26474	5.72648	7.17555	5.68558	5.015	5.43035	6.10951	5.76143	5.53378	4.9497	5.55672	5.35671	5.63784	5.73761	5.63443	4.59439	4.31087	4.52651	6.31117	8.10068	6.58339	5.09848	5.16823	4.90195	3.9204	5.83233	6.34356	6.20307	6.33449	5.99542	8.31126	8.34587	8.20192	8.08013	8.36173	8.51142	9.68517	9.72731	10.4719	8.83454	9.703	8.97573	5.83351	6.27502	6.51429	6.71744	6.64887
Os02g0658600	Beta-expansin.	expansin precursor, putative	7.37917	7.23047	7.85297	6.7269	6.74857	7.95221	6.43841	6.55887	6.8485	6.32513	6.58346	7.29359	6.34929	5.90092	6.24433	6.50489	5.96551	6.31401	7.32668	6.80031	7.69241	7.00671	7.22568	7.97843	8.33389	8.25215	6.40208	6.5512	7.54061	8.4806	7.01544	7.36561	7.9907	7.01278	7.16038	7.53838	8.35573	7.08384	6.91426	8.13856	7.11519	7.00373	7.13644	7.31545	8.59581	6.50631	8.00123
Os02g0682600	Zn-finger, Tim10/DDP type domain containing protein.	mitochondrial import inner membrane translocase subunit Tim, putative, expressed	11.0476	11.1764	10.2174	10.9699	11.0672	10.1467	10.6331	11.1069	10.9931	10.9206	11.2816	12.3144	11.0403	11.7747	11.7335	11.6476	11.0816	11.2677	12.5455	11.7773	10.7121	12.8353	11.8377	11.9241	11.8584	11.5603	12.0799	12.8144	11.8728	11.7717	10.8758	10.6787	11.5701	11.0989	10.6467	10.5526	8.30632	9.05976	9.64398	9.87509	9.40185	10.5371	12.2398	11.8879	11.6961	10.425	11.5595
Os02g0686100	Zn-finger, RING domain containing protein.	RING-H2 finger protein, putative, expressed	6.24575	6.21185	8.26482	5.39978	5.9397	7.80682	7.24905	8.53679	7.90339	7.10739	8.18057	8.73097	8.07622	9.38996	9.34705	7.23553	6.67626	7.89026	7.39173	7.15611	7.77312	6.87771	6.77892	7.01719	6.53315	6.94924	4.90012	6.80157	8.0428	6.80976	5.04132	5.49421	6.36395	5.20075	5.72814	6.0408	6.12811	5.59125	7.00174	5.2374	5.96744	6.42752	7.47367	6.863	6.3001	5.44893	6.93682
Os02g0686400	Aspartyl-tRNA synthetase (EC 6.1.1.12) (Aspartate--tRNA ligase) (AspRS).	tRNA synthetases class II domain containing protein, expressed	10.7799	10.8483	9.67232	10.9875	10.9364	10.1801	10.7877	10.9375	10.8705	10.9055	10.6765	9.96473	11.1151	11.0621	10.8396	11.0147	11.1485	11.2603	10.3911	10.6332	10.2672	11.4563	11.2804	11.3216	9.67783	9.31836	9.33592	10.097	10.4096	9.49834	11.5187	10.9307	11.0116	11.5781	10.9375	10.8095	9.59304	9.72065	10.2805	10.088	9.90184	10.4435	11.2628	11.4656	11.2459	10.4778	11.2681
Os02g0693400	Peptidase C19, ubiquitin carboxyl-terminal hydrolase 2 family protein.	ubiquitin carboxyl-terminal hydrolase domain containing protein, expressed	8.13005	8.6095	8.22641	7.99861	8.06854	7.85494	8.36365	8.52328	8.52141	8.24267	9.06337	7.82514	9.01972	8.07587	7.74318	7.24243	7.18579	7.28696	9.85921	10.3208	8.98021	10.3684	10.0653	9.97115	8.49844	7.44966	8.10119	7.9042	8.86143	7.81804	10.0311	10.1055	10.1913	10.0579	9.70094	9.67473	9.6015	8.98871	9.82548	8.56782	9.16616	9.61184	11.829	11.1156	10.9543	9.64617	10.8257
Os02g0694100	Cyclin-like F-box domain containing protein.	OsFBD8 - F-box and FBD domain containing protein, expressed	4.99871	4.92735	4.72559	5.55634	5.24394	5.48263	4.47759	4.58844	4.36184	6.31019	6.06102	5.33627	5.11789	5.2971	5.02177	5.51842	5.66497	5.49528	5.01838	5.58077	5.57203	5.4768	5.78185	6.15014	4.527	4.51703	5.18979	5.67125	5.53741	5.31206	9.30926	9.13638	9.23749	8.60517	8.54854	9.39232	8.03233	8.19192	7.98892	9.47113	9.0035	8.15006	6.28729	6.66415	6.40788	9.07461	6.71328
Os02g0699600	60S ribosomal protein L12.	L11 domain containing ribosomal protein, putative, expressed	12.7881	13.342	11.5439	12.3589	12.5594	11.5443	12.9553	13.8731	13.7097	13.2214	13.6008	13.3643	13.3102	13.9363	13.7904	13.4025	13.6545	13.7504	14.7599	14.3744	13.5265	15.1751	14.6948	14.5394	13.4505	13.2007	13.9782	14.1112	14.0724	13.439	13.9492	14.0646	14.083	14.1823	14.0736	13.7859	12.1778	12.862	13.2942	13.1449	13.0706	13.7149	15.2548	14.8635	14.8091	12.85	14.6036
Os02g0704800	Ornithine carbamoyltransferase OOCT1 (EC 2.1.3.3).	ornithine carbamoyltransferase, putative, expressed	13.2642	13.4247	12.4981	13.591	13.7432	12.7456	13.1119	13.5358	13.6268	13.5617	14.054	13.2518	13.4319	12.9868	12.838	14.0252	13.8671	13.3331	14.0249	14.3076	13.8407	14.1877	13.9778	14.0403	14.0219	13.7237	14.3747	14.2959	14.4756	13.8064	13.2168	13.1243	13.3327	13.2997	12.7381	13.0804	12.7902	12.4582	13.1122	12.3748	12.5814	13.2557	14.4532	14.0159	13.9376	13.4769	13.8541
Os02g0717500	Conserved hypothetical protein.	expressed protein	10.083	9.57462	9.94146	11.2696	11.1598	11.0754	10.013	9.40884	9.0962	10.3937	10.1271	9.60457	9.76379	9.98808	9.79953	10.8094	10.6695	10.8794	9.90863	9.71953	9.86782	9.61874	9.79497	10.252	9.3003	9.27363	9.36518	10.3607	10.1501	9.31644	11.5714	11.2898	11.9249	11.4457	10.396	11.0506	10.3033	10.2021	11.0582	11.2044	10.4834	10.8065	9.26941	9.69277	9.43564	10.9067	10.2029
Os02g0725600	Protein of unknown function DUF425 family protein.	RNA methyltransferase domain-containing protein 2, putative, expressed	9.64525	10.0728	8.52007	9.79398	9.88365	8.83901	9.30946	10.0168	9.98398	9.68301	10.1352	9.87291	10.2969	10.1529	10.316	10.4834	10.2957	10.3911	11.058	10.9325	9.37662	11.5136	10.8663	11.1645	9.70804	9.32854	9.58355	9.54654	9.76299	9.3164	10.4572	10.5269	10.5885	10.557	10.5112	10.2982	9.73697	9.46335	9.9098	9.52527	9.84803	10.2103	12.0579	11.3527	11.2757	9.33487	11.4158
Os02g0726000	Beta-Ig-H3/fasciclin domain containing protein.	fasciclin-like arabinogalactan precursor protein, putative, expressed	3.06552	1.1183	2.92021	2.19402	1.99994	1.86173	2.59606	1.65731	1.8523	1.48519	1.9043	3.6639	2.34796	2.7315	1.85696	2.76906	1.24664	3.86115	6.29951	6.12238	3.57269	7.006	6.0324	5.53368	3.33859	5.23044	3.28759	2.40098	1.44284	0.387064	5.17598	5.49292	4.68991	5.49179	5.40744	4.66427	3.12525	3.37538	3.04769	2.53189	4.14922	3.01111	9.8979	9.70343	9.41205	3.69558	9.35167
Os02g0726700	Basic helix-loop-helix dimerisation region bHLH domain containing protein.	helix-loop-helix DNA-binding domain containing protein, expressed	2.16093	2.25535	-0.450513	1.57403	1.85183	2.05942	1.89606	1.46639	2.07368	3.32797	3.15818	0.321991	1.79753	1.57772	3.36522	1.63983	3.20993	1.08798	0.991655	1.75969	3.28635	2.61079	2.58511	2.33582	0.463077	0.0926892	1.10291	1.53774	1.85981	2.50019	3.18313	2.64555	3.8541	3.0938	3.0775	3.4228	3.98915	1.43441	1.61223	2.69124	1.35779	2.34938	2.57637	2.63064	4.73544	2.06011	2.82873
Os02g0730400	Conserved hypothetical protein.	NHL repeat-containing protein, putative, expressed	5.33102	5.26586	5.39782	4.95877	4.51518	4.84852	7.0596	6.40158	5.60549	4.98335	4.91529	5.08594	5.63973	5.71348	5.32099	5.45509	5.21974	5.71686	11.2956	10.5332	10.4565	11.1935	11.2077	10.9458	7.15141	7.26075	7.79669	6.04714	6.2108	6.6603	10.1098	9.54871	9.95675	10.1694	9.30182	9.11992	7.63551	7.98379	9.12167	7.98218	8.02232	8.98961	12.7236	11.9753	12.0953	8.92874	12.1157
Os02g0731300	Non-protein coding transcript, uncharacterized transcript.	No Hit	8.70959	9.365	9.17276	7.85924	7.73824	8.44991	8.82301	8.56482	8.46155	8.22619	8.44033	8.03387	9.26029	9.05661	9.50464	6.47737	7.47118	6.49784	9.5692	9.76666	10.1667	6.01577	6.90775	7.18549	6.94845	6.30773	7.42471	5.6155	6.39594	6.31694	10.6294	10.4375	10.7882	6.3529	5.36171	6.32248	7.49465	8.15149	9.03658	7.20463	6.77739	8.99282	11.1148	10.2763	9.38196	8.03064	8.79456
Os02g0732200	U box domain containing protein.	spotted leaf 11, putative, expressed	7.16432	6.25516	7.86474	6.79848	6.5434	6.62308	6.36807	5.89223	5.73522	6.41679	6.31176	6.32415	5.85184	5.46174	5.07501	6.30434	6.41375	5.95261	11.5896	10.5918	11.0328	11.165	11.2342	11.2576	6.97009	6.17911	7.62931	6.34077	7.54828	8.23052	11.5188	11.2341	11.7949	11.5766	10.9721	10.8551	8.76925	8.8979	10.3073	9.32848	9.49798	10.4234	12.4292	12.6177	12.33	9.00488	11.8882
Os02g0739700	Transcription factor E2F/dimerisation partner (TDP) family protein.	E2F family transcription factor protein, putative, expressed	3.9559	4.05914	3.74317	4.21842	4.2081	6.81446	3.14659	2.82049	2.64516	3.56926	2.86989	2.38539	3.73106	3.30994	3.40642	2.76458	1.43744	3.05963	9.94063	9.21506	7.45766	10.2918	10.0878	9.83321	2.79319	5.8657	4.80337	2.47491	4.04993	4.87167	10.1619	9.51787	9.80526	10.3035	9.23699	9.03862	7.08	7.10413	8.22786	7.73667	8.04787	8.64734	10.9521	10.2497	10.2405	2.84303	9.93196
Os02g0744600	Hypothetical protein.	CSLA6 - cellulose synthase-like family A; mannan synthase, expressed	9.32643	8.67166	9.90806	7.7006	7.8527	9.21808	8.33938	7.24031	6.82134	6.23384	6.03478	6.23816	5.62051	5.94627	5.55627	6.53223	6.64013	6.00084	9.04952	8.8752	9.56985	9.72294	9.67081	9.84308	7.68986	7.95162	8.17738	7.95341	8.28338	7.71697	9.03067	8.61683	9.06869	9.10476	8.28736	8.54743	6.20764	6.65807	7.46718	7.60773	7.41644	7.44673	7.53594	8.62788	8.66402	6.74773	9.01405
Os02g0752200	Beta-D-xylosidase.	glycosyl hydrolase family 3 protein, putative, expressed	3.76954	2.57804	6.85988	2.70028	2.83079	4.64831	2.55888	2.37755	2.59838	2.93053	2.65626	3.59938	2.71609	3.31392	3.32024	3.84128	2.40218	3.09025	8.61597	7.09071	9.44141	8.73192	9.41187	10.1634	4.93702	6.32591	3.55022	3.04444	3.53618	4.53922	8.94086	8.32221	8.80843	9.21267	8.21867	8.1868	5.49516	6.33766	6.84385	6.09179	6.22302	6.33419	7.59908	9.56735	10.2639	8.60219	9.81018
Os02g0756600	Phosphate-induced protein 1 conserved region family protein.	phosphate-induced protein 1 conserved region domain containing protein, expressed	3.45559	3.41375	3.27103	2.75207	2.36269	2.71773	2.79317	2.57772	3.23022	5.40663	3.12547	3.6082	2.52379	2.77751	2.33181	3.6203	2.37508	3.3113	4.71736	6.20053	3.97498	5.28316	6.739	3.66368	4.00248	3.97096	4.34506	3.68457	2.84381	3.36976	11.0993	11.3978	10.906	10.6674	10.4367	10.3554	8.13609	8.17835	8.26533	9.15695	9.1144	8.60823	5.78524	5.90724	5.93551	2.45922	4.51179
Os02g0757100	Phi-1 protein.	phosphate-induced protein 1 conserved region domain containing protein, expressed	2.49569	3.1606	3.86893	3.16324	2.95551	2.86559	1.92058	2.78418	3.69063	2.33898	3.24841	3.27667	4.92337	4.3575	3.94422	3.99686	2.7813	2.34901	7.5197	7.73994	6.36959	8.54299	8.07269	7.81513	4.17591	4.94424	4.53931	3.36691	3.1701	4.88846	6.47405	6.69209	6.26293	6.51121	6.61603	5.46083	5.21365	4.81605	4.83433	5.07432	5.25786	4.63308	8.71514	8.48142	8.89621	2.95792	7.84989
Os02g0758000	Low molecular weight heat shock protein precursor.	heat shock 22 kDa protein, mitochondrial precursor, putative, expressed	4.16842	5.08163	4.73155	4.82555	4.83568	4.01825	3.91006	3.77023	3.42375	4.03793	3.49499	3.38472	8.0985	6.85846	6.85683	3.46158	4.16755	4.4028	7.75416	8.03314	7.70083	2.14989	3.01996	2.62941	2.79956	4.53067	2.86827	3.02272	2.58215	1.87269	7.17631	7.29962	7.443	4.26686	4.62447	4.55665	5.90678	5.51708	6.31298	5.82354	5.43832	6.28764	6.1429	5.63604	5.25493	1.96051	2.43438
Os02g0759500	Protein prenyltransferase domain containing protein.	PPR repeat domain containing protein, putative, expressed	7.29582	7.1909	6.11648	6.87153	6.57913	5.64458	7.06807	7.11813	7.15056	7.1707	6.73175	6.27205	8.22123	7.92063	7.65807	6.86202	6.92078	7.36366	6.92666	7.21715	6.5357	7.41733	7.3084	7.30472	6.29005	5.95054	6.29194	6.82971	6.85571	6.19089	6.91534	6.41084	6.20408	7.06469	6.55071	6.2039	5.53249	5.90276	5.82376	6.09956	5.49289	6.40403	8.27967	7.58792	7.76033	6.3339	7.60084
Os02g0761600	Conserved hypothetical protein.	expressed protein	4.99859	4.66978	5.07623	5.51262	5.78372	5.44369	4.08606	4.60668	5.01256	4.5144	5.49331	5.10065	5.0907	4.90995	4.07214	4.72869	4.80326	3.96144	5.85112	5.19355	5.18787	5.29716	5.51924	5.45202	4.84244	7.2264	1.49986	4.57596	4.10443	4.79443	5.60474	5.61697	7.95834	5.50905	5.62768	5.51652	4.92838	3.99261	4.63763	4.37445	4.07905	4.03482	5.2808	6.30247	5.91566	6.62358	6.06727
Os02g0767800	(No Hit)	No Hit	4.79954	5.35221	4.71767	2.43124	3.49492	2.57693	3.11744	3.55585	4.538	2.60596	2.85975	3.80107	3.89862	3.70956	3.30295	3.12505	2.98804	2.01618	6.48233	9.35277	8.03108	7.99876	6.08341	6.71691	9.54184	9.36731	8.9974	10.4327	10.7286	10.2072	6.73927	7.53211	8.30464	6.85628	6.73021	7.06453	6.90662	6.93211	7.53266	6.75555	7.06577	6.76189	4.20568	5.2277	5.5331	3.52202	4.77972
Os02g0771400	Putative tyrosine phosphatase family protein.	tyrosine phosphatase family protein, putative, expressed	3.73412	3.42194	3.56242	3.87882	2.79273	4.3421	2.71937	3.23514	3.60417	2.99943	3.44414	4.61281	4.06076	3.84462	3.55932	4.27081	3.95404	2.83911	3.88137	4.26957	2.6018	4.59553	4.45293	3.38912	5.58549	5.65162	5.02479	4.38983	4.16447	4.68327	6.62009	7.43341	7.48408	6.07316	7.53127	8.07628	7.27465	7.52365	6.93804	5.54938	7.22181	6.71131	3.50607	3.97913	3.93566	4.50449	4.42343
Os02g0771700	Glycoside hydrolase, family 17 protein.	glucan endo-1,3-beta-glucosidase precursor, putative, expressed	11.6116	9.95051	12.884	12.3681	12.2225	14.1112	9.60016	9.10937	9.00289	7.07573	7.92515	7.9183	5.66722	5.86742	5.7973	5.35044	5.7629	5.66289	14.4383	13.8796	13.7155	14.6698	14.532	14.3521	7.76109	7.6243	8.64147	7.87891	8.44543	8.76673	13.8785	13.6365	14.0955	13.808	13.6342	13.276	11.0666	11.1865	12.4914	11.3828	11.8877	12.851	15.3318	15.0732	15.5913	12.755	14.8659
Os02g0782100	ARM repeat fold domain containing protein.	expressed protein	7.5657	7.8541	7.04862	8.02335	7.12897	6.77037	7.77242	8.14868	8.11937	7.56437	7.96473	7.52719	8.08303	8.07932	7.98194	7.42378	7.83602	7.60832	8.18077	8.18469	7.46758	8.57326	8.35091	8.31907	7.23355	7.10298	6.54553	6.81613	7.44466	7.09909	7.68278	7.8703	7.66138	8.26941	8.03247	7.69556	7.27764	7.10257	7.53907	7.42946	7.44384	7.83934	10.2929	9.28227	9.35504	7.55108	9.00805
Os02g0788500	Conserved hypothetical protein.	expressed protein	10.5662	10.8176	8.86921	11.1481	11.5913	10.4356	11.2974	11.8274	11.1493	11.5048	11.705	11.4026	10.2789	10.5934	10.6737	11.5113	11.5003	10.9119	12.424	10.7662	11.7846	10.9579	11.4919	11.5467	9.71558	9.43747	10.1581	10.395	10.4148	9.3412	7.36341	7.40784	7.40721	8.08527	7.77609	7.51974	7.04923	7.34168	7.49065	8.2718	7.55776	8.04654	10.2933	10.1318	9.78594	10.3791	10.1563
Os02g0793300	Isopentenyl-diphosphate delta-isomerase family protein.	hydrolase, NUDIX family, domain containing protein, expressed	8.15244	8.47065	8.07842	9.08569	8.95046	8.24726	9.02699	8.83296	8.97307	9.37356	9.57195	8.73146	9.11507	8.62773	8.64414	9.2449	9.51726	8.95028	9.66506	9.9279	9.90137	10.1806	10.1304	10.3134	9.1454	8.97232	9.07697	9.5216	9.47718	8.69303	10.7956	10.3995	10.8952	11.0393	10.1336	10.4369	9.66604	9.49044	10.5555	9.71463	9.87486	10.73	10.933	11.2276	11.0266	10.061	10.5716
Os02g0796900	60S ribosomal protein L39.	60S ribosomal protein L39, putative, expressed	11.7628	12.4044	10.6968	11.4332	11.7298	10.5567	11.4428	12.4427	12.2151	11.9047	12.633	12.2789	12.8485	12.6854	12.2745	13.0256	12.3956	12.3507	13.6811	13.2773	12.1992	13.8875	13.4951	13.1998	12.0098	11.3217	13.1113	12.2446	12.4946	11.4927	12.3325	12.7619	12.5497	12.5926	12.8003	12.0498	11.4716	11.1647	11.5597	11.3166	11.5939	12.2111	14.436	13.9684	13.6273	11.7847	13.4849
Os02g0797700	Nonaspanin (TM9SF) family protein.	transmembrane 9 superfamily member, putative, expressed	11.7551	11.7895	11.5841	11.1941	11.169	10.6359	11.549	11.8257	11.8371	12.2705	12.1248	11.3365	12.9685	12.3763	11.8413	12.143	12.2349	12.3631	12.3109	12.3054	12.8742	12.4699	12.9185	12.8668	11.1885	10.9152	11.0116	11.9615	12.3294	11.6735	13.5211	13.1804	13.385	13.5152	12.7846	13.0694	12.2214	12.0125	12.6781	12.5443	12.1501	12.489	13.3571	13.9366	13.9171	13.4152	13.6479
Os02g0798900	Cyclin-like F-box domain containing protein.	F-box/LRR-repeat protein 14, putative, expressed	10.2349	9.72158	9.64931	10.7895	10.359	9.66376	10.8632	10.4694	10.6037	11.565	10.7086	10.729	11.6474	11.1721	11.161	11.2532	11.1487	11.4977	8.82563	9.10316	9.40277	9.48873	9.26954	9.40139	9.74736	9.37303	9.48334	10.5526	10.5875	10.1204	10.3149	9.488	10.3266	10.5435	9.42961	9.57272	9.80612	9.46511	9.92994	10.2004	9.65436	10.1201	9.6092	9.27543	9.22113	9.38806	9.86052
Os02g0803800	Conserved hypothetical protein.	No Hit	3.16458	2.68296	2.51796	2.60198	1.66246	2.77762	3.40869	2.45726	1.8908	2.33049	2.02877	2.20912	1.64311	2.11972	2.54669	1.70321	1.88173	3.13117	6.59733	5.78927	4.72639	6.95576	6.30408	6.09752	4.69527	3.66642	3.80262	2.63583	6.82198	4.41493	5.02234	5.04359	4.49923	4.75175	4.889	3.90707	4.71991	3.88604	4.0358	3.91629	3.7587	4.07954	7.07271	7.5246	7.45959	7.09737	7.18634
Os02g0805200	Proliferating cell nuclear antigen (PCNA) (Cyclin).	PCNA - Putative DNA replicative polymerase clamp, expressed	8.67262	9.11298	7.3563	9.16762	9.16355	7.81512	10.3724	10.0966	9.86135	10.9391	10.6911	10.2709	9.80959	9.77563	9.67595	9.8145	9.83943	9.8582	12.9851	12.8666	8.95773	13.3659	12.6279	12.4079	9.94972	9.63812	10.1956	10.9752	10.696	10.5482	12.3978	12.1414	12.0431	12.511	11.9124	11.4364	10.2688	10.2991	10.9032	11.0897	10.8487	11.0111	13.6878	12.9136	12.8548	8.54376	12.2823
Os02g0814000	Eukaryotic protein of unknown function DUF862 family protein.	thioredoxin family protein, putative, expressed	13.5443	13.5928	13.9628	12.3993	12.1634	11.8504	13.7219	13.6228	13.7315	11.8583	11.6686	11.8066	15.1671	15.2943	15.1309	11.3965	11.6848	12.3118	15.0596	14.6062	14.9723	11.5223	11.6383	11.4812	12.3393	12.1391	12.3567	12.0693	11.8462	11.2429	13.5477	13.5754	13.8036	12.2266	12.1046	11.9619	12.2421	12.3225	13.1367	12.5548	11.9659	12.5892	14.5311	14.4644	13.9859	12.1575	12.4353
Os02g0818900	Heavy metal transport/detoxification protein domain containing protein.	expressed protein	5.56502	5.51975	6.29421	5.20943	4.81246	5.58537	5.62545	5.47933	5.66719	5.00753	5.28727	6.22182	5.17628	5.17025	5.14321	4.36074	3.99008	5.0959	4.48905	5.18258	5.08871	5.3366	4.10225	4.81934	5.89283	6.55438	6.45214	6.54928	5.96336	5.52911	6.5627	6.72497	7.11591	6.93369	7.0419	7.51081	7.84388	7.67484	6.77753	8.23573	7.53226	7.08803	4.91954	4.2138	4.26889	7.21516	3.75006
Os02g0830200	ZmRR2 protein (Response regulator 2).	OsRR3 type-A response regulator, expressed	5.1975	6.01121	5.99873	6.49656	6.77454	5.84528	6.55331	6.59227	6.74521	7.33097	7.14701	5.96693	6.31522	5.99805	6.13484	6.3304	7.6924	6.3446	4.12243	4.75613	5.54437	4.56182	5.2842	5.4005	5.24359	4.2248	5.82091	5.22474	5.61513	4.92931	8.26969	7.97689	9.03836	8.22813	7.95414	8.47693	7.76808	7.43926	7.84905	7.79997	7.3921	8.067	6.69098	5.7714	5.88984	6.6908	6.69462
Os02g0832200	Conserved hypothetical protein.	chloroplast channel forming outer membrane protein, putative, expressed	8.73771	9.51416	7.33653	9.62234	10.0747	8.38712	9.72137	10.4276	9.97656	10.5095	10.697	9.96122	9.51617	9.39325	9.28771	10.473	10.594	10.4986	9.85294	9.65095	9.7977	9.00728	9.07259	8.87356	9.47048	8.70249	9.22758	9.82723	10.1388	8.57035	7.60506	7.81963	7.68496	7.35086	7.31887	6.93055	7.4585	7.54634	7.65395	7.69472	7.60002	8.10983	9.81675	9.25539	8.89614	8.81142	9.16671
Os03g0105500	Conserved hypothetical protein.	hypothetical protein	6.12732	5.94168	6.85404	6.75404	6.65961	7.51834	6.08657	6.10165	6.70339	6.99333	7.39533	8.0478	5.35009	6.35069	6.95845	6.25215	7.16647	7.4922	6.22077	5.78669	6.62176	6.38197	6.27407	7.15323	6.07989	6.05692	4.91092	7.55397	7.47749	7.12406	5.76389	5.77501	6.12308	6.10023	5.8532	6.31501	6.61287	6.20354	6.23471	6.73553	6.38391	6.56675	6.94396	6.0723	6.02945	7.57443	7.09983
Os03g0107900	Exostosin-like family protein.	exostosin family domain containing protein, expressed	9.51973	9.49999	9.27359	9.83408	9.67651	9.01341	9.81066	9.80091	9.55692	10.1824	10.0579	9.68216	10.29	10.2202	10.0314	10.2005	10.1903	10.1703	9.20983	9.79218	9.46141	9.64764	9.83711	9.68891	9.06724	8.57357	9.13149	10.1675	10.0339	9.63131	9.71761	9.33858	9.58954	10.0216	9.44527	9.5445	9.01462	9.16115	9.37222	9.80137	9.66026	9.58793	10.2982	10.3228	10.133	10.2012	10.0848
Os03g0112800	Protein of unknown function DUF726 family protein.	transmembrane and coiled-coil domain-containing protein 4, putative, expressed	8.0663	8.34948	7.83362	10.19	10.3421	9.28056	9.53512	9.13076	9.11059	10.6094	10.5234	9.74431	9.00323	8.77574	8.68752	10.4016	10.5726	10.2001	9.35409	9.27384	9.38273	9.90011	9.84036	10.2111	9.52768	9.36946	9.8938	10.0304	10.2854	9.78382	10.3318	10.3669	10.4776	10.5159	10.0322	10.4376	10.5163	10.219	10.7737	10.7116	10.3206	10.7991	9.74197	10.0985	9.70911	11.2478	10.3035
Os03g0112900	Aldehyde 5-hydroxylase.	cytochrome P450, putative, expressed	5.78446	5.95267	6.50117	5.35524	5.48686	5.68559	4.35387	5.41138	5.15003	4.76895	6.0251	5.64097	5.42701	5.5835	5.57669	5.22615	5.3579	5.69315	5.568	6.10148	6.3328	4.78119	5.42337	6.02279	5.41768	5.77151	4.03584	5.03956	5.38497	4.40198	6.0115	6.71625	7.13929	5.77186	5.92319	6.02954	7.11658	6.50851	5.90893	6.37285	6.54778	5.50144	5.71836	6.05502	6.07686	7.11501	5.69162
Os03g0113700	Heat shock 70 kDa protein, mitochondrial precursor.	DnaK family protein, putative, expressed	10.6376	11.1501	10.0777	9.90285	9.94249	9.02282	11.4008	12.2369	12.051	10.6853	11.1394	10.4088	13.0443	12.8707	12.5673	10.1784	10.4429	10.4126	12.5537	12.7576	12.0418	10.4788	10.254	10.0852	11.8376	11.4419	12.265	11.3167	11.6064	11.1744	11.4078	11.6226	11.5796	10.1511	9.73484	9.69115	11.7165	11.6687	11.7353	10.6582	11.1668	11.7905	13.304	12.9712	12.715	10.7327	11.3635
Os03g0131400	Polynucleotide adenylyltransferase family protein.	tRNA nucleotidyltransferase/polyA polymerase family protein, putative, expressed	8.09335	8.15016	6.87283	8.57148	8.34736	7.50699	8.36735	7.82084	7.45494	8.83302	8.3829	7.85728	8.31259	7.90249	7.90835	8.45278	8.5043	8.09352	8.0529	7.91419	7.91947	8.52254	8.31187	8.81234	7.84796	7.62351	7.96962	8.43155	7.89002	7.08887	8.21268	7.79789	8.09609	8.79578	7.69337	7.86641	7.06814	7.65333	8.04695	8.34513	7.65575	8.2981	9.18877	8.14656	8.02715	7.93639	8.78727
Os03g0131600	Peptidase aspartic family protein.	No Hit	7.01245	7.20901	7.29169	7.26173	7.41578	7.5057	6.35914	6.84551	7.08112	6.47644	6.7595	7.60459	6.88442	7.20082	7.20467	6.60399	7.34333	7.3485	5.5605	5.52738	5.84008	6.02865	6.41062	5.90678	5.85055	6.094	6.00334	5.81438	6.30506	6.41324	7.17948	7.37368	7.27842	7.21129	7.80394	7.77063	9.85364	8.14105	6.94067	7.74366	7.93383	6.56499	7.22086	6.28046	6.00445	5.63011	6.29928
Os03g0134400	(No Hit)	No Hit	9.3915	9.6349	9.37562	9.83001	10.1326	9.15952	9.61082	10.1688	10.0627	10.1331	10.4454	10.1167	10.5168	10.7516	10.6447	10.1126	10.8008	10.9922	8.34319	8.81843	8.90976	9.05161	8.91253	8.92881	9.27852	8.83589	9.14291	9.73078	10.2325	9.33282	9.32969	9.25412	10.1189	9.56742	9.20094	9.44115	10.4644	9.37994	9.74015	9.16437	9.74734	10.103	9.36136	9.02753	8.88831	9.03733	9.3239
Os03g0135400	Cyclin-like F-box domain containing protein.	OsFBL10 - F-box domain and LRR containing protein, expressed	5.6208	5.84616	5.38939	7.07076	6.90866	6.37146	7.25237	7.63731	7.45627	7.82018	7.71786	6.74456	7.15513	6.9948	6.51787	6.77718	7.34796	7.53182	7.00099	7.64482	7.27489	6.81879	6.90359	6.99114	6.70571	6.54712	6.89162	7.67436	7.5777	6.62012	7.4697	7.25622	7.50079	7.28272	6.58147	6.76326	7.67844	7.90601	7.78161	7.8767	7.48935	7.8007	7.94247	8.56874	8.58466	7.79614	8.13503
Os03g0138500	Hypothetical protein.	expressed protein	1.31713	0.912258	-0.739214	3.13752	3.29102	1.35084	3.69905	2.92881	3.81317	4.47863	4.10376	4.65652	3.15185	2.71635	2.30337	3.26148	2.73736	2.67983	10.674	10.0151	7.81024	10.9265	10.2368	10.0484	3.04896	4.10841	5.06852	4.38036	4.60962	5.7368	9.67812	9.66782	9.42661	9.72317	9.1257	8.52879	6.68659	7.11435	8.08893	8.06103	7.8753	8.6219	12.0158	11.1242	11.3232	3.46906	11.5486
Os03g0140100	Cytochrome P450 family protein.	cytochrome P450 protein, putative, expressed	10.8714	10.7646	11.4177	10.7114	10.7347	11.0391	11.6166	11.6661	11.5939	10.9087	11.361	11.2526	10.868	11.0801	10.9838	11.1338	10.977	11.2104	11.8333	12.1959	12.2076	12.0622	11.4047	11.8753	12.2344	11.9255	12.0192	12.5651	12.8525	12.3443	6.94551	6.89191	6.48056	6.92418	7.33294	7.62817	8.54638	8.13425	7.92228	7.43783	7.97525	8.02603	7.79621	9.47301	10.3807	10.4159	10.2668
Os03g0147900	Mitochondrial inner membrane protease subunit 1 (EC 3.4.99.-).	peptidase, putative, expressed	6.73715	6.8058	5.71489	6.80533	6.77649	5.69455	6.77648	6.91342	7.2113	6.87738	6.68869	6.5584	8.37913	7.90009	7.79533	7.6591	7.68735	7.4973	6.98362	7.10389	5.96732	6.92155	6.62475	6.55056	6.57571	6.25799	6.23143	6.39285	6.15116	6.06893	7.40017	7.21742	7.21827	7.50256	7.11633	6.66129	6.73083	6.63615	6.69301	6.76641	6.58913	6.84319	8.03042	7.08367	7.33924	5.12721	6.83117
Os03g0156100	(No Hit)	No Hit	7.06201	7.41884	7.66112	7.84706	7.98294	8.36431	6.05512	6.25961	6.48937	6.4693	6.66373	8.37316	6.42865	5.95688	6.29004	5.7951	6.29129	6.61765	5.79254	5.29934	6.31985	5.61801	5.94833	5.67203	5.64325	7.04407	6.49937	6.05616	6.4096	6.98617	5.76078	6.35583	6.0737	6.2643	6.693	6.82948	10.8016	8.38357	7.71694	8.73752	8.32153	7.2499	8.3	5.32713	5.14902	7.43524	5.16898
Os03g0158000	Conserved hypothetical protein.	No Hit	3.92845	4.2788	3.79436	5.15437	5.62742	4.58167	4.42525	5.07786	5.26309	5.33016	5.82413	5.35402	4.16507	4.62267	4.71312	5.88223	6.32246	6.92235	4.98436	3.44197	5.20693	5.08616	5.55811	5.17635	4.99145	2.02054	3.51088	5.11671	5.16601	5.40539	2.89968	3.56829	2.99664	2.63759	4.33272	3.36432	6.8783	4.63725	3.95912	4.9786	4.75111	4.28557	4.49064	3.99111	3.10746	4.93008	4.26684
Os03g0162200	Histone H2A.	Core histone H2A/H2B/H3/H4 domain containing protein, putative, expressed	4.51987	3.39041	2.41357	1.06944	3.55378	1.87293	4.70875	4.90626	5.32344	3.09183	4.78676	4.00952	2.52191	1.45154	0.149573	3.6143	2.33749	1.58118	12.8693	12.278	8.37753	13.174	12.4243	11.7587	-1.78751	4.63094	6.34904	0.793291	5.8516	7.18972	11.4975	11.4955	11.3445	11.4812	11.2625	10.9309	8.80166	9.13264	10.1237	9.43656	9.7961	10.1768	13.3899	12.7875	13.0122	2.9027	12.3663
Os03g0178400	Alpha/beta hydrolase family protein.	hydrolase, alpha/beta fold family protein, putative, expressed	8.70961	8.70712	8.87464	6.73796	6.84883	7.42664	8.67311	8.11821	8.40679	5.75021	5.22331	6.04854	8.05553	8.75162	9.13316	6.55141	7.18472	7.61902	9.89252	9.03048	10.8405	8.751	9.89103	10.5833	7.05726	7.43699	6.11157	7.38916	6.88981	6.91808	9.59676	9.11556	9.19681	8.68506	8.10612	8.04262	5.96647	7.10439	7.50428	6.99365	6.7516	7.38315	6.72027	9.87834	9.58852	9.02685	9.4713
Os03g0182700	Eukaryotic translation initiation factor 3 subunit 11 (eIF-3 p25) (eIF3k).	eukaryotic translation initiation factor 3 subunit K, putative, expressed	10.7051	10.9608	9.84344	10.768	10.9002	10.1536	10.9531	11.1552	11.1906	11.1374	11.2728	10.9701	11.104	11.4459	11.0955	10.9117	11.2946	11.1055	11.8774	11.7307	10.733	12.4638	12.0346	11.7636	11.141	10.6758	11.5296	11.72	11.1991	10.8021	11.5254	11.3238	11.5771	11.7926	11.5504	11.3936	10.1957	10.7502	11.1462	10.9817	10.9141	11.3819	12.3766	12.1041	12.0041	11.1887	11.9909
Os03g0183800	Leucine-rich repeat transmembrane protein kinase 1 (Fragment).	STRUBBELIG-RECEPTOR FAMILY 6 precursor, putative, expressed	9.81561	8.8546	10.2733	8.56526	8.80505	10.6734	8.55538	7.19021	7.26196	7.82138	7.801	7.75741	7.92294	7.82453	7.7627	7.22779	7.67061	8.12363	11.1968	10.3039	11.3274	11.3106	11.704	11.7193	10.0163	10.0919	10.4769	10.8744	11.1279	11.769	12.5728	12.2773	12.828	12.3801	11.7826	12.0736	11.1834	11.5326	12.4523	11.948	11.3015	12.0283	11.4581	12.4041	12.4529	12.5654	12.4708
Os03g0187000	Conserved hypothetical protein.	expressed protein	9.91813	10.5731	9.02773	9.22713	9.63145	8.93376	9.21615	10.1863	9.99094	8.84929	9.71437	9.65012	10.1402	10.8731	10.599	9.61434	9.78209	10.0469	11.2367	10.809	9.39039	11.5505	10.9335	10.5597	9.02623	8.91294	8.8923	9.16428	9.68352	8.97344	10.4684	10.7555	10.6143	10.6732	11.0012	10.3735	8.90931	9.27284	9.47996	9.4672	9.69805	9.72909	11.077	10.9791	10.8058	9.57098	10.4429
Os03g0191200	WW/Rsp5/WWP domain containing protein.	expressed protein	8.22909	7.85767	8.41302	8.18388	8.15422	8.32323	9.8006	9.57113	9.41205	9.46889	9.39414	9.89404	8.47105	9.13929	8.88086	9.24986	9.17612	9.82749	9.11154	9.67171	8.77807	9.40462	8.83213	8.84647	9.51816	9.51478	9.56967	9.85047	9.93182	9.76342	3.42972	3.48936	3.27007	3.35482	4.4055	5.3862	5.4187	4.46545	3.95498	4.51442	4.22566	2.55424	7.3557	7.5237	7.78373	7.29648	7.4093
Os03g0203800	Cyclin, N-terminal domain containing protein.	cyclin, putative, expressed	9.74438	9.30347	9.50979	9.72405	10.2105	10.2468	9.16525	8.91408	8.71278	8.24836	7.94594	7.78809	7.32625	8.21265	8.24828	6.93203	7.93343	7.77442	7.80202	7.87871	7.80527	8.66399	8.51309	8.84554	7.03508	6.83812	6.41921	7.5287	7.42413	7.12112	7.4016	7.39381	7.60108	7.86453	7.89876	7.7304	5.58338	6.45476	7.02571	7.18601	6.7339	7.01978	7.10383	7.10259	6.89111	7.59493	7.52088
Os03g0208900	Nucleotidyl transferase domain containing protein.	mannose-1-phosphate guanyltransferase, putative, expressed	8.83104	8.55881	8.60846	9.25213	9.21222	8.81437	7.51246	7.4041	7.23236	8.37737	8.19949	7.27207	7.93847	7.37155	7.13495	8.10528	8.09771	7.71052	8.77702	8.83762	8.8061	9.20356	9.31218	9.28312	6.88516	6.85542	7.23023	7.68027	7.77776	7.323	9.29983	8.86036	9.22177	9.38725	8.69736	8.89825	7.63042	7.38699	8.30026	6.46324	7.98358	8.03284	8.9185	9.2658	9.05249	8.26728	9.09491
Os03g0210200	Proteinase inhibitor I25, cystatin family protein.	cysteine proteinase inhibitor 6 precursor, putative, expressed	5.93138	6.52007	5.98978	8.88348	9.08316	8.51402	5.04896	5.75551	6.20103	8.21455	8.65487	8.5818	7.25553	7.27315	6.89713	8.86521	8.62991	7.42883	5.20729	5.18983	4.31183	6.14813	5.73142	5.42702	5.22603	3.21581	4.84067	7.09414	6.97408	4.81752	3.39058	2.99952	3.0142	3.12042	3.51993	3.44209	3.85501	3.08771	2.96569	2.69668	2.99383	2.97232	2.38769	1.42837	1.73434	1.72347	1.65505
Os03g0210600	Hypothetical protein.	keratin, type I cytoskeletal 9, putative, expressed	10.5472	10.6788	10.2866	10.4129	10.1626	9.9785	9.86057	9.96897	10.2014	9.20092	9.45234	8.76528	10.9852	10.3444	9.8849	9.46395	9.35441	10.2292	9.85662	10.8795	10.3924	10.256	9.90937	9.85659	8.99827	8.24603	8.92798	8.53688	9.74445	8.46541	10.5521	10.1901	10.3671	10.4927	10.0191	10.3896	10.2573	9.97638	10.8544	9.79326	9.88431	10.699	9.79722	10.3839	10.2804	10.0339	9.3556
Os03g0216000	Zn-finger, C2H2 type domain containing protein.	ZOS3-05 - C2H2 zinc finger protein, expressed	2.65915	2.93063	4.75099	3.31721	3.18467	4.00874	2.20676	2.52518	0.807743	2.93884	3.20208	3.28051	3.04002	2.63809	2.4887	2.88631	3.89572	3.83433	4.3943	4.67451	3.68785	5.87088	5.62623	5.1975	2.64033	4.9693	3.28312	3.01613	3.00248	0.68777	2.24916	3.61957	2.85116	2.04935	3.66789	3.33746	5.81274	4.4283	2.99644	4.25091	4.094	3.40981	7.16265	6.78302	6.49644	3.07976	6.29669
Os03g0217900	Hypothetical protein.	expressed protein	8.94519	9.31571	8.88027	9.82414	9.65005	9.60765	10.4286	10.7326	11.1061	10.4097	10.3173	10.2875	11.047	11.1177	10.6656	10.7931	10.5675	9.94427	8.85905	9.14711	7.54213	9.88297	9.13945	8.84731	9.34512	9.18613	9.70837	11.1327	10.674	10.371	8.53211	8.35209	8.30976	8.98262	8.52648	8.93734	7.71785	8.28808	8.35561	9.38171	8.63278	8.88583	9.43213	8.77107	8.81402	8.2148	9.00315
Os03g0221800	Leucine-rich repeat, cysteine-containing type containing protein.	No Hit	6.44048	6.64228	6.01119	6.80292	6.79087	6.31085	7.38952	7.18188	6.88843	7.67689	7.55829	6.50981	7.18974	7.2429	6.6691	7.05209	7.68564	7.25085	5.75766	6.32465	6.2668	6.14315	6.62839	6.45328	6.29618	6.03671	7.33795	7.10531	7.84589	7.23388	6.70665	6.61928	6.76244	6.71809	6.33355	6.43897	6.49215	6.45287	6.80142	7.01852	6.75607	6.94652	7.273	7.34401	7.14531	7.47621	7.56989
Os03g0237500	Conserved hypothetical protein.	expressed protein	6.94648	7.31515	6.80784	6.1147	5.83768	5.22645	8.24274	8.12377	7.91058	7.42168	6.92869	6.6604	9.02954	9.35607	9.28006	6.81903	6.80029	7.3671	9.41889	9.64322	9.05167	6.90301	6.36129	6.01359	7.62075	7.41405	7.48036	8.1794	7.4144	7.06812	9.36438	9.32378	9.16352	6.47406	6.6457	5.75296	7.86315	8.14386	8.00001	7.77473	7.46286	7.83314	10.3777	8.84368	8.15902	4.88248	7.77117
Os03g0238200	(No Hit)	No Hit	6.81954	6.92865	8.28115	7.54979	7.69183	7.95179	6.0156	5.9699	6.32353	6.25057	6.27018	8.26656	6.15634	5.56735	6.13082	5.46229	5.92486	7.00295	5.59864	5.01041	6.37468	5.51993	5.70043	5.72367	5.94314	6.65254	6.60946	5.56732	5.97279	6.83238	5.42556	6.13608	5.89569	5.77276	6.48207	6.53767	10.428	8.20895	7.4226	8.61638	7.88895	6.92998	8.01886	5.06074	4.8019	7.21329	4.9156
Os03g0247600	Non-protein coding transcript, uncharacterized transcript.	expressed protein	6.75228	6.81314	7.28078	7.03633	6.76572	6.9046	7.26266	6.65882	6.20389	6.38299	6.6903	6.94418	4.36811	4.60728	4.43919	5.41363	5.87835	5.07162	7.90006	5.75517	7.70312	6.14364	7.43692	7.20356	5.06552	4.92261	4.35004	4.82803	6.0402	6.22394	4.37694	4.47196	4.78716	4.51511	4.56543	4.82644	5.95665	4.75328	4.76307	5.68342	4.66248	4.91723	7.19303	7.11755	6.82408	6.79518	7.31088
Os03g0255100	Beta-galactosidase (EC 3.2.1.23).	beta-galactosidase precursor, putative, expressed	6.41144	5.86291	6.97597	7.92592	8.04289	8.34232	5.56486	5.50252	5.08781	5.35888	5.84095	5.38295	5.85404	5.56346	5.72883	6.74677	7.18944	6.50747	8.21301	6.95636	8.0382	7.55052	8.37317	8.65228	5.73525	5.26387	5.59409	2.74299	5.06536	4.82758	7.77009	7.46622	8.20775	7.77382	7.02092	7.16755	6.46694	6.31153	7.28444	4.66643	7.29767	7.2326	8.64701	8.87961	8.88695	6.13577	8.32602
Os03g0256400	Imidazole glycerol phosphate synthase, glutamine amidotransferase subunit family protein.	imidazole glycerol phosphate synthase hisHF, chloroplast precursor, putative, expressed	9.49033	9.4148	8.50963	10.4214	10.1498	9.11048	9.34293	8.866	8.82037	9.96136	9.93426	9.5449	8.8652	9.07747	8.94984	9.97131	10.3284	9.71108	10.7303	10.3241	9.94078	10.7875	10.7556	10.7318	8.50903	8.38785	9.4182	9.64429	9.74234	8.93766	10.7648	10.2228	10.2213	10.8219	9.74698	9.85042	8.40503	9.12378	9.50823	9.75471	9.11695	9.92117	11.7839	11.1343	10.9602	9.67403	11.2
Os03g0259400	Leucoanthocyanidin reductase (EC 1.17.1.3) (Leucocyanidin reductase).	nmrA-like family domain containing protein	3.63966	3.04024	3.19319	3.04678	0.628726	5.26621	2.25519	1.9378	2.89921	2.68093	3.18398	3.6836	3.73358	3.22749	3.62543	3.60906	2.69676	3.11436	3.73077	4.21329	2.90651	4.73596	4.80002	4.24663	3.45503	5.23273	3.1514	4.16456	3.17913	4.06316	5.29522	6.24538	4.1172	5.10927	6.94886	5.09652	5.9811	6.55097	4.20638	4.35878	6.31485	4.06151	3.53426	4.09709	4.36446	2.02824	4.36007
Os03g0265600	Transformer-2-like protein.	RNA recognition motif containing protein, expressed	11.6168	11.6335	11.2121	10.3187	10.2081	9.73014	11.7961	11.5082	11.4217	10.4037	10.5766	10.2855	12.8488	12.7895	12.676	9.14371	10.0209	8.78546	11.1214	11.8783	11.2555	7.76917	8.09025	7.89934	10.3164	9.43498	10.8183	10.0056	9.6481	10.0718	10.5444	10.3932	10.4357	8.42284	7.8053	8.55271	10.5537	11.6623	10.9872	11.2473	10.5672	10.891	11.5331	11.2372	10.671	10.206	9.50349
Os03g0266900	Low molecular mass heat shock protein Oshsp17.3.	hsp20/alpha crystallin family protein, putative	8.67439	8.84238	9.35489	10.0322	9.86729	10.9536	8.501	8.05292	8.09202	5.94913	6.68219	6.5294	12.1962	11.9434	11.7073	8.00937	7.81451	8.1191	12.5094	12.1121	11.5338	6.63146	6.02584	6.00126	7.23959	6.20025	7.28937	6.14088	5.86865	5.92119	9.94959	10.1462	9.99987	6.60199	6.74926	6.75735	9.34358	9.33698	9.70758	10.2654	9.48969	9.30006	10.8788	11.3279	10.6257	6.93526	5.45528
Os03g0267000	Low molecular mass heat shock protein Oshsp18.0.	hsp20/alpha crystallin family protein, putative, expressed	8.55789	8.68589	9.14534	7.37709	7.58779	7.45332	8.30893	8.11465	8.71286	5.83577	6.2489	6.87112	11.9504	10.7994	10.8202	7.68287	7.34484	6.96238	12.0615	11.8518	11.9861	7.53612	7.6845	7.89718	7.30311	5.99557	7.01742	5.23309	6.7734	5.55566	10.5844	10.6819	9.80611	7.39276	7.89357	8.03726	10.6449	10.1366	10.5376	11.6495	10.629	10.1904	11.5542	11.518	11.3683	7.10549	8.44805
Os03g0267200	LMW heat shock protein.	hsp20/alpha crystallin family protein, putative	9.54484	9.64383	9.77766	9.29871	9.58671	9.36921	10.9745	10.6359	10.7666	10.1606	10.2559	10.6368	11.4845	11.0757	11.3367	10.4088	9.99077	10.1374	13.0639	12.701	11.724	11.6291	11.1645	11.6372	11.4316	11.2798	11.7715	11.5931	11.3657	11.5238	12.1797	12.4001	12.6113	11.8586	11.5217	11.5701	11.2474	11.5653	12.205	12.4201	11.4829	12.162	13.7239	13.4028	13.1785	11.3285	12.6634
Os03g0275900	U box domain containing protein.	spotted leaf 11, putative, expressed	5.23166	4.76929	4.77654	5.44581	4.96416	4.45994	5.27738	5.72582	5.94971	5.43838	5.54131	5.16455	6.54469	6.34293	5.60846	5.83893	5.83002	6.16864	5.33525	4.75971	5.21344	5.17891	5.12949	4.84488	4.37309	5.24547	5.62851	5.76721	5.88189	3.99889	5.68334	5.10708	6.54713	5.82487	5.00495	5.39989	5.27323	3.79259	5.70027	4.97039	4.55516	5.73935	6.11371	6.15103	5.97314	4.66903	5.521
Os03g0276800	Heat shock protein 70.	DnaK family protein, putative, expressed	2.90791	1.80489	4.55533	4.55238	4.42125	4.00492	3.05493	3.80913	3.13123	4.0643	3.9217	3.57288	3.94327	3.41429	3.40034	4.91445	4.88084	4.83207	3.73309	3.52612	2.95675	4.51582	4.08125	2.7014	3.38022	3.02806	4.06827	3.21185	2.79311	0.907205	3.62782	4.46739	2.88469	3.62909	5.21341	3.81109	5.50726	4.45452	3.07315	4.1013	4.75225	3.62937	5.63265	3.96124	5.2134	2.41106	4.80041
Os03g0283900	Serine/threonine-protein kinase PBS1 (EC 2.7.1.37) (AvrPphB susceptible protein 1).	serine/threonine-protein kinase, putative, expressed	5.76816	8.51887	5.59879	6.64136	7.12411	6.2027	7.18704	7.33848	6.96387	7.0372	7.44851	6.98739	7.70462	7.75184	7.40922	8.29916	8.1902	7.75938	6.73834	7.0855	6.21	6.7276	6.04118	6.08186	7.81756	7.82341	8.11528	9.05966	8.29139	7.38467	6.04088	6.12245	6.52444	6.30646	5.52397	6.34892	7.66299	7.86049	7.97864	8.13142	7.7608	8.49809	6.62977	6.24712	6.2942	7.55701	6.28858
Os03g0285200	(No Hit)	hypothetical protein	7.73831	6.91081	9.36047	8.51062	7.47394	7.37386	8.23044	6.75178	6.57089	8.65396	8.38409	8.79296	7.76499	7.42531	7.5456	7.07693	6.94529	7.09177	8.81683	7.88874	10.1612	7.81758	9.01197	8.27499	6.27828	6.36561	6.03452	7.68105	8.2225	7.97185	9.42815	9.14833	9.60771	9.74507	9.30053	9.19004	7.9451	8.47321	8.86064	9.75599	8.97558	9.30738	8.11829	8.07034	8.33987	10.4092	8.33238
Os03g0285300	(No Hit)	expressed protein	6.18104	6.36177	9.53239	9.1191	7.44556	6.57764	9.6732	10.1453	10.0969	10.9784	11.8551	11.8339	7.77427	7.33596	7.77627	9.99432	9.21695	8.53716	11.268	10.1549	10.4513	8.85476	9.55153	8.5322	9.90279	10.6422	11.2518	12.7945	12.6795	11.627	11.5118	11.9537	12.3094	10.9672	11.2522	11.9668	12.5595	12.5617	12.7643	11.6224	11.7495	12.7042	9.90853	9.22297	9.77963	12.5877	9.41436
Os03g0289100	OSK3 (OSK5).	CAMK_KIN1/SNF1/Nim1_like_AMPKh	8.89046	9.51211	7.86296	8.43108	8.80378	7.28094	8.87954	9.18496	8.69637	8.9738	9.28008	8.06004	10.1634	10.4203	10.0153	9.17997	9.83147	8.954	8.04899	9.20171	8.52347	8.05376	8.00919	8.2022	7.63007	7.82342	8.0553	8.72413	9.30158	6.72509	9.92593	9.22075	9.6671	9.35868	8.15505	9.64333	9.09691	9.51467	9.53422	10.3003	9.90992	9.37402	8.48879	8.61498	7.88418	9.0045	9.59475
Os03g0292900	ARM repeat fold domain containing protein.	importin subunit beta, putative	4.12619	3.9961	4.40693	4.51507	4.1468	3.8715	4.88709	3.91636	4.05577	4.96566	4.35817	3.72137	5.28838	4.58033	4.63002	4.53432	4.8115	4.62406	5.07384	5.33151	5.6686	4.3464	4.72727	4.70995	5.52122	5.23086	5.18359	3.32444	3.6782	4.77892	4.45722	4.63434	4.21969	3.92087	4.8331	3.55408	4.51562	5.03094	4.42041	4.55822	4.96852	4.19851	8.73166	6.58569	6.57546	3.43599	6.66293
Os03g0293000	Hypothetical protein.	heat shock protein DnaJ, putative, expressed	10.5561	10.518	10.4855	9.03739	8.96742	8.53604	10.9339	10.8449	10.9146	9.14508	9.11102	8.56505	11.385	11.2675	11.2584	8.23211	8.7446	8.65374	10.3963	10.5981	10.8375	7.1517	7.55248	7.76608	9.85975	9.48644	9.90275	7.97204	8.71744	9.06968	10.587	10.3377	10.6201	8.56527	7.84531	8.33622	9.59568	9.5437	10.0244	9.55175	8.82036	9.69335	10.4681	10.4635	10.1522	9.20841	9.60456
Os03g0299900	Aminotransferase, class I and II domain containing protein.	aminotransferase, classes I and II, domain containing protein, expressed	6.392	6.52376	6.00555	7.50312	7.49987	6.52012	6.63272	7.30058	7.03431	6.64359	7.23133	6.13449	6.45426	6.49393	6.34594	7.35138	7.67125	7.44236	7.65776	7.53094	7.56717	7.87867	8.09372	7.92043	6.51304	6.98023	6.59899	6.71283	7.09642	5.88104	6.31933	6.29914	6.39158	6.49248	6.13674	6.07302	6.42457	5.25704	5.59658	5.27071	5.27045	5.73111	7.84833	7.52931	7.25025	6.60127	7.45312
Os03g0300000	Xyloglucan 6-xylosyltransferase (EC 2.4.2.39) (AtXT1).	glycosyltransferase, putative, expressed	10.4777	10.0822	10.9702	9.45854	9.43963	10.6261	10.0287	9.39075	9.69775	9.51527	9.68007	9.70973	8.8525	8.67107	8.63356	9.05701	9.14971	8.85776	11.1249	11.1929	11.3844	11.4284	11.4541	11.4707	10.3691	10.4229	10.8266	11.0896	11.7497	11.2233	12.4682	12.1218	12.4362	12.3141	11.7797	11.8805	9.55369	10.2107	11.405	11.007	10.4845	11.0212	12.0108	12.1098	12.5223	10.6947	11.9784
Os03g0304400	BRCT domain containing protein.	TOPBP1C - Similar to DNA replication protein TOPBP1 from, expressed	8.56138	8.87909	8.5249	8.73196	8.92114	8.61048	8.45852	8.53867	8.46209	8.10397	8.43361	8.10153	8.32646	8.45043	8.06756	7.72615	8.29879	8.17074	9.79666	10.0396	7.75042	10.477	10.1439	9.62239	8.06415	7.39435	8.10179	8.08254	8.53045	8.72831	9.70173	9.62213	9.6165	9.69186	9.36949	9.18891	9.02112	9.01278	9.34572	9.1294	8.98378	9.5364	11.5905	10.3866	10.3514	8.13326	10.6675
Os03g0305500	Delta crystallin domain containing protein.	argininosuccinate lyase, putative, expressed	11.113	11.3463	10.429	12.1914	12.2311	11.1779	11.1071	11.5331	11.5824	11.8887	12.2676	11.4101	11.5207	11.2343	10.9691	11.8327	12.0897	11.4707	12.6806	12.8482	12.3646	12.6994	12.4869	12.4584	11.8634	11.45	12.1148	11.7366	11.9846	11.2955	12.3482	12.1007	12.1732	12.5285	11.8646	11.833	11.3939	11.4891	11.9945	11.6079	11.3809	12.2071	13.5728	13.0536	12.9345	11.4984	12.6363
Os03g0313100	BABY BOOM.	AP2 domain containing protein, expressed	1.98039	2.06401	2.9167	3.22481	2.57428	2.54691	1.75877	1.63072	3.18664	2.23779	2.46927	2.88248	1.90664	3.43133	2.70261	3.14836	1.5924	2.65755	1.00848	2.58553	1.92193	2.78191	1.68427	2.17713	-0.14062	2.12597	4.56956	3.26861	2.30055	3.75898	4.855	4.16363	4.37697	5.50656	4.63822	4.01876	4.69967	3.87383	3.31335	3.56661	3.05956	3.25475	2.7374	2.47566	2.22801	2.14596	2.76609
Os03g0313600	Adenylosuccinate-AMP lyase (EC 4.3.2.2).	adenylosuccinate lyase, putative, expressed	10.6426	10.7578	9.61946	10.3468	10.4389	9.88507	10.3358	10.5141	10.1417	9.2885	9.28876	8.52063	10.026	9.84014	10.0041	9.64876	9.86369	9.68533	9.47191	9.49631	9.59914	9.25992	9.58805	9.99283	7.90915	7.35347	7.78764	7.78975	8.12342	7.1682	8.74561	8.46331	8.49614	9.16613	8.49824	8.43818	7.58129	7.5352	7.78518	8.05388	7.51279	8.25677	9.87317	9.49789	9.26057	9.62593	9.85941
Os03g0320400	SRA-YDG domain containing protein.	histone-lysine N-methyltransferase, H3 lysine-9 specific SUVH8, putative, expressed	5.29126	5.49701	5.59606	6.7606	6.62476	6.81042	6.064	6.27982	6.24822	6.08313	5.97719	6.9189	5.91494	5.91659	6.52164	6.05254	6.63067	6.9604	4.6166	4.30027	6.38282	4.77202	5.45298	4.82386	5.23156	4.90544	4.50449	5.1528	5.28096	5.06186	5.69073	6.20711	4.53037	5.60165	6.97301	6.31326	8.0821	7.04849	6.02024	6.83586	6.88896	5.85768	5.63247	3.85212	3.40946	5.21741	3.82259
Os03g0321900	Cytidine/deoxycytidylate deaminase, zinc-binding region domain containing protein.	tRNA-specific adenosine deaminase 2, putative, expressed	6.93454	7.03387	6.70668	6.80188	6.63824	6.28199	7.15615	6.81603	6.91984	6.9422	6.94088	7.00331	7.01174	6.55924	7.3868	6.8505	6.63983	6.57307	6.52724	6.67817	5.97305	6.71729	6.36978	6.65403	7.38372	7.79554	7.86642	6.84866	6.5255	6.63875	6.29926	6.15253	6.27417	6.58064	6.62652	6.91948	6.46414	6.36798	6.32981	6.06409	6.07638	6.70744	8.46865	7.58248	8.0004	5.22983	7.21246
Os03g0343500	60S ribosomal protein L22-2.	60S ribosomal protein L22-2, putative, expressed	11.8886	12.104	11.3196	11.9597	12.1201	11.3958	11.4419	11.9261	11.9179	11.5209	12.0421	12.4872	11.7746	12.0359	12.0828	12.3793	11.9765	12.0066	13.8168	13.0579	12.8303	14.1484	13.8753	14.2722	11.6408	11.2914	11.6982	11.9616	11.9767	11.5313	12.6857	12.5434	13.2312	12.9642	12.499	12.7823	10.3347	10.4766	11.6963	10.9946	11.1532	11.9367	13.7701	14.3352	14.1938	11.9532	13.6664
Os03g0346900	Hypothetical protein.	MYB family transcription factor, putative, expressed	10.4118	10.2664	10.0907	10.6191	10.6523	9.97119	10.5558	10.847	10.9506	10.5402	10.5686	9.9541	11.4813	11.3991	11.0661	10.9396	11.0779	11.1916	9.44276	9.94538	9.55675	9.93189	9.70192	9.68684	9.77389	9.31712	9.58235	10.0923	10.5604	9.51538	9.02318	8.91682	9.06417	9.25697	8.88925	9.35082	9.47504	9.33476	9.42648	9.86167	9.52968	9.59518	9.8149	9.46012	9.39079	10.1726	9.68187
Os03g0356900	tRNA isopentenyltransferase family protein.	IPP transferase, putative, expressed	0.815754	-0.128489	2.46461	1.43544	0.483953	1.9406	1.00112	1.15622	4.17835	2.00545	-0.934292	1.61357	2.33035	1.8862	0.97692	-0.450332	2.47579	3.32346	1.75276	0.286918	0.22769	1.09871	1.24504	0.753912	4.57437	3.0045	4.06427	2.25452	-0.390259	5.06894	2.02282	2.77381	2.01629	1.54634	3.78402	1.88155	3.6256	3.38182	3.28077	2.08881	2.31988	1.72731	1.79249	1.60169	2.69151	1.75045	0.957614
Os03g0363600	Sugar transporter-like protein.	transporter family protein, putative, expressed	3.27534	3.72192	2.53782	2.44019	2.08847	1.94752	2.20941	1.90987	2.35971	2.1653	2.19554	1.08593	3.16434	1.95317	5.13391	3.06875	2.74962	2.97312	4.27154	2.74179	6.02296	5.1641	7.0557	6.60577	2.09424	4.41212	4.54921	2.51059	3.10033	4.15467	5.63105	4.71437	6.79615	6.433	5.60368	5.67505	3.04491	3.09197	5.33552	4.43124	3.74103	4.66771	4.8246	4.36568	4.41889	5.59821	5.35109
Os03g0378500	P-type R2R3 Myb protein (Fragment).	MYB family transcription factor, putative, expressed	4.35601	4.64112	5.19804	2.70658	2.42307	2.74067	5.11522	5.76875	5.37427	3.95065	4.74551	4.7605	5.43035	4.41112	4.59869	4.23387	3.0522	4.35896	4.75065	3.85235	4.17511	4.25408	4.53114	4.4212	3.53459	3.63577	3.53612	3.62147	4.13047	-0.830295	2.07384	3.53992	1.80269	1.90053	4.55047	3.07454	4.62901	5.11792	1.58862	3.22689	4.75226	2.15067	2.91083	3.70275	3.82104	4.57141	2.7219
Os03g0388500	Anther ethylene-upregulated protein ER1 (Fragment).	calmodulin-binding transcription activator 2, putative, expressed	12.385	12.7296	11.5903	11.405	11.3888	10.782	12.1424	12.1136	11.9057	12.5519	12.5492	11.8084	13.0501	13.3647	12.8739	12.4588	13.4071	12.3207	10.6857	11.4417	11.1238	10.681	10.5805	10.4789	11.779	11.1997	11.4551	12.2667	11.9504	10.9287	11.8927	11.8549	12.3924	12.0381	11.6018	12.1358	11.6504	12.2385	12.6885	12.5319	12.3517	12.9463	10.5473	11.0042	10.915	12.7294	11.3923
Os03g0411000	Conserved hypothetical protein.	expressed protein	8.91879	9.13474	8.05515	9.27571	9.36803	8.5305	9.0347	9.61475	9.50014	9.31951	9.55396	8.59336	8.96446	9.11917	9.07111	8.90967	9.6687	9.54815	7.90944	8.25557	8.18227	8.92432	9.11506	9.09187	8.11801	7.42915	7.79213	8.388	9.07793	8.42235	8.35191	7.95245	8.21741	8.64576	8.02425	8.38126	7.63015	7.49899	7.99256	7.63639	7.97589	8.34608	9.54952	9.22126	9.19212	8.82173	9.48943
Os03g0411900	Retrotransposon gag protein family protein.	retrotransposon protein, putative, unclassified, expressed	2.56183	3.00172	3.40792	3.47109	3.53583	3.65339	0.790138	2.4522	1.50149	2.06258	1.76492	3.92966	2.83552	3.52842	1.40284	3.17129	1.26428	2.60632	2.40307	2.29489	1.17785	2.07449	2.25802	2.28328	1.83806	4.42217	3.4108	2.31481	1.31044	3.67899	2.38219	3.59108	1.51568	2.74947	4.36735	2.91202	7.15582	5.02455	3.37479	4.84709	4.47879	2.96264	4.05316	1.75144	2.35795	2.77277	2.13522
Os03g0429100	(No Hit)	No Hit	5.41882	5.52793	6.42113	6.26664	6.14149	6.8907	4.69271	5.28686	4.77979	5.6743	5.33261	6.84588	4.97923	4.69741	4.50474	5.65321	5.41681	5.62604	4.88421	4.65735	4.65669	5.11932	5.5534	4.67554	4.94711	5.2455	4.55835	5.40388	5.80692	4.84812	5.70856	5.76208	5.52663	5.79502	5.69309	5.68093	8.99179	6.97479	7.55301	7.79118	6.79647	6.26027	6.94159	5.75331	5.5205	5.71015	6.01923
Os03g0430500	Peptidase S8 and S53, subtilisin, kexin, sedolisin domain containing protein.	OsSub29 - Putative Subtilisin homologue	1.14516	3.22023	2.18559	3.32456	3.56384	4.1356	2.48801	3.47529	3.32422	3.00606	1.41097	3.53388	2.64807	3.56986	2.51273	3.5052	2.42732	2.98527	3.26097	3.34527	2.34374	3.35473	3.0536	2.84728	4.4128	3.37418	4.89944	2.71213	3.14835	5.1271	10.4403	10.9387	10.9384	9.76025	10.5931	11.071	6.32777	5.37536	5.2598	4.84356	4.83076	4.27721	3.18174	3.17511	2.93055	2.73284	2.22394
Os03g0432200	Hypothetical protein.	No Hit	2.28386	2.55367	2.48	2.36233	2.43346	3.82337	0.931749	1.3246	2.19927	2.66445	3.0985	2.96857	2.4912	2.80159	5.12313	2.24175	2.48139	2.00543	1.94641	2.6536	5.494	3.40151	3.25771	2.38328	4.28254	4.94813	4.68529	2.80436	2.51533	4.61674	3.66629	4.1136	3.28619	3.21322	4.93365	3.71722	4.32056	4.57311	3.76421	2.38499	4.67573	4.40549	2.96938	2.06731	2.36491	4.63171	3.35362
Os03g0434800	Haem peroxidase, plant/fungal/bacterial family protein.	peroxidase precursor, putative, expressed	3.81523	3.71163	4.00341	4.4437	2.83748	4.16226	2.08296	3.75313	2.58938	3.43875	2.78295	3.9021	3.75428	3.72666	3.24669	3.8978	3.05495	3.31596	6.31044	5.81337	6.08565	4.4454	4.32391	5.02676	4.54662	5.23197	4.7115	4.02305	4.48324	4.70696	5.3287	5.37387	5.55792	4.62022	5.54858	5.47484	6.47091	5.21196	4.95478	4.98569	5.05343	4.50086	3.28429	5.42477	7.60454	5.73963	5.61742
Os03g0566800	Eukaryotic initiation factor 4A-3 (eIF4A-3) (eIF-4A-3).	DEAD-box ATP-dependent RNA helicase, putative, expressed	11.6725	11.8221	11.4634	12.1918	12.2458	11.9536	12.3548	12.5108	12.3792	12.6319	12.543	12.1949	12.2851	12.5043	12.5947	12.1403	12.3874	12.7037	12.4525	12.3052	12.0651	12.6503	12.5092	12.8054	12.0078	11.3577	11.8165	12.203	12.2186	11.8034	12.2338	12.257	12.214	12.4546	12.0634	12.2707	11.9631	12.0316	12.241	12.647	12.1373	12.4343	13.5181	13.2639	13.2171	12.3463	13.2151
Os03g0574600	Conserved hypothetical protein.	expressed protein	10.1291	9.92368	10.6163	9.63704	9.96144	10.6149	9.62009	8.97161	8.97189	7.84076	8.26457	8.86798	6.84937	8.18796	8.32128	7.53997	8.05665	8.09879	12.5751	12.3443	10.4449	12.8458	12.1406	12.2536	4.31419	5.61945	5.47864	4.81085	4.73327	3.94973	6.13554	5.87646	5.93099	5.88133	5.58971	4.75516	5.11819	4.36236	4.22257	4.60457	5.27075	4.09582	13.5454	12.7898	12.6388	8.0319	12.7736
Os03g0576700	60S ribosomal protein L13 (BBC1 protein homolog).	ribosomal protein L13, putative, expressed	9.21575	9.65876	8.37708	8.83631	9.12817	8.0009	9.55258	10.1233	10.1578	9.34124	10.0978	9.79757	9.95077	10.1622	9.78287	9.38363	9.63053	9.45383	11.8882	11.5989	10.8264	12.3397	11.7843	11.5947	10.3564	10.2399	10.9116	11.1782	11.1481	10.8926	10.6064	10.8791	10.7541	10.8842	11.0584	10.6783	10.1069	10.1572	10.6022	10.1737	10.3761	10.8508	12.8296	12.4462	12.3014	9.59665	12.0999
Os03g0576900	Amino acid/polyamine transporter I family protein.	amino acid permease family protein, putative, expressed	5.50953	6.15844	5.03947	5.20715	5.54419	4.95206	5.36233	5.35253	5.61902	4.5533	4.52923	4.46596	5.94346	6.15943	6.28371	3.81447	4.77948	4.38866	4.62467	5.00568	5.07158	4.18224	4.16073	4.69093	5.88347	5.35041	3.1999	4.98717	5.21653	3.6613	5.65486	5.75099	6.20598	5.73735	5.08538	5.73408	4.76239	5.17507	5.32653	5.62076	5.12696	5.15127	4.64545	4.03965	4.09827	4.54907	3.63261
Os03g0582800	(No Hit)	expressed protein	4.73766	4.65878	5.61946	5.58755	5.1665	6.19437	6.43024	5.82283	5.53592	5.19606	4.50255	5.59154	4.2176	3.68727	3.63188	5.02263	3.66351	5.11054	11.4545	11.0134	10.4993	11.4689	11.1811	11.2746	7.58545	7.86054	7.01285	7.24177	7.1606	7.43364	10.3033	10.1981	10.5759	9.95691	9.65056	9.31193	8.80615	8.34631	9.12026	8.3972	8.29178	9.29552	10.5701	10.7276	10.8588	9.61252	10.3167
Os03g0584800	(No Hit)	No Hit	5.8689	6.4442	7.03115	6.56733	6.9423	6.94242	6.73063	6.65092	6.36839	5.98516	6.11336	7.59652	4.48414	4.43632	5.86045	4.00069	5.90487	5.40025	4.62438	4.8419	6.20332	4.5679	5.28105	5.44894	6.9931	6.83369	6.42402	5.52379	5.64673	5.6702	6.92986	7.16143	7.92366	7.48848	7.85534	8.28862	9.31638	7.69711	7.59604	7.34517	7.84926	7.00636	6.72341	5.17297	5.37656	6.2751	5.10088
Os03g0586800	Lysyl-tRNA synthetase (EC 6.1.1.6) (Lysine--tRNA ligase) (LysRS).	tRNA synthetases class II domain containing protein, expressed	10.4649	10.7927	9.12575	10.1188	9.92734	9.11247	10.5994	10.6752	10.3427	10.4919	10.6036	9.95653	10.6634	10.7533	10.5283	10.4555	10.767	10.4665	11.4073	11.2363	10.7059	11.5934	11.4368	11.3645	10.2953	9.88387	10.542	10.5982	10.4888	9.78184	10.9635	10.6563	10.7747	11.282	10.5203	10.3823	9.63358	9.76749	10.0468	10.2934	10.0458	10.3759	11.8811	11.6535	11.2934	10.0148	11.3538
Os03g0587200	Kinesin, motor region domain containing protein.	Kinesin motor domain domain containing protein, expressed	2.93432	2.90494	1.84254	3.51614	2.55848	2.64767	4.76753	4.30166	4.69998	3.16058	3.74163	3.77351	1.29986	2.85636	2.39657	3.22687	2.70143	3.10304	10.8722	10.7214	7.6278	11.7864	11.4973	10.874	2.18398	1.68148	4.30632	2.59018	4.55777	5.85239	11.4645	10.7911	10.8035	11.5036	10.4108	9.81377	8.38843	8.28683	9.36417	8.98586	8.91943	9.90128	13.0161	12.0925	12.2028	2.22716	12.0353
Os03g0588800	Hypothetical protein.	frigida, putative, expressed	4.36337	3.48512	3.41466	3.19161	2.65959	4.12295	3.43479	2.81182	2.51124	3.0308	3.55193	3.65207	3.57377	4.33328	3.98991	4.6307	4.34736	3.51116	2.07606	2.83704	2.26035	3.57557	2.83527	3.51691	3.76477	-0.358538	4.78096	3.62874	2.83117	1.99364	3.2717	4.08439	2.80609	2.98863	4.71191	3.21304	5.41913	5.0877	4.00608	3.74255	4.54384	3.85746	2.80485	3.13112	2.8077	2.37338	2.31388
Os03g0593600	Cytochrome P450 family protein.	cytochrome P450, putative, expressed	5.40378	5.36652	4.89908	2.59065	2.54953	3.8015	3.79407	3.18525	4.19989	2.43045	2.92591	2.44782	3.78938	2.86119	2.63385	3.55237	2.9751	3.23913	6.16856	6.88075	5.88053	5.21799	4.28757	4.23244	5.80677	5.31902	3.63894	3.95351	2.90304	3.85063	5.20038	5.94861	4.73313	5.98606	7.51007	7.20182	4.9389	5.4492	3.88203	3.95905	4.83609	2.72565	2.2518	3.55577	2.94065	2.00211	2.67614
Os03g0594700	Conserved hypothetical protein.	expressed protein	7.61064	7.96818	6.37682	8.43594	8.04722	6.81525	8.67332	8.55409	8.32934	9.05618	8.57584	7.73001	8.34465	8.79054	8.3177	7.69075	8.37893	9.31244	8.9898	9.21648	7.69403	9.8372	9.48781	9.101	8.0446	7.01033	7.6879	7.23938	7.81828	7.17164	8.62021	8.1084	8.03662	8.84393	7.85228	7.60722	6.30269	6.84017	7.48469	7.60398	7.35242	7.83367	11.0586	10.2233	9.97876	8.08667	10.0983
Os03g0601900	(No Hit)	No Hit	8.79024	8.69489	8.75026	8.30253	8.3178	8.54621	8.40484	8.22797	7.83949	8.22543	7.96441	8.38207	6.41654	6.06749	6.24218	6.29073	7.41745	6.49265	6.61638	7.37489	7.55027	5.95295	6.381	6.21679	7.33419	6.91888	7.3396	6.78565	7.2233	7.027	7.69768	7.61034	7.76141	7.32259	7.19764	7.64443	9.85022	8.38894	8.09017	8.92786	7.97082	7.92254	7.69915	5.92426	5.01657	5.52049	5.0372
Os03g0602300	Cytochrome P450 family protein.	cytochrome P450, putative, expressed	11.8782	11.6917	12.0256	12.4587	12.4308	12.0544	8.98908	7.73268	7.79938	7.67668	8.34001	7.31093	10.5246	10.2818	10.0942	10.9785	11.0412	10.6167	9.7532	10.1724	11.0543	9.9889	10.5104	11.0014	8.48505	7.78731	7.98421	9.00312	9.92556	8.55187	9.95176	9.8757	9.91078	10.4284	9.39088	10.4971	9.84009	9.72996	10.1888	10.0758	10.4333	10.5454	7.41765	9.9087	8.9109	10.0036	9.58673
Os03g0642200	Protein kinase domain containing protein.	No Hit	2.6798	1.98495	2.9763	3.91994	2.77527	0.768834	2.838	3.41498	3.4055	2.82677	2.15983	3.10765	3.56199	3.44937	2.82776	3.9828	2.29384	2.00406	6.65252	7.50168	6.60798	7.5888	7.20325	7.19629	5.52465	6.00348	6.33491	6.86398	6.18019	5.21574	9.09732	9.09696	9.23641	8.81653	8.52895	8.59181	6.17076	6.76995	7.62608	6.73277	7.21155	8.26481	7.75771	8.37542	8.7337	5.92385	8.09161
Os03g0643300	Ornithine aminotransferase (EC 2.6.1.13).	aminotransferase, putative, expressed	11.0801	10.9891	9.97352	11.9454	11.8803	10.752	10.8496	11.0225	10.5885	10.6985	10.7854	9.76531	11.5713	11.987	11.5913	10.9509	11.4868	11.499	10.1748	10.6273	9.81484	10.4082	10.266	10.2209	10.5954	9.87363	10.5741	10.6537	10.4764	9.83727	10.335	10.0692	10.048	10.3691	9.81308	9.69012	10.0808	10.1277	10.5164	10.3347	10.5752	10.7789	11.2592	11.2847	11.1207	10.2308	11.1038
Os03g0643900	Hypothetical protein.	expressed protein	4.50562	4.21863	4.8675	4.36492	4.10912	5.24215	3.27131	3.55546	4.04513	4.20007	4.76427	5.46833	3.44984	4.52205	3.9749	4.62264	4.98317	5.48461	4.90269	5.00939	3.98477	6.04537	6.27312	6.24366	5.42393	6.34041	4.44738	5.85631	5.80112	5.79607	7.20518	7.61786	7.31402	7.69179	8.27557	8.1025	7.17396	8.10488	7.78329	7.5267	8.04597	8.44313	5.51879	5.3311	5.82373	6.85747	6.61863
Os03g0646100	Plastid division protein ftsZ1 precursor.	tubulin/FtsZ domain containing protein, putative, expressed	4.35066	3.66815	3.09735	3.76057	3.69157	4.05685	5.99159	4.71593	4.68658	4.38897	4.42297	4.98273	2.55518	2.4843	3.28832	1.38048	2.80837	1.3208	7.31442	6.5469	9.03436	7.57969	8.12606	8.34103	6.06892	5.54419	5.96138	5.62695	5.77488	5.57248	5.89475	5.50566	5.83545	6.075	5.56373	5.39098	5.3608	4.98979	4.95367	4.84692	4.68286	4.69719	7.90821	8.2438	7.83941	7.53373	8.39363
Os03g0655700	3-isopropylmalate dehydrogenase, chloroplast precursor (EC 1.1.1.85) (Beta-IPM dehydrogenase) (IMDH) (3-IPM-DH).	dehydrogenase, putative, expressed	11.2293	11.165	10.4253	11.7571	11.8097	10.9645	11.7824	11.6767	11.3621	11.901	11.9269	11.874	10.7432	11.3363	11.186	12.0846	12.2385	11.6711	12.8585	11.9827	12.227	12.3654	12.4119	12.4278	11.5025	10.9801	11.4134	11.3535	11.4736	11.1089	11.3496	11.0744	11.0962	11.4812	11.0315	11.0309	9.99312	10.4349	10.6772	10.6856	10.4986	11.085	12.7734	12.1411	11.9066	11.5304	12.1559
Os03g0659800	Paired amphipathic helix repeat containing protein.	expressed protein	3.17351	2.38374	2.19035	4.04523	3.28643	3.04057	3.351	3.30221	3.88396	3.61512	3.11847	3.16298	3.62913	3.19759	2.9835	3.71989	3.97888	4.8536	9.98533	9.47296	5.97052	10.4284	9.83573	9.64863	3.81349	5.09549	3.93032	3.92364	3.53888	5.49419	9.2977	8.73029	8.84809	9.55924	8.52114	8.28535	6.35495	6.666	7.38201	6.91164	7.05475	7.77381	10.8067	9.76861	10.1757	2.7185	9.8661
Os03g0694500	Permease 1.	nucleobase-ascorbate transporter, putative, expressed	4.45282	4.13195	4.1251	3.69061	3.24526	3.40662	2.77568	3.92476	3.25006	3.2388	3.30571	2.9941	2.48163	3.3004	3.52644	3.01085	4.09197	3.3908	7.78441	5.73728	8.62238	5.51481	6.95685	7.60102	4.71352	-1.71784	3.94064	4.45316	3.7731	4.77318	7.86559	7.7129	7.37107	7.66108	7.36751	7.18122	8.31449	7.35913	8.19969	7.47257	7.21955	7.42161	3.43559	9.51798	10.5285	6.03097	9.09892
Os03g0701100	Pre-mRNA splicing factor PRP18.	pre-mRNA-splicing factor, putative, expressed	6.64156	6.223	7.0882	4.78179	4.24572	6.17435	6.67599	6.62372	6.67547	5.44641	5.85684	6.78859	10.0205	8.72344	9.33901	5.89005	5.29814	5.8576	11.5784	11.4906	10.5521	5.68377	5.4273	5.73196	6.37695	5.55965	5.34782	5.39668	6.33288	3.8605	9.141	9.37729	8.59361	5.83285	5.86847	5.57912	7.7135	8.16368	7.64544	6.97426	6.7721	6.88081	11.402	10.47	10.0531	6.93845	5.88529
Os03g0703000	Beta-glucosidase.	Os3bglu7 - beta-glucosidase, exo-beta-glucanse, expressed	11.4444	10.6425	11.8085	10.9245	10.6193	11.4612	11.2115	10.2855	10.178	9.45454	9.8528	9.6058	9.17028	8.36924	8.6652	8.40755	7.73754	7.26258	15.2989	14.3953	14.8848	15.1591	15.2608	15.3885	9.47609	9.64069	10.2939	8.21592	9.47289	9.60449	14.1082	13.4251	14.2383	14.3344	13.3553	13.4892	11.131	11.4132	13.1167	12.4584	12.0274	13.1744	15.7064	15.7574	15.9978	14.7136	15.6055
Os03g0704200	Nuclear protein SET domain containing protein.	zinc finger protein, putative, expressed	7.93704	7.67173	8.06192	8.80955	8.88882	7.66305	8.15972	7.22571	6.79455	8.64812	8.7857	8.4577	7.04939	6.9208	6.7377	8.39335	8.66371	8.09587	10.1173	9.96049	9.96668	8.51899	8.53109	8.78927	7.90595	8.22235	9.0459	8.40311	8.51427	8.24704	9.17453	8.97962	9.35342	8.40699	7.54128	7.42239	7.69443	7.93031	8.40607	7.57834	7.86355	8.57694	11.9662	10.9284	10.7925	8.57059	10.3657
Os03g0709000	Membrane-associated proteins in eicosanoid and glutathione metabolism (MAPEG) family protein.	microsomal glutathione S-transferase 3, putative, expressed	11.3699	12.1888	11.2097	10.8816	11.4879	10.7653	11.0419	11.1512	10.8994	10.121	10.3648	10.2648	13.8221	14.02	13.3079	10.9446	11.1102	11.3355	13.3901	13.1393	13.1747	11.4872	12.1374	11.8995	10.7215	10.8122	10.768	11.4113	11.1749	10.2977	13.5825	13.8333	13.89	12.7981	12.8748	12.9001	12.8399	12.8811	13.5323	12.7618	13.0978	13.4587	12.7741	12.9327	12.7949	11.8124	11.7366
Os03g0711400	Coatomer alpha subunit.	coatomer alpha subunit, putative, expressed	5.69775	5.43253	4.91327	6.44372	6.26715	5.36204	6.64927	6.62423	6.809	6.52697	6.28676	5.40507	7.09887	6.76045	6.47827	6.44865	6.7345	6.95711	6.09029	6.04882	6.19212	6.91849	6.90376	7.09511	6.26787	6.36677	6.07681	6.05735	6.24898	5.54095	6.63536	6.42575	6.47893	7.19496	6.65315	6.84544	5.7272	5.71143	6.32538	5.98568	5.93456	5.93056	6.45174	7.1006	7.14529	6.29422	7.1316
Os03g0711800	IRE homolog 1 (Fragment).	AGC_AGC_other_GWLd	10.3679	10.1644	9.3278	10.5771	10.1733	9.57612	10.5876	10.7377	10.4153	11.0293	10.9423	9.78577	10.5824	10.6059	9.71688	10.4193	11.0623	10.3675	9.43539	9.89153	9.36429	9.99988	10.1484	9.71392	9.63694	9.07718	9.95002	10.4656	10.7393	9.82248	10.4468	9.94496	10.0431	10.3821	9.46102	9.6302	9.85367	10.1336	10.2083	10.3291	10.0178	10.3732	11.1273	10.9054	10.7625	10.8748	11.2965
Os03g0721200	ARM repeat fold domain containing protein.	HEAT repeat family protein, putative, expressed	10.2908	10.6436	9.39366	11.1742	10.8927	10.046	11.272	10.979	10.9396	12.3062	12.2099	11.0077	10.9422	10.7115	10.3182	11.19	12.2305	11.3495	10.2293	10.757	11.0181	11.1815	11.6506	11.574	10.6745	10.4912	11.4758	11.4977	11.777	11.0532	11.9131	11.5741	11.6966	12.0129	11.0367	11.3462	11.286	11.4405	11.8404	11.7985	11.4069	12.0249	12.8615	12.7375	12.3098	12.0714	12.7388
Os03g0723600	Hypothetical protein.	expressed protein	8.44236	8.57693	8.31441	9.18112	9.20161	8.75597	9.69072	9.83792	9.48285	9.98283	10.1309	9.34786	9.47288	9.7017	9.17022	9.84693	10.3274	10.528	8.43906	9.1548	8.90817	9.09319	9.08857	8.97452	9.47784	8.68794	9.422	10.4154	11.0049	10.215	8.98294	9.02864	8.86738	8.42055	8.11567	8.44796	8.5239	8.61736	9.5061	8.92105	9.01371	8.93693	9.04207	9.12068	8.69653	10.3223	9.19848
Os03g0725000	Mitochondrial 60S ribosomal protein L6.	ribosomal protein L6, putative, expressed	9.80394	10.4521	9.75023	9.46428	9.88379	9.38284	9.93435	10.1614	10.1609	10.1612	10.6425	10.9529	9.83884	10.5208	10.5801	10.1184	9.97104	10.447	11.4135	10.7915	10.1954	11.1976	10.7369	11.2183	10.6698	10.4057	11.11	11.2672	10.8582	10.9373	10.1522	10.2484	10.9062	10.3843	10.121	10.4995	9.62843	9.36463	9.92967	9.88042	9.54211	10.3547	11.523	11.2417	11.1971	10.4319	11.098
Os03g0730500	Peptidase S10, serine carboxypeptidase family protein.	OsSCP20 - Putative Serine Carboxypeptidase homologue, expressed	5.52309	4.93915	7.28048	4.93671	5.06753	7.36961	5.35251	4.34154	4.97626	3.38428	3.36345	4.57426	3.09001	3.12244	2.64092	2.6624	2.79602	3.15126	8.25663	7.47983	9.95209	7.37684	8.75542	9.46198	7.09705	6.93369	6.47264	5.57925	6.00787	7.03169	4.19454	4.69343	4.74019	4.89421	5.38974	5.26999	4.76965	4.80699	3.91232	3.08346	4.1795	3.47953	6.76714	7.9096	7.65994	8.83277	7.9288
Os03g0733800	Endoplasmic oxidoreductin 1 precursor (EC 1.8.4.-).	endoplasmic oxidoreductin-1 precursor, putative, expressed	10.7665	10.8393	10.049	10.5535	10.4183	9.74181	10.7269	10.432	10.0437	10.6483	10.8242	9.99076	10.7097	10.6692	9.88849	9.66232	9.94717	8.95689	10.4703	10.7517	10.3664	9.50145	9.54613	9.49012	10.039	9.6862	10.3134	10.0267	9.62232	9.26955	12.1735	11.9829	12.2201	10.96	10.3418	10.6999	10.2395	10.3684	10.5676	10.8253	10.2261	10.2738	11.2556	10.8594	10.7008	10.4468	10.2824
Os03g0735300	DNA/RNA-binding protein Alba/DUF78 domain containing protein.	nucleic acid binding protein, putative, expressed	12.3026	12.6189	11.3669	11.9508	12.0888	11.3065	12.1166	12.6441	12.5028	12.017	12.3698	12.0175	12.3863	12.7879	12.672	11.9527	12.2751	12.5829	13.0936	13.0668	12.3212	13.6735	13.3276	13.2743	12.1414	11.6476	12.4713	12.4745	12.9782	12.5748	12.6879	12.4734	12.5307	12.9334	12.5771	12.4604	12.0052	12.1095	12.5034	12.0806	12.6489	12.837	14.0593	13.8912	13.6803	12.6169	13.7558
Os03g0738000	WD40-like domain containing protein.	phosphatidylinositol kinase, putative, expressed	8.84385	9.26381	7.28065	10.1185	10.1765	8.58644	9.87201	10.0167	9.88557	10.4903	10.3808	9.84496	10.0386	9.58191	9.87997	10.6599	10.7174	10.5961	9.46573	9.71512	9.05453	9.60976	9.46959	9.68816	9.12262	8.80893	9.08788	9.92799	9.84607	9.26594	9.26056	8.85369	9.07388	9.47408	8.68015	8.72643	8.11202	8.7808	8.58244	9.02785	8.67469	9.10134	10.6087	9.54915	9.60998	8.94144	9.91131
Os03g0739500	(No Hit)	No Hit	5.51454	4.97163	5.87565	5.85867	5.74898	6.97435	4.29041	4.24424	5.03434	4.22132	4.48333	6.42131	4.24432	4.53109	4.9616	4.64944	4.3982	5.28378	4.35841	5.30243	4.29923	5.39589	5.43886	4.83126	5.7684	6.78772	5.27415	5.18285	4.85339	5.77927	5.61182	6.31648	5.31174	5.4829	7.07048	5.93183	8.12964	7.33991	5.43732	6.64636	7.03936	5.42478	5.74893	4.32221	3.89321	4.80391	4.11214
Os03g0742700	(No Hit)	No Hit	8.00226	8.17865	8.65054	8.64451	8.68619	8.61587	8.51809	8.18771	7.78907	7.57114	7.70608	9.12661	6.20204	6.21952	6.88654	6.25708	7.0675	6.66376	6.35746	6.10414	7.4965	6.29397	7.07013	6.74426	7.44881	7.23531	7.56877	6.56234	7.38127	7.94048	8.64998	8.78366	9.10316	9.17679	9.34651	9.76849	11.627	9.56426	8.83983	9.64325	9.63179	8.3453	8.48971	6.62394	6.23592	7.76711	6.50306
Os03g0745000	Heat shock factor (HSF)-type, DNA-binding domain containing protein.	HSF-type DNA-binding domain containing protein, expressed	1.86276	-0.805971	2.8239	2.57651	2.16889	0.691863	2.18846	1.33522	0.686666	2.77522	1.78049	3.06345	6.87957	5.36873	7.17534	3.14441	2.54553	5.25877	7.02086	8.27372	6.79877	1.04011	2.04078	1.69669	1.10387	1.06709	3.46095	2.73203	2.23262	2.36757	8.29798	8.07736	8.46152	4.96912	4.32154	6.26804	7.06611	6.98456	8.26764	7.55226	6.21708	8.46142	5.37162	5.44251	4.84792	1.97184	2.3252
Os03g0747200	Conserved hypothetical protein.	expressed protein	13.145	13.2686	13.0824	13.5334	13.6915	13.5949	13.3793	13.8659	13.7202	13.4297	13.9381	13.4767	13.4542	13.6249	13.1238	13.7223	13.794	13.5109	13.1053	12.9703	12.8653	12.8814	13.0808	13.1881	13.071	12.6916	13.0506	13.4504	13.8069	13.3922	12.6797	12.6602	13.0718	12.6305	12.1674	12.9161	12.9061	12.7988	13.1298	12.9945	12.5904	13.2276	13.5924	13.6622	13.5883	13.6507	13.5735
Os03g0748200	Zn-finger-like, PHD finger domain containing protein.	PHD-finger domain containing protein, putative, expressed	10.5079	10.332	9.66005	10.4528	10.2964	9.89719	10.7005	10.532	10.2247	10.1908	10.1966	9.80758	10.499	10.7733	10.2914	10.2675	10.5367	10.0362	9.7408	9.73965	9.22979	9.33392	9.32591	9.14633	9.6212	8.91636	9.4652	9.01851	9.21948	8.808	9.93072	9.66154	9.67825	9.87671	9.30215	9.23334	8.96595	9.1573	9.45742	9.57201	9.19451	9.33654	10.1197	9.80235	9.53275	8.44513	9.3235
Os03g0754900	Cleavage stimulation factor 50K chain (Cleavage stimulation factor 50).	WD domain, G-beta repeat domain containing protein, expressed	9.45365	9.43972	8.75398	9.73943	9.57365	8.91411	9.98724	9.3401	9.18124	9.97567	9.42281	8.83135	9.21901	9.27258	9.53194	9.17389	9.66651	9.35319	8.86204	8.68382	9.12511	8.87554	9.16889	9.44099	8.28996	7.9287	8.01897	8.55598	8.3809	8.22447	9.03171	8.78819	8.68334	9.24479	8.47677	8.58774	8.07459	8.45472	8.48405	9.17247	8.58947	8.70436	9.90323	9.35454	9.15868	9.5778	9.78289
Os03g0755000	Protein kinase domain containing protein.	STE_PAK_Ste20_KHSh_GCKh_HPKh	10.8417	10.7227	9.97761	10.8577	10.7982	10.0795	10.7888	10.9413	10.6866	10.7394	10.9857	9.9877	10.6623	10.6463	10.0969	10.2645	10.795	10.133	10.2207	10.4336	9.9163	11.1894	11.3239	11.0169	9.76622	8.9718	10.1047	9.68176	10.1959	9.74438	10.7902	10.5158	10.6952	11.164	10.6045	10.632	10.0838	10.2312	10.2161	10.3447	10.2822	10.4389	12.0779	11.7822	11.6506	10.5527	12.11
Os03g0755700	60S ribosomal protein L13a-2.	No Hit	13.2475	13.5944	12.1086	13.0917	13.3035	12.4453	12.958	13.7565	13.6267	13.3316	13.7871	13.5294	13.632	13.7866	13.5673	13.8426	13.8655	13.8326	14.611	14.1935	13.4093	14.9851	14.6939	14.5227	12.7572	12.3503	12.5452	13.0499	13.7739	12.6578	14.1942	14.1028	14.2648	14.4029	14.126	13.9682	13.0096	13.0127	13.4819	13.5354	13.1971	13.744	14.9437	14.7683	14.6298	12.171	14.2598
Os03g0758000	WRKY DNA binding protein.	OsWRKY3 - Superfamily of TFs having WRKY and zinc finger domains, expressed	3.36259	3.18646	3.7071	3.5794	3.3008	2.45629	3.10618	1.77169	2.0879	2.3525	2.9512	3.931	4.52999	4.29652	4.48215	4.35221	3.8341	3.54072	1.55049	3.03429	2.39476	3.22571	2.51849	2.55086	4.38856	2.88505	4.28751	3.1479	3.5944	2.80828	2.67936	3.36633	2.2239	2.50527	3.97053	2.23284	3.59697	3.2838	1.93973	1.91261	2.57707	2.65384	2.52174	2.7323	1.81603	2.69985	1.44274
Os03g0758100	Alpha-1,4 glucan phosphorylase, L-1 isozyme, chloroplast precursor (EC 2.4.1.1) (Starch phosphorylase L-1).	alpha-glucan phosphorylast isozyme, putative, expressed	13.6555	13.522	12.6752	13.0692	13.1394	12.1135	11.2866	10.7278	10.6974	7.2933	7.28411	6.77884	12.0275	12.0123	12.2881	11.5178	11.5747	11.7305	13.6796	14.9802	13.9493	14.2905	13.7361	13.8728	13.1901	13.0517	14.3767	10.1963	9.72583	10.7434	9.86667	9.62218	9.89143	10.046	9.1201	8.97602	7.89291	7.73306	8.49139	8.14434	7.54371	8.76313	14.213	13.6291	13.5937	9.83245	13.0315
Os03g0758800	Eukaryotic translation initiation factor 5A-2 (eIF-5A) (eIF-4D).	eukaryotic translation initiation factor 5A, putative, expressed	8.88343	8.80924	8.42821	8.86805	8.90004	8.87311	8.30824	8.48387	8.48717	8.29674	8.39477	8.35359	8.55499	9.0657	8.93634	8.39731	8.6379	9.15199	9.99459	9.58799	8.95427	10.7135	10.2232	10.1512	8.19501	8.23491	8.01013	9.22354	8.69738	7.86236	9.63195	9.6324	9.69452	9.87616	9.77389	9.18049	7.35787	7.59489	8.15234	8.40547	8.33006	8.22712	9.1569	9.4372	9.04425	7.88025	9.06391
Os03g0760700	Aspartate-semialdehyde dehydrogenase (EC 1.2.1.11) (Fragment).	semialdehyde dehydrogenase, NAD binding domain containing protein, putative, expressed	11.1389	11.2309	9.71936	10.9304	10.8236	9.76245	10.263	10.5301	10.3052	10.6921	10.4797	9.85686	10.3808	10.1438	10.3338	10.4521	10.5455	10.2336	11.7301	11.619	11.2939	12.068	12.068	12.0928	10.4278	9.76231	10.6122	10.6405	10.519	9.96998	12.1776	11.6161	11.4082	12.0959	11.5568	11.8736	10.3845	10.6552	10.7777	12.013	10.8524	10.8564	12.5145	12.2165	11.9241	10.4062	11.8396
Os03g0784700	Ferredoxin--NADP reductase, root isozyme, chloroplast precursor (EC 1.18.1.2) (FNR).	ferredoxin--NADP reductase, chloroplast precursor, putative, expressed	10.2455	10.34	10.3539	9.92221	10.2635	10.3455	10.1516	10.2379	10.3174	9.65768	10.019	9.90843	11.3718	11.7921	11.4878	10.5209	10.6384	10.4673	11.9236	11.748	11.1067	11.8046	11.555	11.5374	11.0183	10.6293	10.6216	10.2303	10.2898	10.0823	11.7233	11.6472	11.8789	11.7509	11.4706	11.4001	10.5997	10.6107	10.9106	10.4829	10.6398	11.0353	12.4464	12.1891	11.9337	10.8825	11.6926
Os03g0785800	Transcription factor PCF6 (Fragment).	TCP family transcription factor, putative, expressed	6.69733	6.71272	6.05993	7.42058	7.64392	7.40194	5.92154	6.01053	5.79224	7.45925	8.02237	7.20411	4.80782	5.33413	4.88393	6.16902	6.63405	6.12686	10.2282	9.91348	9.00724	11.4563	11.2836	10.886	6.69008	6.91007	7.05503	8.34265	9.07082	8.73277	7.71303	7.99526	7.44123	8.35636	8.39658	8.13457	6.66558	6.89569	6.50628	7.17036	7.31015	6.48908	9.39345	9.63436	9.37722	8.44882	9.74632
Os03g0791700	Protein kinase domain containing protein.	protein kinase, putative, expressed	6.76916	6.93684	6.69774	7.65225	7.78941	7.38938	6.04145	5.71174	5.32557	8.12191	8.81963	7.64411	6.80432	7.1872	6.55767	7.93208	8.19261	8.08635	12.1121	10.926	11.8715	12.4832	12.6966	12.565	3.94117	5.64965	5.38759	8.95982	9.18364	8.41509	8.04788	8.01809	8.03162	8.3937	8.18289	7.39465	7.35083	7.0375	6.95853	7.07579	7.46646	7.22512	12.5572	12.4875	12.2932	9.23615	12.5122
Os03g0792500	MATH domain containing protein.	MBTB3 - Bric-a-Brac, Tramtrack, Broad Complex BTB domain with Meprin and TRAF Homology MATH domain, expressed	7.95868	7.68498	8.2582	8.39224	8.60106	8.04906	8.19402	8.4431	8.26007	8.02159	8.08298	7.72006	8.56894	9.22331	8.56717	8.88341	8.88742	9.22174	8.23722	8.1215	7.46253	8.85768	8.3601	8.31996	8.32252	8.24552	7.85441	8.4504	8.28982	7.8823	7.73887	7.7712	8.13201	8.0141	7.82637	8.01469	6.73066	6.54484	7.09662	6.91074	6.86543	7.06105	7.09229	7.66389	7.46228	7.33631	7.28563
Os03g0802500	AAA ATPase, central region domain containing protein.	ATPase, putative, expressed	4.54461	5.12387	5.99415	8.90689	8.32889	8.27668	5.91157	5.53722	5.79118	7.48988	7.31498	7.73486	7.05073	6.82832	7.0104	7.11078	7.14387	7.77085	7.67935	8.27365	8.32994	6.79378	7.59636	7.28819	6.51769	6.99875	6.22782	8.77377	8.27205	7.5628	9.48871	9.42924	9.56637	9.41921	9.21232	9.3345	9.34146	9.4892	9.72293	9.81412	9.12218	9.75064	4.99513	5.68907	6.23051	9.96275	5.73133
Os03g0803200	Conserved hypothetical protein.	expressed protein	3.1764	3.76885	1.5635	3.82275	3.0176	3.40697	3.69735	2.73106	2.6664	6.5069	3.86988	5.0415	3.58722	3.67063	1.73153	4.52795	3.89412	4.05317	3.88787	4.42738	2.40196	5.44301	4.82585	3.74532	5.01146	5.21728	3.9294	4.66879	4.44206	4.30548	4.53923	6.18275	2.85826	4.46821	6.63259	3.89893	5.04413	6.28091	3.15495	4.39616	6.07286	3.18371	3.73734	4.9075	3.3514	4.77678	4.3176
Os03g0804800	Cct8-prov protein.	T-complex protein, putative, expressed	7.94574	8.3699	7.03744	7.79128	7.89472	6.79924	8.83142	9.26734	9.03141	8.7984	9.06553	8.54609	8.95088	9.55495	8.9079	8.38726	8.9912	8.81372	10.263	10.0039	8.40926	10.5717	9.95272	9.52595	9.29199	9.54588	10.5961	10.8815	10.2998	9.67006	9.96442	9.87263	9.81544	10.1495	9.49965	9.05846	8.14145	8.68409	8.94842	9.38932	8.95508	9.27415	10.7035	10.741	10.4203	7.71676	10.1918
Os03g0805200	RNA helicase (Fragment).	DEAD-box ATP-dependent RNA helicase, putative, expressed	10.2496	10.4296	10.1637	9.46509	9.9063	9.65577	9.81006	10.0593	10.1437	8.81114	8.9432	8.52182	9.93782	10.3691	10.3522	9.14121	9.44425	10.1716	8.58749	8.85887	9.03955	8.82106	9.10119	9.53025	7.59411	7.80431	6.15988	7.15038	8.46334	5.83683	9.43952	9.3512	10.0163	9.10785	8.649	9.59314	9.4472	9.03815	9.65825	8.87535	8.82196	9.0232	8.09373	9.51372	9.68413	9.4583	9.13339
Os03g0807200	Conserved hypothetical protein.	expressed protein	10.4048	10.3722	9.36272	10.1255	9.91009	9.03533	10.5808	10.1793	9.852	10.4431	10.1236	9.65186	10.3139	10.5984	10.5514	9.86499	10.0634	9.92025	10.5032	10.1883	9.96117	10.4919	10.3025	10.5493	9.63726	9.05354	9.90215	9.29739	9.1324	8.63878	9.75102	9.50889	9.77869	10.1741	9.4982	9.54975	9.18079	9.03226	9.2319	9.54887	9.14738	9.44787	11.6163	10.983	10.9325	10.3002	11.1061
Os03g0808900	Seed imbibition protein.	uncharacterized glycosyltransferase, putative, expressed	10.114	10.0517	10.4355	9.81157	10.1332	10.3761	11.0313	11.1732	11.3595	10.5144	10.9502	11.1648	8.97327	9.19871	10.0453	9.81269	9.54228	10.2181	9.70959	8.80381	9.31448	8.13221	7.94775	8.69665	9.22072	8.5923	8.6318	9.46029	10.8287	10.6704	7.00288	7.3969	8.30925	7.58965	6.9605	7.77949	6.90255	6.37466	7.41966	6.61	6.66778	7.19253	9.95191	10.8349	10.921	9.58364	10.7054
Os03g0822700	ARM repeat fold domain containing protein.	armadillo/beta-catenin-like repeat containing protein, expressed	11.4082	11.2175	10.4806	11.1436	11.0141	10.447	10.8888	10.7973	10.6151	10.9502	10.9449	10.5829	11.6676	11.8095	11.3002	10.4948	10.6733	10.2147	11.0278	11.0329	10.3733	10.9523	10.7081	10.4916	10.2719	10.0524	10.5729	11.2253	10.8773	10.0587	10.8109	10.2691	10.4491	10.6432	9.95483	9.88261	9.14641	9.8517	10.0226	10.2742	9.66373	10.0378	10.9432	10.8018	10.6861	8.30311	10.5214
Os03g0833300	SBP domain containing protein.	OsSPL6 - SBP-box gene family member, expressed	9.48999	9.6684	8.98577	9.52463	9.71776	8.79024	10.0704	10.3158	9.7241	10.0703	10.0203	9.1289	9.72516	10.0931	9.8412	8.95301	9.91849	9.74133	8.50693	8.84234	9.26649	8.43154	8.77065	9.21785	8.67215	7.91556	7.75352	9.13772	9.81544	7.89163	9.61317	9.1477	9.79325	9.47299	8.38374	9.57501	9.44228	9.37351	9.70972	9.72631	9.40879	9.51371	8.88503	9.72312	9.38458	9.34821	9.85446
Os03g0834000	Flap endonuclease-1b.	FEN1B - Putative flap endonuclease protein, expressed	9.91617	10.3591	9.31525	10.539	10.9251	9.9647	10.2982	10.7017	10.3503	10.6749	11.478	10.5087	10.0188	9.80619	9.99853	10.569	10.8558	9.95415	10.6126	10.2388	10.7629	10.7831	10.8659	10.9047	9.90689	9.41346	10.4904	10.6905	11.0059	10.4455	9.1472	9.18106	9.59471	9.50932	8.79616	9.46751	9.5562	9.80126	10.0385	10.1084	10.0053	10.3521	11.4888	10.9653	10.6713	10.9653	11.0081
Os03g0841400	(No Hit)	No Hit	5.22321	6.44225	6.21799	7.02138	6.36297	7.29986	6.5041	8.07826	7.30266	5.86416	5.14196	6.62406	6.35386	4.58216	6.02073	6.89061	7.38588	5.54064	4.07847	4.58537	5.56995	4.56473	4.59637	4.29027	5.76551	5.64774	5.57831	4.72839	4.26662	5.55962	5.80945	6.19688	5.08251	5.7204	6.45318	6.81301	8.86434	7.02718	6.10817	6.64591	6.41143	5.43671	6.45344	4.73505	4.38426	3.73723	4.7315
Os03g0844600	Lipolytic enzyme, G-D-S-L family protein.	GDSL-like lipase/acylhydrolase, putative, expressed	3.13582	2.94565	5.87202	4.08133	3.7363	3.76136	4.74333	3.80699	4.51314	4.2184	4.41775	5.28717	3.96565	3.63355	1.9458	3.61846	3.6161	3.25777	11.7826	11.4188	11.536	11.935	12.1747	12.2102	7.99426	7.84433	8.89041	8.27901	7.60406	8.5503	6.48432	6.35819	6.84584	6.59177	6.11987	5.94983	5.72838	5.78425	7.12844	5.47052	5.43848	7.32351	10.7089	12.0288	12.3296	11.0123	11.4421
Os03g0847700	(No Hit)	No Hit	6.38537	6.79276	7.50188	7.08627	7.36056	7.55179	7.43486	6.84018	6.63711	6.52876	6.42018	7.86258	4.20662	4.61323	5.71534	4.57879	5.82555	5.64336	4.93732	4.72199	6.45136	4.79805	5.41741	5.69793	5.59355	5.56691	6.61474	5.38251	5.60851	6.67415	7.44139	7.50965	8.36626	8.14396	8.17802	8.52691	9.45106	8.1381	7.7397	8.55445	8.00123	7.12323	7.34727	5.22216	5.42097	6.81232	5.69745
Os03g0859100	Lipolytic enzyme, G-D-S-L family protein.	GDSL-like lipase/acylhydrolase, putative, expressed	1.82823	3.18347	1.93044	1.407	1.92793	2.43469	3.02956	1.3204	2.05007	2.67041	1.10135	1.01929	3.36247	2.05472	0.804431	0.874425	-0.157328	2.57158	4.43741	2.77355	5.5905	4.7031	6.03512	6.04093	3.37044	4.57121	3.17847	2.36355	1.13077	3.78354	1.43673	-0.0620201	1.81043	5.11499	0.935752	0.491189	3.07524	0.110911	1.58664	1.99188	0.451243	0.901211	1.38525	4.31486	4.58433	4.02481	4.15848
Os03g0859300	RNA-binding protein Lupus La domain containing protein.	la domain containing protein, putative, expressed	10.7872	10.9888	9.97577	10.8952	10.7514	10.1538	10.4615	11.1371	11.0934	10.7287	10.8223	10.2043	11.173	11.191	10.8728	10.5248	11.069	10.86	10.2031	10.1402	10.1755	10.7834	10.8211	10.7025	9.62073	8.69428	9.11575	9.53063	10.1349	9.23311	10.3769	10.2413	10.1722	10.8014	10.3553	10.3422	9.84073	9.80176	10.2456	10.3855	9.76287	10.4155	11.5248	10.9717	10.9281	8.69438	10.972
Os03g0859600	RuBisCO subunit binding-protein alpha subunit, chloroplast precursor (60 kDa chaperonin alpha subunit) (CPN-60 alpha).	T-complex protein, putative, expressed	9.06489	9.27767	8.85747	8.85256	8.78005	8.40921	9.79593	9.99308	10.1861	9.44095	9.46502	9.44885	11.1031	11.0004	11.1258	10.0818	10.2339	10.4365	11.0681	11.3239	10.4723	10.6205	10.1505	10.5141	10.6325	10.027	10.5081	9.73321	9.84737	9.71752	11.4991	11.1732	11.5325	11.0282	10.2439	10.3216	10.4559	10.4144	11.2241	10.0479	10.3538	11.1662	12.0643	11.8617	11.9754	9.09604	11.0112
Os03g0859700	RuBisCO subunit binding-protein alpha subunit, chloroplast precursor (60 kDa chaperonin alpha subunit) (CPN-60 alpha) (Fragment).	No Hit	7.25798	7.56445	6.65382	6.9382	7.0306	6.15572	8.19494	8.36246	7.83666	7.94056	7.85788	7.2455	8.98906	9.12668	8.73295	7.85657	8.55738	7.90918	9.21925	9.43572	8.13745	8.35166	8.21968	8.1564	7.20743	6.92249	7.01011	7.65477	8.006	5.74655	9.79269	9.15514	9.64378	9.27568	8.0398	8.44465	8.86512	8.79714	9.06826	8.71332	8.55016	8.77293	9.38335	10.0484	9.68328	6.67718	9.38027
Os03g0861400	Heavy metal transport/detoxification protein domain containing protein.	heavy metal-associated domain containing protein, expressed	5.17092	4.54562	5.40122	5.03939	5.0357	5.55718	2.69921	2.2407	2.80183	2.24243	2.68125	3.48969	3.13276	2.79809	2.85325	4.08312	3.46066	4.04653	6.04654	4.86525	6.16458	6.40039	6.78056	6.94047	4.89194	4.22388	4.06682	3.61066	3.58251	3.72753	7.76919	7.00772	8.16741	7.97587	7.60458	7.30376	6.11076	5.89597	6.95285	5.77739	6.29458	6.3579	6.85059	9.27469	8.95678	5.34198	8.45959
Os04g0102500	Phosphoglycerate mutase-like protein.	phosphoglycerate mutase, putative, expressed	11.3832	11.0324	10.331	11.2864	11.267	10.7897	9.75887	9.51641	9.31023	10.1028	9.91996	9.45443	11.4247	11.0773	10.666	10.5934	10.6641	10.6236	10.4902	10.5873	10.4936	10.2274	10.6101	10.5947	9.47855	9.08539	9.81212	9.75798	9.56375	8.9102	10.7281	10.3984	10.7045	10.9495	10.0717	10.2595	9.56819	9.9406	10.3101	10.2992	10.1721	10.2056	10.59	10.7954	10.3443	9.69629	10.2855
Os04g0105000	Zn-finger, C-x8-C-x5-C-x3-H type domain containing protein.	zinc finger C-x8-C-x5-C-x3-H type family protein, expressed	10.3166	10.6574	9.19964	9.92976	10.115	9.01083	10.0907	10.3863	10.2313	10.3423	10.4106	9.75532	10.4535	10.2776	10.4349	9.98308	10.3072	10.0005	10.5547	10.4431	9.92982	11.0269	10.7881	11.0445	9.49623	8.84266	9.74152	9.18759	9.5944	9.18166	10.5115	10.2601	10.5387	10.8562	10.2789	10.0861	9.46004	9.37792	9.84326	9.4984	9.42509	10.2816	11.7846	11.1159	11.0573	9.32003	11.0979
Os04g0116800	Naringenin-chalcone synthase family protein.	3-ketoacyl-CoA synthase 6, putative, expressed	2.70628	6.60103	4.09995	2.39357	2.1243	5.22984	1.28593	1.93666	2.51506	2.50492	1.71434	4.33879	2.48077	2.25157	0.806281	2.8117	2.66798	1.25295	5.21219	2.63203	6.13884	1.97678	3.59618	2.98789	4.60568	3.07954	4.11041	1.59261	2.59087	3.79612	3.11396	2.81609	1.58875	1.89639	3.53177	3.02677	4.29558	3.60193	2.31226	0.986343	2.30697	2.13398	2.39876	4.55458	3.09192	3.93615	3.52072
Os04g0127800	Conserved hypothetical protein.	expressed protein	5.5989	5.60014	5.51556	5.19326	4.89317	5.61498	6.19861	4.35357	4.29463	5.04193	4.73695	4.36594	4.69502	4.82076	3.86805	5.42319	5.37413	4.42474	4.79853	5.76787	5.12898	6.18741	5.56674	5.84595	7.07326	6.55874	6.01346	5.29799	5.45718	5.34694	6.13827	6.46101	5.34642	6.1231	6.87001	5.77023	6.29618	6.72279	6.50504	5.72886	6.51853	6.34	7.88482	7.3963	7.1307	6.03425	8.20644
Os04g0187900	(No Hit)	No Hit	8.66789	8.70834	8.61432	8.32755	8.33102	8.47396	8.75732	8.25045	8.04657	8.57596	8.16682	8.41483	6.53103	6.05999	6.89534	6.52413	7.56725	6.72913	6.73677	7.52367	8.00835	6.09947	6.49964	6.57606	7.40341	6.86931	7.35532	7.07637	7.55971	7.02955	7.79494	7.54554	7.91325	7.38495	7.17609	7.71511	9.91845	8.33912	8.1041	8.76736	8.04236	7.94784	7.89732	5.98852	5.18736	7.72983	5.46643
Os04g0190900	(No Hit)	No Hit	5.42254	5.29663	6.17626	5.7553	6.20634	6.45727	4.99349	5.17314	5.20131	5.29235	5.10853	6.86868	3.86538	3.28898	4.37048	4.05196	4.4125	4.75292	5.69122	5.46292	6.46737	4.17765	5.15026	5.47481	4.36004	2.95122	4.70498	4.5512	4.9641	5.95569	5.65129	6.14574	6.03908	5.30236	5.67247	5.86113	9.37947	7.3954	6.56605	7.58915	7.14363	6.26921	7.71101	7.16613	6.40521	6.2455	6.13004
Os04g0196500	Zn-finger, CCHC type domain containing protein.	No Hit	4.49078	3.40341	4.13875	3.62453	3.74204	3.36067	3.26186	3.72292	2.88574	3.73563	2.44224	4.12642	3.13306	2.08072	3.88421	2.6076	3.16142	3.54307	2.28698	2.46177	3.56255	4.56094	2.40301	1.79504	2.21751	4.08252	3.41433	1.5196	1.30647	3.73397	3.90888	3.9987	3.61757	3.10136	4.51979	3.83263	7.57005	5.71669	4.3694	5.44787	5.64079	4.55633	4.06117	0.96222	0.55564	3.58281	2.03573
Os04g0213400	(No Hit)	No Hit	5.17723	6.24176	6.14645	6.83376	6.41708	7.06777	6.67688	7.8808	7.18107	6.11103	5.01089	6.30861	6.40839	4.20646	6.13276	7.00982	7.27185	5.6133	3.83318	4.5282	5.81274	4.52381	4.40181	4.37499	6.44595	6.40517	6.10101	4.645	4.07653	5.96645	5.61848	5.9873	5.3916	5.66455	6.49392	7.01505	8.90817	6.93415	6.00064	6.60427	6.43628	5.43481	6.56686	4.73309	4.58744	5.75132	4.64943
Os04g0219900	(No Hit)	No Hit	5.57006	6.31878	6.32452	7.12845	6.49238	7.34003	6.7582	8.19181	7.40279	7.25795	5.12596	6.71119	6.54446	4.40669	6.63694	7.03863	7.47106	5.64245	4.01192	4.9975	5.99584	4.55533	4.54836	4.6338	5.31991	5.67257	5.7572	4.72787	4.40016	5.6215	5.56477	5.99998	5.36305	5.62185	6.41196	6.94375	9.10874	7.00938	6.14183	6.51247	6.73314	5.63044	6.67529	4.96338	4.73821	5.77261	4.50406
Os04g0255600	Cytochrome P450 family protein.	cytochrome P450, putative, expressed	6.59449	6.66929	7.4138	7.41093	7.39471	7.72957	6.2482	6.0604	6.07346	5.9122	5.538	7.84076	5.1868	5.31525	5.69912	5.81899	5.74344	6.53985	5.84739	5.88498	5.9364	6.37044	6.14607	6.32111	6.84734	5.9744	6.83291	6.64945	6.58324	7.4192	5.48973	6.03676	5.72229	5.77207	6.65476	6.11497	10.1422	7.96137	6.81592	8.4739	7.7464	6.42875	8.06448	5.20162	5.26414	6.55014	5.27653
Os04g0255700	(No Hit)	No Hit	7.06192	7.37186	7.97753	7.60615	7.78201	7.8533	7.56704	7.52685	7.06794	6.6368	6.8556	8.26107	5.31677	4.91363	6.30801	4.72879	6.14531	5.91499	5.19615	5.37687	6.66635	5.46417	5.87464	5.88962	5.6893	5.66793	6.54263	5.94636	5.95279	6.67087	7.93366	7.89519	8.62761	8.62955	8.52763	9.09194	9.98837	8.36881	8.19724	7.96682	8.54149	7.58695	7.69814	6.03929	5.81456	7.04746	5.79395
Os04g0270100	EF-1-alpha-related GTP-binding protein.	elongation factor Tu, putative, expressed	11.4537	11.5047	10.8059	10.9393	10.9182	10.1826	10.9243	11.3122	11.1705	10.8106	11.1633	10.5985	11.4551	11.4786	11.4965	11.3723	11.3401	11.2578	11.1892	11.1624	10.9518	11.6333	11.5787	11.6307	9.93454	9.63658	10.393	10.5775	10.9777	9.43909	10.9337	10.9257	11.1172	11.2304	10.8093	10.6552	9.54674	9.53573	10.4065	9.9266	10.0407	10.6895	12.3461	12.5122	12.1036	10.9813	11.8929
Os04g0276200	ARM repeat fold domain containing protein.	pumilio-family RNA binding repeat containing protein, expressed	1.31065	1.36945	1.2502	1.164	1.80396	2.81152	3.44369	0.769829	0.837772	2.08292	1.16019	2.82138	0.273444	2.23433	1.91287	1.58719	-0.280579	1.42943	1.48808	1.04834	1.98129	0.488692	0.716017	1.28432	2.10875	3.746	3.66617	-0.311886	1.3862	-0.576956	0.571086	0.328055	-0.361393	-0.704276	-0.635159	0.357839	3.69913	0.0289121	0.902322	-0.674231	-0.206563	2.12316	2.06193	0.340192	0.794838	1.82038	1.22378
Os04g0283700	Hypothetical protein.	No Hit	7.77659	8.05799	7.46503	8.22363	8.55336	7.82732	7.87152	8.04053	7.90457	8.05072	8.10473	7.52755	8.4397	8.77144	8.43562	7.78295	8.51337	8.47574	7.25115	7.19911	7.46318	8.20951	8.37351	8.69891	6.42929	6.16588	5.97461	7.24006	7.86148	6.88341	7.78561	7.73894	8.17048	7.9361	7.57779	7.88377	7.24578	6.97071	7.46214	7.01438	7.20079	7.45587	8.03914	8.83864	8.70353	7.20673	8.63438
Os04g0286600	Protein of unknown function DUF635 family protein.	No Hit	2.15275	3.404	4.12994	2.50753	2.60442	4.01722	3.50982	2.34139	2.09019	2.10167	1.16076	3.86384	2.45688	2.93689	2.97983	2.44304	0.639197	2.32006	3.22521	2.56188	1.90396	3.52524	3.5045	3.28872	4.25559	4.55088	2.68559	3.63431	1.3271	4.31942	4.95804	5.21815	3.31367	4.53172	6.08248	5.55992	5.60127	5.46622	4.04343	4.01548	4.99189	3.33804	3.13969	3.09376	2.12883	2.28414	1.93402
Os04g0289800	Zn-finger, RING domain containing protein.	zinc finger, C3HC4 type domain containing protein	2.08174	6.53829	3.29125	2.56058	1.88356	3.39317	1.73233	1.37791	2.89382	3.48962	3.73535	3.16758	1.93449	0.658513	2.98994	1.95439	2.18423	2.64464	2.29989	1.33953	2.91821	1.31007	0.900468	2.92932	2.36604	-1.75761	1.78934	2.85482	1.08308	3.70093	2.06497	2.01491	1.96052	1.82582	2.78139	2.81537	3.71811	1.85874	1.81054	4.66682	0.108606	1.87224	1.75897	1.73051	1.45809	1.16155	1.1157
Os04g0348800	Response regulator receiver domain containing protein.	two-component response regulator, putative, expressed	2.27685	3.05456	2.43417	2.94705	2.19086	0.541246	2.61323	2.63822	3.5658	2.54902	2.43682	1.39482	2.79796	3.00664	2.987	1.7307	2.16067	1.91057	1.79311	2.54022	0.0596223	2.50263	2.43159	2.27417	-0.863084	4.16177	3.24021	2.02163	2.89207	1.69225	2.90849	3.02454	1.54652	1.98286	4.29739	2.73914	4.90027	2.19924	1.77015	2.74324	3.79091	2.0758	2.7947	2.83482	2.34016	1.53927	2.84453
Os04g0352400	Immunophilin FK506 binding protein FKBP12.	peptidyl-prolyl isomerase, putative, expressed	4.59139	5.09194	5.64269	1.65132	4.22031	1.2687	6.85996	6.31452	5.79519	4.69732	2.95288	3.33688	11.6562	9.5191	9.49832	4.1329	3.91105	4.19039	11.8027	12.003	12.093	3.0502	1.94835	3.27869	7.73862	6.7147	8.62849	3.90513	2.85193	2.7632	10.7388	10.6815	10.7495	5.79076	5.03951	5.98816	10.537	10.135	10.4028	8.91154	8.14881	9.82324	11.8991	12.6524	12.1148	6.38066	5.36171
Os04g0364300	(No Hit)	No Hit	6.57336	6.84175	7.04889	7.25611	7.71558	7.67469	5.69937	6.02606	6.19279	5.193	5.55017	8.15204	5.61386	4.54482	5.2847	6.09522	4.89834	5.69932	5.2266	4.50452	4.77579	4.61901	4.91489	4.36652	5.74429	6.66499	6.53015	5.09163	4.94409	7.01738	5.18642	6.02647	5.88279	4.9717	6.07501	5.9135	10.8007	8.22572	7.0251	8.51313	8.00404	6.60394	8.16765	5.06362	4.32787	6.07121	4.73938
Os04g0381500	Hypothetical protein.	DEFL49 - Defensin and Defensin-like DEFL family, expressed	2.77321	2.65191	2.67568	2.45659	0.741283	2.72556	2.49052	1.28326	0.387599	2.7104	0.954115	2.95913	1.68711	2.51941	2.48674	2.52702	2.33218	3.25933	0.292157	1.87039	0.431687	1.74038	2.22132	2.16924	4.48393	-1.43829	4.2077	2.77388	1.28166	4.33007	3.60811	3.76129	2.06122	3.45126	4.86549	4.8882	3.4012	3.58563	1.70327	1.89127	2.62111	2.18875	1.05141	2.45442	2.63042	1.03855	1.19284
Os04g0412300	Glycoside hydrolase, family 17 protein.	glycosyl hydrolases family 17, putative, expressed	7.55238	7.71077	7.40532	9.34005	9.51704	8.77296	8.35547	8.40014	8.25552	9.00778	9.06333	7.93269	8.23023	8.16845	8.10608	8.80948	9.16491	8.67046	5.95954	7.20323	7.16793	7.4454	6.74663	6.92067	7.16487	6.87694	6.20516	8.21784	8.66023	7.43437	6.62972	6.04487	7.0515	6.94158	5.80229	5.72841	4.24593	5.04628	6.32425	5.54229	5.18536	6.00847	4.86035	5.19038	5.14337	5.62944	5.39731
Os04g0413500	Cell wall invertase 2.	glycosyl hydrolases, putative, expressed	3.36713	2.95708	2.85638	3.31664	1.21787	2.96916	2.91046	2.96841	3.59468	2.57154	1.56753	2.72634	3.03444	3.28694	3.0726	3.16529	2.91661	2.52398	11.913	11.3395	10.6082	12.1098	12.0333	11.6069	5.26003	2.51755	5.64806	3.67846	2.10207	3.89259	11.9257	11.499	11.2517	12.6925	11.8102	11.5924	9.16626	8.85166	10.1384	9.37617	9.63775	9.63962	12.411	13.1649	12.5835	4.24764	10.9003
Os04g0416100	Transcription factor E2F/dimerisation partner (TDP) family protein.	E2F family transcription factor protein, putative, expressed	7.36349	7.35456	7.6331	7.58196	7.59863	7.531	7.61247	6.88979	6.88353	7.51715	7.13477	6.91858	7.15305	6.90107	7.37488	6.37076	7.05497	6.18847	6.66156	6.83542	7.51498	6.76683	7.26372	7.70033	6.54332	6.33329	6.24536	6.36598	6.69947	6.83985	6.47355	6.60787	6.53497	6.59491	6.08915	6.50608	6.68528	7.13692	6.99948	7.33598	6.93172	7.12014	7.95919	7.69986	7.2595	8.69713	8.03976
Os04g0439300	(No Hit)	DDT domain-containing protein, putative, expressed	9.39869	9.61086	9.39873	9.85195	10.1211	9.17499	9.6417	10.1611	10.0105	10.1111	10.4546	10.1026	10.4944	10.7614	10.6046	10.1394	10.7924	10.8558	8.43832	8.81362	8.8546	9.00557	8.91208	8.90519	9.28366	8.64587	9.05876	9.73043	10.2221	9.39128	9.29107	9.27919	10.1139	9.53417	9.18695	9.44246	10.4656	9.40134	9.73713	9.22625	9.76307	10.1238	9.32228	9.04074	8.90949	9.10099	9.33255
Os04g0445300	Plant invertase/pectin methylesterase inhibitor domain containing protein.	PME/invertase inhibitor, putative, expressed	6.4137	6.33754	7.76068	7.11306	7.18558	6.85263	6.43596	6.78391	6.8139	6.13866	5.73854	5.77661	7.54637	7.41682	7.80662	6.77383	6.53884	7.55863	10.4838	8.55056	9.51569	8.74489	9.23547	10.4839	6.57097	7.70201	6.84953	3.75661	4.56025	6.05465	10.8036	10.8966	11.4887	10.9008	10.2202	9.38593	7.1065	7.31834	9.13112	7.13168	7.93582	8.03925	9.65291	9.70718	9.89664	6.99843	9.55994
Os04g0461000	Myb, DNA-binding domain containing protein.	MYB family transcription factor, putative, expressed	0.0503287	2.46301	2.15629	2.71865	1.36849	2.97117	2.44567	2.36894	2.15188	2.21151	1.53316	3.16215	2.7308	2.65565	3.38233	2.76704	1.76262	2.63829	7.18487	6.5822	6.19371	7.41041	7.27193	7.27999	3.28613	4.20095	5.05125	2.75182	0.638764	4.44581	2.53376	3.03891	1.12673	1.63346	4.14032	1.97679	1.97735	3.54704	1.9495	2.47034	3.10358	1.43428	5.7908	7.10858	7.10458	3.58079	6.55774
Os04g0464100	Heavy metal transport/detoxification protein domain containing protein.	heavy metal associated domain containing protein, expressed	4.2357	4.58207	6.31378	4.51742	4.74405	5.83757	4.5865	4.21767	3.29132	4.54095	5.40163	5.82433	3.39107	3.14125	2.37445	4.1924	4.00813	3.88957	5.07522	4.82083	5.09192	3.92806	4.3162	1.7	5.16266	5.68264	4.33782	6.27569	4.78539	6.16489	5.59813	5.84634	6.5542	6.39672	5.97177	5.75377	4.65401	5.24557	6.13451	5.29587	4.06765	4.95338	2.18027	2.23884	2.47464	3.71788	1.61363
Os04g0464200	Betaine-aldehyde dehydrogenase (EC 1.2.1.8) (BADH).	aldehyde dehydrogenase, putative, expressed	10.7617	11.2342	11.4831	11.5882	12.0624	12.3345	11.4519	11.8787	11.8541	11.2801	12.2306	12.1556	11.9482	12.4666	12.2578	12.3004	12.3426	12.0199	12.226	12.5541	12.1494	12.0047	11.6546	11.7868	12.3081	12.3699	12.2142	13.2652	12.8917	12.9316	12.1519	12.2324	13.4603	12.4979	12.1487	13.1005	11.2288	11.4462	12.6197	11.6999	11.839	13.2792	12.3003	12.5865	12.7846	13.027	12.6645
Os04g0470500	Disease resistance protein family protein.	NBS-LRR type disease resistance protein, putative, expressed	5.01488	5.33787	4.06886	5.31244	6.26563	4.26557	5.27283	5.32287	5.95799	6.23872	5.48075	5.13696	5.97979	6.47976	5.93527	6.22289	6.35127	6.2474	3.83746	5.32768	4.0241	5.26304	5.1594	4.75205	5.72414	4.67701	5.18703	5.46063	5.18092	4.10136	7.38769	7.52424	7.10984	7.42976	7.44917	7.28096	7.3111	6.93328	6.74523	6.52004	7.10782	6.42674	3.24394	4.23381	3.89504	3.75322	3.56671
Os04g0482800	Topoisomerase-like protein.	MA3 domain containing protein, expressed	11.4526	11.261	11.2329	10.5502	10.6694	10.3718	11.5586	11.7687	11.7246	11.4112	11.5	11.2623	11.748	11.6562	11.677	10.954	11.0953	11.2952	10.9216	11.3598	11.0338	10.5614	10.2387	10.4523	11.2203	10.9045	11.0873	12.098	11.8481	11.8963	10.9334	10.7168	11.1461	10.8208	10.3923	10.9156	11.2543	11.4295	11.5866	12.0343	11.4287	11.8249	11.004	11.5496	11.3092	11.0577	11.033
Os04g0483200	Conserved hypothetical protein.	steroid nuclear receptor, ligand-binding, putative, expressed	4.37991	4.41236	3.90377	3.72752	3.83531	3.0945	4.89883	5.0464	5.02111	4.20506	4.56652	4.03753	5.42584	4.89975	5.06833	4.34354	4.68081	4.48251	4.3286	4.42447	5.35779	4.51863	4.81519	4.27866	3.74497	4.06324	3.85419	3.75774	4.50178	3.88951	5.02015	5.29968	4.11772	4.93686	5.89325	5.17721	5.031	5.74303	4.33005	4.94882	5.74985	4.1688	5.11636	6.06336	6.20906	4.57939	6.36862
Os04g0492600	GCN2 homologue.	No Hit	11.0005	11.1177	10.1193	10.4375	10.3885	9.68684	11.0999	10.9661	10.6884	10.343	10.4262	9.77977	9.91854	9.88448	10.0932	10.1443	10.6799	10.4558	9.08103	9.57433	9.93313	9.89484	10.0406	10.284	10.1375	9.57523	10.5012	9.66894	10.2323	9.94893	9.8576	9.45799	9.90068	10.2679	9.30426	9.70408	9.359	9.56167	10.2526	9.99934	9.81074	10.5418	10.8956	10.7578	10.6206	10.4708	10.7177
Os04g0497300	Protein of unknown function DUF1138 family protein.	ATOZI1, putative, expressed	4.1974	3.23442	4.25123	2.93269	6.32139	3.25362	3.08005	1.02312	2.51021	2.53912	3.16372	2.24172	3.94185	2.53566	3.182	1.77592	2.20189	2.95549	4.66932	2.67904	5.9058	2.96512	4.60993	4.01107	6.38872	2.84994	-1.3838	2.72892	2.7886	3.45734	4.02745	5.40201	5.42184	4.84205	5.63983	5.38531	4.74804	5.06035	2.86198	4.03957	4.58278	2.77947	2.70665	3.45699	3.9149	4.90947	3.60649
Os04g0518000	Adenosine kinase (Fragment).	kinase, pfkB family, putative, expressed	8.95098	9.5359	7.73931	9.31993	9.80008	8.4105	9.20256	9.47844	9.36193	9.38056	9.28041	8.93879	9.95501	10.0113	10.2287	10.0684	10.2169	9.99478	8.21148	8.75293	8.47153	8.27552	7.94459	8.50142	8.42719	8.38161	8.4922	8.86679	8.67298	8.41898	7.91877	7.92533	8.08159	8.03687	7.78193	7.82589	7.70615	8.20095	8.14669	7.96852	8.0405	8.61437	9.35045	8.53337	8.25481	7.98975	8.97283
Os04g0519700	Auxin response factor 10.	auxin response factor, putative, expressed	5.05872	5.02187	5.01175	5.50088	5.31061	5.28746	5.32127	5.22766	5.3418	5.46704	5.28966	5.33211	5.46961	5.58753	5.54485	5.77336	6.19982	6.96149	5.55636	5.33291	6.09571	5.50796	6.17939	6.45695	4.92997	5.58095	6.0614	6.55554	5.85954	5.87594	4.73825	4.93678	4.95675	5.42563	5.30328	5.59103	5.19937	4.35979	4.99011	4.9269	4.95	4.06699	2.78855	6.43547	6.69697	7.22131	6.48567
Os04g0520200	(No Hit)	No Hit	5.41267	5.899	6.297	5.98928	6.37026	6.57468	5.01791	5.16574	5.06437	5.25079	5.26517	6.83916	3.94771	3.46069	4.50561	3.43659	4.24451	4.87823	5.59267	5.7458	6.43139	4.71716	5.27605	5.54856	4.22143	4.71881	5.02519	4.58563	4.88185	5.10926	5.84426	6.17521	6.16656	5.49827	5.84593	6.11653	9.4806	7.47298	6.68136	7.62709	7.20025	6.29541	7.8285	7.2414	6.43099	6.37293	6.16937
Os04g0521700	Conserved hypothetical protein.	expressed protein	6.78192	7.22771	6.99657	4.17701	3.29593	4.09153	6.54917	7.0408	7.1481	5.7737	6.18972	6.08376	9.42092	9.30961	9.05659	5.30568	5.4365	5.39616	9.24735	9.62808	8.78102	5.77217	5.673	5.40576	8.33181	8.58455	9.01806	8.30449	7.63413	7.84325	9.14817	9.13576	9.21647	7.36582	6.84988	6.8656	8.43421	8.83957	8.65925	8.60256	7.98492	8.6331	9.61028	8.92826	8.78448	6.42266	7.43019
Os04g0527800	Conserved hypothetical protein.	expressed protein	9.10978	9.53325	8.25247	8.95429	9.23757	8.42516	9.74415	10.4407	10.0321	9.85077	10.2666	9.57312	9.88211	10.0812	9.80438	9.65956	10.0571	9.77592	10.7517	10.25	10.7994	10.5338	10.9713	10.6085	9.07627	8.91472	9.21817	9.717	9.66525	8.81297	9.04378	8.89172	9.02782	9.42204	8.60418	8.9427	8.13192	8.80845	8.95862	9.13856	8.915	9.2627	10.9808	10.7551	10.562	10.0567	10.536
Os04g0528000	Protein of unknown function DUF789 family protein.	expressed protein	2.22869	3.39863	0.662355	2.58576	2.53835	2.53598	2.34538	6.07558	0.528748	0.867861	2.01554	2.47731	-0.00264688	2.90345	2.23396	0.299904	2.21982	2.27575	2.65898	3.40321	2.6109	3.05397	2.16045	4.44273	3.82912	4.10443	3.9696	3.1151	2.987	4.35576	2.8877	3.40952	2.97562	3.6928	4.14628	4.64668	5.57248	3.64071	2.74149	3.83693	3.81481	2.74847	3.03582	1.35724	1.39195	4.28984	1.03303
Os04g0537700	Conserved hypothetical protein.	No Hit	8.46553	8.67036	9.20189	9.21581	9.38588	9.76074	7.23806	7.69518	8.16862	7.91123	8.06085	10.2374	8.23978	7.40093	7.65479	7.6493	7.84232	8.25034	7.08676	6.20363	7.40712	7.01523	7.1664	7.10196	7.92106	8.32575	8.32643	7.44669	7.65536	8.80693	6.79122	7.61972	7.73584	7.17511	7.91822	8.30857	12.8383	9.94732	9.34485	10.0706	9.73209	8.93741	9.75213	6.62668	6.82537	7.48428	6.31702
Os04g0551800	T-complex protein 1, alpha subunit (TCP-1-alpha) (CCT-alpha).	T-complex protein, putative, expressed	10.2202	10.4738	9.1809	10.0499	10.0768	9.39353	10.6541	11.0728	10.9784	10.5657	10.8564	10.5246	11.074	11.1765	10.7663	10.7156	10.8228	10.6933	12.0009	11.6731	10.3435	12.3859	12.1269	11.984	10.9356	10.724	11.1547	10.9696	10.9757	10.7573	11.8558	11.5926	11.543	11.9309	11.3784	11.0328	10.4742	10.5076	10.6772	10.818	10.7591	10.9886	12.8562	12.8991	12.5894	9.06999	12.3028
Os04g0555900	Pyridoxal-5'-phosphate-dependent enzyme, beta subunit domain containing protein.	serine racemase, putative, expressed	7.03289	7.22794	6.19399	8.10261	8.25697	7.49722	6.38457	6.39443	6.51023	6.79565	7.0472	6.14556	7.18796	7.23442	7.04214	7.67849	8.07687	7.54318	7.2948	6.51183	6.90795	7.14471	7.62533	7.68363	5.28161	4.39391	5.1919	5.8313	5.98659	4.81897	7.3545	7.18668	7.35514	7.51295	6.83244	6.61734	5.70603	5.46074	5.91985	5.97965	5.68693	6.17827	7.43209	7.28505	7.18022	6.53639	7.38729
Os04g0556500	Cis-zeatin O-glucosyltransferase.	cis-zeatin O-glucosyltransferase, putative, expressed	7.28567	7.01975	7.03942	7.1058	7.65467	7.01433	7.48877	7.48148	7.17528	8.56369	7.99731	7.90112	9.06039	9.1448	8.81825	8.81367	8.70389	9.01579	6.00552	7.37834	5.81781	5.23312	4.78172	4.63586	5.70377	6.01079	6.37141	7.77522	6.74522	6.33856	6.75001	6.68751	6.89798	7.90951	7.13654	7.03438	5.52928	5.9815	6.69305	6.61006	5.9206	6.36611	1.86077	3.19869	4.06052	6.81951	2.92737
Os04g0560400	Glycoside hydrolase, family 29 (alpha-L-fucosidase) protein.	ATFUC1, putative, expressed	7.94109	7.89666	7.36255	7.77223	7.61044	7.05131	8.01419	7.45588	7.24687	7.77508	7.27842	6.76349	8.13527	7.82059	7.47269	7.59881	7.70067	7.22569	7.61422	8.02137	7.34423	7.23832	7.31711	7.11306	7.20544	7.32354	7.35296	7.78863	7.09001	6.63268	8.15704	7.64266	7.79035	8.05259	7.05878	7.18086	6.16156	6.64916	7.28363	7.31687	6.91585	7.11009	7.90292	8.28871	8.06727	7.19385	7.74434
Os04g0561700	Conserved hypothetical protein.	coiled-coil domain-containing protein 139, putative, expressed	7.56144	7.62927	7.17379	7.87347	7.62745	7.05565	8.3041	8.33294	8.3589	8.70867	8.59642	8.19687	9.34405	8.83224	8.76696	8.96374	8.66887	8.97099	8.04266	8.29869	7.91388	8.53868	8.34219	8.64381	8.42713	7.21887	8.23685	8.08569	8.34242	7.5067	8.35795	7.94436	8.32845	8.99668	7.86619	8.0842	8.14659	7.70754	8.22015	7.63302	8.07681	8.8016	10.1175	9.39992	9.36105	7.96833	9.15652
Os04g0568700	Heat stress transcription factor Spl7 (Heat shock transcription factor) (Heat shock factor RHSF10).	heat stress transcription factor B-1, putative, expressed	9.39378	9.55593	9.14303	7.88496	7.70988	6.83846	9.46982	9.50067	9.48658	8.11903	7.88484	7.77784	11.8399	11.9438	11.5206	8.0525	8.4589	9.03361	10.6277	10.9709	10.3805	7.79153	7.78851	7.30009	8.23564	7.9441	8.17427	7.52628	7.72197	7.35715	10.8118	10.6726	10.6511	7.81483	7.53191	7.50743	9.57511	9.64819	9.98825	9.62103	8.82797	9.6201	11.3849	10.4186	9.71622	7.40677	8.91726
Os04g0577700	Uncharacterized plant-specific domain containing protein.	DUF623 domain containing protein, expressed	7.16132	6.99643	8.1962	7.282	7.41738	7.7378	6.81722	7.3421	7.30749	7.9017	8.15224	8.26081	6.91665	7.06458	7.33261	7.18583	7.37707	7.8364	11.1621	10.1534	11.1133	10.6833	11.213	10.6507	7.40232	7.09758	7.97578	7.24217	7.71338	7.87056	7.83816	8.39498	8.35127	7.18394	7.80279	7.52947	7.73005	7.83349	7.68559	7.90266	7.28493	7.76956	11.39	10.964	10.6825	10.1238	10.8473
Os04g0578300	Conserved hypothetical protein.	nitrilase-associated protein, putative, expressed	7.81373	7.70085	7.60657	5.77672	6.05753	6.68483	6.17186	6.35323	5.57847	5.65694	5.17727	5.52462	5.98554	6.42942	6.54089	4.00709	4.04024	5.12985	6.82733	5.68951	6.66648	6.65683	6.3574	6.48472	4.83945	3.90989	7.51326	3.22531	5.27846	5.89399	6.64819	6.49721	7.88917	6.45771	6.14992	6.10846	6.72308	5.69224	6.39286	5.40956	5.79841	5.48977	8.06313	9.92365	9.13676	11.1912	8.10856
Os04g0587100	Pectinesterase inhibitor domain containing protein.	pectinesterase inhibitor domain containing protein, putative, expressed	2.45781	3.15722	6.67986	2.17233	2.89177	3.10741	2.79984	3.21252	2.88014	2.75879	2.45142	2.57223	3.03526	3.17634	2.38975	3.3554	2.62737	1.46772	3.04045	2.20798	0.562122	2.20728	2.45148	1.28401	2.56253	5.16305	5.13373	3.75234	2.36559	2.8539	2.43794	3.12831	2.25743	1.90212	4.37403	2.82297	3.28819	3.54672	3.11922	1.64401	3.1293	1.74516	2.07344	2.63069	1.9856	2.61084	1.75025
Os04g0588800	(No Hit)	No Hit	9.01058	9.14839	9.0979	9.42847	9.70456	9.02535	9.11191	9.73962	9.66578	9.72955	10.0821	9.74553	10.1278	10.4233	10.0871	9.75343	10.4094	10.4686	8.2096	8.35747	8.37454	8.66775	8.47103	8.38806	8.86919	8.27082	8.72696	9.34389	9.81818	8.83512	8.93877	8.97579	9.69874	9.13186	8.82861	9.02786	10.0188	9.1641	9.3751	9.23883	9.23281	9.70204	9.12018	8.62846	8.53269	8.39238	8.9179
Os04g0595800	Secretory carrier membrane protein.	No Hit	8.42081	8.54559	8.32683	8.47662	8.80555	8.33723	7.30285	7.80474	7.71576	9.28169	9.90157	9.4646	7.34393	7.44784	7.07903	7.98816	8.52966	8.15275	9.50589	9.4214	8.75384	10.1075	9.76686	9.77464	8.33881	8.43868	9.06216	10.3109	10.3503	10.0917	9.15662	9.15586	9.48999	9.1713	9.00548	9.01783	8.44414	8.56426	8.65302	8.40954	8.86405	8.99522	9.94219	10.2084	10.1308	9.26943	10.1072
Os04g0597000	(No Hit)	secretory carrier-associated membrane protein, putative, expressed	10.8924	11.322	10.9192	11.1895	11.6046	10.8939	9.97291	10.3038	9.84327	11.7834	12.4167	11.9421	9.66378	10.396	10.2846	10.5342	11.1873	10.8033	11.9226	11.6825	11.6135	12.2437	12.2354	12.4687	9.79926	9.82742	10.3032	12.0174	12.5032	11.4526	11.5383	11.6117	11.9399	11.5316	11.1779	11.3378	10.7113	10.6027	10.9769	10.4268	10.8718	11.0363	12.4635	12.9795	12.9319	12.4027	12.845
Os04g0603800	Hypothetical protein.	retrotransposon protein, putative, unclassified, expressed	10.0413	10.061	9.21971	10.2139	9.96277	9.20422	11.0041	10.7657	10.8326	11.0268	10.6739	9.8832	11.1367	10.877	10.81	10.0938	10.6421	10.5396	8.83683	9.72604	9.60555	9.36177	9.40746	9.91185	9.51821	8.49875	9.20106	8.63235	9.52418	9.15038	9.65662	9.19904	9.49272	9.6609	8.69306	9.50931	9.45503	9.42159	9.90127	9.81791	9.47244	9.9615	10.9761	10.4092	10.4727	9.5996	10.3991
Os04g0604400	Plant MuDR transposase domain containing protein.	No Hit	6.54398	7.04734	8.18075	7.35983	7.79829	8.57527	4.80493	5.01229	5.76971	4.4291	4.91392	8.56286	4.04799	3.2024	5.60581	3.24704	4.11811	6.05747	5.05433	4.25693	5.08685	4.88721	5.16691	5.06802	6.27611	7.15854	6.95132	5.43878	5.11679	7.21475	4.81249	5.88259	5.70668	5.18303	6.35412	6.52479	11.0478	8.46677	7.11537	8.38885	8.06539	6.8709	8.27709	4.52447	4.65775	6.28279	4.52619
Os04g0613500	40S ribosomal protein S11.	ribosomal protein S17, putative	13.1372	13.5126	11.7185	12.7548	12.8559	11.7472	13.0937	13.4394	13.2305	13.448	13.6015	12.9708	13.19	13.5517	13.5177	13.415	13.5528	13.4824	14.6154	13.9467	13.6298	14.6764	14.5246	14.7305	12.2974	11.9292	12.8195	12.9637	13.5294	12.0029	14.1181	14.0833	14.0376	14.2218	13.9359	13.6636	12.051	12.3957	13.0238	12.9505	12.6578	13.372	14.9473	14.8711	14.6603	12.5285	14.8579
Os04g0614800	Hypothetical protein.	No Hit	9.242	9.40669	9.24457	9.74113	9.90039	9.19388	9.59681	9.96692	9.97372	10.1095	10.3522	10.012	10.3553	10.6371	10.6028	10.0609	10.6824	10.9278	8.39823	8.70458	8.84578	8.91489	8.79172	8.86604	9.15928	8.85976	8.90823	9.59927	10.0811	9.06115	9.18507	9.22158	10.0326	9.43992	9.05353	9.29355	10.3357	9.34517	9.66499	9.4253	9.50868	9.97737	9.28727	8.806	8.80164	9.00777	9.34355
Os04g0614900	(No Hit)	No Hit	9.27486	9.35762	9.2056	9.52434	9.70003	9.04849	9.25705	9.93224	9.87828	9.81702	10.2801	9.96776	10.3068	10.6425	10.166	9.90105	10.6604	10.5547	8.31778	8.61137	8.4323	8.8509	8.69998	8.47584	9.05996	8.74979	8.93041	9.56595	10.0036	9.17684	9.11785	9.05561	9.8752	9.31832	9.08492	9.21043	10.2118	9.30529	9.56252	9.25056	9.34335	9.89769	9.15212	8.71758	8.64171	8.74775	9.10916
Os04g0616200	Protein kinase domain containing protein.	protein kinase domain containing protein, expressed	4.86194	4.25411	3.728	4.3145	3.44319	3.44149	4.36944	3.10976	4.00575	2.90994	3.60757	5.04651	3.73451	3.62732	3.4603	3.33224	4.22545	2.74253	6.22913	6.22976	7.27541	6.72382	7.01624	7.7454	6.28474	7.58157	8.15616	7.5341	8.12419	8.06703	7.61355	7.09949	7.80004	7.8861	7.07808	6.94735	7.80556	8.38711	8.74452	7.8747	8.12424	9.43453	9.21939	8.21948	7.98729	5.07258	8.64436
Os04g0620500	Hypothetical protein.	No Hit	9.25979	9.25093	8.80976	10.0249	10.1321	9.61577	10.3987	10.1732	9.93924	10.3919	10.355	9.84324	9.7637	9.87056	9.52766	10.2659	10.6609	10.0707	8.55978	8.59798	8.48358	9.52179	9.64806	9.77515	9.20716	8.90108	9.29324	9.68579	9.60781	9.21626	9.64165	9.28696	9.93806	10.2683	9.15282	9.73063	8.67137	9.05736	9.49786	9.78427	9.41237	9.98439	10.913	10.7521	10.3975	8.64148	10.5353
Os04g0621800	Conserved hypothetical protein.	No Hit	4.31169	5.15836	5.02161	5.14636	5.55145	5.33315	3.71712	4.15225	3.88366	4.41679	3.45803	4.92378	1.92991	3.81736	3.83882	4.57064	4.28907	4.93514	7.66885	7.38376	7.64814	8.0917	8.18375	8.31543	5.94981	5.99269	3.97656	4.91803	5.19343	5.64011	8.63013	8.82021	9.09249	8.58384	8.27337	8.64503	7.70015	7.41111	8.05363	7.53663	7.56538	8.2496	8.24727	8.10065	8.16587	6.06631	8.08927
Os04g0640900	Conserved hypothetical protein.	No Hit	11.3705	11.4712	10.7425	10.5177	10.562	10.5081	7.4789	7.96389	7.81962	6.36795	8.615	5.6998	8.33401	8.96674	8.34098	6.37353	6.87586	6.34732	9.69482	10.8719	10.2841	10.2902	9.92969	10.0236	5.8646	5.49916	6.77685	5.58582	8.63261	6.66647	10.7044	10.5716	11.3546	10.4144	9.90547	10.3838	7.71235	8.42587	10.0128	8.04425	8.78061	9.91479	9.27686	9.68713	9.96815	11.4321	10.2477
Os04g0644300	Hypothetical protein.	UBA/TS-N domain containing protein, expressed	9.72837	9.85359	9.75325	10.4461	10.5793	10.1554	10.7609	10.6111	10.6209	11.1827	11.2253	10.8871	11.0425	10.9305	10.702	11.5317	11.4066	11.1177	9.75461	10.2194	9.8199	9.69628	9.45135	9.78983	9.75902	9.33023	9.97198	10.5253	11.1062	10.2136	10.3348	10.137	10.4938	10.0839	9.56192	10.5249	10.6499	10.4396	10.8863	10.9601	10.7154	11.0896	10.1456	10.2185	10.1428	10.7726	10.4811
Os04g0644900	C2 calcium/lipid-binding region, CaLB domain containing protein.	C2 domain containing protein, expressed	8.95496	8.95797	8.85607	8.49631	8.39613	8.25355	7.69716	7.31429	7.18386	6.95828	7.04847	6.46365	8.23791	8.66735	8.27074	7.31031	7.74225	7.3468	9.47228	9.21589	9.40088	9.59328	9.71202	9.8331	6.78121	6.82879	7.51371	7.50515	7.24153	6.61321	9.9037	9.60588	10.1773	10.0546	9.39172	9.8142	7.89415	8.59242	9.28943	9.31799	9.11099	9.64551	10.7899	10.6655	10.5572	8.74774	10.7357
Os04g0653100	Protein of unknown function UPF0136 family protein.	expressed protein	6.63793	6.22836	6.24096	4.83223	4.41606	5.59321	5.39093	5.16041	5.0039	5.15901	4.83638	5.08688	6.85677	6.77283	6.60733	5.16249	4.9748	5.88331	5.1434	5.77222	5.69671	5.78778	5.30855	5.25723	6.13761	6.09576	5.43738	5.96125	5.62118	4.24062	5.55586	5.11478	5.67118	5.75364	5.38879	5.24093	5.09529	5.71299	5.33969	5.58006	5.37072	5.84024	6.77669	6.51248	6.11712	5.96899	6.11409
Os04g0660500	Protein kinase domain containing protein.	STE_MEKK_ste11_MAP3K	11.268	11.2409	10.5116	10.6799	10.8216	10.0347	11.177	11.1599	10.7998	11.0327	11.0507	9.97588	11.7158	11.3304	11.0083	10.6689	11.0168	10.8671	10.4413	11.0343	10.8403	11.1993	11.3387	11.2244	10.989	10.7225	11.473	11.2886	11.7255	11.3648	11.2865	10.8787	11.2733	11.1832	10.3383	10.9026	10.9131	10.8201	11.2352	11.3369	11.1133	11.1907	12.3143	12.1851	11.9596	11.1542	12.0254
Os04g0661300	Conserved hypothetical protein.	ATP/GTP binding protein, putative, expressed	10.0372	10.0052	9.70707	9.52336	9.34358	9.49939	8.62225	8.68092	8.59005	8.44452	8.69929	8.50486	9.40969	9.46274	9.25801	8.87016	9.07831	8.71187	10.1958	9.73791	8.76925	10.4192	10.0344	9.87159	8.01273	7.47241	7.77829	8.11703	8.35017	7.98643	10.0235	9.80804	9.8275	10.3825	9.88929	9.60206	8.06189	8.34993	8.76513	8.75729	8.4906	8.94766	10.9151	10.5095	10.3385	8.1779	9.68058
Os04g0662200	Auxin responsive SAUR protein family protein.	OsSAUR22 - Auxin-responsive SAUR gene family member, expressed	2.84002	2.29953	4.74346	2.77957	2.74001	4.18084	2.29846	1.45031	2.51021	2.80233	1.17077	3.82837	2.54448	2.1845	3.05288	1.36403	1.87726	2.46272	10.3827	9.7358	10.0936	11.1882	10.9913	10.5061	4.15371	5.51718	4.48176	2.89395	3.13479	5.01944	9.55401	9.82426	10.3526	9.93299	10.3609	9.79443	7.85875	7.62494	8.85395	7.89231	8.15376	8.74922	12.0327	11.5356	11.5966	8.40203	11.5365
Os04g0662600	Flavanone-3-hydroxylase (Fragment).	naringenin,2-oxoglutarate 3-dioxygenase, putative, expressed	2.97592	2.59242	2.87077	2.44858	1.79648	3.09443	2.20157	1.55357	3.61375	2.25095	1.65434	2.39791	7.45667	5.25121	4.74386	7.00616	6.89369	5.9823	4.49698	5.08843	2.49556	4.66684	4.25849	3.33498	4.94302	5.3094	4.14978	5.79494	3.58395	3.84209	5.2416	5.57702	5.88784	5.04975	5.71089	6.21684	8.25861	8.71674	8.9189	7.55866	8.75939	9.34279	3.71443	3.83655	5.12137	3.42998	3.51205
Os04g0670700	Hypothetical protein.	phosphatidate cytidylyltransferase, putative, expressed	12.3434	12.5765	11.5061	12.1383	12.3392	11.548	10.6753	11.0151	11.1019	10.6637	10.7603	9.61285	11.3471	11.1714	10.9253	10.6126	11.3007	9.83144	10.6493	11.9337	10.7013	11.2092	10.5726	10.5233	11.4403	10.8652	11.9446	12.0798	10.9114	9.72606	9.65626	9.74602	9.96189	9.70569	9.45586	9.41512	8.52531	8.90433	9.67301	9.3209	9.34286	9.9394	10.2772	9.22997	9.11879	7.80583	10.4805
Os04g0673700	Conserved hypothetical protein.	expressed protein	2.89282	2.66395	2.27917	2.39984	1.65554	3.43514	3.31324	3.06543	3.85095	2.70204	3.21769	3.22548	3.85413	2.84421	3.26591	4.1488	2.32409	1.73341	5.31441	4.47831	4.92541	3.79375	4.40375	3.76518	3.71584	3.27225	4.42744	2.14981	2.8955	3.42756	4.98642	4.80424	5.0755	4.55686	4.60244	4.09578	3.79964	4.12265	4.68206	3.569	3.75322	3.82533	7.25356	7.27802	6.69566	2.69938	5.81747
Os04g0674300	NPH3 domain containing protein.	BTBN13 - Bric-a-Brac, Tramtrack, Broad Complex BTB domain with non-phototropic hypocotyl 3 NPH3 and coiled-coil domains, expressed	4.10596	4.45342	4.56338	4.6627	5.20232	5.09509	4.14938	4.28029	3.1396	3.89393	3.91661	3.63082	3.80027	4.76417	4.29971	3.88718	5.45718	3.61365	8.93196	7.90567	8.40205	8.88038	9.64143	9.28433	7.27966	7.14377	6.61394	6.99102	7.08445	8.10477	9.9212	9.86187	10.1809	9.60212	9.4314	8.81029	7.52062	8.08568	8.92638	8.50662	8.59781	8.99304	9.45813	9.29236	9.42083	7.18486	9.65962
Os04g0685000	Uncharacterized plant-specific domain containing protein.	ATOFP18/OFP18, putative, expressed	3.60916	1.71956	2.61768	2.59194	2.48934	1.3102	1.73039	0.933659	4.73291	1.44491	1.58825	0.134794	2.79843	3.4165	0.205558	1.75311	0.949301	-0.0286999	7.55876	6.07414	7.05348	7.11389	7.77301	7.91388	3.34715	3.11982	4.99772	4.54436	5.74949	5.81093	6.73539	7.04081	7.24105	7.20938	7.52258	7.29108	5.45823	4.84624	6.14594	5.29366	5.51953	5.43478	6.2789	3.71423	4.18095	2.19627	7.11129
Os04g0685400	Harpin-induced 1 domain containing protein.	harpin-induced protein 1 domain containing protein, expressed	8.7082	7.35111	9.21337	9.92015	9.69458	11.1408	7.68615	6.80372	7.16101	9.89948	9.30685	9.60736	7.58496	6.6815	6.12098	10.4127	10.0776	9.97309	12.2556	10.9431	12.6473	11.4931	12.168	12.0164	8.81057	9.44362	8.7496	11.9671	11.2769	10.776	13.8553	13.5758	13.7893	14.0901	12.997	13.446	12.0897	12.5847	13.2965	13.0579	12.1302	13.2757	8.7985	12.6373	13.1657	11.1825	12.6312
Os05g0117600	Hypothetical protein.	expressed protein	5.38479	5.75438	5.40251	5.94595	5.97888	5.21678	5.8024	5.93781	5.94946	5.68597	6.26971	5.46938	6.63999	6.49456	6.46661	6.31729	6.66859	6.47426	5.11485	5.73009	5.18857	5.4715	5.66767	5.41466	4.59127	5.73715	4.68955	5.3564	6.24273	4.69105	5.23241	5.73871	5.59561	5.20084	6.02391	5.43813	5.33596	6.20116	5.46651	5.59418	6.09854	5.46892	5.55079	5.85472	5.74666	5.60384	6.16887
Os05g0121800	Conserved hypothetical protein.	expressed protein	4.40595	3.94442	1.89585	5.48846	5.53125	6.26791	5.18078	4.75969	4.66148	6.32222	5.77968	5.3728	4.34275	3.77987	3.15297	4.58155	5.08276	4.45577	9.0248	8.82664	6.70087	10.1097	9.74867	9.52844	4.3105	3.70317	6.34824	5.4264	5.36515	5.95847	9.93065	9.31234	9.61544	10.1144	9.09858	8.81795	7.13242	7.28446	8.08338	7.4546	7.71409	8.38193	11.0265	10.3455	10.3047	7.39469	10.3465
Os05g0126200	Conserved hypothetical protein.	expressed protein	9.27828	9.63986	8.58935	9.20467	9.32895	8.69388	9.4592	9.82539	9.92558	9.4228	9.7413	9.67255	10.3023	10.2233	10.1911	9.90967	9.86452	9.61688	10.4121	10.454	9.49223	10.7312	10.1279	10.2649	9.49812	9.01037	9.41365	9.48116	9.25748	9.20969	9.9598	9.74782	9.93457	10.2316	9.85747	9.71118	8.55612	8.846	9.26659	9.1776	8.94478	9.58067	11.4509	10.8128	10.8183	9.32737	10.5649
Os05g0146700	Peptidase, trypsin-like serine and cysteine proteases domain containing protein.	No Hit	7.71384	7.76863	7.56354	7.88691	7.68923	7.49895	8.43298	7.71677	7.94123	7.88946	7.6872	7.41818	7.40568	7.60308	8.04985	6.74214	7.62724	6.63067	6.79819	6.56292	7.10466	5.89565	6.51883	6.83077	6.74255	4.89661	7.4597	6.00409	6.25414	6.63769	7.01352	6.8755	7.14715	6.95248	6.05386	6.63859	6.61559	7.31349	7.32303	7.27292	6.97242	7.4275	8.5401	7.89366	7.77317	7.36359	7.74155
Os05g0147200	Initiation factor eIF-4 gamma, MA3 domain containing protein.	MA3 domain containing protein, expressed	9.43302	9.70556	8.66329	9.3027	9.4415	8.79644	9.73766	9.85056	9.55039	9.5825	9.71701	9.08325	9.68878	9.63466	9.45378	9.33637	9.66068	8.81928	9.14362	8.99852	8.78813	9.38544	9.41563	9.54563	8.57113	7.77435	8.7403	8.09962	8.52933	8.25801	9.19389	9.12371	9.25433	9.61231	8.96321	9.06606	9.23544	10.0305	9.77395	9.89096	9.77309	10.0171	10.6893	10.4639	10.2651	9.33329	10.3837
Os05g0149200	PWWP domain containing protein.	PWWP domain containing protein, expressed	12.4763	12.0602	11.5345	12.6366	12.2694	11.9754	12.922	12.6199	12.5867	12.6875	11.9543	11.6252	12.1974	11.9475	11.678	12.5466	12.4093	13.1588	11.2807	11.801	11.5185	12.4014	12.0964	12.2095	11.7626	11.0575	11.2966	12.1539	12.36	11.6623	11.81	11.5959	11.1626	12.1409	11.9143	11.7947	12.336	12.1206	12.0492	12.767	12.0936	11.9196	12.3868	11.6482	11.6853	12.2222	12.2713
Os05g0155500	Importin alpha 2 subunit (NLS receptor).	importin subunit alpha, putative, expressed	11.5319	11.8176	11.2686	11.5639	11.9933	11.0928	11.95	12.5282	11.8729	11.7924	12.0849	11.4369	12.25	12.6269	12.2171	11.5379	12.0029	11.9633	12.5671	12.2544	12.2659	12.4036	12.134	12.1851	11.3955	11.1679	10.9587	12.0719	12.284	10.9217	12.5906	12.6046	13.111	12.7389	12.2798	12.3858	12.1032	11.9642	12.6124	11.8963	12.2599	12.5052	13.0967	13.7188	13.2942	12.3272	12.7968
Os05g0162500	Hypothetical protein.	TKL_IRAK_CrRLK1L-1	5.13266	3.84112	5.64916	4.01703	3.58145	5.03196	3.69593	3.45487	2.82534	4.80893	4.90569	4.58527	2.77332	1.37562	2.58545	2.19635	2.68927	2.16515	6.91972	7.02414	7.51996	6.48392	7.08023	6.89021	5.15191	5.1678	6.01785	6.10564	6.21448	5.93767	9.14196	8.74317	8.67868	8.66097	8.14455	8.64484	8.35204	8.71696	9.28512	9.36802	8.87227	8.63964	7.64197	9.08994	8.74544	8.68056	8.23131
Os05g0163400	Zn-finger, RING domain containing protein.	zinc finger, C3HC4 type domain containing protein, expressed	8.961	8.61975	8.58381	9.66712	9.57407	8.8286	9.56898	9.28435	8.55507	9.71515	9.62676	9.07057	9.51747	9.37084	9.05285	8.87312	9.17242	8.71515	8.08159	8.61692	8.32693	8.37581	7.96334	7.99899	9.35823	9.12126	9.93135	10.8781	9.87129	8.77008	9.7287	9.01647	9.62072	9.90595	8.47119	9.54926	9.03142	9.93942	10.106	10.6855	10.4254	10.3682	8.50922	9.09492	8.26423	10.8094	8.57475
Os05g0173400	(No Hit)	No Hit	6.07095	6.48446	7.21209	6.59102	7.04046	6.98297	6.89061	6.78032	6.4142	5.88674	6.1844	7.72117	4.29242	4.92444	5.5512	4.47972	5.70348	5.25	4.79441	4.80417	6.50147	4.43764	5.45462	5.5754	5.82825	5.31502	6.01051	5.64681	5.52322	6.26401	6.9252	7.17595	7.841	7.5867	7.77794	8.25558	9.16665	7.6202	7.58094	7.68532	7.83546	6.9685	6.66154	5.07922	5.12028	6.34071	5.05629
Os05g0182800	Glutamyl-tRNA synthetase, class Ic family protein.	glutaminyl-tRNA synthetase, putative, expressed	7.26754	7.8106	6.75808	7.27212	7.45825	7.23346	7.91373	8.10682	8.1804	8.0671	8.74424	8.45668	7.86517	7.69195	7.81031	7.98208	8.19842	8.01221	8.78169	8.55615	7.80175	9.39665	9.11057	9.08367	8.4508	8.09799	8.49728	8.15645	8.34604	8.92724	8.67375	8.54338	8.94013	9.24778	8.61007	8.84179	7.88496	8.11297	8.51466	8.35327	8.3293	9.00941	9.95326	9.64687	9.72464	8.60441	9.42189
Os05g0189600	(No Hit)	No Hit	6.56354	6.90936	7.21837	7.43193	7.58409	7.81328	6.09194	5.92021	6.31461	6.52726	6.10444	8.1801	6.18741	5.53882	6.13663	5.32902	5.93771	6.50569	5.51401	4.93112	6.23998	5.45446	5.54828	5.52435	5.75118	6.40137	6.68528	5.68802	6.08197	6.9193	5.29488	6.07453	5.79004	5.83693	6.44516	6.52353	10.3558	8.17884	7.50615	8.65365	7.96308	6.94055	8.03122	4.91657	4.37778	7.23403	4.91308
Os05g0192400	(No Hit)	No Hit	8.98764	8.84887	8.64672	8.4683	8.46309	8.61386	8.78429	8.40071	8.10527	8.65261	8.05662	8.55896	6.71262	6.19955	6.84311	6.31184	7.55498	6.64381	6.8032	7.55572	8.13444	6.29564	6.60767	6.6957	7.47771	7.07775	7.24507	6.98525	7.50592	7.01392	7.93593	7.66649	7.87037	7.47088	7.19446	7.70815	9.92922	8.51212	8.31842	9.06121	8.17713	8.21508	8.07152	6.39689	5.1374	7.63778	5.54492
Os05g0194600	Peptidase M22, O-sialoglycoprotein family protein.	O-sialoglycoprotein endopeptidase, putative, expressed	10.0069	10.5144	9.34882	9.6276	10.004	9.05976	10.2683	10.9065	10.8236	10.2739	10.8689	10.2238	11.1161	11.0905	10.6608	10.5051	10.5985	10.4223	10.853	10.9048	9.83253	11.3414	10.8838	10.5843	10.1762	9.95969	10.3089	10.8956	10.621	10.1122	10.3623	10.3216	10.3403	10.625	10.322	10.3189	9.32085	9.64216	9.91395	9.83044	9.84363	10.062	11.3944	10.8449	10.8867	9.70172	10.8602
Os05g0204900	Type 5 serine/threonine phosphatase 55 kDa isoform (Type 5 protein serine/threonine phosphatase 55 kDa isoform).	serine/threonine protein phosphatase 5, putative, expressed	10.0169	10.2421	9.14247	9.56048	9.77512	8.95617	9.94472	10.0871	9.86858	9.67206	9.85071	9.33798	9.39029	10.0791	9.93772	9.35697	10.1803	10.0879	10.3391	10.1519	9.8069	10.4562	10.1697	10.1721	9.44736	9.12537	9.61226	9.90723	9.79433	9.48715	9.75098	9.77701	9.63108	9.88239	9.78176	9.35471	8.45021	9.22434	9.25959	9.2859	9.16556	9.65022	11.0158	10.5621	10.2969	9.71506	10.3846
Os05g0208000	2-oxoglutarate/malate translocator.	mitochondrial carrier protein, putative, expressed	12.3202	12.5276	11.9751	11.6753	12.0314	11.463	11.4567	11.9855	11.671	11.629	12.0311	12.0704	11.6808	12.267	12.0994	11.6842	11.9224	11.4606	13.1405	12.1838	12.4355	12.4992	12.4301	12.7176	11.0292	11.3501	11.573	12.2293	11.785	10.5596	12.6427	12.2306	13.165	12.7711	11.8846	12.4404	10.3388	10.6507	11.8555	11.2767	10.9588	11.7467	12.4018	13.6768	13.4127	11.2609	13.0346
Os05g0209100	Glycoside hydrolase, family 47 protein.	glycosyl hydrolase family 47 domain contain protein, expressed	7.13469	6.93178	7.02422	7.17605	6.84749	6.52116	8.03214	7.66181	7.33023	7.94494	7.70457	7.16766	8.20643	8.05564	7.68694	6.99592	7.18176	7.13747	7.8434	7.83268	8.21154	6.8092	6.96977	7.40555	7.82034	7.45269	8.00548	7.50445	7.22931	7.11954	8.51283	8.07532	8.4837	8.29609	7.03447	7.89343	7.83885	7.95318	8.55233	8.3661	7.77528	8.46669	8.95741	9.20551	9.14825	8.41671	8.6753
Os05g0209600	Lipolytic enzyme, G-D-S-L family protein.	GDSL-like lipase/acylhydrolase, putative, expressed	8.98831	8.35478	9.17102	8.36238	7.99261	9.98252	6.9938	6.02951	6.09797	7.2939	6.71285	6.81067	7.9813	7.54236	7.43359	7.11646	6.85979	7.96161	11.8733	10.3077	12.6485	11.5601	12.302	12.8582	5.76338	5.99695	6.80355	6.72492	7.33739	7.171	12.067	11.394	11.7331	12.0821	11.3026	11.4222	9.10997	9.25118	10.3164	9.88848	9.35139	9.81099	7.38341	11.7585	11.5652	9.81599	11.2902
Os05g0234100	(No Hit)	No Hit	8.82258	8.8827	8.73496	8.48279	8.51231	8.57852	8.7937	8.37896	8.22609	8.63442	8.27915	8.47179	6.66351	6.34501	6.74097	7.50175	7.59333	6.76842	6.83982	7.84098	8.06033	6.23593	6.63021	6.59713	7.40927	6.90074	7.30829	7.06741	7.66593	7.04592	7.92884	7.72211	8.0524	7.54373	7.29483	7.79459	10.1394	8.46954	8.30177	8.90702	8.20778	8.16485	8.02987	6.08612	5.27261	7.92679	5.52602
Os05g0266900	Hypothetical protein.	expressed protein	8.36298	8.90062	8.36416	8.66694	9.23778	8.55554	8.11819	8.06604	7.73702	7.55736	7.95947	7.21512	6.63541	6.62176	6.65243	6.57859	7.09992	6.54552	8.64349	9.03185	9.28178	8.5212	9.05174	9.35337	7.57484	7.36405	8.03634	7.55944	8.20394	7.71419	8.43809	8.31156	8.61638	8.05332	7.76863	7.83368	7.78912	8.19822	8.44922	7.73927	8.10729	8.74846	10.2826	10.1449	9.88058	9.06747	10.105
Os05g0272200	Conserved hypothetical protein.	expressed protein	5.71036	5.252	6.20286	4.72343	4.50512	5.63614	3.86305	3.95656	3.61165	3.67015	3.78957	5.03251	5.02435	4.97857	5.27666	5.17051	4.5285	5.25579	10.0441	8.5219	9.00686	9.00101	9.32611	9.44862	5.66541	6.37701	5.29595	6.24844	5.18055	5.42097	12.0576	12.0851	12.0798	11.3723	11.9742	12.1575	11.0833	10.122	10.9651	10.031	10.16	10.4632	9.25899	9.47908	9.84998	7.14518	9.70853
Os05g0279900	Polygalacturonase A (Fragment).	polygalacturonase, putative, expressed	7.82084	7.47596	8.70713	5.89447	6.3337	6.48587	7.04905	7.68	7.44937	5.95011	7.59541	5.5387	8.51604	8.54123	7.19725	7.68385	7.93381	9.29547	8.80661	9.05018	9.14514	7.71675	7.7528	7.06354	6.42278	5.51029	5.09325	5.68638	6.71112	3.64214	9.77855	9.92762	10.1217	8.22531	8.11935	8.21484	9.66945	9.69571	9.08878	7.98841	8.00403	8.15994	8.25387	9.12661	8.29921	7.66699	6.10245
Os05g0295700	Homoserine dehydrogenase-like protein.	expressed protein	8.98351	9.42017	9.12222	8.54718	8.87377	8.72878	8.70438	8.68367	8.42852	9.02884	9.33873	8.7886	7.95557	8.17628	8.70726	7.96519	8.96984	7.82031	8.79282	7.86812	8.75967	7.94571	8.26157	8.98373	6.81122	6.59747	6.85005	6.90761	7.78443	7.30283	7.7781	7.63965	8.21903	7.7639	6.91469	7.84059	6.99066	7.61507	7.90925	7.78601	7.43391	8.20492	9.25355	9.12123	9.02254	8.65271	9.56102
Os05g0295800	Glyoxalase I (EC 4.4.1.5).	glyoxalase family protein, putative, expressed	9.45332	9.60123	8.65617	9.36642	9.85693	9.11457	9.11488	9.45591	9.08899	8.7364	9.04465	8.39896	9.12567	9.10799	8.70626	9.41874	9.68785	9.53054	9.58051	9.2106	9.00351	9.02809	9.31665	9.01257	8.82042	8.38502	8.38338	8.94556	8.73805	8.35263	8.71388	8.93178	8.90816	8.95515	8.69883	8.57418	8.68048	8.47628	8.80137	8.86056	8.6411	9.05422	9.77116	9.84648	9.49136	8.12658	9.04733
Os05g0298700	Xylan endohydrolase isoenzyme X-I (EC 3.2.1.8).	glycosyl hydrolase family 10 protein, putative, expressed	2.32608	1.21854	3.8565	2.34865	2.5769	4.57153	1.64089	0.0824162	2.08761	1.29245	1.05607	1.96083	2.32242	2.16218	2.54163	2.0148	2.68313	0.84472	1.4116	2.32063	2.25287	2.49564	2.39138	1.24457	1.80214	3.2243	0.534535	0.626722	1.79823	4.34261	1.53418	3.61789	1.94537	2.27845	4.57375	1.64094	3.77449	4.28204	2.80801	2.77093	4.10629	1.64624	1.17654	2.10361	1.90136	1.84118	0.965269
Os05g0324700	Hypothetical protein.	expressed protein	6.35108	3.74032	6.43139	6.65548	5.9437	6.65768	6.82695	7.00904	6.79705	9.1091	8.43765	8.27939	8.59547	7.96318	7.75561	9.21021	8.9748	8.6434	6.93019	7.36986	7.20152	5.89885	5.08573	5.02185	8.57972	8.90428	7.68578	9.97886	8.62957	6.90015	7.54093	7.27981	8.29961	8.03746	7.4806	7.73809	7.7451	8.17884	9.60672	8.77566	8.5977	9.23706	2.00983	3.59199	0.547757	7.66291	2.67945
Os05g0339000	VHS domain containing protein.	VHS and GAT domain containing protein, expressed	9.77048	9.71311	9.22208	10.2176	10.2156	9.87277	8.87138	9.42692	9.47474	9.62732	10.1365	8.74551	9.8613	9.66482	8.90842	9.8475	9.85327	9.51186	8.86574	10.0466	9.04373	9.86603	9.33589	8.95304	8.75529	8.60878	8.82379	9.75391	10.504	9.16937	11.0292	10.8127	10.7725	10.8582	10.3652	11.096	10.5451	10.5328	10.5431	10.7972	10.7294	10.6278	7.56561	8.18057	8.46776	9.8052	8.77924
Os05g0350500	Peptidase M24 family protein.	peptidase, M24 family protein, putative, expressed	10.1836	10.7887	9.55503	10.4871	10.9399	9.90856	10.3772	11.0204	10.7886	10.0339	10.5515	9.71386	10.6648	10.8733	10.6877	10.5726	11.0334	11.0739	11.806	11.4704	10.5991	12.1225	11.8454	11.9112	9.5576	8.9235	9.53918	9.30675	9.9989	8.89765	11.3153	11.3144	11.3545	11.5464	11.0221	10.9283	9.29066	9.46442	10.243	9.41388	10.0307	10.2997	12.3707	12.3262	11.9275	10.076	11.7037
Os05g0355300	Zn-finger, RING domain containing protein.	zinc finger, C3HC4 type domain containing protein, expressed	7.1656	6.84768	7.34593	6.57161	7.10637	7.77131	7.53607	6.90263	5.86995	7.74691	8.21297	8.32021	6.23861	6.05865	6.23023	8.21676	7.82391	7.05123	10.7754	7.90096	11.2783	9.94536	11.0351	11.6809	7.21878	7.63769	8.07142	10.6661	10.2369	9.74803	9.7775	9.81216	10.7471	10.1776	9.7892	10.4239	8.43417	8.58548	10.0751	9.92546	9.7497	10.5532	9.15189	11.8565	11.8018	11.7526	11.8672
Os05g0367400	Thiamine pyrophosphokinase family protein.	thiamin pyrophosphokinase 1, putative, expressed	7.41601	7.32287	7.50476	7.85656	7.3541	7.27254	8.07433	7.72682	7.7483	9.30292	9.2978	8.82184	8.27179	7.6034	7.33808	8.07327	8.31817	7.77813	7.52568	8.22805	8.18628	7.64627	7.33946	7.69594	8.93354	8.56448	7.8387	9.61198	9.2826	8.61539	9.0393	8.81713	9.13272	9.17395	8.57239	9.19932	8.79796	8.65483	9.1282	8.91162	8.77316	9.10067	7.50286	7.06502	5.9895	8.48092	6.01251
Os05g0368000	Conserved hypothetical protein.	expressed protein	9.81138	9.92202	12.5232	11.1139	8.99326	9.53914	10.7085	9.22624	11.326	7.83715	8.74402	9.91546	8.56824	8.92416	11.2227	8.50075	8.08237	8.76271	11.182	11.2889	12.5762	7.30071	7.48191	7.70228	9.88498	10.1607	9.45378	12.4631	13.1242	11.0904	11.8732	12.3036	12.6371	11.3254	10.7911	11.4479	12.8049	12.4838	12.5955	11.8493	11.541	13.7072	10.6556	10.3954	8.37404	12.8938	6.13302
Os05g0370600	C2 domain containing protein.	anthranilate phosphoribosyltransferase, putative, expressed	4.48289	5.01445	4.83666	4.42955	4.9616	4.69051	3.49565	4.8206	4.06134	4.11084	4.04604	4.13653	4.83893	4.64109	4.82935	3.28135	3.91168	4.87383	6.97359	6.56024	6.25734	7.48299	7.38407	7.40343	4.321	2.27105	-0.0607052	4.56947	4.0191	3.66038	6.99831	7.10043	7.3607	7.63384	7.01246	7.22335	6.00581	5.41383	5.96704	5.99026	5.62943	6.03405	7.74431	8.00915	7.91696	7.13867	7.45179
Os05g0372200	Surfeit locus 6 family protein.	nucleolar matrix protein-related, putative, expressed	10.3411	10.5091	9.79944	10.2624	9.93584	9.68745	10.3818	10.6885	10.9289	10.3918	10.3133	10.2777	11.0945	10.8659	10.8464	10.626	10.5577	10.858	10.0358	10.2468	9.9985	10.6001	10.4865	10.5278	10.0944	9.29579	9.23717	9.57758	9.87936	9.55501	10.1548	9.71228	9.91296	10.7128	10.0622	9.93551	9.33748	9.34654	9.94108	9.86553	9.46022	10.081	10.9767	10.2892	10.5798	9.32546	9.98568
Os05g0373700	Alpha NAC/1.9.2. protein (Nascent polypeptide-associated complex alpha polypeptide) (Alpha-NAC, non-muscle form).	nascent polypeptide-associated complex subunit alpha, putative, expressed	11.0736	11.0976	9.99714	11.0639	11.0331	10.3948	10.8061	10.7718	10.9445	10.2879	10.3083	10.5306	10.8889	11.1331	11.3174	10.8506	10.7506	10.8609	12.3868	11.5552	11.1508	12.7137	12.1867	12.6322	10.3774	10.2565	10.4983	10.226	10.057	10.1437	11.2913	11.2971	11.4679	11.7602	11.4682	11.3353	9.56488	9.54484	10.3108	10.16	10.0131	10.5919	12.0538	12.2706	12.1013	9.97114	11.5884
Os05g0376100	(No Hit)	No Hit	7.77983	7.92665	8.04376	8.49457	8.56066	8.59043	7.23842	7.70438	7.90951	7.87073	8.32416	8.09194	8.13255	8.27798	8.11776	7.68228	8.14804	8.16298	5.94143	5.83497	6.27815	6.24346	6.41015	6.79135	5.91072	4.85429	5.30189	6.23502	7.29257	5.66769	6.50571	6.25752	7.18931	6.96008	6.34906	7.02974	9.32804	7.18586	6.91989	7.62543	7.06355	6.99919	7.27016	6.52319	6.51727	7.11562	6.53663
Os05g0376700	Zn-finger, CCHC type domain containing protein.	No Hit	7.57898	7.5752	7.75993	8.14137	8.29494	8.33945	7.12518	7.33695	7.49056	7.86565	7.9528	7.77195	7.80418	7.8971	8.01216	7.29939	7.874	8.07559	5.70307	5.50809	6.17203	5.84928	5.96278	7.0042	5.24896	4.04998	4.74847	5.77744	6.92156	5.45473	6.24851	5.93281	6.8359	6.62626	5.95035	6.59921	8.92899	6.93534	6.46835	7.50362	6.78583	6.67968	7.0604	6.22306	6.04956	7.14597	6.46621
Os05g0384300	Peptidase aspartic family protein.	aspartyl protease family protein, putative, expressed	3.14339	3.83106	4.37636	4.35229	5.32611	4.28799	5.20347	4.43548	4.53584	7.23592	8.10213	8.4477	3.36168	3.5959	2.69052	3.59999	2.70364	3.41812	7.63725	9.76573	8.37526	7.55478	6.77055	7.36799	5.49067	7.19735	7.03435	7.77687	7.25097	5.80388	7.80786	6.96648	7.9765	7.26049	6.3283	6.71616	7.80524	7.08002	9.33738	7.12678	6.96962	9.01143	5.75925	5.61847	5.82206	8.77713	5.42442
Os05g0395600	(No Hit)	response regulator receiver domain containing protein, expressed	1.63525	2.74175	2.36976	1.32054	2.56874	0.964887	2.08706	1.74251	1.8372	0.705531	1.49393	2.90303	3.55003	1.70136	2.37375	3.31209	1.94445	2.23761	2.59275	0.921947	1.36532	0.639374	0.30724	1.589	2.94944	1.08891	2.93096	1.50546	1.67155	3.80037	1.22975	-0.0352448	1.4741	0.604244	-0.751945	0.177488	3.44912	-0.0239721	1.58392	4.13932	-0.724362	1.8731	1.54094	1.38613	1.04612	2.53891	1.82463
Os05g0407100	Four F5 protein family protein.	4F5 protein family protein	10.3665	10.7425	10.5487	5.77495	5.70909	5.64624	8.50431	8.20324	8.39956	5.07806	5.06573	5.46253	12.9107	12.6555	12.7634	5.61676	5.83154	6.3974	14.4253	14.4153	14.4438	5.8383	5.49599	5.99542	8.98952	8.54281	9.81672	7.53278	6.20156	5.90581	11.8483	12.3717	12.6425	6.61404	5.34881	6.2387	9.36146	9.88543	10.8111	9.33298	8.79831	10.3971	14.0787	13.5281	13.389	6.02311	6.97414
Os05g0409400	MAP65/ASE1 family protein.	microtubule associated protein, putative, expressed	3.63053	3.45739	3.39904	2.2535	3.34093	4.22432	3.67548	2.75309	3.76825	2.89604	1.41068	3.56987	3.83146	3.16775	2.72554	2.0672	2.76127	3.57125	5.30286	5.55663	2.83119	5.44004	4.83756	5.29872	2.68075	5.82771	3.23318	0.54795	3.27765	1.85744	5.69711	5.04075	5.26961	5.88065	4.75867	4.61704	4.94459	3.2652	4.04136	4.23801	3.90486	4.54294	6.28155	5.44882	5.86605	3.23584	5.64629
Os05g0419500	KH domain containing protein.	KH domain containing protein, putative, expressed	13.6454	13.1688	12.5554	13.0993	12.8872	12.0688	12.7718	12.7927	12.617	11.9807	11.8265	11.3712	12.8605	12.8414	12.4325	12.3222	12.246	12.044	11.5564	11.8522	11.4305	11.7125	11.6821	11.5107	11.6533	11.1186	11.4375	12.2823	12.3416	11.685	12.495	11.9317	12.5999	12.8277	11.9402	12.0248	11.6123	11.5036	12.2359	12.038	11.8781	12.3008	12.7466	12.5036	12.3657	12.2299	12.1049
Os05g0422600	Conserved hypothetical protein.	wound-responsive family protein, putative, expressed	9.11997	9.15785	8.97072	8.51032	8.70471	8.35373	8.88506	9.04769	8.72231	8.56399	8.88543	8.05325	8.5536	8.74255	8.56562	8.13747	8.92871	8.10668	7.84069	7.70616	8.46149	7.51152	7.98165	8.37949	7.32594	6.65401	7.33705	6.66741	7.67463	7.22494	7.99813	8.0967	8.38719	7.98702	7.5678	8.14553	8.03115	7.75894	8.1622	7.45214	7.75011	8.21765	8.31181	8.57725	8.62942	8.79363	8.63613
Os05g0426400	Glycosyl transferase, family 8 protein.	glycosyl transferase, putative, expressed	9.8733	9.76198	10.1228	8.95083	8.8898	10.3184	9.56672	8.90269	9.66692	8.45612	9.04319	8.27496	6.72289	5.63971	5.93929	6.89072	6.17409	5.80872	10.3755	9.02164	11.3735	9.90166	11.0485	11.1528	7.37304	6.97099	7.45495	8.15193	10.011	8.68174	11.6036	11.2825	11.4737	11.2177	11.2447	11.9227	10.7883	10.6394	10.8211	11.2088	10.6831	10.825	6.28026	11.2401	11.4647	13.1563	11.4679
Os05g0431600	(No Hit)	No Hit	7.15223	7.56018	7.85655	7.96748	8.06396	8.17052	6.14428	6.22418	6.69479	6.4799	6.65161	8.58729	6.67636	6.11108	6.35128	5.89715	6.47971	6.75664	5.84115	5.42299	6.55134	5.87908	6.08318	5.83026	6.4214	6.83405	7.10212	6.09129	6.51775	7.18109	5.84002	6.46936	6.26201	6.28879	6.69416	7.01259	10.8697	8.41894	7.86725	8.72794	8.36717	7.30458	8.37554	5.20488	5.24508	7.55385	5.09279
Os05g0435400	Conserved hypothetical protein.	expressed protein	7.83175	8.44631	7.78413	7.90081	8.1803	7.59133	8.59119	9.15997	9.1181	8.4958	9.0693	8.8405	10.2524	10.1287	9.77009	8.42092	8.50096	8.50966	8.64343	9.26159	8.22202	6.15203	6.10609	5.94328	8.68947	8.55694	8.54466	8.8332	8.73282	8.24789	8.90194	9.07095	9.32349	6.53617	6.15991	6.99286	8.38744	8.76644	8.71168	8.31155	7.96055	8.53857	9.06478	9.09806	8.98487	8.0993	7.84998
Os05g0435700	(3R)-hydroxymyristoyl-[acyl carrier protein] dehydratase (EC 4.2.1.-) ((3R)-hydroxymyristoyl ACP dehydrase).	FabA-like domain containing protein, expressed	7.37138	7.83728	6.89786	7.76267	7.93051	7.07984	8.48042	8.53525	8.29313	8.84681	8.99716	8.87422	8.7978	8.68425	8.69556	8.86707	8.75179	8.75671	9.40072	9.59603	8.50278	9.71555	9.11378	9.10317	9.03182	8.85273	9.81069	9.89569	9.51663	9.34105	8.88317	8.66644	8.74674	9.02821	8.42286	8.3669	7.90033	8.44527	8.36647	8.65133	8.70494	9.11351	10.7793	10.1554	9.9834	9.07774	10.2194
Os05g0435800	Subtilisin-like protease.	OsSub47 - Putative Subtilisin homologue, expressed	6.9003	5.8878	7.26188	6.65994	5.28971	7.10775	6.58496	5.99873	6.64848	6.01961	5.83772	5.42675	5.57664	5.32812	6.1602	4.43567	4.08921	5.63874	6.70032	6.47321	8.5879	6.5731	8.23485	8.07193	5.09183	5.66419	4.02602	5.82944	6.3858	6.75569	8.41134	6.91524	8.30545	8.4301	7.46216	7.55674	4.82623	5.27467	6.29696	5.54715	5.28554	6.4284	2.46547	6.54619	6.33938	8.02705	6.52173
Os05g0436600	(No Hit)	No Hit	8.42125	8.74838	9.3093	9.25334	9.49696	9.77267	7.42643	7.80507	8.19132	8.00439	8.1849	10.3001	8.08456	7.4329	7.98367	7.49012	7.9338	8.55038	6.99667	6.38662	7.7811	7.16826	7.28116	7.27067	8.16405	8.44027	8.33526	7.64666	7.83759	9.04001	6.88186	7.59071	7.86463	7.26546	7.93879	8.45699	13.0438	9.94616	9.41907	9.82206	9.89106	9.00522	9.79832	6.59393	6.83836	8.58626	6.50072
Os05g0460000	Heat shock protein 70.	DnaK family protein, putative, expressed	7.16222	7.36644	7.58354	5.96723	6.13609	5.99417	8.64017	8.66546	8.84083	6.06006	5.96245	6.36768	10.6079	10.2682	10.0598	6.75757	6.91435	8.48188	10.2261	9.94032	9.54893	4.51975	5.08316	4.25342	8.06163	7.78878	7.58793	6.10742	6.48413	6.52888	6.9364	7.37985	6.89489	3.65026	5.01642	4.05949	7.95146	7.53447	7.07772	7.09562	6.69845	6.60584	11.0361	10.8487	10.8433	4.40201	5.25889
Os05g0486300	NOT2/NOT3/NOT5 family protein.	CCR4-NOT transcription factor, putative, expressed	3.96134	3.56029	4.01343	5.77397	5.6836	4.82869	3.77897	2.83999	2.39257	3.14135	3.27018	3.52191	2.62222	2.8327	2.69857	3.86693	4.78078	3.45443	4.75614	4.26113	5.8795	4.93126	5.93816	6.241	2.94313	4.49288	2.65823	2.14331	1.69104	1.98693	4.95442	4.68815	5.06739	5.16726	4.30954	3.54861	4.82659	3.74077	4.21073	4.03778	4.13605	4.62453	8.24021	7.51661	7.04011	4.18461	7.18191
Os05g0491400	LRR protein.	BRASSINOSTEROID INSENSITIVE 1-associated receptor kinase 1 precursor, putative, expressed	3.37731	2.81016	1.78819	2.03801	2.92322	0.664537	4.14003	1.10596	5.73822	3.6964	3.80274	1.67034	3.24135	1.59211	2.16629	0.246486	4.50128	2.60661	1.92025	1.97735	2.65673	2.80275	2.17205	4.64803	-1.08312	-0.72955	4.00792	1.6435	3.21016	3.23509	3.55891	3.60206	4.83989	4.69657	3.78974	3.90747	2.2702	0.288511	2.21663	2.30922	2.30932	2.32456	3.20197	2.42197	2.74446	3.25154	3.75625
Os05g0509400	Tesmin/TSO1-like, CXC domain containing protein.	tesmin/TSO1-like CXC domain containing protein, expressed	10.1775	10.4103	9.81114	10.3659	10.478	9.93622	10.396	10.7792	10.6833	10.5789	10.8632	10.5232	10.77	11.1141	10.7572	10.6337	10.8732	10.4748	10.3592	10.4885	9.49411	10.5122	10.1588	10.0279	10.0649	9.55972	10.0743	11.0538	10.9618	10.096	9.87645	10.1056	10.0215	9.90519	9.91939	9.94196	9.84317	10.2854	10.2497	10.3309	10.2749	10.4762	11.5857	10.904	10.7963	8.70837	10.9368
Os05g0513900	Peptidase S33, proline iminopeptidase 1 family protein.	hydrolase, alpha/beta fold family domain containing protein, expressed	11.832	11.6874	11.9098	11.3579	11.2981	11.6856	12.0447	11.6182	11.4877	10.5872	10.5671	10.166	11.6354	12.2735	12.1685	12.2789	12.454	12.5612	12.0976	12.2994	11.1825	12.0116	11.3675	11.7118	11.2582	11.2794	11.9977	12.0317	10.9431	10.9063	12.3621	12.0144	12.3672	12.4387	11.6954	11.9225	12.2055	12.6721	13.0149	13.0171	12.1326	12.9395	13.1005	12.6439	12.7164	12.8628	12.9794
Os05g0534600	Conserved hypothetical protein.	expressed protein	8.51279	7.96581	7.92602	8.72222	7.90936	7.79089	8.80358	8.17672	8.20452	8.85718	8.05174	8.07491	8.98645	8.50753	8.6752	7.46515	7.97012	8.28564	6.76512	7.03181	7.65768	6.04485	6.47743	6.88155	7.20402	6.92215	6.82143	7.15622	7.18511	7.69675	7.875	6.81074	7.30649	7.00451	6.07267	6.43568	5.99923	6.6541	7.12246	6.86715	6.84986	7.27337	7.5745	7.46947	7.39068	7.11313	7.14041
Os05g0539400	Glycoside hydrolase, family 35 protein.	beta-galactosidase 8 precursor, putative, expressed	11.0083	10.9417	10.6137	11.523	11.4344	10.9408	11.092	10.4379	10.3851	11.2062	10.9052	10.4624	9.89849	9.46824	9.84638	10.4867	11.0019	9.86543	10.4756	10.3015	12.0139	9.83243	10.8115	11.4359	10.2099	9.67436	10.6838	10.2395	10.4564	10.4593	11.799	11.1781	11.9782	11.9354	10.5603	11.4211	10.272	10.8088	11.5233	10.684	10.8749	11.6317	10.8498	11.8545	11.6149	12.6774	11.8067
Os05g0555900	Non-protein coding transcript, unclassifiable transcript.	No Hit	11.2128	11.6965	10.0772	10.6385	10.7175	9.77108	11.2775	12.1333	11.9271	11.5744	12.2158	11.5343	11.7024	11.7099	11.7317	11.4367	11.5646	11.2223	13.1892	12.5913	12.3964	13.6197	13.2666	13.3194	11.0393	10.3389	11.1415	11.2549	11.6132	11.0504	12.5354	12.761	12.8017	13.1285	12.9646	12.5899	11.0908	11.0081	11.7497	11.1944	11.4301	11.9976	13.8656	13.58	13.4248	11.3143	12.9049
Os05g0557600	Ubiquitin-conjugating enzymes domain containing protein.	ubiquitin-conjugating enzyme domain containing protein, expressed	9.24957	9.44152	8.8457	10.0173	10.1216	9.60265	10.3971	10.2231	9.87138	11.1209	11.1107	10.4851	9.72731	10.1503	10.0326	10.2807	10.6635	10.5753	9.33388	9.59621	9.11036	9.70123	9.38105	9.70873	9.60624	9.5874	10.1526	11.2869	11.2577	10.8343	9.24168	8.97794	9.24351	9.54447	8.76763	9.53187	9.02858	9.47476	9.54314	10.391	9.92325	10.2039	10.2182	9.7894	9.5724	11.2933	10.7868
Os05g0558400	Branched-chain-amino-acid aminotransferase 3, chloroplast precursor (EC 2.6.1.42) (Atbcat-3).	aminotransferase domain containing protein, putative, expressed	13.1927	12.8686	12.0222	13.2234	13.0419	12.2014	13.5196	13.216	12.9129	13.5532	12.9819	12.2893	12.8266	12.688	12.6649	12.9483	13.2769	13.006	12.466	12.2758	12.9384	12.9033	13.1504	13.2672	11.88	11.4369	11.6758	11.9573	12.0968	11.3468	12.6194	11.9062	12.1543	12.8331	11.7602	12.0455	11.4446	11.7486	11.9968	12.5791	11.7876	12.1867	13.4684	13.3973	13.1571	12.8046	13.4273
Os05g0558900	Phenylalanyl-tRNA synthetase beta chain (EC 6.1.1.20) (Phenylalanine-- tRNA ligase beta chain) (PheRS) (HSPC173).	phenylalanyl-tRNA synthetase beta chain, putative, expressed	11.0701	11.1376	10.3573	11.0859	11.1718	10.1852	11.9466	11.9881	11.6795	12.1457	12.1462	11.7038	11.7455	11.6329	11.4952	11.9615	12.0108	11.8906	12.073	11.9091	11.6227	12.3355	12.163	12.1922	11.9481	11.722	12.2653	12.6344	12.2972	11.9452	12.2074	11.8003	12.2778	12.3999	11.3966	11.8781	11.1115	11.3612	11.7416	11.8786	11.6914	12.1023	12.7597	12.6848	12.4146	11.593	12.4217
Os05g0559300	Conserved hypothetical protein.	expressed protein	2.51273	1.99608	2.98359	2.26274	2.03326	1.69794	1.61205	2.21363	2.47046	1.51025	2.61049	3.15804	2.59958	2.62487	2.60596	2.90354	2.62482	1.52616	2.66641	3.46251	6.45151	3.90835	3.64753	1.59808	4.32237	5.38843	3.67377	3.15098	2.52089	4.58266	3.64711	4.81377	1.71564	3.2678	5.85842	3.21993	4.22994	5.77327	2.51227	3.21934	5.41311	2.28491	1.46913	2.42081	2.08835	1.59049	1.22688
Os05g0561200	Bipartite response regulator, C-terminal effector domain containing protein.	transposon protein, putative, Mariner sub-class	-0.191516	1.84404	1.38511	1.28154	1.71107	1.8605	3.27815	1.25829	-0.152719	2.48504	1.49536	1.61268	1.99323	2.77375	1.39116	2.38109	0.977231	0.157136	0.880716	1.7428	1.70154	1.77863	1.53612	1.75417	1.73207	5.03348	-1.04325	2.71374	1.78091	-1.09148	0.900346	2.05704	0.846739	5.55328	3.53201	0.78748	4.64967	4.02749	0.097217	0.891842	3.68237	2.40446	2.53473	1.46555	0.777978	1.64078	1.31426
Os05g0562300	DnaJ-like protein.	dnaJ domain containing protein, expressed	10.2052	10.0542	9.98342	8.31235	7.72589	7.38127	10.2766	9.92952	9.87618	8.45045	8.00631	8.27862	12.6278	12.4496	12.4765	8.34949	8.28567	8.66336	13.0918	12.8887	12.8449	10.2489	10.0948	9.82525	10.2222	9.96914	10.299	8.83631	8.79657	9.10014	12.6378	12.3298	12.6163	10.0358	9.38198	9.11066	10.737	10.6532	11.0685	9.8897	9.96506	10.8124	13.1808	12.9715	12.8262	9.17466	10.9214
Os05g0571200	WRKY transcription factor 19.	OsWRKY19 - Superfamily of TFs having WRKY and zinc finger domains, expressed	6.86356	7.69315	7.43617	7.76884	7.22692	7.50969	7.5491	7.22433	8.08645	8.04288	8.61052	8.632	8.71987	7.37819	7.42941	7.19422	7.28248	6.94192	8.96456	9.45684	8.48756	8.51904	5.63247	8.08572	8.695	8.99613	8.96259	11.2121	9.51439	8.94042	9.23212	9.58687	9.96718	9.20113	8.91757	9.41065	10.1866	10.6496	10.363	9.48606	9.44405	10.4749	8.39413	8.5059	8.25468	10.3713	6.57835
Os05g0573000	Hypothetical protein.	expressed protein	6.89966	6.3723	6.96169	6.10002	6.04651	5.62322	7.31102	6.94524	6.89288	7.02481	6.5941	6.2332	7.48893	7.13935	6.92614	7.26528	6.60374	6.20145	6.23668	6.73731	6.46339	5.90975	5.30892	5.64423	6.75274	6.84959	6.51171	6.5248	6.12633	5.57876	6.82808	6.31201	6.52815	7.05348	6.54592	6.52797	6.10738	6.35455	6.62815	6.90686	6.38355	6.81578	6.08618	6.32347	6.18954	6.4704	6.20931
Os05g0573700	Ketol-acid reductoisomerase, chloroplast precursor (EC 1.1.1.86) (Acetohydroxy-acid reductoisomerase) (Alpha-keto-beta-hydroxylacil reductoisomerase).	ketol-acid reductoisomerase, chloroplast precursor, putative, expressed	15.6544	15.8989	14.9858	15.6979	16.0483	15.1162	15.3438	16.2746	16.1646	15.411	16.0214	15.0174	14.9215	15.0338	15.0272	15.4138	15.6747	15.1686	15.4036	15.2583	15.4957	15.1402	15.5301	15.434	14.3187	13.623	14.4761	14.1166	15.4121	14.2769	13.8822	13.9544	14.005	13.8634	13.6351	13.4624	13.2427	12.9253	13.506	12.6653	13.15	13.883	15.7101	15.339	15.15	14.1321	14.9364
Os05g0580000	Glucose-1-phosphate adenylyltransferase large subunit 1, chloroplast precursor (EC 2.7.7.27) (ADP-glucose synthase) (ADP-glucose pyrophosphorylase) (AGPASE S) (Alpha-D-glucose-1-phosphate adenyl transferase) (BEPL).	glucose-1-phosphate adenylyltransferase large subunit, chloroplast precursor, putative, expressed	11.6492	11.453	11.2761	9.15588	9.17627	9.45129	9.46352	9.02913	9.05427	8.24792	8.41538	9.42933	11.703	11.8125	11.4503	8.7677	9.01388	8.45966	15.2686	16.0112	15.4571	15.0963	14.3318	14.7094	13.6854	13.8615	14.6705	11.6521	10.6003	13.3647	9.96511	9.62067	9.69931	10.1684	9.40837	9.28071	8.72284	8.71121	8.97768	9.44395	8.4921	9.68014	14.9936	14.4514	14.2059	11.5808	14.2993
Os05g0583000	WRKY transcription factor 34.	No Hit	5.77712	5.96979	6.78433	6.16585	6.60063	7.2187	4.49637	4.74008	5.31365	4.15675	4.54016	7.51672	4.9052	4.65475	5.70753	4.34011	4.57417	6.12451	4.54608	3.67884	4.55295	4.3808	3.16121	4.28725	6.35302	7.19139	6.40904	4.58472	4.67177	6.91153	4.41938	5.15724	4.9278	4.18777	5.82779	5.4491	9.30941	7.21902	6.44016	7.71403	7.0578	6.02244	6.83055	4.37144	4.49553	5.61458	4.43448
Os05g0587100	Protein phosphatase 2C family protein.	protein phosphatase 2C, putative, expressed	10.4583	10.3951	10.3471	10.8788	10.9721	10.8274	10.4211	10.3957	10.3849	10.4824	10.5036	10.1699	10.5641	10.8663	10.8462	10.1791	10.6117	10.6761	10.5827	10.5207	10.4819	10.3219	10.4312	10.696	10.0102	9.37119	9.93794	10.1483	10.2589	10.0336	10.8449	10.7069	11.0865	10.7251	10.1181	10.2322	10.1452	9.96174	10.3671	10.2256	9.93742	10.4635	11.5387	11.6874	11.5985	10.9661	11.4853
Os05g0587700	Protein of unknown function DUF231 domain containing protein.	leaf senescence related protein, putative, expressed	0.139142	3.41673	3.25111	2.91217	3.58919	3.45387	3.45116	2.7503	1.85116	2.09761	2.77946	2.66868	2.05118	2.34892	3.58794	3.38962	2.78741	3.75035	8.56723	7.74147	7.20637	9.07898	8.73135	8.83018	4.55035	5.14126	3.5475	2.88988	3.94429	1.01627	7.1824	7.49673	7.51224	6.89501	7.40147	6.68935	5.58084	4.96604	6.02899	4.91157	5.12575	6.29381	10.2797	9.38364	9.49524	5.11101	10.3154
Os05g0589600	Nuclear RNA binding protein A.	hyaluronan/mRNA binding family domain containing protein, expressed	12.0489	12.3385	11.283	11.9839	12.08	11.6423	12.3535	13.1943	13.0506	12.3678	12.8514	12.307	12.8169	13.0484	12.7482	12.6515	13.0025	12.7041	13.2499	13.005	12.2387	13.8177	13.6666	13.4877	12.0737	11.5268	11.981	12.095	12.4215	12.2373	13.1885	13.1081	13.1839	13.3238	13.1985	13.0468	12.0115	11.8709	12.2718	11.9748	12.032	12.6176	13.7799	13.6115	13.6282	12.8347	13.5148
Os05g0590400	(No Hit)	No Hit	8.88783	9.03848	9.15434	9.13218	9.42141	9.44907	8.84936	9.26844	8.96271	8.78093	8.7975	9.64273	6.72733	6.67911	7.21413	6.93144	7.3646	7.96643	7.48887	8.3994	8.9622	7.29952	7.46525	7.57345	8.03934	8.43971	8.38732	7.9297	9.64541	8.32325	7.87526	8.29994	8.03182	7.73611	8.26868	8.31623	12.2835	10.0039	8.66202	10.731	9.8578	8.47089	9.57703	7.32145	6.63767	9.32696	7.11167
Os05g0593900	C13 endopeptidase NP1 precursor.	vacuolar-processing enzyme precursor, putative, expressed	7.62036	7.08501	8.63058	6.13006	6.02086	7.78478	6.48822	5.92684	5.60383	4.85373	4.47296	5.33235	7.19257	7.98852	7.521	7.16097	7.65522	8.23867	9.02739	8.85828	9.50942	7.80617	8.02637	8.52575	9.51251	9.54573	8.69319	9.76953	8.36091	8.67033	11.1115	11.4618	11.8769	11.0457	10.8178	10.3501	9.77628	9.94073	10.9008	9.85395	10.2531	9.81083	4.72877	7.51038	10.0669	10.0015	9.75533
Os06g0101900	Hypothetical protein.	No Hit	4.35545	2.77939	2.72861	3.65684	4.02426	4.07353	1.36643	3.93458	1.4495	1.86802	1.86879	4.55943	3.40257	1.49589	3.17152	1.44066	0.883256	1.6493	2.04983	2.09482	-0.47743	1.83685	1.613	2.59275	3.8643	4.07268	3.96571	2.22439	1.43204	-0.363173	2.27914	3.00823	2.96789	2.31795	2.41013	3.2311	6.70332	4.71229	3.71037	4.82276	4.55769	3.19925	3.7145	1.30227	0.227408	3.21464	2.01385
Os06g0107200	Hypothetical protein.	No Hit	6.18778	6.46956	5.57702	5.12671	5.12142	3.94473	6.39686	6.29405	6.21726	4.30838	4.49177	3.48894	6.66488	6.06465	6.8858	3.43054	4.43411	3.42722	3.78287	4.29325	4.4086	2.60081	3.1301	3.11956	4.6356	5.44732	4.31202	3.60529	3.28779	1.02713	4.46194	3.40059	4.58548	3.99007	2.31184	3.06904	5.32154	5.7504	5.32586	5.62832	5.69771	5.62214	6.98621	6.23125	5.69747	3.92439	5.42192
Os06g0112300	Transcriptional factor B3 family protein.	B3 DNA binding domain containing protein, expressed	3.83054	4.31275	3.50009	5.1217	5.70593	4.14194	3.38685	3.61399	3.86816	4.04908	3.41354	4.35846	4.11966	4.69672	3.75119	5.21892	5.59524	4.8055	6.86161	6.12446	5.80299	5.99007	6.54305	6.7038	2.33538	5.41965	-2.40279	2.62115	2.2321	2.86907	6.0923	5.86257	6.09152	6.11661	6.04419	6.6355	6.2579	6.73835	7.0886	6.43865	6.7523	7.21847	7.13627	5.58845	5.60585	2.67134	5.809
Os06g0114700	Protein of unknown function DUF1218 family protein.	No Hit	11.574	12.164	11.3958	11.2065	11.5479	11.4625	10.5515	10.9947	10.8989	10.4245	10.829	10.6217	11.041	11.4159	11.2454	11.0266	11.0808	11.1077	12.212	12.0334	11.6935	12.5216	12.2687	12.2434	10.6126	10.1825	10.6595	11.2588	10.8988	10.634	11.6353	11.6437	11.9324	11.7106	11.6294	11.7039	10.8553	10.626	11.4557	10.705	10.9895	11.4024	12.2716	12.4924	12.5879	11.9951	12.4808
Os06g0115700	Conserved hypothetical protein.	expressed protein	2.64519	2.225	3.53449	3.19034	3.04332	3.14183	4.98815	2.50213	2.64676	4.10695	4.86476	4.8868	3.23755	2.12673	4.23734	2.92069	1.62428	2.63947	12.3124	11.9821	6.83879	12.6101	11.7729	11.683	3.63531	4.99691	4.32747	2.96162	3.74914	6.59058	11.0935	10.6233	10.4623	10.9856	10.5264	9.95758	8.09699	8.22062	9.09839	9.15903	8.90323	9.24795	13.0862	11.8534	12.1135	3.5605	11.6531
Os06g0127900	Ribonucleoside-diphosphate reductase small chain (EC 1.17.4.1) (Ribonucleotide reductase R2 subunit).	ribonucleoside-diphosphate reductase small chain, putative, expressed	3.74417	3.8039	2.96621	4.38666	5.69749	3.04324	3.55858	3.96628	3.35303	4.60271	5.1718	4.54827	3.40294	3.54015	3.10184	4.77916	4.70338	4.94046	9.38555	9.51445	5.68359	10.2681	9.45622	8.84544	4.80448	5.92782	5.36084	4.22288	4.70621	6.92428	10.1228	9.62714	9.42655	9.92465	9.57907	8.99379	7.74547	7.80809	8.34686	8.1214	7.90756	8.46413	10.5321	9.40166	9.44619	3.18113	9.48488
Os06g0129800	Conserved hypothetical protein.	expressed protein	10.2448	10.4788	9.0484	10.1674	10.057	9.53948	9.99742	10.2938	9.92564	10.0598	10.0604	9.7692	9.92891	10.0946	9.94897	9.79908	10.1368	9.76466	10.0955	9.72533	9.10864	10.5265	10.4307	10.3708	9.0206	8.09352	8.79783	8.48215	9.00188	8.35325	9.9033	9.61539	9.69449	10.5647	9.85965	9.70869	8.27253	8.58662	9.04199	9.22811	8.98017	9.21903	11.1045	10.3947	10.3407	9.37621	10.3066
Os06g0131100	WD40-like domain containing protein.	WD domain, G-beta repeat domain containing protein, expressed	10.2249	10.1671	9.30223	9.28106	9.04526	8.38114	10.5912	10.1133	9.96758	9.45882	9.37901	8.60504	10.7006	10.4413	10.4167	8.47735	9.18575	7.94106	9.78438	9.92197	9.9111	7.7609	8.04753	8.14057	8.36381	7.91184	8.83742	8.11473	8.47866	7.87644	9.76427	9.49046	9.73188	8.85781	7.94237	8.22576	8.68389	9.12026	9.2316	9.18963	8.70995	9.49412	11.3886	10.7948	10.4798	8.8989	9.44204
Os06g0142800	SAM (and some other nucleotide) binding motif domain containing protein.	methyltransferase domain containing protein, expressed	10.2213	10.574	8.90948	9.55334	9.43717	8.78354	10.7515	10.7697	10.7048	10.2933	10.2679	9.98964	10.9608	11.0726	11.2256	10.7211	10.8127	10.9129	11.3444	11.012	9.71906	11.6967	11.2554	11.6231	9.8994	9.53039	9.86399	9.79088	9.59606	9.50795	10.8926	10.7109	10.7097	11.5362	11.0006	10.6337	9.57686	9.69386	9.60043	9.94627	9.75045	10.3927	12.6271	11.3784	11.484	9.58901	11.7064
Os06g0143400	Acyl-ACP thioesterase.	myristoyl-acyl carrier protein thioesterase, chloroplast precursor, putative, expressed	12.1837	11.3466	11.7322	10.6015	10.5429	10.3307	10.6962	10.6361	10.3779	9.56043	9.63186	9.11324	10.889	10.9239	10.218	8.72431	9.28039	8.59652	11.4682	11.1289	10.99	10.1737	10.6001	10.378	9.53964	9.31123	9.37696	8.89185	9.55862	8.73495	10.7863	10.5639	10.8834	10.3891	9.75281	9.71426	8.95684	9.13548	9.90221	9.6142	9.00839	9.47789	11.447	11.7213	11.3537	8.73295	10.8433
Os06g0149600	Peptidase aspartic family protein.	No Hit	8.34619	8.50927	8.3635	8.76039	9.16381	8.38135	8.5545	9.10864	9.00428	9.20748	9.51089	9.24412	9.36769	9.72519	9.62233	9.16159	9.82646	10.1305	7.35825	7.90269	7.9678	8.23055	7.98222	7.99236	8.17616	7.62916	7.91451	8.84664	9.23045	8.23367	8.31276	8.36503	9.16715	8.61119	8.29246	8.60854	9.25938	8.49295	8.87603	8.4846	8.86651	9.25757	8.35269	8.02826	7.79512	8.22586	8.35921
Os06g0159900	TPR repeat containing protein.	U-box domain containing heat shock protein, putative, expressed	8.10731	8.13871	7.96576	7.34237	6.98631	7.14812	9.38198	9.14953	9.44962	8.77935	9.00544	8.88959	10.8567	10.6344	10.4338	8.62954	8.8362	8.16595	9.36786	10.245	9.69533	5.76561	5.72941	5.97483	9.90617	9.25696	9.75833	9.03613	9.08777	8.75646	10.7404	10.1943	10.6478	8.22422	7.41234	8.29141	9.71214	10.1021	10.6692	9.76107	9.36049	10.4957	10.2607	9.60885	9.63898	7.52661	7.02385
Os06g0168600	Ribonucleotide reductase.	ribonucleoside-diphosphate reductase large subunit, putative, expressed	7.7836	7.95686	6.38623	10.1736	10.2544	9.00557	7.81235	7.92847	8.15249	10.3511	10.3909	9.6039	8.00809	8.4809	8.05166	10.5035	10.8772	10.9032	11.1184	11.1791	8.812	12.0214	11.4193	11.1901	8.28469	8.28718	8.85638	10.0199	10.6128	9.95695	11.0607	10.6723	10.7546	11.195	10.3071	10.3005	9.31749	9.37921	9.93405	10.1121	9.86212	10.4814	12.3069	11.5522	11.379	8.80865	11.6235
Os06g0174000	(No Hit)	No Hit	4.01419	2.76842	4.49012	3.49925	2.78849	3.92196	4.05977	2.01431	3.19521	3.73353	2.9161	3.6133	3.66716	3.60813	4.35701	3.54285	2.48251	4.35824	3.29217	2.59328	6.34796	2.95156	3.96506	3.77495	5.50893	6.03478	4.5238	3.42906	2.86759	4.95077	3.42181	3.66894	4.43326	3.77638	4.24204	3.60849	4.3075	3.89142	4.1058	0.813991	4.05536	3.56307	2.27103	2.77228	2.63052	5.31829	3.26948
Os06g0175800	Cystathionine beta-lyase, chloroplast precursor (EC 4.4.1.8) (CBL) (Beta-cystathionase) (Cysteine lyase). Splice isoform 2.	cystathionine gamma-synthase, putative, expressed	8.31437	8.19958	8.17219	8.26919	8.38473	7.73928	8.62516	8.9163	8.74769	8.67001	8.72409	8.12105	8.90112	8.4334	8.57113	8.46619	8.75692	8.74103	8.9012	8.77775	9.07159	8.81912	9.18845	9.21101	7.69489	7.01214	7.95752	7.8153	8.15693	7.58398	9.61301	9.23271	9.55626	9.55632	8.81162	9.07533	8.48173	8.1974	8.89969	8.16082	8.38048	8.90005	9.56977	9.81855	9.77213	8.8362	9.12726
Os06g0176900	(No Hit)	No Hit	7.48311	6.98462	6.87625	7.33782	7.52178	6.77085	7.43908	7.57564	7.91459	7.64937	7.43085	7.15985	8.03813	7.24865	7.37583	7.70057	7.50278	7.5775	7.74941	7.51583	7.91493	7.74937	7.97627	8.08083	6.68953	6.41155	6.50517	6.64881	6.91909	6.80163	8.79987	7.97486	8.32731	8.67283	7.59438	10.2633	7.15129	7.16611	7.82658	8.02109	7.0333	7.76047	8.30718	8.57018	8.68748	6.46705	7.93605
Os06g0177300	(No Hit)	No Hit	9.03817	9.09677	9.19168	8.52479	8.69022	8.88482	9.27477	9.26709	9.22935	8.94304	9.51709	9.69036	9.34152	9.47604	9.33672	8.88359	8.89447	8.50647	10.2927	9.86378	9.9835	9.25918	9.28378	9.54424	9.47706	9.36975	9.49638	9.41943	8.96517	8.84733	9.31763	9.27025	9.86017	9.45838	8.90462	9.13834	8.16644	8.44644	9.19121	8.83691	8.52954	9.22706	10.5335	11.0222	11.0963	10.4799	10.4138
Os06g0192800	Zn-finger, RING domain containing protein.	zinc finger, C3HC4 type domain containing protein, expressed	6.80601	7.52143	7.48737	7.95645	7.77452	7.79878	8.8313	8.95523	8.32034	10.9231	10.5804	10.0999	8.47986	7.9319	6.97218	9.97062	9.71262	9.77327	8.6133	10.4078	9.52265	8.42981	7.80234	7.99962	9.55923	9.41318	9.58422	11.332	10.2673	8.98602	11.4047	11.0771	11.5073	11.5064	11.1093	11.1037	11.2024	11.1395	11.9699	11.9198	11.2593	11.5182	6.30826	6.4193	6.62303	9.91042	6.99563
Os06g0195800	Conserved hypothetical protein.	heat shock protein DnaJ, putative, expressed	3.73475	4.04329	3.71534	4.55662	4.46598	5.11307	2.94853	3.39013	3.65187	3.70573	3.50766	3.36882	6.72179	5.89987	6.20302	5.01605	4.54096	4.64791	6.64142	7.8753	7.12109	1.25204	0.491285	1.30237	3.37122	4.40396	5.14948	4.27142	2.87757	3.33709	5.5179	5.79439	6.1167	2.44767	2.85518	1.8562	2.33367	3.06315	4.87993	3.4152	1.61704	3.92225	3.37084	4.94565	4.96652	1.23368	1.14214
Os06g0196800	(No Hit)	No Hit	4.97287	5.29307	4.77113	5.10166	5.83653	4.56882	6.30871	6.83636	6.33235	5.51706	5.42353	4.74808	5.10123	5.56807	5.60613	5.46388	6.17307	6.06436	7.03791	5.31863	7.52701	4.92436	6.43847	6.81983	2.76288	2.80399	3.99534	4.99873	4.89337	4.27337	5.23765	5.12913	5.76986	5.07691	3.87271	5.23251	5.14598	4.51665	5.07595	5.59787	4.14937	4.61914	5.71249	6.55248	6.06898	4.86515	5.91204
Os06g0206100	Protein of unknown function DUF1296 family protein.	protein of unknown function DUF1296 domain containing protein, expressed	11.382	11.2896	10.6998	11.8807	11.6922	11.0677	11.6451	11.863	11.9064	12.0096	11.9834	11.3352	11.8666	11.8704	11.5478	11.4819	12.199	11.9081	11.121	11.3044	10.9391	11.7376	11.8264	11.4691	10.8773	10.1898	10.5968	11.0657	11.5728	11.1925	11.9296	11.4703	11.658	12.0033	11.2771	11.4638	11.0342	11.2942	11.6647	11.8619	11.3819	11.7503	12.3469	12.05	12.0184	11.6129	11.8553
Os06g0208800	Hypothetical protein.	lysM domain-containing GPI-anchored protein 1 precursor, putative, expressed	10.8002	11.09	10.3898	11.3585	11.7038	11.2116	10.6296	10.8461	11.1249	10.614	10.9127	10.8545	11.9291	11.5531	11.3236	11.6637	11.5349	11.7331	11.8126	11.9439	10.836	12.4032	12.0512	11.9053	11.3257	10.8175	10.7989	11.7306	11.7182	11.9497	10.9796	10.9421	11.1231	10.984	10.7832	10.4119	10.2718	9.95736	10.0983	9.92259	9.83312	10.5098	13.6369	13.2428	13.6798	11.854	12.942
Os06g0210300	(No Hit)	AP2 domain containing protein, expressed	0.0971401	-0.782087	3.37856	1.3837	-0.0980799	1.50233	3.39666	1.84327	-0.256658	1.04669	0.0664209	2.57085	-0.493326	-0.548253	-0.0195065	1.11442	0.396938	1.42691	5.39436	5.64414	5.53086	6.45552	5.72802	6.16422	6.50133	5.78732	5.64442	7.31067	7.37711	7.56797	7.58678	7.3174	8.39829	7.77475	6.86288	7.39782	5.97267	6.37268	7.55253	7.06776	6.30194	7.28054	6.59548	8.58127	8.60643	5.89638	7.88962
Os06g0224900	Mitochodrial transcription termination factor-related family protein.	mTERF family protein, expressed	9.18245	9.70156	8.79774	9.17587	9.35633	8.9611	9.26948	9.44571	9.61838	9.35323	9.68676	8.94708	10.2769	10.0043	9.71682	9.45614	9.51275	10.0177	8.79772	9.27358	8.53412	9.47517	9.32154	9.25351	8.08625	7.46682	8.03087	9.12152	9.49396	8.58729	8.93558	8.88828	9.07993	8.96402	8.75701	8.84548	8.5468	8.1673	8.57585	7.95935	8.35123	8.82863	9.78571	9.33647	9.37399	8.73318	9.19444
Os06g0229800	Starch synthase isoform zSTSII-1 (EC 2.4.1.21) (Fragment).	soluble starch synthase 2-3, chloroplast precursor, putative, expressed	4.16312	2.55982	5.17353	6.52263	4.02478	5.46514	4.57117	2.39414	1.97576	3.5882	5.40931	4.54794	2.622	2.06445	1.14009	1.7594	2.45246	4.13696	4.65152	4.87509	3.9747	4.36829	3.86562	3.69076	0.757224	4.75802	4.34869	2.62958	3.76261	4.54534	3.85773	3.51936	5.19677	4.12627	3.18412	3.69025	2.04482	0.534343	7.16811	1.2395	1.66653	5.51913	5.09323	5.25835	5.23085	3.98649	5.39657
Os06g0231300	Nuclear movement protein domain containing protein.	CS domain containing protein, putative, expressed	12.5436	12.5783	12.0058	11.4146	11.2849	10.9436	12.9791	12.9471	12.8777	12.1431	12.0548	12.0606	13.9257	14.0269	13.6709	12.2755	12.3058	12.4259	14.0756	14.0662	12.8941	12.7029	12.3501	12.1746	12.6742	12.295	12.7286	12.3607	12.3596	11.8622	13.3866	13.3334	13.3031	12.7053	12.234	12.1005	12.5187	12.6426	12.8879	13.1891	12.5044	12.7746	14.7968	14.2026	14.2216	12.0112	13.1042
Os06g0235700	(No Hit)	No Hit	7.08587	7.25257	7.94262	7.58277	7.79638	7.87254	7.6118	7.31831	7.03069	6.61408	6.84509	8.31121	4.77036	4.96501	6.01953	4.51712	6.10064	5.75807	5.39208	5.27767	6.70396	5.26936	5.93932	5.98022	6.34929	6.17013	6.41077	5.88413	6.00754	6.92374	7.94341	7.91515	8.6103	8.61742	8.5492	8.9586	10.0065	8.50034	8.18717	8.49237	8.58268	7.57746	7.6813	5.85473	5.83288	7.01899	5.86583
Os06g0251000	UBA/THIF-type NAD/FAD binding fold domain containing protein.	ThiF family domain containing protein, putative, expressed	7.60317	7.85678	6.83672	7.72599	7.92729	6.69787	7.61603	7.55535	7.20198	8.24064	8.21654	7.98233	7.51491	7.65218	7.62819	7.8303	8.24277	7.86768	8.3721	8.52884	7.93105	8.60187	8.32177	8.36001	8.05426	8.02276	8.47357	8.74285	8.20209	7.67712	8.46435	8.08986	8.28167	8.71958	7.82688	7.70332	7.75671	7.83727	7.67978	8.07856	7.96752	7.86857	9.27048	9.13516	8.7609	8.46622	8.80346
Os06g0253100	Heat shock protein Hsp20 domain containing protein.	hsp20/alpha crystallin family protein, putative, expressed	5.38014	4.63267	5.10159	5.15327	3.8446	4.07719	8.21724	7.18059	7.32275	5.07982	4.64208	4.38309	10.0417	9.17657	8.9032	4.04667	3.11027	2.80096	8.28218	9.24311	8.51526	3.48766	2.77019	2.19305	6.58023	6.81306	6.66117	4.27964	3.60531	4.65864	8.31181	7.11733	8.04476	3.66298	5.05819	3.43687	5.59375	6.33779	6.89901	5.73773	5.23943	6.75963	6.91688	6.26716	5.89665	2.49881	2.04934
Os06g0253600	Protein of unknown function DUF26 domain containing protein.	cysteine-rich repeat secretory protein precursor, putative, expressed	5.86939	5.00372	6.15127	5.22298	4.44942	5.68017	4.33206	4.34649	4.3192	3.93587	3.74214	4.53154	4.18255	4.43027	4.82709	4.21662	3.90298	3.95891	7.74586	6.52893	7.05926	8.08763	7.96423	8.24979	5.03938	4.59076	2.7992	4.8092	4.47712	4.53783	8.76484	8.63055	8.88671	9.17737	8.21904	8.0354	7.5117	7.04016	8.17102	7.85853	7.53573	8.08242	9.09317	9.79519	9.85795	9.34536	9.85608
Os06g0255900	Exo70 exocyst complex subunit family protein.	exo70 exocyst complex subunit family protein, putative, expressed	7.62454	7.32933	7.04469	7.87016	7.26794	6.78445	8.57125	7.90711	8.14102	8.73949	8.13228	7.94617	8.41162	7.76013	8.13197	7.58539	8.06666	7.1387	5.79637	6.63247	6.67732	5.40754	5.73464	5.89833	6.02188	5.73824	5.68912	6.28707	6.09238	6.10598	6.87202	6.11418	7.12478	7.073	5.52192	6.32789	6.32387	6.64711	7.01162	6.92893	6.28001	7.12739	6.39575	6.14269	6.34652	6.87989	6.25401
Os06g0268600	Hypothetical protein.	No Hit	1.95801	2.37878	0.705237	0.616163	0.972273	0.246015	2.08365	3.29879	1.43012	1.32697	1.38239	2.78041	2.24194	2.30419	3.01769	2.8094	1.68603	0.327695	2.50585	3.38935	2.55431	0.538361	1.56802	1.83564	3.65704	4.10561	4.41097	2.42769	1.50156	3.54394	4.43193	4.32783	4.84834	0.693103	3.17889	0.510165	1.51265	3.14674	1.45045	2.20459	2.40764	1.63826	4.2646	2.2478	3.55066	1.31802	1.93505
Os06g0274100	ARM repeat fold domain containing protein.	expressed protein	9.74858	9.86773	8.55676	9.67781	9.40075	8.53022	10.3041	9.33305	9.23797	10.1359	9.66906	9.10775	9.36231	9.34828	9.21199	9.37269	10.023	8.88757	9.19796	9.11405	8.8014	9.47505	9.60342	9.62172	8.76994	8.57354	9.60963	9.26838	8.9358	9.22058	9.41708	8.6592	8.97975	9.78569	8.54635	8.80975	8.12077	8.82479	9.02017	9.57986	8.94553	9.37351	11.0224	10.5843	10.3348	9.86155	10.7941
Os06g0277000	(No Hit)	No Hit	7.06059	7.34853	7.74321	7.70117	7.98175	8.13485	5.83722	6.25709	6.44228	6.36041	6.56073	8.46271	6.34664	5.89881	5.91989	5.78443	6.28068	6.44319	5.811	5.06114	6.0836	5.66916	5.8982	5.35912	6.4589	6.98885	7.23108	5.9087	6.17052	7.11571	5.62683	6.33123	6.00023	6.10939	6.71284	6.83021	10.7234	8.41181	7.67094	8.69961	8.3049	7.17186	8.28936	5.28036	5.51608	5.77511	4.81848
Os06g0281300	O-methyltransferase ZRP4 (EC 2.1.1.-) (OMT).	O-methyltransferase, putative	3.5521	4.16512	3.88081	5.28369	5.26559	4.48222	4.51648	4.73664	4.71286	5.9313	6.054	5.23831	4.98401	4.9475	5.29501	5.45006	6.11432	5.79835	3.92134	3.37567	4.68142	4.17777	4.95757	4.79731	2.12971	4.81245	3.97774	3.44136	5.47999	-1.34216	4.2657	4.83302	4.28663	4.26027	5.00293	4.53254	6.79633	5.98299	5.28615	6.04178	5.61659	5.19096	5.57041	5.51555	4.99592	5.26097	5.60558
Os06g0283400	Phosphatidylinositol 3- and 4-kinase domain containing protein.	phosphatidylinositol 3- and 4-kinase family protein, putative, expressed	10.4829	10.648	10.4681	11.97	12.0687	11.9123	11.0757	11.3429	11.1718	13.4841	13.8759	13.5862	11.9552	12.2025	11.9637	13.1463	12.9201	13.1702	12.4374	12.1155	11.9034	12.5717	12.4651	12.5939	11.4182	11.2709	11.5411	13.846	14.0409	13.2715	11.7889	11.858	12.2213	11.4578	11.0584	11.4036	12.1563	11.9057	11.8108	11.8619	12.1613	13.0684	13.1527	12.9483	12.7253	15.1728	13.1533
Os06g0285400	Serine/threonine-specific kinase like protein.	expressed protein	1.74394	2.47026	2.18932	3.14044	1.19503	2.00243	5.82257	4.38864	5.2472	3.4101	4.45573	3.59169	2.54322	1.03373	2.65211	2.56241	1.73805	2.46875	10.5828	10.7246	9.33897	11.5747	11.2984	10.5516	3.29767	4.74385	5.36753	2.46893	6.16308	6.35521	11.9846	11.3899	11.256	12.003	11.4836	10.8231	9.32796	8.98771	10.0294	9.45161	9.54103	10.3634	13.1101	12.1727	12.3913	3.79605	12.5006
Os06g0291800	(No Hit)	cadmium tolerance factor, putative, expressed	7.51001	7.40275	6.79075	6.60566	6.84416	6.82577	8.60621	8.87596	8.6218	8.29908	8.17131	7.89408	9.32596	9.09474	8.08613	7.87512	8.18908	7.80805	6.22178	7.03839	6.17809	5.11205	4.68323	4.73022	8.18728	7.6531	7.31896	8.67807	8.55343	7.44202	8.64559	8.40499	9.07204	8.71087	7.86713	8.62923	8.08836	8.19303	8.97838	8.77599	7.42862	8.6222	6.53386	5.60726	4.74861	6.63033	4.49886
Os06g0302600	(No Hit)	No Hit	8.86549	9.15343	9.28461	9.09344	9.42451	9.46513	8.63489	9.30323	8.98036	8.55396	8.87434	9.74022	7.0718	6.75302	6.99399	6.97288	7.47728	7.89052	7.5645	8.50607	8.81474	7.2918	7.56422	7.4378	8.37258	8.44603	8.39103	7.99558	9.65809	8.38026	7.93429	8.32957	7.95005	7.78355	8.33569	8.37842	12.3666	10.0573	8.78866	10.7816	9.86726	8.49748	9.66837	7.42603	6.74723	9.04616	6.93031
Os06g0342600	Hypothetical protein.	hypothetical protein	6.48492	6.82479	6.13431	6.30366	6.78416	6.00771	6.24245	6.68517	6.27995	6.61814	6.72872	6.29525	6.30468	6.31291	6.12329	6.28872	6.58356	6.58515	5.91835	5.81466	6.26494	5.54697	5.75974	6.17419	5.17643	4.56417	5.43742	5.54687	6.18618	4.18515	5.73917	5.5495	6.28732	5.69204	5.41677	5.82261	5.52981	5.84711	6.00576	5.74424	5.43069	5.49518	6.14437	6.06655	6.14293	6.33432	6.2513
Os06g0343000	Non-protein coding transcript, uncharacterized transcript.	No Hit	8.45461	8.4041	7.68093	8.48161	8.4015	7.98706	8.57185	8.51385	8.27435	8.59623	8.45611	7.83018	7.58112	7.48303	7.62286	7.93735	8.36075	7.94145	7.86315	7.95852	8.01528	7.78624	7.93082	8.02454	7.54399	6.62221	7.80302	7.76009	7.55025	7.48596	7.89605	7.50795	7.64265	8.09534	7.3276	7.34265	5.9736	6.97777	8.73889	7.49884	6.72268	7.35843	8.58814	8.14823	8.18274	8.71175	8.337
Os06g0343900	Hypothetical protein.	expressed protein	7.02588	7.18902	7.8265	6.37133	6.6625	7.49277	6.12627	6.58212	7.07156	3.93526	4.94246	5.5332	7.0198	6.59217	7.01452	5.32882	5.30157	5.74804	5.23194	5.35123	5.71306	3.65433	4.0031	4.74612	5.67849	4.76829	4.00391	4.28382	5.02221	2.08562	3.98836	3.49583	3.94407	3.66837	3.10166	3.90515	6.92797	4.15457	4.23177	4.44617	4.12389	4.35398	5.65703	4.68615	4.87211	4.80503	5.25676
Os06g0356400	Retrotransposon gag protein family protein.	No Hit	2.9415	3.17357	4.45034	4.03785	4.17714	4.2231	2.60801	1.35419	1.02072	1.99157	2.09815	4.874	3.96323	2.51454	2.48042	2.49747	2.04225	2.67267	2.41704	3.07952	1.39322	2.96501	2.96894	1.40272	3.79312	4.65729	4.97577	2.60496	2.52329	4.59847	2.97307	4.39329	1.79778	2.48973	5.24724	3.27102	6.90748	5.54154	3.30321	4.85961	5.17783	2.8504	4.61694	2.70922	2.51539	2.91157	2.14923
Os06g0472400	Protein of unknown function UPF0261 domain containing protein.	tm-1GCR237 protein, putative, expressed	7.07881	6.74257	6.25686	7.82173	7.79338	7.1814	7.63444	7.7827	7.65525	7.86303	7.92727	6.88506	6.75028	6.47276	5.96175	7.27316	7.58357	6.75181	7.48644	7.13062	7.49426	7.48836	7.77316	7.76394	7.33482	6.60224	7.20561	6.96055	7.5808	6.86553	8.73316	8.23935	8.27791	8.85648	8.11428	8.08502	7.0133	7.32242	7.80713	7.60331	7.53181	7.88894	7.71568	8.35512	8.04245	6.28991	8.32744
Os06g0479300	Pol protein.	No Hit	7.39822	7.58929	6.64852	7.70006	6.93509	6.96377	7.84102	6.85749	6.78031	7.69046	7.26162	7.31811	7.27028	6.69931	6.95633	6.60501	7.18841	6.42639	4.21945	3.61538	5.01868	4.03933	4.55038	3.69441	5.99298	5.03728	5.67921	5.13281	4.89672	5.62071	5.7155	5.54262	5.06922	5.49899	5.96952	5.94805	7.96144	6.30419	5.43587	7.10118	6.20042	5.09179	6.0077	4.56474	3.98114	5.45421	4.31406
Os06g0505700	Hypothetical protein.	hypothetical protein	6.50264	6.28347	8.52673	5.33135	6.04803	6.59977	7.93659	6.85687	6.68463	4.38878	5.04088	5.1893	6.8674	7.67306	7.76145	5.66728	5.52465	6.35208	11.0692	8.53265	10.8492	10.2107	10.9695	11.28	5.3044	5.98676	4.87861	4.64346	5.34534	5.35569	7.66318	8.10438	8.84479	8.36306	8.55444	8.70358	9.36558	9.50043	9.4726	9.34957	9.72786	10.2777	10.5265	10.8467	11.1967	7.90898	10.7633
Os06g0508700	Probable methionyl-tRNA synthetase (EC 6.1.1.10) (Methionine--tRNA ligase) (MetRS).	methionyl-tRNA synthetase, putative, expressed	11.4235	11.9088	10.8085	11.3863	11.8032	10.9158	11.5991	11.9147	11.6589	11.9624	12.2163	11.8072	11.1441	11.7752	11.7145	11.3099	12.0134	11.6433	12.0388	11.7749	11.451	12.4556	12.229	12.2051	11.8113	11.1257	12.1004	11.9095	12.2051	11.9176	11.814	11.8462	11.9	12.0144	11.7553	11.6171	10.8438	11.5645	11.7961	12.0997	11.7418	12.2884	13.2197	12.7803	12.5152	11.6446	12.7818
Os06g0517300	(No Hit)	THION14 - Plant thionin family protein precursor, putative, expressed	3.32712	3.02414	4.17696	3.12527	2.3752	2.31068	2.52115	1.96879	3.16022	3.31005	2.14105	3.06283	2.31906	2.62716	3.6404	2.55193	2.42408	1.39226	2.46492	2.14885	1.74278	2.61594	1.91798	2.80313	3.65581	5.01975	5.48527	2.47713	3.61314	5.15966	3.02751	3.1801	3.0904	2.69201	3.94537	3.11031	3.95242	3.32642	4.11573	2.99166	2.97741	2.90316	2.35636	2.72593	6.55525	2.35497	3.67506
Os06g0517700	Thionin Osthi1.	THION15 - Plant thionin family protein precursor, expressed	2.86001	3.07563	2.25413	2.61399	3.04578	3.21934	2.18642	3.03943	3.50208	2.24506	2.5795	1.87389	4.22172	2.89821	2.46258	3.85153	1.64299	2.42589	2.63862	2.59719	1.68128	3.33401	2.79212	0.752427	4.87061	4.99287	5.76109	2.2164	4.42773	5.60547	3.40724	3.9644	1.67987	2.97508	5.0283	3.29154	4.78714	4.6521	7.68124	3.48503	4.28669	2.63924	2.05124	2.19461	4.50529	2.98913	2.96213
Os06g0529900	Hypothetical protein.	expressed protein	6.0427	5.99674	6.41644	6.96417	7.24331	8.21901	5.97474	4.89353	4.77411	6.4716	6.88533	7.52328	2.17021	4.6888	4.0344	4.62749	4.27214	6.3271	10.2386	9.15513	10.0603	9.89996	10.5047	10.4929	8.83076	8.28112	9.37862	9.12454	9.34039	9.71484	10.952	10.4853	11.279	11.0327	10.2887	10.6728	9.29671	9.62192	10.278	10.2981	9.99702	11.1319	10.3506	11.336	11.0516	12.4449	11.3761
Os06g0539200	(No Hit)	No Hit	8.01434	8.25186	8.67447	8.60516	8.70645	8.54939	8.4327	8.11607	7.78404	7.56293	7.68988	9.14701	6.06527	6.08571	6.81101	6.3932	7.05303	6.77133	6.40469	6.16669	7.5311	6.35529	6.99975	6.59882	7.29598	6.76407	7.63273	6.40019	7.02151	7.89815	8.62867	8.79558	9.11289	9.14584	9.37954	9.71477	11.5595	9.55936	8.85356	9.77013	9.54022	8.2811	8.45281	6.5	6.33492	7.67443	6.42224
Os06g0565200	Heat shock factor (HSF)-type, DNA-binding domain containing protein.	HSF-type DNA-binding domain containing protein	5.07749	4.71157	4.76518	4.736	4.40759	5.43053	3.858	4.17936	3.95011	3.06053	3.66558	5.30746	4.65702	5.08336	4.10394	4.5459	3.62692	4.64009	4.60034	5.10448	3.72841	5.53547	5.5598	2.92573	5.42956	4.9111	4.37961	4.38446	4.33664	4.11408	5.83614	7.28131	4.70735	5.45185	7.81214	5.27113	7.16243	7.70468	6.19056	7.37988	7.24416	5.85734	4.41982	4.6462	2.71071	3.68049	3.68948
Os06g0566100	RNA-binding region RNP-1 (RNA recognition motif) domain containing protein.	RNA recognition motif containing protein, expressed	12.6073	12.4077	12.0472	12.34	12.1449	11.8072	12.5132	12.8337	12.9118	12.5456	12.3996	11.9372	13.4753	13.2042	12.7492	13.0746	12.9442	13.1899	11.9398	12.0084	11.903	12.328	12.3627	12.3082	11.3112	10.8107	10.9792	11.6673	12.3072	11.4165	12.5129	12.0977	12.3724	12.5844	11.9006	12.2951	11.7371	11.5518	12.235	12.0236	11.6575	12.2326	12.7296	12.5122	12.5918	11.9931	12.5351
Os06g0566600	(No Hit)	No Hit	7.68529	7.83549	8.39482	8.2785	8.35621	8.48296	8.1852	7.8066	7.62054	7.24217	7.44983	8.91076	6.03887	5.83075	6.51281	6.01839	6.77816	6.34157	6.1444	5.8845	7.01457	6.16287	6.84386	6.28743	6.83862	6.72857	7.20748	6.12098	6.84519	7.53137	8.42483	8.55581	8.81727	8.93778	9.14673	9.52071	11.2296	9.43817	8.67371	9.69801	9.17988	8.12499	8.22667	6.16865	6.13879	7.47819	6.19293
Os06g0571400	Elongation factor 1-gamma (EF-1-gamma) (eEF-1B gamma).	elongation factor 1-gamma, putative, expressed	11.8552	12.7607	11.0851	10.9405	11.459	10.3459	10.5348	11.4193	11.0095	10.9943	11.3901	10.6881	11.0658	11.4411	11.3224	11.5375	11.8621	11.6639	13.0128	12.7178	12.0086	12.9894	12.79	12.7269	10.8021	10.4346	11.3765	11.5954	11.5283	10.6928	12.1553	12.3754	12.2631	12.2718	12.1192	11.6843	10.614	10.819	11.0671	10.7112	11.014	11.4827	13.0584	12.9198	12.5382	10.4288	12.9147
Os06g0573600	Beta-galactosidase precursor (EC 3.2.1.23) (Lactase).	beta-galactosidase precursor, putative, expressed	8.16036	6.29037	9.88646	6.85578	7.1733	9.08081	8.52879	8.11072	7.87853	6.84547	6.75701	7.03833	4.86224	5.6401	5.76137	6.00262	6.38221	6.68203	10.829	8.41816	11.8871	9.91711	11.6353	12.0023	8.38155	8.16539	8.0909	7.55272	7.78307	7.97253	11.1447	10.3726	11.0605	11.235	10.1869	10.1246	8.27511	8.52018	10.148	9.1679	9.15165	9.81088	8.40458	11.9918	12.1338	11.5957	11.7993
Os06g0605100	Retrotransposon gag protein family protein.	No Hit	7.26275	7.66455	8.0957	7.82373	8.2658	8.48906	4.60322	5.58257	5.62661	4.57869	5.13619	9.03306	4.41935	4.89107	5.98064	3.31263	4.29437	6.32662	5.52088	4.85287	5.27742	5.39368	5.64912	5.30676	6.73808	7.15266	7.64386	5.63913	5.67364	7.73957	5.12339	6.01855	5.84657	5.65039	6.55197	6.32392	11.8005	9.16762	7.52117	9.19354	9.1286	7.03581	8.6483	5.07341	4.95906	7.11445	5.01338
Os06g0609500	Myb, DNA-binding domain containing protein.	Myb-like DNA-binding domain containing protein, putative, expressed	8.69359	8.44165	8.13337	8.45472	8.39443	8.02845	9.65554	9.17576	8.88352	9.09847	8.74985	8.59066	8.93957	8.94107	8.92988	8.39757	8.55578	8.20801	10.4205	9.50329	9.64482	10.2384	10.1005	10.29	8.2396	8.31753	8.2084	8.26754	8.35772	8.40248	8.30676	8.11381	8.26561	8.67187	7.91751	7.90652	6.69077	7.21989	7.51301	7.83018	7.60967	8.13504	11.1999	10.447	10.4007	8.50397	11.1012
Os06g0613000	Conserved hypothetical protein.	DUF1680 domain containing protein, putative, expressed	3.62329	3.02842	3.24918	3.43188	3.4689	2.69896	3.3912	3.59845	3.45045	4.48485	4.67677	4.20138	3.57241	3.79046	2.02014	4.26686	3.97569	3.76855	5.16066	4.40664	4.43014	5.41571	5.40161	5.3173	4.33067	6.39184	3.6824	4.07476	4.44591	3.8809	4.72307	5.14072	5.118	5.11185	4.95994	4.73363	4.54612	4.03384	4.26951	3.81509	4.72892	4.81972	6.79586	6.8086	7.4059	7.50167	7.31404
Os06g0618900	(No Hit)	No Hit	5.24003	6.34819	6.25758	6.93544	6.26104	7.82413	6.68885	7.94273	7.26762	6.08852	4.79298	6.5293	6.58373	3.95377	6.31756	6.77454	7.34911	5.58642	4.00707	4.90675	5.77136	4.31679	4.49253	4.78837	5.98289	5.98956	7.0572	4.51644	4.2842	5.69042	5.75317	5.98134	5.41954	5.63646	6.49748	6.85158	8.92552	7.00333	6.59385	6.61648	6.50934	5.54886	6.49319	4.6545	4.67268	5.80276	4.8313
Os06g0645400	Isoleucyl-tRNA synthetase, class Ia domain containing protein.	tRNA synthetase class I, putative, expressed	9.62318	10.2473	8.29724	9.47238	9.68701	8.5221	10.3316	10.3745	9.86351	9.98808	9.90292	8.8491	10.1129	10.1208	10.0456	9.50662	10.1785	10.325	10.0929	10.0674	9.8888	10.8287	10.8866	10.9092	9.09141	8.54854	9.37287	9.55154	9.827	8.77961	10.8505	10.8324	10.5548	11.064	10.5893	10.4989	9.70143	9.83487	9.98417	10.4767	10.0622	10.1063	12.0879	11.6499	11.2463	10.057	11.639
Os06g0647200	Response regulator receiver domain containing protein.	two-component response regulator, putative	4.00153	3.90694	3.06033	3.49066	3.37237	2.89894	2.41604	2.71264	5.99521	2.50517	3.56129	4.1639	3.54603	3.7356	3.7508	3.62309	3.38845	3.9663	3.34271	5.00955	2.26664	4.32382	4.54638	2.0939	4.36656	4.18247	5.40054	4.01046	3.58863	4.84282	5.47413	5.95311	3.76775	5.47409	6.78488	6.3534	6.71141	6.40652	4.66427	5.0576	5.96576	4.93112	3.4711	3.25404	2.61512	2.91687	2.66968
Os06g0652200	Hly-III related proteins family protein.	haemolysin-III, putative, expressed	5.28058	5.48863	5.6021	6.43616	6.42631	6.06478	5.74912	5.48695	6.07196	5.06427	4.70287	4.5573	6.09095	6.03873	5.72792	4.40762	4.44491	4.90589	7.17004	6.13198	7.36388	6.62713	7.24209	7.69127	2.97099	4.504	4.56222	5.76308	3.82997	5.18579	8.25918	7.97689	8.43286	8.21343	7.87164	7.71614	6.15239	6.21364	7.37291	6.85289	6.39493	6.94392	5.13078	7.91755	8.33492	3.97535	6.32999
Os06g0653100	Senescence-associated protein 5.	tetraspanin family protein, putative, expressed	2.76802	2.91403	7.64687	2.04991	1.05748	2.95375	1.47607	2.86891	0.386696	1.22632	2.45155	1.23064	2.73042	2.83129	3.66887	3.87329	2.6263	3.0413	4.76333	4.32097	4.39913	5.61715	5.63191	5.39011	4.70567	5.29418	4.55508	3.1986	2.37643	-1.67374	5.56073	5.23927	5.21932	5.70325	5.82188	4.83375	4.35371	4.50234	4.14102	3.54927	4.21203	4.06734	4.41894	5.15128	5.28734	3.02517	4.79643
Os06g0653900	SEC61 complex gamma subunit family protein.	protein transport protein SEC61 subunit gamma, putative, expressed	5.55165	5.48421	5.41617	6.54469	6.79376	6.16664	5.41884	5.5427	5.58971	5.73442	5.96514	5.8364	6.37898	6.62409	5.86729	6.82792	6.43434	6.33748	7.05878	6.49369	6.11089	8.00719	7.68786	7.53225	5.06658	5.62155	5.59931	5.49727	5.53829	5.01673	7.08154	7.25891	7.09888	7.2493	7.22809	7.01528	6.02885	5.45933	5.97167	5.48189	5.6224	5.99738	7.29036	7.72996	7.51292	6.94279	7.4561
Os06g0657300	(No Hit)	No Hit	8.96382	9.13988	9.7548	9.34024	9.58194	9.83743	8.32069	8.4942	8.95444	8.26398	8.73156	9.92722	8.20766	7.55641	7.89885	8.04356	7.78363	8.47857	7.52404	8.41325	8.78661	7.77182	7.98123	7.85772	8.09911	8.6917	8.54033	7.8754	9.4675	8.55446	7.5904	8.2341	8.32498	7.60047	8.26947	8.45127	12.4557	9.96257	9.16808	10.2521	9.92629	9.11874	10.0593	8.1523	7.60125	9.36987	7.81727
Os06g0658300	Hypothetical protein.	conserved hypothetical protein	5.34264	5.75792	6.27771	6.04302	6.37529	7.24158	3.11938	3.92166	4.21917	3.88523	3.48287	6.89671	2.76845	2.56479	4.09025	2.21934	2.99099	4.35949	4.39724	3.81169	4.5773	4.05622	4.3931	4.29581	4.73868	6.15326	4.95047	4.16556	3.80515	5.79395	3.92128	4.71078	3.687	3.64488	5.19419	4.67427	9.31161	6.90727	5.81432	7.00165	6.69546	5.5109	6.98182	4.0403	4.42052	5.54929	4.62503
Os06g0662200	Basic-leucine zipper (bZIP) transcription factor domain containing protein.	bZIP transcription factor domain containing protein, expressed	8.07125	8.0156	8.21531	5.47599	5.91795	5.64765	8.76277	8.75113	9.07304	5.03104	4.74213	5.41974	9.04345	9.40528	8.98102	5.43183	5.50567	5.81756	7.14701	7.52561	7.76265	6.57813	7.29522	7.81675	7.33469	7.80851	7.2585	6.00635	5.02405	5.03495	9.47622	9.1666	10.2056	10.0549	9.55796	10.9174	9.09328	8.93153	10.3611	9.95044	9.71864	9.88963	6.87165	7.1338	6.4512	7.9691	6.20897
Os06g0664000	Non-protein coding transcript, putative npRNA.	No Hit	6.82883	7.03088	6.83121	6.54262	6.56447	5.926	6.75741	6.37015	5.74406	5.86692	6.43312	5.59624	4.61438	4.94497	4.82183	4.9003	5.51853	4.85231	4.43091	4.50955	4.91913	4.97181	5.05475	5.12029	5.54553	5.15794	5.10258	3.86696	4.2132	4.75293	5.56473	5.63379	5.28849	5.19458	5.98683	5.45032	5.67967	6.42107	5.49546	5.25595	5.74719	5.54631	6.04322	5.84166	5.86784	6.93869	6.50276
Os06g0677500	Protein prenyltransferase domain containing protein.	rab geranylgeranyl transferase like protein, putative, expressed	6.02161	5.32206	5.58573	6.21755	5.99997	5.86536	6.97992	6.58082	6.45918	7.07828	6.51376	6.38327	6.55995	6.80173	6.87835	6.3541	6.59619	6.60357	6.96404	6.6383	6.83645	6.63144	6.59457	6.7263	6.69117	6.08769	6.23418	6.70063	6.42323	6.31634	6.96942	6.31111	6.80909	7.05455	6.12002	6.12275	4.9366	5.85899	6.24019	6.4351	5.68685	6.3373	7.51131	7.54259	7.50835	6.44535	7.13754
Os06g0691200	Thaumatin-like protein precursor.	thaumatin family domain containing protein, expressed	4.46661	3.73838	4.69321	2.84379	3.29886	5.41021	2.9381	2.71963	3.02733	3.04744	2.87911	4.30863	1.696	3.31377	3.54165	1.79352	1.31212	2.39067	13.5705	12.146	11.4793	12.8026	12.5913	12.7918	3.44409	4.23439	5.97367	3.53781	4.23779	4.59739	11.6023	11.8264	11.8536	11.3905	11.4086	10.8845	8.1092	8.63771	10.2523	9.50395	9.24404	10.7918	14.6822	14.9493	14.8735	8.72448	15.0451
Os06g0694100	ARM repeat fold domain containing protein.	expressed protein	10.0793	9.97943	9.42959	10.2873	10.1323	9.65479	10.5081	10.0593	10.0226	10.8362	10.5825	10.332	10.5012	10.1696	10.3996	10.3648	10.3546	10.2133	9.48409	9.40439	9.23114	9.42038	9.40478	9.80028	9.16782	8.72071	8.87125	9.98905	10.0489	9.62063	9.62601	9.34065	9.42303	9.74148	9.12157	9.46876	8.87425	9.16904	9.29662	9.83535	9.15991	9.45209	10.3726	9.63562	9.80108	9.62901	10.2845
Os06g0695100	(No Hit)	No Hit	7.72781	8.06717	8.57245	8.40547	8.53004	8.5661	8.35517	7.98559	7.9078	7.40205	7.66667	9.08014	6.28728	5.89781	6.68045	6.01786	6.88449	6.54493	6.24436	6.0765	7.24186	6.1666	6.98683	6.46825	7.0478	6.86147	7.67136	6.33167	6.89293	7.6906	8.62272	8.64077	8.98641	9.05998	9.28948	9.70299	11.3666	9.50341	8.75983	9.63327	9.32454	8.25451	8.42391	6.3776	6.36142	7.50164	6.3213
Os06g0695900	Zn-finger, RING domain containing protein.	Zinc finger, C3HC4 type domain containing protein, expressed	3.01354	1.51676	2.41736	2.06028	3.44647	1.20939	3.34601	2.78403	2.20727	3.91859	2.54259	2.53183	3.05991	3.16103	1.78501	2.53788	2.7682	2.50023	8.99744	8.38176	5.78806	8.88589	8.71958	9.04847	1.66652	4.7133	4.60158	4.52047	3.88266	4.81121	8.38879	8.547	8.46653	8.86257	8.75889	8.14957	6.94377	6.63423	7.51145	6.9818	7.43836	7.55583	11.0979	9.4991	9.44574	9.3793	10.6997
Os06g0715500	Translocon-associated protein, alpha subunit precursor (TRAP-alpha) (Signal sequence receptor alpha subunit) (SSR-alpha).	translocon-associated protein subunit alpha precursor, putative, expressed	11.9348	11.844	11.5245	11.9327	11.8601	11.4122	11.8726	11.6666	11.641	12.1916	12.1797	11.7763	11.6784	11.8155	11.7417	11.7084	11.8923	11.6641	12.8216	12.1577	12.122	13.0363	12.8488	13.0836	11.1815	10.5001	11.39	12.3391	12.0753	11.6219	12.6853	12.3309	12.582	12.747	12.1271	12.3095	10.7092	11.2566	11.7814	11.7173	11.4922	11.8399	12.8385	12.9988	13.0028	11.9487	12.9607
Os06g0724700	AtRAD3.	Phosphatidylinositol kinase and FAT containing domain protein, putative, expressed	4.19648	3.19228	2.61214	4.02889	3.57371	2.90378	5.04522	3.89022	4.84886	3.76052	3.63177	4.1734	4.54605	3.92332	5.31632	4.60176	4.10789	5.00764	3.39865	4.10503	3.41955	4.37614	3.77776	3.98945	4.46317	5.51009	3.97867	3.65918	2.06947	4.72404	4.9108	4.93509	4.27761	4.77478	5.69607	4.75506	4.59696	4.94648	4.52329	3.1931	4.91375	4.79882	6.42425	5.09136	5.92913	2.57043	5.20357
Os07g0124500	Eukaryotic translation initiation factor 3 subunit 8 (eIF3 p110) (eIF3c).	eukaryotic translation initiation factor 3 subunit C, putative, expressed	13.1603	13.4514	12.2621	12.9139	12.8572	12.0718	13.2251	13.836	13.8286	13.3666	13.4678	12.7127	14.2541	14.0844	13.8143	13.6036	13.7179	14.1715	13.2444	13.376	13.0516	14.2141	14.0183	13.9252	12.5324	11.7237	12.1742	12.674	13.1109	12.0672	13.5667	13.2874	13.4412	13.885	13.4605	13.2203	12.7897	12.4819	12.9744	12.8653	12.6535	13.2405	14.5475	14.1954	14.2683	12.6738	13.9601
Os07g0132800	(No Hit)	hypothetical protein	4.92776	5.7051	4.196	4.70461	4.99184	4.49281	4.00649	6.20526	5.09346	5.28095	5.70438	5.55927	5.50091	5.22351	5.27977	5.29706	5.78368	5.76568	4.90117	4.23655	3.91067	3.13442	3.28068	4.07289	5.40498	5.40461	4.17273	4.86083	4.70625	5.03471	3.45011	3.75631	4.08901	3.89049	3.85021	3.9914	3.89844	3.74032	4.12685	4.06188	3.99683	4.65986	3.9515	2.88478	3.03264	3.5804	4.94572
Os07g0137900	Ribosomal protein S12/S23 family protein.	GYF domain containing protein, putative, expressed	11.7944	11.1183	10.6792	12.0484	11.3007	10.5341	11.8325	11.603	11.9227	12.1175	11.7417	10.4159	12.8079	11.9655	11.5347	12.1682	11.9134	12.1256	10.2371	10.8772	10.4265	11.226	11.4453	11.0738	10.1854	9.7633	10.4825	9.81025	11.8575	9.93044	11.0625	10.6292	10.5503	11.2897	10.3636	10.4089	10.7667	10.1295	10.6124	10.5402	10.4684	10.8668	12.4206	11.9255	11.4821	11.231	11.8163
Os07g0165100	C2 domain containing protein.	anthranilate phosphoribosyltransferase, putative, expressed	8.60148	8.69403	7.82275	6.24181	6.31656	7.21258	7.03751	7.12197	6.91749	5.66743	5.48354	4.66555	7.97918	8.7169	7.97234	5.08631	5.13463	5.47455	9.35884	9.34982	8.67693	8.96178	8.60441	8.75501	4.62197	0.833468	5.29556	6.42179	6.58976	5.84252	8.25301	7.80665	7.96089	8.98987	8.5221	8.36067	5.9539	6.16038	6.6909	6.93807	7.19957	6.73809	9.9208	9.81265	9.55498	8.06655	9.85794
Os07g0170900	Hypothetical protein.	expressed protein	-0.601616	0.997391	-1.03586	0.64856	0.901091	3.23828	-1.11197	0.478459	-0.376052	1.159	-0.814151	0.411641	-2.07912	-0.287985	1.28251	0.478862	2.50199	2.69836	2.14121	2.07539	-1.35512	3.52711	2.83704	4.76843	-3.2986	4.15372	0.10852	2.52751	-0.0920269	-1.17844	3.29169	5.11117	3.9458	4.40731	5.28854	3.43666	6.11774	4.745	1.71613	2.10603	4.80208	5.89677	2.3979	1.4096	3.07374	0.648816	2.16254
Os07g0173700	40S ribosomal protein S18.	ribosomal protein S13p/S18e, putative	13.1207	13.2776	11.9711	12.8422	12.7665	11.9124	13.1523	13.4376	13.4233	13.4489	13.5863	13.3483	13.1838	13.4757	13.1877	13.3033	13.4601	13.1021	14.3587	13.941	13.3345	14.5874	14.2154	14.0468	12.5712	12.0665	12.6291	12.9617	12.7537	12.2881	13.7091	13.4989	13.7232	14.0771	13.6431	13.364	11.5158	12.1197	12.7224	12.7415	12.3623	13.0105	14.5889	14.4037	14.3495	12.5339	13.9045
Os07g0175900	Inositol polyphosphate related phosphatase family protein.	type I inositol-1,4,5-trisphosphate 5-phosphatase, putative, expressed	4.68645	4.07611	4.08136	6.31791	6.08328	6.12465	6.47953	5.79762	5.48567	7.79761	7.6711	7.16059	4.11446	4.35227	4.11478	6.94788	7.42547	6.69417	6.75732	7.03722	6.1858	7.96887	7.31113	7.48958	7.60642	7.98559	7.96015	9.0282	9.18526	8.82412	6.81696	6.46842	6.5863	7.12418	6.29863	6.34791	4.74961	4.49407	5.45161	6.38169	5.67851	5.80063	8.50381	7.30547	7.2672	8.34511	8.12705
Os07g0176300	Conserved hypothetical protein.	No Hit	4.60709	3.92535	2.62282	4.78327	5.353	4.66336	4.73115	4.68261	4.54736	5.34406	5.70117	4.51207	4.27099	4.47014	4.11654	4.51166	5.68319	5.73017	5.54883	5.84179	5.70051	6.3026	6.61946	6.75445	4.85892	3.24036	4.72824	5.23615	5.97857	4.38904	5.37037	5.78136	5.89449	5.55163	5.26545	7.68991	6.80602	5.8473	5.894	5.36191	5.74177	5.87671	6.70936	6.46608	6.31738	5.9316	7.40214
Os07g0179700	Protein of unknown function DUF239 domain containing protein.	ZmEBE-1 protein, putative, expressed	2.65413	3.40754	3.44449	2.90452	3.17011	4.17694	2.45359	3.29538	2.73969	2.32134	2.46372	2.35363	3.19071	3.38764	3.37358	2.63942	3.49632	2.79119	3.22476	2.76837	2.50307	2.96253	2.41046	1.24977	5.39519	5.32585	4.48724	3.49919	3.79871	3.91642	2.57195	3.54149	3.13437	2.42228	4.69723	2.99118	3.77203	3.66676	2.89037	4.57904	4.2994	3.61305	2.8537	2.80838	2.6532	2.85471	2.15395
Os07g0182900	Cytosine-5 DNA methyltransferase MET1 (Fragment).	C-5 cytosine-specific DNA methylase, putative, expressed	7.30079	7.2757	6.81962	6.11323	6.09555	6.39859	7.86102	7.40426	7.33279	6.15733	5.93802	5.40094	7.03582	6.59721	6.19067	6.06481	5.88634	6.04602	10.9898	11.0424	7.68255	11.7121	11.3695	11.0054	7.18584	6.89671	6.89274	5.38892	6.08192	5.15725	11.6047	10.9719	11.0289	11.3919	10.28	10.2602	9.50203	9.6011	10.1396	10.5214	9.85368	10.079	13.0488	11.9453	11.7572	8.00695	11.862
Os07g0187200	Hypothetical protein.	FAD-linked oxidoreductase protein, putative, expressed	8.33438	8.30456	7.93821	9.45572	9.6012	9.0985	8.58316	8.28684	7.96526	9.00694	9.03649	8.44575	8.11167	8.60913	7.98015	8.73981	9.44706	8.85262	9.02903	8.62925	8.65386	9.08268	9.52478	9.61258	7.87859	7.6075	8.39447	8.66926	8.68302	8.51292	8.96615	8.65971	9.11161	9.36908	8.25777	8.71663	8.06947	8.20249	9.13735	9.12416	8.77936	9.50407	9.83112	9.84247	9.54249	9.39448	10.0068
Os07g0191000	Inositol monophosphatase family protein.	inositol-1-monophosphatase, putative, expressed	11.264	11.5682	10.3634	11.4137	11.4254	10.4513	10.6794	10.8983	11.0612	10.996	11.1655	10.8185	11.109	11.2849	11.2461	11.1989	11.5169	11.086	11.7506	11.6339	11.5684	11.6525	11.8022	12.0607	10.6639	10.1828	10.7185	10.3632	10.7828	10.5542	11.4516	11.3016	11.6655	11.5123	10.9343	11.0394	9.69785	9.74851	10.4628	9.59928	9.90958	10.7705	12.6526	12.384	12.3583	11.5579	12.1337
Os07g0207400	40S ribosomal protein S2 (Strings of pearls protein).	ribosomal protein, putative, expressed	10.3536	10.4824	8.76063	10.21	10.0712	9.43753	10.3902	10.8211	10.6833	10.8174	11.2046	11.3372	10.4785	10.8146	10.7053	10.6417	10.4618	10.3738	12.3817	11.8201	10.7045	12.8461	12.0481	12.1024	10.9635	11.1536	11.7676	11.6812	11.2261	10.8794	11.6001	11.4606	11.5834	12.4006	11.7359	11.4822	9.33664	10.004	10.6279	10.5572	10.3305	11.0834	12.9379	12.4539	12.3972	10.1417	11.962
Os07g0209500	Hypothetical protein.	No Hit	3.63204	3.45212	3.45599	1.75793	2.75368	6.76382	5.51779	5.73402	4.56132	3.3344	4.08625	3.65657	4.17053	3.19955	3.26951	2.84938	2.98538	2.68948	3.59507	2.30853	3.94415	2.54026	2.55359	2.83114	4.97493	4.50951	5.69036	2.62776	3.60611	3.55984	3.22441	3.45898	3.68827	2.66252	3.77533	3.62241	4.4977	4.83731	4.78586	3.53213	4.36256	4.43339	6.10628	5.06632	5.00162	4.81427	4.1215
Os07g0232500	(No Hit)	No Hit	7.1716	7.35809	7.89599	7.59693	7.85236	7.80095	7.56363	7.55121	7.01239	6.70503	6.78833	8.33987	4.59097	5.66245	5.96942	4.50244	6.25956	5.62022	5.96086	5.23139	6.70453	5.11098	5.97725	5.90254	6.17646	5.43334	6.78536	6.22678	5.83634	6.95704	7.96211	7.88373	8.65044	8.60737	8.55475	8.98193	9.99827	8.41681	8.17253	8.47752	8.56827	7.55532	7.64613	5.82775	5.80037	7.02156	5.96333
Os07g0240300	Conserved hypothetical protein.	expressed protein	10.8605	10.9224	10.2005	10.2378	9.9519	9.6351	10.3207	10.2515	10.1246	9.86158	9.81222	8.8282	9.23242	9.26765	9.39071	8.32818	8.85909	8.12769	10.2756	10.8722	10.5557	9.66856	9.98226	10.1709	9.5735	9.14586	9.61725	9.12016	8.89252	8.7896	9.40829	9.11793	9.33877	10.0117	9.2368	9.24699	7.91274	7.97439	8.84095	8.53577	7.93227	8.82263	10.893	10.2708	9.92346	10.4024	10.1279
Os07g0243100	Mitochondrial import inner membrane translocase subunit Tim10.	conserved hypothetical protein	9.83483	10.1833	9.91073	10.1404	10.3216	10.1251	10.0959	10.1397	10.2918	9.93715	10.3266	10.2449	9.91002	10.432	10.4058	10.2821	10.2993	10.0277	11.2885	10.4051	10.3239	10.9591	10.6576	11.3284	10.3729	9.81063	10.2484	9.97703	9.63413	9.85501	10.2801	10.2936	11.0941	10.5722	10.351	10.4642	8.57595	8.75439	9.722	9.35266	8.97624	10.1813	12.2083	11.9215	11.8598	9.9618	11.7216
Os07g0250900	Harpin-induced 1 domain containing protein.	harpin-induced protein 1 domain containing protein, expressed	6.37673	6.56339	6.46591	9.5075	9.12116	8.76267	8.58105	8.2833	8.15798	11.0782	10.7062	10.7225	7.3283	6.63147	6.25593	9.07771	9.25551	8.61564	9.95817	10.0451	9.39162	10.6858	10.35	10.0373	8.48463	8.23108	7.72048	10.2251	10.3348	9.1665	10.9104	10.646	10.8271	10.8885	10.7598	10.5495	8.62214	9.24269	10.2253	10.1364	9.80403	10.3506	10.3918	10.7192	10.6883	9.15714	10.5629
Os07g0254400	(No Hit)	No Hit	5.66258	8.0497	6.3076	5.99897	6.69486	6.77836	4.75631	5.36521	5.2873	4.9602	5.60911	6.9218	3.73891	3.15888	4.46216	4.81757	4.46848	4.69436	5.89516	5.86019	6.23427	4.68491	5.31829	5.31884	5.03847	5.09392	5.55124	4.44691	5.11516	5.40923	5.97517	6.3146	6.39313	5.42098	5.90293	6.12941	9.50602	7.68773	6.72349	7.59115	7.43335	6.41089	7.85534	7.33987	6.59196	5.90085	5.93907
Os07g0276000	Cyclin-like F-box domain containing protein.	OsFBL36 - F-box domain and LRR containing protein, expressed	1.30124	1.75472	1.92147	1.91521	2.21139	0.897756	4.06772	2.18327	1.77699	1.08152	1.66446	0.43385	1.71797	1.04616	0.97486	2.1013	1.75471	2.93233	0.60348	0.959763	0.434912	0.56946	1.4989	1.22704	-2.28362	-1.84488	4.31238	1.43745	2.01083	2.24972	1.61595	1.92062	1.81921	0.978269	3.10551	2.02616	2.39623	2.50931	-0.340182	2.83622	-0.514983	0.639763	1.42358	0.352827	3.57368	0.619936	1.14298
Os07g0276900	(No Hit)	No Hit	8.61763	8.53358	8.38278	8.13442	8.23037	8.29196	8.60026	8.08804	7.89891	8.47733	7.88706	8.30472	6.33409	6.05937	6.62863	6.26828	7.26123	6.60426	6.61644	7.37566	7.94164	5.92061	6.21042	6.43611	7.08326	6.39757	6.89139	6.88681	7.26501	6.81845	7.69778	7.42565	7.77355	7.23203	7.06028	7.57757	9.65768	8.26676	8.06072	8.81605	7.89541	7.90322	7.74467	5.93423	4.59392	7.6695	5.20709
Os07g0281300	(No Hit)	No Hit	8.94975	9.01653	8.82478	8.55248	8.68476	8.65999	8.76222	8.44377	8.26241	8.57772	8.36054	8.54985	6.60346	6.38281	6.89719	6.63922	7.71371	6.88163	6.90566	7.86082	8.14332	6.30366	6.66833	6.66382	7.42371	7.11257	7.70865	7.14866	7.70454	7.35893	8.05827	7.71559	8.17772	7.6758	7.26226	7.84053	10.1987	8.51655	8.40159	8.94058	8.30556	8.23269	8.11153	6.18909	5.44474	7.85617	5.56488
Os07g0285700	Cyclin-like F-box domain containing protein.	OsFBLD6 - F-box, LRR and FBD domain containing protein, expressed	2.95396	4.47703	3.33575	2.78616	2.88435	-0.208032	3.93193	3.53161	3.63777	4.20212	4.14477	4.1509	4.17579	3.39538	3.33341	4.04044	3.67306	3.89222	5.98364	6.06465	3.07001	6.70292	6.33295	6.1081	2.81224	4.16578	0.257468	2.75555	3.88534	3.42422	6.01555	5.57816	5.74637	5.97627	5.16002	5.2962	4.07025	3.09656	4.50292	5.21108	4.48583	5.16396	8.13459	6.52041	6.50806	3.47531	7.37109
Os07g0291400	Conserved hypothetical protein.	No Hit	3.63075	2.47317	1.96498	3.55309	4.07115	3.54992	1.96513	1.7877	2.49217	3.18961	2.37357	3.86233	1.55558	2.67716	1.65237	-0.83407	4.03119	2.91706	0.822668	0.659661	3.40442	1.19129	0.905106	2.02408	3.55646	3.16368	2.33359	1.45806	0.511546	2.43609	3.28614	3.15238	3.63979	3.37409	2.88176	3.20443	5.05069	4.34498	3.94233	5.47965	4.47895	3.68401	3.97137	4.40019	2.86216	2.41905	3.21686
Os07g0298700	Conserved hypothetical protein.	No Hit	4.08513	4.08261	4.16445	5.2154	4.92619	4.62767	3.54044	3.21971	3.14121	3.9592	3.53096	5.1867	3.29956	1.26394	3.44397	3.76033	2.86751	3.57228	4.73052	4.50924	5.07711	3.35289	4.01486	4.37123	4.95193	-0.262159	3.73846	1.88592	3.56768	4.25669	5.55228	4.5561	4.85383	4.78807	3.301	4.27131	6.94744	5.52395	5.07801	6.34858	5.57685	4.88907	7.04921	6.63444	5.53427	5.30615	5.30531
Os07g0416200	(No Hit)	No Hit	9.06713	9.05249	8.77245	8.69672	8.70232	8.70472	8.80051	8.59575	8.27856	8.65533	8.40832	8.73605	6.73233	6.40682	6.92179	6.79623	7.7854	7.65491	6.94542	7.91234	8.15209	6.4438	6.72224	6.75209	7.54351	7.11846	7.66313	7.26554	7.77627	7.06761	8.09919	7.81683	8.18045	7.72042	7.23388	7.92111	10.1237	8.51996	8.46183	8.83972	8.39011	8.30542	8.11304	6.26138	5.35452	7.93265	5.47685
Os07g0436000	Hypothetical protein.	No Hit	6.7935	6.49676	6.41422	6.25207	6.50136	6.12728	6.7664	7.02888	6.95454	7.1317	7.29748	6.64142	6.97128	7.01907	6.37608	6.77209	6.81698	6.67379	7.49162	7.8222	6.46881	7.94759	7.42102	7.09986	6.87871	5.99804	6.71839	6.96646	7.22574	6.65438	7.31443	7.15492	7.00868	7.70357	7.20284	7.16228	6.32639	6.52547	6.60777	7.21734	6.76832	6.38155	8.04143	7.84297	7.65428	7.12202	7.54496
Os07g0437500	Tyrosine decarboxylase 1 (EC 4.1.1.25) (ELI5) (Fragment).	decarboxylase, putative, expressed	10.0242	10.007	9.63321	10.1005	10.3241	9.98914	8.9343	8.76852	8.33592	8.72407	8.53345	8.15515	7.93007	8.09129	8.09633	9.4841	9.67142	9.16846	9.11678	7.89026	9.21644	8.2237	9.36255	9.35038	6.58234	6.07018	6.21044	6.9847	7.0039	6.44658	9.85675	9.17428	10.0802	9.65563	8.67461	9.25607	6.04322	6.93116	8.19069	7.58409	7.38015	8.66791	7.31064	7.02633	6.61456	8.49868	7.52353
Os07g0440100	Endo-1,4-beta-glucanase.	retrotransposon protein, putative, unclassified, expressed	5.57994	3.19793	8.70403	2.47319	2.4839	5.26239	3.06634	2.34205	3.56073	2.72572	3.28275	4.27606	3.09346	3.04318	-0.00516876	1.74377	1.91893	5.46318	10.3067	10.3067	11.5037	11.1844	11.8981	11.6128	5.10435	3.17851	6.2513	3.64949	6.30302	3.85653	9.28234	9.03817	8.98485	7.38625	6.8508	7.21903	7.39963	7.17134	8.58169	6.67182	5.95717	7.48452	10.3296	11.5618	11.9055	8.7527	10.5012
Os07g0444200	Retrotransposon gag protein family protein.	No Hit	4.33647	4.1395	4.86934	4.77408	4.83341	5.1643	3.41941	3.11792	3.91985	3.29884	3.21768	5.49094	3.35257	3.6544	3.47209	3.44839	2.86612	3.52648	2.96853	3.5749	3.1169	3.60343	4.02172	2.73725	4.66932	3.71249	4.46684	3.67571	3.85226	5.03524	4.85792	5.16669	3.5887	4.6597	5.97566	5.678	7.41843	5.84686	4.80359	5.89658	5.52899	4.60014	5.44833	4.03454	3.20848	3.9373	3.20102
Os07g0445200	Hypothetical protein.	No Hit	7.58435	7.93308	7.91989	8.52251	8.84776	8.69411	5.90499	6.5917	6.48379	6.03458	6.41722	9.37362	4.97826	4.94225	6.33704	7.22225	5.55582	6.93654	6.103	5.42924	7.60086	6.09445	6.34657	5.36076	7.06077	7.12575	7.509	6.50828	6.45997	7.92051	6.45206	7.09359	6.33298	6.40709	7.52735	7.34947	11.3468	9.20943	8.03865	8.88275	9.12649	7.77952	9.09793	5.85742	5.03302	7.4695	5.8315
Os07g0450900	(No Hit)	No Hit	3.91889	4.29676	5.55557	3.63531	3.04768	4.70149	3.49102	3.21452	3.81987	3.3395	2.90272	3.75352	3.94745	3.56803	4.27038	3.90742	2.88537	3.61197	3.1461	2.14704	3.49106	3.59959	3.74158	3.56394	5.09995	6.35513	5.46061	3.72948	2.77931	5.18486	3.66897	3.69335	3.53541	3.69257	4.09706	3.92811	3.81929	4.03258	4.21785	4.12678	3.92537	3.47802	2.87636	2.33342	3.16804	4.03184	3.21133
Os07g0452100	Alpha-galactosidase (EC 3.2.1.22) (Fragment).	alpha-galactosidase precursor, putative, expressed	-0.732095	1.08169	1.5038	1.99213	1.53026	0.299403	1.89975	0.437306	1.20116	2.08017	1.27546	3.21457	0.698181	1.69719	1.90535	0.215384	2.41507	1.41467	4.97872	2.35205	6.80589	4.21912	5.66003	6.49795	1.38383	4.90286	-1.8366	1.37131	1.59753	-0.123359	2.1203	1.63665	1.95427	1.80365	2.12724	0.98981	1.01356	1.70592	0.818896	1.50485	0.763582	1.00086	2.46708	2.01794	2.09683	1.1747	1.24028
Os07g0456400	Protein of unknown function DUF259 domain containing protein.	RNA-binding protein Luc7-like, putative, expressed	6.60866	6.67947	6.68996	6.07918	5.9885	6.6841	7.14355	6.61494	7.11749	6.84448	6.30905	7.28979	6.83275	7.02517	7.6843	5.9301	6.44778	6.99584	6.7236	6.50667	6.99144	6.71203	6.33727	6.99201	6.84252	6.46171	6.4126	6.29453	5.8075	6.88322	6.05149	5.82244	6.4152	6.1224	5.94378	6.14546	5.09571	6.16623	6.48838	5.80372	5.9118	6.84701	7.5068	6.92806	7.34925	6.29297	6.84426
Os07g0464900	(No Hit)	No Hit	7.91519	8.18271	8.73841	8.6142	8.6887	8.59657	8.45167	8.09633	7.77161	7.53112	7.73613	9.14711	6.29097	6.27476	6.74165	6.10768	6.99299	6.69089	6.2394	6.06896	7.51615	6.46915	7.07547	6.57906	7.35459	7.07608	7.37697	6.38677	6.98025	8.00879	8.66766	8.77122	9.1091	9.18808	9.35	9.74125	11.5804	9.56321	8.84141	9.68901	9.59107	8.35247	8.4616	6.65444	6.27389	7.73968	6.35039
Os07g0468800	Proteasome subunit alpha type 4 (EC 3.4.25.1) (20S proteasome alpha subunit C) (20S proteasome subunit alpha-3).	transposon protein, putative, CACTA, En/Spm sub-class	4.59872	5.00075	5.28305	5.43397	5.52904	5.63042	2.86112	3.65136	3.11497	2.69272	2.62172	6.19226	3.36168	2.77194	3.6409	3.36799	2.86015	3.75427	3.14035	2.01156	3.01814	3.1385	2.83843	2.29983	4.11337	5.38919	4.8972	4.09043	2.94674	5.12576	2.6471	3.37998	3.09863	3.06725	4.56186	3.68497	9.2295	5.99821	4.84929	6.323	6.03433	4.65118	6.12042	2.55198	2.82992	4.18278	2.49206
Os07g0474700	Hypothetical protein.	expressed protein	7.29141	6.92188	6.76478	7.63042	7.10393	6.35612	7.21009	6.96727	6.88764	7.34751	6.53869	6.41673	6.85985	6.8025	6.96812	7.02943	7.62583	7.30771	4.48992	5.32714	5.67366	5.21096	5.56054	5.61463	5.88566	5.40137	4.69657	5.52847	5.37496	4.65578	6.14314	5.36219	6.55172	6.92437	5.57191	5.97766	5.69208	5.94717	6.56428	6.58078	5.90661	6.69405	4.82815	4.96522	4.79059	5.86134	5.09751
Os07g0475400	Expansin-like protein A (Putative expansin protein family) (EXPL2).	expansin precursor, putative, expressed	8.59753	8.5156	8.30264	8.67266	8.62526	8.61601	8.30884	8.02837	8.4344	9.63005	9.47818	9.51101	7.89067	7.02659	6.95372	8.07864	8.03861	7.99247	10.1868	10.0282	9.19598	10.5854	10.1635	10.4086	8.98562	9.0607	8.5772	10.6049	10.4155	9.45205	10.4436	10.6019	10.3335	10.6372	10.765	10.7761	9.5469	9.72214	9.44198	10.1782	9.77771	10.2576	9.58787	9.65079	9.70772	9.90305	10.5803
Os07g0476200	TPR-like domain containing protein.	tetratricopeptide repeat domain containing protein, expressed	5.66724	5.36674	6.00961	6.03639	5.97926	5.55594	6.54545	6.66507	6.55973	5.8977	6.22334	5.23636	6.68342	6.70372	6.91805	5.96612	6.56812	6.31011	6.24281	6.01228	5.58804	6.68275	6.63116	6.3749	6.20198	6.44728	5.82472	5.3948	5.80167	4.73852	6.55847	6.51506	6.38548	6.79323	6.42226	6.07295	5.13942	5.62036	5.97769	5.72824	5.3618	5.93842	7.31045	6.99641	6.63602	5.03953	6.73304
Os07g0487900	(No Hit)	No Hit	5.11798	5.73025	6.03938	5.87674	6.40778	6.61107	5.05956	5.15137	5.17381	5.36357	5.25509	6.62655	3.00246	3.30338	3.78505	3.143	4.26316	4.80322	5.79322	5.72253	6.67017	4.63621	5.32611	5.54152	4.90751	4.51301	5.67962	4.10692	4.71795	5.18698	5.95913	6.15833	6.08576	5.39567	5.76281	6.03878	9.36661	7.56364	6.49592	7.55879	7.21783	6.25275	7.74171	7.22156	6.62381	6.45016	6.17436
Os07g0490000	(No Hit)	No Hit	8.95897	9.00747	8.81022	8.50224	8.67261	8.69183	8.81541	8.47378	8.17686	8.6038	8.42395	8.66492	6.60495	6.24257	6.86314	6.683	7.71161	6.97794	6.91614	7.91323	8.4747	6.41256	6.72837	6.71332	7.58205	7.22643	7.28329	7.20708	7.74294	7.06019	8.06432	7.76995	8.19097	7.67129	7.20665	7.82809	10.1744	8.46264	8.38465	8.85253	8.3327	8.27704	8.12055	6.15514	5.29044	7.87128	5.66174
Os07g0509200	Potassium transporter 7 (AtPOT7) (AtHAK7).	potassium transporter, putative, expressed	8.5333	8.44564	7.94036	8.9163	8.96728	8.36272	8.69528	8.87953	9.02401	8.92557	8.9828	8.6238	9.2689	9.5842	9.24915	8.84144	9.61211	9.54891	7.76532	8.2882	7.58213	8.27674	8.12989	7.87864	7.85899	7.01126	7.644	8.44112	8.39384	7.86207	8.07336	7.76325	7.75653	8.14195	7.80842	7.73287	7.13436	7.60321	7.59043	7.41801	7.37244	7.92929	8.48939	8.20216	8.302	8.19127	8.40784
Os07g0518800	(No Hit)	No Hit	5.54469	5.69165	6.80832	6.21891	6.31683	8.08346	5.03107	5.02374	4.96994	5.18526	5.43078	6.76925	4.29065	3.30188	4.51315	3.68257	4.19281	4.6466	5.83138	5.66681	6.5646	4.69678	5.31073	5.34632	4.59472	3.20684	5.63259	4.29639	5.11135	4.99794	5.88019	6.2216	6.03371	5.45393	5.99696	5.91417	9.36769	7.4948	6.89697	7.47177	7.31047	6.4463	7.68007	7.15071	6.4574	6.30133	6.04169
Os07g0521200	(No Hit)	No Hit	7.85262	8.11357	8.48247	8.39344	8.62618	8.56994	8.41654	7.98029	7.69985	7.51235	7.53809	9.04201	6.08325	5.94066	6.72818	6.05353	6.88857	6.55664	6.2644	5.97466	7.45895	6.26313	6.97359	6.52155	7.29187	6.99737	7.34821	6.32629	6.8206	7.78076	8.61356	8.65684	8.91947	8.99507	9.28753	9.62717	11.2855	9.51777	8.75287	9.66748	9.29002	8.19514	8.36971	6.31402	6.1026	7.68426	6.44878
Os07g0539200	RNA-directed DNA polymerase (Reverse transcriptase) domain containing protein.	mucin-associated surface protein, putative, expressed	3.09451	4.08415	5.15725	4.47691	4.82873	5.22723	2.8238	2.93177	2.96725	2.73207	3.02272	5.38771	2.59867	1.60365	3.18691	2.13211	2.54887	3.5426	1.75458	1.9322	0.880322	1.90173	1.81509	1.0961	3.40885	4.22589	-0.452464	2.61396	2.29962	4.47409	3.13373	3.82132	2.98655	3.05482	4.53904	4.07433	7.12127	5.39966	3.59083	5.59693	4.99509	3.69863	4.55602	2.03648	2.04074	2.82804	1.58941
Os07g0561400	(No Hit)	No Hit	6.69	6.85837	6.96664	8.65247	9.04856	8.77329	8.42369	9.22295	9.02934	8.34916	9.00985	9.19081	8.34761	8.96086	8.84819	9.36186	9.43918	9.79172	8.03098	7.38257	7.6999	8.63802	8.5374	8.56626	8.3305	7.67835	7.33083	9.36729	9.3282	9.07826	7.09728	7.39044	7.34083	7.37465	7.87941	7.85773	7.78094	7.84724	7.58585	7.52167	8.01699	8.42466	8.54601	7.47745	7.52615	9.26768	8.55443
Os07g0563100	(No Hit)	No Hit	6.2128	6.49711	7.31041	6.57184	6.93254	7.02007	7.47067	6.61607	6.3927	6.02523	6.20472	7.6122	4.21516	4.45293	5.51454	3.91566	5.69256	5.25666	4.62879	4.63563	6.70157	4.43087	5.27754	5.50853	5.97839	4.70167	5.91498	5.66329	5.52025	6.34716	6.91522	7.16336	7.85841	7.48229	7.78365	8.27477	9.29552	7.73408	7.5267	7.45835	7.85667	6.91025	6.72957	5.21194	5.01466	6.37922	5.0815
Os07g0564000	Conserved hypothetical protein.	expressed protein	8.98362	9.13702	8.67766	9.63198	9.75906	9.13579	9.53744	9.30353	9.00393	9.55775	9.64661	9.3204	9.48244	9.49274	9.53111	9.2388	9.51359	8.71244	8.92997	8.58372	9.69097	8.69865	8.95772	9.3413	8.47335	7.88074	8.41289	8.13993	8.44867	8.35685	8.65009	8.42886	9.11923	8.82785	7.90744	8.55015	7.69112	8.00778	8.3865	8.13228	8.25222	8.65977	10.2577	10.194	10.0505	9.07658	9.78107
Os07g0565100	40S ribosomal protein S11.	ribosomal protein S17, putative	12.9704	13.5323	11.7383	12.59	12.8276	11.6332	12.6833	13.4444	13.1509	13.0273	13.5108	12.9499	13.1648	13.4866	13.3534	13.2132	13.4068	13.3281	14.3818	13.8493	13.4296	14.5256	14.3801	14.5079	12.3591	11.8375	12.6059	12.8604	13.3924	12.0323	13.8139	13.9225	13.9039	13.9665	13.7605	13.6046	12.1404	12.2121	12.9405	12.6112	12.6046	13.3249	14.6275	14.689	14.4903	12.2277	14.4434
Os07g0573700	UDP-galactose transporter family protein.	UAA transporter family domain containing protein, expressed	5.26597	5.10952	5.05422	4.52126	5.32845	4.85659	5.86143	6.11255	5.46712	5.29249	5.72529	5.45252	5.45585	5.13415	4.92485	5.25981	4.95661	4.27526	6.48982	6.01751	5.79312	6.42672	6.17774	6.12946	6.2185	6.05764	6.49076	6.22845	5.76974	6.33796	5.96526	6.19157	6.13588	6.30358	6.46215	6.13477	6.27289	6.19953	5.76097	5.78418	6.18145	5.76878	7.45674	7.21781	7.23738	6.20616	6.60215
Os07g0578300	Proteinase inhibitor I9, subtilisin propeptide domain containing protein.	OsSub53 - Putative Subtilisin homologue, expressed	2.71513	1.98858	8.17233	2.17515	1.32405	2.39783	3.20374	2.49109	2.71213	3.39728	1.53397	2.67669	1.51761	1.71169	2.47375	2.85742	2.7741	2.29984	2.06987	2.62533	1.20442	2.47394	2.18549	1.91316	7.25798	4.94313	3.62125	2.64825	2.53615	3.04196	3.89837	3.65147	2.7023	5.34522	4.87175	5.23029	3.69369	3.73148	2.24949	2.35818	3.45271	2.0421	1.63163	0.972336	2.65444	1.71431	1.9443
Os07g0603700	E-class P450, group I family protein.	cytochrome P450, putative, expressed	3.78725	3.90928	4.08451	2.64913	2.63233	3.95432	3.15981	1.10163	2.26169	6.23889	1.01632	2.76125	2.25834	2.6664	5.57344	1.0131	1.58158	3.14209	2.71245	1.93086	5.34159	3.03673	6.08415	6.37221	3.27607	5.3605	3.75785	2.27977	2.47987	4.11796	5.19468	5.59582	4.53911	5.04245	5.40111	5.47654	6.76529	7.19664	5.19679	5.21547	4.36298	4.51301	1.67649	1.57304	-0.397974	2.67214	2.52828
Os07g0603900	Protein prenyltransferase domain containing protein.	PPR repeat domain containing protein, putative, expressed	8.39241	8.67534	7.38325	9.03184	9.14751	8.03776	9.33187	9.70836	9.79399	9.76136	9.76101	8.98767	9.97643	10.1403	9.83938	9.82671	10.3588	10.8324	10.1139	10.1463	9.14034	11.2433	10.9036	10.6505	8.8633	8.14737	8.44708	9.45345	9.39672	8.70509	11.0774	10.7598	10.4409	11.0801	10.6048	9.74204	9.04102	9.17427	9.47668	9.28637	9.13218	9.78552	11.3291	11.1618	10.9592	9.67308	10.9032
Os07g0608700	Small nuclear ribonucleoprotein G (snRNP-G) (Sm protein G) (Sm-G) (SmG).	LSM domain containing protein, expressed	9.94345	10.4224	9.60833	10.3408	10.8441	10.0832	9.89745	10.6873	10.6644	9.69833	10.5002	10.4518	10.1933	10.8503	10.6943	10.8449	11.0454	11.1866	11.5238	11.0647	10.2934	11.8417	11.1739	11.3522	9.80718	9.71898	9.97798	10.2614	10.3366	9.5165	9.96277	10.4013	10.4792	10.0456	10.2664	9.9873	8.46695	8.53848	9.06923	8.23335	9.13069	9.47049	11.8714	11.6168	11.3712	9.52079	11.0579
Os07g0617200	(No Hit)	No Hit	5.85407	6.50169	7.18208	6.45486	6.94296	6.90943	6.67921	6.48554	6.30647	5.76116	6.12442	7.55973	5.41283	4.13437	5.57946	4.29295	5.64451	5.17095	4.811	4.75546	6.28921	4.29075	5.31003	5.30968	5.60712	5.75736	6.19907	5.50937	5.53147	6.13709	6.83088	7.10892	7.7964	7.43726	7.80951	8.19191	9.2605	7.63603	7.53976	7.84526	7.69839	6.90007	6.5983	4.87881	4.99934	6.45442	5.17914
Os07g0617800	Alanine aminotransferase.	No Hit	10.883	10.7664	10.3074	10.7934	10.9251	10.5719	10.8749	10.624	10.5068	10.5732	10.5557	9.949	10.6532	10.7401	10.6766	10.3545	10.7871	10.2475	11.6789	11.4713	11.2277	11.7749	11.8587	12.0162	9.758	9.45296	10.1269	9.94287	10.3633	9.74397	12.9237	12.4621	12.5428	12.8523	12.1148	12.1311	10.8821	11.1254	11.8212	11.4604	11.2623	11.7763	12.7366	12.7808	12.6008	11.3106	12.4697
Os07g0622500	(No Hit)	No Hit	7.01087	7.39482	7.98344	7.5756	7.81573	7.82405	7.55248	7.25477	6.92911	6.70483	6.71328	8.29607	4.57447	5.03468	7.84129	4.97413	6.1684	6.07441	5.2283	5.23831	6.68708	4.99409	5.84424	5.91463	5.97181	6.40538	6.44896	6.07739	5.95065	6.79625	7.94645	7.88174	8.65129	8.65097	8.54072	8.96269	10.0219	8.41137	8.2022	8.25617	8.53994	7.60015	7.61325	5.71774	5.79874	7.03709	5.76176
Os07g0624600	Trehalose-6-phosphate phosphatase.	uncharacterized glycosyl hydrolase Rv2006/MT2062, putative, expressed	3.76038	2.78197	4.13814	2.90071	2.78954	2.70013	4.28853	3.78543	3.8562	2.96506	2.58005	3.44015	6.02957	7.31452	7.02442	5.57028	6.1117	5.44717	4.34831	4.00707	2.9309	4.07939	3.16061	2.58464	4.58227	4.71986	2.98714	3.12546	2.52323	3.45017	4.61544	4.78464	3.66871	4.67995	5.65431	4.93992	5.55773	5.49242	4.67325	4.81028	5.29051	3.12476	4.50826	5.33128	6.32925	9.15469	6.87939
Os07g0628400	Hypothetical protein.	40S ribosomal protein S9, putative, expressed	11.3312	12.1662	10.1386	11.3148	11.4447	9.88361	11.8435	12.13	11.1725	12.0443	12.2925	12.2358	11.8054	12.3266	11.9714	12.3267	12.2077	11.5509	13.5079	12.5323	11.7763	13.3506	12.8859	12.824	10.7374	10.665	12.2804	11.8693	12.2585	10.0302	12.2708	12.0191	12.2939	12.6032	11.8303	11.6104	9.91057	10.1637	10.9708	11.1124	10.7019	11.2733	13.2905	13.0061	12.5715	11.0859	13.2552
Os07g0633200	Serine/arginine-rich protein (SC35-like splicing factor SCL33, 33 kD).	RNA recognition motif containing protein, putative, expressed	7.77651	7.60608	7.7749	6.3271	5.99169	6.2987	8.11875	7.81331	7.83988	5.46857	5.94521	5.74668	9.11047	9.11779	8.64595	5.1468	5.6591	5.52715	8.63028	8.80093	8.2435	4.29238	4.10326	4.20054	7.51692	6.80808	7.52843	6.56133	6.47996	6.77702	7.29859	7.45971	7.16945	4.85214	5.32127	5.35928	6.87885	6.91156	7.23209	6.54643	6.20308	7.05077	8.47765	8.46171	8.4505	5.99082	5.52716
Os07g0633300	(No Hit)	expressed protein	7.45413	7.20439	7.61505	6.01581	5.63157	6.06107	8.11201	7.39195	7.47182	5.61821	5.65414	5.703	8.86435	8.68514	9.44239	4.85195	5.27601	6.14248	8.43136	8.39669	8.26269	3.75399	3.87949	4.50759	6.99788	6.93977	7.06468	6.25839	6.04321	6.4522	6.89611	7.15926	6.93629	4.76573	4.93135	7.77146	6.68125	6.63551	6.81367	6.5729	6.04191	6.55942	8.28559	8.2488	8.27329	5.90985	5.47425
Os07g0639800	Translation initiation factor IF6 family protein.	eukaryotic translation initiation factor 6, putative, expressed	12.7501	13.0988	12.2053	12.9562	13.1778	12.6748	12.5086	12.7077	12.5604	12.3708	12.5889	12.183	12.5907	12.9629	12.8004	12.8171	12.9933	13.1043	12.4193	12.5153	11.5773	12.8808	12.4181	12.4345	12.1445	11.7387	12.459	13.1153	12.5933	11.9296	11.8427	11.9431	12.2035	12.1918	11.7723	11.937	10.8253	11.275	11.6098	11.6994	11.5117	11.8629	12.5414	11.9751	11.8535	12.2847	12.1632
Os07g0640000	Protein arginine N-methyltransferase 3-like protein.	ZOS7-13 - C2H2 zinc finger protein, expressed	5.51627	5.78249	4.96476	4.61083	4.53706	3.85339	5.11304	5.60972	5.55683	4.87216	4.70562	4.81342	6.2794	6.06694	8.04376	5.14228	5.07851	4.91327	6.50728	6.43214	5.30098	6.9891	6.33332	6.44692	5.45379	4.93813	5.50884	4.66258	4.76608	4.18878	6.32521	6.13871	6.45196	7.1153	6.35877	5.8879	6.04019	5.19812	5.16255	5.29348	5.49575	5.63345	7.90653	7.0531	6.77076	4.25868	6.65824
Os07g0647600	Hypothetical protein.	expressed protein	7.44269	7.56401	7.37839	8.12886	8.06903	7.82221	8.24881	8.58731	8.25218	8.0764	8.06539	8.25753	7.4538	7.59872	7.52549	7.91022	7.97504	7.91448	7.8873	7.68334	7.60585	7.29787	7.10013	7.0405	7.53116	7.20019	7.90708	7.96984	7.90866	7.22242	7.7375	7.34869	7.54508	7.95154	7.05225	7.66526	8.88483	8.01736	8.55618	7.85323	7.99627	8.54947	8.87484	8.28683	8.08345	8.57153	7.46875
Os07g0655600	Pectinesterase family protein.	pectinesterase, putative, expressed	2.17895	2.88673	2.09892	2.53766	2.26809	1.18917	1.81266	2.82579	3.23542	2.28069	2.84006	2.81197	3.70692	1.63541	1.89472	3.19132	1.55391	1.37266	2.82557	1.64945	2.36573	1.3638	2.25172	1.82122	4.81051	4.42953	3.84457	2.22811	2.46955	3.03044	3.44159	3.58603	3.49237	4.01596	4.5439	4.09111	4.32793	4.11942	1.86561	2.73078	3.02412	2.80129	2.37638	1.64271	1.96283	1.41341	1.88099
Os07g0656200	Beta-glucosidase.	Os7bglu26 - beta-mannosidase/glucosidase/exoglucanase, expressed	6.55892	5.83792	7.00637	7.55272	7.66093	7.68854	8.60572	8.05315	7.82824	7.8479	8.05183	7.63187	4.51688	3.84007	3.56401	5.34825	5.68219	3.91405	9.57632	8.59584	9.19022	8.96605	9.73534	10.1063	7.13214	6.83477	7.20316	7.22345	8.7329	8.21281	4.90838	5.59036	5.48465	5.83755	5.83681	5.26345	3.4919	4.15812	5.04343	4.34386	4.41829	4.72288	11.4898	10.6094	10.8056	7.18254	11.372
Os07g0658200	30S ribosomal protein S9.	ribosomal protein, putative, expressed	9.60825	10.6338	8.50371	9.08979	9.05575	8.21325	9.82636	9.75224	9.57765	9.70437	9.69259	9.3251	9.99188	10.1818	9.88361	9.67358	9.84358	9.75217	10.1397	9.94937	9.04289	10.3347	9.98202	9.92479	9.28469	9.25257	9.37664	9.75934	9.58573	9.19575	10.0315	9.64838	9.58412	10.3326	9.68498	9.45049	8.5714	8.82228	8.94427	9.44688	8.94135	9.31249	10.5853	10.0625	9.91183	9.29207	10.1959
Os07g0663600	Short-chain dehydrogenase/reductase SDR family protein.	oxidoreductase, short chain dehydrogenase/reductase family domain containing protein, expressed	7.37416	6.79871	7.71436	6.83146	6.56805	7.43208	8.67655	8.0843	8.15419	7.4059	7.56166	8.25255	5.15303	6.80207	6.72526	5.52426	5.55085	6.19624	9.14489	6.99145	7.91424	7.55106	7.84295	8.23082	6.73918	6.48909	6.93115	7.31891	7.2765	6.64445	8.7566	8.25081	8.95038	8.20247	7.3197	7.55733	6.88633	7.94793	8.32512	8.01978	7.9626	9.01487	10.2047	10.0633	9.88315	8.10112	9.61201
Os07g0681000	Eukaryotic translation initiation factor 2 beta subunit (eIF-2-beta) (P38).	eukaryotic translation initiation factor 2 subunit beta, putative, expressed	10.7094	10.9132	9.63045	10.3261	10.1825	9.21283	11.4469	11.5282	11.2068	11.5909	11.7254	11.5444	11.3438	11.3293	11.3092	11.2292	10.9907	10.6798	10.9374	11.0714	10.2748	10.7732	10.2818	10.6194	11.667	10.9556	11.8259	12.2045	11.8216	11.7475	10.5344	10.2007	10.426	10.7766	10.0179	10.3207	10.6817	10.5337	10.8897	10.4204	11.1574	11.42	12.1726	11.9799	11.6514	10.7086	11.3862
Os07g0683900	Ricin B lectin domain containing protein.	stress responsive protein, putative, expressed	10.7624	11.3188	10.024	10.7185	11.0039	9.74219	10.7589	11.9986	11.743	9.04659	10.2985	8.53822	11.1853	11.8827	11.0928	10.3322	10.629	9.93143	9.13707	10.2674	8.93878	9.9036	8.93671	8.72014	7.78609	7.33544	7.73099	8.92838	9.82522	8.2433	9.65724	9.82786	9.52762	9.70956	9.80702	9.82272	9.92437	9.47524	9.52992	8.35893	8.53633	9.34039	8.73673	7.88282	7.95116	9.77222	8.82189
Os07g0685600	Conserved hypothetical protein.	expressed protein	2.92672	2.7978	3.91364	3.06652	3.09132	4.47411	1.94201	1.68626	3.49616	3.08322	2.08485	3.02982	2.54917	2.46108	2.72549	2.70556	2.80373	2.2458	2.46322	2.13164	1.8062	2.14054	2.81525	2.94845	3.37535	5.46809	3.61823	3.02975	3.56007	2.89168	3.03411	3.10759	1.61554	1.69675	4.17483	2.23164	4.53837	4.7372	3.45129	4.5548	3.98305	3.4756	3.01894	2.48994	3.62586	3.24393	2.25329
Os07g0688700	Eggshell protein family protein.	No Hit	7.32541	6.76282	9.70303	2.94781	3.47288	7.30937	6.3877	4.77524	5.83022	3.02791	3.7507	5.06196	1.71924	1.24873	2.30479	0.874572	1.49448	2.10246	8.84864	10.219	9.28394	9.73345	9.15558	9.82567	8.82251	8.63947	9.83073	7.43009	11.0106	10.191	1.93409	3.14463	2.44781	2.30141	4.17865	2.04584	3.01389	3.41922	2.06341	0.714328	1.88506	1.49075	6.98659	9.83016	10.1278	10.979	9.3955
Os07g0691800	26S proteasome subunit 4-like protein (26S proteasome subunit AtRPT2a).	26S protease regulatory subunit 4, putative, expressed	11.235	11.1698	11.2513	11.6263	11.8156	11.5636	11.0534	11.5282	11.3862	11.2447	11.5734	11.1816	11.75	12.0791	11.5632	11.718	12.1024	11.7538	12.5313	12.0322	11.5152	12.4544	12.269	12.0286	11.1254	10.7651	10.9154	11.5087	11.6101	10.6953	12.3179	12.1282	12.2759	12.1571	11.701	11.7741	10.4981	10.7621	11.2628	11.2562	10.9741	11.236	12.3909	12.8281	12.561	10.6052	12.3761
Os07g0693600	Protein of unknown function DUF231 domain containing protein.	PMR5, putative, expressed	9.57173	9.55459	9.45491	10.7494	10.9157	10.6594	8.71446	8.7087	8.89253	10.0206	9.96562	10.1108	9.76171	9.803	10.0245	10.0023	10.4439	10.5321	9.51666	9.63405	10.5141	9.18223	9.81001	10.1771	9.01357	8.55966	8.56669	9.33841	8.9299	8.98922	10.3571	10.2046	11.0145	10.1678	10.0652	10.4805	10.2485	10.1893	10.7411	9.84834	9.96941	10.8373	10.0989	10.9595	11.1319	9.99762	10.5096
Os08g0104800	Conserved hypothetical protein.	expressed protein	4.56454	5.29942	4.5783	5.52098	5.36735	4.47657	5.2284	5.1171	5.08792	5.78348	5.65848	5.29243	6.11731	6.27069	5.77683	6.14013	6.56124	7.15787	5.07481	5.20972	3.89154	5.68617	5.61115	5.33496	2.61705	-0.567384	3.11272	3.0899	4.00927	3.01493	4.38522	3.76128	5.01226	5.29242	4.04236	4.72261	4.69327	4.07953	4.83664	4.01314	4.71314	5.12924	6.25239	5.77392	5.30327	3.13612	5.67807
Os08g0120500	Topoisomerase-like protein.	MA3 domain containing protein, expressed	5.9414	6.51343	6.54417	7.51668	8.12161	7.34388	8.62303	9.2073	8.80689	8.87537	9.29984	8.7665	8.56702	9.02934	8.44436	9.1294	9.47674	9.5765	8.60899	8.17916	7.26192	9.44617	8.91508	8.55305	8.59477	8.74212	9.02008	9.39068	9.47074	8.69618	8.66471	8.81443	8.95647	8.57192	8.48286	8.37904	9.0622	8.98091	10.2614	9.94807	9.12355	9.04702	9.76521	9.32805	9.12416	9.40373	9.06131
Os08g0122900	Conserved hypothetical protein.	expressed protein	4.44696	4.66454	4.73331	4.87343	4.9643	4.75499	6.19191	6.60312	5.91227	4.02686	3.9462	4.26493	8.01047	7.37772	7.04198	6.22515	5.5648	5.23905	5.7329	5.03156	6.51885	3.93914	5.30669	5.81731	4.06017	4.88384	4.70981	3.4031	2.57714	2.82121	3.83534	3.46979	4.47129	4.00194	2.65113	3.12958	5.99524	5.55252	5.25667	4.62156	4.95063	5.04421	8.79348	8.01661	7.6195	6.4201	7.51952
Os08g0142500	(No Hit)	expressed protein	1.95974	2.8617	2.5149	1.78733	1.83062	0.918524	1.71897	2.22018	2.45959	1.9708	2.05885	1.193	2.89681	2.41587	6.73803	2.8088	1.97956	1.85673	2.35151	1.64799	1.97307	0.869244	1.74678	2.45593	3.32167	4.92729	5.16268	2.48134	2.24525	3.46577	1.74514	1.83279	1.88094	1.82928	2.77734	2.19145	3.65159	2.45807	0.851303	1.47577	0.595309	1.54941	1.88449	1.26321	0.939936	1.17814	1.36006
Os08g0148500	(No Hit)	No Hit	3.96878	5.46701	4.09852	2.18984	3.29705	2.99006	2.66069	3.44689	2.83928	1.8074	2.91976	4.6273	1.98976	2.51009	3.00814	1.45808	1.95344	2.98445	3.73118	3.18397	2.38318	3.57716	2.62599	3.64666	-1.90339	5.48661	-0.0230742	2.61339	3.44926	3.57667	2.66596	2.42319	1.81665	3.30131	2.44616	2.87051	4.54539	2.27069	3.56368	1.99171	3.01349	2.626	6.81863	4.72651	4.19679	3.37965	5.84846
Os08g0148600	Hypothetical protein.	expressed protein	6.56805	7.50539	6.60377	6.6833	7.3476	6.75571	5.46559	4.78682	4.79947	5.73712	5.65818	6.05366	5.27097	5.81046	6.52921	5.63447	7.1301	5.56422	3.19494	4.0112	5.82597	3.67634	4.18195	4.89865	5.94092	6.18756	6.72568	6.53215	5.87268	6.22478	5.09924	4.8952	6.38962	5.42947	4.16453	5.61416	6.41567	6.73085	7.19241	7.09846	6.76197	7.2456	3.5973	4.12824	4.85608	6.77745	5.45678
Os08g0150000	(No Hit)	No Hit	9.09372	9.00554	8.79121	8.60107	8.63154	8.68097	8.87883	8.56763	8.28221	8.6037	8.3441	8.66924	6.96342	6.4155	6.58194	6.75269	7.7367	6.72755	6.93512	7.82476	8.02401	6.29895	6.70514	6.60704	7.53859	6.90301	7.7839	7.53052	7.81295	7.13609	8.08658	7.78204	8.11851	7.64865	7.25272	7.77185	10.1521	8.53374	8.41761	8.85206	8.28045	8.27274	8.11217	6.19653	6.16174	7.83442	5.52332
Os08g0151700	Zn-finger, RING domain containing protein.	zinc finger, C3HC4 type domain containing protein, expressed	5.48583	5.24653	5.42105	6.02774	6.04941	5.48989	5.5647	4.59334	4.57081	5.37037	4.93122	4.79039	4.76737	4.68724	4.87511	5.05197	5.52439	4.60013	6.80513	6.31743	4.79	6.86443	6.40257	6.50124	3.90035	4.8586	3.08511	1.66228	3.35231	4.46708	6.51309	6.12857	6.48541	6.6899	5.64653	5.95433	5.0843	5.16559	5.86043	5.90432	5.33594	5.81503	7.67952	7.00477	6.84257	5.87961	6.67855
Os08g0157100	Conserved hypothetical protein.	ELF7, putative, expressed	10.5876	10.5943	10.1105	10.5861	10.3598	10.1781	10.4723	10.6562	10.5607	10.7523	10.7468	9.98137	11.1317	10.7144	10.4951	10.707	10.7616	10.5948	9.36747	9.60539	9.64191	9.83587	10.0221	10.1043	9.26234	8.66966	8.84668	9.47165	10.1815	9.58044	10.0631	9.70845	10.031	10.0798	9.20152	9.75294	9.50323	9.29132	9.82716	9.89208	9.44695	9.9885	10.3816	10.3248	10.3313	9.5183	9.97372
Os08g0161500	Esterase/lipase/thioesterase domain containing protein.	abhydrolase domain-containing protein FAM108C1, putative, expressed	8.75217	8.84504	8.05828	8.36908	8.49079	7.96376	9.44869	9.49941	9.41018	8.96163	8.87686	8.56348	9.73649	9.70856	9.81172	9.01162	9.36058	9.49453	7.99901	8.50993	8.83371	8.47462	8.39068	8.63368	7.71897	7.85415	7.50536	8.22386	8.43979	8.56253	8.90959	8.82258	8.52009	8.95907	8.55409	8.75492	8.03758	8.10677	7.71276	8.54198	8.18588	8.63277	9.01004	8.22498	8.60956	9.08638	9.20391
Os08g0162400	Zn-finger, RING domain containing protein.	zinc finger, C3HC4 type domain containing protein, expressed	9.73033	9.76169	9.27283	9.54902	9.59135	9.05383	9.959	10.0381	9.89581	9.89226	9.85271	9.71227	10.6373	11.0157	10.64	10.16	10.2239	10.3206	9.22845	9.66585	8.79533	9.32454	8.99394	8.93636	9.58599	9.13544	9.25369	10.1093	9.73334	9.13603	9.33753	9.27295	9.32942	9.3707	9.03886	9.29472	9.25675	9.35352	9.47891	9.27298	9.47259	9.62887	9.27906	9.05757	8.9581	9.55377	9.17034
Os08g0171600	RNA polymerase Rpb2, domain 6 containing protein.	DNA-directed RNA polymerase subunit, putative, expressed	1.85916	3.09808	1.38706	2.5285	0.244128	1.64448	3.04576	1.5365	2.61654	1.78741	2.16681	2.64586	2.93756	2.48042	3.14204	1.8162	3.3374	2.85909	2.40086	1.98557	1.00401	1.15244	1.64703	1.12694	4.35911	4.1147	2.98515	1.82971	2.26162	2.72192	4.5593	4.2608	4.06216	3.75876	3.33554	3.5163	4.58039	4.19401	3.36156	4.00419	3.25351	4.0963	2.25624	2.21127	2.59873	2.46615	2.07367
Os08g0190200	RNA-binding region RNP-1 (RNA recognition motif) domain containing protein.	RNA recognition motif containing protein, putative, expressed	13.6792	13.8343	12.9444	12.5689	12.8238	12.3295	13.1698	13.7955	13.5249	13.2065	13.4454	12.8448	13.2987	13.3174	13.1181	13.0776	13.2142	13.1011	13.0855	12.9517	12.5372	14.2615	14.0358	13.7725	12.279	11.7094	12.4108	13.2721	13.372	12.9826	13.1493	13.0973	13.2117	13.489	13.2746	13.0919	12.4166	12.3198	12.8004	12.7876	12.6284	12.9184	13.7188	13.7892	13.5094	13.0638	13.7358
Os08g0191200	Phosphoribosylamine--glycine ligase (EC 6.3.4.13) (GARS) (Glycinamide ribonucleotide synthetase) (Phosphoribosylglycinamide synthetase).	phosphoribosylamine--glycine ligase, putative, expressed	8.69686	9.14793	8.0123	9.402	9.63554	8.97651	8.13123	8.84548	8.76317	8.86926	9.46178	8.26084	8.54626	8.05611	8.01454	8.90571	9.07971	8.79464	9.74884	9.71491	9.61425	10.25	10.2388	9.96104	8.1467	7.47452	7.69264	8.23741	8.64596	7.57401	9.28603	9.23487	9.09566	9.69636	9.24189	8.71256	8.29968	8.35553	8.40953	8.40866	8.37396	8.85809	10.8693	10.0167	9.76444	8.80107	9.59959
Os08g0196200	Conserved hypothetical protein.	F-box/LRR-repeat protein 22, putative, expressed	7.63941	7.77462	7.14081	7.80468	7.85416	7.58536	9.11175	9.50515	9.06236	8.90272	9.21227	8.47729	8.74924	9.34206	9.22579	8.68134	9.67082	8.84955	7.49268	7.68974	7.18358	6.77842	7.36212	7.06787	7.23196	6.1113	6.78629	7.71083	8.5585	7.65341	6.21862	6.33324	5.91652	5.84421	6.29378	6.47504	7.33444	7.88492	7.61419	7.66033	7.76418	7.74766	9.42784	8.6745	8.89995	8.7433	8.89212
Os08g0197900	(No Hit)	conserved hypothetical protein	8.50889	8.50969	7.74626	8.79321	8.58323	8.1641	8.7528	8.97578	8.77239	8.70022	8.56228	8.3549	8.94781	9.17032	8.78507	8.87141	9.00394	9.46516	9.53837	9.31806	9.36245	9.87673	9.85635	9.71711	8.20433	7.92961	8.50386	8.77209	8.6853	8.34584	10.4905	10.1283	10.6173	10.5473	9.77685	9.99806	9.1117	9.28886	9.9462	9.45879	9.68835	10.0615	10.3099	10.3926	10.5578	8.92612	9.9909
Os08g0199300	GTP-binding protein.	GTP-binding protein, putative, expressed	9.23035	9.2978	8.98446	9.50012	9.53298	9.1408	9.77238	9.80185	9.97661	9.22863	9.35792	8.99918	9.33636	9.4931	9.63807	9.3881	9.69602	9.9638	10.2666	10.0224	9.91994	10.7022	10.5132	10.7781	9.60158	9.24133	9.23965	9.38149	9.51801	9.19032	10.202	9.75232	10.1727	10.344	9.60944	9.76974	8.69451	8.79573	9.61458	8.98999	8.99286	9.62496	10.4904	10.9227	10.8379	10.0299	10.5038
Os08g0207000	40S ribosomal protein S11 (S18) (YS12) (RP41).	ribosomal protein S17, putative, expressed	12.1028	12.5194	11.2104	11.6599	11.8906	11.1553	12.0554	12.3391	12.2223	11.9358	12.2714	11.8639	12.4824	12.7905	12.5728	12.0041	12.1185	12.0417	13.8581	13.3636	12.831	14.1582	13.646	13.8353	11.8662	11.1522	12.174	11.8629	12.0443	11.4402	13.2659	13.3189	13.3561	13.5472	13.337	12.9885	11.4661	11.787	12.4521	12.1338	11.9544	12.6499	14.4868	14.0837	13.9996	11.8725	13.8898
Os08g0218200	(No Hit)	No Hit	6.30269	7.09657	7.21176	7.3094	8.33511	7.71272	5.56664	6.15923	6.13648	5.11261	5.66273	8.15436	5.18457	4.37886	5.40791	3.53027	4.91733	5.97837	5.05307	4.74194	4.80464	4.82553	5.15711	4.31561	5.96534	6.53049	6.69193	5.20933	5.00041	6.81975	6.07103	5.97008	6.1286	5.14966	6.06613	6.14487	10.9679	8.236	7.1527	8.31765	8.18252	6.71722	8.30102	5.01746	4.67394	6.79071	4.77058
Os08g0219800	(No Hit)	No Hit	3.33069	3.1289	4.13994	3.73787	3.31565	3.40996	3.48932	3.5039	3.59303	2.83405	2.41944	3.93824	2.77249	3.56149	3.17687	3.38642	3.1934	3.27903	2.80631	2.70855	2.18205	3.05223	3.50277	3.57477	5.14752	6.26828	4.55009	3.09107	2.62757	5.4365	3.3208	3.48709	3.67677	3.39467	4.03951	3.55891	4.24517	3.892	4.35896	3.55195	3.75422	3.46119	2.36956	2.48653	1.81445	4.98988	3.1089
Os08g0224700	26S proteasome subunit RPN2a.	proteasome/cyclosome repeat containing protein, expressed	9.69861	9.24872	9.54232	10.0192	9.70338	9.67889	10.2648	9.53197	9.68366	10.0494	9.38917	8.81548	9.94222	9.4866	9.61852	9.48404	9.49525	9.7449	10.3179	9.92057	10.3046	10.5871	10.7633	10.9463	8.87766	8.43913	8.57664	9.30657	9.34841	8.86269	11.171	10.4476	10.6872	11.1851	10.2039	10.2748	9.12169	9.26865	9.97805	10.0796	9.33379	9.88926	10.8036	10.7999	10.8607	10.2267	11.1052
Os08g0225800	(No Hit)	No Hit	2.90283	2.84463	4.21894	3.09289	3.50242	3.86002	2.15429	2.80155	3.9527	2.22691	2.24429	3.61546	2.77084	2.40581	2.34002	3.89026	1.96282	3.1302	2.95978	2.95412	2.934	3.21785	3.67992	2.01387	4.57352	4.1125	4.36219	3.65955	2.9376	4.26155	4.94355	5.29815	3.31584	4.42614	6.09669	5.44738	6.03761	5.56914	3.49871	3.3259	5.08647	3.16594	3.09115	3.39917	2.11859	2.65329	2.17753
Os08g0236700	Conserved hypothetical protein.	exonuclease, putative, expressed	5.82456	5.388	6.04571	6.04444	6.36599	6.076	5.16256	5.78062	5.6219	5.35445	5.61915	5.18844	5.37317	5.64812	5.47524	5.91559	6.46112	6.08876	7.28555	6.49821	6.88134	7.36874	7.57908	7.30038	5.0538	5.45644	3.04621	4.46984	5.76778	4.69915	6.09756	6.09429	6.04633	6.37323	5.89388	5.73984	4.80369	4.3138	5.23114	5.04035	4.02373	5.08424	6.84227	6.56319	6.37355	5.34737	6.76532
Os08g0278900	MIR domain containing protein.	stromal cell-derived factor 2-like protein precursor, putative, expressed	11.1923	11.2628	11.1332	11.9923	12.2226	11.2569	12.8072	13.0238	13.0559	13.7698	14.037	14.1552	13.6087	13.4638	12.8466	12.9247	13.1224	12.1256	14.3258	13.7403	13.9448	11.2354	11.088	11.1578	12.2344	12.216	12.1545	13.2243	13.0191	12.3662	12.904	12.9489	13.3066	11.7815	11.3243	11.5925	11.8243	12.2663	12.6754	11.8008	11.8622	12.707	13.6897	13.8719	13.6999	10.6021	11.7356
Os08g0307500	(No Hit)	No Hit	10.6012	10.5878	9.11059	10.1085	9.87736	8.92904	10.3717	10.6236	10.5693	10.4658	10.2329	9.83683	11.3869	11.086	10.6918	10.8369	10.6698	10.7944	9.89291	10.1338	9.7606	10.2948	10.1655	10.113	9.6627	9.13576	9.96427	10.2759	10.0277	9.36952	9.3587	8.9588	9.04587	9.84366	8.97218	9.13632	9.14844	9.42507	9.3643	9.50268	9.1831	9.73381	11.1738	10.5304	10.5634	9.66382	10.5076
Os08g0323000	Conserved hypothetical protein.	signal recognition particle 68 kDa protein, putative, expressed	10.1826	10.2629	9.77444	10.3774	10.4677	9.89265	10.6186	10.6521	10.5645	10.8177	10.9616	10.5147	10.4834	10.7754	10.6491	10.4403	10.8893	10.6898	11.1969	11.0903	10.6301	11.6114	11.4419	11.383	10.8024	10.2061	10.9961	11.1342	10.9479	10.9386	11.1169	10.8559	11.1483	11.3218	10.7008	10.7435	9.72915	10.2356	10.7463	10.7775	10.6375	10.9614	12.2625	12.0525	11.9456	10.9553	12.021
Os08g0332900	(No Hit)	No Hit	9.19054	9.36683	9.23905	9.64674	9.91491	9.10801	9.55991	9.9397	9.91351	10.1176	10.2879	9.9668	10.3509	10.6127	10.5395	9.9833	10.6224	10.8287	8.33286	8.62725	8.70513	8.81383	8.73035	8.7615	9.14368	8.53073	8.96903	9.61347	10.0776	9.17383	9.14576	9.12877	9.97925	9.37014	9.01697	9.225	10.3082	9.30556	9.57774	9.29222	9.49518	9.90854	9.25051	8.77111	8.76877	8.99421	9.31815
Os08g0348800	(No Hit)	No Hit	5.33529	6.5213	6.40396	7.06343	6.68688	7.32503	6.70492	8.16334	7.41273	6.21513	5.12926	6.80427	6.53876	4.75436	6.53081	7.18331	7.41427	5.992	4.1625	5.20983	6.0934	4.52075	4.76434	4.55822	6.6026	5.80477	5.33625	4.96095	4.49131	5.88835	5.71549	6.02299	5.54683	5.81276	6.54624	6.99686	9.05023	7.03251	6.23651	6.50025	6.71914	5.70728	6.53832	5.02082	5.21833	5.84793	4.68264
Os08g0367300	Conserved hypothetical protein.	expressed protein	3.4005	3.37317	4.28348	2.76377	2.83644	2.46745	3.13123	1.33704	3.10938	2.8971	2.71302	2.41605	3.21767	2.08539	4.85753	2.66657	3.17334	2.81318	1.39076	3.42529	3.23308	3.49032	3.24718	2.69271	4.21419	3.55952	4.18832	2.4012	3.12425	4.49335	3.47048	4.38084	2.33121	3.46877	5.33383	3.67754	4.17602	4.83533	2.18484	2.87306	4.16948	2.48724	2.10981	2.16805	2.33583	1.71662	1.81705
Os08g0369800	(No Hit)	carotenoid cleavage dioxygenase, putative	3.11644	2.47291	0.982608	2.58424	2.24487	1.19982	1.30394	3.30313	3.22003	1.18456	1.00429	2.15908	3.45677	1.0124	1.73094	3.16472	2.08757	1.20706	4.58216	5.05569	5.84482	4.8582	5.63568	5.17013	3.5445	5.64595	4.89415	4.26849	2.73406	3.27703	4.8801	5.06249	4.29087	4.35016	5.09386	4.21281	5.65069	6.00391	5.80557	6.04128	5.38609	5.96032	2.32529	1.85515	2.67813	3.21499	3.3
Os08g0376700	Response regulator 1.	OsRR8 type-A response regulator, expressed	2.52326	3.0831	2.70574	2.87088	2.9922	3.12168	2.23825	2.82832	3.06827	1.92821	2.26953	3.27889	3.17479	2.20205	3.86712	3.13611	1.0309	2.43538	0.936442	2.19264	1.54878	2.67913	2.54401	0.986344	2.44209	4.54135	4.33987	2.6608	1.75974	4.35585	2.92241	3.08133	2.01941	2.6771	4.03957	3.29521	5.01731	3.87453	2.55329	3.27556	2.89378	3.12308	2.58142	0.820213	1.52871	1.96224	2.15144
Os08g0386700	Beta 1,3-glycosyltransferase-like protein I.	galactosyltransferase family protein, putative, expressed	8.2682	8.50936	7.86878	7.89027	7.94636	7.18142	8.19317	7.90614	7.51392	6.98226	7.08913	6.97822	7.69168	8.32802	8.11459	6.49763	7.13172	6.90461	9.24908	8.5807	9.113	8.42656	9.02169	9.12355	7.07832	6.93453	7.68368	7.41004	7.32164	7.31158	8.56958	8.17334	8.68009	8.56684	7.54409	7.6979	6.59469	6.96526	7.47944	6.91857	7.4087	7.62035	9.34378	10.2093	10.0291	8.9531	9.41516
Os08g0391700	2OG-Fe(II) oxygenase domain containing protein.	1-aminocyclopropane-1-carboxylate oxidase homolog 1, putative, expressed	7.56493	7.54027	7.41812	6.85816	7.3457	6.61782	5.93753	5.7461	5.82689	4.14509	3.3035	3.57885	6.85722	6.65577	6.73854	7.77956	5.54183	5.86424	6.37	7.04944	6.82232	6.24496	6.33673	6.28007	4.57789	5.58823	5.30334	3.94083	3.00803	4.52988	6.8489	6.63088	6.41742	7.32637	7.00021	6.47629	6.39849	6.34106	6.03507	7.10314	6.89846	6.91442	4.98075	5.79883	5.71732	4.29276	5.08581
Os08g0392200	Conserved hypothetical protein.	No Hit	4.12601	3.37368	4.23204	4.2015	4.39376	6.08297	4.45682	3.55632	2.82701	3.1773	2.85193	4.7088	2.99273	3.40517	3.28737	2.7661	2.35251	3.68798	3.00889	3.30618	3.07058	3.45482	3.31371	2.40694	4.40963	4.82991	3.8391	4.01961	3.04902	3.66446	3.13224	4.12636	2.27769	3.29007	4.92581	3.09866	7.15984	5.63172	3.95819	4.89215	5.22463	3.77837	4.75972	3.48682	2.79586	3.33614	2.82766
Os08g0395800	Plant protein of unknown function family protein.	plant protein of unknown function domain containing protein, expressed	3.11268	3.55268	4.1934	3.71458	3.77012	3.86835	4.62772	4.98933	4.54236	5.09768	5.66122	4.88487	2.34735	3.5557	3.23937	3.56061	3.96874	3.84169	9.11271	9.02477	7.53451	9.63309	9.22781	9.39624	6.7279	5.68959	7.42112	7.73002	7.60949	7.07645	9.16987	9.07207	9.4849	9.53763	9.49682	9.38463	6.6032	7.54316	8.91606	7.91712	8.66898	8.81915	8.30776	9.6722	9.91967	6.31962	9.40645
Os08g0398700	Peptidase M1, membrane alanine aminopeptidase family protein.	puromycin-sensitive aminopeptidase, putative, expressed	11.1337	11.1221	11.0303	12.0257	12.241	11.9203	11.6188	11.8986	11.8561	11.65	11.9492	11.225	11.9753	11.9455	11.6208	11.951	12.3984	12.2431	11.6905	11.7873	11.7305	11.815	11.9668	11.9866	11.8704	11.5579	12.0645	12.1746	12.2123	11.833	12.4913	12.1269	12.6913	12.5515	11.6382	12.1191	11.7867	11.8044	12.5964	11.8396	11.7173	12.6612	12.7599	12.8948	12.8238	12.3522	12.7401
Os08g0421100	(No Hit)	cyclin, putative, expressed	3.98726	3.88752	4.81855	6.83863	6.83812	7.12749	5.26918	5.45263	5.39146	6.63139	6.41951	5.90698	5.37674	5.36169	6.01101	6.36003	6.67623	7.44833	6.28122	6.25506	5.9451	7.24789	6.32097	5.97265	4.9155	5.32258	4.52113	6.86662	6.27384	5.53326	4.25534	4.3763	3.4691	3.84442	4.86667	3.4996	4.7642	5.57938	4.64672	4.85923	4.94781	4.72523	7.65075	7.23932	6.74093	7.35395	6.72184
Os08g0427300	Conserved hypothetical protein.	myrosinase precursor, putative, expressed	10.6962	10.9863	10.3756	10.7946	10.8656	10.4981	11.1493	11.0919	10.8611	11.4454	11.2825	10.537	11.1294	11.2409	11.1351	10.7039	11.3027	11.1976	10.3685	10.5418	10.7537	10.4354	10.4067	10.7548	10.5498	9.95642	10.5446	11.228	11.1708	10.6644	10.6334	10.5517	10.7106	10.5444	9.96147	10.4203	10.0377	10.4279	10.5968	10.873	10.4816	10.657	11.1845	11.1784	10.789	11.5133	11.3747
Os08g0427700	Histone H2A.	core histone H2A/H2B/H3/H4, putative, expressed	7.42935	6.90721	7.8601	11.1928	10.8818	11.1204	9.98865	10.7383	11.007	10.719	10.5325	10.642	9.60799	9.81015	9.91036	10.5346	10.4814	11.221	13.3653	13.2276	10.6172	14.438	13.6556	13.1905	9.38582	8.53652	9.18979	10.2751	10.4768	10.6075	12.5646	12.3672	12.2575	12.2017	12.2223	12.1318	10.5958	10.793	11.4465	9.50631	11.6174	11.4128	13.7737	13.2326	13.4852	9.53004	12.5807
Os08g0437200	P-type R2R3 Myb protein (Fragment).	No Hit	6.10351	6.65341	6.80064	6.42523	6.35706	6.90493	5.75949	5.80268	6.12474	5.78083	6.10592	7.0643	6.49957	6.6256	6.41016	6.34793	6.17006	6.33561	8.06644	7.28679	8.45729	7.51294	8.05649	8.0817	7.52599	7.15671	6.23087	6.77768	7.73025	6.95657	7.50005	7.65944	7.36985	7.36041	7.98254	8.22669	8.31143	7.75402	7.31645	7.51594	7.63949	7.04548	7.0523	7.53929	7.67992	7.35404	7.75469
Os08g0451600	Peptidase aspartic family protein.	retrotransposon protein, putative, unclassified, expressed	7.19329	7.53035	7.12634	7.59143	7.77438	7.41467	7.35494	8.06568	7.71584	7.57062	8.09995	7.31559	8.03876	8.16287	7.55809	7.87162	8.42341	8.10352	6.50282	6.67922	7.09409	6.84392	7.35535	7.53509	5.89196	5.495	5.2253	6.17806	7.29486	6.45281	6.12003	6.55353	6.87134	6.27158	6.02993	6.78624	7.13424	6.6825	6.62447	7.01642	6.58104	6.78774	6.7639	7.59858	7.76517	7.33297	7.41908
Os08g0458600	Response regulator receiver domain containing protein.	expressed protein	0.0839766	2.40895	2.76428	0.976909	2.12597	2.84101	1.89099	2.00449	3.4178	2.91158	1.84054	4.25706	4.78755	1.54502	2.36432	2.85665	1.46272	0.493822	1.36426	2.25952	1.69288	1.6765	1.39979	1.61529	4.3011	5.13203	4.27194	2.10535	2.42542	4.67883	2.66503	2.49973	1.63674	1.14795	3.40576	1.79326	3.72176	1.70215	3.06316	1.51291	1.63324	2.80967	1.9945	1.43935	1.93488	1.62498	1.74762
Os08g0461800	Conserved hypothetical protein.	OsFBD14 - F-box and FBD domain containing protein, expressed	9.52667	9.91826	9.18655	10.1257	10.5475	9.79213	10.1343	10.7334	10.4451	10.8443	11.3622	10.3428	10.582	10.8389	10.3682	10.5746	11.04	10.9963	10.2717	10.9318	10.5329	10.7371	10.518	10.6966	10.4634	9.76056	10.6823	11.415	11.5784	10.6808	10.5703	10.5333	10.7927	10.4363	9.74861	10.4412	10.3113	10.6292	10.8309	10.6046	10.8693	11.1574	11.41	11.5002	11.292	11.2378	11.3683
Os08g0465900	DNA polymerase epsilon subunit B family protein.	No Hit	4.75527	4.64528	3.89116	5.83245	5.54052	5.60661	3.98433	3.28467	3.9005	5.16616	5.00528	4.07168	4.01723	3.46271	3.72576	4.22981	4.86155	3.04219	4.85992	4.50305	2.3356	4.73371	5.06834	5.1648	2.07379	-3.33018	-0.329874	-0.179674	2.42028	3.9637	4.49955	3.48471	4.90328	4.41235	3.15221	3.25625	3.40411	2.88042	3.33208	3.45775	2.37878	3.94903	8.32394	6.59104	6.70277	3.43428	6.60554
Os08g0469500	Hypothetical protein.	F-box protein, putative, expressed	6.1165	5.28386	5.15641	8.38696	7.94301	7.78513	6.06336	5.96335	4.83769	6.92101	6.87171	5.93347	6.65308	6.15119	6.14034	6.03852	7.23203	5.16683	11.0981	10.9704	5.12702	11.7451	10.5551	10.1578	3.3515	2.97008	5.37686	3.97815	6.43701	6.38364	10.4607	9.90223	9.74321	10.1407	9.28752	8.71996	7.15253	7.30635	8.31603	8.04919	8.09512	8.3851	11.9333	11.0544	10.6284	3.40764	11.2647
Os08g0473300	Conserved hypothetical protein.	expressed protein	2.65057	2.98237	3.26426	2.72928	1.97729	1.10643	2.62997	1.47814	2.28391	2.628	1.83076	2.88387	3.3335	2.62536	2.87848	2.68847	2.29802	3.30728	2.40724	3.40792	1.93452	3.43637	3.07544	1.71469	4.71243	5.46941	4.05493	2.71375	2.64242	4.27851	3.49582	4.33951	1.22068	3.2005	5.47104	3.71114	4.30916	5.01488	2.46316	2.27597	4.5662	2.55184	1.76961	1.87677	2.14468	2.01554	2.06667
Os08g0481800	Plastidic general dicarboxylate transporter.	citrate transporter, putative, expressed	12.9561	12.7974	12.5602	12.4718	12.5475	12.3631	12.0129	12.6298	12.4257	12.3375	12.4792	11.5948	12.4172	12.2312	11.8404	12.4397	12.6746	12.6304	12.3567	11.827	12.4703	12.1325	12.6829	12.1426	10.9623	10.1695	10.6229	11.4278	11.669	11.0309	11.9648	11.5294	11.464	11.8143	11.5272	11.7927	11.1591	10.9662	11.0694	11.7198	11.277	11.0565	12.6127	12.6971	12.3496	12.3274	12.3378
Os08g0482600	Plastocyanin-like domain containing protein.	plastocyanin-like domain containing protein, putative, expressed	2.2202	2.32197	5.10693	2.43938	2.95387	2.37502	3.87546	3.48187	2.84627	3.32349	3.24408	4.33396	3.17313	3.54385	2.07151	2.78987	1.94717	1.73574	4.03632	4.72382	5.56832	4.04691	3.34914	4.46567	4.65676	4.41284	4.59879	3.42267	1.58931	-0.335571	7.72116	7.38945	7.82742	8.06787	7.44185	7.45318	3.99421	5.83862	7.86941	7.43164	4.86327	5.45851	2.3472	2.77487	1.71446	5.50683	2.58136
Os08g0487800	Heat-shock protein precursor.	heat shock protein, putative, expressed	10.4265	10.635	9.31257	10.6078	10.6618	9.44652	11.0249	11.1805	11.2783	10.8642	10.6617	10.6591	11.6092	11.1169	11.6088	11.3619	11.5062	11.4381	11.1915	10.8478	12.1485	10.1771	10.7387	11.1457	10.3125	9.79748	9.91369	9.46849	9.77211	9.61983	9.66098	9.30119	9.998	9.57354	8.41132	9.12836	9.29072	9.32325	10.1414	9.86676	9.25649	10.3355	11.6149	11.0682	11.1312	9.83383	10.1745
Os08g0500500	Hypothetical protein.	expressed protein	6.99662	7.34663	7.55984	7.21687	7.33236	7.39798	7.54161	7.99389	8.03279	7.79184	8.15915	7.6793	8.48297	8.17108	8.29643	7.8539	7.9108	8.00905	8.1351	8.51614	8.22729	7.93535	7.74687	8.07789	8.353	7.92263	8.49891	8.70816	8.81725	8.82287	7.48325	7.77188	8.20972	7.46	7.05991	7.80286	7.92523	7.81306	8.29106	7.54068	7.519	8.30292	8.24821	8.46062	8.59555	8.5424	8.3573
Os08g0504600	RNA-binding region RNP-1 (RNA recognition motif) domain containing protein.	RNA recognition motif containing protein, putative, expressed	11.1733	11.2642	10.8031	11.1094	11.1176	10.7177	11.2235	11.4836	11.2806	11.4227	11.5087	10.9282	11.4567	11.7319	11.4106	11.2672	11.5437	11.9403	10.7328	10.8763	10.6905	11.2101	10.9806	11.0183	11.0429	10.5002	10.8472	11.2566	11.6186	11.1409	10.2525	10.2329	10.3698	10.5407	9.95659	10.405	9.61685	10.0817	10.5162	10.3698	10.4557	10.7669	11.6469	11.4263	11.2092	11.6189	11.2997
Os08g0506000	Ovarian tumour, otubain domain containing protein.	OTU-like cysteine protease family protein, putative, expressed	6.75604	6.58256	6.38598	6.77479	6.5961	6.06301	8.19654	7.29269	6.81877	7.13258	6.39777	6.42014	7.52513	6.96085	7.43628	6.44094	6.49333	6.49501	7.33633	7.10392	7.6604	5.83077	6.65935	7.06565	6.99438	6.90033	7.27433	6.06202	6.07802	5.88983	5.77926	5.725	5.51208	5.56466	5.0026	4.62957	5.93958	6.21676	6.15192	6.50078	5.64017	6.19174	7.77098	8.15309	7.80193	7.50651	7.95772
Os08g0507800	(No Hit)	No Hit	7.18113	7.43049	7.80403	7.97515	8.09165	8.14143	6.15441	6.30791	6.56583	6.53905	6.65849	8.55869	6.49614	6.06382	6.12432	5.90209	6.4022	6.66902	5.90464	5.37332	6.37002	5.92577	6.04695	5.88568	6.57726	7.1496	6.96266	5.94742	6.32182	7.20414	5.72984	6.40883	6.14789	6.20068	6.74912	6.8198	10.8927	8.46845	7.82759	8.73626	8.44035	7.27438	8.36008	5.33702	4.9735	7.39973	5.11075
Os08g0508500	Peptidase aspartic family protein.	retrotransposon protein, putative, unclassified, expressed	9.1172	9.69252	8.8364	5.99018	5.90914	5.41783	5.62199	4.49396	4.92357	4.6213	4.03477	4.30437	8.40519	9.12171	9.46889	5.07093	5.24998	5.22132	4.68147	5.97579	5.90058	3.80853	3.93508	3.76234	4.50841	5.91072	5.762	4.12063	3.95587	3.95801	3.92148	4.41183	4.28807	2.79051	4.67214	2.89261	5.02034	4.27353	4.60541	4.07413	4.49988	4.32533	4.94711	5.24916	4.55151	4.87067	5.15087
Os08g0509200	Amygdalin hydrolase isoform AH I precursor (EC 3.2.1.117).	Os8bglu27 - beta-glucosidase homologue, similar to Os4bglu12 exoglucanase, expressed	8.19252	7.68047	8.13915	8.01604	7.41836	8.20657	8.62371	7.66091	7.78688	5.7678	6.18937	5.7267	2.95176	2.22093	2.41873	2.81798	3.97037	1.43389	9.11402	8.70028	9.30104	8.69292	8.62877	8.89943	7.14465	6.69114	7.44607	6.29772	8.06346	8.12297	7.05839	6.68457	6.52671	6.85592	5.99215	6.21417	6.02931	6.17704	6.59726	6.62322	6.04556	6.38532	7.28247	7.37684	7.11648	7.52845	7.27875
Os08g0513600	Conserved hypothetical protein.	expressed protein	9.08995	9.65701	8.81478	9.39905	9.03038	8.80389	9.2975	9.86467	9.54751	9.66709	9.79049	8.33987	10.1938	9.68155	8.95763	9.85267	9.90769	9.77497	9.69616	9.91678	10.0121	10.3366	10.235	10.1066	8.70476	8.23299	8.86377	10.0658	10.2138	9.49074	10.5274	10.3993	10.5885	10.8045	10.0454	10.1163	9.79726	9.22928	9.91888	6.76619	9.51947	10.3248	12.3844	11.8315	11.5765	11.4493	11.407
Os08g0514300	Conserved hypothetical protein.	No Hit	2.16751	2.43639	2.80663	1.93387	2.71673	3.17557	2.64846	2.28751	3.4417	2.52648	0.940716	2.86037	3.01716	1.94388	1.38687	-0.0648903	2.08385	0.653422	1.86408	0.881141	1.28236	1.27991	-0.202459	0.910678	4.21307	3.90217	1.14606	-0.0559785	-0.110328	3.52547	3.80126	3.96718	4.0835	2.1766	0.812603	2.9301	5.46067	4.85553	4.059	5.52005	4.61441	3.89194	3.52538	2.9446	4.75913	5.25947	1.54504
Os08g0516000	UvrB/UvrC protein domain containing protein.	uvrB/uvrC motif family protein, expressed	8.50095	8.36437	8.04963	8.99772	8.80232	8.50587	9.33966	9.40506	9.14208	9.8957	9.94665	9.01757	9.15953	9.24644	8.63601	9.19057	9.62204	9.03994	9.07368	9.33648	8.8895	9.41766	9.48626	9.24738	9.34489	8.92254	9.32704	9.38054	9.69861	9.24103	10.3878	9.89067	10.1877	10.4066	9.53614	9.67523	9.18247	9.29064	9.84797	9.80604	9.42967	9.99538	9.88123	10.3158	10.2689	9.57615	9.85989
Os08g0517400	(No Hit)	No Hit	7.80057	7.66962	8.55341	8.27991	8.21798	8.71473	6.40552	7.2826	8.05225	6.96458	7.5543	7.55298	7.75057	8.44582	8.94426	7.16872	8.21658	8.66947	5.64753	5.6683	6.32709	6.19322	6.32521	6.86998	5.05133	5.44558	5.45922	5.80575	7.12384	5.38568	5.58361	5.63229	6.51571	6.26498	5.72414	6.20969	7.73025	6.32251	6.28358	6.5609	6.10939	6.37954	6.60294	6.18138	7.24677	6.88808	6.37395
Os08g0520600	Conserved hypothetical protein.	expressed protein	3.51832	3.68815	4.01945	1.29252	1.54271	3.17997	5.03154	5.2382	5.95586	3.30383	2.04409	1.75552	9.01489	8.84981	9.31043	2.0715	1.82688	3.20158	9.84281	10.2464	9.82532	2.25063	2.29956	2.40146	6.36018	6.8327	6.71309	3.78734	3.91963	5.2366	8.91952	8.59669	8.67094	4.00375	4.34404	3.97374	6.56396	7.35121	7.95476	6.38141	5.89359	7.94285	9.2238	8.1429	6.52519	3.48173	4.48603
Os08g0520900	Isoamylase (Fragment).	Alpha amylase, catalytic domain containing protein, expressed	7.70848	7.71272	6.10364	9.16299	9.75109	8.38843	4.4456	4.2438	4.13377	9.53249	9.8668	8.66682	7.97316	7.86231	7.61733	9.42292	10.2568	8.70724	7.46324	8.56673	7.76323	9.48441	9.66945	9.73482	5.33522	5.96551	7.27609	9.27392	9.53744	8.8898	7.65041	7.38657	7.96805	8.57539	8.19067	7.95964	6.63488	6.27017	6.70113	7.18229	7.14012	8.04229	7.6695	8.09186	7.66202	9.73053	10.4239
Os08g0521400	Zn-finger, Ran-binding domain containing protein.	zinc finger family protein, putative, expressed	10.4819	10.5147	10.3093	10.7695	10.6207	10.3711	10.8382	11.1208	10.9732	10.9053	11.0517	10.5657	11.8255	11.5982	11.1975	10.3537	10.3138	10.5534	11.2582	11.2357	10.9873	11.249	10.9884	10.6525	10.4601	9.63481	10.1941	10.5025	10.737	9.99496	11.5251	11.4032	11.5539	11.4822	10.9487	11.0181	10.6352	10.7346	11.4226	11.4801	10.9662	11.3106	12.2367	12.0156	12.0218	10.6933	10.8769
Os08g0532900	emp24/gp25L/p24 family protein.	emp24/gp25L/p24 family protein, putative, expressed	7.97464	8.26415	8.35985	8.69648	9.09804	8.73231	8.94824	9.3342	9.38995	8.89108	9.46547	9.1762	9.84659	9.6623	9.41226	9.96586	9.772	9.85585	9.95669	9.76085	9.47926	10.0669	9.83182	9.94767	9.31193	9.10677	9.66853	9.85655	9.75877	9.20453	9.37229	9.8022	10.2731	9.52044	9.55353	9.96677	9.29432	9.0153	9.72235	9.09416	9.1645	9.67687	9.74323	10.2311	10.2805	9.39931	10.0152
Os08g0538000	Glycyl-tRNA synthetase, alpha2 dimer family protein.	tRNA synthetase class II core domain containing protein, expressed	12.0379	12.5054	10.8111	11.2864	11.6243	10.9392	11.8144	12.4583	12.2135	12.2293	12.5331	11.7761	11.9902	12.0523	12.1566	11.8986	12.0984	12.3609	11.8027	11.8208	11.4259	12.0852	11.8303	11.9734	11.6239	11.3499	12.0257	12.1889	12.3994	11.6622	11.7763	11.7878	11.8338	11.7963	11.6134	11.5449	11.5516	11.638	11.7292	11.6418	11.5993	12.0408	12.3598	12.0807	11.973	11.5173	12.0668
Os08g0542900	Lupus La protein family protein.	la domain containing protein, expressed	11.4973	11.6839	11.238	11.6524	11.9324	11.5447	11.6742	12.0594	11.9935	11.5621	11.8236	11.608	12.1863	12.4814	12.2496	11.8269	11.9924	12.0737	11.3719	11.4349	11.1337	11.5681	11.405	11.5325	11.5844	11.1783	11.257	11.9493	11.9417	11.2491	11.1528	11.1592	11.4629	11.2712	10.9578	11.3206	10.9064	11.0801	11.5955	11.3408	11.1231	11.6527	12.0652	11.9145	11.9525	11.4521	11.8942
Os08g0545300	Conserved hypothetical protein.	No Hit	5.61883	6.02594	5.90176	4.1117	4.07454	4.43984	6.14159	6.54888	6.533	5.01393	5.15739	5.92141	6.47715	6.79147	7.09633	4.88966	4.94037	6.63899	4.34489	3.92985	4.40408	3.66991	3.37657	3.23362	4.84065	6.03532	4.68686	4.479	4.9151	4.45033	2.89285	3.88099	4.37485	3.00062	4.70862	2.63967	5.47596	4.77293	3.96889	3.50887	4.39684	3.21423	3.81445	3.76392	3.14937	2.91497	2.79554
Os08g0550100	Proteasome component region PCI domain containing protein.	26S proteasome non-ATPase regulatory subunit 3, putative, expressed	12.0531	12.4189	11.7026	12.6404	12.9002	12.1937	12.0932	12.2606	12.3825	12.3958	12.5159	11.8016	12.7149	13.0365	13.0105	12.3102	12.886	12.8946	12.8944	12.599	12.7994	12.9855	13.0203	13.1884	11.2491	10.6893	10.9228	11.5582	11.9485	11.185	12.8616	12.9029	13.1437	12.8653	12.689	12.6252	11.5022	11.6195	12.2836	11.7846	11.7337	12.2337	13.3889	13.5797	13.4782	12.6825	13.3693
Os08g0555800	Conserved hypothetical protein.	expressed protein	3.19256	4.03097	3.66833	3.17991	3.60873	2.83465	3.54145	2.18576	2.18168	2.1635	2.25071	3.3826	2.9287	3.03746	2.78953	3.20847	2.9614	2.86472	4.00169	3.13631	3.79359	4.23045	4.29725	4.62508	2.91035	4.63012	4.22959	1.71479	2.18162	0.509778	4.22157	3.53409	4.22052	4.24192	3.56117	3.75252	4.59819	1.43573	2.61971	2.46014	0.661715	2.5176	5.64269	5.33152	5.05073	2.9879	5.45069
Os08g0556400	Zn-finger, DHHC type domain containing protein.	zinc finger family protein, putative, expressed	9.13682	9.20554	9.06502	8.91586	8.90251	8.77356	8.83562	8.94259	9.18464	8.98743	9.28	9.29361	9.12866	9.06816	9.02633	8.63572	9.0575	8.74695	8.67401	8.61113	8.79397	7.92726	8.11138	8.21749	7.64694	7.58582	7.39367	8.60495	8.68838	8.03231	8.40334	8.18147	8.93393	8.76742	7.87455	8.3481	7.39465	7.59369	8.36988	8.09385	7.91464	8.50535	8.88242	9.51746	9.94811	9.7907	9.39394
Os08g0559700	Conserved hypothetical protein.	expressed protein	8.26279	8.70645	7.64707	8.80106	8.96344	8.17112	8.00746	8.50623	8.41055	8.41437	8.53119	8.82876	9.34762	9.3864	9.31608	9.22924	8.96376	9.11635	8.89445	8.49844	7.98712	8.99002	8.66348	8.93032	8.30305	8.23443	8.99416	8.29449	7.95733	7.60382	8.12864	8.08333	8.36372	8.51775	8.24928	8.18101	8.08274	7.76001	8.13826	7.95735	7.64183	8.57401	9.79801	8.92546	9.09296	7.77412	8.84529
Os08g0559800	(No Hit)	expressed protein	3.22668	3.54262	4.28649	2.91184	5.90137	3.17693	0.606336	2.02483	2.20708	-0.284771	1.65186	0.211267	1.64363	2.3458	1.68873	2.5809	2.26906	3.44662	1.13931	0.971074	2.23278	1.53483	3.88083	-0.0418451	3.99121	3.31143	3.94813	2.20195	2.5948	2.56932	2.41681	2.79316	3.72522	2.21573	1.43241	3.24877	4.1511	3.43464	4.01668	4.67135	3.74603	4.5141	2.58056	4.27727	2.96083	4.94803	3.31261
Os09g0106700	Myb proto-oncogene protein (C-myb). Splice isoform 3.	MYB family transcription factor, putative, expressed	7.15239	5.83958	7.33719	6.36574	5.16883	6.58467	5.88652	5.24245	6.86642	5.63201	4.96872	6.11915	6.7792	6.77572	7.36912	6.23979	5.94848	7.35366	5.30791	5.81744	6.78184	5.54241	5.58152	6.12602	6.53029	5.91042	5.0731	5.77764	5.74629	6.92897	7.40702	6.51936	6.75383	7.02125	7.21477	7.31271	6.06436	6.67425	7.26793	4.93168	6.34732	6.96015	4.46568	5.66582	6.80372	7.73221	6.11761
Os09g0108100	(No Hit)	No Hit	9.15777	9.39202	9.46866	9.42963	9.75214	9.60753	8.90676	9.59395	9.23121	8.92054	9.13656	9.95996	7.14012	7.01891	7.24518	7.13731	7.68858	8.05435	7.65979	8.72876	9.16168	7.50619	7.85667	7.85146	8.53903	8.57782	8.70061	8.3075	9.91983	8.65317	8.06538	8.48625	8.31531	7.97077	8.44564	8.56316	12.6366	10.2197	9.02186	10.8315	10.1497	8.82738	9.85928	7.66815	6.97433	9.42668	7.2577
Os09g0115700	(No Hit)	No Hit	9.34557	9.61064	9.36589	9.80299	10.1099	9.16343	9.60892	10.1954	10.0381	10.1218	10.4729	10.1131	10.5237	10.7561	10.6403	10.1441	10.7889	11.0006	8.41389	8.85481	8.86842	9.03081	8.8512	8.93246	9.18024	8.90347	9.05772	9.7123	10.2321	9.26107	9.34813	9.22819	10.1369	9.55582	9.17369	9.38833	10.451	9.36936	9.7314	9.24204	9.71372	10.0755	9.32113	8.99821	8.89708	9.00502	9.31692
Os09g0116100	Conserved hypothetical protein.	expressed protein	3.52296	3.07494	3.23338	3.00442	3.06718	2.79329	2.42117	2.62938	2.89434	2.88303	1.67295	2.83355	3.49328	2.66189	2.64453	3.91982	2.39877	3.84157	2.4008	3.29339	1.57	3.65172	2.85977	2.52804	4.01395	5.69911	3.8193	3.55681	2.82469	4.79357	3.3947	4.15044	2.55507	2.83815	5.17807	2.74018	4.4787	4.87725	2.36517	2.88292	4.58601	1.7116	2.08313	2.13832	2.53787	1.76193	2.42447
Os09g0117000	(No Hit)	No Hit	8.55509	8.5576	8.526	8.19075	8.11197	8.43522	8.37734	8.12534	7.96638	8.34084	7.93515	8.36315	6.36636	6.09426	6.49984	6.4459	7.36224	6.50103	6.7417	7.40499	7.77137	5.89434	6.39647	6.36036	7.14645	6.56285	7.31358	6.89514	7.33779	6.78597	7.61942	7.52841	7.77402	7.37295	7.0969	7.59251	9.74764	8.32665	8.07787	8.8491	7.84769	7.89403	7.81109	5.74156	5.08633	7.49844	5.14936
Os09g0119300	Peptidase aspartic family protein.	retrotransposon protein, putative, Ty3-gypsy subclass	2.91059	3.12344	3.41511	3.93076	3.69213	3.66897	1.10031	2.96979	0.759241	1.50441	2.22231	4.40931	2.4561	0.836502	2.25683	0.107319	1.07476	4.17543	1.88198	1.85065	3.07511	2.93792	2.88367	1.96781	4.77679	5.08459	1.98449	3.3435	1.94756	4.29126	3.21851	3.84249	2.7474	2.95525	5.02202	3.50318	6.31928	4.95453	2.94869	4.81348	4.75277	2.77272	4.2571	2.31891	1.87842	3.18493	1.60869
Os09g0130500	(No Hit)	No Hit	8.1594	8.4679	8.9528	8.91179	9.21811	9.50055	7.16462	7.60587	7.87073	7.9032	7.77478	9.97949	7.87372	7.09184	7.73572	7.21344	7.56052	8.2627	6.89498	6.0405	7.45618	6.78979	6.91738	7.04983	7.43835	8.13408	8.11402	7.15383	7.50996	8.54486	6.53479	7.35692	7.47558	6.9989	7.70682	8.06567	12.5981	9.76971	9.10351	9.93945	9.52884	8.68074	9.50842	6.27189	6.42497	8.31088	6.3752
Os09g0241100	WD40-like domain containing protein.	WD domain, G-beta repeat domain containing protein, expressed	5.45819	5.90424	4.23496	7.38234	7.32971	5.57381	7.02082	6.56656	5.92756	8.55114	7.11842	5.7494	4.8251	4.82789	4.11089	5.9902	6.88237	6.04271	9.50018	9.68876	8.45189	10.5633	10.1831	9.6655	4.21566	4.67705	5.68626	4.96346	5.91371	6.13343	9.62864	9.07486	8.95144	9.71802	8.69006	8.1575	7.11411	6.89042	7.56992	6.0862	7.49192	7.87608	11.6014	10.9866	10.5177	9.12226	10.8909
Os09g0252800	HECT domain containing protein.	No Hit	12.4017	13.105	12.2507	12.6729	13.1392	12.3202	12.7528	13.3177	13.2039	12.9319	13.076	12.1365	13.5548	13.3597	12.9635	12.7268	13.4844	13.5367	11.3712	12.1462	12.2796	11.8509	12.1779	12.2085	12.2359	11.8809	12.1512	12.5308	12.6686	12.0912	12.2048	12.4085	12.6206	12.1013	11.7293	12.2127	12.2965	12.0699	12.7492	11.9014	12.2135	12.7623	13.492	13.2613	13.1897	13.3349	13.1151
Os09g0275300	Conserved hypothetical protein.	No Hit	3.06029	2.71316	2.65271	2.62027	2.49267	2.83902	2.23791	2.66792	2.82646	3.01621	2.53898	3.418	3.89898	3.07489	3.27787	3.29888	2.69188	3.0882	2.71661	2.44884	2.00461	2.72038	2.7089	3.45136	4.78391	5.0743	4.62883	3.12199	2.69233	5.23149	2.80795	3.58873	2.41371	2.8273	4.58116	2.8489	4.25402	4.063	1.81393	3.18069	3.67491	2.05915	2.17566	1.9423	0.497517	2.02094	1.58028
Os09g0284200	Serine/threonine protein phosphatase PP-X isozyme 2 (EC 3.1.3.16).	Ser/Thr protein phosphatase family protein, putative, expressed	9.56912	9.30447	8.86602	8.773	8.71759	7.89687	10.1166	9.99001	9.47614	9.69794	9.63938	9.50317	9.75682	9.89041	9.52724	9.22007	9.19701	8.69813	10.0752	9.9389	9.11114	9.64759	9.18215	9.06369	9.97443	9.80104	10.1872	10.669	9.70286	9.40354	9.23216	8.78789	9.26918	9.27913	8.34284	8.61608	8.53723	9.05958	9.05761	9.40798	9.09243	9.48046	10.6532	10.1609	9.88808	9.74812	9.94123
Os09g0298500	Zn-finger, RING domain containing protein.	zinc finger, C3HC4 type domain containing protein, expressed	3.07026	3.5085	5.95652	3.33076	3.78608	5.24956	3.12369	2.85539	2.93091	3.42078	2.88242	5.10891	2.60657	1.78675	4.46744	2.05584	3.12043	3.63499	6.38892	6.02498	5.90203	6.9418	6.7948	6.479	3.90336	0.957158	4.44689	4.32112	4.43387	3.13159	5.55856	5.37994	6.4004	5.58603	4.98429	5.39137	5.74608	4.35333	5.26737	5.53985	4.77496	5.63575	8.81627	8.01977	7.66906	6.66431	7.83284
Os09g0306200	(No Hit)	No Hit	8.87768	9.06476	9.68951	9.20907	9.47133	9.81906	8.21773	8.42161	8.89337	8.3157	8.55321	9.82574	8.18577	7.50675	7.55315	8.00477	7.80447	8.13105	7.62676	8.19598	8.42236	7.69813	7.88226	7.41632	8.04194	8.45433	8.53615	7.83459	9.36431	8.45889	7.39533	8.0741	8.13347	7.38717	8.24301	8.32023	12.4559	9.96101	9.05532	10.1847	9.7578	8.95579	9.92488	7.97841	7.40279	9.31156	7.76279
Os09g0314100	(No Hit)	TIR-NBS type disease resistance protein, putative, expressed	9.63203	9.76942	9.45293	10.0699	10.3077	9.34885	10.0261	10.4293	10.2505	10.6717	10.8741	10.3572	10.9315	10.9844	10.6514	10.6358	11.1119	11.1544	8.65404	9.11816	9.10202	9.30254	9.1113	9.11177	9.53049	8.69135	9.3524	10.0231	10.5575	9.46482	9.64285	9.48827	10.1792	9.8857	9.41442	9.77667	10.5652	9.52614	9.84474	9.81545	9.85027	10.1202	9.42631	9.07436	9.54389	9.20142	9.36474
Os09g0314200	(No Hit)	No Hit	9.09888	9.26911	9.10967	9.45237	9.77734	9.04588	9.24832	9.84276	9.83781	9.75912	10.1843	9.86867	10.2492	10.5563	10.2085	9.87296	10.5986	10.4721	8.28296	8.52967	8.48495	8.78009	8.61922	8.50746	8.92359	8.51541	8.91607	9.4452	9.94929	9.04299	9.05138	8.9658	9.80269	9.24017	8.95747	9.12679	10.0956	9.25026	9.47891	9.24774	9.27917	9.82648	9.16419	8.64149	8.60601	8.60178	9.03299
Os09g0317700	Myb, DNA-binding domain containing protein.	transposon protein, putative, Pong sub-class, expressed	5.67045	6.11435	5.09611	6.80044	6.13741	5.39524	6.98607	7.27819	7.12435	6.9547	6.75636	6.07273	7.94444	7.60025	7.72136	7.14481	7.53472	7.38261	6.12401	6.9422	5.78578	6.42789	6.23748	6.29388	6.76005	6.32278	6.73596	6.37068	6.81445	6.06759	6.95023	6.96033	6.56511	6.96106	6.83265	6.8257	7.22277	7.03286	7.01168	6.79954	7.02372	7.23604	8.49119	7.34454	7.28492	6.88039	7.32005
Os09g0345300	Receptor protein kinase.	receptor-like protein kinase 2, putative, expressed	8.1481	8.38884	7.73957	7.52386	7.81592	7.08634	8.25264	7.35867	7.75339	8.73577	8.83232	8.05059	6.91385	6.33917	6.22768	6.37788	7.16201	4.97323	5.45837	6.27815	6.67673	5.28583	4.94723	6.10704	5.7817	5.88623	4.96423	5.37863	6.35556	5.63359	5.70225	5.86386	6.23098	5.90588	5.56906	5.50285	4.7253	4.2207	5.37738	4.07779	3.15616	5.59593	6.6035	3.35809	3.8549	3.8877	5.31916
Os09g0347500	Protein transport protein Sec61 alpha subunit.	protein transport protein Sec61 subunit alpha, putative	11.2938	11.6869	11.0651	11.5357	11.9347	11.3697	11.5414	12.2656	12.0382	12.2372	12.6674	12.1052	11.727	12.2315	11.8853	11.9972	12.4659	12.3606	12.3771	12.3346	11.7031	12.8159	12.5971	12.5223	11.7376	11.4865	12.6719	13.4393	13.1054	12.3688	12.0812	12.3191	12.4395	12.0796	11.9508	12.0291	11.2824	11.7229	11.9902	12.1919	11.8871	12.2214	13.4107	13.1478	13.0875	11.5578	13.0912
Os09g0347800	Conserved hypothetical protein.	acetyltransferase type B catalytic subunit, putative, expressed	8.33281	8.83832	7.10897	8.54231	8.55845	7.44989	9.17499	8.98775	8.78806	8.56723	8.25827	7.95892	9.22585	9.32634	9.36049	8.76064	9.0858	9.16128	10.837	10.5543	7.82071	11.5116	10.3977	10.7596	6.92061	6.92715	7.18812	7.76744	7.73834	6.71273	9.74269	9.9807	9.49446	10.1317	9.86762	9.24621	7.8798	8.08461	8.32787	8.51679	8.44911	8.64873	11.9139	10.7334	10.7681	7.73834	10.6302
Os09g0361200	Hypersensitive-induced reaction protein 2 (Fragment).	hypersensitive-induced response protein, putative, expressed	2.17944	3.18989	1.12651	2.90362	3.14697	4.57256	2.19822	2.77969	0.890831	1.98328	2.92933	1.75963	3.59655	2.8091	3.5322	3.90144	3.14968	2.30738	5.54985	2.87263	4.89146	4.14005	4.26298	5.41481	4.48594	5.69476	4.14185	3.2345	2.96186	-0.283175	4.82462	4.9851	5.71187	4.7175	5.56297	6.36856	5.4404	4.5651	3.48133	4.0143	4.37917	3.3475	4.66007	4.00807	3.993	3.9591	5.02163
Os09g0368900	Protein of unknown function DUF630 domain containing protein.	DUF630/DUF632 domains containing protein, putative, expressed	2.31902	0.953664	4.25594	1.18028	0.797427	4.72099	4.17452	3.58858	2.55203	1.02625	1.37997	0.927147	2.40923	1.13243	4.46464	1.71634	2.18385	2.29966	1.25951	1.49224	2.35532	1.81683	1.47428	2.33163	4.96456	2.34379	-0.181285	3.65899	2.80065	3.20962	2.21685	2.4899	2.06858	2.32942	3.28553	3.55866	4.21622	1.99183	2.91713	2.75363	1.7291	1.75828	2.84646	1.74509	1.30935	2.62032	2.83436
Os09g0371700	Zn-finger, RING domain containing protein.	zinc finger protein-related, putative, expressed	7.37531	7.32463	6.80727	8.0225	7.93862	7.5533	8.15519	8.24837	8.17456	8.81362	8.6332	7.91261	8.31453	8.44897	8.29576	8.08818	8.51599	8.76013	7.55486	7.8575	7.62323	7.91951	7.60531	7.60883	7.852	7.35483	7.91446	7.94364	8.40458	7.70934	8.51933	8.378	8.26825	8.42161	8.32599	8.10697	8.17797	8.48015	8.31031	8.67078	8.41267	8.39861	8.13481	8.14592	7.87332	9.05919	8.22288
Os09g0378300	Leucyl-tRNA synthetase, cytoplasmic (EC 6.1.1.4) (Leucine--tRNA ligase) (LeuRS).	leucyl-tRNA synthetase, cytoplasmic, putative, expressed	7.43374	7.7375	6.62832	7.59064	7.5617	6.72154	8.00911	8.78982	8.65513	8.56472	8.81286	7.92844	8.77732	8.65118	8.24107	8.40625	8.87619	9.06501	8.0673	8.30994	7.8754	8.60904	8.54869	8.43823	7.64866	7.56003	7.92966	8.56631	8.52807	7.46725	8.30336	8.00928	8.15523	8.44359	7.60858	7.85925	7.11653	7.36774	7.72731	8.10183	7.43965	7.98588	8.96334	8.76417	8.54191	7.3578	8.55315
Os09g0380300	Cytochrome P450 family protein.	cytochrome P450 domain containing protein, expressed	6.99757	6.97816	8.92923	6.51863	6.40986	8.34341	6.24393	6.5592	8.12212	5.50834	6.29577	7.95991	5.91066	6.23442	7.73362	6.7083	5.83358	7.78264	8.35713	6.77262	10.737	6.9238	8.19536	9.97191	7.62298	7.99192	6.75351	7.24382	6.81103	8.1473	9.611	9.8247	10.709	10.0661	9.85813	10.6956	9.22097	8.80908	9.66433	8.95596	9.38331	9.84921	7.20444	8.39094	9.87272	6.6862	8.39044
Os09g0383300	Mitogen-activated protein kinase kinase kinase 1 (EC 2.7.1.-) (Arabidospsis NPK1-related protein kinase 1). Splice isoform 1S.	STE_MEKK_ste11_MAP3K	3.75447	4.00336	4.10515	2.97322	4.1684	3.07178	4.04054	3.99582	3.97668	3.33054	3.22398	2.84646	6.55641	2.77773	2.95481	0.840142	2.72702	3.06872	8.00959	7.86872	5.56899	8.60361	8.35969	8.02532	4.34507	3.9262	4.43246	2.44058	3.17602	4.78769	8.83192	8.13888	8.0324	8.95203	7.68761	7.45649	6.0492	5.97172	6.78836	6.56478	6.60196	7.02324	9.43208	9.08612	8.89776	4.27004	8.83543
Os09g0387300	(No Hit)	No Hit	9.43035	9.55783	9.29697	9.82888	10.0881	9.19003	9.60317	10.1267	10.0535	10.1372	10.4218	10.0655	10.4816	10.7882	10.5429	10.0812	10.775	10.7779	8.4257	8.85941	8.79165	9.03533	8.867	8.90494	9.35682	8.93526	9.03895	9.71646	10.2038	9.36476	9.28194	9.26877	10.0895	9.52649	9.19872	9.40731	10.3867	9.38971	9.71779	9.47649	9.63983	10.1067	9.31479	8.91778	8.81057	9.00516	9.3232
Os09g0417600	DNA-binding WRKY domain containing protein.	OsWRKY76 - Superfamily of TFs having WRKY and zinc finger domains, expressed	7.05671	6.99279	10.7969	11.5692	8.04913	7.52759	9.97148	6.84116	9.67329	7.30921	7.07538	7.43014	8.76634	8.76307	12.1809	7.38504	5.46537	5.38408	9.58061	9.42723	10.7453	6.45517	5.84624	6.63982	9.25912	9.59506	7.82533	11.524	10.2539	8.61193	11.1264	11.4618	11.8213	11.1326	11.0254	11.1859	12.0035	11.5363	11.6862	10.9789	10.4199	12.0076	7.18439	7.80368	6.14467	12.4503	3.56269
Os09g0420200	Conserved hypothetical protein.	hypothetical protein	4.1196	4.44708	4.2803	4.47012	4.25587	4.88856	3.98677	4.48894	4.03726	4.40879	4.65004	5.21058	4.7658	4.10704	4.18487	4.92295	4.20383	4.3193	5.67905	3.92029	6.21537	4.18114	4.71	5.9154	4.32467	-1.05074	2.78359	3.93391	4.89601	3.25367	3.8166	4.30443	3.99839	3.71446	4.36563	4.13157	6.39185	5.18203	4.32644	6.41622	5.20604	4.601	4.75252	4.67417	4.83821	4.63465	4.81849
Os09g0427800	(No Hit)	trehalose-6-phosphate synthase, putative, expressed	1.19883	1.81499	0.581803	0.887745	1.20845	0.892406	0.675912	2.29519	0.269863	1.3176	1.15987	2.27777	2.97536	0.772674	4.00662	0.0461375	1.03892	1.36516	1.27721	0.665269	1.70886	0.763675	0.486881	2.76212	-1.77718	3.41664	3.92147	1.80504	1.62677	3.02762	0.25482	0.0488886	1.36148	0.494894	0.422282	0.172461	3.69676	-0.62087	0.189492	1.96913	-1.34038	0.70419	2.74474	1.23795	1.84213	1.82336	0.888711
Os09g0433500	Glycosyl transferase, family 31 protein.	hypro1, putative	5.92946	5.73733	6.45443	5.84776	6.05036	6.84209	5.18405	6.05904	6.30187	5.21226	6.08131	6.07144	6.2512	6.01778	5.7648	6.16382	6.13884	6.74216	6.20749	5.62817	6.0577	6.58259	6.43443	6.09014	5.77849	6.24925	4.9982	5.8242	5.53846	5.65717	6.21313	6.81442	6.47497	6.53076	6.91911	6.55438	6.98589	6.27194	5.72211	6.66832	6.18527	5.60076	5.60223	5.99773	5.90119	5.35367	5.42343
Os09g0446800	Formate-tetrahydrofolate ligase, FTHFS family protein.	formate--tetrahydrofolate ligase, putative, expressed	13.8329	13.5551	13.7056	14.715	14.9491	14.6876	13.4875	14.1254	13.819	14.1458	14.6352	13.6459	12.7667	13.0787	12.619	13.8672	14.2802	13.4795	13.9714	12.9048	13.6045	12.9485	13.955	13.5173	12.4011	12.0473	12.5051	12.6041	13.3115	12.2724	13.0405	12.9717	13.3773	12.9464	12.4951	12.7982	11.9451	11.5935	12.7357	11.8297	11.5963	12.629	12.3718	12.9402	12.7383	12.9791	12.5173
Os09g0452900	Glycosyl transferase, family 31 protein.	galactosyltransferase, putative, expressed	8.07862	7.91543	8.04478	8.94766	8.87777	8.4843	8.08447	8.13863	8.3759	8.94565	8.93187	8.45357	8.65033	8.55393	8.06613	7.57062	8.30542	7.37855	6.29335	6.88018	6.65937	6.33875	6.10558	6.19554	7.53718	7.35597	7.00793	7.39204	7.7606	6.45436	6.64918	6.54211	7.14351	7.27804	6.59831	7.71911	6.84212	6.89846	7.41098	7.61427	6.895	7.26193	2.78878	2.80727	4.05222	5.80869	3.94579
Os09g0454300	Cyclin-like F-box domain containing protein.	OsFBX330 - F-box domain containing protein, expressed	1.22461	3.1569	2.52923	3.76461	3.43632	2.78025	3.94294	3.32975	3.43209	4.18207	3.74162	3.43398	4.6028	4.12958	3.77457	3.65216	4.11063	4.34828	9.63371	9.58111	5.61358	10.4045	9.62431	9.08541	4.19722	3.87254	4.85703	3.64503	4.58662	4.91948	9.68318	9.28219	9.05973	9.87821	9.20477	8.43679	6.11921	6.60267	7.56883	7.29617	7.23721	7.90415	10.5343	10.5601	10.5958	8.29835	10.5024
Os09g0457700	Conserved hypothetical protein.	No Hit	4.07373	4.52645	4.0869	5.50127	4.90058	4.5017	6.75506	6.39915	6.38587	5.81093	5.66424	5.85889	3.82046	4.21193	4.6202	4.16853	4.42039	4.48656	4.9068	5.14183	4.70414	4.50425	4.40235	4.35923	5.37742	4.94311	4.22408	5.59475	5.40387	3.72496	6.23835	6.80217	7.06535	6.22241	6.57107	7.31896	8.05084	8.02041	8.06855	7.76981	7.94899	7.82472	7.02898	5.69581	5.61789	6.85489	5.24548
Os09g0459900	Cyclin-dependent kinase inhibitor family protein.	expressed protein	2.33081	1.53934	3.22316	2.16463	2.53196	2.61663	1.55851	2.56995	0.908123	0.0619138	1.64462	1.78309	3.19957	1.78543	1.29071	3.93845	2.26366	2.77781	3.85137	1.37453	3.43778	2.3652	3.26673	2.24129	4.75959	3.30629	3.41709	1.15501	0.853845	2.22637	1.83225	3.23052	3.18988	2.35938	3.3013	2.33511	3.37081	3.15572	1.82742	3.85477	2.84671	2.13368	3.00739	5.01652	2.76972	3.01238	3.54444
Os09g0471800	EGF-like calcium-binding domain containing protein.	OsWAK85 - OsWAK receptor-like cytoplasmic kinase OsWAK-RLCK	4.63242	4.06286	4.39169	5.59687	5.48525	4.64402	6.86116	6.69947	6.55654	6.89173	6.28872	5.84338	6.95794	6.64324	6.03303	5.2957	6.17783	4.49127	3.50211	4.81425	2.56694	3.21183	2.37184	3.3547	4.84602	5.37205	4.46587	4.59586	3.73092	4.18338	4.086	4.18181	4.26601	4.56831	4.51951	4.52492	2.82532	4.66578	4.29428	5.31453	4.01693	4.38753	1.8755	3.01416	2.52587	6.50619	2.90477
Os09g0472700	(No Hit)	beta-expansin precursor, putative, expressed	7.15895	6.88712	6.98646	7.06533	6.83051	7.40359	9.36801	8.0649	8.65213	7.2401	7.06818	8.53055	3.24482	2.42301	3.44333	5.44584	2.7741	3.35478	8.22652	8.8028	7.77955	8.35159	6.27818	7.76618	7.32146	6.31169	11.3352	7.86776	7.71895	5.23175	8.77792	8.45078	11.4633	10.0825	8.33112	10.9949	6.40825	6.64252	7.93108	7.10905	6.79196	8.81239	3.38527	1.66806	2.58688	1.69463	1.00874
Os09g0474300	Heat-shock protein precursor.	heat shock protein, putative, expressed	8.32509	8.33562	7.53311	7.55001	7.7227	6.38634	8.83342	9.12022	8.94897	7.07962	7.12129	6.52191	8.60472	8.68972	8.71469	7.88918	8.69549	8.54988	8.28245	7.97599	8.99577	7.34197	7.65483	7.38677	7.19886	6.51534	7.33677	5.74528	6.04502	6.03879	6.44309	6.54593	6.04977	6.2235	6.53521	6.36566	5.86382	6.20905	5.81455	5.47378	5.657	5.76003	8.34805	7.86315	7.49531	5.83499	6.6105
Os09g0479900	Peptidase S8 and S53, subtilisin, kexin, sedolisin domain containing protein.	OsSub58 - Putative Subtilisin homologue, expressed	4.33518	3.33671	4.24956	6.29721	5.3148	5.71304	4.55998	3.79491	3.4587	6.97034	6.58739	7.07119	3.01562	2.73741	2.17347	5.17338	5.29148	5.19157	5.04799	4.52476	3.1249	6.01703	5.52354	6.26034	4.40364	5.01964	5.28919	7.28991	5.40181	5.68133	7.70254	7.28113	6.69633	7.87285	7.70699	7.38226	6.78083	7.12226	6.11776	7.22968	7.19661	6.26885	9.27318	7.4206	7.48212	5.04776	8.11612
Os09g0481400	Caffeoyl-CoA O-methyltransferase (EC 2.1.1.104) (Trans-caffeoyl-CoA 3- O-methyltransferase) (CCoAMT) (CCoAOMT).	caffeoyl-CoA O-methyltransferase, putative, expressed	8.61641	8.58907	8.27198	9.32466	9.32505	8.6919	7.21923	7.14175	6.94832	8.90564	8.75428	8.5631	6.90191	7.66124	7.59348	8.78054	9.08406	8.54564	9.63945	9.95955	8.74496	9.43297	8.84003	9.20854	7.35163	7.32132	7.74687	9.07426	9.0378	7.97861	8.90385	8.69271	8.81564	8.84771	8.75345	8.8368	8.80785	8.90032	8.8164	9.07633	9.32504	10.1101	9.73223	9.43253	9.36502	9.15186	9.50918
Os09g0488600	(No Hit)	expressed protein	5.35661	6.55588	4.10647	5.57243	6.73036	3.99769	4.06509	4.24536	3.79802	3.82572	4.73726	3.73047	5.69462	5.11638	4.41276	4.4588	5.52504	3.18811	7.1349	6.54767	3.23022	7.57463	6.83523	6.33984	3.58009	3.45398	3.8766	2.94656	2.81314	3.21961	6.06471	5.92404	5.69931	6.11886	5.56845	5.17475	4.77962	3.89363	4.36833	4.92515	4.1067	4.90581	8.04488	6.79139	7.08651	2.24299	7.12219
Os09g0494500	(No Hit)	expressed protein	6.5639	7.03035	5.54691	5.60478	5.36844	7.37644	5.66597	5.40091	6.51622	4.77008	4.43854	4.48869	9.26023	8.64498	8.91882	7.6005	9.45743	6.18232	8.47749	9.31642	7.6026	7.64004	7.00648	6.49804	5.40772	-2.72749	4.7421	5.78653	5.05557	2.91239	7.77413	7.67882	7.34507	7.2495	7.01592	6.63406	8.00473	7.72547	7.68685	7.07199	7.53055	7.71442	8.62358	7.03272	6.95706	5.41503	6.21451
Os09g0497100	Pumilio.	pumilio-family RNA binding repeat containing protein, expressed	6.72271	6.02722	5.18099	6.09936	6.409	5.42208	7.65567	8.26132	7.59024	8.60431	8.82926	7.23294	8.18997	8.05317	7.85653	8.77162	9.03103	9.04712	7.31593	7.90689	6.66613	7.49295	7.3704	7.21281	8.09182	6.96006	8.35127	8.4503	8.85174	8.43737	6.71266	6.65613	6.53111	6.8833	6.15986	7.02367	9.53495	9.51561	8.53639	9.35868	9.49975	9.58398	9.1802	8.92039	8.58276	10.3197	9.54093
Os09g0500800	(No Hit)	No Hit	7.87356	7.91059	8.08894	8.47592	8.52289	8.58797	7.18642	5.16547	7.85757	7.96066	8.27803	8.0758	8.13585	8.36242	8.1661	7.7152	8.23612	8.15336	6.26245	5.66874	6.46072	6.12359	6.36501	6.66951	6.02051	3.18763	5.38434	6.3439	7.15756	5.39952	6.46335	6.24318	7.13288	6.97113	6.35044	6.98926	9.33268	7.25243	6.83301	7.64292	7.09462	6.89342	7.39936	6.51474	6.46237	7.15711	6.5754
Os09g0501600	Basic helix-loop-helix dimerisation region bHLH domain containing protein.	BHLH transcription factor, putative, expressed	10.6848	10.3031	10.9605	9.8555	10.4192	11.6694	10.1085	9.27342	8.95834	10.2441	10.8982	10.6004	9.10463	8.67819	8.87724	9.41143	9.33928	9.4525	12.4257	12.9924	12.814	12.3687	12.5692	13.2685	12.3094	12.1873	12.3784	12.6104	13.2387	13.0179	11.6577	11.7194	12.4189	11.7808	10.9933	11.6643	11.006	10.8578	11.6532	10.4999	11.2751	11.405	9.97308	11.7796	11.9441	12.0994	11.3475
Os09g0502200	Beta-1,3-glucanase homologue (Fragment).	glucan endo-1,3-beta-glucosidase precursor, putative, expressed	4.78771	4.80242	4.62593	5.24892	5.94435	5.69818	4.8473	5.93001	5.25066	5.83462	6.38763	5.95252	4.8534	4.8088	4.35047	5.13268	5.23313	8.45002	8.56119	7.962	7.41838	9.07631	8.80838	9.08714	5.96005	6.42821	5.40388	7.05029	7.24512	6.26274	8.04569	8.21079	8.20522	8.32102	7.82425	8.00249	6.68807	6.52052	7.02888	6.4251	6.38283	7.44129	9.20772	8.95061	9.12833	9.38944	9.71734
Os09g0505100	Peptidase C19, ubiquitin carboxyl-terminal hydrolase 2 family protein.	ubiquitin carboxyl-terminal hydrolase family protein, expressed	9.01743	9.18658	8.24892	9.01363	9.09146	8.40702	9.58203	10.1054	9.83459	9.58774	9.80178	9.12611	9.79285	9.75405	9.3029	9.74956	9.56111	9.58044	9.36188	9.46691	8.86029	9.58866	9.47009	9.20405	9.05142	9.11359	9.25998	9.44726	9.63384	8.98406	8.64482	8.46737	8.63888	8.99012	8.37829	8.41931	8.18748	8.20573	8.44872	8.55106	8.37712	8.70748	10.0503	9.95815	9.9164	9.45431	9.77221
Os09g0514700	Conserved hypothetical protein.	expressed protein	7.73373	8.1228	7.34083	7.86927	8.00915	7.554	8.88606	9.30062	9.13268	9.32925	9.34983	8.80729	9.29	9.27761	9.27027	8.72186	9.18782	9.41054	8.37988	8.92534	8.45628	8.82417	8.51726	8.69916	8.7287	8.08403	8.85209	8.65862	9.09474	8.74096	8.59611	8.91734	8.97174	8.74116	8.53189	8.85975	8.89969	8.98613	9.34206	9.06645	9.0235	9.54878	9.92918	9.23445	9.30647	9.14257	9.10405
Os09g0515500	Translational initiation factor IF2 (Fragment).	expressed protein	7.55353	7.68072	6.5239	7.54717	7.27003	6.75827	8.50438	8.51764	8.60151	8.14906	7.78969	7.93731	8.16985	8.21791	8.63564	7.94672	8.2215	8.57135	8.09038	7.94167	7.76898	8.44763	8.26679	8.47519	7.79105	7.65508	7.49978	7.36301	7.14006	7.27474	7.88387	7.4047	7.32787	8.49567	7.69661	7.63322	6.69938	7.12015	7.55789	7.42697	7.22917	7.86976	9.45642	8.94691	9.03119	8.44492	8.86065
Os09g0520400	Eukaryotic transcription factor, DNA-binding domain containing protein.	basic region leucine zipper domain containing protein, expressed	1.72313	0.371967	6.12304	1.1853	5.67784	0.198426	-0.536464	2.5204	-0.759662	3.73895	1.86608	1.47539	-0.332107	0.810454	2.48452	1.33118	0.731349	2.18344	2.63983	2.71751	1.68468	1.44199	2.1097	0.73541	2.0247	-0.522025	0.391922	2.33692	1.65231	2.68704	2.15151	2.26049	0.715476	2.24212	3.39876	1.56234	4.25136	2.37524	4.44056	2.32123	2.87158	1.65728	3.16643	2.19324	1.70215	3.2676	1.51545
Os09g0522800	Hypothetical protein.	expressed protein	9.36238	9.72968	9.11561	9.36389	9.72629	10.0269	8.60874	9.27983	9.172	8.96773	9.28366	8.73391	9.76518	9.6481	9.46528	9.62026	9.7772	9.83855	8.12906	10.1007	9.12369	8.21487	7.72783	7.55569	9.55515	9.07068	10.2701	10.8855	10.3333	9.6769	6.4744	6.53664	7.44031	6.67668	6.53288	6.95226	7.3709	7.50151	8.16738	7.71112	7.60379	8.44706	10.2676	9.61423	9.74141	9.05894	9.81131
Os09g0526600	Heat shock factor protein 3 (HSF 3) (Heat shock transcription factor 3) (HSTF 3).	HSF-type DNA-binding domain containing protein, expressed	10.0027	9.64008	9.43664	5.1825	4.2477	4.27688	10.6935	10.5277	10.4284	7.40429	7.1156	6.79017	12.8105	12.1801	12.1053	6.57881	6.46749	6.57981	12.6019	13.3017	12.8421	4.26865	3.73808	4.52476	10.7347	10.7676	10.8444	8.26365	7.50233	6.25087	13.6517	13.0523	13.0271	9.83064	8.40335	9.16604	12.4512	12.5338	13.2502	11.266	11.4681	12.6504	12.51	12.8299	12.4117	7.58105	6.33823
Os09g0529900	HpcH/HpaI aldolase family protein.	4-hydroxy-2-oxovalerate aldolase, putative, expressed	9.99094	9.71624	9.22625	6.67704	6.2646	6.27698	10.2446	10.4762	10.5104	7.40285	7.13699	6.93769	9.98723	9.33697	9.20316	7.81444	7.52384	8.35392	11.6242	11.4548	11.1587	11.8613	11.7448	11.5582	9.40315	9.10384	8.60155	8.00592	8.24869	7.82229	10.9955	10.5916	10.7278	11.0851	10.5959	10.217	9.32272	9.3711	9.90007	9.88443	9.51802	10.4966	13.2062	12.3632	12.6219	9.18151	12.383
Os09g0538000	RNase S-like protein.	ribonuclease T2 family domain containing protein, expressed	4.44319	3.56883	9.0284	8.41272	4.63301	8.00483	3.7533	2.54419	2.88776	3.50404	4.42459	3.00965	3.98233	4.02201	2.36553	2.72979	2.47754	1.88652	11.6904	10.9667	11.2918	10.4837	12.0516	11.863	4.0047	4.44119	4.14364	2.64892	2.62145	4.27519	1.66938	3.33242	1.96706	2.82397	4.58186	1.6262	3.81127	3.84515	1.3775	2.36116	3.27035	1.11732	2.73944	2.73573	1.28838	0.902691	2.03189
Os09g0540500	Conserved hypothetical protein.	hydroxyproline-rich glycoprotein family protein, putative, expressed	10.0349	10.2117	9.09544	10.0016	9.85019	9.18051	10.1587	10.3691	10.2811	10.5684	10.588	9.7406	10.5961	10.855	10.2781	9.87254	10.2013	10.3248	9.85759	10.4765	9.42214	10.3436	9.93233	9.62398	9.88384	9.09406	9.62706	10.3853	10.5131	9.82043	10.0137	9.86496	9.48799	9.83859	9.4656	9.39704	9.32586	9.67792	9.57168	9.98695	9.70362	9.57684	10.7394	10.646	10.3436	9.84756	10.1892
Os09g0542700	Protein phosphatase 2A, regulatory B subunit, B56 family protein.	transposon protein, putative, unclassified, expressed	4.31356	2.64625	0.752879	2.4233	3.71112	1.99681	2.26941	3.68997	2.5611	3.79593	4.05813	3.79946	2.80666	3.20174	2.32227	4.11192	3.99159	4.37297	11.4452	10.3163	10.5982	11.4429	11.5172	11.0125	3.25984	3.26422	5.27064	7.3766	6.79743	5.89501	10.6193	10.4817	11.0543	10.3995	10.1247	9.79859	8.23023	7.91836	9.48072	8.22353	8.79645	9.73003	10.9349	10.7215	10.899	6.40894	10.9553
Os09g0542800	TPR-like domain containing protein.	pentatricopeptide, putative, expressed	9.67575	9.80977	8.14258	9.6454	9.30073	8.3433	9.09666	9.3035	9.39568	9.6547	9.04648	9.01706	10.0936	9.71492	9.71124	9.89821	9.52555	10.2447	9.15268	9.4247	9.03137	9.79747	9.55268	9.53434	8.8355	8.7899	8.51424	9.21971	9.12005	8.76464	9.0539	8.61413	8.49777	9.28458	8.79629	8.89524	8.79463	8.64409	8.71279	8.94213	8.768	9.10051	10.4154	9.54967	9.63349	8.27141	9.41779
Os09g0547300	Protein of unknown function DUF630 domain containing protein.	DUF630/DUF632 domains containing protein, putative, expressed	8.00541	8.04316	7.62757	7.97213	8.04883	7.72997	7.84515	8.18329	8.09513	8.53419	8.58024	7.99706	8.10703	8.40721	7.92596	8.06111	8.62253	8.84441	8.03701	8.02534	7.55156	8.3845	8.4005	8.32777	7.49959	7.18163	7.41206	8.05294	8.50504	8.1206	8.36189	8.09792	8.5024	8.14812	7.57453	7.77008	7.70227	7.83737	7.96974	7.954	7.76626	8.32633	9.69162	9.6695	9.91989	8.04868	9.43252
Os09g0567000	Hypothetical protein.	expressed protein	11.4402	11.4478	10.2054	11.5565	11.3367	10.6121	11.4543	11.8009	11.7145	11.9864	11.9771	10.9779	12.0006	11.6044	11.2078	11.6136	11.9216	11.9667	10.9101	11.4365	10.9346	11.6353	11.4885	11.3702	10.8872	10.1948	10.7641	11.2064	11.8973	10.9019	11.4993	11.163	11.0391	11.5761	11.0485	10.9365	11.0117	11.043	11.2608	11.3661	11.0767	11.4876	12.5154	12.0311	11.8975	11.064	11.9325
Os09g0568400	60S ribosomal protein L40 (CEP52).	No Hit	10.5263	10.5101	8.97374	9.92964	9.52818	8.93491	10.2477	10.1851	10.1165	10.3224	10.2706	9.874	10.3476	10.1312	10.4827	10.1682	9.90889	9.84512	11.8145	11.1746	10.9106	12.3041	12.0728	12.2996	9.53908	9.09717	9.66101	8.87681	9.22857	8.90115	11.8095	11.5118	11.7116	12.0509	11.5161	11.192	9.4321	9.45023	10.1165	10.259	9.75119	10.6672	12.9529	12.42	12.364	9.5154	12.3639
Os09g0568700	Germin family protein.	Cupin domain containing protein, expressed	3.98806	3.84096	5.35158	3.84982	3.18959	3.62228	2.3631	2.3584	3.73041	3.09594	1.57748	2.86699	3.90816	3.53974	3.97833	4.28239	4.00622	4.00218	2.50217	2.17162	2.38183	3.6851	2.4317	3.19636	0.261116	0.232225	4.12292	3.03603	2.67341	3.5312	6.83523	7.11883	7.17842	6.63903	7.18443	5.33619	4.2093	3.70413	2.37538	8.27851	2.98344	2.99481	2.8457	4.2126	4.62797	3.33901	4.20394
Os09g0572500	Cellulose synthase-like A1 (Putative cellulose synthase-like protein OsCslA9).	retrotransposon protein, putative, unclassified, expressed	2.99136	2.92384	4.38946	2.40681	2.45021	3.96469	3.34947	1.48932	3.27354	2.23189	2.84469	2.86395	3.48112	2.63354	0.559767	5.20791	2.97224	2.45084	2.48846	1.64216	1.91032	1.88808	1.76355	3.16664	3.76013	5.20884	6.59417	3.14731	3.3992	4.58396	1.53211	0.659076	2.41958	1.9502	1.39846	2.80711	4.41436	2.98008	2.94437	3.24461	2.08301	2.68294	2.09772	3.14982	3.05364	1.83361	1.95016
Os09g0573200	Conserved hypothetical protein.	AGAP005770-PA, putative, expressed	9.89889	10.0365	9.96766	10.6216	10.6912	10.4091	10.6969	11.0073	11.0841	10.8515	11.2701	10.2357	10.6274	10.3222	10.1361	10.187	10.9411	10.5118	9.84067	10.3998	10.5964	9.95481	10.1626	10.4066	9.98861	9.4387	9.76654	10.3662	10.8692	9.9885	10.9724	10.859	11.1733	11.0275	10.4178	11.082	11.0345	10.9126	11.3675	10.8117	10.8608	11.3446	11.2266	11.2247	11.1181	11.0711	10.973
Os10g0103800	Inositol 1, 3, 4-trisphosphate 56-kinase family protein.	Inositol 1, 3, 4-trisphosphate 5/6-kinase, putative, expressed	12.1569	12.2977	12.1256	11.3171	11.4171	11.4625	11.4424	11.2967	11.1868	10.1196	10.2141	9.79541	11.6711	11.8613	11.773	10.54	10.5569	11.2185	10.4001	10.6894	10.4837	10.9051	10.8931	11.1509	10.1881	10.0112	10.081	10.2496	10.8994	10.2815	10.3755	10.2743	10.2644	10.6683	10.4253	10.9014	10.2017	10.4564	10.9691	10.3046	10.3465	10.7764	11.3828	11.0819	11.391	11.7381	11.7135
Os10g0104900	Chromomethylase 3.	C-5 cytosine-specific DNA methylase, putative, expressed	3.208	2.95997	4.71741	3.60092	3.0984	3.65126	4.67814	3.54007	2.99449	3.30483	3.7945	2.99259	2.86606	3.19995	2.31374	2.48448	2.28332	2.71886	11.7123	10.914	6.75487	11.9282	11.3936	11.1188	4.35315	5.15139	4.03686	4.47079	3.95853	5.03488	10.4408	10.4088	10.21	10.5654	10.0483	9.32834	7.68069	7.82284	8.48346	8.23451	8.37053	8.89541	12.6943	11.9446	11.7754	5.46427	11.7858
Os10g0109900	TGF-beta receptor, type I/II extracellular region family protein.	peptide transporter PTR2, putative, expressed	6.21933	6.22001	6.78647	3.42116	3.52971	5.8115	7.21774	6.69077	5.97516	3.19544	3.52546	3.97347	3.07642	1.484	1.26359	3.6132	1.61158	1.46767	8.98463	8.18497	8.46763	8.02757	8.15892	8.7966	6.40711	5.74594	6.43554	5.5534	7.08059	7.07874	9.51968	9.42265	9.71918	9.6911	8.97363	8.46542	7.93178	8.16693	9.44376	8.70079	8.74493	8.73482	9.52409	9.83264	9.40743	6.92743	8.96372
Os10g0116100	(No Hit)	No Hit	7.70363	7.8488	8.44901	8.28756	8.39025	8.42354	8.07282	7.75256	7.53371	7.25069	7.43961	9.02826	6.06344	5.85418	6.55283	5.99907	6.64618	6.44715	6.161	5.89073	7.09101	6.22759	6.87122	6.11416	7.07153	6.92785	7.14508	6.19965	6.73023	7.52464	8.46263	8.58281	8.88477	8.89576	9.20125	9.53059	11.2714	9.40843	8.59991	9.72387	9.23491	8.06682	8.30078	6.31593	6.12673	7.38859	6.04839
Os10g0118800	Cytochrome b561 family protein.	cytochrome b561, putative, expressed	4.51482	4.58435	4.64185	5.24702	5.41216	3.94751	5.63432	5.13071	5.3146	4.32231	4.23877	3.56179	4.20326	4.27802	4.3289	3.39269	4.50638	4.14905	3.60211	3.74054	4.84604	1.80331	2.38973	2.8518	4.17585	5.62159	4.67991	2.46411	2.72354	3.01476	5.08629	4.62547	4.96221	4.59467	3.95583	4.53956	4.79796	5.40771	5.7916	5.2917	4.6617	5.35417	4.75167	4.51124	4.64312	4.53014	3.56958
Os10g0128000	Hypothetical protein.	No Hit	3.38797	3.44135	3.94299	4.36364	4.21007	4.48239	2.22377	2.73789	2.04506	2.43875	2.32441	4.81001	1.61073	2.60508	2.63507	2.38544	1.69869	2.70032	2.05585	1.39213	2.03577	1.49354	2.67701	1.7794	4.2623	5.28701	3.85481	1.91178	1.11829	3.26612	2.35648	2.78994	1.90761	2.80884	3.3981	3.20581	6.22746	4.30802	3.45673	5.15805	4.06725	3.3435	4.60092	1.62611	2.23665	3.03586	2.16993
Os10g0128200	Cyclin-like F-box domain containing protein.	OsFBX353 - F-box domain containing protein, expressed	0.096828	1.64856	2.82702	1.96417	2.99098	0.8415	1.53002	1.40732	2.79596	2.82298	1.39395	2.05531	2.99124	3.11438	7.42367	3.40612	3.73599	2.82841	2.47426	2.67407	1.87666	2.31245	2.04612	2.62675	3.52205	-2.57444	5.92633	2.77815	3.27796	3.56813	1.73709	0.544496	2.69488	3.22866	-0.573732	1.91906	1.35726	-1.44714	1.1567	0.601953	-1.36992	2.93493	5.0286	4.5074	4.21662	1.26658	4.06457
Os10g0132300	Jacalin-related lectin domain containing protein.	jacalin-like lectin domain containing protein, expressed	9.34779	9.28579	10.0643	8.3647	8.0054	7.9338	10.6969	10.4454	10.6979	9.40128	9.13342	9.28996	10.5855	10.1986	9.88809	8.20969	8.705	7.49315	11.9437	12.6023	12.0938	11.8969	11.2868	11.6496	11.2829	10.6253	11.4747	10.8213	10.2533	10.0027	12.942	13.0779	13.3127	12.9808	12.7643	13.0602	11.7718	11.5927	13.0641	11.5001	12.0544	12.8958	13.0531	13.3254	13.2684	13.8855	12.9977
Os10g0144800	(No Hit)	OsFBX370 - F-box domain containing protein, expressed	1.70611	3.42144	2.9774	1.354	3.06371	-0.34152	-0.174037	2.45951	-0.135946	-0.0758275	1.77106	1.58568	4.6146	2.43447	2.65045	3.46538	2.71773	2.56679	1.61108	1.53677	0.50214	2.76491	2.23204	0.384648	2.87489	4.28433	3.3308	2.88308	2.7753	3.8703	2.58129	3.69186	1.03448	2.96986	4.01386	2.48275	2.86021	3.96799	2.45099	1.52727	3.9778	0.960036	2.24662	1.09078	4.21503	1.36263	2.05552
Os10g0154900	(No Hit)	transposon protein, putative, CACTA, En/Spm sub-class	8.7396	8.78959	8.60985	8.39202	8.48722	8.46891	8.80949	8.27802	8.08162	8.55319	8.1659	8.44081	6.54026	6.07295	6.85732	6.51498	7.57506	6.75131	6.83999	7.61114	8.04282	6.241	6.56826	6.51939	7.24011	6.64724	7.42768	6.99116	7.65558	7.14228	7.89599	7.65883	7.998	7.42116	7.13921	7.77851	10.0435	8.40752	8.2472	8.89461	8.12597	8.1182	7.99053	6.07242	5.25892	7.82838	5.50499
Os10g0157900	Conserved hypothetical protein.	No Hit	5.79731	6.39618	6.9988	6.74291	7.31975	7.56215	4.64667	4.87796	5.22341	4.47724	4.95055	7.7309	3.33411	3.46411	4.72142	2.99623	3.14362	4.99018	4.52273	3.7666	4.28208	3.91724	4.43389	4.26	5.80334	6.1762	6.30591	4.98718	4.74096	6.65743	4.03144	5.07212	5.11332	4.04296	5.28098	5.50846	10.3489	7.53457	6.60874	7.70618	7.56391	6.29728	7.47554	4.18637	4.306	5.80562	4.59669
Os10g0182000	Alanyl-tRNA synthetase, mitochondrial precursor (EC 6.1.1.7) (Alanine--tRNA ligase) (AlaRS).	alanyl-tRNA synthetase, putative, expressed	13.7644	14.0751	13.3369	14.1097	14.4583	13.8273	13.7072	13.9861	14.0026	13.5801	13.6706	12.9746	13.8851	13.866	13.7507	13.7874	14.3623	14.3698	13.0354	13.0947	13.279	13.3456	13.6166	13.5834	12.6744	12.1677	12.2262	12.5692	12.869	12.2221	13.0864	12.9903	13.3962	13.2252	12.7751	12.9758	12.3691	12.1524	12.8788	12.2364	12.3152	12.9582	13.8307	13.5713	13.5181	13.1078	13.4694
Os10g0183500	Conserved hypothetical protein.	No Hit	8.72737	8.37022	8.94005	9.65731	9.17346	9.44626	8.36202	8.59133	9.17569	9.11032	9.12944	9.42341	9.17801	9.03183	9.63744	9.48234	9.63338	10.5693	9.19545	9.76213	9.76564	9.88207	9.30224	10.3506	9.54343	9.33657	9.17241	9.54376	9.52416	9.25669	9.46672	9.24773	9.64751	9.81887	8.89461	9.4311	9.12988	9.16919	9.71702	9.56133	9.16441	9.99798	10.013	9.54319	9.74471	9.366	10.0639
Os10g0188100	Transcription initiation factor IIF, alpha subunit family protein.	transcription initiation factor IIF, alpha subunit domain containing protein, expressed	2.57382	3.32061	3.2627	3.64644	3.27311	3.68501	4.53248	4.65432	5.37454	4.26795	4.42911	4.22904	4.79967	5.26139	5.04198	4.06237	4.65609	5.01724	4.32773	4.50896	4.33067	3.6527	3.82679	4.18046	5.57391	3.76852	5.38128	4.10075	4.65586	4.79059	4.0077	4.24904	4.70718	3.73626	4.75854	3.95732	4.97712	5.00722	4.8803	4.12671	4.87115	4.63185	4.81971	5.10257	5.45776	4.15715	4.51957
Os10g0207700	Conserved hypothetical protein.	expressed protein	2.66605	2.65195	3.42674	2.86438	3.34951	3.6947	2.96497	2.60636	2.63269	2.58495	2.84292	2.32001	3.44263	3.12601	2.87652	3.6149	2.42469	3.35986	1.34736	2.55787	1.66635	2.52419	1.09257	1.61651	1.62149	3.99079	4.17797	2.6369	2.24077	3.4308	1.9801	0.35347	1.35494	1.64819	1.77119	2.27366	3.37837	0.359733	1.99903	2.54321	2.29	2.13073	2.54906	2.02899	1.57592	4.05523	3.46574
Os10g0209400	(No Hit)	No Hit	6.96786	7.37751	7.92883	7.52581	7.83878	8.22019	5.72109	6.01805	6.17229	4.87831	5.64828	8.22335	5.02109	5.08179	5.74811	5.54263	5.70459	6.03401	5.42149	5.05721	5.92626	4.8491	5.68857	6.27002	4.92795	6.41685	6.39585	4.87302	5.90066	5.82161	7.00879	6.73808	7.11078	6.57713	6.46719	6.99291	10.4131	8.61328	7.7456	9.11142	8.56813	7.29985	7.85724	5.69071	5.91176	6.96848	6.33758
Os10g0321700	Glycine-rich RNA-binding protein PsGRBP.	RNA recognition motif containing protein, expressed	11.0342	11.58	9.91384	11.8827	12.2275	10.708	11.3582	12.0041	11.891	11.0218	11.3018	10.7032	12.2456	12.137	11.8761	12.1942	12.2495	12.4427	11.4219	11.5413	10.9812	11.7892	11.5125	11.5768	11.261	10.9703	11.4838	10.7128	11.0696	10.1805	10.953	10.8628	10.9316	11.1108	10.6831	10.7332	10.4292	10.3086	10.7003	10.4841	10.1932	10.9067	12.1868	12.0563	11.7698	10.8244	11.5169
Os10g0323200	Peptidase aspartic family protein.	No Hit	6.45225	6.9644	7.58374	7.10373	7.45677	7.85239	5.1556	6.05406	5.98535	5.44077	5.83897	7.97528	5.42099	5.93505	5.91704	4.75475	5.95335	7.01197	5.33021	4.98973	6.35231	5.09094	5.56779	6.00359	5.13096	5.77082	6.29537	4.89641	5.82258	6.79376	5.38602	5.64295	6.1469	5.34943	5.4459	6.1243	10.899	7.82979	6.81427	8.55442	7.87994	6.47424	7.87971	5.98566	5.62506	6.80613	5.52874
Os10g0324600	Zn-finger, U1-like domain containing protein.	ZOS10-02 - C2H2 zinc finger protein, expressed	9.09108	8.91465	8.77874	9.82355	9.95256	9.59995	9.48995	9.70137	9.55389	9.44584	9.70771	9.09642	9.4433	9.59475	9.21897	9.29693	9.50579	9.55962	9.36666	9.30891	9.01241	9.98596	9.80056	9.5435	8.6674	7.94076	8.4908	9.17602	9.65514	8.78442	9.69331	9.56555	9.75965	9.81733	9.25975	9.57507	8.73185	8.64867	9.4087	8.78538	8.90478	9.24416	10.1583	10.051	9.89386	10.0138	10.0392
Os10g0328800	(No Hit)	No Hit	7.83667	8.00537	8.47565	8.42117	8.42452	8.6185	8.23202	7.86849	7.67057	7.2718	7.56079	9.0385	6.09624	5.92246	6.5041	6.07873	6.95451	6.57902	6.26163	5.992	7.26939	6.25678	6.97139	6.42721	7.26778	7.03656	7.24729	6.39248	6.74264	7.71522	8.56416	8.69249	8.97634	9.03497	9.23226	9.65516	11.4241	9.5119	8.7515	9.69029	9.35862	8.18056	8.36213	6.24904	6.27518	7.57022	6.20171
Os10g0331700	(No Hit)	No Hit	-1.0375	2.76512	3.20279	0.389657	0.453229	1.50553	1.43869	1.72299	2.21207	1.59556	2.00384	2.70018	3.17588	1.84454	0.804286	3.45186	2.64101	1.64494	2.8498	2.39971	2.8232	3.14251	2.47752	1.82214	4.75358	3.31589	3.4221	1.23861	1.56902	3.81725	3.85287	4.12601	4.58305	2.65153	4.64098	2.6628	3.7955	3.64856	3.45153	2.96806	3.21825	1.92581	2.53635	2.55072	3.12997	1.74554	1.62062
Os10g0334100	(No Hit)	No Hit	4.72895	6.02127	6.11128	6.71703	6.18683	7.10633	6.1147	7.58244	7.13218	5.62571	4.78452	6.3272	6.21811	4.35391	5.97479	6.82779	7.05704	5.38486	4.20158	4.58465	5.62839	4.41893	4.4508	4.20202	5.6728	6.11899	5.0226	4.22137	4.3958	4.70345	5.49949	5.95061	5.18512	5.83332	6.47292	6.86525	8.69761	6.82707	6.00734	6.49173	6.3203	5.28325	6.14883	4.52347	4.56805	5.32635	4.24065
Os10g0340600	(No Hit)	beta-galactosidase, putative, expressed	1.44588	3.01844	3.40671	1.55424	2.56248	3.01595	1.20704	2.94138	1.6845	2.31461	3.92106	0.218757	2.83411	2.1979	0.977922	2.07514	1.77988	2.606	3.6502	2.41131	3.79978	3.96385	4.43681	4.1662	3.11935	3.86201	3.81241	2.2196	0.965232	-0.714108	4.10332	4.27044	3.07735	4.39613	4.28924	3.62781	3.07519	3.33946	3.41653	3.30825	3.32359	4.4387	4.48708	4.33499	6.10853	2.56768	5.57715
Os10g0343500	(No Hit)	conserved hypothetical protein	3.51809	4.01497	4.11851	1.51836	3.1806	3.25234	3.15219	1.79788	3.46285	2.10309	3.7419	3.36717	1.91685	3.0469	2.60585	3.34173	2.62886	2.31294	1.19967	3.11654	2.75029	3.47142	3.24086	3.22674	3.97869	4.78642	3.45393	3.73971	2.93194	3.81318	3.4684	4.53662	1.18872	3.76809	5.39489	3.71737	3.84633	4.82292	2.39812	3.0973	4.29509	4.43408	4.19005	2.35812	2.09429	2.48551	4.93104
Os10g0351600	Tapetum specific protein (Tapetum-specific endoxylanase).	glycosyl hydrolase family 10 protein, putative	2.93409	2.72382	3.80891	2.3151	1.78728	2.99	1.97332	1.66795	2.59843	2.30896	2.24305	3.88867	2.51849	2.5822	3.13079	2.86961	2.50303	3.48472	2.14446	2.09683	2.13872	2.07546	2.73051	2.30341	3.08902	4.71409	3.75943	2.76118	2.71684	2.79994	1.5289	3.25427	2.2847	2.48141	3.87347	2.53063	5.67403	5.19878	3.37572	5.26583	5.08104	2.86313	2.16288	2.51188	2.43554	2.95408	2.10809
Os10g0389500	Conserved hypothetical protein.	expressed protein	8.6529	9.16485	7.74901	7.89276	7.64798	8.2725	4.00776	3.77282	4.26634	8.94994	8.6278	8.58276	8.80166	8.83275	8.96447	9.07062	9.04417	9.53491	4.5217	4.87302	4.5158	9.69815	9.33718	9.99778	5.01649	3.25869	4.46529	9.74871	9.04655	8.51046	3.88386	3.83329	4.56202	9.47377	8.36969	8.92842	5.41825	5.31842	5.67747	9.83698	8.9237	9.97086	6.81125	6.67047	6.64167	10.128	10.5971
Os10g0390500	Alanine aminotransferase.	aminotransferase, classes I and II, domain containing protein, expressed	12.238	12.4387	11.2027	12.5093	12.5852	11.7756	10.1539	10.3239	9.91378	10.4264	11.5466	9.91889	10.4323	10.4425	10.0323	10.8804	10.7725	10.3404	11.6281	12.065	11.321	11.9673	11.5924	11.4437	9.48652	8.81694	10.208	9.59227	10.1735	8.9281	14.1151	14.0319	13.9208	13.8051	13.7843	14.3175	12.2285	12.2551	11.9167	12.1285	12.2014	11.6614	12.3598	12.7898	12.1724	12.9171	12.0825
Os10g0390900	Synaptojanin, N-terminal domain containing protein.	phosphoinositide phosphatase family protein, putative, expressed	2.03287	2.80793	3.1391	2.92504	2.29032	3.65028	4.02332	4.53707	4.15697	3.39318	3.54707	2.88767	3.9552	4.13334	3.31282	4.57564	2.56504	2.91136	3.69636	3.47525	3.10924	3.84587	3.04738	1.34853	4.45545	5.33319	5.43869	3.41169	3.25885	2.42839	3.90677	4.47181	2.06339	2.51313	5.43596	3.41353	4.94344	5.49554	4.76127	3.55942	4.92684	3.53389	4.57465	5.88797	4.41596	4.13906	2.68696
Os10g0394500	(No Hit)	No Hit	9.36745	9.51538	9.39202	9.61836	10.0385	9.17515	9.56009	10.1174	10.0505	10.1227	10.4526	10.1018	10.4841	10.749	10.5227	10.1075	10.7799	10.9497	8.40316	8.75647	8.87503	9.0422	8.8882	8.92169	9.29979	8.7929	9.07279	9.77175	10.2273	9.36336	9.29348	9.28826	10.1041	9.4772	9.18654	9.40937	10.4412	9.39664	9.75237	9.29216	9.49246	10.0531	9.22451	8.87762	8.82411	8.98896	9.28708
Os10g0398600	Conserved hypothetical protein.	dirigent, putative, expressed	6.82072	7.25247	7.99818	7.54539	7.76881	8.2329	5.84956	6.03416	6.439	4.98263	5.74806	8.63268	5.55681	5.18976	5.74497	5.55051	5.63768	6.19603	5.50411	4.82715	5.94224	4.93759	5.70668	5.88716	5.25985	5.53643	6.1006	5.01648	5.24603	6.52022	7.07102	6.79267	7.49353	6.62369	6.44933	7.01363	10.5986	8.59082	7.72732	9.14252	8.7148	7.39517	7.86566	5.73999	5.90546	6.98852	6.14071
Os10g0400800	Phenylalanyl-tRNA synthetase alpha chain (EC 6.1.1.20) (Phenylalanine--tRNA ligase alpha chain) (PheRS) (CML33).	phenylalanyl-tRNA synthetase, putative, expressed	10.6516	11.1173	10.1351	10.4093	10.467	9.91115	10.5728	11.1252	11.021	10.6368	11.0379	10.6318	10.8692	10.8702	10.8214	10.7902	10.8249	10.6971	11.5136	11.2682	11.139	11.7962	11.7685	11.6805	10.6575	9.95733	10.6273	10.6757	10.6002	10.7043	11.612	11.4242	11.7664	11.8393	11.2213	11.3703	10.6483	10.4698	11.0787	10.7625	10.6312	11.3602	12.1774	12.3704	12.3163	10.9981	11.5694
Os10g0401100	Endonuclease/exonuclease/phosphatase family protein.	endonuclease/exonuclease/phosphatase family domain containing protein, expressed	0.806627	0.974758	2.40789	2.10613	1.92718	1.9776	3.22144	2.51477	2.53073	2.4159	1.45436	2.01147	1.6919	3.07618	0.611671	3.96599	2.11019	2.82562	3.14489	2.40013	0.95768	1.28925	1.69953	2.88112	2.93292	2.95532	3.68858	1.79344	-1.00378	3.21372	4.90805	4.6884	5.57884	5.28257	4.07399	3.56992	3.86025	1.60326	4.13846	2.19057	1.14367	4.6246	3.3814	2.65594	2.95267	1.2073	2.87543
Os10g0418000	Histone H2A.F/Z (At3g54560).	Core histone H2A/H2B/H3/H4 domain containing protein, putative, expressed	6.874	7.30252	6.13209	7.70262	7.9141	6.90788	6.71184	7.22258	6.64008	7.60993	8.20001	8.14784	7.1941	7.63253	7.4664	7.88005	7.67955	7.98282	14.5376	14.0563	10.1574	15.0579	14.0782	13.668	8.25599	8.17029	9.0952	8.50189	8.50326	9.36813	12.4545	12.5907	12.2838	12.4001	12.3659	11.8758	10.3688	10.4146	10.828	10.7339	10.8942	10.9436	14.677	13.5214	13.7694	6.69045	13.4678
Os10g0419200	Zn-finger, C2H2 type domain containing protein.	ZOS10-04 - C2H2 zinc finger protein, expressed	4.30047	3.51095	4.37953	4.34766	4.31941	5.03796	4.78065	5.2721	4.50432	5.66705	6.26784	5.49618	5.17423	5.60228	4.53608	5.81933	5.68094	6.2638	7.05027	5.96728	6.73985	7.88574	8.17608	7.36524	4.30868	5.73501	5.34749	6.00721	6.39592	5.78598	3.35208	4.03427	2.70642	3.66456	5.24124	4.24328	5.47744	4.69427	2.87288	3.60304	4.21621	2.87613	7.47664	7.75482	7.49773	6.05089	7.64726
Os10g0422400	(No Hit)	No Hit	7.89099	8.15678	8.60659	8.48947	8.59609	8.60327	8.47231	8.09504	7.77998	7.51611	7.68164	9.20266	6.38131	6.0744	6.73672	6.30489	7.1914	6.71844	6.3075	6.21984	7.50133	6.48466	7.09376	6.62125	7.2551	7.01202	7.53479	6.37497	6.95793	7.96139	8.67255	8.78296	9.07764	9.16949	9.36279	9.76082	11.5768	9.5456	8.82921	9.72998	9.42477	8.2763	8.43824	6.36815	6.32009	7.72332	6.4294
[truncated: 160 more rows]
[truncated: 129 more columns]
