# Supplementary material for: Comprehensive Network Analysis of Anther-Expressed Genes in Rice by the Combination of 33 Laser Microdissection and 143 Spatiotemporal Microarrays
Source: PLoS One. 2011 Oct 26;6(10):e26162. doi: 10.1371/journal.pone.0026162 (PMC3202526; doi:10.1371/journal.pone.0026162)
Supplement: Table S26 — EC scores for different GO categories. (XLS) [file pone.0026162.s027.xls]

## Sheet: Sheet1
Table S26. EC scores for different GO categories.
GO_ID	Description	Gene_Number in GO category	EC_score
Biological Process
GO:0006071	glycerol metabolic process	12	0
GO:0006807	nitrogen compound metabolic process	17	0
GO:0006814	sodium ion transport	15	0
GO:0006825	copper ion transport	11	0
GO:0006970	response to osmotic stress	11	0
GO:0016042	lipid catabolic process	15	0
GO:0032259	methylation	19	0.00585
GO:0006796	phosphate metabolic process	18	0.00654
GO:0006730	one-carbon metabolic process	17	0.00735
GO:0007242	intracellular signaling cascade	23	0.00791
GO:0009058	biosynthetic process	158	0.00992
GO:0016311	dephosphorylation	24	0.0109
GO:0006098	pentose-phosphate shunt	14	0.011
GO:0008152	metabolic process	1286	0.0114
GO:0032313	regulation of Rab GTPase activity	19	0.0117
GO:0006470	protein dephosphorylation	66	0.0121
GO:0006486	protein glycosylation	39	0.0121
GO:0006629	lipid metabolic process	230	0.0125
GO:0007205	activation of protein kinase C activity by G-protein coupled receptor protein signaling pathway	13	0.0128
GO:0009073	aromatic amino acid family biosynthetic process	13	0.0128
GO:0006915	apoptosis	275	0.0134
GO:0006855	drug transmembrane transport	49	0.0136
GO:0019752	carboxylic acid metabolic process	17	0.0147
GO:0006810	transport	401	0.0148
GO:0044237	cellular metabolic process	83	0.0153
GO:0006812	cation transport	66	0.0159
GO:0045449	regulation of transcription	618	0.0159
GO:0016567	protein ubiquitination	75	0.0169
GO:0006355	regulation of transcription, DNA-dependent	544	0.0173
GO:0006865	amino acid transport	22	0.0173
GO:0005975	carbohydrate metabolic process	441	0.018
GO:0006464	protein modification process	77	0.0181
GO:0006857	oligopeptide transport	74	0.0181
GO:0008272	sulfate transport	11	0.0182
GO:0006508	proteolysis	448	0.0198
GO:0006754	ATP biosynthetic process	54	0.021
GO:0007186	G-protein coupled receptor protein signaling pathway	28	0.0212
GO:0030001	metal ion transport	88	0.0212
GO:0008652	cellular amino acid biosynthetic process	26	0.0215
GO:0055114	oxidation-reduction process	179	0.022
GO:0006333	chromatin assembly or disassembly	17	0.0221
GO:0006520	cellular amino acid metabolic process	29	0.0222
GO:0006813	potassium ion transport	40	0.0231
GO:0006811	ion transport	19	0.0234
GO:0006468	protein phosphorylation	1103	0.0245
GO:0048544	recognition of pollen	54	0.0245
GO:0009987	cellular process	16	0.025
GO:0042546	cell wall biogenesis	16	0.025
GO:0043086	negative regulation of catalytic activity	44	0.0254
GO:0019538	protein metabolic process	31	0.0258
GO:0006979	response to oxidative stress	160	0.0275
GO:0007165	signal transduction	108	0.028
GO:0009116	nucleoside metabolic process	15	0.0286
GO:0016998	cell wall macromolecule catabolic process	36	0.0302
GO:0045454	cell redox homeostasis	110	0.0302
GO:0006820	anion transport	12	0.0303
GO:0008219	cell death	12	0.0303
GO:0015031	protein transport	117	0.0315
GO:0044262	cellular carbohydrate metabolic process	14	0.033
GO:0006631	fatty acid metabolic process	16	0.0333
GO:0046488	phosphatidylinositol metabolic process	16	0.0333
GO:0000160	two-component signal transduction system (phosphorelay)	39	0.0364
GO:0006904	vesicle docking involved in exocytosis	11	0.0364
GO:0009607	response to biotic stimulus	11	0.0364
GO:0006289	nucleotide-excision repair	20	0.0368
GO:0006367	transcription initiation from RNA polymerase II promoter	17	0.0368
GO:0006511	ubiquitin-dependent protein catabolic process	122	0.0373
GO:0006869	lipid transport	66	0.0378
GO:0015992	proton transport	15	0.0381
GO:0006006	glucose metabolic process	13	0.0385
GO:0015074	DNA integration	13	0.0385
GO:0005992	trehalose biosynthetic process	22	0.039
GO:0006096	glycolysis	70	0.0398
GO:0006139	nucleobase, nucleoside, nucleotide and nucleic acid metabolic process	47	0.0398
GO:0006457	protein folding	144	0.04
GO:0006952	defense response	20	0.0421
GO:0016310	phosphorylation	20	0.0421
GO:0006032	chitin catabolic process	25	0.0433
GO:0006887	exocytosis	35	0.0437
GO:0006950	response to stress	51	0.0455
GO:0006633	fatty acid biosynthetic process	69	0.046
GO:0007264	small GTPase mediated signal transduction	69	0.0465
GO:0006108	malate metabolic process	15	0.0476
GO:0006535	cysteine biosynthetic process from serine	15	0.0476
GO:0032312	regulation of ARF GTPase activity	15	0.0476
GO:0055085	transmembrane transport	50	0.049
GO:0006886	intracellular protein transport	139	0.0491
GO:0009416	response to light stimulus	22	0.0519
GO:0006913	nucleocytoplasmic transport	21	0.0524
GO:0043687	post-translational protein modification	44	0.0529
GO:0051246	regulation of protein metabolic process	44	0.0529
GO:0006350	transcription	58	0.0532
GO:0006413	translational initiation	33	0.0568
GO:0006284	base-excision repair	16	0.0583
GO:0030036	actin cytoskeleton organization	18	0.0588
GO:0016568	chromatin modification	12	0.0606
GO:0006259	DNA metabolic process	21	0.0619
GO:0016192	vesicle-mediated transport	84	0.0625
GO:0006808	regulation of nitrogen utilization	16	0.0667
GO:0006888	ER to Golgi vesicle-mediated transport	15	0.0667
GO:0030244	cellulose biosynthetic process	31	0.0667
GO:0008299	isoprenoid biosynthetic process	23	0.0672
GO:0008033	tRNA processing	34	0.0695
GO:0006073	cellular glucan metabolic process	19	0.0702
GO:0016070	RNA metabolic process	11	0.0727
GO:0006281	DNA repair	63	0.0737
GO:0030163	protein catabolic process	20	0.0737
GO:0006614	SRP-dependent cotranslational protein targeting to membrane	12	0.0758
GO:0016043	cellular component organization	13	0.0769
GO:0015986	ATP synthesis coupled proton transport	50	0.0792
GO:0006418	tRNA aminoacylation for protein translation	64	0.0833
GO:0006396	RNA processing	66	0.0895
GO:0007017	microtubule-based process	24	0.0942
GO:0006352	transcription initiation, DNA-dependent	21	0.105
GO:0006298	mismatch repair	12	0.106
GO:0001522	pseudouridine synthesis	19	0.111
GO:0042545	cell wall modification	36	0.122
GO:0007010	cytoskeleton organization	11	0.127
GO:0006265	DNA topological change	14	0.132
GO:0006099	tricarboxylic acid cycle	16	0.133
GO:0006506	GPI anchor biosynthetic process	12	0.136
GO:0009725	response to hormone stimulus	21	0.143
GO:0046274	lignin catabolic process	14	0.143
GO:0044267	cellular protein metabolic process	27	0.145
GO:0051258	protein polymerization	19	0.175
GO:0006414	translational elongation	24	0.178
GO:0006412	translation	409	0.204
GO:0007067	mitosis	12	0.212
GO:0016226	iron-sulfur cluster assembly	13	0.231
GO:0006334	nucleosome assembly	64	0.236
GO:0006397	mRNA processing	14	0.242
GO:0006364	rRNA processing	27	0.248
GO:0007018	microtubule-based movement	53	0.248
GO:0006310	DNA recombination	13	0.256
GO:0006260	DNA replication	43	0.275
GO:0017148	negative regulation of translation	13	0.282
GO:0042254	ribosome biogenesis	12	0.333
GO:0015979	photosynthesis	38	0.548
GO:0009765	photosynthesis, light harvesting	17	0.868
Molecular_Function
GO:0004089	carbonate dehydratase activity	11	0
GO:0004499	flavin-containing monooxygenase activity	16	0
GO:0004725	protein tyrosine phosphatase activity	22	0
GO:0004970	ionotropic glutamate receptor activity	13	0
GO:0005234	extracellular-glutamate-gated ion channel activity	13	0
GO:0008889	glycerophosphodiester phosphodiesterase activity	11	0
GO:0016844	strictosidine synthase activity	13	0
GO:0019205	nucleobase, nucleoside, nucleotide kinase activity	12	0
GO:0008324	cation transmembrane transporter activity	22	0.00433
GO:0008146	sulfotransferase activity	21	0.00476
GO:0004427	inorganic diphosphatase activity	25	0.00667
GO:0008171	O-methyltransferase activity	35	0.00672
GO:0008138	protein tyrosine/serine/threonine phosphatase activity	16	0.00833
GO:0016597	amino acid binding	35	0.0084
GO:0051287	NAD binding	50	0.00898
GO:0004437	inositol or phosphatidylinositol phosphatase activity	26	0.00923
GO:0000287	magnesium ion binding	91	0.01
GO:0016758	transferase activity, transferring hexosyl groups	192	0.0101
GO:0050660	flavin adenine dinucleotide binding	115	0.0104
GO:0003993	acid phosphatase activity	36	0.0111
GO:0016887	ATPase activity	123	0.0111
GO:0003824	catalytic activity	1500	0.0115
GO:0005097	Rab GTPase activator activity	19	0.0117
GO:0016787	hydrolase activity	236	0.0117
GO:0016829	lyase activity	35	0.0118
GO:0004143	diacylglycerol kinase activity	13	0.0128
GO:0016491	oxidoreductase activity	674	0.0128
GO:0016772	transferase activity, transferring phosphorus-containing groups	13	0.0128
GO:0046914	transition metal ion binding	13	0.0128
GO:0050662	coenzyme binding	99	0.0128
GO:0008483	transaminase activity	22	0.013
GO:0016884	carbon-nitrogen ligase activity, with glutamine as amido-N-donor	18	0.0131
GO:0015238	drug transmembrane transporter activity	49	0.0136
GO:0015297	antiporter activity	49	0.0136
GO:0008378	galactosyltransferase activity	30	0.0138
GO:0016740	transferase activity	53	0.0145
GO:0030145	manganese ion binding	46	0.0145
GO:0016831	carboxy-lyase activity	17	0.0147
GO:0008415	acyltransferase activity	63	0.0148
GO:0009055	electron carrier activity	615	0.0151
GO:0030170	pyridoxal phosphate binding	119	0.0151
GO:0004806	triglyceride lipase activity	33	0.0152
GO:0016810	hydrolase activity, acting on carbon-nitrogen (but not peptide) bonds	12	0.0152
GO:0008237	metallopeptidase activity	26	0.0154
GO:0016616	oxidoreductase activity, acting on the CH-OH group of donors, NAD or NADP as acceptor	56	0.0156
GO:0016747	transferase activity, transferring acyl groups other than amino-acyl groups	126	0.0156
GO:0005215	transporter activity	289	0.016
GO:0005488	binding	874	0.016
GO:0003700	sequence-specific DNA binding transcription factor activity	448	0.0162
GO:0005506	iron ion binding	391	0.0163
GO:0016788	hydrolase activity, acting on ester bonds	132	0.0163
GO:0005509	calcium ion binding	233	0.0165
GO:0046872	metal ion binding	214	0.0165
GO:0005515	protein binding	1211	0.0166
GO:0016627	oxidoreductase activity, acting on the CH-CH group of donors	16	0.0167
GO:0020037	heme binding	471	0.0167
GO:0016769	transferase activity, transferring nitrogenous groups	33	0.017
GO:0004842	ubiquitin-protein ligase activity	77	0.0171
GO:0043169	cation binding	207	0.0171
GO:0046873	metal ion transmembrane transporter activity	29	0.0172
GO:0046983	protein dimerization activity	184	0.0172
GO:0015171	amino acid transmembrane transporter activity	22	0.0173
GO:0005524	ATP binding	2250	0.0179
GO:0016820	hydrolase activity, acting on acid anhydrides, catalyzing transmembrane movement of substances	51	0.018
GO:0003774	motor activity	11	0.0182
GO:0005484	SNAP receptor activity	11	0.0182
GO:0016866	intramolecular transferase activity	11	0.0182
GO:0016301	kinase activity	28	0.0185
GO:0016791	phosphatase activity	39	0.0189
GO:0004497	monooxygenase activity	299	0.019
GO:0017111	nucleoside-triphosphatase activity	211	0.0191
GO:0008270	zinc ion binding	1098	0.0193
GO:0042626	ATPase activity, coupled to transmembrane movement of substances	42	0.0197
GO:0008236	serine-type peptidase activity	35	0.0202
GO:0031177	phosphopantetheine binding	32	0.0202
GO:0004553	hydrolase activity, hydrolyzing O-glycosyl compounds	273	0.021
GO:0015662	ATPase activity, coupled to transmembrane movement of ions, phosphorylative mechanism	54	0.021
GO:0016779	nucleotidyltransferase activity	38	0.0213
GO:0004713	protein tyrosine kinase activity	477	0.0214
GO:0015079	potassium ion transmembrane transporter activity	26	0.0215
GO:0030528	transcription regulator activity	209	0.0216
GO:0043565	sequence-specific DNA binding	341	0.0219
GO:0003872	6-phosphofructokinase activity	14	0.022
GO:0005351	sugar	14	0.022
GO:0003677	DNA binding	1007	0.0221
GO:0004722	protein serine/threonine phosphatase activity	46	0.0222
GO:0050661	NADP binding	32	0.0222
GO:0008168	methyltransferase activity	110	0.0225
GO:0030246	carbohydrate binding	33	0.0227
GO:0005529	sugar binding	157	0.0232
GO:0004674	protein serine/threonine kinase activity	938	0.0233
GO:0008081	phosphoric diester hydrolase activity	25	0.0233
GO:0004252	serine-type endopeptidase activity	106	0.0241
GO:0015035	protein disulfide oxidoreductase activity	44	0.0243
GO:0004672	protein kinase activity	1095	0.0245
GO:0005216	ion channel activity	26	0.0246
GO:0004707	MAP kinase activity	16	0.025
GO:0008107	galactoside 2-alpha-L-fucosyltransferase activity	16	0.025
GO:0004197	cysteine-type endopeptidase activity	60	0.0254
GO:0042802	identical protein binding	44	0.0254
GO:0004185	serine-type carboxypeptidase activity	44	0.0275
GO:0004601	peroxidase activity	159	0.0275
GO:0031072	heat shock protein binding	100	0.0277
GO:0008234	cysteine-type peptidase activity	55	0.0283
GO:0003682	chromatin binding	15	0.0286
GO:0008408	3'-5' exonuclease activity	15	0.0286
GO:0004221	ubiquitin thiolesterase activity	59	0.0298
GO:0010181	FMN binding	30	0.0299
GO:0048037	cofactor binding	26	0.0308
GO:0005507	copper ion binding	104	0.031
GO:0008080	N-acetyltransferase activity	28	0.0317
GO:0004190	aspartic-type endopeptidase activity	107	0.0324
GO:0016614	oxidoreductase activity, acting on CH-OH group of donors	14	0.033
GO:0016702	oxidoreductase activity, acting on single donors with incorporation of molecular oxygen, incorporation of two atoms of oxygen	14	0.033
GO:0003702	RNA polymerase II transcription factor activity	21	0.0333
GO:0016307	phosphatidylinositol phosphate kinase activity	16	0.0333
GO:0016853	isomerase activity	27	0.0342
GO:0005525	GTP binding	190	0.0344
GO:0051082	unfolded protein binding	92	0.0346
GO:0016773	phosphotransferase activity, alcohol group as acceptor	39	0.0351
GO:0000166	nucleotide binding	532	0.0363
GO:0004629	phospholipase C activity	11	0.0364
GO:0008235	metalloexopeptidase activity	11	0.0364
GO:0030976	thiamine pyrophosphate binding	11	0.0364
GO:0008233	peptidase activity	20	0.0368
GO:0004518	nuclease activity	28	0.037
GO:0015450	P-P-bond-hydrolysis-driven protein transmembrane transporter activity	15	0.0381
GO:0004867	serine-type endopeptidase inhibitor activity	35	0.0387
GO:0003924	GTPase activity	85	0.0389
GO:0008565	protein transporter activity	34	0.0392
GO:0003755	peptidyl-prolyl cis-trans isomerase activity	24	0.0399
GO:0004527	exonuclease activity	16	0.0417
GO:0000156	two-component response regulator activity	31	0.043
GO:0004568	chitinase activity	25	0.0433
GO:0016757	transferase activity, transferring glycosyl groups	62	0.0434
GO:0015299	solute	23	0.0435
GO:0016706	oxidoreductase activity, acting on paired donors, with incorporation or reduction of molecular oxygen, 2-oxoglutarate as one donor, and incorporation of one atom each of oxygen into both donors	14	0.044
GO:0004871	signal transducer activity	51	0.0455
GO:0008375	acetylglucosaminyltransferase activity	12	0.0455
GO:0016881	acid-amino acid ligase activity	12	0.0455
GO:0008134	transcription factor binding	27	0.0456
GO:0051536	iron-sulfur cluster binding	55	0.0458
GO:0008060	ARF GTPase activator activity	15	0.0476
GO:0003676	nucleic acid binding	640	0.0481
GO:0004650	polygalacturonase activity	35	0.0487
GO:0022891	substrate-specific transmembrane transporter activity	50	0.049
GO:0003725	double-stranded RNA binding	17	0.0515
GO:0019787	small conjugating protein ligase activity	44	0.0529
GO:0003743	translation initiation factor activity	35	0.0555
GO:0003779	actin binding	45	0.0556
GO:0004177	aminopeptidase activity	15	0.0571
GO:0005198	structural molecule activity	62	0.0571
GO:0004222	metalloendopeptidase activity	43	0.0609
GO:0003684	damaged DNA binding	18	0.0654
GO:0000036	acyl carrier activity	15	0.0667
GO:0003723	RNA binding	242	0.0667
GO:0051539	4 iron, 4 sulfur cluster binding	15	0.0667
GO:0004519	endonuclease activity	22	0.0693
GO:0016762	xyloglucan	19	0.0702
GO:0004525	ribonuclease III activity	11	0.0727
GO:0004607	phosphatidylcholine-sterol O-acyltransferase activity	11	0.0727
GO:0008137	NADH dehydrogenase (ubiquinone) activity	11	0.0727
GO:0016615	malate dehydrogenase activity	11	0.0727
GO:0016760	cellulose synthase (UDP-forming) activity	28	0.0741
GO:0018024	histone-lysine N-methyltransferase activity	16	0.075
GO:0016564	transcription repressor activity	15	0.0762
GO:0008026	ATP-dependent helicase activity	88	0.0763
GO:0008601	protein phosphatase type 2A regulator activity	13	0.0769
GO:0003746	translation elongation factor activity	18	0.0784
GO:0004812	aminoacyl-tRNA ligase activity	66	0.0797
GO:0004386	helicase activity	110	0.0817
GO:0003899	DNA-directed RNA polymerase activity	40	0.0962
GO:0004565	beta-galactosidase activity	14	0.0989
GO:0009982	pseudouridine synthase activity	20	0.105
GO:0030983	mismatched DNA binding	12	0.106
GO:0008289	lipid binding	22	0.108
GO:0015078	hydrogen ion transmembrane transporter activity	21	0.11
GO:0051537	2 iron, 2 sulfur cluster binding	20	0.116
GO:0045735	nutrient reservoir activity	62	0.118
GO:0046961	proton-transporting ATPase activity, rotational mechanism	19	0.135
GO:0030599	pectinesterase activity	70	0.137
GO:0003887	DNA-directed DNA polymerase activity	21	0.138
GO:0008471	laccase activity	14	0.143
GO:0004857	enzyme inhibitor activity	52	0.152
GO:0046933	hydrogen ion transporting ATP synthase activity, rotational mechanism	14	0.154
GO:0005089	Rho guanyl-nucleotide exchange factor activity	11	0.164
GO:0008173	RNA methyltransferase activity	11	0.164
GO:0004175	endopeptidase activity	17	0.169
GO:0000155	two-component sensor activity	16	0.175
GO:0016818	hydrolase activity, acting on acid anhydrides, in phosphorus-containing anhydrides	22	0.186
GO:0004673	protein histidine kinase activity	11	0.2
GO:0003777	microtubule motor activity	48	0.23
GO:0030598	rRNA N-glycosylase activity	13	0.282
GO:0003735	structural constituent of ribosome	318	0.306
GO:0004298	threonine-type endopeptidase activity	24	0.322
Cellular_Component
GO:0016020	membrane	1043	0.0126
GO:0016021	integral to membrane	595	0.0148
GO:0000151	ubiquitin ligase complex	67	0.0149
GO:0016459	myosin complex	11	0.0182
GO:0005743	mitochondrial inner membrane	40	0.0205
GO:0005945	6-phosphofructokinase complex	14	0.022
GO:0008287	protein serine/threonine phosphatase complex	45	0.0232
GO:0000785	chromatin	16	0.025
GO:0005634	nucleus	1023	0.0259
GO:0048046	apoplast	68	0.0268
GO:0005737	cytoplasm	281	0.0316
GO:0005741	mitochondrial outer membrane	11	0.0364
GO:0033178	proton-transporting two-sector ATPase complex, catalytic domain	22	0.039
GO:0005783	endoplasmic reticulum	63	0.041
GO:0000145	exocyst	38	0.0427
GO:0005667	transcription factor complex	14	0.044
GO:0031227	intrinsic to endoplasmic reticulum membrane	14	0.044
GO:0005856	cytoskeleton	15	0.0476
GO:0005576	extracellular region	73	0.0586
GO:0005622	intracellular	867	0.0592
GO:0000159	protein phosphatase type 2A complex	13	0.0769
GO:0005618	cell wall	59	0.0818
GO:0009341	beta-galactosidase complex	14	0.0989
GO:0009507	chloroplast	15	0.105
GO:0005789	endoplasmic reticulum membrane	14	0.11
GO:0005694	chromosome	19	0.14
GO:0005874	microtubule	19	0.146
GO:0030117	membrane coat	27	0.174
GO:0043234	protein complex	19	0.175
GO:0030131	clathrin adaptor complex	15	0.21
GO:0005875	microtubule associated complex	48	0.23
GO:0000786	nucleosome	62	0.24
GO:0005840	ribosome	312	0.3
GO:0015934	large ribosomal subunit	22	0.303
GO:0005839	proteasome core complex	24	0.322
GO:0030529	ribonucleoprotein complex	11	0.327
GO:0005643	nuclear pore	17	0.375
GO:0019898	extrinsic to membrane	16	0.4
GO:0009654	oxygen evolving complex	19	0.421
GO:0015935	small ribosomal subunit	21	0.433

## Sheet: Sheet2
GO_ID	Description	Gene_Number	EC_score
GO:0016020	membrane	1043	0.0126
GO:0016021	integral to membrane	595	0.0148
GO:0000151	ubiquitin ligase complex	67	0.0149
GO:0016459	myosin complex	11	0.0182
GO:0005743	mitochondrial inner membrane	40	0.0205
GO:0005945	6-phosphofructokinase complex	14	0.022
GO:0008287	protein serine/threonine phosphatase complex	45	0.0232
GO:0000785	chromatin	16	0.025
GO:0005634	nucleus	1023	0.0259
GO:0048046	apoplast	68	0.0268
GO:0005737	cytoplasm	281	0.0316
GO:0005741	mitochondrial outer membrane	11	0.0364
GO:0033178	proton-transporting two-sector ATPase complex, catalytic domain	22	0.039
GO:0005783	endoplasmic reticulum	63	0.041
GO:0000145	exocyst	38	0.0427
GO:0005667	transcription factor complex	14	0.044
GO:0031227	intrinsic to endoplasmic reticulum membrane	14	0.044
GO:0005856	cytoskeleton	15	0.0476
GO:0005576	extracellular region	73	0.0586
GO:0005622	intracellular	867	0.0592
GO:0000159	protein phosphatase type 2A complex	13	0.0769
GO:0005618	cell wall	59	0.0818
GO:0009341	beta-galactosidase complex	14	0.0989
GO:0009507	chloroplast	15	0.105
GO:0005789	endoplasmic reticulum membrane	14	0.11
GO:0005694	chromosome	19	0.14
GO:0005874	microtubule	19	0.146
GO:0030117	membrane coat	27	0.174
GO:0043234	protein complex	19	0.175
GO:0030131	clathrin adaptor complex	15	0.21
GO:0005875	microtubule associated complex	48	0.23
GO:0000786	nucleosome	62	0.24
GO:0005840	ribosome	312	0.3
GO:0015934	large ribosomal subunit	22	0.303
GO:0005839	proteasome core complex	24	0.322
GO:0030529	ribonucleoprotein complex	11	0.327
GO:0005643	nuclear pore	17	0.375
GO:0019898	extrinsic to membrane	16	0.4
GO:0009654	oxygen evolving complex	19	0.421
GO:0015935	small ribosomal subunit	21	0.433

## Sheet: Sheet3
GO_ID	Description	Gene_Number	EC_score
GO:0004089	carbonate dehydratase activity	11	0
GO:0004499	flavin-containing monooxygenase activity	16	0
GO:0004725	protein tyrosine phosphatase activity	22	0
GO:0004970	ionotropic glutamate receptor activity	13	0
GO:0005234	extracellular-glutamate-gated ion channel activity	13	0
GO:0008889	glycerophosphodiester phosphodiesterase activity	11	0
GO:0016844	strictosidine synthase activity	13	0
GO:0019205	nucleobase, nucleoside, nucleotide kinase activity	12	0
GO:0008324	cation transmembrane transporter activity	22	0.00433
GO:0008146	sulfotransferase activity	21	0.00476
GO:0004427	inorganic diphosphatase activity	25	0.00667
GO:0008171	O-methyltransferase activity	35	0.00672
GO:0008138	protein tyrosine/serine/threonine phosphatase activity	16	0.00833
GO:0016597	amino acid binding	35	0.0084
GO:0051287	NAD binding	50	0.00898
GO:0004437	inositol or phosphatidylinositol phosphatase activity	26	0.00923
GO:0000287	magnesium ion binding	91	0.01
GO:0016758	transferase activity, transferring hexosyl groups	192	0.0101
GO:0050660	flavin adenine dinucleotide binding	115	0.0104
GO:0003993	acid phosphatase activity	36	0.0111
GO:0016887	ATPase activity	123	0.0111
GO:0003824	catalytic activity	1500	0.0115
GO:0005097	Rab GTPase activator activity	19	0.0117
GO:0016787	hydrolase activity	236	0.0117
GO:0016829	lyase activity	35	0.0118
GO:0004143	diacylglycerol kinase activity	13	0.0128
GO:0016491	oxidoreductase activity	674	0.0128
GO:0016772	transferase activity, transferring phosphorus-containing groups	13	0.0128
GO:0046914	transition metal ion binding	13	0.0128
GO:0050662	coenzyme binding	99	0.0128
GO:0008483	transaminase activity	22	0.013
GO:0016884	carbon-nitrogen ligase activity, with glutamine as amido-N-donor	18	0.0131
GO:0015238	drug transmembrane transporter activity	49	0.0136
GO:0015297	antiporter activity	49	0.0136
GO:0008378	galactosyltransferase activity	30	0.0138
GO:0016740	transferase activity	53	0.0145
GO:0030145	manganese ion binding	46	0.0145
GO:0016831	carboxy-lyase activity	17	0.0147
GO:0008415	acyltransferase activity	63	0.0148
GO:0009055	electron carrier activity	615	0.0151
GO:0030170	pyridoxal phosphate binding	119	0.0151
GO:0004806	triglyceride lipase activity	33	0.0152
GO:0016810	hydrolase activity, acting on carbon-nitrogen (but not peptide) bonds	12	0.0152
GO:0008237	metallopeptidase activity	26	0.0154
GO:0016616	oxidoreductase activity, acting on the CH-OH group of donors, NAD or NADP as acceptor	56	0.0156
GO:0016747	transferase activity, transferring acyl groups other than amino-acyl groups	126	0.0156
GO:0005215	transporter activity	289	0.016
GO:0005488	binding	874	0.016
GO:0003700	sequence-specific DNA binding transcription factor activity	448	0.0162
GO:0005506	iron ion binding	391	0.0163
GO:0016788	hydrolase activity, acting on ester bonds	132	0.0163
GO:0005509	calcium ion binding	233	0.0165
GO:0046872	metal ion binding	214	0.0165
GO:0005515	protein binding	1211	0.0166
GO:0016627	oxidoreductase activity, acting on the CH-CH group of donors	16	0.0167
GO:0020037	heme binding	471	0.0167
GO:0016769	transferase activity, transferring nitrogenous groups	33	0.017
GO:0004842	ubiquitin-protein ligase activity	77	0.0171
GO:0043169	cation binding	207	0.0171
GO:0046873	metal ion transmembrane transporter activity	29	0.0172
GO:0046983	protein dimerization activity	184	0.0172
GO:0015171	amino acid transmembrane transporter activity	22	0.0173
GO:0005524	ATP binding	2250	0.0179
GO:0016820	hydrolase activity, acting on acid anhydrides, catalyzing transmembrane movement of substances	51	0.018
GO:0003774	motor activity	11	0.0182
GO:0005484	SNAP receptor activity	11	0.0182
GO:0016866	intramolecular transferase activity	11	0.0182
GO:0016301	kinase activity	28	0.0185
GO:0016791	phosphatase activity	39	0.0189
GO:0004497	monooxygenase activity	299	0.019
GO:0017111	nucleoside-triphosphatase activity	211	0.0191
GO:0008270	zinc ion binding	1098	0.0193
GO:0042626	ATPase activity, coupled to transmembrane movement of substances	42	0.0197
GO:0008236	serine-type peptidase activity	35	0.0202
GO:0031177	phosphopantetheine binding	32	0.0202
GO:0004553	hydrolase activity, hydrolyzing O-glycosyl compounds	273	0.021
GO:0015662	ATPase activity, coupled to transmembrane movement of ions, phosphorylative mechanism	54	0.021
GO:0016779	nucleotidyltransferase activity	38	0.0213
GO:0004713	protein tyrosine kinase activity	477	0.0214
GO:0015079	potassium ion transmembrane transporter activity	26	0.0215
GO:0030528	transcription regulator activity	209	0.0216
GO:0043565	sequence-specific DNA binding	341	0.0219
GO:0003872	6-phosphofructokinase activity	14	0.022
GO:0005351	sugar	14	0.022
GO:0003677	DNA binding	1007	0.0221
GO:0004722	protein serine/threonine phosphatase activity	46	0.0222
GO:0050661	NADP binding	32	0.0222
GO:0008168	methyltransferase activity	110	0.0225
GO:0030246	carbohydrate binding	33	0.0227
GO:0005529	sugar binding	157	0.0232
GO:0004674	protein serine/threonine kinase activity	938	0.0233
GO:0008081	phosphoric diester hydrolase activity	25	0.0233
GO:0004252	serine-type endopeptidase activity	106	0.0241
GO:0015035	protein disulfide oxidoreductase activity	44	0.0243
GO:0004672	protein kinase activity	1095	0.0245
GO:0005216	ion channel activity	26	0.0246
GO:0004707	MAP kinase activity	16	0.025
GO:0008107	galactoside 2-alpha-L-fucosyltransferase activity	16	0.025
GO:0004197	cysteine-type endopeptidase activity	60	0.0254
GO:0042802	identical protein binding	44	0.0254
GO:0004185	serine-type carboxypeptidase activity	44	0.0275
GO:0004601	peroxidase activity	159	0.0275
GO:0031072	heat shock protein binding	100	0.0277
GO:0008234	cysteine-type peptidase activity	55	0.0283
GO:0003682	chromatin binding	15	0.0286
GO:0008408	3'-5' exonuclease activity	15	0.0286
GO:0004221	ubiquitin thiolesterase activity	59	0.0298
GO:0010181	FMN binding	30	0.0299
GO:0048037	cofactor binding	26	0.0308
GO:0005507	copper ion binding	104	0.031
GO:0008080	N-acetyltransferase activity	28	0.0317
GO:0004190	aspartic-type endopeptidase activity	107	0.0324
GO:0016614	oxidoreductase activity, acting on CH-OH group of donors	14	0.033
GO:0016702	oxidoreductase activity, acting on single donors with incorporation of molecular oxygen, incorporation of two atoms of oxygen	14	0.033
GO:0003702	RNA polymerase II transcription factor activity	21	0.0333
GO:0016307	phosphatidylinositol phosphate kinase activity	16	0.0333
GO:0016853	isomerase activity	27	0.0342
GO:0005525	GTP binding	190	0.0344
GO:0051082	unfolded protein binding	92	0.0346
GO:0016773	phosphotransferase activity, alcohol group as acceptor	39	0.0351
GO:0000166	nucleotide binding	532	0.0363
GO:0004629	phospholipase C activity	11	0.0364
GO:0008235	metalloexopeptidase activity	11	0.0364
GO:0030976	thiamine pyrophosphate binding	11	0.0364
GO:0008233	peptidase activity	20	0.0368
GO:0004518	nuclease activity	28	0.037
GO:0015450	P-P-bond-hydrolysis-driven protein transmembrane transporter activity	15	0.0381
GO:0004867	serine-type endopeptidase inhibitor activity	35	0.0387
GO:0003924	GTPase activity	85	0.0389
GO:0008565	protein transporter activity	34	0.0392
GO:0003755	peptidyl-prolyl cis-trans isomerase activity	24	0.0399
GO:0004527	exonuclease activity	16	0.0417
GO:0000156	two-component response regulator activity	31	0.043
GO:0004568	chitinase activity	25	0.0433
GO:0016757	transferase activity, transferring glycosyl groups	62	0.0434
GO:0015299	solute	23	0.0435
GO:0016706	oxidoreductase activity, acting on paired donors, with incorporation or reduction of molecular oxygen, 2-oxoglutarate as one donor, and incorporation of one atom each of oxygen into both donors	14	0.044
GO:0004871	signal transducer activity	51	0.0455
GO:0008375	acetylglucosaminyltransferase activity	12	0.0455
GO:0016881	acid-amino acid ligase activity	12	0.0455
GO:0008134	transcription factor binding	27	0.0456
GO:0051536	iron-sulfur cluster binding	55	0.0458
GO:0008060	ARF GTPase activator activity	15	0.0476
GO:0003676	nucleic acid binding	640	0.0481
GO:0004650	polygalacturonase activity	35	0.0487
GO:0022891	substrate-specific transmembrane transporter activity	50	0.049
GO:0003725	double-stranded RNA binding	17	0.0515
GO:0019787	small conjugating protein ligase activity	44	0.0529
GO:0003743	translation initiation factor activity	35	0.0555
GO:0003779	actin binding	45	0.0556
GO:0004177	aminopeptidase activity	15	0.0571
GO:0005198	structural molecule activity	62	0.0571
GO:0004222	metalloendopeptidase activity	43	0.0609
GO:0003684	damaged DNA binding	18	0.0654
GO:0000036	acyl carrier activity	15	0.0667
GO:0003723	RNA binding	242	0.0667
GO:0051539	4 iron, 4 sulfur cluster binding	15	0.0667
GO:0004519	endonuclease activity	22	0.0693
GO:0016762	xyloglucan	19	0.0702
GO:0004525	ribonuclease III activity	11	0.0727
GO:0004607	phosphatidylcholine-sterol O-acyltransferase activity	11	0.0727
GO:0008137	NADH dehydrogenase (ubiquinone) activity	11	0.0727
GO:0016615	malate dehydrogenase activity	11	0.0727
GO:0016760	cellulose synthase (UDP-forming) activity	28	0.0741
GO:0018024	histone-lysine N-methyltransferase activity	16	0.075
GO:0016564	transcription repressor activity	15	0.0762
GO:0008026	ATP-dependent helicase activity	88	0.0763
GO:0008601	protein phosphatase type 2A regulator activity	13	0.0769
GO:0003746	translation elongation factor activity	18	0.0784
GO:0004812	aminoacyl-tRNA ligase activity	66	0.0797
GO:0004386	helicase activity	110	0.0817
GO:0003899	DNA-directed RNA polymerase activity	40	0.0962
GO:0004565	beta-galactosidase activity	14	0.0989
GO:0009982	pseudouridine synthase activity	20	0.105
GO:0030983	mismatched DNA binding	12	0.106
GO:0008289	lipid binding	22	0.108
GO:0015078	hydrogen ion transmembrane transporter activity	21	0.11
GO:0051537	2 iron, 2 sulfur cluster binding	20	0.116
GO:0045735	nutrient reservoir activity	62	0.118
GO:0046961	proton-transporting ATPase activity, rotational mechanism	19	0.135
GO:0030599	pectinesterase activity	70	0.137
GO:0003887	DNA-directed DNA polymerase activity	21	0.138
GO:0008471	laccase activity	14	0.143
GO:0004857	enzyme inhibitor activity	52	0.152
GO:0046933	hydrogen ion transporting ATP synthase activity, rotational mechanism	14	0.154
GO:0005089	Rho guanyl-nucleotide exchange factor activity	11	0.164
GO:0008173	RNA methyltransferase activity	11	0.164
GO:0004175	endopeptidase activity	17	0.169
GO:0000155	two-component sensor activity	16	0.175
GO:0016818	hydrolase activity, acting on acid anhydrides, in phosphorus-containing anhydrides	22	0.186
GO:0004673	protein histidine kinase activity	11	0.2
GO:0003777	microtubule motor activity	48	0.23
GO:0030598	rRNA N-glycosylase activity	13	0.282
GO:0003735	structural constituent of ribosome	318	0.306
GO:0004298	threonine-type endopeptidase activity	24	0.322
