# Supplementary material for: Comprehensive Network Analysis of Anther-Expressed Genes in Rice by the Combination of 33 Laser Microdissection and 143 Spatiotemporal Microarrays
Source: PLoS One. 2011 Oct 26;6(10):e26162. doi: 10.1371/journal.pone.0026162 (PMC3202526; doi:10.1371/journal.pone.0026162)
Supplement: Table S27 — PCC and MR values of all gene pairs in the meiotic subnetwork. (XLS) [file pone.0026162.s028.xls]

## Sheet: Meiosis_MR10_ST2.txt
Table S27. PCC and MR values of all gene pairs in the meiotic subnetwork.
PCC	GeneA	GeneB	Order A→B	Order B→A	Mutual Rank
0.920156	Os01g0103900	Os01g0904400	2	2	2
0.841614	Os01g0165200	Os02g0459600	8	9	8.48528
0.948776	Os01g0685900	Os02g0489800	16	4	8
0.894254	Os01g0904400	Os02g0511900	6	11	8.12404
0.769751	Os01g0244400	Os02g0565200	15	5	8.66025
0.995684	Os02g0598500	Os02g0598800	2	2	2
0.855758	Os01g0171200	Os02g0606900	3	3	3
0.836099	Os02g0490000	Os02g0606900	5	8	6.32456
0.850498	Os02g0598500	Os02g0606900	15	4	7.74597
0.84836	Os02g0598800	Os02g0606900	16	6	9.79796
0.812536	Os01g0698000	Os02g0654500	4	4	4
0.773662	Os02g0490000	Os02g0658400	31	2	7.87401
0.825622	Os01g0171200	Os02g0730100	11	5	7.4162
0.859101	Os01g0165200	Os02g0754500	4	3	3.4641
0.819619	Os01g0598400	Os03g0118900	4	9	6
0.911848	Os01g0103900	Os03g0165000	4	2	2.82843
0.922325	Os03g0308600	Os03g0308700	2	2	2
0.727036	Os01g0907900	Os03g0441700	3	13	6.245
0.713811	Os03g0106300	Os03g0441700	3	19	7.54983
0.692196	Os02g0565200	Os03g0681400	27	3	9
0.828122	Os01g0935300	Os03g0684100	2	6	3.4641
0.852845	Os03g0118900	Os03g0684100	3	2	2.44949
0.815109	Os02g0730100	Os03g0715600	8	3	4.89898
0.856436	Os01g0165200	Os03g0716200	5	5	5
0.858199	Os03g0308600	Os03g0716200	5	4	4.47214
0.831592	Os03g0308700	Os03g0716200	7	6	6.48074
0.787051	Os02g0654500	Os03g0716400	13	6	8.83176
0.776413	Os02g0565200	Os03g0722700	3	2	2.44949
0.802864	Os02g0654500	Os03g0724600	8	8	8
0.951268	Os03g0716400	Os03g0724600	2	2	2
0.84575	Os02g0642600	Os03g0725300	3	9	5.19615
0.949465	Os01g0685900	Os03g0750300	15	3	6.7082
0.943463	Os02g0168300	Os03g0750300	2	6	3.4641
0.945217	Os02g0489800	Os03g0750300	14	4	7.48331
0.803879	Os01g0243900	Os03g0800200	2	6	3.4641
0.881843	Os01g0763100	Os03g0800900	12	2	4.89898
0.850255	Os01g0265900	Os03g0821700	10	3	5.47723
0.815007	Os02g0617500	Os03g0821700	6	10	7.74597
0.795302	Os01g0244400	Os03g0825900	9	10	9.48683
0.84857	Os01g0698000	Os03g0826700	2	2	2
0.845194	Os01g0842600	Os03g0837000	10	7	8.3666
0.824541	Os01g0935300	Os03g0837000	4	22	9.38083
0.829341	Os02g0142400	Os03g0837000	3	16	6.9282
0.828763	Os02g0730100	Os03g0837000	4	17	8.24621
0.832028	Os02g0772000	Os03g0837000	6	15	9.48683
0.816144	Os03g0800200	Os03g0837000	2	27	7.34847
0.835111	Os02g0142400	Os04g0284600	2	7	3.74166
0.803064	Os02g0654500	Os04g0284600	7	12	9.16515
0.870854	Os01g0763100	Os04g0395700	17	2	5.83095
0.831692	Os01g0171200	Os04g0452500	8	4	5.65685
0.643587	Os01g0122300	Os04g0475900	6	5	5.47723
0.683807	Os03g0225200	Os04g0475900	3	2	2.44949
0.761153	Os02g0565200	Os04g0527500	6	2	3.4641
0.819894	Os02g0606900	Os04g0578700	11	9	9.94987
0.847925	Os02g0761100	Os04g0578700	4	4	4
0.823901	Os03g0308600	Os04g0578700	9	8	8.48528
0.88292	Os03g0716200	Os04g0578700	3	3	3
0.752405	Os03g0748700	Os04g0648500	2	15	5.47723
0.861163	Os01g0281200	Os04g0652600	2	3	2.44949
0.796722	Os02g0565200	Os05g0103100	2	11	4.69042
0.74615	Os03g0800200	Os05g0122500	32	2	8
0.729455	Os03g0224700	Os05g0129900	3	10	5.47723
0.841998	Os02g0772000	Os05g0162600	5	2	3.16228
0.832641	Os03g0837000	Os05g0162600	14	4	7.48331
0.828313	Os02g0642600	Os05g0164900	11	7	8.77496
0.824982	Os02g0730100	Os05g0164900	6	8	6.9282
0.869455	Os03g0308600	Os05g0164900	4	3	3.4641
0.867893	Os03g0725300	Os05g0164900	4	4	4
0.771744	Os02g0565200	Os05g0180700	4	3	3.4641
0.71705	Os03g0722700	Os05g0180700	5	6	5.47723
0.845235	Os02g0642600	Os05g0223300	4	7	5.2915
0.849161	Os02g0730100	Os05g0223300	2	6	3.4641
0.826431	Os03g0308600	Os05g0223300	8	12	9.79796
0.856236	Os03g0308700	Os05g0223300	3	5	3.87298
0.839575	Os05g0164900	Os05g0223300	6	9	7.34847
0.913485	Os01g0103900	Os05g0251400	3	14	6.48074
0.942125	Os02g0168300	Os05g0251400	3	2	2.44949
0.697625	Os03g0177300	Os05g0305700	5	8	6.32456
0.79147	Os03g0821700	Os05g0313600	30	2	7.74597
0.848133	Os01g0171200	Os05g0373300	4	8	5.65685
0.867355	Os04g0452500	Os05g0373300	2	3	2.44949
0.775935	Os03g0680100	Os05g0389800	20	3	7.74597
0.764686	Os04g0578700	Os05g0452900	34	2	8.24621
0.827324	Os01g0244400	Os05g0484700	3	13	6.245
0.839935	Os03g0825900	Os05g0484700	4	10	6.32456
0.84665	Os01g0165200	Os05g0498300	7	11	8.77496
0.858361	Os03g0118900	Os05g0510200	2	2	2
0.735657	Os02g0565200	Os05g0516900	10	2	4.47214
0.697715	Os03g0681400	Os05g0516900	2	7	3.74166
0.759911	Os04g0527500	Os05g0517800	3	10	5.47723
0.670527	Os03g0820700	Os05g0580500	3	20	7.74597
0.857893	Os01g0842600	Os06g0148600	3	7	4.58258
0.847743	Os03g0293400	Os06g0148600	8	11	9.38083
0.884977	Os03g0837000	Os06g0148600	2	2	2
0.86444	Os03g0800900	Os06g0161400	8	2	4
0.850601	Os03g0837000	Os06g0161400	5	8	6.32456
0.838209	Os05g0162600	Os06g0161400	3	11	5.74456
0.853781	Os05g0498300	Os06g0161400	8	6	6.9282
0.802079	Os02g0654500	Os06g0219500	9	7	7.93725
0.81615	Os03g0118900	Os06g0219500	10	3	5.47723
0.810992	Os03g0716400	Os06g0219500	4	4	4
0.802861	Os04g0578700	Os06g0219500	10	6	7.74597
0.876359	Os01g0265900	Os06g0556300	3	3	3
0.852787	Os03g0821700	Os06g0556300	2	7	3.74166
0.886007	Os03g0293400	Os06g0611000	2	2	2
0.780785	Os04g0578700	Os06g0627500	19	2	6.16441
0.799201	Os02g0654500	Os06g0634600	11	3	5.74456
0.801502	Os01g0598400	Os06g0670100	7	13	9.53939
0.879055	Os01g0904400	Os06g0670100	17	2	5.83095
0.846494	Os01g0171200	Os06g0685200	5	8	6.32456
0.833971	Os05g0373300	Os06g0685200	9	10	9.48683
0.849028	Os02g0459600	Os06g0693300	6	11	8.12404
0.86	Os03g0837000	Os06g0693300	4	9	6
0.865847	Os05g0498300	Os06g0693300	4	7	5.2915
0.750009	Os03g0441700	Os06g0728200	8	3	4.89898
0.84413	Os03g0837000	Os07g0120200	8	9	8.48528
0.857739	Os06g0148600	Os07g0120200	8	5	6.32456
0.878849	Os06g0693300	Os07g0120200	4	2	2.82843
0.779519	Os01g0698000	Os07g0120400	7	9	7.93725
0.826749	Os02g0654500	Os07g0120400	2	2	2
0.741763	Os03g0177300	Os07g0120400	2	13	5.09902
0.745386	Os03g0826700	Os07g0120400	5	11	7.4162
0.719935	Os05g0305700	Os07g0120400	4	22	9.38083
0.807779	Os06g0634600	Os07g0120400	2	4	2.82843
0.745106	Os01g0243900	Os07g0136400	7	12	9.16515
0.856001	Os01g0131800	Os07g0154800	3	8	4.89898
0.882879	Os01g0763100	Os07g0154800	11	2	4.69042
0.859592	Os03g0293400	Os07g0154800	5	7	5.91608
0.863638	Os03g0800900	Os07g0154800	10	5	7.07107
0.854376	Os04g0395700	Os07g0154800	5	10	7.07107
0.83723	Os04g0578700	Os07g0154800	5	19	9.74679
0.861037	Os06g0161400	Os07g0154800	3	6	4.24264
0.792717	Os03g0837000	Os07g0486000	42	2	9.16515
0.75499	Os05g0569000	Os07g0513600	2	4	2.82843
0.83655	Os01g0165200	Os07g0556000	10	5	7.07107
0.850646	Os02g0761100	Os07g0556000	3	3	3
0.833274	Os03g0308600	Os07g0556000	7	6	6.48074
0.779349	Os03g0716400	Os07g0624900	7	8	7.48331
0.845867	Os03g0724600	Os07g0624900	4	2	2.82843
0.830537	Os03g0825900	Os07g0624900	5	3	3.87298
0.819159	Os05g0484700	Os07g0624900	18	5	9.48683
0.925924	Os03g0750300	Os07g0637500	21	2	6.48074
0.855464	Os03g0680100	Os07g0692800	4	3	3.4641
0.774891	Os03g0716400	Os08g0158500	10	3	5.47723
0.807606	Os03g0724600	Os08g0158500	6	2	3.4641
0.802657	Os02g0120300	Os08g0197100	2	16	5.65685
0.799084	Os07g0120400	Os08g0197100	5	18	9.48683
0.869671	Os01g0103900	Os08g0197400	19	3	7.54983
0.791525	Os01g0244400	Os08g0267800	10	7	8.3666
0.807931	Os02g0654500	Os08g0267800	5	5	5
0.802976	Os03g0724600	Os08g0267800	7	6	6.48074
0.768192	Os04g0648500	Os08g0267800	7	8	7.48331
0.820786	Os05g0484700	Os08g0267800	17	2	5.83095
0.848697	Os02g0598500	Os08g0384100	16	2	5.65685
0.845979	Os02g0598800	Os08g0384100	19	3	7.54983
0.820909	Os05g0484700	Os08g0384100	16	6	9.79796
0.812978	Os08g0267800	Os08g0384100	4	8	5.65685
0.880724	Os01g0165200	Os08g0399500	2	2	2
0.795664	Os01g0656900	Os08g0399500	2	46	9.59166
0.84241	Os02g0642600	Os08g0399500	5	10	7.07107
0.84246	Os03g0308600	Os08g0399500	6	9	7.34847
0.849235	Os05g0164900	Os08g0399500	5	5	5
0.852556	Os05g0367200	Os08g0399500	5	4	4.47214
0.829458	Os03g0716200	Os08g0400000	7	4	5.2915
0.849859	Os05g0367200	Os08g0400000	7	2	3.74166
0.787287	Os05g0164900	Os08g0400200	22	3	8.12404
0.87283	Os03g0837000	Os08g0527300	3	2	2.44949
0.851208	Os05g0373300	Os08g0527300	7	4	5.2915
0.847266	Os07g0120200	Os08g0527300	7	6	6.48074
0.849096	Os02g0459600	Os08g0528000	5	10	7.07107
0.858735	Os05g0498300	Os08g0528000	7	8	7.48331
0.879308	Os06g0693300	Os08g0528000	3	3	3
0.861289	Os07g0120200	Os08g0528000	4	5	4.47214
0.855392	Os04g0395700	Os08g0530500	4	3	3.4641
0.850361	Os07g0154800	Os08g0530500	12	8	9.79796
0.829762	Os03g0715600	Os08g0531700	2	14	5.2915
0.855595	Os01g0904400	Os09g0101800	31	3	9.64365
0.699357	Os07g0120400	Os09g0115900	34	2	8.24621
0.818368	Os01g0171200	Os09g0242300	14	6	9.16515
0.829878	Os07g0120200	Os09g0242300	16	2	5.65685
0.82969	Os08g0528000	Os09g0242300	25	3	8.66025
0.951831	Os01g0685900	Os09g0286300	11	4	6.63325
0.722768	Os03g0748700	Os09g0397900	4	24	9.79796
0.761875	Os05g0517800	Os09g0397900	7	9	7.93725
0.757993	Os06g0634600	Os09g0397900	8	10	8.94427
0.740937	Os03g0177300	Os09g0413100	3	6	4.24264
0.707654	Os05g0455600	Os09g0413100	7	12	9.16515
0.875124	Os03g0800900	Os09g0479300	4	2	2.82843
0.855543	Os05g0367200	Os09g0479300	3	4	3.4641
0.837145	Os08g0399500	Os09g0479300	11	9	9.94987
0.88284	Os01g0904400	Os09g0488600	14	5	8.3666
0.880424	Os01g0165200	Os09g0506800	3	5	3.87298
0.875415	Os01g0171200	Os09g0506800	2	7	3.74166
0.879718	Os02g0606900	Os09g0506800	2	6	3.4641
0.857681	Os02g0761100	Os09g0506800	2	10	4.47214
0.893409	Os03g0308600	Os09g0506800	3	3	3
0.885757	Os03g0716200	Os09g0506800	2	4	2.82843
0.843556	Os04g0452500	Os09g0506800	3	14	6.48074
0.895994	Os04g0578700	Os09g0506800	2	2	2
0.8739	Os05g0164900	Os09g0506800	2	8	4
0.855216	Os07g0154800	Os09g0506800	9	11	9.94987
0.81983	Os07g0513600	Os09g0506800	2	29	7.61577
0.859614	Os08g0399500	Os09g0506800	3	9	5.19615
0.974999	Os08g0531700	Os09g0507200	2	2	2
0.825076	Os09g0114700	Os09g0507200	7	12	9.16515
0.7258	Os03g0707900	Os09g0513800	2	4	2.82843
0.681986	Os03g0748700	Os09g0513800	6	8	6.9282
0.69617	Os05g0455600	Os09g0513800	8	6	6.9282
0.741329	Os09g0413100	Os09g0513800	5	3	3.87298
0.718866	Os02g0565200	Os09g0514900	15	3	6.7082
0.684915	Os03g0722700	Os09g0514900	14	5	8.3666
0.71997	Os05g0516900	Os09g0514900	4	2	2.82843
0.835141	Os02g0606900	Os09g0521900	9	2	4.24264
0.835076	Os06g0611000	Os09g0521900	4	3	3.4641
0.820823	Os06g0622000	Os09g0521900	14	6	9.16515
0.818634	Os07g0636200	Os09g0521900	2	7	3.74166
0.833108	Os09g0506800	Os09g0521900	18	4	8.48528
0.862683	Os03g0800900	Os09g0539500	14	6	9.16515
0.864706	Os07g0154800	Os09g0539500	4	4	4
0.735819	Os07g0660700	Os10g0125300	16	3	6.9282
0.770641	Os03g0826700	Os10g0128600	4	14	7.48331
0.798228	Os05g0510200	Os10g0128600	10	6	7.74597
0.811578	Os07g0120400	Os10g0128600	3	5	3.87298
0.822139	Os08g0197100	Os10g0128600	12	3	6
0.822576	Os01g0584700	Os10g0128800	21	3	7.93725
0.740215	Os03g0106300	Os10g0128800	2	42	9.16515
0.814036	Os03g0441700	Os10g0128800	2	4	2.82843
0.79786	Os03g0680100	Os10g0128800	10	7	8.3666
0.798824	Os04g0168100	Os10g0128800	15	6	9.48683
0.766014	Os05g0389800	Os10g0128800	5	18	9.48683
0.834097	Os07g0692800	Os10g0128800	6	2	3.4641
0.783532	Os09g0447900	Os10g0128800	2	10	4.47214
0.785286	Os02g0215100	Os10g0129000	5	17	9.21954
0.826747	Os03g0242100	Os10g0129000	12	6	8.48528
0.813592	Os03g0684100	Os10g0129000	8	11	9.38083
0.838464	Os05g0510200	Os10g0129000	4	3	3.4641
0.826685	Os10g0128600	Os10g0129000	2	7	3.74166
0.782089	Os03g0441700	Os10g0166300	3	14	6.48074
0.830503	Os01g0171200	Os10g0203600	9	8	8.48528
0.804642	Os01g0598400	Os10g0203600	6	16	9.79796
0.797407	Os02g0120300	Os10g0203600	3	19	7.54983
0.806362	Os02g0215100	Os10g0203600	2	14	5.2915
0.839067	Os02g0606900	Os10g0203600	7	6	6.48074
0.827714	Os03g0118900	Os10g0203600	6	10	7.74597
0.877803	Os03g0242100	Os10g0203600	2	3	2.44949
0.835668	Os03g0684100	Os10g0203600	4	7	5.2915
0.8281	Os05g0510200	Os10g0203600	5	9	6.7082
0.845583	Os09g0506800	Os10g0203600	13	5	8.06226
0.902183	Os10g0129000	Os10g0203600	2	2	2
0.904447	Os01g0103900	Os10g0405500	6	3	4.24264
0.900233	Os01g0904400	Os10g0405500	3	5	3.87298
0.809273	Os01g0244400	Os10g0413900	4	7	5.2915
0.843393	Os03g0825900	Os10g0413900	3	3	3
0.862542	Os05g0484700	Os10g0413900	5	2	3.16228
0.794088	Os07g0624900	Os10g0413900	6	11	8.12404
0.659316	Os01g0122300	Os10g0460600	3	14	6.48074
0.672757	Os04g0475900	Os10g0460600	3	7	4.58258
0.869489	Os01g0904400	Os10g0563500	22	3	8.12404
0.870623	Os02g0511900	Os10g0563500	44	2	9.38083
0.671751	Os02g0637800	Os11g0146800	2	38	8.7178
0.739218	Os03g0224700	Os11g0146800	2	10	4.47214
0.795002	Os03g0724600	Os11g0146800	9	3	5.19615
0.777725	Os07g0624900	Os11g0146800	9	4	6
0.820213	Os08g0267800	Os11g0146800	3	2	2.44949
0.756353	Os09g0513800	Os11g0146800	2	5	3.16228
0.851762	Os03g0293400	Os11g0175500	7	4	5.2915
0.879242	Os07g0154800	Os11g0175500	3	3	3
0.884797	Os08g0528000	Os11g0175500	2	2	2
0.83857	Os09g0539500	Os11g0175500	10	7	8.3666
0.760727	Os05g0517800	Os11g0463600	8	12	9.79796
0.718207	Os05g0535100	Os11g0463600	2	37	8.60233
0.768362	Os06g0634600	Os11g0463600	5	11	7.4162
0.830629	Os07g0660700	Os11g0463600	2	2	2
0.769705	Os09g0397900	Os11g0463600	7	8	7.48331
0.784302	Os10g0125300	Os11g0463600	2	4	2.82843
0.799997	Os03g0716400	Os11g0527000	5	5	5
0.810792	Os03g0724600	Os11g0527000	5	2	3.16228
0.807558	Os10g0413900	Os11g0527000	8	3	4.89898
0.843569	Os08g0399500	Os11g0568300	8	5	6.32456
0.835241	Os03g0837000	Os11g0577700	9	9	9
0.850509	Os01g0281200	Os11g0593900	3	6	4.24264
0.836879	Os04g0284600	Os11g0593900	5	10	7.07107
0.863673	Os04g0652600	Os11g0593900	2	2	2
0.85264	Os05g0373300	Os11g0593900	6	5	5.47723
0.859603	Os08g0528000	Os11g0593900	7	3	4.58258
0.800011	Os01g0698000	Os11g0595100	5	8	6.32456
0.819414	Os02g0606900	Os11g0595100	12	7	9.16515
0.837685	Os03g0118900	Os11g0595100	5	5	5
0.786752	Os07g0120400	Os11g0595100	7	11	8.77496
0.827078	Os08g0197100	Os11g0595100	10	6	7.74597
0.797	Os10g0128600	Os11g0595100	7	10	8.3666
0.837729	Os10g0129000	Os11g0595100	4	4	4
0.850191	Os10g0203600	Os11g0595100	4	2	2.82843
0.723051	Os05g0122500	Os12g0141800	6	13	8.83176
0.799146	Os07g0136400	Os12g0141800	3	2	2.44949
0.735323	Os10g0460600	Os12g0141800	3	10	5.47723
0.734013	Os02g0565200	Os12g0143800	11	6	8.12404
0.789543	Os07g0120400	Os12g0143800	6	2	3.4641
0.75049	Os11g0146800	Os12g0143800	8	3	4.89898
0.736823	Os11g0463600	Os12g0143800	20	4	8.94427
0.851099	Os01g0165200	Os12g0197500	6	11	8.12404
0.848433	Os08g0399500	Os12g0197500	6	13	8.83176
0.924864	Os01g0233500	Os12g0238000	4	10	6.32456
0.941853	Os01g0685900	Os12g0238000	28	3	9.16515
0.934924	Os02g0168300	Os12g0238000	7	6	6.48074
0.938837	Os02g0489800	Os12g0238000	19	4	8.7178
0.950582	Os03g0750300	Os12g0238000	2	2	2
0.905939	Os07g0637500	Os12g0238000	3	32	9.79796
0.934944	Os09g0286300	Os12g0238000	11	5	7.4162
0.909022	Os10g0405500	Os12g0238000	2	28	7.48331
0.892364	Os01g0904400	Os12g0433500	9	6	7.34847
0.904593	Os03g0165000	Os12g0433500	5	3	3.87298
0.866642	Os06g0670100	Os12g0433500	3	20	7.74597
0.847842	Os03g0837000	Os12g0517100	6	10	7.74597
0.800231	Os03g0715600	Os12g0572800	8	5	6.32456
0.726258	Os03g0820700	Os12g0572800	2	26	7.2111
0.792682	Os05g0580500	Os12g0572800	2	6	3.4641
0.80593	Os08g0531700	Os12g0572800	25	2	7.07107
0.802932	Os09g0114700	Os12g0572800	11	3	5.74456
0.802581	Os09g0507200	Os12g0572800	17	4	8.24621
0.839523	Os01g0244400	Os12g0578200	2	4	2.82843
0.836978	Os03g0716400	Os12g0578200	3	5	3.87298
0.874335	Os03g0724600	Os12g0578200	3	2	2.44949
0.862842	Os03g0825900	Os12g0578200	2	3	2.44949
0.82675	Os07g0624900	Os12g0578200	4	6	4.89898
0.80004	Os10g0413900	Os12g0578200	10	8	8.94427
0.845166	Os05g0498300	Os12g0578600	13	2	5.09902
0.830215	Os06g0693300	Os12g0578600	33	3	9.94987
0.834901	Os01g0171200	Os12g0578700	6	7	6.48074
0.833714	Os01g0281200	Os12g0578700	5	8	6.32456
0.823659	Os02g0490000	Os12g0578700	8	11	9.38083
0.848973	Os02g0606900	Os12g0578700	5	4	4.47214
0.770422	Os02g0658400	Os12g0578700	3	29	9.32738
0.857887	Os04g0284600	Os12g0578700	2	3	2.44949
0.829543	Os04g0652600	Os12g0578700	7	9	7.93725
0.839035	Os08g0528000	Os12g0578700	14	6	9.16515
0.841136	Os09g0506800	Os12g0578700	15	5	8.66025
0.857954	Os11g0593900	Os12g0578700	4	2	2.82843
0.828172	Os12g0578600	Os12g0578700	4	10	6.32456
0.943009	Os01g0685900	Os12g0590500	25	2	7.07107
0.91589	Os12g0238000	Os12g0590500	19	3	7.54983
0.828494	Os03g0716200	Os12g0595500	8	4	5.65685
0.831462	Os04g0578700	Os12g0595500	6	3	4.24264
0.717303	Os06g0627500	Os12g0595500	4	22	9.38083
0.791085	Os03g0716200	Os12g0634900	18	5	9.48683
0.738931	Os01g0243900	osa-miR166k	13	3	6.245
