# Supplementary material for: Comprehensive Network Analysis of Anther-Expressed Genes in Rice by the Combination of 33 Laser Microdissection and 143 Spatiotemporal Microarrays
Source: PLoS One. 2011 Oct 26;6(10):e26162. doi: 10.1371/journal.pone.0026162 (PMC3202526; doi:10.1371/journal.pone.0026162)
Supplement: Table S28 — Frequency of GO categories for genes in the meiotic subnetwork. (XLS) [file pone.0026162.s029.xls]

## Sheet: Sheet1
Table S28. Frequency of GO categories for genes in the meiotic subnetwork.
GO_ID	Description	Percent (%) in 178 co-expressed genes	Percent (%) in representative genes (11,456 genes)	Pvalue
Biological_Process
GO:0006511	ubiquitin-dependent protein catabolic process	6.94444	0.986383	0.000632382
GO:0006465	signal peptide processing	2.77778	0.0698324	0.00105134
GO:0006298	mismatch repair	2.77778	0.104749	0.00241809
GO:0030163	protein catabolic process	2.77778	0.165852	0.00600162
GO:0051276	chromosome organization	1.38889	0.0174581	0.0124919
GO:0032968	positive regulation of transcription elongation from RNA polymerase II promoter	1.38889	0.0174581	0.0124919
GO:0006268	DNA unwinding involved in replication	1.38889	0.0349162	0.0246751
GO:0006432	phenylalanyl-tRNA aminoacylation	1.38889	0.0349162	0.0246751
GO:0007018	microtubule-based movement	2.77778	0.427723	0.0343233
GO:0006470	protein dephosphorylation	2.77778	0.488827	0.0430512
Molecular_Function
GO:0030983	mismatched DNA binding	2.77778	0.104749	0.00241809
GO:0016884	carbon-nitrogen ligase activity, with glutamine as amido-N-donor	2.77778	0.122207	0.00329338
GO:0004221	ubiquitin thiolesterase activity	4.16667	0.453911	0.00391048
GO:0008233	peptidase activity	2.77778	0.148394	0.00483218
GO:0000166	nucleotide binding	11.1111	4.06774	0.00616119
GO:0008270	zinc ion binding	16.6667	8.28387	0.00882064
GO:0003676	nucleic acid binding	11.1111	4.84462	0.0149447
GO:0004106	chorismate mutase activity	1.38889	0.0261872	0.0186217
GO:0004722	protein serine/threonine phosphatase activity	2.77778	0.349162	0.0240617
GO:0003711	transcription elongation regulator activity	1.38889	0.0349162	0.0246751
GO:0003917	DNA topoisomerase type I activity	1.38889	0.0349162	0.0246751
GO:0004826	phenylalanine-tRNA ligase activity	1.38889	0.0349162	0.0246751
GO:0005488	binding	12.5	6.5206	0.0257288
GO:0003777	microtubule motor activity	2.77778	0.384078	0.0284732
GO:0003916	DNA topoisomerase activity	1.38889	0.0436453	0.0306526
Cellular_Component
GO:0005787	signal peptidase complex	2.77778	0.0436453	0.00038245
GO:0005694	chromosome	2.77778	0.165852	0.00600162
GO:0005850	eukaryotic translation initiation factor 2 complex	1.38889	0.0174581	0.0124919
GO:0008287	protein serine/threonine phosphatase complex	2.77778	0.340433	0.0229996
GO:0005875	microtubule associated complex	2.77778	0.384078	0.0284732
GO:0005792	microsome	1.38889	0.0523743	0.036555
GO:0019867	outer membrane	1.38889	0.0611034	0.0423831
