# Supplementary material for: Comprehensive Network Analysis of Anther-Expressed Genes in Rice by the Combination of 33 Laser Microdissection and 143 Spatiotemporal Microarrays
Source: PLoS One. 2011 Oct 26;6(10):e26162. doi: 10.1371/journal.pone.0026162 (PMC3202526; doi:10.1371/journal.pone.0026162)
Supplement: Table S29 — PCC and MR values of all gene pairs in the pollen wall synthesis subnetwork. (XLS) [file pone.0026162.s030.xls]

## Sheet: exine_MR10_ST2.txt
Table S29. PCC and MR values of all gene pairs in the pollen wall synthesis subnetwork.
PCC	GeneA	GeneB	Order A→B	Order B→A	Mutual Rank
0.88046	Os01g0533400	Os01g0567600	3	6	4.24264
0.807178	Os01g0127500	Os01g0686600	8	4	5.65685
0.775862	Os01g0112400	Os01g0772100	6	6	6
0.845538	Os01g0127500	Os01g0913700	4	11	6.63325
0.879349	Os01g0691300	Os01g0913700	15	3	6.7082
0.82505	Os01g0594500	Os02g0187000	16	3	6.9282
0.858808	Os01g0594500	Os02g0504800	3	2	2.44949
0.807056	Os01g0932500	Os02g0504800	5	9	6.7082
0.782845	Os01g0112400	Os02g0788300	5	16	8.94427
0.845785	Os01g0236400	Os02g0794500	3	3	3
0.752083	Os01g0932500	Os03g0150500	21	4	9.16515
0.818913	Os01g0236400	Os03g0168600	9	5	6.7082
0.804235	Os01g0293100	Os03g0168600	7	6	6.48074
0.836484	Os01g0691300	Os03g0168600	37	2	8.60233
0.825473	Os01g0933900	Os03g0168600	2	3	2.44949
0.689827	Os03g0168600	Os03g0251800	48	2	9.79796
0.913964	Os01g0691300	Os03g0296000	8	3	4.89898
0.916615	Os01g0691300	Os03g0357500	7	5	5.91608
0.887814	Os03g0296000	Os03g0357500	8	8	8
0.863213	Os01g0127500	Os03g0639100	2	3	2.44949
0.894491	Os01g0691300	Os03g0653900	11	3	5.74456
0.82943	Os02g0504800	Os03g0666600	5	7	5.91608
0.80442	Os03g0167600	Os03g0683300	6	7	6.48074
0.949536	Os01g0691300	Os03g0683500	2	2	2
0.896182	Os03g0296000	Os03g0683500	6	5	5.47723
0.877032	Os03g0653900	Os03g0683500	6	8	6.9282
0.749415	Os01g0933900	Os03g0832600	8	2	4
0.830874	Os01g0127500	Os04g0310800	6	11	8.12404
0.877762	Os01g0691300	Os04g0310800	17	3	7.14143
0.877338	Os01g0913700	Os04g0310800	5	4	4.47214
0.87017	Os03g0683500	Os04g0310800	12	5	7.74597
0.909174	Os01g0691300	Os04g0398900	10	2	4.47214
0.871222	Os03g0296000	Os04g0398900	12	8	9.79796
0.857179	Os03g0653900	Os04g0398900	7	12	9.16515
0.872544	Os03g0683500	Os04g0398900	11	7	8.77496
0.79947	Os01g0236400	Os04g0506300	21	3	7.93725
0.919872	Os01g0691300	Os04g0528200	4	6	4.89898
0.909493	Os03g0296000	Os04g0528200	4	9	6
0.926163	Os03g0357500	Os04g0528200	2	5	3.16228
0.887644	Os04g0398900	Os04g0528200	4	16	8
0.775554	Os01g0112400	Os04g0543700	7	3	4.58258
0.821102	Os01g0772100	Os04g0543700	2	2	2
0.715316	Os01g0584100	Os04g0562500	5	6	5.47723
0.647188	Os01g0973500	Os04g0562500	3	19	7.54983
0.723593	Os03g0168600	Os04g0562500	22	4	9.38083
0.724093	Os03g0263600	Os04g0562500	23	3	8.30662
0.695987	Os04g0449800	Os04g0562500	9	7	7.93725
0.688301	Os03g0251800	Os04g0645200	3	7	4.58258
0.878007	Os01g0691300	Os04g0677600	16	3	6.9282
0.875272	Os03g0357500	Os04g0677600	11	5	7.4162
0.877471	Os04g0528200	Os04g0677600	19	4	8.7178
0.832502	Os03g0683300	Os05g0151100	3	2	2.44949
0.829132	Os01g0533400	Os05g0242600	16	5	8.94427
0.811195	Os02g0520500	Os05g0242600	10	8	8.94427
0.787979	Os02g0788300	Os05g0249100	14	5	8.3666
0.828943	Os03g0683300	Os05g0433400	4	6	4.89898
0.786636	Os05g0151100	Os05g0433400	6	7	6.48074
0.916712	Os01g0691300	Os05g0498200	6	5	5.47723
0.916962	Os03g0357500	Os05g0498200	4	4	4
0.877396	Os04g0398900	Os05g0498200	6	16	9.79796
0.919104	Os04g0528200	Os05g0498200	7	3	4.58258
0.834786	Os01g0293100	Os05g0517400	2	12	4.89898
0.876833	Os01g0691300	Os05g0517400	18	3	7.34847
0.873492	Os03g0683500	Os05g0517400	10	4	6.32456
0.800285	Os01g0772100	Os05g0569700	3	3	3
0.757935	Os04g0543700	Os05g0569700	6	10	7.74597
0.849353	Os05g0491900	Os05g0574000	6	8	6.9282
0.8221	Os01g0594500	Os05g0577900	18	4	8.48528
0.830568	Os01g0567600	Os06g0138500	19	2	6.16441
0.854293	Os01g0567600	Os06g0228800	13	4	7.2111
0.848408	Os01g0651500	Os06g0228800	2	7	3.74166
0.801694	Os06g0138500	Os06g0228800	5	17	9.21954
0.85334	Os01g0594500	Os06g0252800	5	4	4.47214
0.846036	Os02g0504800	Os06g0252800	3	6	4.24264
0.851901	Os03g0666600	Os06g0252800	5	5	5
0.845321	Os05g0574000	Os06g0252800	9	7	7.93725
0.809428	Os03g0167600	Os06g0607700	5	7	5.91608
0.86293	Os03g0683300	Os06g0607700	2	3	2.44949
0.795203	Os05g0151100	Os06g0607700	4	10	6.32456
0.902835	Os05g0433400	Os06g0607700	2	2	2
0.813312	Os03g0167600	Os06g0610100	4	9	6
0.830764	Os05g0574000	Os06g0610100	10	7	8.3666
0.865732	Os01g0594500	Os06g0635300	2	6	3.4641
0.844311	Os02g0187000	Os06g0635300	2	8	4
0.873323	Os03g0666600	Os06g0635300	2	5	3.16228
0.837594	Os06g0252800	Os06g0635300	8	10	8.94427
0.795922	Os01g0520500	Os06g0730000	4	23	9.59166
0.855623	Os01g0533400	Os06g0730000	8	11	9.38083
0.877754	Os01g0567600	Os06g0730000	7	5	5.91608
0.853742	Os01g0594500	Os06g0730000	4	12	6.9282
0.820102	Os01g0651500	Os06g0730000	4	19	8.7178
0.876392	Os06g0635300	Os06g0730000	4	6	4.89898
0.792147	Os01g0293100	Os07g0136400	8	5	6.32456
0.735698	Os01g0112400	Os07g0244900	15	6	9.48683
0.723966	Os03g0325900	Os07g0244900	4	11	6.63325
0.757071	Os05g0249100	Os07g0244900	17	3	7.14143
0.859724	Os01g0127500	Os07g0411300	3	14	6.48074
0.882426	Os01g0913700	Os07g0411300	2	5	3.16228
0.885479	Os03g0639100	Os07g0411300	2	4	2.82843
0.880976	Os04g0310800	Os07g0411300	2	6	3.4641
0.817084	Os03g0167600	Os07g0472900	2	12	4.89898
0.795799	Os05g0151100	Os07g0472900	3	19	7.54983
0.839866	Os05g0433400	Os07g0472900	5	4	4.47214
0.831417	Os06g0607700	Os07g0472900	5	6	5.47723
0.839514	Os06g0610100	Os07g0472900	6	5	5.47723
0.817327	Os01g0127500	Os08g0131100	7	9	7.93725
0.879415	Os01g0691300	Os08g0131100	14	2	5.2915
0.832873	Os04g0310800	Os08g0131100	9	5	6.7082
0.84082	Os04g0677600	Os08g0131100	7	3	4.58258
0.861999	Os01g0567600	Os08g0216900	10	2	4.47214
0.78947	Os01g0932500	Os08g0328600	9	6	7.34847
0.767782	Os03g0150500	Os08g0328600	3	12	6
0.816979	Os01g0932500	Os08g0387400	4	8	5.65685
0.842711	Os02g0504800	Os08g0387400	4	3	3.4641
0.800787	Os03g0167600	Os08g0387400	7	12	9.16515
0.798536	Os03g0626100	Os08g0387400	4	14	7.48331
0.830577	Os05g0491900	Os08g0387400	10	5	7.07107
0.823972	Os08g0216900	Os08g0387400	9	6	7.34847
0.763867	Os02g0640700	Os08g0413000	2	40	8.94427
0.863775	Os02g0788300	Os08g0413000	2	3	2.44949
0.749922	Os03g0325900	Os08g0413000	2	49	9.89949
0.812308	Os05g0249100	Os08g0413000	3	12	6
0.79103	Os05g0569700	Os08g0413000	4	18	8.48528
0.766165	Os07g0244900	Os08g0413000	2	37	8.60233
0.907916	Os01g0567600	Os08g0451900	2	2	2
0.82426	Os02g0187000	Os08g0451900	4	19	8.7178
0.878668	Os06g0730000	Os08g0451900	4	3	3.4641
0.833366	Os03g0263600	Os08g0496800	2	13	5.09902
0.8444	Os05g0491900	Os08g0496800	7	11	8.77496
0.927751	Os05g0574000	Os08g0496800	2	2	2
0.86195	Os06g0252800	Os08g0496800	3	7	4.58258
0.865316	Os06g0610100	Os08g0496800	2	5	3.16228
0.841686	Os01g0127500	Os08g0515900	5	2	3.16228
0.834614	Os03g0683500	Os08g0515900	29	3	9.32738
0.91683	Os01g0691300	Os08g0545800	5	6	5.47723
0.891092	Os03g0296000	Os08g0545800	7	12	9.16515
0.920806	Os03g0357500	Os08g0545800	3	5	3.87298
0.88508	Os04g0398900	Os08g0545800	5	15	8.66025
0.936277	Os04g0528200	Os08g0545800	3	2	2.44949
0.88605	Os04g0677600	Os08g0545800	2	13	5.09902
0.91047	Os05g0498200	Os08g0545800	6	9	7.34847
0.783834	Os03g0263600	Os08g0546300	4	8	5.65685
0.820929	Os04g0310800	Os08g0546300	12	2	4.89898
0.790959	Os01g0772100	Os08g0565900	4	23	9.59166
0.83085	Os01g0932500	Os08g0565900	2	8	4
0.73732	Os02g0141300	Os08g0565900	2	46	9.59166
0.82242	Os02g0788300	Os08g0565900	3	11	5.74456
0.736536	Os04g0670500	Os08g0565900	2	48	9.79796
0.815602	Os05g0577900	Os08g0565900	6	13	8.83176
0.825985	Os07g0472900	Os08g0565900	7	9	7.93725
0.797681	Os08g0328600	Os08g0565900	4	19	8.7178
0.865285	Os08g0387400	Os08g0565900	2	3	2.44949
0.839597	Os08g0413000	Os08g0565900	4	6	4.89898
0.849663	Os08g0496800	Os08g0565900	9	4	6
0.837347	Os01g0594500	Os09g0480900	11	8	9.38083
0.822257	Os02g0187000	Os09g0480900	5	11	7.4162
0.887786	Os05g0574000	Os09g0480900	3	3	3
0.774874	Os06g0225000	Os09g0480900	2	33	8.12404
0.871151	Os06g0252800	Os09g0480900	2	4	2.82843
0.850996	Os06g0610100	Os09g0480900	4	6	4.89898
0.920332	Os08g0496800	Os09g0480900	3	2	2.44949
0.840115	Os08g0565900	Os09g0480900	5	7	5.91608
0.815412	Os02g0788300	Os09g0483200	6	11	8.12404
0.871078	Os05g0242600	Os09g0483200	2	2	2
0.837642	Os08g0413000	Os09g0483200	6	5	5.47723
0.782427	Os09g0381400	Os09g0483200	3	22	8.12404
0.840699	Os03g0666600	Os09g0497500	6	3	4.24264
0.826869	Os06g0228800	Os09g0497500	12	7	9.16515
0.83771	Os06g0635300	Os09g0497500	9	4	6
0.909963	Os01g0691300	Os09g0525500	9	3	5.19615
0.874074	Os01g0913700	Os09g0525500	6	5	5.47723
0.915504	Os03g0683500	Os09g0525500	3	2	2.44949
0.854879	Os04g0310800	Os09g0525500	6	7	6.48074
0.808093	Os08g0546300	Os09g0525500	4	20	8.94427
0.85856	Os01g0533400	Os09g0559000	7	3	4.58258
0.882333	Os01g0567600	Os09g0559000	5	2	3.16228
0.836381	Os08g0413000	Os09g0559000	7	7	7
0.845067	Os08g0451900	Os09g0559000	10	5	7.07107
0.828658	Os09g0483200	Os09g0559000	7	10	8.3666
0.76468	Os01g0932500	Os10g0104300	16	5	8.94427
0.773442	Os06g0252800	Os10g0104300	24	3	8.48528
0.793342	Os03g0168600	Os10g0484800	7	14	9.89949
0.825794	Os03g0683300	Os10g0484800	5	7	5.91608
0.850448	Os03g0683500	Os10g0484800	22	3	8.12404
0.840969	Os04g0310800	Os10g0484800	8	5	6.32456
0.792863	Os05g0151100	Os10g0484800	5	15	8.66025
0.851375	Os05g0433400	Os10g0484800	4	2	2.82843
0.837261	Os06g0607700	Os10g0484800	4	6	4.89898
0.848725	Os06g0610100	Os10g0484800	5	4	4.47214
0.818851	Os07g0472900	Os10g0484800	11	8	9.38083
0.79634	Os08g0546300	Os10g0484800	5	12	7.74597
0.800795	Os01g0236400	Os10g0499200	17	4	8.24621
0.846301	Os01g0236400	Os10g0572900	2	11	4.69042
0.863176	Os10g0499200	Os10g0572900	2	3	2.44949
0.753943	Os01g0112400	Os11g0442900	12	8	9.79796
0.745708	Os03g0325900	Os11g0442900	3	10	5.47723
0.738147	Os07g0244900	Os11g0442900	5	11	7.4162
0.801266	Os01g0112400	Os11g0582500	4	20	8.94427
0.829968	Os01g0932500	Os11g0582500	3	10	5.47723
0.871429	Os03g0666600	Os11g0582500	3	4	3.4641
0.812357	Os08g0328600	Os11g0582500	2	14	5.2915
0.831153	Os08g0387400	Os11g0582500	4	9	6
0.880419	Os08g0413000	Os11g0582500	2	2	2
0.865837	Os08g0565900	Os11g0582500	2	6	3.4641
0.828809	Os09g0480900	Os11g0582500	9	11	9.94987
0.789641	Os01g0932500	Os11g0615600	8	8	8
0.800728	Os01g0932500	Os11g0620800	7	6	6.48074
0.81668	Os09g0559000	Os11g0620800	16	2	5.65685
0.805556	Os11g0615600	Os11g0620800	5	3	3.87298
0.853336	Os01g0567600	Os11g0696400	14	4	7.48331
0.833942	Os01g0594500	Os11g0696400	12	5	7.74597
0.801523	Os01g0651500	Os11g0696400	5	15	8.66025
0.80179	Os06g0138500	Os11g0696400	4	14	7.48331
0.862384	Os06g0730000	Os11g0696400	10	3	5.47723
0.819296	Os08g0413000	Os11g0696400	11	6	8.12404
0.782189	Os01g0584100	Os12g0149000	2	2	2
0.775644	Os04g0562500	Os12g0149000	2	3	2.44949
0.934439	Os01g0691300	Os12g0233900	3	4	3.4641
0.922866	Os03g0296000	Os12g0233900	2	9	4.24264
0.912615	Os03g0357500	Os12g0233900	6	10	7.74597
0.883809	Os03g0653900	Os12g0233900	4	18	8.48528
0.897925	Os03g0683500	Os12g0233900	4	12	6.9282
0.906978	Os04g0398900	Os12g0233900	3	11	5.74456
0.937744	Os04g0528200	Os12g0233900	2	2	2
0.92581	Os05g0498200	Os12g0233900	2	7	3.74166
0.93223	Os08g0545800	Os12g0233900	3	6	4.24264
0.840715	Os01g0112400	Os12g0242700	2	3	2.44949
0.816758	Os05g0574000	Os12g0242700	15	5	8.66025
0.860962	Os06g0610100	Os12g0242700	3	2	2.44949
0.819441	Os08g0496800	Os12g0242700	16	4	8
0.814554	Os10g0484800	Os12g0242700	10	6	7.74597
0.821394	Os02g0788300	Os12g0427000	4	14	7.48331
0.81448	Os03g0167600	Os12g0427000	3	16	6.9282
0.815365	Os05g0249100	Os12g0427000	2	15	5.47723
0.852139	Os05g0577900	Os12g0427000	2	4	2.82843
0.862558	Os07g0472900	Os12g0427000	3	3	3
0.829804	Os08g0413000	Os12g0427000	9	9	9
0.832382	Os08g0565900	Os12g0427000	7	8	7.48331
0.833615	Os09g0559000	Os12g0427000	8	7	7.48331
0.805182	Os11g0620800	Os12g0427000	4	23	9.59166
0.773157	Os01g0112400	Os12g0464300	10	5	7.07107
0.782935	Os05g0249100	Os12g0464300	7	3	4.58258
0.76898	Os11g0442900	Os12g0464300	2	8	4
0.85859	Os05g0574000	Os12g0605900	5	8	6.32456
0.886385	Os08g0496800	Os12g0605900	4	3	3.4641
0.859355	Os09g0480900	Os12g0605900	5	7	5.91608
0.804419	Os01g0112400	Os12g0636900	3	9	5.19615
0.806715	Os01g0932500	Os12g0636900	6	7	6.48074
0.764514	Os05g0289100	Os12g0636900	2	20	6.32456
0.807221	Os08g0413000	Os12g0636900	14	6	9.16515
0.824148	Os08g0565900	Os12g0636900	10	4	6.32456
0.781898	Os10g0104300	Os12g0636900	2	12	4.89898
0.833024	Os11g0582500	Os12g0636900	7	3	4.58258
0.809405	Os12g0427000	Os12g0636900	18	5	9.48683
0.837479	Os01g0533400	Os12g0637000	12	6	8.48528
0.832903	Os02g0520500	Os12g0637000	5	7	5.91608
0.832145	Os05g0242600	Os12g0637000	4	9	6
0.837706	Os08g0413000	Os12g0637000	5	5	5
0.785022	Os09g0381400	Os12g0637000	2	23	6.78233
0.849934	Os09g0483200	Os12g0637000	4	4	4
0.832502	Os09g0559000	Os12g0637000	9	8	8.48528
0.871323	Os11g0582500	Os12g0637000	5	2	3.16228
0.861231	Os12g0636900	Os12g0637000	2	3	2.44949
0.803635	Os01g0520500	Os12g0637900	2	29	7.61577
0.878025	Os01g0533400	Os12g0637900	4	5	4.47214
0.901304	Os01g0567600	Os12g0637900	3	2	2.44949
0.825143	Os01g0651500	Os12g0637900	3	18	7.34847
0.823477	Os02g0721200	Os12g0637900	2	19	6.16441
0.855936	Os03g0666600	Os12g0637900	4	9	6
0.802307	Os06g0138500	Os12g0637900	3	31	9.64365
0.873209	Os06g0228800	Os12g0637900	3	7	4.58258
0.848309	Os06g0635300	Os12g0637900	7	12	9.16515
0.8935	Os06g0730000	Os12g0637900	2	3	2.44949
0.80633	Os08g0328600	Os12g0637900	3	27	9
0.866355	Os08g0451900	Os12g0637900	6	8	6.9282
0.854417	Os09g0559000	Os12g0637900	4	10	6.32456
0.873853	Os11g0582500	Os12g0637900	3	6	4.24264
0.891632	Os11g0696400	Os12g0637900	2	4	2.82843
