# Supplementary material for: Comprehensive Network Analysis of Anther-Expressed Genes in Rice by the Combination of 33 Laser Microdissection and 143 Spatiotemporal Microarrays
Source: PLoS One. 2011 Oct 26;6(10):e26162. doi: 10.1371/journal.pone.0026162 (PMC3202526; doi:10.1371/journal.pone.0026162)
Supplement: Table S30 — Frequency of GO categories for genes in the pollen wall synthesis subnetwork. (XLS) [file pone.0026162.s031.xls]

## Sheet: Sheet1
Table S30. Frequency of GO categories for genes in the pollen wall synthesis subnetwork.
GO_ID	Description	Percent (%) in 108 co-expressed genes	Percent (%) in representative genes (11,456 genes)	Pvalue
Biological_Process
GO:0017148	negative regulation of translation	5.35714	0.104749	2.33478e-05
GO:0016310	phosphorylation	3.57143	0.165852	0.00370343
GO:0006508	proteolysis	10.7143	3.35196	0.0082454
GO:0046835	carbohydrate phosphorylation	1.78571	0.0174581	0.0097296
GO:0008152	metabolic process	17.8571	9.15677	0.0176584
GO:0009058	biosynthetic process	5.35714	1.14351	0.022301
GO:0045941	positive regulation of transcription	1.78571	0.0436453	0.0239752
GO:0006221	pyrimidine nucleotide biosynthetic process	1.78571	0.0436453	0.0239752
GO:0006012	galactose metabolic process	1.78571	0.0611034	0.0332437
GO:0044237	cellular metabolic process	3.57143	0.619763	0.0420548
GO:0006817	phosphate transport	1.78571	0.0785615	0.0423322
GO:0006644	phospholipid metabolic process	1.78571	0.0785615	0.0423322
GO:0006629	lipid metabolic process	5.35714	1.6236	0.0496256
Molecular_Function
GO:0030598	rRNA N-glycosylase activity	5.35714	0.104749	2.33478e-05
GO:0008234	cysteine-type peptidase activity	5.35714	0.384078	0.00121127
GO:0004197	cysteine-type endopeptidase activity	5.35714	0.427723	0.00164626
GO:0004316	3-oxoacyl-[acyl-carrier-protein] reductase (NADPH) activity	1.78571	0.00872905	0.00488827
GO:0016301	kinase activity	3.57143	0.226955	0.00680927
GO:0004335	galactokinase activity	1.78571	0.0174581	0.0097296
GO:0004185	serine-type carboxypeptidase activity	3.57143	0.305517	0.0119459
GO:0016563	transcription activator activity	1.78571	0.0261872	0.0145243
GO:0003883	CTP synthase activity	1.78571	0.0349162	0.0192728
GO:0008415	acyltransferase activity	3.57143	0.445182	0.0237278
GO:0045300	acyl-[acyl-carrier-protein] desaturase activity	1.78571	0.0523743	0.0286321
GO:0016844	strictosidine synthase activity	1.78571	0.0698324	0.0378102
GO:0004089	carbonate dehydratase activity	1.78571	0.0698324	0.0378102
GO:0004181	metallocarboxypeptidase activity	1.78571	0.0698324	0.0378102
GO:0005315	inorganic phosphate transmembrane transporter activity	1.78571	0.0785615	0.0423322
GO:0004623	phospholipase A2 activity	1.78571	0.0785615	0.0423322
GO:0003824	catalytic activity	17.8571	11.0335	0.0438428
GO:0046914	transition metal ion binding	1.78571	0.0872905	0.0468097
